# Supplementary material for: Beta-blocker/ACE inhibitor therapy differentially impacts the steady state signaling landscape of failing and non-failing hearts
Source: Sci Rep. 2022 Mar 19;12:4760. doi: 10.1038/s41598-022-08534-0 (PMC8934364; doi:10.1038/s41598-022-08534-0)
Supplement: Supplementary file 2 — Supplementary Information 2. [file 41598_2022_8534_MOESM2_ESM.xlsx]

## Sheet: Final table_S1
Phenotype 8 weeks post-surgery	SHAMVh	TACVh
	n=13	n=11	P-value
Ejection Fraction (%)	61±1.6	33±2	****
Heart Rate (bpm)	480±10.2	550±9.2	****
Fractional Shortening (%)	32±1.1	15.5±1.1	****
LV Volume-diastole (ul)	78±3.9	93±5.5	*
LV Volume-systole(ul)	31±2.5	63±5	****
LVID-diastole (mm)	4.2±0.09	4.5±0.12	*
LVID-systole (mm)	2.8±0.09	3.8±0.13	****
Body weight (g)	30±0.6	31±0.6	ns
Phenotype 10 weeks post-surgery	SHAMVh	TACVh
	n=7	n=3	P-value
Ejection Fraction (%)	55±2.3	33±8.1	**
Heart Rate (bpm)	512±17.4	514±8.7	ns
Fractional Shortening (%)	28±1.5	16±4.1	**
LV Volume-diastole (ul)	80±5.6	112±16.9	*
LV Volume-systole(ul)	37±4.3	77±21.5	*
LVID-diastole (mm)	4.2±0.12	4.8±0.31	*
LVID-systole (mm)	3±0.14	4.1±0.47	*
Body weight (g)	32±0.9	31±0.3	ns
Phenotype 10 weeks post-surgery+treatments	SHAMTr	TACTr
	n=6	n=8	P-value
Ejection Fraction (%)	52±1.7	31±2.4	****
Heart Rate (bpm)	410±9.2	455±21.8	ns
Fractional Shortening (%)	27±1	15±1.2	****
LV Volume-diastole (ul)	84±2.4	99±4.5	*
LV Volume-systole(ul)	40±1.3	68±4.6	***
LVID-diastole (mm)	4.3±0.05	4.6±0.09	*
LVID-systole (mm)	3.2±0.04	3.9±0.11	****
Body weight (g)	32±1.01	31±0.87	ns
SHAM 10 weeks after surgery (vehicle vs treatment)	SHAMVh	SHAMTr
	n=7	n=6	P-value
Ejection Fraction (%)	55±2.3	52±1.7	ns
Heart Rate (bpm)	512±17.4	410±9.2	***
Fractional Shortening (%)	28±1.5	27±1	ns
LV Volume-diastole (ul)	80±5.6	84±2.4	ns
LV Volume-systole(ul)	37±4.3	40±1.3	ns
LVID-diastole (mm)	4.2±0.12	4.3±0.05	ns
LVID-systole (mm)	3±0.14	3.2±0.04	ns
Body weight (g)	32±0.9	32±1.01	ns
TAC 10 weeks after surgery (vehicle vs treatment)	TACVh	TACTr
	n=3	n=8	P-value
Ejection Fraction (%)	33.5±8.1	31±2.4	ns
Heart Rate (bpm)	514±8.7	455±21.8	ns
Fractional Shortening (%)	16±4.1	15±1.2	ns
LV Volume-diastole (ul)	112±16.9	99±4.5	ns
LV Volume-systole(ul)	77±21.5	68±4.6	ns
LVID-diastole (mm)	4.86±0.30	4.62±0.09	ns
LVID-systole (mm)	4.1±0.47	3.9±0.11	ns
Body weight (g)	31.3±0.3	31±0.8	ns
**** P value < 0.0001
*** P value <0.001
** P value <0.01
* P value <0.05
ns = P value> 0.05
