# Supplementary material for: Beta-blocker/ACE inhibitor therapy differentially impacts the steady state signaling landscape of failing and non-failing hearts
Source: Sci Rep. 2022 Mar 19;12:4760. doi: 10.1038/s41598-022-08534-0 (PMC8934364; doi:10.1038/s41598-022-08534-0)
Supplement: Supplementary file 3 — Supplementary Information 3. [file 41598_2022_8534_MOESM3_ESM.xlsx]

## Sheet: Identifed proteins
Gene name	Protein name	Protein ID	Fasta header	Razor + unique peptides	Unique peptides	Intensity
Myh6	Myosin-6	Q02566	sp|Q02566|MYH6_MOUSE Myosin-6 OS=Mus musculus OX=10090 GN=Myh6 PE=1 SV=2	411	142	16532000000000
Atp5a1	ATP synthase subunit alpha, mitochondrial	Q03265	sp|Q03265|ATPA_MOUSE ATP synthase subunit alpha, mitochondrial OS=Mus musculus OX=10090 GN=Atp5f1a PE=1 SV=1	97	97	4268800000000
Mb	Myoglobin	P04247	sp|P04247|MYG_MOUSE Myoglobin OS=Mus musculus OX=10090 GN=Mb PE=1 SV=3	35	35	4236300000000
Aco2	Aconitate hydratase, mitochondrial	Q99KI0	sp|Q99KI0|ACON_MOUSE Aconitate hydratase, mitochondrial OS=Mus musculus OX=10090 GN=Aco2 PE=1 SV=1	103	103	3807200000000
Atp5b	ATP synthase subunit beta, mitochondrial	P56480	sp|P56480|ATPB_MOUSE ATP synthase subunit beta, mitochondrial OS=Mus musculus OX=10090 GN=Atp5f1b PE=1 SV=2	62	62	3438400000000
Ttn	Titin	A2ASS6	sp|A2ASS6|TITIN_MOUSE Titin OS=Mus musculus OX=10090 GN=Ttn PE=1 SV=1	2929	2926	3347500000000
Hadha	Trifunctional enzyme subunit alpha, mitochondrial	Q8BMS1	sp|Q8BMS1|ECHA_MOUSE Trifunctional enzyme subunit alpha, mitochondrial OS=Mus musculus OX=10090 GN=Hadha PE=1 SV=1	119	119	3339100000000
Alb	Serum albumin	P07724	sp|P07724|ALBU_MOUSE Serum albumin OS=Mus musculus OX=10090 GN=Alb PE=1 SV=3	111	106	3276100000000
Atp2a2	Sarcoplasmic/endoplasmic reticulum calcium ATPase 2	O55143	sp|O55143|AT2A2_MOUSE Sarcoplasmic/endoplasmic reticulum calcium ATPase 2 OS=Mus musculus OX=10090 GN=Atp2a2 PE=1 SV=2	119	88	2867500000000
Mdh2	Malate dehydrogenase, mitochondrial	P08249	sp|P08249|MDHM_MOUSE Malate dehydrogenase, mitochondrial OS=Mus musculus OX=10090 GN=Mdh2 PE=1 SV=3	54	54	2798200000000
Myl2	Myosin regulatory light chain 2, ventricular/cardiac muscle isoform	P51667	sp|P51667|MLRV_MOUSE Myosin regulatory light chain 2, ventricular/cardiac muscle isoform OS=Mus musculus OX=10090 GN=Myl2 PE=1 SV=3	44	39	2619200000000
Actc1	Actin, alpha cardiac muscle 1	P68033	sp|P68033|ACTC_MOUSE Actin, alpha cardiac muscle 1 OS=Mus musculus OX=10090 GN=Actc1 PE=1 SV=1	54	1	2488000000000
Myl3	Myosin light chain 3	P09542	sp|P09542|MYL3_MOUSE Myosin light chain 3 OS=Mus musculus OX=10090 GN=Myl3 PE=1 SV=4	39	35	2116000000000
Ckmt2	Creatine kinase S-type, mitochondrial	Q6P8J7	sp|Q6P8J7|KCRS_MOUSE Creatine kinase S-type, mitochondrial OS=Mus musculus OX=10090 GN=Ckmt2 PE=1 SV=1	74	65	2098300000000
Idh2	Isocitrate dehydrogenase [NADP], mitochondrial	P54071	sp|P54071|IDHP_MOUSE Isocitrate dehydrogenase [NADP], mitochondrial OS=Mus musculus OX=10090 GN=Idh2 PE=1 SV=3	67	65	2080700000000
Got2	Aspartate aminotransferase, mitochondrial	P05202	sp|P05202|AATM_MOUSE Aspartate aminotransferase, mitochondrial OS=Mus musculus OX=10090 GN=Got2 PE=1 SV=1	61	61	1969700000000
Ckm	Creatine kinase M-type	P07310	sp|P07310|KCRM_MOUSE Creatine kinase M-type OS=Mus musculus OX=10090 GN=Ckm PE=1 SV=1	68	66	1946000000000
Aldoa	Fructose-bisphosphate aldolase A	P05064	sp|P05064|ALDOA_MOUSE Fructose-bisphosphate aldolase A OS=Mus musculus OX=10090 GN=Aldoa PE=1 SV=2	59	49	1932400000000
Gapdh	Glyceraldehyde-3-phosphate dehydrogenase	P16858	sp|P16858|G3P_MOUSE Glyceraldehyde-3-phosphate dehydrogenase OS=Mus musculus OX=10090 GN=Gapdh PE=1 SV=2	51	48	1918800000000
Mybpc3	Myosin-binding protein C, cardiac-type	O70468	sp|O70468|MYPC3_MOUSE Myosin-binding protein C, cardiac-type OS=Mus musculus OX=10090 GN=Mybpc3 PE=1 SV=1	168	168	1831100000000
Fabp3	Fatty acid-binding protein, heart	P11404	sp|P11404|FABPH_MOUSE Fatty acid-binding protein, heart OS=Mus musculus OX=10090 GN=Fabp3 PE=1 SV=5	30	30	1749400000000
Hadhb	Trifunctional enzyme subunit beta, mitochondrial	Q99JY0	sp|Q99JY0|ECHB_MOUSE Trifunctional enzyme subunit beta, mitochondrial OS=Mus musculus OX=10090 GN=Hadhb PE=1 SV=1	58	58	1710800000000
Acadl	Long-chain specific acyl-CoA dehydrogenase, mitochondrial	P51174	sp|P51174|ACADL_MOUSE Long-chain specific acyl-CoA dehydrogenase, mitochondrial OS=Mus musculus OX=10090 GN=Acadl PE=1 SV=2	50	50	1694400000000
Acaa2	3-ketoacyl-CoA thiolase, mitochondrial	Q8BWT1	sp|Q8BWT1|THIM_MOUSE 3-ketoacyl-CoA thiolase, mitochondrial OS=Mus musculus OX=10090 GN=Acaa2 PE=1 SV=3	60	60	1675300000000
Ogdh	2-oxoglutarate dehydrogenase, mitochondrial	Q60597	sp|Q60597|ODO1_MOUSE 2-oxoglutarate dehydrogenase, mitochondrial OS=Mus musculus OX=10090 GN=Ogdh PE=1 SV=3	123	123	1665700000000
Slc25a4	ADP/ATP translocase 1	P48962	sp|P48962|ADT1_MOUSE ADP/ATP translocase 1 OS=Mus musculus OX=10090 GN=Slc25a4 PE=1 SV=4	52	33	1603400000000
Hba	Hemoglobin subunit alpha	P01942	sp|P01942|HBA_MOUSE Hemoglobin subunit alpha OS=Mus musculus OX=10090 GN=Hba PE=1 SV=2	17	15	1440000000000
Etfa	Electron transfer flavoprotein subunit alpha, mitochondrial	Q99LC5	sp|Q99LC5|ETFA_MOUSE Electron transfer flavoprotein subunit alpha, mitochondrial OS=Mus musculus OX=10090 GN=Etfa PE=1 SV=2	50	49	1427400000000
Hspd1	60 kDa heat shock protein, mitochondrial	P63038	sp|P63038|CH60_MOUSE 60 kDa heat shock protein, mitochondrial OS=Mus musculus OX=10090 GN=Hspd1 PE=1 SV=1	94	94	1337500000000
Etfb	Electron transfer flavoprotein subunit beta	Q9DCW4	sp|Q9DCW4|ETFB_MOUSE Electron transfer flavoprotein subunit beta OS=Mus musculus OX=10090 GN=Etfb PE=1 SV=3	41	41	1292800000000
Acadm	Medium-chain specific acyl-CoA dehydrogenase, mitochondrial	P45952	sp|P45952|ACADM_MOUSE Medium-chain specific acyl-CoA dehydrogenase, mitochondrial OS=Mus musculus OX=10090 GN=Acadm PE=1 SV=1	50	50	1251000000000
Eno3	Beta-enolase	P21550	sp|P21550|ENOB_MOUSE Beta-enolase OS=Mus musculus OX=10090 GN=Eno3 PE=1 SV=3	60	50	1222500000000
Sdha	Succinate dehydrogenase [ubiquinone] flavoprotein subunit, mitochondrial	Q8K2B3	sp|Q8K2B3|SDHA_MOUSE Succinate dehydrogenase [ubiquinone] flavoprotein subunit, mitochondrial OS=Mus musculus OX=10090 GN=Sdha PE=1 SV=1	72	72	1185700000000
Acadvl	Very long-chain specific acyl-CoA dehydrogenase, mitochondrial	P50544	sp|P50544|ACADV_MOUSE Very long-chain specific acyl-CoA dehydrogenase, mitochondrial OS=Mus musculus OX=10090 GN=Acadvl PE=1 SV=3	73	73	1175200000000
Tpm1	Tropomyosin alpha-1 chain	P58771	sp|P58771|TPM1_MOUSE Tropomyosin alpha-1 chain OS=Mus musculus OX=10090 GN=Tpm1 PE=1 SV=1	80	42	1162500000000
Nnt	NAD(P) transhydrogenase, mitochondrial	Q61941	sp|Q61941|NNTM_MOUSE NAD(P) transhydrogenase, mitochondrial OS=Mus musculus OX=10090 GN=Nnt PE=1 SV=2	88	88	1161000000000
Hadh	Hydroxyacyl-coenzyme A dehydrogenase, mitochondrial	Q61425	sp|Q61425|HCDH_MOUSE Hydroxyacyl-coenzyme A dehydrogenase, mitochondrial OS=Mus musculus OX=10090 GN=Hadh PE=1 SV=2	47	47	1128800000000
Acat1	Acetyl-CoA acetyltransferase, mitochondrial	Q8QZT1	sp|Q8QZT1|THIL_MOUSE Acetyl-CoA acetyltransferase, mitochondrial OS=Mus musculus OX=10090 GN=Acat1 PE=1 SV=1	48	48	1106500000000
Mdh1	Malate dehydrogenase, cytoplasmic	P14152	sp|P14152|MDHC_MOUSE Malate dehydrogenase, cytoplasmic OS=Mus musculus OX=10090 GN=Mdh1 PE=1 SV=3	46	46	1102800000000
Pkm	Pyruvate kinase PKM	P52480	sp|P52480|KPYM_MOUSE Pyruvate kinase PKM OS=Mus musculus OX=10090 GN=Pkm PE=1 SV=4	73	71	1099500000000
Hbb-b1	Hemoglobin subunit beta-1	P02088	sp|P02088|HBB1_MOUSE Hemoglobin subunit beta-1 OS=Mus musculus OX=10090 GN=Hbb-b1 PE=1 SV=2	20	11	1094800000000
Sucla2	Succinyl-CoA ligase [ADP-forming] subunit beta, mitochondrial	Q9Z2I9	sp|Q9Z2I9|SUCB1_MOUSE Succinate--CoA ligase [ADP-forming] subunit beta, mitochondrial OS=Mus musculus OX=10090 GN=Sucla2 PE=1 SV=2	63	63	1063800000000
Hspa9	Stress-70 protein, mitochondrial	P38647	sp|P38647|GRP75_MOUSE Stress-70 protein, mitochondrial OS=Mus musculus OX=10090 GN=Hspa9 PE=1 SV=3	98	97	1056400000000
Fh	Fumarate hydratase, mitochondrial	P97807	sp|P97807|FUMH_MOUSE Fumarate hydratase, mitochondrial OS=Mus musculus OX=10090 GN=Fh PE=1 SV=3	48	48	1044800000000
Myom1	Myomesin-1	Q62234	sp|Q62234|MYOM1_MOUSE Myomesin-1 OS=Mus musculus OX=10090 GN=Myom1 PE=1 SV=2	243	243	1044000000000
Atp5o	ATP synthase subunit O, mitochondrial	Q9DB20	sp|Q9DB20|ATPO_MOUSE ATP synthase subunit O, mitochondrial OS=Mus musculus OX=10090 GN=Atp5po PE=1 SV=1	31	31	1037800000000
Cs	Citrate synthase, mitochondrial	Q9CZU6	sp|Q9CZU6|CISY_MOUSE Citrate synthase, mitochondrial OS=Mus musculus OX=10090 GN=Cs PE=1 SV=1	47	47	1026900000000
Pdha1	Pyruvate dehydrogenase E1 component subunit alpha, somatic form, mitochondrial	P35486	sp|P35486|ODPA_MOUSE Pyruvate dehydrogenase E1 component subunit alpha, somatic form, mitochondrial OS=Mus musculus OX=10090 GN=Pdha1 PE=1 SV=1	59	55	1021000000000
Cycs	Cytochrome c, somatic	P62897	sp|P62897|CYC_MOUSE Cytochrome c, somatic OS=Mus musculus OX=10090 GN=Cycs PE=1 SV=2	25	16	1020900000000
Tpi1	Triosephosphate isomerase	P17751	sp|P17751|TPIS_MOUSE Triosephosphate isomerase OS=Mus musculus OX=10090 GN=Tpi1 PE=1 SV=4	38	38	1007800000000
Pgk1	Phosphoglycerate kinase 1	P09411	sp|P09411|PGK1_MOUSE Phosphoglycerate kinase 1 OS=Mus musculus OX=10090 GN=Pgk1 PE=1 SV=4	63	63	987440000000
Got1	Aspartate aminotransferase, cytoplasmic	P05201	sp|P05201|AATC_MOUSE Aspartate aminotransferase, cytoplasmic OS=Mus musculus OX=10090 GN=Got1 PE=1 SV=3	55	55	981700000000
Dld	Dihydrolipoyl dehydrogenase, mitochondrial	O08749	sp|O08749|DLDH_MOUSE Dihydrolipoyl dehydrogenase, mitochondrial OS=Mus musculus OX=10090 GN=Dld PE=1 SV=2	47	47	966630000000
Hspa8	Heat shock cognate 71 kDa protein	P63017	sp|P63017|HSP7C_MOUSE Heat shock cognate 71 kDa protein OS=Mus musculus OX=10090 GN=Hspa8 PE=1 SV=1	83	60	922590000000
Tf	Serotransferrin	Q921I1	sp|Q921I1|TRFE_MOUSE Serotransferrin OS=Mus musculus OX=10090 GN=Tf PE=1 SV=1	94	91	915620000000
Atp5c1	ATP synthase subunit gamma, mitochondrial	Q91VR2	sp|Q91VR2|ATPG_MOUSE ATP synthase subunit gamma, mitochondrial OS=Mus musculus OX=10090 GN=Atp5f1c PE=1 SV=1	36	36	904110000000
Pygm	Glycogen phosphorylase, muscle form	Q9WUB3	sp|Q9WUB3|PYGM_MOUSE Glycogen phosphorylase, muscle form OS=Mus musculus OX=10090 GN=Pygm PE=1 SV=3	123	100	864870000000
Etfdh	Electron transfer flavoprotein-ubiquinone oxidoreductase, mitochondrial	Q921G7	sp|Q921G7|ETFD_MOUSE Electron transfer flavoprotein-ubiquinone oxidoreductase, mitochondrial OS=Mus musculus OX=10090 GN=Etfdh PE=1 SV=1	66	66	841790000000
Ldhb	L-lactate dehydrogenase B chain	P16125	sp|P16125|LDHB_MOUSE L-lactate dehydrogenase B chain OS=Mus musculus OX=10090 GN=Ldhb PE=1 SV=2	37	37	840230000000
Uqcrc2	Cytochrome b-c1 complex subunit 2, mitochondrial	Q9DB77	sp|Q9DB77|QCR2_MOUSE Cytochrome b-c1 complex subunit 2, mitochondrial OS=Mus musculus OX=10090 GN=Uqcrc2 PE=1 SV=1	48	48	810270000000
Ndufs1	NADH-ubiquinone oxidoreductase 75 kDa subunit, mitochondrial	Q91VD9	sp|Q91VD9|NDUS1_MOUSE NADH-ubiquinone oxidoreductase 75 kDa subunit, mitochondrial OS=Mus musculus OX=10090 GN=Ndufs1 PE=1 SV=2	75	75	808250000000
Srl	Sarcalumenin	Q7TQ48	sp|Q7TQ48|SRCA_MOUSE Sarcalumenin OS=Mus musculus OX=10090 GN=Srl PE=1 SV=1	83	83	808210000000
Idh3a	Isocitrate dehydrogenase [NAD] subunit alpha, mitochondrial	Q9D6R2	sp|Q9D6R2|IDH3A_MOUSE Isocitrate dehydrogenase [NAD] subunit alpha, mitochondrial OS=Mus musculus OX=10090 GN=Idh3a PE=1 SV=1	47	47	803600000000
Pdhb	Pyruvate dehydrogenase E1 component subunit beta, mitochondrial	Q9D051	sp|Q9D051|ODPB_MOUSE Pyruvate dehydrogenase E1 component subunit beta, mitochondrial OS=Mus musculus OX=10090 GN=Pdhb PE=1 SV=1	31	31	797020000000
Pgam2	Phosphoglycerate mutase 2	O70250	sp|O70250|PGAM2_MOUSE Phosphoglycerate mutase 2 OS=Mus musculus OX=10090 GN=Pgam2 PE=1 SV=3	45	37	784710000000
Dlat	Dihydrolipoyllysine-residue acetyltransferase component of pyruvate dehydrogenase complex, mitochondrial	Q8BMF4	sp|Q8BMF4|ODP2_MOUSE Dihydrolipoyllysine-residue acetyltransferase component of pyruvate dehydrogenase complex, mitochondrial OS=Mus musculus OX=10090 GN=Dlat PE=1 SV=2	48	48	754490000000
Atp5h	ATP synthase subunit d, mitochondrial	Q9DCX2	sp|Q9DCX2|ATP5H_MOUSE ATP synthase subunit d, mitochondrial OS=Mus musculus OX=10090 GN=Atp5pd PE=1 SV=3	28	28	749520000000
Oxct1	Succinyl-CoA:3-ketoacid coenzyme A transferase 1, mitochondrial	Q9D0K2	sp|Q9D0K2|SCOT1_MOUSE Succinyl-CoA:3-ketoacid coenzyme A transferase 1, mitochondrial OS=Mus musculus OX=10090 GN=Oxct1 PE=1 SV=1	52	52	746070000000
Atp5f1	ATP synthase F(0) complex subunit B1, mitochondrial	Q9CQQ7	sp|Q9CQQ7|AT5F1_MOUSE ATP synthase F(0) complex subunit B1, mitochondrial OS=Mus musculus OX=10090 GN=Atp5pb PE=1 SV=1	35	35	732590000000
Uqcrc1	Cytochrome b-c1 complex subunit 1, mitochondrial	Q9CZ13	sp|Q9CZ13|QCR1_MOUSE Cytochrome b-c1 complex subunit 1, mitochondrial OS=Mus musculus OX=10090 GN=Uqcrc1 PE=1 SV=2	53	52	726530000000
Sdhb	Succinate dehydrogenase [ubiquinone] iron-sulfur subunit, mitochondrial	Q9CQA3	sp|Q9CQA3|SDHB_MOUSE Succinate dehydrogenase [ubiquinone] iron-sulfur subunit, mitochondrial OS=Mus musculus OX=10090 GN=Sdhb PE=1 SV=1	44	44	716870000000
D10Jhu81e	ES1 protein homolog, mitochondrial	Q9D172	sp|Q9D172|GAL3A_MOUSE Glutamine amidotransferase-like class 1 domain-containing protein 3A, mitochondrial OS=Mus musculus OX=10090 GN=Gatd3a PE=1 SV=1	33	33	698560000000
Decr1	2,4-dienoyl-CoA reductase, mitochondrial	Q9CQ62	sp|Q9CQ62|DECR_MOUSE 2,4-dienoyl-CoA reductase, mitochondrial OS=Mus musculus OX=10090 GN=Decr1 PE=1 SV=1	41	41	690620000000
Hsp90ab1	Heat shock protein HSP 90-beta	P11499	sp|P11499|HS90B_MOUSE Heat shock protein HSP 90-beta OS=Mus musculus OX=10090 GN=Hsp90ab1 PE=1 SV=3	103	76	689420000000
Csrp3	Cysteine and glycine-rich protein 3	P50462	sp|P50462|CSRP3_MOUSE Cysteine and glycine-rich protein 3 OS=Mus musculus OX=10090 GN=Csrp3 PE=1 SV=1	24	24	677410000000
Ldb3	LIM domain-binding protein 3	Q9JKS4	sp|Q9JKS4|LDB3_MOUSE LIM domain-binding protein 3 OS=Mus musculus OX=10090 GN=Ldb3 PE=1 SV=1	55	55	654780000000
Suclg1	Succinyl-CoA ligase [ADP/GDP-forming] subunit alpha, mitochondrial	Q9WUM5	sp|Q9WUM5|SUCA_MOUSE Succinate--CoA ligase [ADP/GDP-forming] subunit alpha, mitochondrial OS=Mus musculus OX=10090 GN=Suclg1 PE=1 SV=4	31	31	646530000000
Fabp4	Fatty acid-binding protein, adipocyte	P04117	sp|P04117|FABP4_MOUSE Fatty acid-binding protein, adipocyte OS=Mus musculus OX=10090 GN=Fabp4 PE=1 SV=3	27	27	634460000000
Immt	MICOS complex subunit Mic60	Q8CAQ8	sp|Q8CAQ8|MIC60_MOUSE MICOS complex subunit Mic60 OS=Mus musculus OX=10090 GN=Immt PE=1 SV=1	115	115	626330000000
Tufm	Elongation factor Tu, mitochondrial	Q8BFR5	sp|Q8BFR5|EFTU_MOUSE Elongation factor Tu, mitochondrial OS=Mus musculus OX=10090 GN=Tufm PE=1 SV=1	63	63	622660000000
Eci1	Enoyl-CoA delta isomerase 1, mitochondrial	P42125	sp|P42125|ECI1_MOUSE Enoyl-CoA delta isomerase 1, mitochondrial OS=Mus musculus OX=10090 GN=Eci1 PE=1 SV=2	34	34	617110000000
Ak1	Adenylate kinase isoenzyme 1	Q9R0Y5	sp|Q9R0Y5|KAD1_MOUSE Adenylate kinase isoenzyme 1 OS=Mus musculus OX=10090 GN=Ak1 PE=1 SV=1	39	39	606260000000
Tubb4b	Tubulin beta-4B chain	P68372	sp|P68372|TBB4B_MOUSE Tubulin beta-4B chain OS=Mus musculus OX=10090 GN=Tubb4b PE=1 SV=1	42	2	603410000000
Atp1a1	Sodium/potassium-transporting ATPase subunit alpha-1	Q8VDN2	sp|Q8VDN2|AT1A1_MOUSE Sodium/potassium-transporting ATPase subunit alpha-1 OS=Mus musculus OX=10090 GN=Atp1a1 PE=1 SV=1	91	63	599170000000
Apoa1	Apolipoprotein A-I	Q00623	sp|Q00623|APOA1_MOUSE Apolipoprotein A-I OS=Mus musculus OX=10090 GN=Apoa1 PE=1 SV=2	45	45	596710000000
Gpi	Glucose-6-phosphate isomerase	P06745	sp|P06745|G6PI_MOUSE Glucose-6-phosphate isomerase OS=Mus musculus OX=10090 GN=Gpi PE=1 SV=4	63	63	594010000000
Acsl1	Long-chain-fatty-acid--CoA ligase 1	P41216	sp|P41216|ACSL1_MOUSE Long-chain-fatty-acid--CoA ligase 1 OS=Mus musculus OX=10090 GN=Acsl1 PE=1 SV=2	80	76	586430000000
Ech1	Delta(3,5)-Delta(2,4)-dienoyl-CoA isomerase, mitochondrial	O35459	sp|O35459|ECH1_MOUSE Delta(3,5)-Delta(2,4)-dienoyl-CoA isomerase, mitochondrial OS=Mus musculus OX=10090 GN=Ech1 PE=1 SV=1	37	37	554530000000
Acads	Short-chain specific acyl-CoA dehydrogenase, mitochondrial	Q07417	sp|Q07417|ACADS_MOUSE Short-chain specific acyl-CoA dehydrogenase, mitochondrial OS=Mus musculus OX=10090 GN=Acads PE=1 SV=2	43	43	552780000000
Echs1	Enoyl-CoA hydratase, mitochondrial	Q8BH95	sp|Q8BH95|ECHM_MOUSE Enoyl-CoA hydratase, mitochondrial OS=Mus musculus OX=10090 GN=Echs1 PE=1 SV=1	30	30	549110000000
Cox5a	Cytochrome c oxidase subunit 5A, mitochondrial	P12787	sp|P12787|COX5A_MOUSE Cytochrome c oxidase subunit 5A, mitochondrial OS=Mus musculus OX=10090 GN=Cox5a PE=1 SV=2	14	14	544840000000
Pygb	Glycogen phosphorylase, brain form	Q8CI94	sp|Q8CI94|PYGB_MOUSE Glycogen phosphorylase, brain form OS=Mus musculus OX=10090 GN=Pygb PE=1 SV=3	96	95	542040000000
Eef1a2	Elongation factor 1-alpha 2	P62631	sp|P62631|EF1A2_MOUSE Elongation factor 1-alpha 2 OS=Mus musculus OX=10090 GN=Eef1a2 PE=1 SV=1	54	35	536700000000
Cpt2	Carnitine O-palmitoyltransferase 2, mitochondrial	P52825	sp|P52825|CPT2_MOUSE Carnitine O-palmitoyltransferase 2, mitochondrial OS=Mus musculus OX=10090 GN=Cpt2 PE=1 SV=2	85	85	519300000000
Idh3g	Isocitrate dehydrogenase [NAD] subunit gamma 1, mitochondrial	P70404	sp|P70404|IDHG1_MOUSE Isocitrate dehydrogenase [NAD] subunit gamma 1, mitochondrial OS=Mus musculus OX=10090 GN=Idh3g PE=1 SV=1	31	31	511370000000
Cryab	Alpha-crystallin B chain	P23927	sp|P23927|CRYAB_MOUSE Alpha-crystallin B chain OS=Mus musculus OX=10090 GN=Cryab PE=1 SV=2	35	35	506040000000
Gbas	Protein NipSnap homolog 2	O55126	sp|O55126|NIPS2_MOUSE Protein NipSnap homolog 2 OS=Mus musculus OX=10090 GN=Nipsnap2 PE=1 SV=1	33	33	485580000000
Nme2	Nucleoside diphosphate kinase B	Q01768	sp|Q01768|NDKB_MOUSE Nucleoside diphosphate kinase B OS=Mus musculus OX=10090 GN=Nme2 PE=1 SV=1	23	14	480760000000
Casq2	Calsequestrin-2	O09161	sp|O09161|CASQ2_MOUSE Calsequestrin-2 OS=Mus musculus OX=10090 GN=Casq2 PE=1 SV=3	40	40	480630000000
Anxa6	Annexin A6	P14824	sp|P14824|ANXA6_MOUSE Annexin A6 OS=Mus musculus OX=10090 GN=Anxa6 PE=1 SV=3	95	94	475170000000
Ldha	L-lactate dehydrogenase A chain	P06151	sp|P06151|LDHA_MOUSE L-lactate dehydrogenase A chain OS=Mus musculus OX=10090 GN=Ldha PE=1 SV=3	44	40	473880000000
Cox6c	Cytochrome c oxidase subunit 6C	Q9CPQ1	sp|Q9CPQ1|COX6C_MOUSE Cytochrome c oxidase subunit 6C OS=Mus musculus OX=10090 GN=Cox6c PE=1 SV=3	14	14	473640000000
Hspa5	78 kDa glucose-regulated protein	P20029	sp|P20029|BIP_MOUSE Endoplasmic reticulum chaperone BiP OS=Mus musculus OX=10090 GN=Hspa5 PE=1 SV=3	79	79	464650000000
Dlst	Dihydrolipoyllysine-residue succinyltransferase component of 2-oxoglutarate dehydrogenase complex, mitochondrial	Q9D2G2	sp|Q9D2G2|ODO2_MOUSE Dihydrolipoyllysine-residue succinyltransferase component of 2-oxoglutarate dehydrogenase complex, mitochondrial OS=Mus musculus OX=10090 GN=Dlst PE=1 SV=1	37	37	452770000000
Prdx5	Peroxiredoxin-5, mitochondrial	P99029	sp|P99029|PRDX5_MOUSE Peroxiredoxin-5, mitochondrial OS=Mus musculus OX=10090 GN=Prdx5 PE=1 SV=2	20	20	449000000000
Sod2	Superoxide dismutase [Mn], mitochondrial	P09671	sp|P09671|SODM_MOUSE Superoxide dismutase [Mn], mitochondrial OS=Mus musculus OX=10090 GN=Sod2 PE=1 SV=3	20	20	443730000000
Akr1b1	Aldose reductase	P45376	sp|P45376|ALDR_MOUSE Aldo-keto reductase family 1 member B1 OS=Mus musculus OX=10090 GN=Akr1b1 PE=1 SV=3	34	34	441420000000
Eef2	Elongation factor 2	P58252	sp|P58252|EF2_MOUSE Elongation factor 2 OS=Mus musculus OX=10090 GN=Eef2 PE=1 SV=2	95	93	437540000000
Ivd	Isovaleryl-CoA dehydrogenase, mitochondrial	Q9JHI5	sp|Q9JHI5|IVD_MOUSE Isovaleryl-CoA dehydrogenase, mitochondrial OS=Mus musculus OX=10090 GN=Ivd PE=1 SV=1	37	37	433570000000
Trim72	Tripartite motif-containing protein 72	Q1XH17	sp|Q1XH17|TRI72_MOUSE Tripartite motif-containing protein 72 OS=Mus musculus OX=10090 GN=Trim72 PE=1 SV=1	61	61	430490000000
Vcl	Vinculin	Q64727	sp|Q64727|VINC_MOUSE Vinculin OS=Mus musculus OX=10090 GN=Vcl PE=1 SV=4	142	142	430380000000
Vdac1	Voltage-dependent anion-selective channel protein 1	Q60932	sp|Q60932|VDAC1_MOUSE Voltage-dependent anion-selective channel protein 1 OS=Mus musculus OX=10090 GN=Vdac1 PE=1 SV=3	41	41	428100000000
Cox6b1	Cytochrome c oxidase subunit 6B1	P56391	sp|P56391|CX6B1_MOUSE Cytochrome c oxidase subunit 6B1 OS=Mus musculus OX=10090 GN=Cox6b1 PE=1 SV=2	16	16	410240000000
Acot13	Acyl-coenzyme A thioesterase 13	Q9CQR4	sp|Q9CQR4|ACO13_MOUSE Acyl-coenzyme A thioesterase 13 OS=Mus musculus OX=10090 GN=Acot13 PE=1 SV=1	20	20	406490000000
Ndufv1	NADH dehydrogenase [ubiquinone] flavoprotein 1, mitochondrial	Q91YT0	sp|Q91YT0|NDUV1_MOUSE NADH dehydrogenase [ubiquinone] flavoprotein 1, mitochondrial OS=Mus musculus OX=10090 GN=Ndufv1 PE=1 SV=1	52	52	400780000000
Cox5b	Cytochrome c oxidase subunit 5B, mitochondrial	P19536	sp|P19536|COX5B_MOUSE Cytochrome c oxidase subunit 5B, mitochondrial OS=Mus musculus OX=10090 GN=Cox5b PE=1 SV=1	20	20	395160000000
Aldh6a1	Methylmalonate-semialdehyde dehydrogenase [acylating], mitochondrial	Q9EQ20	sp|Q9EQ20|MMSA_MOUSE Methylmalonate-semialdehyde dehydrogenase [acylating], mitochondrial OS=Mus musculus OX=10090 GN=Aldh6a1 PE=1 SV=1	57	57	390800000000
Cox4i1	Cytochrome c oxidase subunit 4 isoform 1, mitochondrial	P19783	sp|P19783|COX41_MOUSE Cytochrome c oxidase subunit 4 isoform 1, mitochondrial OS=Mus musculus OX=10090 GN=Cox4i1 PE=1 SV=2	26	26	387170000000
Atp5i	ATP synthase subunit e, mitochondrial	Q06185	sp|Q06185|ATP5I_MOUSE ATP synthase subunit e, mitochondrial OS=Mus musculus OX=10090 GN=Atp5me PE=1 SV=2	13	13	384680000000
Eno1	Alpha-enolase	P17182	sp|P17182|ENOA_MOUSE Alpha-enolase OS=Mus musculus OX=10090 GN=Eno1 PE=1 SV=3	47	46	383170000000
Pgm1	Phosphoglucomutase-1	Q9D0F9	sp|Q9D0F9|PGM1_MOUSE Phosphoglucomutase-1 OS=Mus musculus OX=10090 GN=Pgm1 PE=1 SV=4	70	70	373030000000
Pfkm	ATP-dependent 6-phosphofructokinase, muscle type	P47857	sp|P47857|PFKAM_MOUSE ATP-dependent 6-phosphofructokinase, muscle type OS=Mus musculus OX=10090 GN=Pfkm PE=1 SV=3	81	74	363930000000
Vcp	Transitional endoplasmic reticulum ATPase	Q01853	sp|Q01853|TERA_MOUSE Transitional endoplasmic reticulum ATPase OS=Mus musculus OX=10090 GN=Vcp PE=1 SV=4	109	109	359620000000
Tuba4a	Tubulin alpha-4A chain	P68368	sp|P68368|TBA4A_MOUSE Tubulin alpha-4A chain OS=Mus musculus OX=10090 GN=Tuba4a PE=1 SV=1	42	14	359360000000
Hspe1	10 kDa heat shock protein, mitochondrial	Q64433	sp|Q64433|CH10_MOUSE 10 kDa heat shock protein, mitochondrial OS=Mus musculus OX=10090 GN=Hspe1 PE=1 SV=2	27	27	358260000000
Atp5e	ATP synthase subunit epsilon, mitochondrial	P56382	sp|P56382|ATP5E_MOUSE ATP synthase subunit epsilon, mitochondrial OS=Mus musculus OX=10090 GN=Atp5f1e PE=1 SV=2	11	11	356720000000
Serpina1d	Alpha-1-antitrypsin 1-4	Q00897	sp|Q00897|A1AT4_MOUSE Alpha-1-antitrypsin 1-4 OS=Mus musculus OX=10090 GN=Serpina1d PE=1 SV=1	36	12	355700000000
Vim	Vimentin	P20152	sp|P20152|VIME_MOUSE Vimentin OS=Mus musculus OX=10090 GN=Vim PE=1 SV=3	84	71	350320000000
Obscn	Obscurin	A2AAJ9	sp|A2AAJ9|OBSCN_MOUSE Obscurin OS=Mus musculus OX=10090 GN=Obscn PE=1 SV=3	450	450	348380000000
Cpt1b	Carnitine O-palmitoyltransferase 1, muscle isoform	Q924X2	sp|Q924X2|CPT1B_MOUSE Carnitine O-palmitoyltransferase 1, muscle isoform OS=Mus musculus OX=10090 GN=Cpt1b PE=1 SV=1	68	65	345390000000
Atp5j	ATP synthase-coupling factor 6, mitochondrial	P97450	sp|P97450|ATP5J_MOUSE ATP synthase-coupling factor 6, mitochondrial OS=Mus musculus OX=10090 GN=Atp5pf PE=1 SV=1	19	19	342760000000
Atp5l	ATP synthase subunit g, mitochondrial	Q9CPQ8	sp|Q9CPQ8|ATP5L_MOUSE ATP synthase subunit g, mitochondrial OS=Mus musculus OX=10090 GN=Atp5mg PE=1 SV=1	12	12	341880000000
Crat	Carnitine O-acetyltransferase	P47934	sp|P47934|CACP_MOUSE Carnitine O-acetyltransferase OS=Mus musculus OX=10090 GN=Crat PE=1 SV=3	60	60	337590000000
Sod1	Superoxide dismutase [Cu-Zn]	P08228	sp|P08228|SODC_MOUSE Superoxide dismutase [Cu-Zn] OS=Mus musculus OX=10090 GN=Sod1 PE=1 SV=2	23	23	333570000000
Tnnt2	Troponin T, cardiac muscle	P50752	sp|P50752|TNNT2_MOUSE Troponin T, cardiac muscle OS=Mus musculus OX=10090 GN=Tnnt2 PE=1 SV=2	38	35	332080000000
Naca	Nascent polypeptide-associated complex subunit alpha, muscle-specific form	P70670	sp|P70670|NACAM_MOUSE Nascent polypeptide-associated complex subunit alpha, muscle-specific form OS=Mus musculus OX=10090 GN=Naca PE=1 SV=2	207	207	328250000000
Uqcrb	Cytochrome b-c1 complex subunit 7	Q9D855	sp|Q9D855|QCR7_MOUSE Cytochrome b-c1 complex subunit 7 OS=Mus musculus OX=10090 GN=Uqcrb PE=1 SV=3	26	26	327080000000
Myh4	Myosin-4	Q5SX39	sp|Q5SX39|MYH4_MOUSE Myosin-4 OS=Mus musculus OX=10090 GN=Myh4 PE=2 SV=1	13	2	324750000000
Ywhag	14-3-3 protein gamma	P61982	sp|P61982|1433G_MOUSE 14-3-3 protein gamma OS=Mus musculus OX=10090 GN=Ywhag PE=1 SV=2	38	28	323750000000
Bdh1	D-beta-hydroxybutyrate dehydrogenase, mitochondrial	Q80XN0	sp|Q80XN0|BDH_MOUSE D-beta-hydroxybutyrate dehydrogenase, mitochondrial OS=Mus musculus OX=10090 GN=Bdh1 PE=1 SV=2	35	35	322850000000
Cyc1	Cytochrome c1, heme protein, mitochondrial	Q9D0M3	sp|Q9D0M3|CY1_MOUSE Cytochrome c1, heme protein, mitochondrial OS=Mus musculus OX=10090 GN=Cyc1 PE=1 SV=1	23	23	321860000000
Acot2	Acyl-coenzyme A thioesterase 2, mitochondrial	Q9QYR9	sp|Q9QYR9|ACOT2_MOUSE Acyl-coenzyme A thioesterase 2, mitochondrial OS=Mus musculus OX=10090 GN=Acot2 PE=1 SV=2	40	22	319770000000
Lrpprc	Leucine-rich PPR motif-containing protein, mitochondrial	Q6PB66	sp|Q6PB66|LPPRC_MOUSE Leucine-rich PPR motif-containing protein, mitochondrial OS=Mus musculus OX=10090 GN=Lrpprc PE=1 SV=2	146	146	315930000000
Vwa8	von Willebrand factor A domain-containing protein 8	Q8CC88	sp|Q8CC88|VWA8_MOUSE von Willebrand factor A domain-containing protein 8 OS=Mus musculus OX=10090 GN=Vwa8 PE=1 SV=2	184	184	313450000000
Flnc	Filamin-C	Q8VHX6	sp|Q8VHX6|FLNC_MOUSE Filamin-C OS=Mus musculus OX=10090 GN=Flnc PE=1 SV=3	246	226	301480000000
Sptan1	Spectrin alpha chain, non-erythrocytic 1	P16546	sp|P16546|SPTN1_MOUSE Spectrin alpha chain, non-erythrocytic 1 OS=Mus musculus OX=10090 GN=Sptan1 PE=1 SV=4	360	358	300570000000
Myh7	Myosin-7	Q91Z83	sp|Q91Z83|MYH7_MOUSE Myosin-7 OS=Mus musculus OX=10090 GN=Myh7 PE=2 SV=1	112	104	293360000000
Msn	Moesin	P26041	sp|P26041|MOES_MOUSE Moesin OS=Mus musculus OX=10090 GN=Msn PE=1 SV=3	97	77	290110000000
Ppia	Peptidyl-prolyl cis-trans isomerase A	P17742	sp|P17742|PPIA_MOUSE Peptidyl-prolyl cis-trans isomerase A OS=Mus musculus OX=10090 GN=Ppia PE=1 SV=2	19	19	289520000000
C3	Complement C3	P01027	sp|P01027|CO3_MOUSE Complement C3 OS=Mus musculus OX=10090 GN=C3 PE=1 SV=3	164	147	282950000000
Park7	Protein deglycase DJ-1	Q99LX0	sp|Q99LX0|PARK7_MOUSE Protein/nucleic acid deglycase DJ-1 OS=Mus musculus OX=10090 GN=Park7 PE=1 SV=1	32	32	282640000000
A2m	Alpha-2-macroglobulin	Q61838	sp|Q61838|PZP_MOUSE Pregnancy zone protein OS=Mus musculus OX=10090 GN=Pzp PE=1 SV=3	91	90	281050000000
Ugp2	UTP--glucose-1-phosphate uridylyltransferase	Q91ZJ5	sp|Q91ZJ5|UGPA_MOUSE UTP--glucose-1-phosphate uridylyltransferase OS=Mus musculus OX=10090 GN=Ugp2 PE=1 SV=3	68	68	280310000000
Pcca	Propionyl-CoA carboxylase alpha chain, mitochondrial	Q91ZA3	sp|Q91ZA3|PCCA_MOUSE Propionyl-CoA carboxylase alpha chain, mitochondrial OS=Mus musculus OX=10090 GN=Pcca PE=1 SV=2	75	75	276670000000
Uqcrfs1	Cytochrome b-c1 complex subunit Rieske, mitochondrial	Q9CR68	sp|Q9CR68|UCRI_MOUSE Cytochrome b-c1 complex subunit Rieske, mitochondrial OS=Mus musculus OX=10090 GN=Uqcrfs1 PE=1 SV=1	30	30	276650000000
Dmd	Dystrophin	P11531	sp|P11531|DMD_MOUSE Dystrophin OS=Mus musculus OX=10090 GN=Dmd PE=1 SV=3	372	372	276190000000
Ndufa4	Cytochrome c oxidase subunit NDUFA4	Q62425	sp|Q62425|NDUA4_MOUSE Cytochrome c oxidase subunit NDUFA4 OS=Mus musculus OX=10090 GN=Ndufa4 PE=1 SV=2	16	16	276040000000
Hk2	Hexokinase-2	O08528	sp|O08528|HXK2_MOUSE Hexokinase-2 OS=Mus musculus OX=10090 GN=Hk2 PE=1 SV=1	105	98	275890000000
Phb2	Prohibitin-2	O35129	sp|O35129|PHB2_MOUSE Prohibitin-2 OS=Mus musculus OX=10090 GN=Phb2 PE=1 SV=1	35	35	273120000000
Tnni3	Troponin I, cardiac muscle	P48787	sp|P48787|TNNI3_MOUSE Troponin I, cardiac muscle OS=Mus musculus OX=10090 GN=Tnni3 PE=1 SV=2	33	32	272710000000
Aldh2	Aldehyde dehydrogenase, mitochondrial	P47738	sp|P47738|ALDH2_MOUSE Aldehyde dehydrogenase, mitochondrial OS=Mus musculus OX=10090 GN=Aldh2 PE=1 SV=1	60	57	268850000000
Tln1	Talin-1	P26039	sp|P26039|TLN1_MOUSE Talin-1 OS=Mus musculus OX=10090 GN=Tln1 PE=1 SV=2	231	207	263550000000
Aldh4a1	Delta-1-pyrroline-5-carboxylate dehydrogenase, mitochondrial	Q8CHT0	sp|Q8CHT0|AL4A1_MOUSE Delta-1-pyrroline-5-carboxylate dehydrogenase, mitochondrial OS=Mus musculus OX=10090 GN=Aldh4a1 PE=1 SV=3	40	40	262150000000
Crip2	Cysteine-rich protein 2	Q9DCT8	sp|Q9DCT8|CRIP2_MOUSE Cysteine-rich protein 2 OS=Mus musculus OX=10090 GN=Crip2 PE=1 SV=1	26	26	260960000000
Opa1	Dynamin-like 120 kDa protein, mitochondrial	P58281	sp|P58281|OPA1_MOUSE Dynamin-like 120 kDa protein, mitochondrial OS=Mus musculus OX=10090 GN=Opa1 PE=1 SV=1	127	127	255720000000
Aifm1	Apoptosis-inducing factor 1, mitochondrial	Q9Z0X1	sp|Q9Z0X1|AIFM1_MOUSE Apoptosis-inducing factor 1, mitochondrial OS=Mus musculus OX=10090 GN=Aifm1 PE=1 SV=1	44	44	252270000000
Hibch	3-hydroxyisobutyryl-CoA hydrolase, mitochondrial	Q8QZS1	sp|Q8QZS1|HIBCH_MOUSE 3-hydroxyisobutyryl-CoA hydrolase, mitochondrial OS=Mus musculus OX=10090 GN=Hibch PE=1 SV=1	39	39	251310000000
Anxa2	Annexin A2	P07356	sp|P07356|ANXA2_MOUSE Annexin A2 OS=Mus musculus OX=10090 GN=Anxa2 PE=1 SV=2	60	60	250110000000
Ryr2	Ryanodine receptor 2	E9Q401	sp|E9Q401|RYR2_MOUSE Ryanodine receptor 2 OS=Mus musculus OX=10090 GN=Ryr2 PE=1 SV=1	328	307	246160000000
Slc25a3	Phosphate carrier protein, mitochondrial	Q8VEM8	sp|Q8VEM8|MPCP_MOUSE Phosphate carrier protein, mitochondrial OS=Mus musculus OX=10090 GN=Slc25a3 PE=1 SV=1	31	31	245830000000
Ptrf	Polymerase I and transcript release factor	O54724	sp|O54724|CAVN1_MOUSE Caveolae-associated protein 1 OS=Mus musculus OX=10090 GN=Cavin1 PE=1 SV=1	48	48	243930000000
Slc25a11	Mitochondrial 2-oxoglutarate/malate carrier protein	Q9CR62	sp|Q9CR62|M2OM_MOUSE Mitochondrial 2-oxoglutarate/malate carrier protein OS=Mus musculus OX=10090 GN=Slc25a11 PE=1 SV=3	32	32	242330000000
Rps27a	Ubiquitin-40S ribosomal protein S27a	P62983	sp|P62983|RS27A_MOUSE Ubiquitin-40S ribosomal protein S27a OS=Mus musculus OX=10090 GN=Rps27a PE=1 SV=2	23	12	241920000000
Ndufa8	NADH dehydrogenase [ubiquinone] 1 alpha subcomplex subunit 8	Q9DCJ5	sp|Q9DCJ5|NDUA8_MOUSE NADH dehydrogenase [ubiquinone] 1 alpha subcomplex subunit 8 OS=Mus musculus OX=10090 GN=Ndufa8 PE=1 SV=3	21	21	239650000000
Phb	Prohibitin	P67778	sp|P67778|PHB_MOUSE Prohibitin OS=Mus musculus OX=10090 GN=Phb PE=1 SV=1	39	39	239110000000
Atp5d	ATP synthase subunit delta, mitochondrial	Q9D3D9	sp|Q9D3D9|ATPD_MOUSE ATP synthase subunit delta, mitochondrial OS=Mus musculus OX=10090 GN=Atp5f1d PE=1 SV=1	10	10	234530000000
Prdx2	Peroxiredoxin-2	Q61171	sp|Q61171|PRDX2_MOUSE Peroxiredoxin-2 OS=Mus musculus OX=10090 GN=Prdx2 PE=1 SV=3	17	17	232290000000
Prdx1	Peroxiredoxin-1	P35700	sp|P35700|PRDX1_MOUSE Peroxiredoxin-1 OS=Mus musculus OX=10090 GN=Prdx1 PE=1 SV=1	26	25	231150000000
Pdhx	Pyruvate dehydrogenase protein X component, mitochondrial	Q8BKZ9	sp|Q8BKZ9|ODPX_MOUSE Pyruvate dehydrogenase protein X component, mitochondrial OS=Mus musculus OX=10090 GN=Pdhx PE=1 SV=1	40	40	231100000000
Hpx	Hemopexin	Q91X72	sp|Q91X72|HEMO_MOUSE Hemopexin OS=Mus musculus OX=10090 GN=Hpx PE=1 SV=2	47	47	230350000000
Ephx2	Bifunctional epoxide hydrolase 2	P34914	sp|P34914|HYES_MOUSE Bifunctional epoxide hydrolase 2 OS=Mus musculus OX=10090 GN=Ephx2 PE=1 SV=2	46	46	228940000000
Fhl2	Four and a half LIM domains protein 2	O70433	sp|O70433|FHL2_MOUSE Four and a half LIM domains protein 2 OS=Mus musculus OX=10090 GN=Fhl2 PE=1 SV=1	48	48	226380000000
Ndrg2	Protein NDRG2	Q9QYG0	sp|Q9QYG0|NDRG2_MOUSE Protein NDRG2 OS=Mus musculus OX=10090 GN=Ndrg2 PE=1 SV=1	33	33	218520000000
Fga	Fibrinogen alpha chain	E9PV24	sp|E9PV24|FIBA_MOUSE Fibrinogen alpha chain OS=Mus musculus OX=10090 GN=Fga PE=1 SV=1	65	65	216940000000
Hspb6	Heat shock protein beta-6	Q5EBG6	sp|Q5EBG6|HSPB6_MOUSE Heat shock protein beta-6 OS=Mus musculus OX=10090 GN=Hspb6 PE=1 SV=1	18	18	215750000000
Lonp1	Lon protease homolog, mitochondrial	Q8CGK3	sp|Q8CGK3|LONM_MOUSE Lon protease homolog, mitochondrial OS=Mus musculus OX=10090 GN=Lonp1 PE=1 SV=2	94	94	215580000000
Hk1	Hexokinase-1	P17710	sp|P17710|HXK1_MOUSE Hexokinase-1 OS=Mus musculus OX=10090 GN=Hk1 PE=1 SV=3	84	80	215140000000
Cisd1	CDGSH iron-sulfur domain-containing protein 1	Q91WS0	sp|Q91WS0|CISD1_MOUSE CDGSH iron-sulfur domain-containing protein 1 OS=Mus musculus OX=10090 GN=Cisd1 PE=1 SV=1	17	17	214470000000
Hspb1	Heat shock protein beta-1	P14602	sp|P14602|HSPB1_MOUSE Heat shock protein beta-1 OS=Mus musculus OX=10090 GN=Hspb1 PE=1 SV=3	27	27	211760000000
Dync1h1	Cytoplasmic dynein 1 heavy chain 1	Q9JHU4	sp|Q9JHU4|DYHC1_MOUSE Cytoplasmic dynein 1 heavy chain 1 OS=Mus musculus OX=10090 GN=Dync1h1 PE=1 SV=2	354	354	208420000000
Atp5j2	ATP synthase subunit f, mitochondrial	P56135	sp|P56135|ATPK_MOUSE ATP synthase subunit f, mitochondrial OS=Mus musculus OX=10090 GN=Atp5mf PE=1 SV=3	10	10	208020000000
Ahsg	Alpha-2-HS-glycoprotein	P29699	sp|P29699|FETUA_MOUSE Alpha-2-HS-glycoprotein OS=Mus musculus OX=10090 GN=Ahsg PE=1 SV=1	24	23	207440000000
Chchd3	MICOS complex subunit Mic19	Q9CRB9	sp|Q9CRB9|MIC19_MOUSE MICOS complex subunit Mic19 OS=Mus musculus OX=10090 GN=Chchd3 PE=1 SV=1	35	34	206910000000
Hist1h1c	Histone H1.2	P15864	sp|P15864|H12_MOUSE Histone H1.2 OS=Mus musculus OX=10090 GN=H1-2 PE=1 SV=2	23	8	205230000000
Ndufs6	NADH dehydrogenase [ubiquinone] iron-sulfur protein 6, mitochondrial	P52503	sp|P52503|NDUS6_MOUSE NADH dehydrogenase [ubiquinone] iron-sulfur protein 6, mitochondrial OS=Mus musculus OX=10090 GN=Ndufs6 PE=1 SV=2	12	12	202550000000
Coq9	Ubiquinone biosynthesis protein COQ9, mitochondrial	Q8K1Z0	sp|Q8K1Z0|COQ9_MOUSE Ubiquinone biosynthesis protein COQ9, mitochondrial OS=Mus musculus OX=10090 GN=Coq9 PE=1 SV=1	20	20	201520000000
Sptbn1	Spectrin beta chain, non-erythrocytic 1	Q62261	sp|Q62261|SPTB2_MOUSE Spectrin beta chain, non-erythrocytic 1 OS=Mus musculus OX=10090 GN=Sptbn1 PE=1 SV=2	255	245	201270000000
Prdx6	Peroxiredoxin-6	O08709	sp|O08709|PRDX6_MOUSE Peroxiredoxin-6 OS=Mus musculus OX=10090 GN=Prdx6 PE=1 SV=3	31	31	201030000000
Prdx3	Thioredoxin-dependent peroxide reductase, mitochondrial	P20108	sp|P20108|PRDX3_MOUSE Thioredoxin-dependent peroxide reductase, mitochondrial OS=Mus musculus OX=10090 GN=Prdx3 PE=1 SV=1	19	19	200780000000
Vdac2	Voltage-dependent anion-selective channel protein 2	Q60930	sp|Q60930|VDAC2_MOUSE Voltage-dependent anion-selective channel protein 2 OS=Mus musculus OX=10090 GN=Vdac2 PE=1 SV=2	28	28	200420000000
Hsdl2	Hydroxysteroid dehydrogenase-like protein 2	Q2TPA8	sp|Q2TPA8|HSDL2_MOUSE Hydroxysteroid dehydrogenase-like protein 2 OS=Mus musculus OX=10090 GN=Hsdl2 PE=1 SV=1	63	63	199790000000
Ppif	Peptidyl-prolyl cis-trans isomerase F, mitochondrial	Q99KR7	sp|Q99KR7|PPIF_MOUSE Peptidyl-prolyl cis-trans isomerase F, mitochondrial OS=Mus musculus OX=10090 GN=Ppif PE=1 SV=1	22	21	197870000000
Ndufa6	NADH dehydrogenase [ubiquinone] 1 alpha subcomplex subunit 6	Q9CQZ5	sp|Q9CQZ5|NDUA6_MOUSE NADH dehydrogenase [ubiquinone] 1 alpha subcomplex subunit 6 OS=Mus musculus OX=10090 GN=Ndufa6 PE=1 SV=1	19	19	197320000000
Pebp1	Phosphatidylethanolamine-binding protein 1	P70296	sp|P70296|PEBP1_MOUSE Phosphatidylethanolamine-binding protein 1 OS=Mus musculus OX=10090 GN=Pebp1 PE=1 SV=3	22	22	197090000000
Mccc1	Methylcrotonoyl-CoA carboxylase subunit alpha, mitochondrial	Q99MR8	sp|Q99MR8|MCCA_MOUSE Methylcrotonoyl-CoA carboxylase subunit alpha, mitochondrial OS=Mus musculus OX=10090 GN=Mccc1 PE=1 SV=2	68	67	196640000000
Ywhae	14-3-3 protein epsilon	P62259	sp|P62259|1433E_MOUSE 14-3-3 protein epsilon OS=Mus musculus OX=10090 GN=Ywhae PE=1 SV=1	33	33	196590000000
Slc25a5	ADP/ATP translocase 2	P51881	sp|P51881|ADT2_MOUSE ADP/ATP translocase 2 OS=Mus musculus OX=10090 GN=Slc25a5 PE=1 SV=3	27	27	196320000000
Des	Desmin	P31001	sp|P31001|DESM_MOUSE Desmin OS=Mus musculus OX=10090 GN=Des PE=1 SV=3	71	71	184260000000
Gstm1	Glutathione S-transferase Mu 1	P10649	sp|P10649|GSTM1_MOUSE Glutathione S-transferase Mu 1 OS=Mus musculus OX=10090 GN=Gstm1 PE=1 SV=2	29	21	182630000000
Slc25a12	Calcium-binding mitochondrial carrier protein Aralar1	Q8BH59	sp|Q8BH59|CMC1_MOUSE Calcium-binding mitochondrial carrier protein Aralar1 OS=Mus musculus OX=10090 GN=Slc25a12 PE=1 SV=1	64	54	181680000000
Dhrs4	Dehydrogenase/reductase SDR family member 4	Q99LB2	sp|Q99LB2|DHRS4_MOUSE Dehydrogenase/reductase SDR family member 4 OS=Mus musculus OX=10090 GN=Dhrs4 PE=1 SV=3	36	36	181000000000
Ndufa9	NADH dehydrogenase [ubiquinone] 1 alpha subcomplex subunit 9, mitochondrial	Q9DC69	sp|Q9DC69|NDUA9_MOUSE NADH dehydrogenase [ubiquinone] 1 alpha subcomplex subunit 9, mitochondrial OS=Mus musculus OX=10090 GN=Ndufa9 PE=1 SV=2	33	33	180690000000
Mp68	6.8 kDa mitochondrial proteolipid	P56379	sp|P56379|ATP68_MOUSE ATP synthase subunit ATP5MPL, mitochondrial OS=Mus musculus OX=10090 GN=Atp5mpl PE=1 SV=1	4	4	177070000000
Ndufa2	NADH dehydrogenase [ubiquinone] 1 alpha subcomplex subunit 2	Q9CQ75	sp|Q9CQ75|NDUA2_MOUSE NADH dehydrogenase [ubiquinone] 1 alpha subcomplex subunit 2 OS=Mus musculus OX=10090 GN=Ndufa2 PE=1 SV=3	16	16	176970000000
Ndufa10	NADH dehydrogenase [ubiquinone] 1 alpha subcomplex subunit 10, mitochondrial	Q99LC3	sp|Q99LC3|NDUAA_MOUSE NADH dehydrogenase [ubiquinone] 1 alpha subcomplex subunit 10, mitochondrial OS=Mus musculus OX=10090 GN=Ndufa10 PE=1 SV=1	48	48	176960000000
Lmna	Prelamin-A/C	P48678	sp|P48678|LMNA_MOUSE Prelamin-A/C OS=Mus musculus OX=10090 GN=Lmna PE=1 SV=2	107	105	176520000000
Pccb	Propionyl-CoA carboxylase beta chain, mitochondrial	Q99MN9	sp|Q99MN9|PCCB_MOUSE Propionyl-CoA carboxylase beta chain, mitochondrial OS=Mus musculus OX=10090 GN=Pccb PE=1 SV=2	47	47	175940000000
Smyd1	Histone-lysine N-methyltransferase Smyd1	P97443	sp|P97443|SMYD1_MOUSE Histone-lysine N-methyltransferase Smyd1 OS=Mus musculus OX=10090 GN=Smyd1 PE=1 SV=3	59	59	174530000000
Acss1	Acetyl-coenzyme A synthetase 2-like, mitochondrial	Q99NB1	sp|Q99NB1|ACS2L_MOUSE Acetyl-coenzyme A synthetase 2-like, mitochondrial OS=Mus musculus OX=10090 GN=Acss1 PE=1 SV=1	51	51	173450000000
Ndufs5	NADH dehydrogenase [ubiquinone] iron-sulfur protein 5	Q99LY9	sp|Q99LY9|NDUS5_MOUSE NADH dehydrogenase [ubiquinone] iron-sulfur protein 5 OS=Mus musculus OX=10090 GN=Ndufs5 PE=1 SV=3	18	18	172420000000
Nebl	Nebulette	Q0II04	sp|Q0II04|NEBL_MOUSE Nebulette OS=Mus musculus OX=10090 GN=Nebl PE=1 SV=1	77	77	172010000000
Ndufs2	NADH dehydrogenase [ubiquinone] iron-sulfur protein 2, mitochondrial	Q91WD5	sp|Q91WD5|NDUS2_MOUSE NADH dehydrogenase [ubiquinone] iron-sulfur protein 2, mitochondrial OS=Mus musculus OX=10090 GN=Ndufs2 PE=1 SV=1	43	43	170850000000
Ndufa5	NADH dehydrogenase [ubiquinone] 1 alpha subcomplex subunit 5	Q9CPP6	sp|Q9CPP6|NDUA5_MOUSE NADH dehydrogenase [ubiquinone] 1 alpha subcomplex subunit 5 OS=Mus musculus OX=10090 GN=Ndufa5 PE=1 SV=3	19	19	170620000000
Hp	Haptoglobin	Q61646	sp|Q61646|HPT_MOUSE Haptoglobin OS=Mus musculus OX=10090 GN=Hp PE=1 SV=1	34	34	169780000000
Wdr1	WD repeat-containing protein 1	O88342	sp|O88342|WDR1_MOUSE WD repeat-containing protein 1 OS=Mus musculus OX=10090 GN=Wdr1 PE=1 SV=3	62	62	164960000000
Dbt	Lipoamide acyltransferase component of branched-chain alpha-keto acid dehydrogenase complex, mitochondrial	P53395	sp|P53395|ODB2_MOUSE Lipoamide acyltransferase component of branched-chain alpha-keto acid dehydrogenase complex, mitochondrial OS=Mus musculus OX=10090 GN=Dbt PE=1 SV=2	47	47	163230000000
P4hb	Protein disulfide-isomerase	P09103	sp|P09103|PDIA1_MOUSE Protein disulfide-isomerase OS=Mus musculus OX=10090 GN=P4hb PE=1 SV=2	67	67	160660000000
Ndufa12	NADH dehydrogenase [ubiquinone] 1 alpha subcomplex subunit 12	Q7TMF3	sp|Q7TMF3|NDUAC_MOUSE NADH dehydrogenase [ubiquinone] 1 alpha subcomplex subunit 12 OS=Mus musculus OX=10090 GN=Ndufa12 PE=1 SV=2	27	27	160520000000
Gsto1	Glutathione S-transferase omega-1	O09131	sp|O09131|GSTO1_MOUSE Glutathione S-transferase omega-1 OS=Mus musculus OX=10090 GN=Gsto1 PE=1 SV=2	39	39	159730000000
Ndufv2	NADH dehydrogenase [ubiquinone] flavoprotein 2, mitochondrial	Q9D6J6	sp|Q9D6J6|NDUV2_MOUSE NADH dehydrogenase [ubiquinone] flavoprotein 2, mitochondrial OS=Mus musculus OX=10090 GN=Ndufv2 PE=1 SV=2	26	26	159050000000
Cd36	Platelet glycoprotein 4	Q08857	sp|Q08857|CD36_MOUSE Platelet glycoprotein 4 OS=Mus musculus OX=10090 GN=Cd36 PE=1 SV=2	27	27	158850000000
Tnnc1	Troponin C, slow skeletal and cardiac muscles	P19123	sp|P19123|TNNC1_MOUSE Troponin C, slow skeletal and cardiac muscles OS=Mus musculus OX=10090 GN=Tnnc1 PE=1 SV=1	21	21	158800000000
Plin4	Perilipin-4	O88492	sp|O88492|PLIN4_MOUSE Perilipin-4 OS=Mus musculus OX=10090 GN=Plin4 PE=1 SV=2	82	82	158700000000
Uqcrh	Cytochrome b-c1 complex subunit 6, mitochondrial	P99028	sp|P99028|QCR6_MOUSE Cytochrome b-c1 complex subunit 6, mitochondrial OS=Mus musculus OX=10090 GN=Uqcrh PE=1 SV=2	17	17	158670000000
Ndufb10	NADH dehydrogenase [ubiquinone] 1 beta subcomplex subunit 10	Q9DCS9	sp|Q9DCS9|NDUBA_MOUSE NADH dehydrogenase [ubiquinone] 1 beta subcomplex subunit 10 OS=Mus musculus OX=10090 GN=Ndufb10 PE=1 SV=3	29	29	157140000000
Dbi	Acyl-CoA-binding protein	P31786	sp|P31786|ACBP_MOUSE Acyl-CoA-binding protein OS=Mus musculus OX=10090 GN=Dbi PE=1 SV=2	14	14	156540000000
Glud1	Glutamate dehydrogenase 1, mitochondrial	P26443	sp|P26443|DHE3_MOUSE Glutamate dehydrogenase 1, mitochondrial OS=Mus musculus OX=10090 GN=Glud1 PE=1 SV=1	53	53	156430000000
Anxa5	Annexin A5	P48036	sp|P48036|ANXA5_MOUSE Annexin A5 OS=Mus musculus OX=10090 GN=Anxa5 PE=1 SV=1	52	52	155730000000
Oat	Ornithine aminotransferase, mitochondrial	P29758	sp|P29758|OAT_MOUSE Ornithine aminotransferase, mitochondrial OS=Mus musculus OX=10090 GN=Oat PE=1 SV=1	44	44	154170000000
Lgals1	Galectin-1	P16045	sp|P16045|LEG1_MOUSE Galectin-1 OS=Mus musculus OX=10090 GN=Lgals1 PE=1 SV=3	20	20	152290000000
Pfn1	Profilin-1	P62962	sp|P62962|PROF1_MOUSE Profilin-1 OS=Mus musculus OX=10090 GN=Pfn1 PE=1 SV=2	21	11	151180000000
Adck3	Atypical kinase ADCK3, mitochondrial	Q60936	sp|Q60936|COQ8A_MOUSE Atypical kinase COQ8A, mitochondrial OS=Mus musculus OX=10090 GN=Coq8a PE=1 SV=2	42	42	151010000000
Macrod1	O-acetyl-ADP-ribose deacetylase MACROD1	Q922B1	sp|Q922B1|MACD1_MOUSE ADP-ribose glycohydrolase MACROD1 OS=Mus musculus OX=10090 GN=Macrod1 PE=1 SV=2	36	36	150930000000
Gstk1	Glutathione S-transferase kappa 1	Q9DCM2	sp|Q9DCM2|GSTK1_MOUSE Glutathione S-transferase kappa 1 OS=Mus musculus OX=10090 GN=Gstk1 PE=1 SV=3	29	29	150860000000
Gstm2	Glutathione S-transferase Mu 2	P15626	sp|P15626|GSTM2_MOUSE Glutathione S-transferase Mu 2 OS=Mus musculus OX=10090 GN=Gstm2 PE=1 SV=2	40	25	149140000000
Hint1	Histidine triad nucleotide-binding protein 1	P70349	sp|P70349|HINT1_MOUSE Histidine triad nucleotide-binding protein 1 OS=Mus musculus OX=10090 GN=Hint1 PE=1 SV=3	20	20	148860000000
Mccc2	Methylcrotonoyl-CoA carboxylase beta chain, mitochondrial	Q3ULD5	sp|Q3ULD5|MCCB_MOUSE Methylcrotonoyl-CoA carboxylase beta chain, mitochondrial OS=Mus musculus OX=10090 GN=Mccc2 PE=1 SV=1	53	53	147610000000
Clybl	Citrate lyase subunit beta-like protein, mitochondrial	Q8R4N0	sp|Q8R4N0|CLYBL_MOUSE Citramalyl-CoA lyase, mitochondrial OS=Mus musculus OX=10090 GN=Clybl PE=1 SV=2	38	38	146880000000
Fgg	Fibrinogen gamma chain	Q8VCM7	sp|Q8VCM7|FIBG_MOUSE Fibrinogen gamma chain OS=Mus musculus OX=10090 GN=Fgg PE=1 SV=1	46	46	146770000000
Letm1	LETM1 and EF-hand domain-containing protein 1, mitochondrial	Q9Z2I0	sp|Q9Z2I0|LETM1_MOUSE Mitochondrial proton/calcium exchanger protein OS=Mus musculus OX=10090 GN=Letm1 PE=1 SV=1	66	66	146130000000
Pdia3	Protein disulfide-isomerase A3	P27773	sp|P27773|PDIA3_MOUSE Protein disulfide-isomerase A3 OS=Mus musculus OX=10090 GN=Pdia3 PE=1 SV=2	68	68	144780000000
Uqcrq	Cytochrome b-c1 complex subunit 8	Q9CQ69	sp|Q9CQ69|QCR8_MOUSE Cytochrome b-c1 complex subunit 8 OS=Mus musculus OX=10090 GN=Uqcrq PE=1 SV=3	10	10	143990000000
Ndufa7	NADH dehydrogenase [ubiquinone] 1 alpha subcomplex subunit 7	Q9Z1P6	sp|Q9Z1P6|NDUA7_MOUSE NADH dehydrogenase [ubiquinone] 1 alpha subcomplex subunit 7 OS=Mus musculus OX=10090 GN=Ndufa7 PE=1 SV=3	18	18	143970000000
Slc25a13	Calcium-binding mitochondrial carrier protein Aralar2	Q9QXX4	sp|Q9QXX4|CMC2_MOUSE Calcium-binding mitochondrial carrier protein Aralar2 OS=Mus musculus OX=10090 GN=Slc25a13 PE=1 SV=1	49	49	143020000000
Ndufab1	Acyl carrier protein, mitochondrial	Q9CR21	sp|Q9CR21|ACPM_MOUSE Acyl carrier protein, mitochondrial OS=Mus musculus OX=10090 GN=Ndufab1 PE=1 SV=1	8	8	141740000000
Suclg2	Succinyl-CoA ligase [GDP-forming] subunit beta, mitochondrial	Q9Z2I8	sp|Q9Z2I8|SUCB2_MOUSE Succinate--CoA ligase [GDP-forming] subunit beta, mitochondrial OS=Mus musculus OX=10090 GN=Suclg2 PE=1 SV=3	51	51	140860000000
Ndufb4	NADH dehydrogenase [ubiquinone] 1 beta subcomplex subunit 4	Q9CQC7	sp|Q9CQC7|NDUB4_MOUSE NADH dehydrogenase [ubiquinone] 1 beta subcomplex subunit 4 OS=Mus musculus OX=10090 GN=Ndufb4 PE=1 SV=3	15	15	138930000000
Ppp2r1a	Serine/threonine-protein phosphatase 2A 65 kDa regulatory subunit A alpha isoform	Q76MZ3	sp|Q76MZ3|2AAA_MOUSE Serine/threonine-protein phosphatase 2A 65 kDa regulatory subunit A alpha isoform OS=Mus musculus OX=10090 GN=Ppp2r1a PE=1 SV=3	55	42	138380000000
Hibadh	3-hydroxyisobutyrate dehydrogenase, mitochondrial	Q99L13	sp|Q99L13|3HIDH_MOUSE 3-hydroxyisobutyrate dehydrogenase, mitochondrial OS=Mus musculus OX=10090 GN=Hibadh PE=1 SV=1	29	29	138370000000
Hsp90b1	Endoplasmin	P08113	sp|P08113|ENPL_MOUSE Endoplasmin OS=Mus musculus OX=10090 GN=Hsp90b1 PE=1 SV=2	82	82	138240000000
Acad10	Acyl-CoA dehydrogenase family member 10	Q8K370	sp|Q8K370|ACD10_MOUSE Acyl-CoA dehydrogenase family member 10 OS=Mus musculus OX=10090 GN=Acad10 PE=1 SV=1	39	39	137490000000
Uba1	Ubiquitin-like modifier-activating enzyme 1	Q02053	sp|Q02053|UBA1_MOUSE Ubiquitin-like modifier-activating enzyme 1 OS=Mus musculus OX=10090 GN=Uba1 PE=1 SV=1	75	75	136500000000
Ehd2	EH domain-containing protein 2	Q8BH64	sp|Q8BH64|EHD2_MOUSE EH domain-containing protein 2 OS=Mus musculus OX=10090 GN=Ehd2 PE=1 SV=1	63	58	135180000000
Hspa4	Heat shock 70 kDa protein 4	Q61316	sp|Q61316|HSP74_MOUSE Heat shock 70 kDa protein 4 OS=Mus musculus OX=10090 GN=Hspa4 PE=1 SV=1	99	95	134630000000
Ehd4	EH domain-containing protein 4	Q9EQP2	sp|Q9EQP2|EHD4_MOUSE EH domain-containing protein 4 OS=Mus musculus OX=10090 GN=Ehd4 PE=1 SV=1	56	49	134430000000
Ywhaz	14-3-3 protein zeta/delta	P63101	sp|P63101|1433Z_MOUSE 14-3-3 protein zeta/delta OS=Mus musculus OX=10090 GN=Ywhaz PE=1 SV=1	27	24	134080000000
Pdlim5	PDZ and LIM domain protein 5	Q8CI51	sp|Q8CI51|PDLI5_MOUSE PDZ and LIM domain protein 5 OS=Mus musculus OX=10090 GN=Pdlim5 PE=1 SV=4	42	42	133920000000
Npepps	Puromycin-sensitive aminopeptidase	Q11011	sp|Q11011|PSA_MOUSE Puromycin-sensitive aminopeptidase OS=Mus musculus OX=10090 GN=Npepps PE=1 SV=2	69	69	132650000000
Actn2	Alpha-actinin-2	Q9JI91	sp|Q9JI91|ACTN2_MOUSE Alpha-actinin-2 OS=Mus musculus OX=10090 GN=Actn2 PE=1 SV=2	105	76	131720000000
Auh	Methylglutaconyl-CoA hydratase, mitochondrial	Q9JLZ3	sp|Q9JLZ3|AUHM_MOUSE Methylglutaconyl-CoA hydratase, mitochondrial OS=Mus musculus OX=10090 GN=Auh PE=1 SV=1	27	27	131510000000
Ndufs8	NADH dehydrogenase [ubiquinone] iron-sulfur protein 8, mitochondrial	Q8K3J1	sp|Q8K3J1|NDUS8_MOUSE NADH dehydrogenase [ubiquinone] iron-sulfur protein 8, mitochondrial OS=Mus musculus OX=10090 GN=Ndufs8 PE=1 SV=1	24	24	130460000000
Ak2	Adenylate kinase 2, mitochondrial	Q9WTP6	sp|Q9WTP6|KAD2_MOUSE Adenylate kinase 2, mitochondrial OS=Mus musculus OX=10090 GN=Ak2 PE=1 SV=5	34	34	130340000000
Afg3l2	AFG3-like protein 2	Q8JZQ2	sp|Q8JZQ2|AFG32_MOUSE AFG3-like protein 2 OS=Mus musculus OX=10090 GN=Afg3l2 PE=1 SV=1	76	69	130320000000
Ndufs3	NADH dehydrogenase [ubiquinone] iron-sulfur protein 3, mitochondrial	Q9DCT2	sp|Q9DCT2|NDUS3_MOUSE NADH dehydrogenase [ubiquinone] iron-sulfur protein 3, mitochondrial OS=Mus musculus OX=10090 GN=Ndufs3 PE=1 SV=2	29	29	129980000000
Cfl2	Cofilin-2	P45591	sp|P45591|COF2_MOUSE Cofilin-2 OS=Mus musculus OX=10090 GN=Cfl2 PE=1 SV=1	27	27	126990000000
Ndufb9	NADH dehydrogenase [ubiquinone] 1 beta subcomplex subunit 9	Q9CQJ8	sp|Q9CQJ8|NDUB9_MOUSE NADH dehydrogenase [ubiquinone] 1 beta subcomplex subunit 9 OS=Mus musculus OX=10090 GN=Ndufb9 PE=1 SV=3	24	24	126690000000
Cfl1	Cofilin-1	P18760	sp|P18760|COF1_MOUSE Cofilin-1 OS=Mus musculus OX=10090 GN=Cfl1 PE=1 SV=3	38	30	126550000000
Atpif1	ATPase inhibitor, mitochondrial	O35143	sp|O35143|ATIF1_MOUSE ATPase inhibitor, mitochondrial OS=Mus musculus OX=10090 GN=ATP5IF1 PE=1 SV=2	18	18	125630000000
Ak3	GTP:AMP phosphotransferase AK3, mitochondrial	Q9WTP7	sp|Q9WTP7|KAD3_MOUSE GTP:AMP phosphotransferase AK3, mitochondrial OS=Mus musculus OX=10090 GN=Ak3 PE=1 SV=3	33	33	124330000000
Serpina3k	Serine protease inhibitor A3K	P07759	sp|P07759|SPA3K_MOUSE Serine protease inhibitor A3K OS=Mus musculus OX=10090 GN=Serpina3k PE=1 SV=2	12	12	123810000000
Fgb	Fibrinogen beta chain	Q8K0E8	sp|Q8K0E8|FIBB_MOUSE Fibrinogen beta chain OS=Mus musculus OX=10090 GN=Fgb PE=1 SV=1	55	49	123250000000
H1f0	Histone H1.0	P10922	sp|P10922|H10_MOUSE Histone H1.0 OS=Mus musculus OX=10090 GN=H1-0 PE=2 SV=4	18	18	123100000000
Fhl1	Four and a half LIM domains protein 1	P97447	sp|P97447|FHL1_MOUSE Four and a half LIM domains protein 1 OS=Mus musculus OX=10090 GN=Fhl1 PE=1 SV=3	48	48	120320000000
Hmgb1	High mobility group protein B1	P63158	sp|P63158|HMGB1_MOUSE High mobility group protein B1 OS=Mus musculus OX=10090 GN=Hmgb1 PE=1 SV=2	25	19	119850000000
Ctsd	Cathepsin D	P18242	sp|P18242|CATD_MOUSE Cathepsin D OS=Mus musculus OX=10090 GN=Ctsd PE=1 SV=1	30	30	119030000000
Arhgdia	Rho GDP-dissociation inhibitor 1	Q99PT1	sp|Q99PT1|GDIR1_MOUSE Rho GDP-dissociation inhibitor 1 OS=Mus musculus OX=10090 GN=Arhgdia PE=1 SV=3	25	25	118950000000
Mrps36	28S ribosomal protein S36, mitochondrial	Q9CQX8	sp|Q9CQX8|RT36_MOUSE 28S ribosomal protein S36, mitochondrial OS=Mus musculus OX=10090 GN=Mrps36 PE=1 SV=1	9	9	118740000000
Lama2	Laminin subunit alpha-2	Q60675	sp|Q60675|LAMA2_MOUSE Laminin subunit alpha-2 OS=Mus musculus OX=10090 GN=Lama2 PE=1 SV=2	213	213	118260000000
		P0DP28	sp|P0DP28|CALM3_MOUSE Calmodulin-3 OS=Mus musculus OX=10090 GN=Calm3 PE=1 SV=1	22	12	117590000000
Gc	Vitamin D-binding protein	P21614	sp|P21614|VTDB_MOUSE Vitamin D-binding protein OS=Mus musculus OX=10090 GN=Gc PE=1 SV=2	52	51	116440000000
Dpysl2	Dihydropyrimidinase-related protein 2	O08553	sp|O08553|DPYL2_MOUSE Dihydropyrimidinase-related protein 2 OS=Mus musculus OX=10090 GN=Dpysl2 PE=1 SV=2	48	42	115170000000
Selenbp1	Selenium-binding protein 1	P17563	sp|P17563|SBP1_MOUSE Methanethiol oxidase OS=Mus musculus OX=10090 GN=Selenbp1 PE=1 SV=2	48	48	113680000000
Hsd17b10	3-hydroxyacyl-CoA dehydrogenase type-2	O08756	sp|O08756|HCD2_MOUSE 3-hydroxyacyl-CoA dehydrogenase type-2 OS=Mus musculus OX=10090 GN=Hsd17b10 PE=1 SV=4	22	22	113130000000
Atp1b1	Sodium/potassium-transporting ATPase subunit beta-1	P14094	sp|P14094|AT1B1_MOUSE Sodium/potassium-transporting ATPase subunit beta-1 OS=Mus musculus OX=10090 GN=Atp1b1 PE=1 SV=1	34	34	111730000000
Plin3	Perilipin-3	Q9DBG5	sp|Q9DBG5|PLIN3_MOUSE Perilipin-3 OS=Mus musculus OX=10090 GN=Plin3 PE=1 SV=1	44	44	110430000000
Mug1	Murinoglobulin-1	P28665	sp|P28665|MUG1_MOUSE Murinoglobulin-1 OS=Mus musculus OX=10090 GN=Mug1 PE=1 SV=3	87	55	109790000000
Vdac3	Voltage-dependent anion-selective channel protein 3	Q60931	sp|Q60931|VDAC3_MOUSE Voltage-dependent anion-selective channel protein 3 OS=Mus musculus OX=10090 GN=Vdac3 PE=1 SV=1	25	25	109710000000
Grpel1	GrpE protein homolog 1, mitochondrial	Q99LP6	sp|Q99LP6|GRPE1_MOUSE GrpE protein homolog 1, mitochondrial OS=Mus musculus OX=10090 GN=Grpel1 PE=1 SV=1	31	31	109350000000
Cat	Catalase	P24270	sp|P24270|CATA_MOUSE Catalase OS=Mus musculus OX=10090 GN=Cat PE=1 SV=4	55	55	108610000000
Mut	Methylmalonyl-CoA mutase, mitochondrial	P16332	sp|P16332|MUTA_MOUSE Methylmalonyl-CoA mutase, mitochondrial OS=Mus musculus OX=10090 GN=Mmut PE=1 SV=2	74	74	108220000000
Ppa2	Inorganic pyrophosphatase 2, mitochondrial	Q91VM9	sp|Q91VM9|IPYR2_MOUSE Inorganic pyrophosphatase 2, mitochondrial OS=Mus musculus OX=10090 GN=Ppa2 PE=1 SV=1	43	43	107530000000
Gdi2	Rab GDP dissociation inhibitor beta	Q61598	sp|Q61598|GDIB_MOUSE Rab GDP dissociation inhibitor beta OS=Mus musculus OX=10090 GN=Gdi2 PE=1 SV=1	64	55	106880000000
Hsp90aa1	Heat shock protein HSP 90-alpha	P07901	sp|P07901|HS90A_MOUSE Heat shock protein HSP 90-alpha OS=Mus musculus OX=10090 GN=Hsp90aa1 PE=1 SV=4	58	58	105500000000
Murc	Muscle-related coiled-coil protein	A2AMM0	sp|A2AMM0|CAVN4_MOUSE Caveolae-associated protein 4 OS=Mus musculus OX=10090 GN=Cavin4 PE=1 SV=1	50	50	103580000000
Sdpr	Serum deprivation-response protein	Q63918	sp|Q63918|CAVN2_MOUSE Caveolae-associated protein 2 OS=Mus musculus OX=10090 GN=Cavin2 PE=1 SV=3	39	39	103070000000
Lamc1	Laminin subunit gamma-1	P02468	sp|P02468|LAMC1_MOUSE Laminin subunit gamma-1 OS=Mus musculus OX=10090 GN=Lamc1 PE=1 SV=2	119	119	103010000000
Myh3	Myosin-3	P13541	sp|P13541|MYH3_MOUSE Myosin-3 OS=Mus musculus OX=10090 GN=Myh3 PE=2 SV=2	11	10	102620000000
Kng1	Kininogen-1	O08677	sp|O08677|KNG1_MOUSE Kininogen-1 OS=Mus musculus OX=10090 GN=Kng1 PE=1 SV=1	38	38	102130000000
Rps3a	40S ribosomal protein S3a	P97351	sp|P97351|RS3A_MOUSE 40S ribosomal protein S3a OS=Mus musculus OX=10090 GN=Rps3a PE=1 SV=3	46	46	102110000000
Stip1	Stress-induced-phosphoprotein 1	Q60864	sp|Q60864|STIP1_MOUSE Stress-induced-phosphoprotein 1 OS=Mus musculus OX=10090 GN=Stip1 PE=1 SV=1	87	87	101740000000
Eif5a	Eukaryotic translation initiation factor 5A-1	P63242	sp|P63242|IF5A1_MOUSE Eukaryotic translation initiation factor 5A-1 OS=Mus musculus OX=10090 GN=Eif5a PE=1 SV=2	25	25	101270000000
Eci2	Enoyl-CoA delta isomerase 2, mitochondrial	Q9WUR2	sp|Q9WUR2|ECI2_MOUSE Enoyl-CoA delta isomerase 2, mitochondrial OS=Mus musculus OX=10090 GN=Eci2 PE=1 SV=2	35	35	99534000000
Apoa2	Apolipoprotein A-II	P09813	sp|P09813|APOA2_MOUSE Apolipoprotein A-II OS=Mus musculus OX=10090 GN=Apoa2 PE=1 SV=2	9	9	99311000000
Hspg2	Basement membrane-specific heparan sulfate proteoglycan core protein	Q05793	sp|Q05793|PGBM_MOUSE Basement membrane-specific heparan sulfate proteoglycan core protein OS=Mus musculus OX=10090 GN=Hspg2 PE=1 SV=1	170	170	99248000000
Plec	Plectin	Q9QXS1	sp|Q9QXS1|PLEC_MOUSE Plectin OS=Mus musculus OX=10090 GN=Plec PE=1 SV=3	434	427	99192000000
Iars2	Isoleucine--tRNA ligase, mitochondrial	Q8BIJ6	sp|Q8BIJ6|SYIM_MOUSE Isoleucine--tRNA ligase, mitochondrial OS=Mus musculus OX=10090 GN=Iars2 PE=1 SV=1	63	63	98622000000
Adh5	Alcohol dehydrogenase class-3	P28474	sp|P28474|ADHX_MOUSE Alcohol dehydrogenase class-3 OS=Mus musculus OX=10090 GN=Adh5 PE=1 SV=3	27	27	98464000000
Pdgfrb	Platelet-derived growth factor receptor beta	P05622	sp|P05622|PGFRB_MOUSE Platelet-derived growth factor receptor beta OS=Mus musculus OX=10090 GN=Pdgfrb PE=1 SV=2	17	17	98256000000
Lamb1	Laminin subunit beta-1	P02469	sp|P02469|LAMB1_MOUSE Laminin subunit beta-1 OS=Mus musculus OX=10090 GN=Lamb1 PE=1 SV=3	130	129	96693000000
Ndufs4	NADH dehydrogenase [ubiquinone] iron-sulfur protein 4, mitochondrial	Q9CXZ1	sp|Q9CXZ1|NDUS4_MOUSE NADH dehydrogenase [ubiquinone] iron-sulfur protein 4, mitochondrial OS=Mus musculus OX=10090 GN=Ndufs4 PE=1 SV=3	17	17	96583000000
Aldh5a1	Succinate-semialdehyde dehydrogenase, mitochondrial	Q8BWF0	sp|Q8BWF0|SSDH_MOUSE Succinate-semialdehyde dehydrogenase, mitochondrial OS=Mus musculus OX=10090 GN=Aldh5a1 PE=1 SV=1	47	47	96053000000
Ndufc2	NADH dehydrogenase [ubiquinone] 1 subunit C2	Q9CQ54	sp|Q9CQ54|NDUC2_MOUSE NADH dehydrogenase [ubiquinone] 1 subunit C2 OS=Mus musculus OX=10090 GN=Ndufc2 PE=1 SV=1	16	16	95616000000
Hspb7	Heat shock protein beta-7	P35385	sp|P35385|HSPB7_MOUSE Heat shock protein beta-7 OS=Mus musculus OX=10090 GN=Hspb7 PE=1 SV=3	13	13	95440000000
Hnrnpa2b1	Heterogeneous nuclear ribonucleoproteins A2/B1	O88569	sp|O88569|ROA2_MOUSE Heterogeneous nuclear ribonucleoproteins A2/B1 OS=Mus musculus OX=10090 GN=Hnrnpa2b1 PE=1 SV=2	43	42	95361000000
Ndufa13	NADH dehydrogenase [ubiquinone] 1 alpha subcomplex subunit 13	Q9ERS2	sp|Q9ERS2|NDUAD_MOUSE NADH dehydrogenase [ubiquinone] 1 alpha subcomplex subunit 13 OS=Mus musculus OX=10090 GN=Ndufa13 PE=1 SV=3	18	18	94422000000
Hint2	Histidine triad nucleotide-binding protein 2, mitochondrial	Q9D0S9	sp|Q9D0S9|HINT2_MOUSE Histidine triad nucleotide-binding protein 2, mitochondrial OS=Mus musculus OX=10090 GN=Hint2 PE=1 SV=1	14	14	94004000000
Flna	Filamin-A	Q8BTM8	sp|Q8BTM8|FLNA_MOUSE Filamin-A OS=Mus musculus OX=10090 GN=Flna PE=1 SV=5	161	159	93967000000
Scp2	Non-specific lipid-transfer protein	P32020	sp|P32020|NLTP_MOUSE Non-specific lipid-transfer protein OS=Mus musculus OX=10090 GN=Scp2 PE=1 SV=3	39	39	93678000000
Serpina1a	Alpha-1-antitrypsin 1-1	P07758	sp|P07758|A1AT1_MOUSE Alpha-1-antitrypsin 1-1 OS=Mus musculus OX=10090 GN=Serpina1a PE=1 SV=4	14	5	93284000000
Dsg4	Desmoglein-4	Q7TMD7	sp|Q7TMD7|DSG4_MOUSE Desmoglein-4 OS=Mus musculus OX=10090 GN=Dsg4 PE=1 SV=1	4	4	92917000000
Serpinb6	Serpin B6	Q60854	sp|Q60854|SPB6_MOUSE Serpin B6 OS=Mus musculus OX=10090 GN=Serpinb6 PE=1 SV=1	40	40	92596000000
Ctnna1	Catenin alpha-1	P26231	sp|P26231|CTNA1_MOUSE Catenin alpha-1 OS=Mus musculus OX=10090 GN=Ctnna1 PE=1 SV=1	98	77	90470000000
Mtatp8	ATP synthase protein 8	P03930	sp|P03930|ATP8_MOUSE ATP synthase protein 8 OS=Mus musculus OX=10090 GN=Mtatp8 PE=1 SV=1	6	6	89931000000
Eef1d	Elongation factor 1-delta	P57776	sp|P57776|EF1D_MOUSE Elongation factor 1-delta OS=Mus musculus OX=10090 GN=Eef1d PE=1 SV=3	35	33	89806000000
Ndufs7	NADH dehydrogenase [ubiquinone] iron-sulfur protein 7, mitochondrial	Q9DC70	sp|Q9DC70|NDUS7_MOUSE NADH dehydrogenase [ubiquinone] iron-sulfur protein 7, mitochondrial OS=Mus musculus OX=10090 GN=Ndufs7 PE=1 SV=1	19	19	89225000000
Cltc	Clathrin heavy chain 1	Q68FD5	sp|Q68FD5|CLH1_MOUSE Clathrin heavy chain 1 OS=Mus musculus OX=10090 GN=Cltc PE=1 SV=3	113	113	89100000000
Dnm1l	Dynamin-1-like protein	Q8K1M6	sp|Q8K1M6|DNM1L_MOUSE Dynamin-1-like protein OS=Mus musculus OX=10090 GN=Dnm1l PE=1 SV=2	79	79	88644000000
Spr	Sepiapterin reductase	Q64105	sp|Q64105|SPRE_MOUSE Sepiapterin reductase OS=Mus musculus OX=10090 GN=Spr PE=1 SV=1	20	20	88527000000
Apoa4	Apolipoprotein A-IV	P06728	sp|P06728|APOA4_MOUSE Apolipoprotein A-IV OS=Mus musculus OX=10090 GN=Apoa4 PE=1 SV=3	49	49	88448000000
Mif	Macrophage migration inhibitory factor	P34884	sp|P34884|MIF_MOUSE Macrophage migration inhibitory factor OS=Mus musculus OX=10090 GN=Mif PE=1 SV=2	7	7	87928000000
Apool	MICOS complex subunit Mic27	Q78IK4	sp|Q78IK4|MIC27_MOUSE MICOS complex subunit Mic27 OS=Mus musculus OX=10090 GN=Apool PE=1 SV=1	36	36	87119000000
Clip1	CAP-Gly domain-containing linker protein 1	Q922J3	sp|Q922J3|CLIP1_MOUSE CAP-Gly domain-containing linker protein 1 OS=Mus musculus OX=10090 GN=Clip1 PE=1 SV=1	177	162	86805000000
Ndufb5	NADH dehydrogenase [ubiquinone] 1 beta subcomplex subunit 5, mitochondrial	Q9CQH3	sp|Q9CQH3|NDUB5_MOUSE NADH dehydrogenase [ubiquinone] 1 beta subcomplex subunit 5, mitochondrial OS=Mus musculus OX=10090 GN=Ndufb5 PE=1 SV=1	14	14	86486000000
Map4	Microtubule-associated protein 4	P27546	sp|P27546|MAP4_MOUSE Microtubule-associated protein 4 OS=Mus musculus OX=10090 GN=Map4 PE=1 SV=3	87	87	86223000000
Fam162a	Protein FAM162A	Q9D6U8	sp|Q9D6U8|F162A_MOUSE Protein FAM162A OS=Mus musculus OX=10090 GN=Fam162a PE=1 SV=1	17	17	86000000000
Esd	S-formylglutathione hydrolase	Q9R0P3	sp|Q9R0P3|ESTD_MOUSE S-formylglutathione hydrolase OS=Mus musculus OX=10090 GN=Esd PE=1 SV=1	23	23	85651000000
Nampt	Nicotinamide phosphoribosyltransferase	Q99KQ4	sp|Q99KQ4|NAMPT_MOUSE Nicotinamide phosphoribosyltransferase OS=Mus musculus OX=10090 GN=Nampt PE=1 SV=1	57	57	85558000000
Sorbs2	Sorbin and SH3 domain-containing protein 2	Q3UTJ2	sp|Q3UTJ2|SRBS2_MOUSE Sorbin and SH3 domain-containing protein 2 OS=Mus musculus OX=10090 GN=Sorbs2 PE=1 SV=2	67	65	84708000000
Bcat2	Branched-chain-amino-acid aminotransferase, mitochondrial	O35855	sp|O35855|BCAT2_MOUSE Branched-chain-amino-acid aminotransferase, mitochondrial OS=Mus musculus OX=10090 GN=Bcat2 PE=1 SV=2	28	28	84565000000
Rpl4	60S ribosomal protein L4	Q9D8E6	sp|Q9D8E6|RL4_MOUSE 60S ribosomal protein L4 OS=Mus musculus OX=10090 GN=Rpl4 PE=1 SV=3	49	49	84499000000
Rpl7a	60S ribosomal protein L7a	P12970	sp|P12970|RL7A_MOUSE 60S ribosomal protein L7a OS=Mus musculus OX=10090 GN=Rpl7a PE=1 SV=2	39	39	84268000000
Adprhl1	[Protein ADP-ribosylarginine] hydrolase-like protein 1	Q8BGK2	sp|Q8BGK2|ARHL1_MOUSE [Protein ADP-ribosylarginine] hydrolase-like protein 1 OS=Mus musculus OX=10090 GN=Adprhl1 PE=1 SV=1	29	29	84125000000
Bsg	Basigin	P18572	sp|P18572|BASI_MOUSE Basigin OS=Mus musculus OX=10090 GN=Bsg PE=1 SV=2	17	17	81982000000
Tcp1	T-complex protein 1 subunit alpha	P11983	sp|P11983|TCPA_MOUSE T-complex protein 1 subunit alpha OS=Mus musculus OX=10090 GN=Tcp1 PE=1 SV=3	51	51	81488000000
Idh1	Isocitrate dehydrogenase [NADP] cytoplasmic	O88844	sp|O88844|IDHC_MOUSE Isocitrate dehydrogenase [NADP] cytoplasmic OS=Mus musculus OX=10090 GN=Idh1 PE=1 SV=2	47	47	81433000000
Ddt	D-dopachrome decarboxylase	O35215	sp|O35215|DOPD_MOUSE D-dopachrome decarboxylase OS=Mus musculus OX=10090 GN=Ddt PE=1 SV=3	15	15	81028000000
Slmap	Sarcolemmal membrane-associated protein	Q3URD3	sp|Q3URD3|SLMAP_MOUSE Sarcolemmal membrane-associated protein OS=Mus musculus OX=10090 GN=Slmap PE=1 SV=2	99	99	80249000000
Akr1b8	Aldose reductase-related protein 2	P45377	sp|P45377|ALD2_MOUSE Aldose reductase-related protein 2 OS=Mus musculus OX=10090 GN=Akr1b8 PE=1 SV=2	16	12	80013000000
Cct4	T-complex protein 1 subunit delta	P80315	sp|P80315|TCPD_MOUSE T-complex protein 1 subunit delta OS=Mus musculus OX=10090 GN=Cct4 PE=1 SV=3	47	47	79726000000
Lap3	Cytosol aminopeptidase	Q9CPY7	sp|Q9CPY7|AMPL_MOUSE Cytosol aminopeptidase OS=Mus musculus OX=10090 GN=Lap3 PE=1 SV=3	45	45	78851000000
Pcbp1	Poly(rC)-binding protein 1	P60335	sp|P60335|PCBP1_MOUSE Poly(rC)-binding protein 1 OS=Mus musculus OX=10090 GN=Pcbp1 PE=1 SV=1	21	14	78740000000
Ttr	Transthyretin	P07309	sp|P07309|TTHY_MOUSE Transthyretin OS=Mus musculus OX=10090 GN=Ttr PE=1 SV=1	11	11	77619000000
Rpl7	60S ribosomal protein L7	P14148	sp|P14148|RL7_MOUSE 60S ribosomal protein L7 OS=Mus musculus OX=10090 GN=Rpl7 PE=1 SV=2	36	36	77570000000
Mylk3	Myosin light chain kinase 3	Q3UIZ8	sp|Q3UIZ8|MYLK3_MOUSE Myosin light chain kinase 3 OS=Mus musculus OX=10090 GN=Mylk3 PE=1 SV=1	53	53	76949000000
Ndufb7	NADH dehydrogenase [ubiquinone] 1 beta subcomplex subunit 7	Q9CR61	sp|Q9CR61|NDUB7_MOUSE NADH dehydrogenase [ubiquinone] 1 beta subcomplex subunit 7 OS=Mus musculus OX=10090 GN=Ndufb7 PE=1 SV=3	21	21	76570000000
Trap1	Heat shock protein 75 kDa, mitochondrial	Q9CQN1	sp|Q9CQN1|TRAP1_MOUSE Heat shock protein 75 kDa, mitochondrial OS=Mus musculus OX=10090 GN=Trap1 PE=1 SV=1	65	65	76538000000
Ehd1	EH domain-containing protein 1	Q9WVK4	sp|Q9WVK4|EHD1_MOUSE EH domain-containing protein 1 OS=Mus musculus OX=10090 GN=Ehd1 PE=1 SV=1	52	43	76398000000
Eprs	Bifunctional glutamate/proline--tRNA ligase	Q8CGC7	sp|Q8CGC7|SYEP_MOUSE Bifunctional glutamate/proline--tRNA ligase OS=Mus musculus OX=10090 GN=Eprs1 PE=1 SV=4	145	144	76371000000
Acad8	Isobutyryl-CoA dehydrogenase, mitochondrial	Q9D7B6	sp|Q9D7B6|ACAD8_MOUSE Isobutyryl-CoA dehydrogenase, mitochondrial OS=Mus musculus OX=10090 GN=Acad8 PE=1 SV=2	34	34	76285000000
Rnh1	Ribonuclease inhibitor	Q91VI7	sp|Q91VI7|RINI_MOUSE Ribonuclease inhibitor OS=Mus musculus OX=10090 GN=Rnh1 PE=1 SV=1	41	41	76155000000
Tagln2	Transgelin-2	Q9WVA4	sp|Q9WVA4|TAGL2_MOUSE Transgelin-2 OS=Mus musculus OX=10090 GN=Tagln2 PE=1 SV=4	29	26	76129000000
Txnrd2	Thioredoxin reductase 2, mitochondrial	Q9JLT4	sp|Q9JLT4|TRXR2_MOUSE Thioredoxin reductase 2, mitochondrial OS=Mus musculus OX=10090 GN=Txnrd2 PE=1 SV=4	31	31	76056000000
Cct8	T-complex protein 1 subunit theta	P42932	sp|P42932|TCPQ_MOUSE T-complex protein 1 subunit theta OS=Mus musculus OX=10090 GN=Cct8 PE=1 SV=3	60	60	75070000000
Eef1a1	Elongation factor 1-alpha 1	P10126	sp|P10126|EF1A1_MOUSE Elongation factor 1-alpha 1 OS=Mus musculus OX=10090 GN=Eef1a1 PE=1 SV=3	24	24	74762000000
Adk	Adenosine kinase	P55264	sp|P55264|ADK_MOUSE Adenosine kinase OS=Mus musculus OX=10090 GN=Adk PE=1 SV=2	41	41	74434000000
Hist1h2bc	Histone H2B type 1-C/E/G	Q6ZWY9	sp|Q6ZWY9|H2B1C_MOUSE Histone H2B type 1-C/E/G OS=Mus musculus OX=10090 GN=H2bc4 PE=1 SV=3	15	15	73937000000
Serpina3n	Serine protease inhibitor A3N	Q91WP6	sp|Q91WP6|SPA3N_MOUSE Serine protease inhibitor A3N OS=Mus musculus OX=10090 GN=Serpina3n PE=1 SV=1	28	25	73377000000
Rps8	40S ribosomal protein S8	P62242	sp|P62242|RS8_MOUSE 40S ribosomal protein S8 OS=Mus musculus OX=10090 GN=Rps8 PE=1 SV=2	27	27	73335000000
Calr	Calreticulin	P14211	sp|P14211|CALR_MOUSE Calreticulin OS=Mus musculus OX=10090 GN=Calr PE=1 SV=1	41	41	73074000000
Ktn1	Kinectin	Q61595	sp|Q61595|KTN1_MOUSE Kinectin OS=Mus musculus OX=10090 GN=Ktn1 PE=1 SV=1	171	171	72704000000
Gpd1	Glycerol-3-phosphate dehydrogenase [NAD(+)], cytoplasmic	P13707	sp|P13707|GPDA_MOUSE Glycerol-3-phosphate dehydrogenase [NAD(+)], cytoplasmic OS=Mus musculus OX=10090 GN=Gpd1 PE=1 SV=3	42	40	72683000000
Gstp1	Glutathione S-transferase P 1	P19157	sp|P19157|GSTP1_MOUSE Glutathione S-transferase P 1 OS=Mus musculus OX=10090 GN=Gstp1 PE=1 SV=2	21	21	72584000000
Serpinc1	Antithrombin-III	P32261	sp|P32261|ANT3_MOUSE Antithrombin-III OS=Mus musculus OX=10090 GN=Serpinc1 PE=1 SV=1	44	44	72406000000
Ckb	Creatine kinase B-type	Q04447	sp|Q04447|KCRB_MOUSE Creatine kinase B-type OS=Mus musculus OX=10090 GN=Ckb PE=1 SV=1	28	28	72313000000
Cox6a2	Cytochrome c oxidase subunit 6A2, mitochondrial	P43023	sp|P43023|CX6A2_MOUSE Cytochrome c oxidase subunit 6A2, mitochondrial OS=Mus musculus OX=10090 GN=Cox6a2 PE=1 SV=2	6	6	71845000000
Rpl8	60S ribosomal protein L8	P62918	sp|P62918|RL8_MOUSE 60S ribosomal protein L8 OS=Mus musculus OX=10090 GN=Rpl8 PE=1 SV=2	25	25	71825000000
Fkbp3	Peptidyl-prolyl cis-trans isomerase FKBP3	Q62446	sp|Q62446|FKBP3_MOUSE Peptidyl-prolyl cis-trans isomerase FKBP3 OS=Mus musculus OX=10090 GN=Fkbp3 PE=1 SV=2	42	42	71742000000
Tpt1	Translationally-controlled tumor protein	P63028	sp|P63028|TCTP_MOUSE Translationally-controlled tumor protein OS=Mus musculus OX=10090 GN=Tpt1 PE=1 SV=1	17	17	71725000000
Jph2	Junctophilin-2	Q9ET78	sp|Q9ET78|JPH2_MOUSE Junctophilin-2 OS=Mus musculus OX=10090 GN=Jph2 PE=1 SV=2	48	48	71690000000
Ca2	Carbonic anhydrase 2	P00920	sp|P00920|CAH2_MOUSE Carbonic anhydrase 2 OS=Mus musculus OX=10090 GN=Ca2 PE=1 SV=4	22	22	71614000000
Dsp	Desmoplakin	E9Q557	sp|E9Q557|DESP_MOUSE Desmoplakin OS=Mus musculus OX=10090 GN=Dsp PE=1 SV=1	291	291	71477000000
Nrap	Nebulin-related-anchoring protein	Q80XB4	sp|Q80XB4|NRAP_MOUSE Nebulin-related-anchoring protein OS=Mus musculus OX=10090 GN=Nrap PE=1 SV=3	211	211	71340000000
Atp1a2	Sodium/potassium-transporting ATPase subunit alpha-2	Q6PIE5	sp|Q6PIE5|AT1A2_MOUSE Sodium/potassium-transporting ATPase subunit alpha-2 OS=Mus musculus OX=10090 GN=Atp1a2 PE=1 SV=1	59	55	71096000000
Actg1	Actin, cytoplasmic 2	P63260	sp|P63260|ACTG_MOUSE Actin, cytoplasmic 2 OS=Mus musculus OX=10090 GN=Actg1 PE=1 SV=1	18	1	70900000000
Tuba1c	Tubulin alpha-1C chain	P68373	sp|P68373|TBA1C_MOUSE Tubulin alpha-1C chain OS=Mus musculus OX=10090 GN=Tuba1c PE=1 SV=1	16	1	70737000000
Rplp2	60S acidic ribosomal protein P2	P99027	sp|P99027|RLA2_MOUSE 60S acidic ribosomal protein P2 OS=Mus musculus OX=10090 GN=Rplp2 PE=1 SV=3	14	14	69914000000
Glo1	Lactoylglutathione lyase	Q9CPU0	sp|Q9CPU0|LGUL_MOUSE Lactoylglutathione lyase OS=Mus musculus OX=10090 GN=Glo1 PE=1 SV=3	23	23	69851000000
Txn	Thioredoxin	P10639	sp|P10639|THIO_MOUSE Thioredoxin OS=Mus musculus OX=10090 GN=Txn PE=1 SV=3	16	16	69529000000
Taldo1	Transaldolase	Q93092	sp|Q93092|TALDO_MOUSE Transaldolase OS=Mus musculus OX=10090 GN=Taldo1 PE=1 SV=2	35	35	69367000000
Rps9	40S ribosomal protein S9	Q6ZWN5	sp|Q6ZWN5|RS9_MOUSE 40S ribosomal protein S9 OS=Mus musculus OX=10090 GN=Rps9 PE=1 SV=3	28	28	69314000000
Cct5	T-complex protein 1 subunit epsilon	P80316	sp|P80316|TCPE_MOUSE T-complex protein 1 subunit epsilon OS=Mus musculus OX=10090 GN=Cct5 PE=1 SV=1	59	59	69229000000
Cbr1	Carbonyl reductase [NADPH] 1	P48758	sp|P48758|CBR1_MOUSE Carbonyl reductase [NADPH] 1 OS=Mus musculus OX=10090 GN=Cbr1 PE=1 SV=3	37	36	69136000000
Acadsb	Short/branched chain specific acyl-CoA dehydrogenase, mitochondrial	Q9DBL1	sp|Q9DBL1|ACDSB_MOUSE Short/branched chain specific acyl-CoA dehydrogenase, mitochondrial OS=Mus musculus OX=10090 GN=Acadsb PE=1 SV=1	32	32	68917000000
Abhd11	Alpha/beta hydrolase domain-containing protein 11	Q8K4F5	sp|Q8K4F5|ABHDB_MOUSE Protein ABHD11 OS=Mus musculus OX=10090 GN=Abhd11 PE=1 SV=1	23	23	68852000000
Pdlim1	PDZ and LIM domain protein 1	O70400	sp|O70400|PDLI1_MOUSE PDZ and LIM domain protein 1 OS=Mus musculus OX=10090 GN=Pdlim1 PE=1 SV=4	28	28	68688000000
Cct2	T-complex protein 1 subunit beta	P80314	sp|P80314|TCPB_MOUSE T-complex protein 1 subunit beta OS=Mus musculus OX=10090 GN=Cct2 PE=1 SV=4	56	56	68084000000
Hnrnpk	Heterogeneous nuclear ribonucleoprotein K	P61979	sp|P61979|HNRPK_MOUSE Heterogeneous nuclear ribonucleoprotein K OS=Mus musculus OX=10090 GN=Hnrnpk PE=1 SV=1	42	42	67822000000
Rps4x	40S ribosomal protein S4, X isoform	P62702	sp|P62702|RS4X_MOUSE 40S ribosomal protein S4, X isoform OS=Mus musculus OX=10090 GN=Rps4x PE=1 SV=2	37	37	67649000000
Pdcd6ip	Programmed cell death 6-interacting protein	Q9WU78	sp|Q9WU78|PDC6I_MOUSE Programmed cell death 6-interacting protein OS=Mus musculus OX=10090 GN=Pdcd6ip PE=1 SV=3	91	91	67538000000
Cbr4	Carbonyl reductase family member 4	Q91VT4	sp|Q91VT4|CBR4_MOUSE Carbonyl reductase family member 4 OS=Mus musculus OX=10090 GN=Cbr4 PE=1 SV=2	22	22	67525000000
Gfm1	Elongation factor G, mitochondrial	Q8K0D5	sp|Q8K0D5|EFGM_MOUSE Elongation factor G, mitochondrial OS=Mus musculus OX=10090 GN=Gfm1 PE=1 SV=1	66	66	67350000000
		P0DN34	sp|P0DN34|NDUB1_MOUSE NADH dehydrogenase [ubiquinone] 1 beta subcomplex subunit 1 OS=Mus musculus OX=10090 GN=Ndufb1 PE=1 SV=1	8	8	67163000000
Hist1h1e	Histone H1.4	P43274	sp|P43274|H14_MOUSE Histone H1.4 OS=Mus musculus OX=10090 GN=H1-4 PE=1 SV=2	8	6	67135000000
Glod4	Glyoxalase domain-containing protein 4	Q9CPV4	sp|Q9CPV4|GLOD4_MOUSE Glyoxalase domain-containing protein 4 OS=Mus musculus OX=10090 GN=Glod4 PE=1 SV=1	38	38	66922000000
Tgm2	Protein-glutamine gamma-glutamyltransferase 2	P21981	sp|P21981|TGM2_MOUSE Protein-glutamine gamma-glutamyltransferase 2 OS=Mus musculus OX=10090 GN=Tgm2 PE=1 SV=4	51	51	66479000000
Unc45b	Protein unc-45 homolog B	Q8CGY6	sp|Q8CGY6|UN45B_MOUSE Protein unc-45 homolog B OS=Mus musculus OX=10090 GN=Unc45b PE=1 SV=1	99	99	66114000000
Fabp5	Fatty acid-binding protein, epidermal	Q05816	sp|Q05816|FABP5_MOUSE Fatty acid-binding protein 5 OS=Mus musculus OX=10090 GN=Fabp5 PE=1 SV=3	22	22	65980000000
Akr7a2	Aflatoxin B1 aldehyde reductase member 2	Q8CG76	sp|Q8CG76|ARK72_MOUSE Aflatoxin B1 aldehyde reductase member 2 OS=Mus musculus OX=10090 GN=Akr7a2 PE=1 SV=3	23	23	65686000000
Rpl10	60S ribosomal protein L10	Q6ZWV3	sp|Q6ZWV3|RL10_MOUSE 60S ribosomal protein L10 OS=Mus musculus OX=10090 GN=Rpl10 PE=1 SV=3	26	26	65463000000
Fech	Ferrochelatase, mitochondrial	P22315	sp|P22315|HEMH_MOUSE Ferrochelatase, mitochondrial OS=Mus musculus OX=10090 GN=Fech PE=1 SV=2	33	33	65185000000
Cct3	T-complex protein 1 subunit gamma	P80318	sp|P80318|TCPG_MOUSE T-complex protein 1 subunit gamma OS=Mus musculus OX=10090 GN=Cct3 PE=1 SV=1	53	53	64987000000
Sec31b	Protein transport protein Sec31B	Q3TZ89	sp|Q3TZ89|SC31B_MOUSE Protein transport protein Sec31B OS=Mus musculus OX=10090 GN=Sec31b PE=1 SV=2	21	21	64684000000
Pc	Pyruvate carboxylase, mitochondrial	Q05920	sp|Q05920|PYC_MOUSE Pyruvate carboxylase, mitochondrial OS=Mus musculus OX=10090 GN=Pc PE=1 SV=1	82	82	64589000000
Adssl1	Adenylosuccinate synthetase isozyme 1	P28650	sp|P28650|PURA1_MOUSE Adenylosuccinate synthetase isozyme 1 OS=Mus musculus OX=10090 GN=Adss1 PE=1 SV=2	43	39	64259000000
Fis1	Mitochondrial fission 1 protein	Q9CQ92	sp|Q9CQ92|FIS1_MOUSE Mitochondrial fission 1 protein OS=Mus musculus OX=10090 GN=Fis1 PE=1 SV=1	14	14	64182000000
Tagln	Transgelin	P37804	sp|P37804|TAGL_MOUSE Transgelin OS=Mus musculus OX=10090 GN=Tagln PE=1 SV=3	31	30	64090000000
Xirp1	Xin actin-binding repeat-containing protein 1	O70373	sp|O70373|XIRP1_MOUSE Xin actin-binding repeat-containing protein 1 OS=Mus musculus OX=10090 GN=Xirp1 PE=1 SV=2	87	85	64046000000
Rtn4ip1	Reticulon-4-interacting protein 1, mitochondrial	Q924D0	sp|Q924D0|RT4I1_MOUSE Reticulon-4-interacting protein 1, mitochondrial OS=Mus musculus OX=10090 GN=Rtn4ip1 PE=1 SV=2	25	25	63628000000
Serpina3m	Serine protease inhibitor A3M	Q03734	sp|Q03734|SPA3M_MOUSE Serine protease inhibitor A3M OS=Mus musculus OX=10090 GN=Serpina3m PE=1 SV=2	23	15	63581000000
Ndufb3	NADH dehydrogenase [ubiquinone] 1 beta subcomplex subunit 3	Q9CQZ6	sp|Q9CQZ6|NDUB3_MOUSE NADH dehydrogenase [ubiquinone] 1 beta subcomplex subunit 3 OS=Mus musculus OX=10090 GN=Ndufb3 PE=1 SV=1	8	8	63411000000
Psmd2	26S proteasome non-ATPase regulatory subunit 2	Q8VDM4	sp|Q8VDM4|PSMD2_MOUSE 26S proteasome non-ATPase regulatory subunit 2 OS=Mus musculus OX=10090 GN=Psmd2 PE=1 SV=1	62	62	63344000000
Ccdc25	Coiled-coil domain-containing protein 25	Q78PG9	sp|Q78PG9|CCD25_MOUSE Coiled-coil domain-containing protein 25 OS=Mus musculus OX=10090 GN=Ccdc25 PE=1 SV=1	21	21	63241000000
Cct6a	T-complex protein 1 subunit zeta	P80317	sp|P80317|TCPZ_MOUSE T-complex protein 1 subunit zeta OS=Mus musculus OX=10090 GN=Cct6a PE=1 SV=3	47	41	63060000000
Rps3	40S ribosomal protein S3	P62908	sp|P62908|RS3_MOUSE 40S ribosomal protein S3 OS=Mus musculus OX=10090 GN=Rps3 PE=1 SV=1	35	35	62922000000
S100a1	Protein S100-A1	P56565	sp|P56565|S10A1_MOUSE Protein S100-A1 OS=Mus musculus OX=10090 GN=S100a1 PE=1 SV=2	11	11	62908000000
C1qbp	Complement component 1 Q subcomponent-binding protein, mitochondrial	O35658	sp|O35658|C1QBP_MOUSE Complement component 1 Q subcomponent-binding protein, mitochondrial OS=Mus musculus OX=10090 GN=C1qbp PE=1 SV=1	9	9	62827000000
Plg	Plasminogen	P20918	sp|P20918|PLMN_MOUSE Plasminogen OS=Mus musculus OX=10090 GN=Plg PE=1 SV=3	77	74	62748000000
Rpsa	40S ribosomal protein SA	P14206	sp|P14206|RSSA_MOUSE 40S ribosomal protein SA OS=Mus musculus OX=10090 GN=Rpsa PE=1 SV=4	17	17	62423000000
Rpl5	60S ribosomal protein L5	P47962	sp|P47962|RL5_MOUSE 60S ribosomal protein L5 OS=Mus musculus OX=10090 GN=Rpl5 PE=1 SV=3	40	40	62172000000
Grhpr	Glyoxylate reductase/hydroxypyruvate reductase	Q91Z53	sp|Q91Z53|GRHPR_MOUSE Glyoxylate reductase/hydroxypyruvate reductase OS=Mus musculus OX=10090 GN=Grhpr PE=1 SV=1	23	23	62125000000
Hist1h4a	Histone H4	P62806	sp|P62806|H4_MOUSE Histone H4 OS=Mus musculus OX=10090 GN=H4c1 PE=1 SV=2	17	17	61731000000
Eef1g	Elongation factor 1-gamma	Q9D8N0	sp|Q9D8N0|EF1G_MOUSE Elongation factor 1-gamma OS=Mus musculus OX=10090 GN=Eef1g PE=1 SV=3	37	37	61474000000
Mrpl12	39S ribosomal protein L12, mitochondrial	Q9DB15	sp|Q9DB15|RM12_MOUSE 39S ribosomal protein L12, mitochondrial OS=Mus musculus OX=10090 GN=Mrpl12 PE=1 SV=2	21	21	61378000000
Taco1	Translational activator of cytochrome c oxidase 1	Q8K0Z7	sp|Q8K0Z7|TACO1_MOUSE Translational activator of cytochrome c oxidase 1 OS=Mus musculus OX=10090 GN=Taco1 PE=1 SV=1	26	26	61049000000
Rps19	40S ribosomal protein S19	Q9CZX8	sp|Q9CZX8|RS19_MOUSE 40S ribosomal protein S19 OS=Mus musculus OX=10090 GN=Rps19 PE=1 SV=3	22	22	61005000000
Vapb	Vesicle-associated membrane protein-associated protein B	Q9QY76	sp|Q9QY76|VAPB_MOUSE Vesicle-associated membrane protein-associated protein B OS=Mus musculus OX=10090 GN=Vapb PE=1 SV=3	25	25	60835000000
Actn4	Alpha-actinin-4	P57780	sp|P57780|ACTN4_MOUSE Alpha-actinin-4 OS=Mus musculus OX=10090 GN=Actn4 PE=1 SV=1	81	65	60619000000
Bag3	BAG family molecular chaperone regulator 3	Q9JLV1	sp|Q9JLV1|BAG3_MOUSE BAG family molecular chaperone regulator 3 OS=Mus musculus OX=10090 GN=Bag3 PE=1 SV=2	50	50	60457000000
Mpc1	Mitochondrial pyruvate carrier 1	P63030	sp|P63030|MPC1_MOUSE Mitochondrial pyruvate carrier 1 OS=Mus musculus OX=10090 GN=Mpc1 PE=1 SV=1	12	12	60451000000
Atad3	ATPase family AAA domain-containing protein 3	Q925I1	sp|Q925I1|ATAD3_MOUSE ATPase family AAA domain-containing protein 3 OS=Mus musculus OX=10090 GN=Atad3 PE=1 SV=1	71	71	60175000000
Mtco2	Cytochrome c oxidase subunit 2	P00405	sp|P00405|COX2_MOUSE Cytochrome c oxidase subunit 2 OS=Mus musculus OX=10090 GN=Mtco2 PE=1 SV=1	9	9	60112000000
Txlnb	Beta-taxilin	Q8VBT1	sp|Q8VBT1|TXLNB_MOUSE Beta-taxilin OS=Mus musculus OX=10090 GN=Txlnb PE=1 SV=2	62	61	59997000000
Rpl6	60S ribosomal protein L6	P47911	sp|P47911|RL6_MOUSE 60S ribosomal protein L6 OS=Mus musculus OX=10090 GN=Rpl6 PE=1 SV=3	33	33	59983000000
Clic4	Chloride intracellular channel protein 4	Q9QYB1	sp|Q9QYB1|CLIC4_MOUSE Chloride intracellular channel protein 4 OS=Mus musculus OX=10090 GN=Clic4 PE=1 SV=3	28	27	59311000000
Prkar1a	cAMP-dependent protein kinase type I-alpha regulatory subunit	Q9DBC7	sp|Q9DBC7|KAP0_MOUSE cAMP-dependent protein kinase type I-alpha regulatory subunit OS=Mus musculus OX=10090 GN=Prkar1a PE=1 SV=3	37	37	59298000000
Fermt2	Fermitin family homolog 2	Q8CIB5	sp|Q8CIB5|FERM2_MOUSE Fermitin family homolog 2 OS=Mus musculus OX=10090 GN=Fermt2 PE=1 SV=1	56	55	58466000000
Pmpca	Mitochondrial-processing peptidase subunit alpha	Q9DC61	sp|Q9DC61|MPPA_MOUSE Mitochondrial-processing peptidase subunit alpha OS=Mus musculus OX=10090 GN=Pmpca PE=1 SV=1	36	36	58444000000
Eif4a2	Eukaryotic initiation factor 4A-II	P10630	sp|P10630|IF4A2_MOUSE Eukaryotic initiation factor 4A-II OS=Mus musculus OX=10090 GN=Eif4a2 PE=1 SV=2	34	20	58074000000
Serpina1e	Alpha-1-antitrypsin 1-5	Q00898	sp|Q00898|A1AT5_MOUSE Alpha-1-antitrypsin 1-5 OS=Mus musculus OX=10090 GN=Serpina1e PE=1 SV=1	10	10	58007000000
Timm44	Mitochondrial import inner membrane translocase subunit TIM44	O35857	sp|O35857|TIM44_MOUSE Mitochondrial import inner membrane translocase subunit TIM44 OS=Mus musculus OX=10090 GN=Timm44 PE=1 SV=2	54	54	57897000000
Prosc	Proline synthase co-transcribed bacterial homolog protein	Q9Z2Y8	sp|Q9Z2Y8|PLPHP_MOUSE Pyridoxal phosphate homeostasis protein OS=Mus musculus OX=10090 GN=Plpbp PE=1 SV=1	19	19	57793000000
Itgb1	Integrin beta-1	P09055	sp|P09055|ITB1_MOUSE Integrin beta-1 OS=Mus musculus OX=10090 GN=Itgb1 PE=1 SV=1	47	47	57571000000
Me3	NADP-dependent malic enzyme, mitochondrial	Q8BMF3	sp|Q8BMF3|MAON_MOUSE NADP-dependent malic enzyme, mitochondrial OS=Mus musculus OX=10090 GN=Me3 PE=1 SV=2	47	46	57337000000
Cfh	Complement factor H	P06909	sp|P06909|CFAH_MOUSE Complement factor H OS=Mus musculus OX=10090 GN=Cfh PE=1 SV=2	86	86	57331000000
Gyg1	Glycogenin-1	Q9R062	sp|Q9R062|GLYG_MOUSE Glycogenin-1 OS=Mus musculus OX=10090 GN=Gyg1 PE=1 SV=3	24	24	57285000000
Psmc4	26S protease regulatory subunit 6B	P54775	sp|P54775|PRS6B_MOUSE 26S proteasome regulatory subunit 6B OS=Mus musculus OX=10090 GN=Psmc4 PE=1 SV=2	43	43	57213000000
Crip1	Cysteine-rich protein 1	P63254	sp|P63254|CRIP1_MOUSE Cysteine-rich protein 1 OS=Mus musculus OX=10090 GN=Crip1 PE=1 SV=2	8	8	57101000000
Anxa7	Annexin A7	Q07076	sp|Q07076|ANXA7_MOUSE Annexin A7 OS=Mus musculus OX=10090 GN=Anxa7 PE=1 SV=2	35	35	56855000000
Pgam1	Phosphoglycerate mutase 1	Q9DBJ1	sp|Q9DBJ1|PGAM1_MOUSE Phosphoglycerate mutase 1 OS=Mus musculus OX=10090 GN=Pgam1 PE=1 SV=3	28	28	56432000000
Coq3	Ubiquinone biosynthesis O-methyltransferase, mitochondrial	Q8BMS4	sp|Q8BMS4|COQ3_MOUSE Ubiquinone biosynthesis O-methyltransferase, mitochondrial OS=Mus musculus OX=10090 GN=Coq3 PE=1 SV=1	20	20	55702000000
Timm13	Mitochondrial import inner membrane translocase subunit Tim13	P62075	sp|P62075|TIM13_MOUSE Mitochondrial import inner membrane translocase subunit Tim13 OS=Mus musculus OX=10090 GN=Timm13 PE=1 SV=1	10	10	55323000000
Rps2	40S ribosomal protein S2	P25444	sp|P25444|RS2_MOUSE 40S ribosomal protein S2 OS=Mus musculus OX=10090 GN=Rps2 PE=1 SV=3	25	25	54884000000
Rpl10a	60S ribosomal protein L10a	P53026	sp|P53026|RL10A_MOUSE 60S ribosomal protein L10a OS=Mus musculus OX=10090 GN=Rpl10a PE=1 SV=3	22	22	54817000000
Coq6	Ubiquinone biosynthesis monooxygenase COQ6, mitochondrial	Q8R1S0	sp|Q8R1S0|COQ6_MOUSE Ubiquinone biosynthesis monooxygenase COQ6, mitochondrial OS=Mus musculus OX=10090 GN=Coq6 PE=1 SV=3	32	32	54817000000
Apoe	Apolipoprotein E	P08226	sp|P08226|APOE_MOUSE Apolipoprotein E OS=Mus musculus OX=10090 GN=Apoe PE=1 SV=2	39	39	54582000000
Cox17	Cytochrome c oxidase copper chaperone	P56394	sp|P56394|COX17_MOUSE Cytochrome c oxidase copper chaperone OS=Mus musculus OX=10090 GN=Cox17 PE=1 SV=2	10	10	54393000000
Cct7	T-complex protein 1 subunit eta	P80313	sp|P80313|TCPH_MOUSE T-complex protein 1 subunit eta OS=Mus musculus OX=10090 GN=Cct7 PE=1 SV=1	51	51	54321000000
Isoc2a	Isochorismatase domain-containing protein 2A, mitochondrial	P85094	sp|P85094|ISC2A_MOUSE Isochorismatase domain-containing protein 2A OS=Mus musculus OX=10090 GN=Isoc2a PE=1 SV=1	13	13	53788000000
Timm8a1	Mitochondrial import inner membrane translocase subunit Tim8 A	Q9WVA2	sp|Q9WVA2|TIM8A_MOUSE Mitochondrial import inner membrane translocase subunit Tim8 A OS=Mus musculus OX=10090 GN=Timm8a1 PE=1 SV=1	10	10	53788000000
Tpm4	Tropomyosin alpha-4 chain	Q6IRU2	sp|Q6IRU2|TPM4_MOUSE Tropomyosin alpha-4 chain OS=Mus musculus OX=10090 GN=Tpm4 PE=1 SV=3	50	47	53382000000
Cdh13	Cadherin-13	Q9WTR5	sp|Q9WTR5|CAD13_MOUSE Cadherin-13 OS=Mus musculus OX=10090 GN=Cdh13 PE=1 SV=2	27	27	53270000000
Paics	Multifunctional protein ADE2	Q9DCL9	sp|Q9DCL9|PUR6_MOUSE Multifunctional protein ADE2 OS=Mus musculus OX=10090 GN=Paics PE=1 SV=4	47	47	53242000000
Reep5	Receptor expression-enhancing protein 5	Q60870	sp|Q60870|REEP5_MOUSE Receptor expression-enhancing protein 5 OS=Mus musculus OX=10090 GN=Reep5 PE=1 SV=1	13	13	52932000000
Bphl	Valacyclovir hydrolase	Q8R164	sp|Q8R164|BPHL_MOUSE Valacyclovir hydrolase OS=Mus musculus OX=10090 GN=Bphl PE=1 SV=1	34	34	52534000000
Qdpr	Dihydropteridine reductase	Q8BVI4	sp|Q8BVI4|DHPR_MOUSE Dihydropteridine reductase OS=Mus musculus OX=10090 GN=Qdpr PE=1 SV=2	20	20	52417000000
Pacsin2	Protein kinase C and casein kinase substrate in neurons protein 2	Q9WVE8	sp|Q9WVE8|PACN2_MOUSE Protein kinase C and casein kinase substrate in neurons protein 2 OS=Mus musculus OX=10090 GN=Pacsin2 PE=1 SV=1	46	43	52266000000
Rps16	40S ribosomal protein S16	P14131	sp|P14131|RS16_MOUSE 40S ribosomal protein S16 OS=Mus musculus OX=10090 GN=Rps16 PE=1 SV=4	22	22	51852000000
Acad9	Acyl-CoA dehydrogenase family member 9, mitochondrial	Q8JZN5	sp|Q8JZN5|ACAD9_MOUSE Complex I assembly factor ACAD9, mitochondrial OS=Mus musculus OX=10090 GN=Acad9 PE=1 SV=2	51	51	51788000000
Usp5	Ubiquitin carboxyl-terminal hydrolase 5	P56399	sp|P56399|UBP5_MOUSE Ubiquitin carboxyl-terminal hydrolase 5 OS=Mus musculus OX=10090 GN=Usp5 PE=1 SV=1	55	55	51720000000
Hsd17b8	Estradiol 17-beta-dehydrogenase 8	P50171	sp|P50171|DHB8_MOUSE Estradiol 17-beta-dehydrogenase 8 OS=Mus musculus OX=10090 GN=Hsd17b8 PE=1 SV=2	21	21	51352000000
Prdx4	Peroxiredoxin-4	O08807	sp|O08807|PRDX4_MOUSE Peroxiredoxin-4 OS=Mus musculus OX=10090 GN=Prdx4 PE=1 SV=1	9	9	51123000000
Rpl3	60S ribosomal protein L3	P27659	sp|P27659|RL3_MOUSE 60S ribosomal protein L3 OS=Mus musculus OX=10090 GN=Rpl3 PE=1 SV=3	43	43	51055000000
Rpl23a	60S ribosomal protein L23a	P62751	sp|P62751|RL23A_MOUSE 60S ribosomal protein L23a OS=Mus musculus OX=10090 GN=Rpl23a PE=1 SV=1	22	22	51012000000
Rpl13	60S ribosomal protein L13	P47963	sp|P47963|RL13_MOUSE 60S ribosomal protein L13 OS=Mus musculus OX=10090 GN=Rpl13 PE=1 SV=3	26	26	50843000000
Psma1	Proteasome subunit alpha type-1	Q9R1P4	sp|Q9R1P4|PSA1_MOUSE Proteasome subunit alpha type-1 OS=Mus musculus OX=10090 GN=Psma1 PE=1 SV=1	31	31	50783000000
Msra	Mitochondrial peptide methionine sulfoxide reductase	Q9D6Y7	sp|Q9D6Y7|MSRA_MOUSE Mitochondrial peptide methionine sulfoxide reductase OS=Mus musculus OX=10090 GN=Msra PE=1 SV=1	19	19	50736000000
Ywhah	14-3-3 protein eta	P68510	sp|P68510|1433F_MOUSE 14-3-3 protein eta OS=Mus musculus OX=10090 GN=Ywhah PE=1 SV=2	24	24	50703000000
Gpd1l	Glycerol-3-phosphate dehydrogenase 1-like protein	Q3ULJ0	sp|Q3ULJ0|GPD1L_MOUSE Glycerol-3-phosphate dehydrogenase 1-like protein OS=Mus musculus OX=10090 GN=Gpd1l PE=1 SV=2	32	31	50671000000
Anp32a	Acidic leucine-rich nuclear phosphoprotein 32 family member A	O35381	sp|O35381|AN32A_MOUSE Acidic leucine-rich nuclear phosphoprotein 32 family member A OS=Mus musculus OX=10090 GN=Anp32a PE=1 SV=1	26	22	50601000000
Kpnb1	Importin subunit beta-1	P70168	sp|P70168|IMB1_MOUSE Importin subunit beta-1 OS=Mus musculus OX=10090 GN=Kpnb1 PE=1 SV=2	31	31	50568000000
Mvp	Major vault protein	Q9EQK5	sp|Q9EQK5|MVP_MOUSE Major vault protein OS=Mus musculus OX=10090 GN=Mvp PE=1 SV=4	85	85	50461000000
Dysf	Dysferlin	Q9ESD7	sp|Q9ESD7|DYSF_MOUSE Dysferlin OS=Mus musculus OX=10090 GN=Dysf PE=1 SV=3	117	112	50392000000
Dstn	Destrin	Q9R0P5	sp|Q9R0P5|DEST_MOUSE Destrin OS=Mus musculus OX=10090 GN=Dstn PE=1 SV=3	29	29	50143000000
Ube2l3	Ubiquitin-conjugating enzyme E2 L3	P68037	sp|P68037|UB2L3_MOUSE Ubiquitin-conjugating enzyme E2 L3 OS=Mus musculus OX=10090 GN=Ube2l3 PE=1 SV=1	18	18	50078000000
Psap	Prosaposin	Q61207	sp|Q61207|SAP_MOUSE Prosaposin OS=Mus musculus OX=10090 GN=Psap PE=1 SV=2	28	28	49958000000
Pitrm1	Presequence protease, mitochondrial	Q8K411	sp|Q8K411|PREP_MOUSE Presequence protease, mitochondrial OS=Mus musculus OX=10090 GN=Pitrm1 PE=1 SV=1	74	74	49944000000
Rps7	40S ribosomal protein S7	P62082	sp|P62082|RS7_MOUSE 40S ribosomal protein S7 OS=Mus musculus OX=10090 GN=Rps7 PE=2 SV=1	30	30	49917000000
Rpl17	60S ribosomal protein L17	Q9CPR4	sp|Q9CPR4|RL17_MOUSE 60S ribosomal protein L17 OS=Mus musculus OX=10090 GN=Rpl17 PE=1 SV=3	23	23	49517000000
Hist2h2ac	Histone H2A type 2-C	Q64523	sp|Q64523|H2A2C_MOUSE Histone H2A type 2-C OS=Mus musculus OX=10090 GN=Hist2h2ac PE=1 SV=3	7	2	49486000000
Pgls	6-phosphogluconolactonase	Q9CQ60	sp|Q9CQ60|6PGL_MOUSE 6-phosphogluconolactonase OS=Mus musculus OX=10090 GN=Pgls PE=1 SV=1	22	22	49333000000
Prkar2a	cAMP-dependent protein kinase type II-alpha regulatory subunit	P12367	sp|P12367|KAP2_MOUSE cAMP-dependent protein kinase type II-alpha regulatory subunit OS=Mus musculus OX=10090 GN=Prkar2a PE=1 SV=2	32	28	49156000000
Kif5b	Kinesin-1 heavy chain	Q61768	sp|Q61768|KINH_MOUSE Kinesin-1 heavy chain OS=Mus musculus OX=10090 GN=Kif5b PE=1 SV=3	120	89	49054000000
Bckdha	2-oxoisovalerate dehydrogenase subunit alpha, mitochondrial	P50136	sp|P50136|ODBA_MOUSE 2-oxoisovalerate dehydrogenase subunit alpha, mitochondrial OS=Mus musculus OX=10090 GN=Bckdha PE=1 SV=1	37	37	48951000000
Lmnb1	Lamin-B1	P14733	sp|P14733|LMNB1_MOUSE Lamin-B1 OS=Mus musculus OX=10090 GN=Lmnb1 PE=1 SV=3	76	68	48909000000
Fth1	Ferritin heavy chain	P09528	sp|P09528|FRIH_MOUSE Ferritin heavy chain OS=Mus musculus OX=10090 GN=Fth1 PE=1 SV=2	22	22	48543000000
Rplp0	60S acidic ribosomal protein P0	P14869	sp|P14869|RLA0_MOUSE 60S acidic ribosomal protein P0 OS=Mus musculus OX=10090 GN=Rplp0 PE=1 SV=3	19	19	48103000000
Sirt5	NAD-dependent protein deacylase sirtuin-5, mitochondrial	Q8K2C6	sp|Q8K2C6|SIR5_MOUSE NAD-dependent protein deacylase sirtuin-5, mitochondrial OS=Mus musculus OX=10090 GN=Sirt5 PE=1 SV=1	31	31	47920000000
44446	Septin-7	O55131	sp|O55131|SEPT7_MOUSE Septin-7 OS=Mus musculus OX=10090 GN=Septin7 PE=1 SV=1	51	49	47893000000
Dctn1	Dynactin subunit 1	O08788	sp|O08788|DCTN1_MOUSE Dynactin subunit 1 OS=Mus musculus OX=10090 GN=Dctn1 PE=1 SV=3	110	110	47680000000
Cap1	Adenylyl cyclase-associated protein 1	P40124	sp|P40124|CAP1_MOUSE Adenylyl cyclase-associated protein 1 OS=Mus musculus OX=10090 GN=Cap1 PE=1 SV=4	49	48	47545000000
Cp	Ceruloplasmin	Q61147	sp|Q61147|CERU_MOUSE Ceruloplasmin OS=Mus musculus OX=10090 GN=Cp PE=1 SV=2	73	71	47351000000
Coq7	5-demethoxyubiquinone hydroxylase, mitochondrial	P97478	sp|P97478|COQ7_MOUSE 5-demethoxyubiquinone hydroxylase, mitochondrial OS=Mus musculus OX=10090 GN=Coq7 PE=1 SV=3	19	19	47102000000
Nfs1	Cysteine desulfurase, mitochondrial	Q9Z1J3	sp|Q9Z1J3|NFS1_MOUSE Cysteine desulfurase, mitochondrial OS=Mus musculus OX=10090 GN=Nfs1 PE=1 SV=3	38	38	46717000000
Hmgcl	Hydroxymethylglutaryl-CoA lyase, mitochondrial	P38060	sp|P38060|HMGCL_MOUSE Hydroxymethylglutaryl-CoA lyase, mitochondrial OS=Mus musculus OX=10090 GN=Hmgcl PE=1 SV=2	26	26	46584000000
Tln2	Talin-2	Q71LX4	sp|Q71LX4|TLN2_MOUSE Talin-2 OS=Mus musculus OX=10090 GN=Tln2 PE=1 SV=3	145	145	46577000000
Rmdn1	Regulator of microtubule dynamics protein 1	Q9DCV4	sp|Q9DCV4|RMD1_MOUSE Regulator of microtubule dynamics protein 1 OS=Mus musculus OX=10090 GN=Rmdn1 PE=1 SV=2	30	30	46532000000
Ethe1	Persulfide dioxygenase ETHE1, mitochondrial	Q9DCM0	sp|Q9DCM0|ETHE1_MOUSE Persulfide dioxygenase ETHE1, mitochondrial OS=Mus musculus OX=10090 GN=Ethe1 PE=1 SV=2	19	19	46375000000
Gsta4	Glutathione S-transferase A4	P24472	sp|P24472|GSTA4_MOUSE Glutathione S-transferase A4 OS=Mus musculus OX=10090 GN=Gsta4 PE=1 SV=3	22	20	46303000000
Eif3a	Eukaryotic translation initiation factor 3 subunit A	P23116	sp|P23116|EIF3A_MOUSE Eukaryotic translation initiation factor 3 subunit A OS=Mus musculus OX=10090 GN=Eif3a PE=1 SV=5	123	123	46068000000
Gsn	Gelsolin	P13020	sp|P13020|GELS_MOUSE Gelsolin OS=Mus musculus OX=10090 GN=Gsn PE=1 SV=3	51	27	46024000000
Hsd17b4	Peroxisomal multifunctional enzyme type 2	P51660	sp|P51660|DHB4_MOUSE Peroxisomal multifunctional enzyme type 2 OS=Mus musculus OX=10090 GN=Hsd17b4 PE=1 SV=3	59	59	45943000000
Samm50	Sorting and assembly machinery component 50 homolog	Q8BGH2	sp|Q8BGH2|SAM50_MOUSE Sorting and assembly machinery component 50 homolog OS=Mus musculus OX=10090 GN=Samm50 PE=1 SV=1	32	32	45881000000
Pmpcb	Mitochondrial-processing peptidase subunit beta	Q9CXT8	sp|Q9CXT8|MPPB_MOUSE Mitochondrial-processing peptidase subunit beta OS=Mus musculus OX=10090 GN=Pmpcb PE=1 SV=1	28	28	45743000000
Pcmt1	Protein-L-isoaspartate(D-aspartate) O-methyltransferase	P23506	sp|P23506|PIMT_MOUSE Protein-L-isoaspartate(D-aspartate) O-methyltransferase OS=Mus musculus OX=10090 GN=Pcmt1 PE=1 SV=3	22	22	45741000000
Nt5c3a	Cytosolic 5-nucleotidase 3A	Q9D020	sp|Q9D020|5NT3A_MOUSE Cytosolic 5-nucleotidase 3A OS=Mus musculus OX=10090 GN=Nt5c3a PE=1 SV=4	41	41	45665000000
Mpi	Mannose-6-phosphate isomerase	Q924M7	sp|Q924M7|MPI_MOUSE Mannose-6-phosphate isomerase OS=Mus musculus OX=10090 GN=Mpi PE=1 SV=1	27	27	45660000000
Ces1d	Carboxylesterase 1D	Q8VCT4	sp|Q8VCT4|CES1D_MOUSE Carboxylesterase 1D OS=Mus musculus OX=10090 GN=Ces1d PE=1 SV=1	32	29	45645000000
Slirp	SRA stem-loop-interacting RNA-binding protein, mitochondrial	Q9D8T7	sp|Q9D8T7|SLIRP_MOUSE SRA stem-loop-interacting RNA-binding protein, mitochondrial OS=Mus musculus OX=10090 GN=Slirp PE=1 SV=2	17	17	44934000000
Rps6	40S ribosomal protein S6	P62754	sp|P62754|RS6_MOUSE 40S ribosomal protein S6 OS=Mus musculus OX=10090 GN=Rps6 PE=1 SV=1	27	27	44850000000
Aimp1	Aminoacyl tRNA synthase complex-interacting multifunctional protein 1	P31230	sp|P31230|AIMP1_MOUSE Aminoacyl tRNA synthase complex-interacting multifunctional protein 1 OS=Mus musculus OX=10090 GN=Aimp1 PE=1 SV=2	41	41	44829000000
Anxa11	Annexin A11	P97384	sp|P97384|ANX11_MOUSE Annexin A11 OS=Mus musculus OX=10090 GN=Anxa11 PE=1 SV=2	39	39	44776000000
Rpl28	60S ribosomal protein L28	P41105	sp|P41105|RL28_MOUSE 60S ribosomal protein L28 OS=Mus musculus OX=10090 GN=Rpl28 PE=1 SV=2	24	24	44733000000
Tmsb4x	Thymosin beta-4	P20065	sp|P20065|TYB4_MOUSE Thymosin beta-4 OS=Mus musculus OX=10090 GN=Tmsb4x PE=1 SV=1	6	6	44519000000
Psmc2	26S protease regulatory subunit 7	P46471	sp|P46471|PRS7_MOUSE 26S proteasome regulatory subunit 7 OS=Mus musculus OX=10090 GN=Psmc2 PE=1 SV=5	48	48	44381000000
Fbn1	Fibrillin-1	Q61554	sp|Q61554|FBN1_MOUSE Fibrillin-1 OS=Mus musculus OX=10090 GN=Fbn1 PE=1 SV=2	120	114	44309000000
Ociad1	OCIA domain-containing protein 1	Q9CRD0	sp|Q9CRD0|OCAD1_MOUSE OCIA domain-containing protein 1 OS=Mus musculus OX=10090 GN=Ociad1 PE=1 SV=1	23	23	44285000000
Jup	Junction plakoglobin	Q02257	sp|Q02257|PLAK_MOUSE Junction plakoglobin OS=Mus musculus OX=10090 GN=Jup PE=1 SV=3	52	47	44260000000
	Ig kappa chain C region	P01837	sp|P01837|IGKC_MOUSE Immunoglobulin kappa constant OS=Mus musculus OX=10090 GN=Igkc PE=1 SV=2	16	16	44253000000
Psmc3	26S protease regulatory subunit 6A	O88685	sp|O88685|PRS6A_MOUSE 26S proteasome regulatory subunit 6A OS=Mus musculus OX=10090 GN=Psmc3 PE=1 SV=2	41	41	44201000000
Rpl27	60S ribosomal protein L27	P61358	sp|P61358|RL27_MOUSE 60S ribosomal protein L27 OS=Mus musculus OX=10090 GN=Rpl27 PE=1 SV=2	11	11	44191000000
Rrbp1	Ribosome-binding protein 1	Q99PL5	sp|Q99PL5|RRBP1_MOUSE Ribosome-binding protein 1 OS=Mus musculus OX=10090 GN=Rrbp1 PE=1 SV=2	120	120	44186000000
Cox6a1	Cytochrome c oxidase subunit 6A1, mitochondrial	P43024	sp|P43024|CX6A1_MOUSE Cytochrome c oxidase subunit 6A1, mitochondrial OS=Mus musculus OX=10090 GN=Cox6a1 PE=1 SV=2	4	4	44163000000
Rpl18	60S ribosomal protein L18	P35980	sp|P35980|RL18_MOUSE 60S ribosomal protein L18 OS=Mus musculus OX=10090 GN=Rpl18 PE=1 SV=3	19	19	44141000000
Mapt	Microtubule-associated protein tau	P10637	sp|P10637|TAU_MOUSE Microtubule-associated protein tau OS=Mus musculus OX=10090 GN=Mapt PE=1 SV=3	65	65	44135000000
Rps18	40S ribosomal protein S18	P62270	sp|P62270|RS18_MOUSE 40S ribosomal protein S18 OS=Mus musculus OX=10090 GN=Rps18 PE=1 SV=3	23	23	44077000000
St13	Hsc70-interacting protein	Q99L47	sp|Q99L47|F10A1_MOUSE Hsc70-interacting protein OS=Mus musculus OX=10090 GN=St13 PE=1 SV=1	25	25	44057000000
Ncl	Nucleolin	P09405	sp|P09405|NUCL_MOUSE Nucleolin OS=Mus musculus OX=10090 GN=Ncl PE=1 SV=2	64	64	43975000000
Mecr	Trans-2-enoyl-CoA reductase, mitochondrial	Q9DCS3	sp|Q9DCS3|MECR_MOUSE Enoyl-[acyl-carrier-protein] reductase, mitochondrial OS=Mus musculus OX=10090 GN=Mecr PE=1 SV=2	25	25	43672000000
Hnrnpu	Heterogeneous nuclear ribonucleoprotein U	Q8VEK3	sp|Q8VEK3|HNRPU_MOUSE Heterogeneous nuclear ribonucleoprotein U OS=Mus musculus OX=10090 GN=Hnrnpu PE=1 SV=1	59	59	43660000000
Maob	Amine oxidase [flavin-containing] B	Q8BW75	sp|Q8BW75|AOFB_MOUSE Amine oxidase [flavin-containing] B OS=Mus musculus OX=10090 GN=Maob PE=1 SV=4	35	35	43626000000
Tkt	Transketolase	P40142	sp|P40142|TKT_MOUSE Transketolase OS=Mus musculus OX=10090 GN=Tkt PE=1 SV=1	50	50	43319000000
Psmc5	26S protease regulatory subunit 8	P62196	sp|P62196|PRS8_MOUSE 26S proteasome regulatory subunit 8 OS=Mus musculus OX=10090 GN=Psmc5 PE=1 SV=1	46	46	43132000000
Dctn2	Dynactin subunit 2	Q99KJ8	sp|Q99KJ8|DCTN2_MOUSE Dynactin subunit 2 OS=Mus musculus OX=10090 GN=Dctn2 PE=1 SV=3	39	39	43110000000
Rps12	40S ribosomal protein S12	P63323	sp|P63323|RS12_MOUSE 40S ribosomal protein S12 OS=Mus musculus OX=10090 GN=Rps12 PE=1 SV=2	16	16	42916000000
Acaa1a	3-ketoacyl-CoA thiolase A, peroxisomal	Q921H8	sp|Q921H8|THIKA_MOUSE 3-ketoacyl-CoA thiolase A, peroxisomal OS=Mus musculus OX=10090 GN=Acaa1a PE=1 SV=1	28	28	42903000000
Acyp2	Acylphosphatase-2	P56375	sp|P56375|ACYP2_MOUSE Acylphosphatase-2 OS=Mus musculus OX=10090 GN=Acyp2 PE=1 SV=2	18	18	42882000000
Ndufb11	NADH dehydrogenase [ubiquinone] 1 beta subcomplex subunit 11, mitochondrial	O09111	sp|O09111|NDUBB_MOUSE NADH dehydrogenase [ubiquinone] 1 beta subcomplex subunit 11, mitochondrial OS=Mus musculus OX=10090 GN=Ndufb11 PE=1 SV=2	12	12	42727000000
Bola3	BolA-like protein 3	Q8CEI1	sp|Q8CEI1|BOLA3_MOUSE BolA-like protein 3 OS=Mus musculus OX=10090 GN=Bola3 PE=1 SV=1	14	14	42665000000
Fkbp4	Peptidyl-prolyl cis-trans isomerase FKBP4	P30416	sp|P30416|FKBP4_MOUSE Peptidyl-prolyl cis-trans isomerase FKBP4 OS=Mus musculus OX=10090 GN=Fkbp4 PE=1 SV=5	58	58	42541000000
Fkbp1a	Peptidyl-prolyl cis-trans isomerase FKBP1A	P26883	sp|P26883|FKB1A_MOUSE Peptidyl-prolyl cis-trans isomerase FKBP1A OS=Mus musculus OX=10090 GN=Fkbp1a PE=1 SV=2	15	12	42439000000
Cand2	Cullin-associated NEDD8-dissociated protein 2	Q6ZQ73	sp|Q6ZQ73|CAND2_MOUSE Cullin-associated NEDD8-dissociated protein 2 OS=Mus musculus OX=10090 GN=Cand2 PE=1 SV=2	66	64	42436000000
Ptges2	Prostaglandin E synthase 2	Q8BWM0	sp|Q8BWM0|PGES2_MOUSE Prostaglandin E synthase 2 OS=Mus musculus OX=10090 GN=Ptges2 PE=1 SV=3	31	31	42182000000
Gcdh	Glutaryl-CoA dehydrogenase, mitochondrial	Q60759	sp|Q60759|GCDH_MOUSE Glutaryl-CoA dehydrogenase, mitochondrial OS=Mus musculus OX=10090 GN=Gcdh PE=1 SV=2	29	29	42170000000
Orm1	Alpha-1-acid glycoprotein 1	Q60590	sp|Q60590|A1AG1_MOUSE Alpha-1-acid glycoprotein 1 OS=Mus musculus OX=10090 GN=Orm1 PE=1 SV=1	19	12	42158000000
Dnaja2	DnaJ homolog subfamily A member 2	Q9QYJ0	sp|Q9QYJ0|DNJA2_MOUSE DnaJ homolog subfamily A member 2 OS=Mus musculus OX=10090 GN=Dnaja2 PE=1 SV=1	46	46	42136000000
Hnrnpa3	Heterogeneous nuclear ribonucleoprotein A3	Q8BG05	sp|Q8BG05|ROA3_MOUSE Heterogeneous nuclear ribonucleoprotein A3 OS=Mus musculus OX=10090 GN=Hnrnpa3 PE=1 SV=1	33	31	42131000000
Atic	Bifunctional purine biosynthesis protein PURH	Q9CWJ9	sp|Q9CWJ9|PUR9_MOUSE Bifunctional purine biosynthesis protein PURH OS=Mus musculus OX=10090 GN=Atic PE=1 SV=2	48	48	42121000000
Cox7a1	Cytochrome c oxidase subunit 7A1, mitochondrial	P56392	sp|P56392|CX7A1_MOUSE Cytochrome c oxidase subunit 7A1, mitochondrial OS=Mus musculus OX=10090 GN=Cox7a1 PE=1 SV=1	7	7	42099000000
Psmd11	26S proteasome non-ATPase regulatory subunit 11	Q8BG32	sp|Q8BG32|PSD11_MOUSE 26S proteasome non-ATPase regulatory subunit 11 OS=Mus musculus OX=10090 GN=Psmd11 PE=1 SV=3	47	47	41853000000
Ube2n	Ubiquitin-conjugating enzyme E2 N	P61089	sp|P61089|UBE2N_MOUSE Ubiquitin-conjugating enzyme E2 N OS=Mus musculus OX=10090 GN=Ube2n PE=1 SV=1	18	18	41840000000
Acsf2	Acyl-CoA synthetase family member 2, mitochondrial	Q8VCW8	sp|Q8VCW8|ACSF2_MOUSE Medium-chain acyl-CoA ligase ACSF2, mitochondrial OS=Mus musculus OX=10090 GN=Acsf2 PE=1 SV=1	47	47	41776000000
Ak4	Adenylate kinase 4, mitochondrial	Q9WUR9	sp|Q9WUR9|KAD4_MOUSE Adenylate kinase 4, mitochondrial OS=Mus musculus OX=10090 GN=Ak4 PE=1 SV=1	17	17	41722000000
Atox1	Copper transport protein ATOX1	O08997	sp|O08997|ATOX1_MOUSE Copper transport protein ATOX1 OS=Mus musculus OX=10090 GN=Atox1 PE=1 SV=1	12	12	41549000000
Hdlbp	Vigilin	Q8VDJ3	sp|Q8VDJ3|VIGLN_MOUSE Vigilin OS=Mus musculus OX=10090 GN=Hdlbp PE=1 SV=1	94	94	41465000000
Acot1	Acyl-coenzyme A thioesterase 1	O55137	sp|O55137|ACOT1_MOUSE Acyl-coenzyme A thioesterase 1 OS=Mus musculus OX=10090 GN=Acot1 PE=1 SV=1	16	11	41457000000
Msrb2	Methionine-R-sulfoxide reductase B2, mitochondrial	Q78J03	sp|Q78J03|MSRB2_MOUSE Methionine-R-sulfoxide reductase B2, mitochondrial OS=Mus musculus OX=10090 GN=Msrb2 PE=1 SV=1	23	23	41438000000
Rpl34	60S ribosomal protein L34	Q9D1R9	sp|Q9D1R9|RL34_MOUSE 60S ribosomal protein L34 OS=Mus musculus OX=10090 GN=Rpl34 PE=1 SV=2	15	15	41325000000
Timm9	Mitochondrial import inner membrane translocase subunit Tim9	Q9WV98	sp|Q9WV98|TIM9_MOUSE Mitochondrial import inner membrane translocase subunit Tim9 OS=Mus musculus OX=10090 GN=Timm9 PE=1 SV=1	13	13	41204000000
Tpm3	Tropomyosin alpha-3 chain	P21107	sp|P21107|TPM3_MOUSE Tropomyosin alpha-3 chain OS=Mus musculus OX=10090 GN=Tpm3 PE=1 SV=3	22	21	41173000000
Tsfm	Elongation factor Ts, mitochondrial	Q9CZR8	sp|Q9CZR8|EFTS_MOUSE Elongation factor Ts, mitochondrial OS=Mus musculus OX=10090 GN=Tsfm PE=1 SV=1	29	29	40938000000
Gart	Trifunctional purine biosynthetic protein adenosine-3	Q64737	sp|Q64737|PUR2_MOUSE Trifunctional purine biosynthetic protein adenosine-3 OS=Mus musculus OX=10090 GN=Gart PE=1 SV=3	68	68	40870000000
Aco1	Cytoplasmic aconitate hydratase	P28271	sp|P28271|ACOC_MOUSE Cytoplasmic aconitate hydratase OS=Mus musculus OX=10090 GN=Aco1 PE=1 SV=3	65	64	40853000000
Rpl14	60S ribosomal protein L14	Q9CR57	sp|Q9CR57|RL14_MOUSE 60S ribosomal protein L14 OS=Mus musculus OX=10090 GN=Rpl14 PE=1 SV=3	20	20	40737000000
Nid1	Nidogen-1	P10493	sp|P10493|NID1_MOUSE Nidogen-1 OS=Mus musculus OX=10090 GN=Nid1 PE=1 SV=2	57	57	40633000000
Gpx4	Phospholipid hydroperoxide glutathione peroxidase, mitochondrial	O70325	sp|O70325|GPX4_MOUSE Phospholipid hydroperoxide glutathione peroxidase OS=Mus musculus OX=10090 GN=Gpx4 PE=1 SV=4	18	18	40528000000
Speg	Striated muscle-specific serine/threonine-protein kinase	Q62407	sp|Q62407|SPEG_MOUSE Striated muscle-specific serine/threonine-protein kinase OS=Mus musculus OX=10090 GN=Speg PE=1 SV=2	167	167	40452000000
Dars	Aspartate--tRNA ligase, cytoplasmic	Q922B2	sp|Q922B2|SYDC_MOUSE Aspartate--tRNA ligase, cytoplasmic OS=Mus musculus OX=10090 GN=Dars1 PE=1 SV=2	52	52	40423000000
Ywhab	14-3-3 protein beta/alpha	Q9CQV8	sp|Q9CQV8|1433B_MOUSE 14-3-3 protein beta/alpha OS=Mus musculus OX=10090 GN=Ywhab PE=1 SV=3	18	18	40403000000
Ola1	Obg-like ATPase 1	Q9CZ30	sp|Q9CZ30|OLA1_MOUSE Obg-like ATPase 1 OS=Mus musculus OX=10090 GN=Ola1 PE=1 SV=1	40	40	40395000000
Cluh	Clustered mitochondria protein homolog	Q5SW19	sp|Q5SW19|CLU_MOUSE Clustered mitochondria protein homolog OS=Mus musculus OX=10090 GN=Cluh PE=1 SV=2	73	73	40272000000
Serpina1b	Alpha-1-antitrypsin 1-2	P22599	sp|P22599|A1AT2_MOUSE Alpha-1-antitrypsin 1-2 OS=Mus musculus OX=10090 GN=Serpina1b PE=1 SV=2	12	10	40135000000
Ran	GTP-binding nuclear protein Ran	P62827	sp|P62827|RAN_MOUSE GTP-binding nuclear protein Ran OS=Mus musculus OX=10090 GN=Ran PE=1 SV=3	25	25	40036000000
Ilk	Integrin-linked protein kinase	O55222	sp|O55222|ILK_MOUSE Integrin-linked protein kinase OS=Mus musculus OX=10090 GN=Ilk PE=1 SV=2	41	41	39944000000
Rdx	Radixin	P26043	sp|P26043|RADI_MOUSE Radixin OS=Mus musculus OX=10090 GN=Rdx PE=1 SV=3	63	60	39866000000
Camk2d	Calcium/calmodulin-dependent protein kinase type II subunit delta	Q6PHZ2	sp|Q6PHZ2|KCC2D_MOUSE Calcium/calmodulin-dependent protein kinase type II subunit delta OS=Mus musculus OX=10090 GN=Camk2d PE=1 SV=1	41	32	39812000000
Pdk2	[Pyruvate dehydrogenase (acetyl-transferring)] kinase isozyme 2, mitochondrial	Q9JK42	sp|Q9JK42|PDK2_MOUSE [Pyruvate dehydrogenase (acetyl-transferring)] kinase isozyme 2, mitochondrial OS=Mus musculus OX=10090 GN=Pdk2 PE=1 SV=2	19	19	39501000000
Rps25	40S ribosomal protein S25	P62852	sp|P62852|RS25_MOUSE 40S ribosomal protein S25 OS=Mus musculus OX=10090 GN=Rps25 PE=1 SV=1	16	16	38923000000
Cdc42	Cell division control protein 42 homolog	P60766	sp|P60766|CDC42_MOUSE Cell division control protein 42 homolog OS=Mus musculus OX=10090 GN=Cdc42 PE=1 SV=2	17	16	38916000000
Lace1	Lactation elevated protein 1	Q3V384	sp|Q3V384|AFG1L_MOUSE AFG1-like ATPase OS=Mus musculus OX=10090 GN=Afg1l PE=1 SV=1	38	38	38871000000
Nqo1	NAD(P)H dehydrogenase [quinone] 1	Q64669	sp|Q64669|NQO1_MOUSE NAD(P)H dehydrogenase [quinone] 1 OS=Mus musculus OX=10090 GN=Nqo1 PE=1 SV=3	27	27	38820000000
	UPF0317 protein C14orf159 homolog, mitochondrial	Q8BH86	sp|Q8BH86|GLUCM_MOUSE D-glutamate cyclase, mitochondrial OS=Mus musculus OX=10090 GN=Dglucy PE=1 SV=1	45	45	38774000000
Ptpn11	Tyrosine-protein phosphatase non-receptor type 11	P35235	sp|P35235|PTN11_MOUSE Tyrosine-protein phosphatase non-receptor type 11 OS=Mus musculus OX=10090 GN=Ptpn11 PE=1 SV=3	56	56	38771000000
Fam213b	Prostamide/prostaglandin F synthase	Q9DB60	sp|Q9DB60|PXL2B_MOUSE Prostamide/prostaglandin F synthase OS=Mus musculus OX=10090 GN=Prxl2b PE=1 SV=1	19	19	38721000000
Endog	Endonuclease G, mitochondrial	O08600	sp|O08600|NUCG_MOUSE Endonuclease G, mitochondrial OS=Mus musculus OX=10090 GN=Endog PE=1 SV=1	20	20	38649000000
Rpl26	60S ribosomal protein L26	P61255	sp|P61255|RL26_MOUSE 60S ribosomal protein L26 OS=Mus musculus OX=10090 GN=Rpl26 PE=1 SV=1	16	15	38603000000
Psmc6	26S protease regulatory subunit 10B	P62334	sp|P62334|PRS10_MOUSE 26S proteasome regulatory subunit 10B OS=Mus musculus OX=10090 GN=Psmc6 PE=1 SV=1	43	43	38301000000
Rps20	40S ribosomal protein S20	P60867	sp|P60867|RS20_MOUSE 40S ribosomal protein S20 OS=Mus musculus OX=10090 GN=Rps20 PE=1 SV=1	13	13	38127000000
Rpl19	60S ribosomal protein L19	P84099	sp|P84099|RL19_MOUSE 60S ribosomal protein L19 OS=Mus musculus OX=10090 GN=Rpl19 PE=1 SV=1	26	26	38106000000
Gnb2	Guanine nucleotide-binding protein G(I)/G(S)/G(T) subunit beta-2	P62880	sp|P62880|GBB2_MOUSE Guanine nucleotide-binding protein G(I)/G(S)/G(T) subunit beta-2 OS=Mus musculus OX=10090 GN=Gnb2 PE=1 SV=3	25	9	38076000000
Rps5	40S ribosomal protein S5	P97461	sp|P97461|RS5_MOUSE 40S ribosomal protein S5 OS=Mus musculus OX=10090 GN=Rps5 PE=1 SV=3	16	16	38060000000
Nit2	Omega-amidase NIT2	Q9JHW2	sp|Q9JHW2|NIT2_MOUSE Omega-amidase NIT2 OS=Mus musculus OX=10090 GN=Nit2 PE=1 SV=1	33	33	38025000000
Rpl32	60S ribosomal protein L32	P62911	sp|P62911|RL32_MOUSE 60S ribosomal protein L32 OS=Mus musculus OX=10090 GN=Rpl32 PE=1 SV=2	14	14	37934000000
Canx	Calnexin	P35564	sp|P35564|CALX_MOUSE Calnexin OS=Mus musculus OX=10090 GN=Canx PE=1 SV=1	45	45	37858000000
Rab11b	Ras-related protein Rab-11B	P46638	sp|P46638|RB11B_MOUSE Ras-related protein Rab-11B OS=Mus musculus OX=10090 GN=Rab11b PE=1 SV=3	20	20	37687000000
Rac1	Ras-related C3 botulinum toxin substrate 1	P63001	sp|P63001|RAC1_MOUSE Ras-related C3 botulinum toxin substrate 1 OS=Mus musculus OX=10090 GN=Rac1 PE=1 SV=1	13	8	37658000000
Apoo	Apolipoprotein O	Q9DCZ4	sp|Q9DCZ4|MIC26_MOUSE MICOS complex subunit Mic26 OS=Mus musculus OX=10090 GN=Apoo PE=1 SV=2	14	14	37548000000
Psma7	Proteasome subunit alpha type-7	Q9Z2U0	sp|Q9Z2U0|PSA7_MOUSE Proteasome subunit alpha type-7 OS=Mus musculus OX=10090 GN=Psma7 PE=1 SV=1	24	24	37496000000
Hagh	Hydroxyacylglutathione hydrolase, mitochondrial	Q99KB8	sp|Q99KB8|GLO2_MOUSE Hydroxyacylglutathione hydrolase, mitochondrial OS=Mus musculus OX=10090 GN=Hagh PE=1 SV=2	20	20	37469000000
Nceh1	Neutral cholesterol ester hydrolase 1	Q8BLF1	sp|Q8BLF1|NCEH1_MOUSE Neutral cholesterol ester hydrolase 1 OS=Mus musculus OX=10090 GN=Nceh1 PE=1 SV=1	18	18	37327000000
Ppp1ca	Serine/threonine-protein phosphatase PP1-alpha catalytic subunit	P62137	sp|P62137|PP1A_MOUSE Serine/threonine-protein phosphatase PP1-alpha catalytic subunit OS=Mus musculus OX=10090 GN=Ppp1ca PE=1 SV=1	22	7	37175000000
Tomm70a	Mitochondrial import receptor subunit TOM70	Q9CZW5	sp|Q9CZW5|TOM70_MOUSE Mitochondrial import receptor subunit TOM70 OS=Mus musculus OX=10090 GN=Tomm70 PE=1 SV=2	57	57	37083000000
Itih4	Inter alpha-trypsin inhibitor, heavy chain 4	A6X935	sp|A6X935|ITIH4_MOUSE Inter alpha-trypsin inhibitor, heavy chain 4 OS=Mus musculus OX=10090 GN=Itih4 PE=1 SV=2	68	65	37017000000
Apip	Methylthioribulose-1-phosphate dehydratase	Q9WVQ5	sp|Q9WVQ5|MTNB_MOUSE Methylthioribulose-1-phosphate dehydratase OS=Mus musculus OX=10090 GN=Apip PE=1 SV=1	28	28	36852000000
Psmc1	26S protease regulatory subunit 4	P62192	sp|P62192|PRS4_MOUSE 26S proteasome regulatory subunit 4 OS=Mus musculus OX=10090 GN=Psmc1 PE=1 SV=1	49	49	36796000000
Rpl30	60S ribosomal protein L30	P62889	sp|P62889|RL30_MOUSE 60S ribosomal protein L30 OS=Mus musculus OX=10090 GN=Rpl30 PE=1 SV=2	12	12	36766000000
Ptgr2	Prostaglandin reductase 2	Q8VDQ1	sp|Q8VDQ1|PTGR2_MOUSE Prostaglandin reductase 2 OS=Mus musculus OX=10090 GN=Ptgr2 PE=1 SV=2	27	27	36613000000
Tubb5	Tubulin beta-5 chain	P99024	sp|P99024|TBB5_MOUSE Tubulin beta-5 chain OS=Mus musculus OX=10090 GN=Tubb5 PE=1 SV=1	7	6	36444000000
Fahd1	Acylpyruvase FAHD1, mitochondrial	Q8R0F8	sp|Q8R0F8|FAHD1_MOUSE Acylpyruvase FAHD1, mitochondrial OS=Mus musculus OX=10090 GN=Fahd1 PE=1 SV=2	21	21	36099000000
Adsl	Adenylosuccinate lyase	P54822	sp|P54822|PUR8_MOUSE Adenylosuccinate lyase OS=Mus musculus OX=10090 GN=Adsl PE=1 SV=2	47	47	35933000000
Minos1	MICOS complex subunit Mic10	Q7TNS2	sp|Q7TNS2|MIC10_MOUSE MICOS complex subunit Mic10 OS=Mus musculus OX=10090 GN=Micos10 PE=1 SV=1	5	5	35922000000
Ppa1	Inorganic pyrophosphatase	Q9D819	sp|Q9D819|IPYR_MOUSE Inorganic pyrophosphatase OS=Mus musculus OX=10090 GN=Ppa1 PE=1 SV=1	34	34	35877000000
Akr1a1	Alcohol dehydrogenase [NADP(+)]	Q9JII6	sp|Q9JII6|AK1A1_MOUSE Aldo-keto reductase family 1 member A1 OS=Mus musculus OX=10090 GN=Akr1a1 PE=1 SV=3	27	27	35784000000
Eef1b	Elongation factor 1-beta	O70251	sp|O70251|EF1B_MOUSE Elongation factor 1-beta OS=Mus musculus OX=10090 GN=Eef1b PE=1 SV=5	16	16	35748000000
Rplp1	60S acidic ribosomal protein P1	P47955	sp|P47955|RLA1_MOUSE 60S acidic ribosomal protein P1 OS=Mus musculus OX=10090 GN=Rplp1 PE=1 SV=1	6	6	35674000000
Mlycd	Malonyl-CoA decarboxylase, mitochondrial	Q99J39	sp|Q99J39|DCMC_MOUSE Malonyl-CoA decarboxylase, mitochondrial OS=Mus musculus OX=10090 GN=Mlycd PE=1 SV=1	36	36	35536000000
Uchl3	Ubiquitin carboxyl-terminal hydrolase isozyme L3	Q9JKB1	sp|Q9JKB1|UCHL3_MOUSE Ubiquitin carboxyl-terminal hydrolase isozyme L3 OS=Mus musculus OX=10090 GN=Uchl3 PE=1 SV=2	24	24	35323000000
Rap1b	Ras-related protein Rap-1b	Q99JI6	sp|Q99JI6|RAP1B_MOUSE Ras-related protein Rap-1b OS=Mus musculus OX=10090 GN=Rap1b PE=1 SV=2	20	8	35246000000
Cisd3	CDGSH iron-sulfur domain-containing protein 3, mitochondrial	B1AR13	sp|B1AR13|CISD3_MOUSE CDGSH iron-sulfur domain-containing protein 3, mitochondrial OS=Mus musculus OX=10090 GN=Cisd3 PE=1 SV=1	11	11	35245000000
Psma5	Proteasome subunit alpha type-5	Q9Z2U1	sp|Q9Z2U1|PSA5_MOUSE Proteasome subunit alpha type-5 OS=Mus musculus OX=10090 GN=Psma5 PE=1 SV=1	15	15	35072000000
Psme1	Proteasome activator complex subunit 1	P97371	sp|P97371|PSME1_MOUSE Proteasome activator complex subunit 1 OS=Mus musculus OX=10090 GN=Psme1 PE=1 SV=2	30	29	35070000000
Apoa1bp	NAD(P)H-hydrate epimerase	Q8K4Z3	sp|Q8K4Z3|NNRE_MOUSE NAD(P)H-hydrate epimerase OS=Mus musculus OX=10090 GN=Naxe PE=1 SV=1	12	12	34972000000
Pfkp	ATP-dependent 6-phosphofructokinase, platelet type	Q9WUA3	sp|Q9WUA3|PFKAP_MOUSE ATP-dependent 6-phosphofructokinase, platelet type OS=Mus musculus OX=10090 GN=Pfkp PE=1 SV=1	59	58	34828000000
Rps11	40S ribosomal protein S11	P62281	sp|P62281|RS11_MOUSE 40S ribosomal protein S11 OS=Mus musculus OX=10090 GN=Rps11 PE=1 SV=3	26	26	34790000000
Vapa	Vesicle-associated membrane protein-associated protein A	Q9WV55	sp|Q9WV55|VAPA_MOUSE Vesicle-associated membrane protein-associated protein A OS=Mus musculus OX=10090 GN=Vapa PE=1 SV=2	33	32	34529000000
Iba57	Putative transferase CAF17 homolog, mitochondrial	Q8CAK1	sp|Q8CAK1|CAF17_MOUSE Putative transferase CAF17 homolog, mitochondrial OS=Mus musculus OX=10090 GN=Iba57 PE=1 SV=1	20	20	34334000000
Bckdhb	2-oxoisovalerate dehydrogenase subunit beta, mitochondrial	Q6P3A8	sp|Q6P3A8|ODBB_MOUSE 2-oxoisovalerate dehydrogenase subunit beta, mitochondrial OS=Mus musculus OX=10090 GN=Bckdhb PE=1 SV=2	21	21	34332000000
Lpl	Lipoprotein lipase	P11152	sp|P11152|LIPL_MOUSE Lipoprotein lipase OS=Mus musculus OX=10090 GN=Lpl PE=1 SV=3	28	28	34212000000
Bcl2l13	Bcl-2-like protein 13	P59017	sp|P59017|B2L13_MOUSE Bcl-2-like protein 13 OS=Mus musculus OX=10090 GN=Bcl2l13 PE=1 SV=2	26	26	34184000000
Anxa1	Annexin A1	P10107	sp|P10107|ANXA1_MOUSE Annexin A1 OS=Mus musculus OX=10090 GN=Anxa1 PE=1 SV=2	43	43	34179000000
Timm10	Mitochondrial import inner membrane translocase subunit Tim10	P62073	sp|P62073|TIM10_MOUSE Mitochondrial import inner membrane translocase subunit Tim10 OS=Mus musculus OX=10090 GN=Timm10 PE=1 SV=1	12	12	34133000000
Atad1	ATPase family AAA domain-containing protein 1	Q9D5T0	sp|Q9D5T0|ATAD1_MOUSE ATPase family AAA domain-containing protein 1 OS=Mus musculus OX=10090 GN=Atad1 PE=1 SV=1	30	30	34036000000
Nsfl1c	NSFL1 cofactor p47	Q9CZ44	sp|Q9CZ44|NSF1C_MOUSE NSFL1 cofactor p47 OS=Mus musculus OX=10090 GN=Nsfl1c PE=1 SV=1	37	37	33834000000
Lypla1	Acyl-protein thioesterase 1	P97823	sp|P97823|LYPA1_MOUSE Acyl-protein thioesterase 1 OS=Mus musculus OX=10090 GN=Lypla1 PE=1 SV=1	14	14	33676000000
Rtcb	tRNA-splicing ligase RtcB homolog	Q99LF4	sp|Q99LF4|RTCB_MOUSE RNA-splicing ligase RtcB homolog OS=Mus musculus OX=10090 GN=Rtcb PE=1 SV=1	42	42	33539000000
Kars	Lysine--tRNA ligase	Q99MN1	sp|Q99MN1|SYK_MOUSE Lysine--tRNA ligase OS=Mus musculus OX=10090 GN=Kars1 PE=1 SV=1	55	55	33331000000
Clu	Clusterin	Q06890	sp|Q06890|CLUS_MOUSE Clusterin OS=Mus musculus OX=10090 GN=Clu PE=1 SV=1	25	25	33306000000
Oxnad1	Oxidoreductase NAD-binding domain-containing protein 1	Q8VE38	sp|Q8VE38|OXND1_MOUSE Oxidoreductase NAD-binding domain-containing protein 1 OS=Mus musculus OX=10090 GN=Oxnad1 PE=1 SV=2	27	27	33305000000
Tceb2	Transcription elongation factor B polypeptide 2	P62869	sp|P62869|ELOB_MOUSE Elongin-B OS=Mus musculus OX=10090 GN=Elob PE=1 SV=1	19	19	33231000000
Rpl13a	60S ribosomal protein L13a	P19253	sp|P19253|RL13A_MOUSE 60S ribosomal protein L13a OS=Mus musculus OX=10090 GN=Rpl13a PE=1 SV=4	25	25	33218000000
Fam136a	Protein FAM136A	Q9CR98	sp|Q9CR98|F136A_MOUSE Protein FAM136A OS=Mus musculus OX=10090 GN=Fam136a PE=1 SV=1	21	21	33216000000
Rpl15	60S ribosomal protein L15	Q9CZM2	sp|Q9CZM2|RL15_MOUSE 60S ribosomal protein L15 OS=Mus musculus OX=10090 GN=Rpl15 PE=1 SV=4	19	19	33135000000
Psma6	Proteasome subunit alpha type-6	Q9QUM9	sp|Q9QUM9|PSA6_MOUSE Proteasome subunit alpha type-6 OS=Mus musculus OX=10090 GN=Psma6 PE=1 SV=1	28	28	33095000000
Pabpc1	Polyadenylate-binding protein 1	P29341	sp|P29341|PABP1_MOUSE Polyadenylate-binding protein 1 OS=Mus musculus OX=10090 GN=Pabpc1 PE=1 SV=2	47	47	33023000000
Carkd	ATP-dependent (S)-NAD(P)H-hydrate dehydratase	Q9CZ42	sp|Q9CZ42|NNRD_MOUSE ATP-dependent (S)-NAD(P)H-hydrate dehydratase OS=Mus musculus OX=10090 GN=Naxd PE=1 SV=1	22	22	32925000000
Dync1li1	Cytoplasmic dynein 1 light intermediate chain 1	Q8R1Q8	sp|Q8R1Q8|DC1L1_MOUSE Cytoplasmic dynein 1 light intermediate chain 1 OS=Mus musculus OX=10090 GN=Dync1li1 PE=1 SV=1	52	51	32886000000
Lta4h	Leukotriene A-4 hydrolase	P24527	sp|P24527|LKHA4_MOUSE Leukotriene A-4 hydrolase OS=Mus musculus OX=10090 GN=Lta4h PE=1 SV=4	49	49	32755000000
Cttn	Src substrate cortactin	Q60598	sp|Q60598|SRC8_MOUSE Src substrate cortactin OS=Mus musculus OX=10090 GN=Cttn PE=1 SV=2	51	51	32739000000
Zadh2	Zinc-binding alcohol dehydrogenase domain-containing protein 2	Q8BGC4	sp|Q8BGC4|PTGR3_MOUSE Prostaglandin reductase-3 OS=Mus musculus OX=10090 GN=Zadh2 PE=1 SV=1	23	23	32609000000
Lamb2	Laminin subunit beta-2	Q61292	sp|Q61292|LAMB2_MOUSE Laminin subunit beta-2 OS=Mus musculus OX=10090 GN=Lamb2 PE=1 SV=2	101	101	32565000000
Ppp1r3a	Protein phosphatase 1 regulatory subunit 3A	Q99MR9	sp|Q99MR9|PPR3A_MOUSE Protein phosphatase 1 regulatory subunit 3A OS=Mus musculus OX=10090 GN=Ppp1r3a PE=1 SV=2	87	87	32421000000
Rpl12	60S ribosomal protein L12	P35979	sp|P35979|RL12_MOUSE 60S ribosomal protein L12 OS=Mus musculus OX=10090 GN=Rpl12 PE=1 SV=2	13	13	32209000000
Fahd2	Fumarylacetoacetate hydrolase domain-containing protein 2A	Q3TC72	sp|Q3TC72|FAHD2_MOUSE Fumarylacetoacetate hydrolase domain-containing protein 2A OS=Mus musculus OX=10090 GN=Fahd2 PE=1 SV=1	16	16	32204000000
Cast	Calpastatin	P51125	sp|P51125|ICAL_MOUSE Calpastatin OS=Mus musculus OX=10090 GN=Cast PE=1 SV=2	64	64	32155000000
Fundc2	FUN14 domain-containing protein 2	Q9D6K8	sp|Q9D6K8|FUND2_MOUSE FUN14 domain-containing protein 2 OS=Mus musculus OX=10090 GN=Fundc2 PE=1 SV=1	15	15	32141000000
Ahcy	Adenosylhomocysteinase	P50247	sp|P50247|SAHH_MOUSE Adenosylhomocysteinase OS=Mus musculus OX=10090 GN=Ahcy PE=1 SV=3	41	41	32134000000
Pgd	6-phosphogluconate dehydrogenase, decarboxylating	Q9DCD0	sp|Q9DCD0|6PGD_MOUSE 6-phosphogluconate dehydrogenase, decarboxylating OS=Mus musculus OX=10090 GN=Pgd PE=1 SV=3	38	38	32114000000
Ccbl2	Kynurenine--oxoglutarate transaminase 3	Q71RI9	sp|Q71RI9|KAT3_MOUSE Kynurenine--oxoglutarate transaminase 3 OS=Mus musculus OX=10090 GN=Kyat3 PE=1 SV=1	28	28	32068000000
Rps23	40S ribosomal protein S23	P62267	sp|P62267|RS23_MOUSE 40S ribosomal protein S23 OS=Mus musculus OX=10090 GN=Rps23 PE=1 SV=3	15	15	32059000000
Pdk1	[Pyruvate dehydrogenase (acetyl-transferring)] kinase isozyme 1, mitochondrial	Q8BFP9	sp|Q8BFP9|PDK1_MOUSE [Pyruvate dehydrogenase (acetyl-transferring)] kinase isozyme 1, mitochondrial OS=Mus musculus OX=10090 GN=Pdk1 PE=1 SV=2	33	29	31979000000
Mup1	Major urinary protein 1	P11588	sp|P11588|MUP1_MOUSE Major urinary protein 1 OS=Mus musculus OX=10090 GN=Mup1 PE=1 SV=1	22	3	31968000000
Hist1h3b	Histone H3.2	P84228	sp|P84228|H32_MOUSE Histone H3.2 OS=Mus musculus OX=10090 GN=Hist1h3b PE=1 SV=2	11	1	31946000000
Ddx1	ATP-dependent RNA helicase DDX1	Q91VR5	sp|Q91VR5|DDX1_MOUSE ATP-dependent RNA helicase DDX1 OS=Mus musculus OX=10090 GN=Ddx1 PE=1 SV=1	66	66	31783000000
Eif4g1	Eukaryotic translation initiation factor 4 gamma 1	Q6NZJ6	sp|Q6NZJ6|IF4G1_MOUSE Eukaryotic translation initiation factor 4 gamma 1 OS=Mus musculus OX=10090 GN=Eif4g1 PE=1 SV=1	80	74	31776000000
Rpl29	60S ribosomal protein L29	P47915	sp|P47915|RL29_MOUSE 60S ribosomal protein L29 OS=Mus musculus OX=10090 GN=Rpl29 PE=1 SV=2	14	14	31775000000
Sgcd	Delta-sarcoglycan	P82347	sp|P82347|SGCD_MOUSE Delta-sarcoglycan OS=Mus musculus OX=10090 GN=Sgcd PE=1 SV=1	23	23	31680000000
Gmpr	GMP reductase 1	Q9DCZ1	sp|Q9DCZ1|GMPR1_MOUSE GMP reductase 1 OS=Mus musculus OX=10090 GN=Gmpr PE=1 SV=1	29	25	31676000000
Rps13	40S ribosomal protein S13	P62301	sp|P62301|RS13_MOUSE 40S ribosomal protein S13 OS=Mus musculus OX=10090 GN=Rps13 PE=1 SV=2	21	21	31661000000
Lims1	LIM and senescent cell antigen-like-containing domain protein 1	Q99JW4	sp|Q99JW4|LIMS1_MOUSE LIM and senescent cell antigen-like-containing domain protein 1 OS=Mus musculus OX=10090 GN=Lims1 PE=1 SV=3	34	25	31639000000
Ube2v1	Ubiquitin-conjugating enzyme E2 variant 1	Q9CZY3	sp|Q9CZY3|UB2V1_MOUSE Ubiquitin-conjugating enzyme E2 variant 1 OS=Mus musculus OX=10090 GN=Ube2v1 PE=1 SV=1	13	8	31565000000
Rpl21	60S ribosomal protein L21	O09167	sp|O09167|RL21_MOUSE 60S ribosomal protein L21 OS=Mus musculus OX=10090 GN=Rpl21 PE=1 SV=3	16	16	31564000000
Ces1c	Carboxylesterase 1C	P23953	sp|P23953|EST1C_MOUSE Carboxylesterase 1C OS=Mus musculus OX=10090 GN=Ces1c PE=1 SV=4	22	22	31475000000
Psma3	Proteasome subunit alpha type-3	O70435	sp|O70435|PSA3_MOUSE Proteasome subunit alpha type-3 OS=Mus musculus OX=10090 GN=Psma3 PE=1 SV=3	24	24	31451000000
Rab1A	Ras-related protein Rab-1A	P62821	sp|P62821|RAB1A_MOUSE Ras-related protein Rab-1A OS=Mus musculus OX=10090 GN=Rab1A PE=1 SV=3	28	19	31370000000
Slc25a20	Mitochondrial carnitine/acylcarnitine carrier protein	Q9Z2Z6	sp|Q9Z2Z6|MCAT_MOUSE Mitochondrial carnitine/acylcarnitine carrier protein OS=Mus musculus OX=10090 GN=Slc25a20 PE=1 SV=1	27	27	31249000000
Cav1	Caveolin-1	P49817	sp|P49817|CAV1_MOUSE Caveolin-1 OS=Mus musculus OX=10090 GN=Cav1 PE=1 SV=1	10	9	31227000000
Mtx2	Metaxin-2	O88441	sp|O88441|MTX2_MOUSE Metaxin-2 OS=Mus musculus OX=10090 GN=Mtx2 PE=1 SV=1	20	20	31016000000
Me1	NADP-dependent malic enzyme	P06801	sp|P06801|MAOX_MOUSE NADP-dependent malic enzyme OS=Mus musculus OX=10090 GN=Me1 PE=1 SV=2	50	50	30907000000
Phpt1	14 kDa phosphohistidine phosphatase	Q9DAK9	sp|Q9DAK9|PHP14_MOUSE 14 kDa phosphohistidine phosphatase OS=Mus musculus OX=10090 GN=Phpt1 PE=1 SV=1	18	18	30877000000
Mcee	Methylmalonyl-CoA epimerase, mitochondrial	Q9D1I5	sp|Q9D1I5|MCEE_MOUSE Methylmalonyl-CoA epimerase, mitochondrial OS=Mus musculus OX=10090 GN=Mcee PE=1 SV=1	12	12	30870000000
S100a10	Protein S100-A10	P08207	sp|P08207|S10AA_MOUSE Protein S100-A10 OS=Mus musculus OX=10090 GN=S100a10 PE=1 SV=2	12	12	30720000000
Acot9	Acyl-coenzyme A thioesterase 9, mitochondrial	Q9R0X4	sp|Q9R0X4|ACOT9_MOUSE Acyl-coenzyme A thioesterase 9, mitochondrial OS=Mus musculus OX=10090 GN=Acot9 PE=1 SV=1	40	40	30582000000
Glrx5	Glutaredoxin-related protein 5, mitochondrial	Q80Y14	sp|Q80Y14|GLRX5_MOUSE Glutaredoxin-related protein 5, mitochondrial OS=Mus musculus OX=10090 GN=Glrx5 PE=1 SV=2	9	9	30557000000
Glrx3	Glutaredoxin-3	Q9CQM9	sp|Q9CQM9|GLRX3_MOUSE Glutaredoxin-3 OS=Mus musculus OX=10090 GN=Glrx3 PE=1 SV=1	33	33	30435000000
Eea1	Early endosome antigen 1	Q8BL66	sp|Q8BL66|EEA1_MOUSE Early endosome antigen 1 OS=Mus musculus OX=10090 GN=Eea1 PE=1 SV=2	139	138	30322000000
Mfn1	Mitofusin-1	Q811U4	sp|Q811U4|MFN1_MOUSE Mitofusin-1 OS=Mus musculus OX=10090 GN=Mfn1 PE=1 SV=3	67	66	30285000000
Mpc2	Mitochondrial pyruvate carrier 2	Q9D023	sp|Q9D023|MPC2_MOUSE Mitochondrial pyruvate carrier 2 OS=Mus musculus OX=10090 GN=Mpc2 PE=1 SV=1	11	11	30270000000
Tceb1	Transcription elongation factor B polypeptide 1	P83940	sp|P83940|ELOC_MOUSE Elongin-C OS=Mus musculus OX=10090 GN=Eloc PE=1 SV=1	10	10	30258000000
Rpl35a	60S ribosomal protein L35a	O55142	sp|O55142|RL35A_MOUSE 60S ribosomal protein L35a OS=Mus musculus OX=10090 GN=Rpl35a PE=1 SV=2	17	17	30199000000
Ppib	Peptidyl-prolyl cis-trans isomerase B	P24369	sp|P24369|PPIB_MOUSE Peptidyl-prolyl cis-trans isomerase B OS=Mus musculus OX=10090 GN=Ppib PE=1 SV=2	25	25	30164000000
Tfam	Transcription factor A, mitochondrial	P40630	sp|P40630|TFAM_MOUSE Transcription factor A, mitochondrial OS=Mus musculus OX=10090 GN=Tfam PE=1 SV=2	33	33	30158000000
Anxa3	Annexin A3	O35639	sp|O35639|ANXA3_MOUSE Annexin A3 OS=Mus musculus OX=10090 GN=Anxa3 PE=1 SV=4	46	46	30075000000
Mrrf	Ribosome-recycling factor, mitochondrial	Q9D6S7	sp|Q9D6S7|RRFM_MOUSE Ribosome-recycling factor, mitochondrial OS=Mus musculus OX=10090 GN=Mrrf PE=1 SV=1	17	17	29930000000
Smpx	Small muscular protein	Q9DC77	sp|Q9DC77|SMPX_MOUSE Small muscular protein OS=Mus musculus OX=10090 GN=Smpx PE=1 SV=2	14	14	29913000000
Ywhaq	14-3-3 protein theta	P68254	sp|P68254|1433T_MOUSE 14-3-3 protein theta OS=Mus musculus OX=10090 GN=Ywhaq PE=1 SV=1	27	26	29774000000
Ndufb6	NADH dehydrogenase [ubiquinone] 1 beta subcomplex subunit 6	Q3UIU2	sp|Q3UIU2|NDUB6_MOUSE NADH dehydrogenase [ubiquinone] 1 beta subcomplex subunit 6 OS=Mus musculus OX=10090 GN=Ndufb6 PE=1 SV=3	20	20	29728000000
Rps28	40S ribosomal protein S28	P62858	sp|P62858|RS28_MOUSE 40S ribosomal protein S28 OS=Mus musculus OX=10090 GN=Rps28 PE=1 SV=1	11	11	29640000000
Rab7a	Ras-related protein Rab-7a	P51150	sp|P51150|RAB7A_MOUSE Ras-related protein Rab-7a OS=Mus musculus OX=10090 GN=Rab7a PE=1 SV=2	24	24	29561000000
Ndufa11	NADH dehydrogenase [ubiquinone] 1 alpha subcomplex subunit 11	Q9D8B4	sp|Q9D8B4|NDUAB_MOUSE NADH dehydrogenase [ubiquinone] 1 alpha subcomplex subunit 11 OS=Mus musculus OX=10090 GN=Ndufa11 PE=1 SV=2	10	10	29474000000
Asrgl1	Isoaspartyl peptidase/L-asparaginase	Q8C0M9	sp|Q8C0M9|ASGL1_MOUSE Isoaspartyl peptidase/L-asparaginase OS=Mus musculus OX=10090 GN=Asrgl1 PE=1 SV=1	24	24	29314000000
Cops4	COP9 signalosome complex subunit 4	O88544	sp|O88544|CSN4_MOUSE COP9 signalosome complex subunit 4 OS=Mus musculus OX=10090 GN=Cops4 PE=1 SV=1	41	41	29312000000
Cfb	Complement factor B	P04186	sp|P04186|CFAB_MOUSE Complement factor B OS=Mus musculus OX=10090 GN=Cfb PE=1 SV=2	57	57	29277000000
Gstz1	Maleylacetoacetate isomerase	Q9WVL0	sp|Q9WVL0|MAAI_MOUSE Maleylacetoacetate isomerase OS=Mus musculus OX=10090 GN=Gstz1 PE=1 SV=1	18	18	29202000000
Nono	Non-POU domain-containing octamer-binding protein	Q99K48	sp|Q99K48|NONO_MOUSE Non-POU domain-containing octamer-binding protein OS=Mus musculus OX=10090 GN=Nono PE=1 SV=3	51	47	29198000000
Adhfe1	Hydroxyacid-oxoacid transhydrogenase, mitochondrial	Q8R0N6	sp|Q8R0N6|HOT_MOUSE Hydroxyacid-oxoacid transhydrogenase, mitochondrial OS=Mus musculus OX=10090 GN=Adhfe1 PE=1 SV=2	28	28	29118000000
Uqcr10	Cytochrome b-c1 complex subunit 9	Q8R1I1	sp|Q8R1I1|QCR9_MOUSE Cytochrome b-c1 complex subunit 9 OS=Mus musculus OX=10090 GN=Uqcr10 PE=1 SV=1	5	5	29038000000
Syncrip	Heterogeneous nuclear ribonucleoprotein Q	Q7TMK9	sp|Q7TMK9|HNRPQ_MOUSE Heterogeneous nuclear ribonucleoprotein Q OS=Mus musculus OX=10090 GN=Syncrip PE=1 SV=2	49	49	29034000000
Gnb2l1	Guanine nucleotide-binding protein subunit beta-2-like 1	P68040	sp|P68040|RACK1_MOUSE Receptor of activated protein C kinase 1 OS=Mus musculus OX=10090 GN=Rack1 PE=1 SV=3	30	30	29026000000
Rpl35	60S ribosomal protein L35	Q6ZWV7	sp|Q6ZWV7|RL35_MOUSE 60S ribosomal protein L35 OS=Mus musculus OX=10090 GN=Rpl35 PE=1 SV=1	10	10	28922000000
Pdia6	Protein disulfide-isomerase A6	Q922R8	sp|Q922R8|PDIA6_MOUSE Protein disulfide-isomerase A6 OS=Mus musculus OX=10090 GN=Pdia6 PE=1 SV=3	34	34	28920000000
Pgm5	Phosphoglucomutase-like protein 5	Q8BZF8	sp|Q8BZF8|PGM5_MOUSE Phosphoglucomutase-like protein 5 OS=Mus musculus OX=10090 GN=Pgm5 PE=1 SV=2	44	44	28887000000
Csrp1	Cysteine and glycine-rich protein 1	P97315	sp|P97315|CSRP1_MOUSE Cysteine and glycine-rich protein 1 OS=Mus musculus OX=10090 GN=Csrp1 PE=1 SV=3	15	15	28884000000
Slc9a3r2	Na(+)/H(+) exchange regulatory cofactor NHE-RF2	Q9JHL1	sp|Q9JHL1|NHRF2_MOUSE Na(+)/H(+) exchange regulatory cofactor NHE-RF2 OS=Mus musculus OX=10090 GN=Slc9a3r2 PE=1 SV=2	34	34	28681000000
Dnpep	Aspartyl aminopeptidase	Q9Z2W0	sp|Q9Z2W0|DNPEP_MOUSE Aspartyl aminopeptidase OS=Mus musculus OX=10090 GN=Dnpep PE=1 SV=2	38	38	28560000000
Usmg5	Up-regulated during skeletal muscle growth protein 5	Q78IK2	sp|Q78IK2|ATPMD_MOUSE ATP synthase membrane subunit DAPIT, mitochondrial OS=Mus musculus OX=10090 GN=Atp5md PE=1 SV=1	5	5	28523000000
Perm1	PGC-1 and ERR-induced regulator in muscle protein 1	Q149B8	sp|Q149B8|PERM1_MOUSE PGC-1 and ERR-induced regulator in muscle protein 1 OS=Mus musculus OX=10090 GN=Perm1 PE=1 SV=2	30	30	28515000000
Hscb	Iron-sulfur cluster co-chaperone protein HscB, mitochondrial	Q8K3A0	sp|Q8K3A0|HSC20_MOUSE Iron-sulfur cluster co-chaperone protein HscB OS=Mus musculus OX=10090 GN=Hscb PE=1 SV=2	19	19	28306000000
Serbp1	Plasminogen activator inhibitor 1 RNA-binding protein	Q9CY58	sp|Q9CY58|PAIRB_MOUSE Plasminogen activator inhibitor 1 RNA-binding protein OS=Mus musculus OX=10090 GN=Serbp1 PE=1 SV=2	37	37	28289000000
Rps17	40S ribosomal protein S17	P63276	sp|P63276|RS17_MOUSE 40S ribosomal protein S17 OS=Mus musculus OX=10090 GN=Rps17 PE=1 SV=2	18	18	28183000000
Rhoc	Rho-related GTP-binding protein RhoC	Q62159	sp|Q62159|RHOC_MOUSE Rho-related GTP-binding protein RhoC OS=Mus musculus OX=10090 GN=Rhoc PE=1 SV=2	20	10	28125000000
Psmd12	26S proteasome non-ATPase regulatory subunit 12	Q9D8W5	sp|Q9D8W5|PSD12_MOUSE 26S proteasome non-ATPase regulatory subunit 12 OS=Mus musculus OX=10090 GN=Psmd12 PE=1 SV=4	44	44	28083000000
Pdk4	[Pyruvate dehydrogenase (acetyl-transferring)] kinase isozyme 4, mitochondrial	O70571	sp|O70571|PDK4_MOUSE [Pyruvate dehydrogenase (acetyl-transferring)] kinase isozyme 4, mitochondrial OS=Mus musculus OX=10090 GN=Pdk4 PE=1 SV=1	28	28	28030000000
Bpnt1	3(2),5-bisphosphate nucleotidase 1	Q9Z0S1	sp|Q9Z0S1|BPNT1_MOUSE 3(2),5-bisphosphate nucleotidase 1 OS=Mus musculus OX=10090 GN=Bpnt1 PE=1 SV=2	20	20	28014000000
Psma4	Proteasome subunit alpha type-4	Q9R1P0	sp|Q9R1P0|PSA4_MOUSE Proteasome subunit alpha type-4 OS=Mus musculus OX=10090 GN=Psma4 PE=1 SV=1	26	26	27998000000
Rpl22	60S ribosomal protein L22	P67984	sp|P67984|RL22_MOUSE 60S ribosomal protein L22 OS=Mus musculus OX=10090 GN=Rpl22 PE=1 SV=2	9	7	27993000000
Suox	Sulfite oxidase, mitochondrial	Q8R086	sp|Q8R086|SUOX_MOUSE Sulfite oxidase, mitochondrial OS=Mus musculus OX=10090 GN=Suox PE=1 SV=2	28	28	27958000000
Flnb	Filamin-B	Q80X90	sp|Q80X90|FLNB_MOUSE Filamin-B OS=Mus musculus OX=10090 GN=Flnb PE=1 SV=3	146	146	27922000000
Rpl31	60S ribosomal protein L31	P62900	sp|P62900|RL31_MOUSE 60S ribosomal protein L31 OS=Mus musculus OX=10090 GN=Rpl31 PE=1 SV=1	18	18	27921000000
Acox1	Peroxisomal acyl-coenzyme A oxidase 1	Q9R0H0	sp|Q9R0H0|ACOX1_MOUSE Peroxisomal acyl-coenzyme A oxidase 1 OS=Mus musculus OX=10090 GN=Acox1 PE=1 SV=5	51	51	27876000000
Pafah1b1	Platelet-activating factor acetylhydrolase IB subunit alpha	P63005	sp|P63005|LIS1_MOUSE Platelet-activating factor acetylhydrolase IB subunit alpha OS=Mus musculus OX=10090 GN=Pafah1b1 PE=1 SV=2	42	42	27799000000
Hspa4l	Heat shock 70 kDa protein 4L	P48722	sp|P48722|HS74L_MOUSE Heat shock 70 kDa protein 4L OS=Mus musculus OX=10090 GN=Hspa4l PE=1 SV=2	74	74	27738000000
Ybx1	Nuclease-sensitive element-binding protein 1	P62960	sp|P62960|YBOX1_MOUSE Y-box-binding protein 1 OS=Mus musculus OX=10090 GN=Ybx1 PE=1 SV=3	23	15	27650000000
Hccs	Cytochrome c-type heme lyase	P53702	sp|P53702|CCHL_MOUSE Cytochrome c-type heme lyase OS=Mus musculus OX=10090 GN=Hccs PE=1 SV=2	23	23	27539000000
Coq5	2-methoxy-6-polyprenyl-1,4-benzoquinol methylase, mitochondrial	Q9CXI0	sp|Q9CXI0|COQ5_MOUSE 2-methoxy-6-polyprenyl-1,4-benzoquinol methylase, mitochondrial OS=Mus musculus OX=10090 GN=Coq5 PE=1 SV=2	30	30	27530000000
Prkaca	cAMP-dependent protein kinase catalytic subunit alpha	P05132	sp|P05132|KAPCA_MOUSE cAMP-dependent protein kinase catalytic subunit alpha OS=Mus musculus OX=10090 GN=Prkaca PE=1 SV=3	30	16	27413000000
Dpysl3	Dihydropyrimidinase-related protein 3	Q62188	sp|Q62188|DPYL3_MOUSE Dihydropyrimidinase-related protein 3 OS=Mus musculus OX=10090 GN=Dpysl3 PE=1 SV=1	34	32	27375000000
Rpl11	60S ribosomal protein L11	Q9CXW4	sp|Q9CXW4|RL11_MOUSE 60S ribosomal protein L11 OS=Mus musculus OX=10090 GN=Rpl11 PE=1 SV=4	17	17	27350000000
Rps14	40S ribosomal protein S14	P62264	sp|P62264|RS14_MOUSE 40S ribosomal protein S14 OS=Mus musculus OX=10090 GN=Rps14 PE=1 SV=3	14	14	27310000000
Chchd2	Coiled-coil-helix-coiled-coil-helix domain-containing protein 2	Q9D1L0	sp|Q9D1L0|CHCH2_MOUSE Coiled-coil-helix-coiled-coil-helix domain-containing protein 2 OS=Mus musculus OX=10090 GN=Chchd2 PE=2 SV=1	6	6	27306000000
Xdh	Xanthine dehydrogenase/oxidase	Q00519	sp|Q00519|XDH_MOUSE Xanthine dehydrogenase/oxidase OS=Mus musculus OX=10090 GN=Xdh PE=1 SV=5	77	75	27183000000
Mapre2	Microtubule-associated protein RP/EB family member 2	Q8R001	sp|Q8R001|MARE2_MOUSE Microtubule-associated protein RP/EB family member 2 OS=Mus musculus OX=10090 GN=Mapre2 PE=1 SV=1	25	24	27164000000
Eif4a1	Eukaryotic initiation factor 4A-I	P60843	sp|P60843|IF4A1_MOUSE Eukaryotic initiation factor 4A-I OS=Mus musculus OX=10090 GN=Eif4a1 PE=1 SV=1	19	19	27125000000
Rpl18a	60S ribosomal protein L18a	P62717	sp|P62717|RL18A_MOUSE 60S ribosomal protein L18a OS=Mus musculus OX=10090 GN=Rpl18a PE=1 SV=1	27	27	27091000000
Pnpt1	Polyribonucleotide nucleotidyltransferase 1, mitochondrial	Q8K1R3	sp|Q8K1R3|PNPT1_MOUSE Polyribonucleotide nucleotidyltransferase 1, mitochondrial OS=Mus musculus OX=10090 GN=Pnpt1 PE=1 SV=1	59	59	27082000000
Ankrd1	Ankyrin repeat domain-containing protein 1	Q9CR42	sp|Q9CR42|ANKR1_MOUSE Ankyrin repeat domain-containing protein 1 OS=Mus musculus OX=10090 GN=Ankrd1 PE=1 SV=1	41	41	27009000000
Snd1	Staphylococcal nuclease domain-containing protein 1	Q78PY7	sp|Q78PY7|SND1_MOUSE Staphylococcal nuclease domain-containing protein 1 OS=Mus musculus OX=10090 GN=Snd1 PE=1 SV=1	72	72	26901000000
Pfkl	ATP-dependent 6-phosphofructokinase, liver type	P12382	sp|P12382|PFKAL_MOUSE ATP-dependent 6-phosphofructokinase, liver type OS=Mus musculus OX=10090 GN=Pfkl PE=1 SV=4	44	44	26748000000
Blvrb	Flavin reductase (NADPH)	Q923D2	sp|Q923D2|BLVRB_MOUSE Flavin reductase (NADPH) OS=Mus musculus OX=10090 GN=Blvrb PE=1 SV=3	17	17	26681000000
Dag1	Dystroglycan	Q62165	sp|Q62165|DAG1_MOUSE Dystroglycan OS=Mus musculus OX=10090 GN=Dag1 PE=1 SV=4	25	25	26663000000
Sccpdh	Saccharopine dehydrogenase-like oxidoreductase	Q8R127	sp|Q8R127|SCPDL_MOUSE Saccharopine dehydrogenase-like oxidoreductase OS=Mus musculus OX=10090 GN=Sccpdh PE=1 SV=1	26	26	26583000000
Snta1	Alpha-1-syntrophin	Q61234	sp|Q61234|SNTA1_MOUSE Alpha-1-syntrophin OS=Mus musculus OX=10090 GN=Snta1 PE=1 SV=1	33	31	26555000000
Mypn	Myopalladin	Q5DTJ9	sp|Q5DTJ9|MYPN_MOUSE Myopalladin OS=Mus musculus OX=10090 GN=Mypn PE=1 SV=2	66	65	26420000000
Rpl24	60S ribosomal protein L24	Q8BP67	sp|Q8BP67|RL24_MOUSE 60S ribosomal protein L24 OS=Mus musculus OX=10090 GN=Rpl24 PE=1 SV=2	21	21	26419000000
44441	Septin-2	P42208	sp|P42208|SEPT2_MOUSE Septin-2 OS=Mus musculus OX=10090 GN=Septin2 PE=1 SV=2	33	33	26338000000
Pura	Transcriptional activator protein Pur-alpha	P42669	sp|P42669|PURA_MOUSE Transcriptional activator protein Pur-alpha OS=Mus musculus OX=10090 GN=Pura PE=1 SV=1	33	26	26301000000
Zfp82	Zinc finger protein 82	Q6P9Y7	sp|Q6P9Y7|ZFP82_MOUSE Zinc finger protein 82 OS=Mus musculus OX=10090 GN=Zfp82 PE=2 SV=1	3	3	26204000000
Serpinh1	Serpin H1	P19324	sp|P19324|SERPH_MOUSE Serpin H1 OS=Mus musculus OX=10090 GN=Serpinh1 PE=1 SV=3	27	27	26171000000
Ranbp2	E3 SUMO-protein ligase RanBP2	Q9ERU9	sp|Q9ERU9|RBP2_MOUSE E3 SUMO-protein ligase RanBP2 OS=Mus musculus OX=10090 GN=Ranbp2 PE=1 SV=2	64	63	26153000000
Psma2	Proteasome subunit alpha type-2	P49722	sp|P49722|PSA2_MOUSE Proteasome subunit alpha type-2 OS=Mus musculus OX=10090 GN=Psma2 PE=1 SV=3	17	17	26068000000
Hdhd2	Haloacid dehalogenase-like hydrolase domain-containing protein 2	Q3UGR5	sp|Q3UGR5|HDHD2_MOUSE Haloacid dehalogenase-like hydrolase domain-containing protein 2 OS=Mus musculus OX=10090 GN=Hdhd2 PE=1 SV=2	21	21	25799000000
Nap1l4	Nucleosome assembly protein 1-like 4	Q78ZA7	sp|Q78ZA7|NP1L4_MOUSE Nucleosome assembly protein 1-like 4 OS=Mus musculus OX=10090 GN=Nap1l4 PE=1 SV=1	26	24	25650000000
Apoh	Beta-2-glycoprotein 1	Q01339	sp|Q01339|APOH_MOUSE Beta-2-glycoprotein 1 OS=Mus musculus OX=10090 GN=Apoh PE=1 SV=1	27	27	25587000000
Ctsb	Cathepsin B	P10605	sp|P10605|CATB_MOUSE Cathepsin B OS=Mus musculus OX=10090 GN=Ctsb PE=1 SV=2	19	19	25546000000
Dync1i2	Cytoplasmic dynein 1 intermediate chain 2	O88487	sp|O88487|DC1I2_MOUSE Cytoplasmic dynein 1 intermediate chain 2 OS=Mus musculus OX=10090 GN=Dync1i2 PE=1 SV=1	32	26	25423000000
Mmab	Cob(I)yrinic acid a,c-diamide adenosyltransferase, mitochondrial	Q9D273	sp|Q9D273|MMAB_MOUSE Corrinoid adenosyltransferase OS=Mus musculus OX=10090 GN=Mmab PE=1 SV=1	20	20	25401000000
Psmd7	26S proteasome non-ATPase regulatory subunit 7	P26516	sp|P26516|PSMD7_MOUSE 26S proteasome non-ATPase regulatory subunit 7 OS=Mus musculus OX=10090 GN=Psmd7 PE=1 SV=2	22	22	25271000000
Gbe1	1,4-alpha-glucan-branching enzyme	Q9D6Y9	sp|Q9D6Y9|GLGB_MOUSE 1,4-alpha-glucan-branching enzyme OS=Mus musculus OX=10090 GN=Gbe1 PE=1 SV=1	39	39	25205000000
Osbp	Oxysterol-binding protein 1	Q3B7Z2	sp|Q3B7Z2|OSBP1_MOUSE Oxysterol-binding protein 1 OS=Mus musculus OX=10090 GN=Osbp PE=1 SV=3	45	43	25141000000
Nfu1	NFU1 iron-sulfur cluster scaffold homolog, mitochondrial	Q9QZ23	sp|Q9QZ23|NFU1_MOUSE NFU1 iron-sulfur cluster scaffold homolog, mitochondrial OS=Mus musculus OX=10090 GN=Nfu1 PE=1 SV=2	10	10	24991000000
Ezr	Ezrin	P26040	sp|P26040|EZRI_MOUSE Ezrin OS=Mus musculus OX=10090 GN=Ezr PE=1 SV=3	57	57	24777000000
L2hgdh	L-2-hydroxyglutarate dehydrogenase, mitochondrial	Q91YP0	sp|Q91YP0|L2HDH_MOUSE L-2-hydroxyglutarate dehydrogenase, mitochondrial OS=Mus musculus OX=10090 GN=L2hgdh PE=1 SV=1	34	34	24772000000
Acta1	Actin, alpha skeletal muscle	P68134	sp|P68134|ACTS_MOUSE Actin, alpha skeletal muscle OS=Mus musculus OX=10090 GN=Acta1 PE=1 SV=1	3	3	24753000000
Rock2	Rho-associated protein kinase 2	P70336	sp|P70336|ROCK2_MOUSE Rho-associated protein kinase 2 OS=Mus musculus OX=10090 GN=Rock2 PE=1 SV=1	104	97	24706000000
Rpl27a	60S ribosomal protein L27a	P14115	sp|P14115|RL27A_MOUSE 60S ribosomal protein L27a OS=Mus musculus OX=10090 GN=Rpl27a PE=1 SV=5	10	10	24642000000
C4b	Complement C4-B	P01029	sp|P01029|CO4B_MOUSE Complement C4-B OS=Mus musculus OX=10090 GN=C4b PE=1 SV=3	82	75	24532000000
Ckap4	Cytoskeleton-associated protein 4	Q8BMK4	sp|Q8BMK4|CKAP4_MOUSE Cytoskeleton-associated protein 4 OS=Mus musculus OX=10090 GN=Ckap4 PE=1 SV=2	66	66	24504000000
Ndufb8	NADH dehydrogenase [ubiquinone] 1 beta subcomplex subunit 8, mitochondrial	Q9D6J5	sp|Q9D6J5|NDUB8_MOUSE NADH dehydrogenase [ubiquinone] 1 beta subcomplex subunit 8, mitochondrial OS=Mus musculus OX=10090 GN=Ndufb8 PE=1 SV=1	11	11	24464000000
Sfpq	Splicing factor, proline- and glutamine-rich	Q8VIJ6	sp|Q8VIJ6|SFPQ_MOUSE Splicing factor, proline- and glutamine-rich OS=Mus musculus OX=10090 GN=Sfpq PE=1 SV=1	46	46	24360000000
Dstyk	Dual serine/threonine and tyrosine protein kinase	Q6XUX1	sp|Q6XUX1|DUSTY_MOUSE Dual serine/threonine and tyrosine protein kinase OS=Mus musculus OX=10090 GN=Dstyk PE=1 SV=1	5	5	24351000000
Ccdc58	Coiled-coil domain-containing protein 58	Q8R3Q6	sp|Q8R3Q6|CCD58_MOUSE Coiled-coil domain-containing protein 58 OS=Mus musculus OX=10090 GN=Ccdc58 PE=1 SV=1	14	14	24329000000
Rtn4	Reticulon-4	Q99P72	sp|Q99P72|RTN4_MOUSE Reticulon-4 OS=Mus musculus OX=10090 GN=Rtn4 PE=1 SV=2	66	66	24324000000
Cndp2	Cytosolic non-specific dipeptidase	Q9D1A2	sp|Q9D1A2|CNDP2_MOUSE Cytosolic non-specific dipeptidase OS=Mus musculus OX=10090 GN=Cndp2 PE=1 SV=1	46	46	24283000000
Cobll1	Cordon-bleu protein-like 1	Q3UMF0	sp|Q3UMF0|COBL1_MOUSE Cordon-bleu protein-like 1 OS=Mus musculus OX=10090 GN=Cobll1 PE=1 SV=2	83	83	24243000000
Mt1	Metallothionein-1	P02802	sp|P02802|MT1_MOUSE Metallothionein-1 OS=Mus musculus OX=10090 GN=Mt1 PE=1 SV=1	7	6	24166000000
Comt	Catechol O-methyltransferase	O88587	sp|O88587|COMT_MOUSE Catechol O-methyltransferase OS=Mus musculus OX=10090 GN=Comt PE=1 SV=2	21	21	24110000000
Mmaa	Methylmalonic aciduria type A homolog, mitochondrial	Q8C7H1	sp|Q8C7H1|MMAA_MOUSE Methylmalonic aciduria type A homolog, mitochondrial OS=Mus musculus OX=10090 GN=Mmaa PE=1 SV=1	31	31	24089000000
Ank2	Ankyrin-2	Q8C8R3	sp|Q8C8R3|ANK2_MOUSE Ankyrin-2 OS=Mus musculus OX=10090 GN=Ank2 PE=1 SV=2	79	78	24017000000
Copa	Coatomer subunit alpha	Q8CIE6	sp|Q8CIE6|COPA_MOUSE Coatomer subunit alpha OS=Mus musculus OX=10090 GN=Copa PE=1 SV=2	83	83	24015000000
Dnaja3	DnaJ homolog subfamily A member 3, mitochondrial	Q99M87	sp|Q99M87|DNJA3_MOUSE DnaJ homolog subfamily A member 3, mitochondrial OS=Mus musculus OX=10090 GN=Dnaja3 PE=1 SV=1	36	36	23835000000
Lmcd1	LIM and cysteine-rich domains protein 1	Q8VEE1	sp|Q8VEE1|LMCD1_MOUSE LIM and cysteine-rich domains protein 1 OS=Mus musculus OX=10090 GN=Lmcd1 PE=1 SV=1	36	36	23812000000
Psmd1	26S proteasome non-ATPase regulatory subunit 1	Q3TXS7	sp|Q3TXS7|PSMD1_MOUSE 26S proteasome non-ATPase regulatory subunit 1 OS=Mus musculus OX=10090 GN=Psmd1 PE=1 SV=1	54	54	23779000000
Hsph1	Heat shock protein 105 kDa	Q61699	sp|Q61699|HS105_MOUSE Heat shock protein 105 kDa OS=Mus musculus OX=10090 GN=Hsph1 PE=1 SV=2	61	61	23623000000
Klhl41	Kelch-like protein 41	A2AUC9	sp|A2AUC9|KLH41_MOUSE Kelch-like protein 41 OS=Mus musculus OX=10090 GN=Klhl41 PE=1 SV=1	47	46	23579000000
Hspb2	Heat shock protein beta-2	Q99PR8	sp|Q99PR8|HSPB2_MOUSE Heat shock protein beta-2 OS=Mus musculus OX=10090 GN=Hspb2 PE=1 SV=2	15	15	23481000000
Gars	Glycine--tRNA ligase	Q9CZD3	sp|Q9CZD3|GARS_MOUSE Glycine--tRNA ligase OS=Mus musculus OX=10090 GN=Gars1 PE=1 SV=1	54	54	23400000000
Psmd4	26S proteasome non-ATPase regulatory subunit 4	O35226	sp|O35226|PSMD4_MOUSE 26S proteasome non-ATPase regulatory subunit 4 OS=Mus musculus OX=10090 GN=Psmd4 PE=1 SV=1	22	22	23340000000
Cdh2	Cadherin-2	P15116	sp|P15116|CADH2_MOUSE Cadherin-2 OS=Mus musculus OX=10090 GN=Cdh2 PE=1 SV=2	31	31	23214000000
Fxr1	Fragile X mental retardation syndrome-related protein 1	Q61584	sp|Q61584|FXR1_MOUSE Fragile X mental retardation syndrome-related protein 1 OS=Mus musculus OX=10090 GN=Fxr1 PE=1 SV=2	45	44	23198000000
Itpa	Inosine triphosphate pyrophosphatase	Q9D892	sp|Q9D892|ITPA_MOUSE Inosine triphosphate pyrophosphatase OS=Mus musculus OX=10090 GN=Itpa PE=1 SV=2	15	15	23141000000
Golga4	Golgin subfamily A member 4	Q91VW5	sp|Q91VW5|GOGA4_MOUSE Golgin subfamily A member 4 OS=Mus musculus OX=10090 GN=Golga4 PE=1 SV=2	194	194	23136000000
Mthfd1	C-1-tetrahydrofolate synthase, cytoplasmic	Q922D8	sp|Q922D8|C1TC_MOUSE C-1-tetrahydrofolate synthase, cytoplasmic OS=Mus musculus OX=10090 GN=Mthfd1 PE=1 SV=4	74	71	23078000000
Yars	Tyrosine--tRNA ligase, cytoplasmic	Q91WQ3	sp|Q91WQ3|SYYC_MOUSE Tyrosine--tRNA ligase, cytoplasmic OS=Mus musculus OX=10090 GN=Yars1 PE=1 SV=3	57	57	23045000000
Ndufv3	NADH dehydrogenase [ubiquinone] flavoprotein 3, mitochondrial	Q8BK30	sp|Q8BK30|NDUV3_MOUSE NADH dehydrogenase [ubiquinone] flavoprotein 3, mitochondrial OS=Mus musculus OX=10090 GN=Ndufv3 PE=1 SV=1	10	10	22870000000
Trim54	Tripartite motif-containing protein 54	Q9ERP3	sp|Q9ERP3|TRI54_MOUSE Tripartite motif-containing protein 54 OS=Mus musculus OX=10090 GN=Trim54 PE=1 SV=1	35	32	22774000000
Ccdc90b	Coiled-coil domain-containing protein 90B, mitochondrial	Q8C3X2	sp|Q8C3X2|CC90B_MOUSE Coiled-coil domain-containing protein 90B, mitochondrial OS=Mus musculus OX=10090 GN=Ccdc90b PE=1 SV=1	27	25	22619000000
Tango2	Transport and Golgi organization 2 homolog	P54797	sp|P54797|TNG2_MOUSE Transport and Golgi organization 2 homolog OS=Mus musculus OX=10090 GN=Tango2 PE=1 SV=1	21	21	22529000000
Rars	Arginine--tRNA ligase, cytoplasmic	Q9D0I9	sp|Q9D0I9|SYRC_MOUSE Arginine--tRNA ligase, cytoplasmic OS=Mus musculus OX=10090 GN=Rars1 PE=1 SV=2	62	62	22508000000
Anxa4	Annexin A4	P97429	sp|P97429|ANXA4_MOUSE Annexin A4 OS=Mus musculus OX=10090 GN=Anxa4 PE=1 SV=4	39	39	22507000000
Ireb2	Iron-responsive element-binding protein 2	Q811J3	sp|Q811J3|IREB2_MOUSE Iron-responsive element-binding protein 2 OS=Mus musculus OX=10090 GN=Ireb2 PE=1 SV=2	7	7	22507000000
Psmd13	26S proteasome non-ATPase regulatory subunit 13	Q9WVJ2	sp|Q9WVJ2|PSD13_MOUSE 26S proteasome non-ATPase regulatory subunit 13 OS=Mus musculus OX=10090 GN=Psmd13 PE=1 SV=1	32	32	22471000000
Usp48	Ubiquitin carboxyl-terminal hydrolase 48	Q3V0C5	sp|Q3V0C5|UBP48_MOUSE Ubiquitin carboxyl-terminal hydrolase 48 OS=Mus musculus OX=10090 GN=Usp48 PE=1 SV=2	2	2	22457000000
Pacsin3	Protein kinase C and casein kinase II substrate protein 3	Q99JB8	sp|Q99JB8|PACN3_MOUSE Protein kinase C and casein kinase II substrate protein 3 OS=Mus musculus OX=10090 GN=Pacsin3 PE=1 SV=1	46	46	22456000000
Fblim1	Filamin-binding LIM protein 1	Q71FD7	sp|Q71FD7|FBLI1_MOUSE Filamin-binding LIM protein 1 OS=Mus musculus OX=10090 GN=Fblim1 PE=1 SV=2	32	32	22453000000
Mtap	S-methyl-5-thioadenosine phosphorylase	Q9CQ65	sp|Q9CQ65|MTAP_MOUSE S-methyl-5-thioadenosine phosphorylase OS=Mus musculus OX=10090 GN=Mtap PE=1 SV=1	25	25	22443000000
Dlg1	Disks large homolog 1	Q811D0	sp|Q811D0|DLG1_MOUSE Disks large homolog 1 OS=Mus musculus OX=10090 GN=Dlg1 PE=1 SV=1	52	41	22434000000
Csrp2	Cysteine and glycine-rich protein 2	P97314	sp|P97314|CSRP2_MOUSE Cysteine and glycine-rich protein 2 OS=Mus musculus OX=10090 GN=Csrp2 PE=1 SV=3	13	13	22420000000
Nebl	LIM zinc-binding domain-containing Nebulette	Q9DC07	sp|Q9DC07|LNEBL_MOUSE LIM zinc-binding domain-containing Nebulette OS=Mus musculus OX=10090 GN=Nebl PE=1 SV=1	16	16	22392000000
Akap2	A-kinase anchor protein 2	O54931	sp|O54931|AKAP2_MOUSE A-kinase anchor protein 2 OS=Mus musculus OX=10090 GN=Akap2 PE=1 SV=3	50	50	22341000000
Pgp	Phosphoglycolate phosphatase	Q8CHP8	sp|Q8CHP8|PGP_MOUSE Glycerol-3-phosphate phosphatase OS=Mus musculus OX=10090 GN=Pgp PE=1 SV=1	29	29	22297000000
Slc8a1	Sodium/calcium exchanger 1	P70414	sp|P70414|NAC1_MOUSE Sodium/calcium exchanger 1 OS=Mus musculus OX=10090 GN=Slc8a1 PE=1 SV=1	31	31	22223000000
Calu	Calumenin	O35887	sp|O35887|CALU_MOUSE Calumenin OS=Mus musculus OX=10090 GN=Calu PE=1 SV=1	36	36	22186000000
Sqrdl	Sulfide:quinone oxidoreductase, mitochondrial	Q9R112	sp|Q9R112|SQOR_MOUSE Sulfide:quinone oxidoreductase, mitochondrial OS=Mus musculus OX=10090 GN=Sqor PE=1 SV=3	40	40	22125000000
Cnbp	Cellular nucleic acid-binding protein	P53996	sp|P53996|CNBP_MOUSE Cellular nucleic acid-binding protein OS=Mus musculus OX=10090 GN=Cnbp PE=1 SV=2	15	15	22097000000
Ighg1	Ig gamma-1 chain C region secreted form	P01868	sp|P01868|IGHG1_MOUSE Ig gamma-1 chain C region secreted form OS=Mus musculus OX=10090 GN=Ighg1 PE=1 SV=1	13	13	22077000000
Dnaja4	DnaJ homolog subfamily A member 4	Q9JMC3	sp|Q9JMC3|DNJA4_MOUSE DnaJ homolog subfamily A member 4 OS=Mus musculus OX=10090 GN=Dnaja4 PE=1 SV=1	47	47	22019000000
Rab10	Ras-related protein Rab-10	P61027	sp|P61027|RAB10_MOUSE Ras-related protein Rab-10 OS=Mus musculus OX=10090 GN=Rab10 PE=1 SV=1	16	16	22011000000
Cmbl	Carboxymethylenebutenolidase homolog	Q8R1G2	sp|Q8R1G2|CMBL_MOUSE Carboxymethylenebutenolidase homolog OS=Mus musculus OX=10090 GN=Cmbl PE=1 SV=1	23	23	21988000000
Actr3	Actin-related protein 3	Q99JY9	sp|Q99JY9|ARP3_MOUSE Actin-related protein 3 OS=Mus musculus OX=10090 GN=Actr3 PE=1 SV=3	33	29	21988000000
Capza2	F-actin-capping protein subunit alpha-2	P47754	sp|P47754|CAZA2_MOUSE F-actin-capping protein subunit alpha-2 OS=Mus musculus OX=10090 GN=Capza2 PE=1 SV=3	24	20	21969000000
Gnai2	Guanine nucleotide-binding protein G(i) subunit alpha-2	P08752	sp|P08752|GNAI2_MOUSE Guanine nucleotide-binding protein G(i) subunit alpha-2 OS=Mus musculus OX=10090 GN=Gnai2 PE=1 SV=5	28	17	21963000000
Cyb5a	Cytochrome b5	P56395	sp|P56395|CYB5_MOUSE Cytochrome b5 OS=Mus musculus OX=10090 GN=Cyb5a PE=1 SV=2	12	12	21904000000
Itga7	Integrin alpha-7	Q61738	sp|Q61738|ITA7_MOUSE Integrin alpha-7 OS=Mus musculus OX=10090 GN=Itga7 PE=1 SV=3	52	52	21885000000
Cltb	Clathrin light chain B	Q6IRU5	sp|Q6IRU5|CLCB_MOUSE Clathrin light chain B OS=Mus musculus OX=10090 GN=Cltb PE=1 SV=1	19	19	21867000000
Sec31a	Protein transport protein Sec31A	Q3UPL0	sp|Q3UPL0|SC31A_MOUSE Protein transport protein Sec31A OS=Mus musculus OX=10090 GN=Sec31a PE=1 SV=2	60	59	21801000000
Macf1	Microtubule-actin cross-linking factor 1	Q9QXZ0	sp|Q9QXZ0|MACF1_MOUSE Microtubule-actin cross-linking factor 1 OS=Mus musculus OX=10090 GN=Macf1 PE=1 SV=2	320	314	21784000000
Olfr151	Olfactory receptor 151	Q60893	sp|Q60893|OL151_MOUSE Olfactory receptor 151 OS=Mus musculus OX=10090 GN=Olfr151 PE=2 SV=2	2	2	21772000000
S100a11	Protein S100-A11	P50543	sp|P50543|S10AB_MOUSE Protein S100-A11 OS=Mus musculus OX=10090 GN=S100a11 PE=1 SV=1	8	8	21758000000
Eif2s3x	Eukaryotic translation initiation factor 2 subunit 3, X-linked	Q9Z0N1	sp|Q9Z0N1|IF2G_MOUSE Eukaryotic translation initiation factor 2 subunit 3, X-linked OS=Mus musculus OX=10090 GN=Eif2s3x PE=1 SV=2	38	13	21706000000
Glul	Glutamine synthetase	P15105	sp|P15105|GLNA_MOUSE Glutamine synthetase OS=Mus musculus OX=10090 GN=Glul PE=1 SV=6	29	29	21679000000
Nqo2	Ribosyldihydronicotinamide dehydrogenase [quinone]	Q9JI75	sp|Q9JI75|NQO2_MOUSE Ribosyldihydronicotinamide dehydrogenase [quinone] OS=Mus musculus OX=10090 GN=Nqo2 PE=1 SV=3	25	25	21669000000
Ppid	Peptidyl-prolyl cis-trans isomerase D	Q9CR16	sp|Q9CR16|PPID_MOUSE Peptidyl-prolyl cis-trans isomerase D OS=Mus musculus OX=10090 GN=Ppid PE=1 SV=3	41	41	21656000000
Ddx5	Probable ATP-dependent RNA helicase DDX5	Q61656	sp|Q61656|DDX5_MOUSE Probable ATP-dependent RNA helicase DDX5 OS=Mus musculus OX=10090 GN=Ddx5 PE=1 SV=2	52	41	21653000000
Dst	Dystonin	Q91ZU6	sp|Q91ZU6|DYST_MOUSE Dystonin OS=Mus musculus OX=10090 GN=Dst PE=1 SV=2	314	314	21571000000
Art3	Ecto-ADP-ribosyltransferase 3	Q8R2G4	sp|Q8R2G4|NAR3_MOUSE Ecto-ADP-ribosyltransferase 3 OS=Mus musculus OX=10090 GN=Art3 PE=1 SV=2	22	22	21498000000
Hnrnpm	Heterogeneous nuclear ribonucleoprotein M	Q9D0E1	sp|Q9D0E1|HNRPM_MOUSE Heterogeneous nuclear ribonucleoprotein M OS=Mus musculus OX=10090 GN=Hnrnpm PE=1 SV=3	58	57	21489000000
Sdr39u1	Epimerase family protein SDR39U1	Q5M8N4	sp|Q5M8N4|D39U1_MOUSE Epimerase family protein SDR39U1 OS=Mus musculus OX=10090 GN=Sdr39u1 PE=1 SV=2	17	17	21456000000
Rpl37a	60S ribosomal protein L37a	P61514	sp|P61514|RL37A_MOUSE 60S ribosomal protein L37a OS=Mus musculus OX=10090 GN=Rpl37a PE=1 SV=2	8	8	21450000000
Timm50	Mitochondrial import inner membrane translocase subunit TIM50	Q9D880	sp|Q9D880|TIM50_MOUSE Mitochondrial import inner membrane translocase subunit TIM50 OS=Mus musculus OX=10090 GN=Timm50 PE=1 SV=1	24	24	21449000000
Ptma	Prothymosin alpha	P26350	sp|P26350|PTMA_MOUSE Prothymosin alpha OS=Mus musculus OX=10090 GN=Ptma PE=1 SV=2	10	10	21405000000
Hnrnpa1	Heterogeneous nuclear ribonucleoprotein A1	P49312	sp|P49312|ROA1_MOUSE Heterogeneous nuclear ribonucleoprotein A1 OS=Mus musculus OX=10090 GN=Hnrnpa1 PE=1 SV=2	29	29	21371000000
Txnl1	Thioredoxin-like protein 1	Q8CDN6	sp|Q8CDN6|TXNL1_MOUSE Thioredoxin-like protein 1 OS=Mus musculus OX=10090 GN=Txnl1 PE=1 SV=3	19	19	21345000000
Ppip5k2	Inositol hexakisphosphate and diphosphoinositol-pentakisphosphate kinase 2	Q6ZQB6	sp|Q6ZQB6|VIP2_MOUSE Inositol hexakisphosphate and diphosphoinositol-pentakisphosphate kinase 2 OS=Mus musculus OX=10090 GN=Ppip5k2 PE=1 SV=3	54	45	21308000000
Nucb1	Nucleobindin-1	Q02819	sp|Q02819|NUCB1_MOUSE Nucleobindin-1 OS=Mus musculus OX=10090 GN=Nucb1 PE=1 SV=2	53	53	21285000000
S100a9	Protein S100-A9	P31725	sp|P31725|S10A9_MOUSE Protein S100-A9 OS=Mus musculus OX=10090 GN=S100a9 PE=1 SV=3	14	14	21277000000
Dynll2	Dynein light chain 2, cytoplasmic	Q9D0M5	sp|Q9D0M5|DYL2_MOUSE Dynein light chain 2, cytoplasmic OS=Mus musculus OX=10090 GN=Dynll2 PE=1 SV=1	11	7	21266000000
Gpx1	Glutathione peroxidase 1	P11352	sp|P11352|GPX1_MOUSE Glutathione peroxidase 1 OS=Mus musculus OX=10090 GN=Gpx1 PE=1 SV=2	14	14	21265000000
Rps15a	40S ribosomal protein S15a	P62245	sp|P62245|RS15A_MOUSE 40S ribosomal protein S15a OS=Mus musculus OX=10090 GN=Rps15a PE=1 SV=2	13	13	21239000000
Actr1a	Alpha-centractin	P61164	sp|P61164|ACTZ_MOUSE Alpha-centractin OS=Mus musculus OX=10090 GN=Actr1a PE=1 SV=1	30	18	21160000000
Wars	Tryptophan--tRNA ligase, cytoplasmic	P32921	sp|P32921|SYWC_MOUSE Tryptophan--tRNA ligase, cytoplasmic OS=Mus musculus OX=10090 GN=Wars1 PE=1 SV=2	42	42	21076000000
Hnrnpl	Heterogeneous nuclear ribonucleoprotein L	Q8R081	sp|Q8R081|HNRPL_MOUSE Heterogeneous nuclear ribonucleoprotein L OS=Mus musculus OX=10090 GN=Hnrnpl PE=1 SV=2	38	38	21070000000
Qars		Q8BML9	sp|Q8BML9|SYQ_MOUSE Glutamine--tRNA ligase OS=Mus musculus OX=10090 GN=Qars1 PE=1 SV=1	60	60	21064000000
Lum	Lumican	P51885	sp|P51885|LUM_MOUSE Lumican OS=Mus musculus OX=10090 GN=Lum PE=1 SV=2	20	20	21040000000
Ap1b1	AP-1 complex subunit beta-1	O35643	sp|O35643|AP1B1_MOUSE AP-1 complex subunit beta-1 OS=Mus musculus OX=10090 GN=Ap1b1 PE=1 SV=2	49	29	21009000000
Pdia4	Protein disulfide-isomerase A4	P08003	sp|P08003|PDIA4_MOUSE Protein disulfide-isomerase A4 OS=Mus musculus OX=10090 GN=Pdia4 PE=1 SV=3	53	53	20940000000
Opa3	Optic atrophy 3 protein homolog	Q505D7	sp|Q505D7|OPA3_MOUSE Optic atrophy 3 protein homolog OS=Mus musculus OX=10090 GN=Opa3 PE=1 SV=1	8	8	20735000000
Sgcb	Beta-sarcoglycan	P82349	sp|P82349|SGCB_MOUSE Beta-sarcoglycan OS=Mus musculus OX=10090 GN=Sgcb PE=1 SV=1	17	17	20689000000
Capn2	Calpain-2 catalytic subunit	O08529	sp|O08529|CAN2_MOUSE Calpain-2 catalytic subunit OS=Mus musculus OX=10090 GN=Capn2 PE=1 SV=4	51	51	20598000000
Nutf2	Nuclear transport factor 2	P61971	sp|P61971|NTF2_MOUSE Nuclear transport factor 2 OS=Mus musculus OX=10090 GN=Nutf2 PE=1 SV=1	7	7	20584000000
Lyrm5	LYR motif-containing protein 5	Q91V16	sp|Q91V16|ETFR1_MOUSE Electron transfer flavoprotein regulatory factor 1 OS=Mus musculus OX=10090 GN=Etfrf1 PE=1 SV=1	16	16	20516000000
Dnajb4	DnaJ homolog subfamily B member 4	Q9D832	sp|Q9D832|DNJB4_MOUSE DnaJ homolog subfamily B member 4 OS=Mus musculus OX=10090 GN=Dnajb4 PE=1 SV=1	34	31	20499000000
Tuba8	Tubulin alpha-8 chain	Q9JJZ2	sp|Q9JJZ2|TBA8_MOUSE Tubulin alpha-8 chain OS=Mus musculus OX=10090 GN=Tuba8 PE=1 SV=1	20	16	20437000000
Shmt2	Serine hydroxymethyltransferase	Q9CZN7	sp|Q9CZN7|GLYM_MOUSE Serine hydroxymethyltransferase, mitochondrial OS=Mus musculus OX=10090 GN=Shmt2 PE=1 SV=1	44	43	20308000000
Serhl	Serine hydrolase-like protein	Q9EPB5	sp|Q9EPB5|SERHL_MOUSE Serine hydrolase-like protein OS=Mus musculus OX=10090 GN=Serhl PE=1 SV=1	22	22	20250000000
Cacna2d1	Voltage-dependent calcium channel subunit alpha-2/delta-1	O08532	sp|O08532|CA2D1_MOUSE Voltage-dependent calcium channel subunit alpha-2/delta-1 OS=Mus musculus OX=10090 GN=Cacna2d1 PE=1 SV=1	47	46	20218000000
Nexn	Nexilin	Q7TPW1	sp|Q7TPW1|NEXN_MOUSE Nexilin OS=Mus musculus OX=10090 GN=Nexn PE=1 SV=3	60	60	20181000000
Setdb1	Histone-lysine N-methyltransferase SETDB1	O88974	sp|O88974|SETB1_MOUSE Histone-lysine N-methyltransferase SETDB1 OS=Mus musculus OX=10090 GN=Setdb1 PE=1 SV=1	2	2	20151000000
Cops2	COP9 signalosome complex subunit 2	P61202	sp|P61202|CSN2_MOUSE COP9 signalosome complex subunit 2 OS=Mus musculus OX=10090 GN=Cops2 PE=1 SV=1	37	37	20144000000
Xrcc1	DNA repair protein XRCC1	Q60596	sp|Q60596|XRCC1_MOUSE DNA repair protein XRCC1 OS=Mus musculus OX=10090 GN=Xrcc1 PE=1 SV=2	7	7	20132000000
Rtn2	Reticulon-2	O70622	sp|O70622|RTN2_MOUSE Reticulon-2 OS=Mus musculus OX=10090 GN=Rtn2 PE=1 SV=1	3	3	20094000000
Clpp	ATP-dependent Clp protease proteolytic subunit, mitochondrial	O88696	sp|O88696|CLPP_MOUSE ATP-dependent Clp protease proteolytic subunit, mitochondrial OS=Mus musculus OX=10090 GN=Clpp PE=1 SV=1	13	13	20075000000
Eif1	Eukaryotic translation initiation factor 1	P48024	sp|P48024|EIF1_MOUSE Eukaryotic translation initiation factor 1 OS=Mus musculus OX=10090 GN=Eif1 PE=1 SV=2	15	5	19973000000
Pls3	Plastin-3	Q99K51	sp|Q99K51|PLST_MOUSE Plastin-3 OS=Mus musculus OX=10090 GN=Pls3 PE=1 SV=3	42	35	19908000000
Psmb2	Proteasome subunit beta type-2	Q9R1P3	sp|Q9R1P3|PSB2_MOUSE Proteasome subunit beta type-2 OS=Mus musculus OX=10090 GN=Psmb2 PE=1 SV=1	19	19	19878000000
Rpn1	Dolichyl-diphosphooligosaccharide--protein glycosyltransferase subunit 1	Q91YQ5	sp|Q91YQ5|RPN1_MOUSE Dolichyl-diphosphooligosaccharide--protein glycosyltransferase subunit 1 OS=Mus musculus OX=10090 GN=Rpn1 PE=1 SV=1	46	46	19876000000
Lipe	Hormone-sensitive lipase	P54310	sp|P54310|LIPS_MOUSE Hormone-sensitive lipase OS=Mus musculus OX=10090 GN=Lipe PE=1 SV=2	21	21	19874000000
Qil1	Protein QIL1	Q8R404	sp|Q8R404|MIC13_MOUSE MICOS complex subunit MIC13 OS=Mus musculus OX=10090 GN=Micos13 PE=1 SV=1	14	14	19872000000
Dtna	Dystrobrevin alpha	Q9D2N4	sp|Q9D2N4|DTNA_MOUSE Dystrobrevin alpha OS=Mus musculus OX=10090 GN=Dtna PE=1 SV=2	45	45	19859000000
G3bp1	Ras GTPase-activating protein-binding protein 1	P97855	sp|P97855|G3BP1_MOUSE Ras GTPase-activating protein-binding protein 1 OS=Mus musculus OX=10090 GN=G3bp1 PE=1 SV=1	26	22	19790000000
Acot7	Cytosolic acyl coenzyme A thioester hydrolase	Q91V12	sp|Q91V12|BACH_MOUSE Cytosolic acyl coenzyme A thioester hydrolase OS=Mus musculus OX=10090 GN=Acot7 PE=1 SV=2	25	25	19788000000
Pa2g4	Proliferation-associated protein 2G4	P50580	sp|P50580|PA2G4_MOUSE Proliferation-associated protein 2G4 OS=Mus musculus OX=10090 GN=Pa2g4 PE=1 SV=3	42	42	19776000000
Hspb8	Heat shock protein beta-8	Q9JK92	sp|Q9JK92|HSPB8_MOUSE Heat shock protein beta-8 OS=Mus musculus OX=10090 GN=Hspb8 PE=1 SV=1	19	19	19759000000
Hist1h1b	Histone H1.5	P43276	sp|P43276|H15_MOUSE Histone H1.5 OS=Mus musculus OX=10090 GN=H1-5 PE=1 SV=2	15	15	19719000000
Nme1	Nucleoside diphosphate kinase A	P15532	sp|P15532|NDKA_MOUSE Nucleoside diphosphate kinase A OS=Mus musculus OX=10090 GN=Nme1 PE=1 SV=1	11	11	19678000000
Tnni3k	Serine/threonine-protein kinase TNNI3K	Q5GIG6	sp|Q5GIG6|TNI3K_MOUSE Serine/threonine-protein kinase TNNI3K OS=Mus musculus OX=10090 GN=Tnni3k PE=2 SV=4	40	40	19638000000
Lpp	Lipoma-preferred partner homolog	Q8BFW7	sp|Q8BFW7|LPP_MOUSE Lipoma-preferred partner homolog OS=Mus musculus OX=10090 GN=Lpp PE=1 SV=1	35	35	19607000000
Ndufa1	NADH dehydrogenase [ubiquinone] 1 alpha subcomplex subunit 1	O35683	sp|O35683|NDUA1_MOUSE NADH dehydrogenase [ubiquinone] 1 alpha subcomplex subunit 1 OS=Mus musculus OX=10090 GN=Ndufa1 PE=1 SV=1	5	5	19576000000
Cox7c	Cytochrome c oxidase subunit 7C, mitochondrial	P17665	sp|P17665|COX7C_MOUSE Cytochrome c oxidase subunit 7C, mitochondrial OS=Mus musculus OX=10090 GN=Cox7c PE=1 SV=1	7	7	19563000000
Hnrnpd	Heterogeneous nuclear ribonucleoprotein D0	Q60668	sp|Q60668|HNRPD_MOUSE Heterogeneous nuclear ribonucleoprotein D0 OS=Mus musculus OX=10090 GN=Hnrnpd PE=1 SV=2	30	29	19561000000
Palmd	Palmdelphin	Q9JHU2	sp|Q9JHU2|PALMD_MOUSE Palmdelphin OS=Mus musculus OX=10090 GN=Palmd PE=1 SV=1	54	54	19455000000
Ptges3	Prostaglandin E synthase 3	Q9R0Q7	sp|Q9R0Q7|TEBP_MOUSE Prostaglandin E synthase 3 OS=Mus musculus OX=10090 GN=Ptges3 PE=1 SV=1	13	13	19443000000
Aldh1a1	Retinal dehydrogenase 1	P24549	sp|P24549|AL1A1_MOUSE Retinal dehydrogenase 1 OS=Mus musculus OX=10090 GN=Aldh1a1 PE=1 SV=5	36	22	19415000000
Sorbs1	Sorbin and SH3 domain-containing protein 1	Q62417	sp|Q62417|SRBS1_MOUSE Sorbin and SH3 domain-containing protein 1 OS=Mus musculus OX=10090 GN=Sorbs1 PE=1 SV=2	59	59	19335000000
Timm8b	Mitochondrial import inner membrane translocase subunit Tim8 B	P62077	sp|P62077|TIM8B_MOUSE Mitochondrial import inner membrane translocase subunit Tim8 B OS=Mus musculus OX=10090 GN=Timm8b PE=1 SV=1	9	9	19285000000
Gpc1	Glypican-1	Q9QZF2	sp|Q9QZF2|GPC1_MOUSE Glypican-1 OS=Mus musculus OX=10090 GN=Gpc1 PE=1 SV=1	27	27	19264000000
Itih2	Inter-alpha-trypsin inhibitor heavy chain H2	Q61703	sp|Q61703|ITIH2_MOUSE Inter-alpha-trypsin inhibitor heavy chain H2 OS=Mus musculus OX=10090 GN=Itih2 PE=1 SV=1	35	35	19239000000
Abcb8	ATP-binding cassette sub-family B member 8, mitochondrial	Q9CXJ4	sp|Q9CXJ4|MITOS_MOUSE Mitochondrial potassium channel ATP-binding subunit OS=Mus musculus OX=10090 GN=Abcb8 PE=1 SV=1	37	36	19220000000
Cmpk1	UMP-CMP kinase	Q9DBP5	sp|Q9DBP5|KCY_MOUSE UMP-CMP kinase OS=Mus musculus OX=10090 GN=Cmpk1 PE=1 SV=1	22	22	19181000000
Sars	Serine--tRNA ligase, cytoplasmic	P26638	sp|P26638|SYSC_MOUSE Serine--tRNA ligase, cytoplasmic OS=Mus musculus OX=10090 GN=Sars1 PE=1 SV=3	47	47	19138000000
Twf2	Twinfilin-2	Q9Z0P5	sp|Q9Z0P5|TWF2_MOUSE Twinfilin-2 OS=Mus musculus OX=10090 GN=Twf2 PE=1 SV=1	31	27	19125000000
Iscu	Iron-sulfur cluster assembly enzyme ISCU, mitochondrial	Q9D7P6	sp|Q9D7P6|ISCU_MOUSE Iron-sulfur cluster assembly enzyme ISCU, mitochondrial OS=Mus musculus OX=10090 GN=Iscu PE=1 SV=1	22	22	19120000000
Ppp1r7	Protein phosphatase 1 regulatory subunit 7	Q3UM45	sp|Q3UM45|PP1R7_MOUSE Protein phosphatase 1 regulatory subunit 7 OS=Mus musculus OX=10090 GN=Ppp1r7 PE=1 SV=2	43	43	18998000000
Cmya5	Cardiomyopathy-associated protein 5	Q70KF4	sp|Q70KF4|CMYA5_MOUSE Cardiomyopathy-associated protein 5 OS=Mus musculus OX=10090 GN=Cmya5 PE=1 SV=2	135	135	18986000000
Bpgm	Bisphosphoglycerate mutase	P15327	sp|P15327|PMGE_MOUSE Bisphosphoglycerate mutase OS=Mus musculus OX=10090 GN=Bpgm PE=1 SV=2	23	23	18981000000
Vwa5a	von Willebrand factor A domain-containing protein 5A	Q99KC8	sp|Q99KC8|VMA5A_MOUSE von Willebrand factor A domain-containing protein 5A OS=Mus musculus OX=10090 GN=Vwa5a PE=1 SV=2	51	51	18952000000
Psmb1	Proteasome subunit beta type-1	O09061	sp|O09061|PSB1_MOUSE Proteasome subunit beta type-1 OS=Mus musculus OX=10090 GN=Psmb1 PE=1 SV=1	17	17	18925000000
Gng5	Guanine nucleotide-binding protein G(I)/G(S)/G(O) subunit gamma-5	Q80SZ7	sp|Q80SZ7|GBG5_MOUSE Guanine nucleotide-binding protein G(I)/G(S)/G(O) subunit gamma-5 OS=Mus musculus OX=10090 GN=Gng5 PE=1 SV=2	9	9	18906000000
Sfn	14-3-3 protein sigma	O70456	sp|O70456|1433S_MOUSE 14-3-3 protein sigma OS=Mus musculus OX=10090 GN=Sfn PE=1 SV=2	1	1	18729000000
Oxsm	3-oxoacyl-[acyl-carrier-protein] synthase, mitochondrial	Q9D404	sp|Q9D404|OXSM_MOUSE 3-oxoacyl-[acyl-carrier-protein] synthase, mitochondrial OS=Mus musculus OX=10090 GN=Oxsm PE=1 SV=1	27	27	18622000000
Rps26	40S ribosomal protein S26	P62855	sp|P62855|RS26_MOUSE 40S ribosomal protein S26 OS=Mus musculus OX=10090 GN=Rps26 PE=1 SV=3	8	8	18581000000
Snx3	Sorting nexin-3	O70492	sp|O70492|SNX3_MOUSE Sorting nexin-3 OS=Mus musculus OX=10090 GN=Snx3 PE=1 SV=3	19	17	18568000000
Cap2	Adenylyl cyclase-associated protein 2	Q9CYT6	sp|Q9CYT6|CAP2_MOUSE Adenylyl cyclase-associated protein 2 OS=Mus musculus OX=10090 GN=Cap2 PE=1 SV=1	37	37	18502000000
Acp6	Lysophosphatidic acid phosphatase type 6	Q8BP40	sp|Q8BP40|PPA6_MOUSE Lysophosphatidic acid phosphatase type 6 OS=Mus musculus OX=10090 GN=Acp6 PE=1 SV=1	24	24	18477000000
Apobec2	Probable C->U-editing enzyme APOBEC-2	Q9WV35	sp|Q9WV35|ABEC2_MOUSE C->U-editing enzyme APOBEC-2 OS=Mus musculus OX=10090 GN=Apobec2 PE=1 SV=1	20	20	18451000000
Capzb	F-actin-capping protein subunit beta	P47757	sp|P47757|CAPZB_MOUSE F-actin-capping protein subunit beta OS=Mus musculus OX=10090 GN=Capzb PE=1 SV=3	28	28	18383000000
Actn1	Alpha-actinin-1	Q7TPR4	sp|Q7TPR4|ACTN1_MOUSE Alpha-actinin-1 OS=Mus musculus OX=10090 GN=Actn1 PE=1 SV=1	41	41	18379000000
B2m	Beta-2-microglobulin	P01887	sp|P01887|B2MG_MOUSE Beta-2-microglobulin OS=Mus musculus OX=10090 GN=B2m PE=1 SV=2	7	7	18356000000
Ddx3y	ATP-dependent RNA helicase DDX3Y	Q62095	sp|Q62095|DDX3Y_MOUSE ATP-dependent RNA helicase DDX3Y OS=Mus musculus OX=10090 GN=Ddx3y PE=1 SV=2	48	19	18348000000
Dnajc8	DnaJ homolog subfamily C member 8	Q6NZB0	sp|Q6NZB0|DNJC8_MOUSE DnaJ homolog subfamily C member 8 OS=Mus musculus OX=10090 GN=Dnajc8 PE=1 SV=2	27	27	18332000000
Dnm2	Dynamin-2	P39054	sp|P39054|DYN2_MOUSE Dynamin-2 OS=Mus musculus OX=10090 GN=Dnm2 PE=1 SV=2	70	47	18275000000
Nol3	Nucleolar protein 3	Q9D1X0	sp|Q9D1X0|NOL3_MOUSE Nucleolar protein 3 OS=Mus musculus OX=10090 GN=Nol3 PE=1 SV=1	14	14	18256000000
Sumo2	Small ubiquitin-related modifier 2	P61957	sp|P61957|SUMO2_MOUSE Small ubiquitin-related modifier 2 OS=Mus musculus OX=10090 GN=Sumo2 PE=1 SV=1	5	3	18214000000
Rpl9	60S ribosomal protein L9	P51410	sp|P51410|RL9_MOUSE 60S ribosomal protein L9 OS=Mus musculus OX=10090 GN=Rpl9 PE=2 SV=2	21	21	18137000000
Rps21	40S ribosomal protein S21	Q9CQR2	sp|Q9CQR2|RS21_MOUSE 40S ribosomal protein S21 OS=Mus musculus OX=10090 GN=Rps21 PE=1 SV=1	13	13	18130000000
Acsf3	Acyl-CoA synthetase family member 3, mitochondrial	Q3URE1	sp|Q3URE1|ACSF3_MOUSE Malonate--CoA ligase ACSF3, mitochondrial OS=Mus musculus OX=10090 GN=Acsf3 PE=1 SV=2	44	44	18097000000
Ccbl1	Kynurenine--oxoglutarate transaminase 1	Q8BTY1	sp|Q8BTY1|KAT1_MOUSE Kynurenine--oxoglutarate transaminase 1 OS=Mus musculus OX=10090 GN=Kyat1 PE=1 SV=1	25	25	18097000000
Atpaf1	ATP synthase mitochondrial F1 complex assembly factor 1	Q811I0	sp|Q811I0|ATPF1_MOUSE ATP synthase mitochondrial F1 complex assembly factor 1 OS=Mus musculus OX=10090 GN=Atpaf1 PE=1 SV=1	28	28	18096000000
Fyco1	FYVE and coiled-coil domain-containing protein 1	Q8VDC1	sp|Q8VDC1|FYCO1_MOUSE FYVE and coiled-coil domain-containing protein 1 OS=Mus musculus OX=10090 GN=Fyco1 PE=1 SV=1	100	100	18089000000
Aars	Alanine--tRNA ligase, cytoplasmic	Q8BGQ7	sp|Q8BGQ7|SYAC_MOUSE Alanine--tRNA ligase, cytoplasmic OS=Mus musculus OX=10090 GN=Aars1 PE=1 SV=1	59	59	18052000000
Mrpl1	39S ribosomal protein L1, mitochondrial	Q99N96	sp|Q99N96|RM01_MOUSE 39S ribosomal protein L1, mitochondrial OS=Mus musculus OX=10090 GN=Mrpl1 PE=1 SV=2	26	26	18052000000
Ppp2ca	Serine/threonine-protein phosphatase 2A catalytic subunit alpha isoform	P63330	sp|P63330|PP2AA_MOUSE Serine/threonine-protein phosphatase 2A catalytic subunit alpha isoform OS=Mus musculus OX=10090 GN=Ppp2ca PE=1 SV=1	20	4	18006000000
Lyrm7	Complex III assembly factor LYRM7	Q9DA03	sp|Q9DA03|LYRM7_MOUSE Complex III assembly factor LYRM7 OS=Mus musculus OX=10090 GN=Lyrm7 PE=3 SV=2	15	15	17987000000
Gnas	Guanine nucleotide-binding protein G(s) subunit alpha isoforms short	P63094	sp|P63094|GNAS2_MOUSE Guanine nucleotide-binding protein G(s) subunit alpha isoforms short OS=Mus musculus OX=10090 GN=Gnas PE=1 SV=1	33	31	17946000000
Rab1b	Ras-related protein Rab-1B	Q9D1G1	sp|Q9D1G1|RAB1B_MOUSE Ras-related protein Rab-1B OS=Mus musculus OX=10090 GN=Rab1b PE=1 SV=1	15	15	17924000000
Uchl1	Ubiquitin carboxyl-terminal hydrolase isozyme L1	Q9R0P9	sp|Q9R0P9|UCHL1_MOUSE Ubiquitin carboxyl-terminal hydrolase isozyme L1 OS=Mus musculus OX=10090 GN=Uchl1 PE=1 SV=1	23	23	17826000000
Gar1	H/ACA ribonucleoprotein complex subunit 1	Q9CY66	sp|Q9CY66|GAR1_MOUSE H/ACA ribonucleoprotein complex subunit 1 OS=Mus musculus OX=10090 GN=Gar1 PE=1 SV=1	3	3	17818000000
Col6a1	Collagen alpha-1(VI) chain	Q04857	sp|Q04857|CO6A1_MOUSE Collagen alpha-1(VI) chain OS=Mus musculus OX=10090 GN=Col6a1 PE=1 SV=1	48	48	17780000000
Nedd4	E3 ubiquitin-protein ligase NEDD4	P46935	sp|P46935|NEDD4_MOUSE E3 ubiquitin-protein ligase NEDD4 OS=Mus musculus OX=10090 GN=Nedd4 PE=1 SV=3	43	39	17766000000
Usp14	Ubiquitin carboxyl-terminal hydrolase 14	Q9JMA1	sp|Q9JMA1|UBP14_MOUSE Ubiquitin carboxyl-terminal hydrolase 14 OS=Mus musculus OX=10090 GN=Usp14 PE=1 SV=3	43	43	17757000000
Rps15	40S ribosomal protein S15	P62843	sp|P62843|RS15_MOUSE 40S ribosomal protein S15 OS=Mus musculus OX=10090 GN=Rps15 PE=1 SV=2	10	10	17756000000
Clic5	Chloride intracellular channel protein 5	Q8BXK9	sp|Q8BXK9|CLIC5_MOUSE Chloride intracellular channel protein 5 OS=Mus musculus OX=10090 GN=Clic5 PE=1 SV=1	21	21	17735000000
Rab21	Ras-related protein Rab-21	P35282	sp|P35282|RAB21_MOUSE Ras-related protein Rab-21 OS=Mus musculus OX=10090 GN=Rab21 PE=1 SV=4	21	21	17731000000
Hnrnpab	Heterogeneous nuclear ribonucleoprotein A/B	Q99020	sp|Q99020|ROAA_MOUSE Heterogeneous nuclear ribonucleoprotein A/B OS=Mus musculus OX=10090 GN=Hnrnpab PE=1 SV=1	29	29	17710000000
Glg1	Golgi apparatus protein 1	Q61543	sp|Q61543|GSLG1_MOUSE Golgi apparatus protein 1 OS=Mus musculus OX=10090 GN=Glg1 PE=1 SV=1	87	87	17702000000
Sri	Sorcin	Q6P069	sp|Q6P069|SORCN_MOUSE Sorcin OS=Mus musculus OX=10090 GN=Sri PE=1 SV=1	17	17	17698000000
Txndc17	Thioredoxin domain-containing protein 17	Q9CQM5	sp|Q9CQM5|TXD17_MOUSE Thioredoxin domain-containing protein 17 OS=Mus musculus OX=10090 GN=Txndc17 PE=1 SV=1	12	12	17662000000
Nmnat3	Nicotinamide/nicotinic acid mononucleotide adenylyltransferase 3	Q99JR6	sp|Q99JR6|NMNA3_MOUSE Nicotinamide/nicotinic acid mononucleotide adenylyltransferase 3 OS=Mus musculus OX=10090 GN=Nmnat3 PE=1 SV=1	26	26	17621000000
Bcam	Basal cell adhesion molecule	Q9R069	sp|Q9R069|BCAM_MOUSE Basal cell adhesion molecule OS=Mus musculus OX=10090 GN=Bcam PE=1 SV=1	33	33	17610000000
Pdcd5	Programmed cell death protein 5	P56812	sp|P56812|PDCD5_MOUSE Programmed cell death protein 5 OS=Mus musculus OX=10090 GN=Pdcd5 PE=1 SV=3	16	16	17561000000
Acacb	Acetyl-CoA carboxylase 2	E9Q4Z2	sp|E9Q4Z2|ACACB_MOUSE Acetyl-CoA carboxylase 2 OS=Mus musculus OX=10090 GN=Acacb PE=1 SV=1	101	89	17554000000
Sh3glb1	Endophilin-B1	Q9JK48	sp|Q9JK48|SHLB1_MOUSE Endophilin-B1 OS=Mus musculus OX=10090 GN=Sh3glb1 PE=1 SV=1	26	25	17462000000
Arpc4	Actin-related protein 2/3 complex subunit 4	P59999	sp|P59999|ARPC4_MOUSE Actin-related protein 2/3 complex subunit 4 OS=Mus musculus OX=10090 GN=Arpc4 PE=1 SV=3	14	14	17454000000
Lrpap1	Alpha-2-macroglobulin receptor-associated protein	P55302	sp|P55302|AMRP_MOUSE Alpha-2-macroglobulin receptor-associated protein OS=Mus musculus OX=10090 GN=Lrpap1 PE=1 SV=1	45	45	17445000000
Isca2	Iron-sulfur cluster assembly 2 homolog, mitochondrial	Q9DCB8	sp|Q9DCB8|ISCA2_MOUSE Iron-sulfur cluster assembly 2 homolog, mitochondrial OS=Mus musculus OX=10090 GN=Isca2 PE=1 SV=2	10	10	17427000000
Pcbp2	Poly(rC)-binding protein 2	Q61990	sp|Q61990|PCBP2_MOUSE Poly(rC)-binding protein 2 OS=Mus musculus OX=10090 GN=Pcbp2 PE=1 SV=1	11	9	17418000000
Capns1	Calpain small subunit 1	O88456	sp|O88456|CPNS1_MOUSE Calpain small subunit 1 OS=Mus musculus OX=10090 GN=Capns1 PE=1 SV=1	19	19	17382000000
Mgll	Monoglyceride lipase	O35678	sp|O35678|MGLL_MOUSE Monoglyceride lipase OS=Mus musculus OX=10090 GN=Mgll PE=1 SV=1	20	20	17368000000
Eif4b	Eukaryotic translation initiation factor 4B	Q8BGD9	sp|Q8BGD9|IF4B_MOUSE Eukaryotic translation initiation factor 4B OS=Mus musculus OX=10090 GN=Eif4b PE=1 SV=1	52	52	17290000000
Mdp1	Magnesium-dependent phosphatase 1	Q9D967	sp|Q9D967|MGDP1_MOUSE Magnesium-dependent phosphatase 1 OS=Mus musculus OX=10090 GN=Mdp1 PE=1 SV=1	14	14	17282000000
Cul5	Cullin-5	Q9D5V5	sp|Q9D5V5|CUL5_MOUSE Cullin-5 OS=Mus musculus OX=10090 GN=Cul5 PE=1 SV=3	68	68	17274000000
Gspt1	Eukaryotic peptide chain release factor GTP-binding subunit ERF3A	Q8R050	sp|Q8R050|ERF3A_MOUSE Eukaryotic peptide chain release factor GTP-binding subunit ERF3A OS=Mus musculus OX=10090 GN=Gspt1 PE=1 SV=2	46	46	17225000000
Ndufaf2	Mimitin, mitochondrial	Q59J78	sp|Q59J78|NDUF2_MOUSE NADH dehydrogenase [ubiquinone] 1 alpha subcomplex assembly factor 2 OS=Mus musculus OX=10090 GN=Ndufaf2 PE=1 SV=1	32	32	17206000000
Asph	Aspartyl/asparaginyl beta-hydroxylase	Q8BSY0	sp|Q8BSY0|ASPH_MOUSE Aspartyl/asparaginyl beta-hydroxylase OS=Mus musculus OX=10090 GN=Asph PE=1 SV=1	51	50	17197000000
Tacc2	Transforming acidic coiled-coil-containing protein 2	Q9JJG0	sp|Q9JJG0|TACC2_MOUSE Transforming acidic coiled-coil-containing protein 2 OS=Mus musculus OX=10090 GN=Tacc2 PE=1 SV=2	55	51	17176000000
Iars	Isoleucine--tRNA ligase, cytoplasmic	Q8BU30	sp|Q8BU30|SYIC_MOUSE Isoleucine--tRNA ligase, cytoplasmic OS=Mus musculus OX=10090 GN=Iars1 PE=1 SV=2	65	65	17171000000
Rpl36	60S ribosomal protein L36	P47964	sp|P47964|RL36_MOUSE 60S ribosomal protein L36 OS=Mus musculus OX=10090 GN=Rpl36 PE=1 SV=2	9	9	17169000000
Txnrd1	Thioredoxin reductase 1, cytoplasmic	Q9JMH6	sp|Q9JMH6|TRXR1_MOUSE Thioredoxin reductase 1, cytoplasmic OS=Mus musculus OX=10090 GN=Txnrd1 PE=1 SV=3	37	36	17140000000
Psmd3	26S proteasome non-ATPase regulatory subunit 3	P14685	sp|P14685|PSMD3_MOUSE 26S proteasome non-ATPase regulatory subunit 3 OS=Mus musculus OX=10090 GN=Psmd3 PE=1 SV=3	48	48	17029000000
Gdi1	Rab GDP dissociation inhibitor alpha	P50396	sp|P50396|GDIA_MOUSE Rab GDP dissociation inhibitor alpha OS=Mus musculus OX=10090 GN=Gdi1 PE=1 SV=3	40	40	17015000000
Mlip	Muscular LMNA-interacting protein	Q5FW52	sp|Q5FW52|MLIP_MOUSE Muscular LMNA-interacting protein OS=Mus musculus OX=10090 GN=Mlip PE=1 SV=1	17	17	17006000000
Arcn1	Coatomer subunit delta	Q5XJY5	sp|Q5XJY5|COPD_MOUSE Coatomer subunit delta OS=Mus musculus OX=10090 GN=Arcn1 PE=1 SV=2	47	47	16979000000
Tpr	Nucleoprotein TPR	F6ZDS4	sp|F6ZDS4|TPR_MOUSE Nucleoprotein TPR OS=Mus musculus OX=10090 GN=Tpr PE=1 SV=1	151	151	16945000000
Bola1	BolA-like protein 1	Q9D8S9	sp|Q9D8S9|BOLA1_MOUSE BolA-like protein 1 OS=Mus musculus OX=10090 GN=Bola1 PE=1 SV=1	13	13	16821000000
Ranbp1	Ran-specific GTPase-activating protein	P34022	sp|P34022|RANG_MOUSE Ran-specific GTPase-activating protein OS=Mus musculus OX=10090 GN=Ranbp1 PE=1 SV=2	21	20	16807000000
Tom1	Target of Myb protein 1	O88746	sp|O88746|TOM1_MOUSE Target of Myb protein 1 OS=Mus musculus OX=10090 GN=Tom1 PE=1 SV=1	33	33	16768000000
44450	Septin-11	Q8C1B7	sp|Q8C1B7|SEP11_MOUSE Septin-11 OS=Mus musculus OX=10090 GN=Septin11 PE=1 SV=4	45	24	16648000000
Ehbp1l1	EH domain-binding protein 1-like protein 1	Q99MS7	sp|Q99MS7|EH1L1_MOUSE EH domain-binding protein 1-like protein 1 OS=Mus musculus OX=10090 GN=Ehbp1l1 PE=1 SV=1	88	88	16605000000
Ddx39b	Spliceosome RNA helicase Ddx39b	Q9Z1N5	sp|Q9Z1N5|DX39B_MOUSE Spliceosome RNA helicase Ddx39b OS=Mus musculus OX=10090 GN=Ddx39b PE=1 SV=1	37	20	16602000000
Psmb7	Proteasome subunit beta type-7	P70195	sp|P70195|PSB7_MOUSE Proteasome subunit beta type-7 OS=Mus musculus OX=10090 GN=Psmb7 PE=1 SV=1	12	12	16513000000
Ca1	Carbonic anhydrase 1	P13634	sp|P13634|CAH1_MOUSE Carbonic anhydrase 1 OS=Mus musculus OX=10090 GN=Ca1 PE=1 SV=4	16	16	16475000000
Cmc2	COX assembly mitochondrial protein 2 homolog	Q8K199	sp|Q8K199|COXM2_MOUSE COX assembly mitochondrial protein 2 homolog OS=Mus musculus OX=10090 GN=Cmc2 PE=3 SV=1	13	13	16464000000
Itih1	Inter-alpha-trypsin inhibitor heavy chain H1	Q61702	sp|Q61702|ITIH1_MOUSE Inter-alpha-trypsin inhibitor heavy chain H1 OS=Mus musculus OX=10090 GN=Itih1 PE=1 SV=2	46	46	16455000000
Tpd52l2	Tumor protein D54	Q9CYZ2	sp|Q9CYZ2|TPD54_MOUSE Tumor protein D54 OS=Mus musculus OX=10090 GN=Tpd52l2 PE=1 SV=1	26	26	16439000000
Npm1	Nucleophosmin	Q61937	sp|Q61937|NPM_MOUSE Nucleophosmin OS=Mus musculus OX=10090 GN=Npm1 PE=1 SV=1	30	30	16432000000
Napa	Alpha-soluble NSF attachment protein	Q9DB05	sp|Q9DB05|SNAA_MOUSE Alpha-soluble NSF attachment protein OS=Mus musculus OX=10090 GN=Napa PE=1 SV=1	30	25	16399000000
Aldh1b1	Aldehyde dehydrogenase X, mitochondrial	Q9CZS1	sp|Q9CZS1|AL1B1_MOUSE Aldehyde dehydrogenase X, mitochondrial OS=Mus musculus OX=10090 GN=Aldh1b1 PE=1 SV=1	33	31	16292000000
Spg7	Paraplegin	Q3ULF4	sp|Q3ULF4|SPG7_MOUSE Paraplegin OS=Mus musculus OX=10090 GN=Spg7 PE=1 SV=1	44	44	16205000000
Gk	Glycerol kinase	Q64516	sp|Q64516|GLPK_MOUSE Glycerol kinase OS=Mus musculus OX=10090 GN=Gk PE=1 SV=2	37	29	16179000000
Rab14	Ras-related protein Rab-14	Q91V41	sp|Q91V41|RAB14_MOUSE Ras-related protein Rab-14 OS=Mus musculus OX=10090 GN=Rab14 PE=1 SV=3	23	23	16155000000
Nadk2	NAD kinase 2, mitochondrial	Q8C5H8	sp|Q8C5H8|NAKD2_MOUSE NAD kinase 2, mitochondrial OS=Mus musculus OX=10090 GN=Nadk2 PE=1 SV=2	35	35	16130000000
Glrx	Glutaredoxin-1	Q9QUH0	sp|Q9QUH0|GLRX1_MOUSE Glutaredoxin-1 OS=Mus musculus OX=10090 GN=Glrx PE=1 SV=3	10	10	16103000000
Msrb3	Methionine-R-sulfoxide reductase B3, mitochondrial	Q8BU85	sp|Q8BU85|MSRB3_MOUSE Methionine-R-sulfoxide reductase B3, mitochondrial OS=Mus musculus OX=10090 GN=Msrb3 PE=1 SV=2	19	19	16041000000
Ndufaf4	NADH dehydrogenase [ubiquinone] 1 alpha subcomplex assembly factor 4	Q9D1H6	sp|Q9D1H6|NDUF4_MOUSE NADH dehydrogenase [ubiquinone] 1 alpha subcomplex assembly factor 4 OS=Mus musculus OX=10090 GN=Ndufaf4 PE=1 SV=1	26	26	16033000000
F2	Prothrombin	P19221	sp|P19221|THRB_MOUSE Prothrombin OS=Mus musculus OX=10090 GN=F2 PE=1 SV=1	40	35	16032000000
Gys1	Glycogen [starch] synthase, muscle	Q9Z1E4	sp|Q9Z1E4|GYS1_MOUSE Glycogen [starch] synthase, muscle OS=Mus musculus OX=10090 GN=Gys1 PE=1 SV=2	42	42	16024000000
Echdc3	Enoyl-CoA hydratase domain-containing protein 3, mitochondrial	Q9D7J9	sp|Q9D7J9|ECHD3_MOUSE Enoyl-CoA hydratase domain-containing protein 3, mitochondrial OS=Mus musculus OX=10090 GN=Echdc3 PE=1 SV=1	21	21	16011000000
Aldh9a1	4-trimethylaminobutyraldehyde dehydrogenase	Q9JLJ2	sp|Q9JLJ2|AL9A1_MOUSE 4-trimethylaminobutyraldehyde dehydrogenase OS=Mus musculus OX=10090 GN=Aldh9a1 PE=1 SV=1	30	30	15986000000
Plin2	Perilipin-2	P43883	sp|P43883|PLIN2_MOUSE Perilipin-2 OS=Mus musculus OX=10090 GN=Plin2 PE=1 SV=2	37	37	15925000000
Dusp3	Dual specificity protein phosphatase 3	Q9D7X3	sp|Q9D7X3|DUS3_MOUSE Dual specificity protein phosphatase 3 OS=Mus musculus OX=10090 GN=Dusp3 PE=1 SV=1	12	12	15910000000
As3mt	Arsenite methyltransferase	Q91WU5	sp|Q91WU5|AS3MT_MOUSE Arsenite methyltransferase OS=Mus musculus OX=10090 GN=As3mt PE=1 SV=2	30	30	15841000000
Hp1bp3	Heterochromatin protein 1-binding protein 3	Q3TEA8	sp|Q3TEA8|HP1B3_MOUSE Heterochromatin protein 1-binding protein 3 OS=Mus musculus OX=10090 GN=Hp1bp3 PE=1 SV=1	44	44	15812000000
Rpl23	60S ribosomal protein L23	P62830	sp|P62830|RL23_MOUSE 60S ribosomal protein L23 OS=Mus musculus OX=10090 GN=Rpl23 PE=1 SV=1	15	15	15759000000
Rps10	40S ribosomal protein S10	P63325	sp|P63325|RS10_MOUSE 40S ribosomal protein S10 OS=Mus musculus OX=10090 GN=Rps10 PE=1 SV=1	20	20	15717000000
	UPF0568 protein C14orf166 homolog	Q9CQE8	sp|Q9CQE8|RTRAF_MOUSE RNA transcription, translation and transport factor protein OS=Mus musculus OX=10090 GN=RTRAF PE=1 SV=1	26	26	15672000000
Impa1	Inositol monophosphatase 1	O55023	sp|O55023|IMPA1_MOUSE Inositol monophosphatase 1 OS=Mus musculus OX=10090 GN=Impa1 PE=1 SV=1	23	23	15671000000
Ddb1	DNA damage-binding protein 1	Q3U1J4	sp|Q3U1J4|DDB1_MOUSE DNA damage-binding protein 1 OS=Mus musculus OX=10090 GN=Ddb1 PE=1 SV=2	63	63	15654000000
Itih3	Inter-alpha-trypsin inhibitor heavy chain H3	Q61704	sp|Q61704|ITIH3_MOUSE Inter-alpha-trypsin inhibitor heavy chain H3 OS=Mus musculus OX=10090 GN=Itih3 PE=1 SV=3	32	32	15652000000
Ecm29	Proteasome-associated protein ECM29 homolog	Q6PDI5	sp|Q6PDI5|ECM29_MOUSE Proteasome adapter and scaffold protein ECM29 OS=Mus musculus OX=10090 GN=Ecpas PE=1 SV=3	100	100	15603000000
Psme2	Proteasome activator complex subunit 2	P97372	sp|P97372|PSME2_MOUSE Proteasome activator complex subunit 2 OS=Mus musculus OX=10090 GN=Psme2 PE=1 SV=4	20	20	15546000000
Hyou1	Hypoxia up-regulated protein 1	Q9JKR6	sp|Q9JKR6|HYOU1_MOUSE Hypoxia up-regulated protein 1 OS=Mus musculus OX=10090 GN=Hyou1 PE=1 SV=1	57	57	15488000000
Aldh7a1	Alpha-aminoadipic semialdehyde dehydrogenase	Q9DBF1	sp|Q9DBF1|AL7A1_MOUSE Alpha-aminoadipic semialdehyde dehydrogenase OS=Mus musculus OX=10090 GN=Aldh7a1 PE=1 SV=4	38	38	15470000000
Sgcg	Gamma-sarcoglycan	P82348	sp|P82348|SGCG_MOUSE Gamma-sarcoglycan OS=Mus musculus OX=10090 GN=Sgcg PE=1 SV=2	8	8	15443000000
Cstb	Cystatin-B	Q62426	sp|Q62426|CYTB_MOUSE Cystatin-B OS=Mus musculus OX=10090 GN=Cstb PE=1 SV=1	10	10	15304000000
Rsu1	Ras suppressor protein 1	Q01730	sp|Q01730|RSU1_MOUSE Ras suppressor protein 1 OS=Mus musculus OX=10090 GN=Rsu1 PE=1 SV=3	24	24	15278000000
Mpst	3-mercaptopyruvate sulfurtransferase	Q99J99	sp|Q99J99|THTM_MOUSE 3-mercaptopyruvate sulfurtransferase OS=Mus musculus OX=10090 GN=Mpst PE=1 SV=4	18	18	15221000000
Picalm	Phosphatidylinositol-binding clathrin assembly protein	Q7M6Y3	sp|Q7M6Y3|PICAL_MOUSE Phosphatidylinositol-binding clathrin assembly protein OS=Mus musculus OX=10090 GN=Picalm PE=1 SV=1	33	31	15205000000
Cyb5r3	NADH-cytochrome b5 reductase 3	Q9DCN2	sp|Q9DCN2|NB5R3_MOUSE NADH-cytochrome b5 reductase 3 OS=Mus musculus OX=10090 GN=Cyb5r3 PE=1 SV=3	28	28	15162000000
Ank3	Ankyrin-3	G5E8K5	sp|G5E8K5|ANK3_MOUSE Ankyrin-3 OS=Mus musculus OX=10090 GN=Ank3 PE=1 SV=1	95	81	15083000000
Sugt1	Suppressor of G2 allele of SKP1 homolog	Q9CX34	sp|Q9CX34|SGT1_MOUSE Protein SGT1 homolog OS=Mus musculus OX=10090 GN=Sugt1 PE=1 SV=3	35	35	15058000000
Cpox	Oxygen-dependent coproporphyrinogen-III oxidase, mitochondrial	P36552	sp|P36552|HEM6_MOUSE Oxygen-dependent coproporphyrinogen-III oxidase, mitochondrial OS=Mus musculus OX=10090 GN=Cpox PE=1 SV=2	39	39	15056000000
Lasp1	LIM and SH3 domain protein 1	Q61792	sp|Q61792|LASP1_MOUSE LIM and SH3 domain protein 1 OS=Mus musculus OX=10090 GN=Lasp1 PE=1 SV=1	25	23	15020000000
Nt5c	5(3)-deoxyribonucleotidase, cytosolic type	Q9JM14	sp|Q9JM14|NT5C_MOUSE 5(3)-deoxyribonucleotidase, cytosolic type OS=Mus musculus OX=10090 GN=Nt5c PE=1 SV=1	12	12	14995000000
Arpc2	Actin-related protein 2/3 complex subunit 2	Q9CVB6	sp|Q9CVB6|ARPC2_MOUSE Actin-related protein 2/3 complex subunit 2 OS=Mus musculus OX=10090 GN=Arpc2 PE=1 SV=3	30	30	14991000000
Snx2	Sorting nexin-2	Q9CWK8	sp|Q9CWK8|SNX2_MOUSE Sorting nexin-2 OS=Mus musculus OX=10090 GN=Snx2 PE=1 SV=2	38	36	14910000000
Tmod1	Tropomodulin-1	P49813	sp|P49813|TMOD1_MOUSE Tropomodulin-1 OS=Mus musculus OX=10090 GN=Tmod1 PE=1 SV=2	34	32	14894000000
Psmd6	26S proteasome non-ATPase regulatory subunit 6	Q99JI4	sp|Q99JI4|PSMD6_MOUSE 26S proteasome non-ATPase regulatory subunit 6 OS=Mus musculus OX=10090 GN=Psmd6 PE=1 SV=1	30	30	14888000000
Fam210a	Protein FAM210A	Q8BGY7	sp|Q8BGY7|F210A_MOUSE Protein FAM210A OS=Mus musculus OX=10090 GN=Fam210a PE=1 SV=1	17	17	14863000000
Otub1	Ubiquitin thioesterase OTUB1	Q7TQI3	sp|Q7TQI3|OTUB1_MOUSE Ubiquitin thioesterase OTUB1 OS=Mus musculus OX=10090 GN=Otub1 PE=1 SV=2	17	17	14852000000
Abcb9	ATP-binding cassette sub-family B member 9	Q9JJ59	sp|Q9JJ59|ABCB9_MOUSE ATP-binding cassette sub-family B member 9 OS=Mus musculus OX=10090 GN=Abcb9 PE=2 SV=1	3	3	14812000000
Clpb	Caseinolytic peptidase B protein homolog	Q60649	sp|Q60649|CLPB_MOUSE Caseinolytic peptidase B protein homolog OS=Mus musculus OX=10090 GN=Clpb PE=1 SV=1	49	49	14781000000
Chchd6	MICOS complex subunit Mic25	Q91VN4	sp|Q91VN4|MIC25_MOUSE MICOS complex subunit Mic25 OS=Mus musculus OX=10090 GN=Chchd6 PE=1 SV=2	25	25	14767000000
Trip10	Cdc42-interacting protein 4	Q8CJ53	sp|Q8CJ53|CIP4_MOUSE Cdc42-interacting protein 4 OS=Mus musculus OX=10090 GN=Trip10 PE=1 SV=2	45	44	14765000000
Upf1	Regulator of nonsense transcripts 1	Q9EPU0	sp|Q9EPU0|RENT1_MOUSE Regulator of nonsense transcripts 1 OS=Mus musculus OX=10090 GN=Upf1 PE=1 SV=2	63	62	14756000000
Sco1	Protein SCO1 homolog, mitochondrial	Q5SUC9	sp|Q5SUC9|SCO1_MOUSE Protein SCO1 homolog, mitochondrial OS=Mus musculus OX=10090 GN=Sco1 PE=1 SV=1	12	12	14729000000
Dnajc19	Mitochondrial import inner membrane translocase subunit TIM14	Q9CQV7	sp|Q9CQV7|TIM14_MOUSE Mitochondrial import inner membrane translocase subunit TIM14 OS=Mus musculus OX=10090 GN=Dnajc19 PE=1 SV=3	15	15	14722000000
44448	Septin-9	Q80UG5	sp|Q80UG5|SEPT9_MOUSE Septin-9 OS=Mus musculus OX=10090 GN=Septin9 PE=1 SV=1	50	49	14720000000
Tmsb10	Thymosin beta-10	Q6ZWY8	sp|Q6ZWY8|TYB10_MOUSE Thymosin beta-10 OS=Mus musculus OX=10090 GN=Tmsb10 PE=1 SV=3	8	7	14710000000
Tst	Thiosulfate sulfurtransferase	P52196	sp|P52196|THTR_MOUSE Thiosulfate sulfurtransferase OS=Mus musculus OX=10090 GN=Tst PE=1 SV=3	17	17	14697000000
Acad11	Acyl-CoA dehydrogenase family member 11	Q80XL6	sp|Q80XL6|ACD11_MOUSE Acyl-CoA dehydrogenase family member 11 OS=Mus musculus OX=10090 GN=Acad11 PE=1 SV=2	40	40	14658000000
Cdv3	Protein CDV3	Q4VAA2	sp|Q4VAA2|CDV3_MOUSE Protein CDV3 OS=Mus musculus OX=10090 GN=Cdv3 PE=1 SV=2	21	21	14616000000
Tbca	Tubulin-specific chaperone A	P48428	sp|P48428|TBCA_MOUSE Tubulin-specific chaperone A OS=Mus musculus OX=10090 GN=Tbca PE=1 SV=3	19	19	14610000000
Spag9	C-Jun-amino-terminal kinase-interacting protein 4	Q58A65	sp|Q58A65|JIP4_MOUSE C-Jun-amino-terminal kinase-interacting protein 4 OS=Mus musculus OX=10090 GN=Spag9 PE=1 SV=2	78	67	14600000000
Dap3	28S ribosomal protein S29, mitochondrial	Q9ER88	sp|Q9ER88|RT29_MOUSE 28S ribosomal protein S29, mitochondrial OS=Mus musculus OX=10090 GN=Dap3 PE=1 SV=1	28	28	14519000000
Eif3h	Eukaryotic translation initiation factor 3 subunit H	Q91WK2	sp|Q91WK2|EIF3H_MOUSE Eukaryotic translation initiation factor 3 subunit H OS=Mus musculus OX=10090 GN=Eif3h PE=1 SV=1	33	33	14513000000
Mapre1	Microtubule-associated protein RP/EB family member 1	Q61166	sp|Q61166|MARE1_MOUSE Microtubule-associated protein RP/EB family member 1 OS=Mus musculus OX=10090 GN=Mapre1 PE=1 SV=3	31	28	14483000000
Cdc37	Hsp90 co-chaperone Cdc37	Q61081	sp|Q61081|CDC37_MOUSE Hsp90 co-chaperone Cdc37 OS=Mus musculus OX=10090 GN=Cdc37 PE=1 SV=1	45	45	14423000000
Abce1	ATP-binding cassette sub-family E member 1	P61222	sp|P61222|ABCE1_MOUSE ATP-binding cassette sub-family E member 1 OS=Mus musculus OX=10090 GN=Abce1 PE=1 SV=1	40	40	14403000000
Amacr	Alpha-methylacyl-CoA racemase	O09174	sp|O09174|AMACR_MOUSE Alpha-methylacyl-CoA racemase OS=Mus musculus OX=10090 GN=Amacr PE=1 SV=4	36	36	14349000000
Caprin1	Caprin-1	Q60865	sp|Q60865|CAPR1_MOUSE Caprin-1 OS=Mus musculus OX=10090 GN=Caprin1 PE=1 SV=2	28	28	14347000000
Sptb	Spectrin beta chain, erythrocytic	P15508	sp|P15508|SPTB1_MOUSE Spectrin beta chain, erythrocytic OS=Mus musculus OX=10090 GN=Sptb PE=1 SV=4	134	134	14342000000
Ddah2	N(G),N(G)-dimethylarginine dimethylaminohydrolase 2	Q99LD8	sp|Q99LD8|DDAH2_MOUSE N(G),N(G)-dimethylarginine dimethylaminohydrolase 2 OS=Mus musculus OX=10090 GN=Ddah2 PE=1 SV=1	24	23	14337000000
Rpl36a	60S ribosomal protein L36a	P83882	sp|P83882|RL36A_MOUSE 60S ribosomal protein L36a OS=Mus musculus OX=10090 GN=Rpl36a PE=3 SV=2	14	14	14331000000
Strap	Serine-threonine kinase receptor-associated protein	Q9Z1Z2	sp|Q9Z1Z2|STRAP_MOUSE Serine-threonine kinase receptor-associated protein OS=Mus musculus OX=10090 GN=Strap PE=1 SV=2	35	35	14327000000
Farsb	Phenylalanine--tRNA ligase beta subunit	Q9WUA2	sp|Q9WUA2|SYFB_MOUSE Phenylalanine--tRNA ligase beta subunit OS=Mus musculus OX=10090 GN=Farsb PE=1 SV=2	42	42	14314000000
Lzic	Protein LZIC	Q8K3C3	sp|Q8K3C3|LZIC_MOUSE Protein LZIC OS=Mus musculus OX=10090 GN=Lzic PE=1 SV=1	22	22	14308000000
Gsr	Glutathione reductase, mitochondrial	P47791	sp|P47791|GSHR_MOUSE Glutathione reductase, mitochondrial OS=Mus musculus OX=10090 GN=Gsr PE=1 SV=3	30	30	14304000000
Btf3l4	Transcription factor BTF3 homolog 4	Q9CQH7	sp|Q9CQH7|BT3L4_MOUSE Transcription factor BTF3 homolog 4 OS=Mus musculus OX=10090 GN=Btf3l4 PE=1 SV=1	12	12	14297000000
Plin5	Perilipin-5	Q8BVZ1	sp|Q8BVZ1|PLIN5_MOUSE Perilipin-5 OS=Mus musculus OX=10090 GN=Plin5 PE=1 SV=1	36	36	14251000000
Cryz	Quinone oxidoreductase	P47199	sp|P47199|QOR_MOUSE Quinone oxidoreductase OS=Mus musculus OX=10090 GN=Cryz PE=1 SV=1	26	26	14243000000
Ap2m1	AP-2 complex subunit mu	P84091	sp|P84091|AP2M1_MOUSE AP-2 complex subunit mu OS=Mus musculus OX=10090 GN=Ap2m1 PE=1 SV=1	29	29	14232000000
Hars	Histidine--tRNA ligase, cytoplasmic	Q61035	sp|Q61035|HARS1_MOUSE Histidine--tRNA ligase, cytoplasmic OS=Mus musculus OX=10090 GN=Hars1 PE=1 SV=2	48	44	14215000000
Tcap	Telethonin	O70548	sp|O70548|TELT_MOUSE Telethonin OS=Mus musculus OX=10090 GN=Tcap PE=1 SV=1	19	19	14214000000
Ica	Inhibitor of carbonic anhydrase	Q9DBD0	sp|Q9DBD0|ICA_MOUSE Inhibitor of carbonic anhydrase OS=Mus musculus OX=10090 GN=Ica PE=1 SV=1	47	44	14209000000
Eif2s1	Eukaryotic translation initiation factor 2 subunit 1	Q6ZWX6	sp|Q6ZWX6|IF2A_MOUSE Eukaryotic translation initiation factor 2 subunit 1 OS=Mus musculus OX=10090 GN=Eif2s1 PE=1 SV=3	37	37	14198000000
Vars	Valine--tRNA ligase	Q9Z1Q9	sp|Q9Z1Q9|SYVC_MOUSE Valine--tRNA ligase OS=Mus musculus OX=10090 GN=Vars1 PE=1 SV=1	67	67	14195000000
Lama4	Laminin subunit alpha-4	P97927	sp|P97927|LAMA4_MOUSE Laminin subunit alpha-4 OS=Mus musculus OX=10090 GN=Lama4 PE=1 SV=2	61	61	14156000000
F13a1	Coagulation factor XIII A chain	Q8BH61	sp|Q8BH61|F13A_MOUSE Coagulation factor XIII A chain OS=Mus musculus OX=10090 GN=F13a1 PE=1 SV=3	46	45	14154000000
Vps35	Vacuolar protein sorting-associated protein 35	Q9EQH3	sp|Q9EQH3|VPS35_MOUSE Vacuolar protein sorting-associated protein 35 OS=Mus musculus OX=10090 GN=Vps35 PE=1 SV=1	40	40	14149000000
Mtpn	Myotrophin	P62774	sp|P62774|MTPN_MOUSE Myotrophin OS=Mus musculus OX=10090 GN=Mtpn PE=1 SV=2	14	14	14132000000
Tns2	Tensin-2	Q8CGB6	sp|Q8CGB6|TNS2_MOUSE Tensin-2 OS=Mus musculus OX=10090 GN=Tns2 PE=1 SV=1	51	48	14120000000
Atp5s	ATP synthase subunit s, mitochondrial	Q9CRA7	sp|Q9CRA7|ATP5S_MOUSE ATP synthase subunit s, mitochondrial OS=Mus musculus OX=10090 GN=Dmac2l PE=1 SV=1	15	15	14112000000
Rnf114	E3 ubiquitin-protein ligase RNF114	Q9ET26	sp|Q9ET26|RN114_MOUSE E3 ubiquitin-protein ligase RNF114 OS=Mus musculus OX=10090 GN=Rnf114 PE=1 SV=2	21	21	14110000000
Akap1	A-kinase anchor protein 1, mitochondrial	O08715	sp|O08715|AKAP1_MOUSE A-kinase anchor protein 1, mitochondrial OS=Mus musculus OX=10090 GN=Akap1 PE=1 SV=4	35	35	14093000000
Iqgap1	Ras GTPase-activating-like protein IQGAP1	Q9JKF1	sp|Q9JKF1|IQGA1_MOUSE Ras GTPase-activating-like protein IQGAP1 OS=Mus musculus OX=10090 GN=Iqgap1 PE=1 SV=2	94	91	14093000000
Hrg	Histidine-rich glycoprotein	Q9ESB3	sp|Q9ESB3|HRG_MOUSE Histidine-rich glycoprotein OS=Mus musculus OX=10090 GN=Hrg PE=1 SV=2	31	31	14034000000
Epb41l2	Band 4.1-like protein 2	O70318	sp|O70318|E41L2_MOUSE Band 4.1-like protein 2 OS=Mus musculus OX=10090 GN=Epb41l2 PE=1 SV=2	79	73	14030000000
S100a6	Protein S100-A6	P14069	sp|P14069|S10A6_MOUSE Protein S100-A6 OS=Mus musculus OX=10090 GN=S100a6 PE=1 SV=3	12	12	13968000000
Limch1	LIM and calponin homology domains-containing protein 1	Q3UH68	sp|Q3UH68|LIMC1_MOUSE LIM and calponin homology domains-containing protein 1 OS=Mus musculus OX=10090 GN=Limch1 PE=1 SV=2	80	80	13952000000
Hspa1a	Heat shock 70 kDa protein 1A	Q61696	sp|Q61696|HS71A_MOUSE Heat shock 70 kDa protein 1A OS=Mus musculus OX=10090 GN=Hspa1a PE=1 SV=2	48	30	13936000000
Mrpl11	39S ribosomal protein L11, mitochondrial	Q9CQF0	sp|Q9CQF0|RM11_MOUSE 39S ribosomal protein L11, mitochondrial OS=Mus musculus OX=10090 GN=Mrpl11 PE=1 SV=1	26	26	13932000000
Fbxo40	F-box only protein 40	P62932	sp|P62932|FBX40_MOUSE F-box only protein 40 OS=Mus musculus OX=10090 GN=Fbxo40 PE=1 SV=1	43	43	13899000000
Mrpl37	39S ribosomal protein L37, mitochondrial	Q921S7	sp|Q921S7|RM37_MOUSE 39S ribosomal protein L37, mitochondrial OS=Mus musculus OX=10090 GN=Mrpl37 PE=1 SV=1	39	39	13892000000
Tppp3	Tubulin polymerization-promoting protein family member 3	Q9CRB6	sp|Q9CRB6|TPPP3_MOUSE Tubulin polymerization-promoting protein family member 3 OS=Mus musculus OX=10090 GN=Tppp3 PE=1 SV=1	24	24	13886000000
Arpc3	Actin-related protein 2/3 complex subunit 3	Q9JM76	sp|Q9JM76|ARPC3_MOUSE Actin-related protein 2/3 complex subunit 3 OS=Mus musculus OX=10090 GN=Arpc3 PE=1 SV=3	13	13	13869000000
Clpx	ATP-dependent Clp protease ATP-binding subunit clpX-like, mitochondrial	Q9JHS4	sp|Q9JHS4|CLPX_MOUSE ATP-dependent Clp protease ATP-binding subunit clpX-like, mitochondrial OS=Mus musculus OX=10090 GN=Clpx PE=1 SV=2	48	48	13855000000
Ssbp1	Single-stranded DNA-binding protein, mitochondrial	Q9CYR0	sp|Q9CYR0|SSBP_MOUSE Single-stranded DNA-binding protein, mitochondrial OS=Mus musculus OX=10090 GN=Ssbp1 PE=1 SV=1	10	10	13837000000
Uso1	General vesicular transport factor p115	Q9Z1Z0	sp|Q9Z1Z0|USO1_MOUSE General vesicular transport factor p115 OS=Mus musculus OX=10090 GN=Uso1 PE=1 SV=2	38	38	13825000000
Lars2	Probable leucine--tRNA ligase, mitochondrial	Q8VDC0	sp|Q8VDC0|SYLM_MOUSE Probable leucine--tRNA ligase, mitochondrial OS=Mus musculus OX=10090 GN=Lars2 PE=1 SV=1	51	51	13768000000
Oxsr1	Serine/threonine-protein kinase OSR1	Q6P9R2	sp|Q6P9R2|OXSR1_MOUSE Serine/threonine-protein kinase OSR1 OS=Mus musculus OX=10090 GN=Oxsr1 PE=1 SV=1	34	29	13762000000
Psmb5	Proteasome subunit beta type-5	O55234	sp|O55234|PSB5_MOUSE Proteasome subunit beta type-5 OS=Mus musculus OX=10090 GN=Psmb5 PE=1 SV=3	18	18	13760000000
Slk	STE20-like serine/threonine-protein kinase	O54988	sp|O54988|SLK_MOUSE STE20-like serine/threonine-protein kinase OS=Mus musculus OX=10090 GN=Slk PE=1 SV=2	80	77	13747000000
Mrpl46	39S ribosomal protein L46, mitochondrial	Q9EQI8	sp|Q9EQI8|RM46_MOUSE 39S ribosomal protein L46, mitochondrial OS=Mus musculus OX=10090 GN=Mrpl46 PE=1 SV=1	16	16	13707000000
Spta1	Spectrin alpha chain, erythrocytic 1	P08032	sp|P08032|SPTA1_MOUSE Spectrin alpha chain, erythrocytic 1 OS=Mus musculus OX=10090 GN=Spta1 PE=1 SV=3	160	160	13696000000
Ube2m	NEDD8-conjugating enzyme Ubc12	P61082	sp|P61082|UBC12_MOUSE NEDD8-conjugating enzyme Ubc12 OS=Mus musculus OX=10090 GN=Ube2m PE=1 SV=1	12	12	13674000000
Hspa12b	Heat shock 70 kDa protein 12B	Q9CZJ2	sp|Q9CZJ2|HS12B_MOUSE Heat shock 70 kDa protein 12B OS=Mus musculus OX=10090 GN=Hspa12b PE=1 SV=1	50	48	13560000000
S100a4	Protein S100-A4	P07091	sp|P07091|S10A4_MOUSE Protein S100-A4 OS=Mus musculus OX=10090 GN=S100a4 PE=1 SV=1	7	7	13557000000
Ubxn1	UBX domain-containing protein 1	Q922Y1	sp|Q922Y1|UBXN1_MOUSE UBX domain-containing protein 1 OS=Mus musculus OX=10090 GN=Ubxn1 PE=1 SV=1	28	28	13555000000
Fdx1	Adrenodoxin, mitochondrial	P46656	sp|P46656|ADX_MOUSE Adrenodoxin, mitochondrial OS=Mus musculus OX=10090 GN=Fdx1 PE=1 SV=1	11	11	13502000000
S100a13	Protein S100-A13	P97352	sp|P97352|S10AD_MOUSE Protein S100-A13 OS=Mus musculus OX=10090 GN=S100a13 PE=1 SV=1	10	10	13472000000
Ppp5c	Serine/threonine-protein phosphatase 5	Q60676	sp|Q60676|PPP5_MOUSE Serine/threonine-protein phosphatase 5 OS=Mus musculus OX=10090 GN=Ppp5c PE=1 SV=3	37	37	13428000000
Mbnl1	Muscleblind-like protein 1	Q9JKP5	sp|Q9JKP5|MBNL1_MOUSE Muscleblind-like protein 1 OS=Mus musculus OX=10090 GN=Mbnl1 PE=1 SV=1	15	5	13377000000
Eif3c	Eukaryotic translation initiation factor 3 subunit C	Q8R1B4	sp|Q8R1B4|EIF3C_MOUSE Eukaryotic translation initiation factor 3 subunit C OS=Mus musculus OX=10090 GN=Eif3c PE=1 SV=1	49	49	13357000000
Psmd9	26S proteasome non-ATPase regulatory subunit 9	Q9CR00	sp|Q9CR00|PSMD9_MOUSE 26S proteasome non-ATPase regulatory subunit 9 OS=Mus musculus OX=10090 GN=Psmd9 PE=1 SV=1	14	14	13342000000
Rhoa	Transforming protein RhoA	Q9QUI0	sp|Q9QUI0|RHOA_MOUSE Transforming protein RhoA OS=Mus musculus OX=10090 GN=Rhoa PE=1 SV=1	10	10	13332000000
Coa7	Cytochrome c oxidase assembly factor 7	Q921H9	sp|Q921H9|COA7_MOUSE Cytochrome c oxidase assembly factor 7 OS=Mus musculus OX=10090 GN=Coa7 PE=1 SV=1	24	24	13313000000
Pdpr	Pyruvate dehydrogenase phosphatase regulatory subunit, mitochondrial	Q7TSQ8	sp|Q7TSQ8|PDPR_MOUSE Pyruvate dehydrogenase phosphatase regulatory subunit, mitochondrial OS=Mus musculus OX=10090 GN=Pdpr PE=1 SV=1	39	39	13251000000
Nudc	Nuclear migration protein nudC	O35685	sp|O35685|NUDC_MOUSE Nuclear migration protein nudC OS=Mus musculus OX=10090 GN=Nudc PE=1 SV=1	35	35	13244000000
Rad23b	UV excision repair protein RAD23 homolog B	P54728	sp|P54728|RD23B_MOUSE UV excision repair protein RAD23 homolog B OS=Mus musculus OX=10090 GN=Rad23b PE=1 SV=2	18	15	13212000000
Gimap4	GTPase IMAP family member 4	Q99JY3	sp|Q99JY3|GIMA4_MOUSE GTPase IMAP family member 4 OS=Mus musculus OX=10090 GN=Gimap4 PE=1 SV=2	30	30	13168000000
Apoc1	Apolipoprotein C-I	P34928	sp|P34928|APOC1_MOUSE Apolipoprotein C-I OS=Mus musculus OX=10090 GN=Apoc1 PE=1 SV=1	9	9	13132000000
Gnb1	Guanine nucleotide-binding protein G(I)/G(S)/G(T) subunit beta-1	P62874	sp|P62874|GBB1_MOUSE Guanine nucleotide-binding protein G(I)/G(S)/G(T) subunit beta-1 OS=Mus musculus OX=10090 GN=Gnb1 PE=1 SV=3	13	13	13131000000
Gpd2	Glycerol-3-phosphate dehydrogenase, mitochondrial	Q64521	sp|Q64521|GPDM_MOUSE Glycerol-3-phosphate dehydrogenase, mitochondrial OS=Mus musculus OX=10090 GN=Gpd2 PE=1 SV=2	56	56	13130000000
Skp1	S-phase kinase-associated protein 1	Q9WTX5	sp|Q9WTX5|SKP1_MOUSE S-phase kinase-associated protein 1 OS=Mus musculus OX=10090 GN=Skp1 PE=1 SV=3	23	23	13098000000
Htra2	Serine protease HTRA2, mitochondrial	Q9JIY5	sp|Q9JIY5|HTRA2_MOUSE Serine protease HTRA2, mitochondrial OS=Mus musculus OX=10090 GN=Htra2 PE=1 SV=2	19	19	13093000000
Myo18a	Unconventional myosin-XVIIIa	Q9JMH9	sp|Q9JMH9|MY18A_MOUSE Unconventional myosin-XVIIIa OS=Mus musculus OX=10090 GN=Myo18a PE=1 SV=2	98	98	13067000000
Prep	Prolyl endopeptidase	Q9QUR6	sp|Q9QUR6|PPCE_MOUSE Prolyl endopeptidase OS=Mus musculus OX=10090 GN=Prep PE=1 SV=1	47	47	13039000000
Memo1	Protein MEMO1	Q91VH6	sp|Q91VH6|MEMO1_MOUSE Protein MEMO1 OS=Mus musculus OX=10090 GN=Memo1 PE=1 SV=1	24	24	13026000000
Pex19	Peroxisomal biogenesis factor 19	Q8VCI5	sp|Q8VCI5|PEX19_MOUSE Peroxisomal biogenesis factor 19 OS=Mus musculus OX=10090 GN=Pex19 PE=1 SV=1	21	21	13016000000
Arpc1a	Actin-related protein 2/3 complex subunit 1A	Q9R0Q6	sp|Q9R0Q6|ARC1A_MOUSE Actin-related protein 2/3 complex subunit 1A OS=Mus musculus OX=10090 GN=Arpc1a PE=1 SV=1	31	30	12970000000
Agk	Acylglycerol kinase, mitochondrial	Q9ESW4	sp|Q9ESW4|AGK_MOUSE Acylglycerol kinase, mitochondrial OS=Mus musculus OX=10090 GN=Agk PE=1 SV=1	38	38	12963000000
Vamp3	Vesicle-associated membrane protein 3	P63024	sp|P63024|VAMP3_MOUSE Vesicle-associated membrane protein 3 OS=Mus musculus OX=10090 GN=Vamp3 PE=1 SV=1	9	4	12891000000
Pitpna	Phosphatidylinositol transfer protein alpha isoform	P53810	sp|P53810|PIPNA_MOUSE Phosphatidylinositol transfer protein alpha isoform OS=Mus musculus OX=10090 GN=Pitpna PE=1 SV=2	33	31	12880000000
Fxn	Frataxin, mitochondrial	O35943	sp|O35943|FRDA_MOUSE Frataxin, mitochondrial OS=Mus musculus OX=10090 GN=Fxn PE=1 SV=1	13	13	12857000000
Gpt	Alanine aminotransferase 1	Q8QZR5	sp|Q8QZR5|ALAT1_MOUSE Alanine aminotransferase 1 OS=Mus musculus OX=10090 GN=Gpt PE=1 SV=3	31	30	12849000000
Eml1	Echinoderm microtubule-associated protein-like 1	Q05BC3	sp|Q05BC3|EMAL1_MOUSE Echinoderm microtubule-associated protein-like 1 OS=Mus musculus OX=10090 GN=Eml1 PE=1 SV=1	47	47	12824000000
Pmm2	Phosphomannomutase 2	Q9Z2M7	sp|Q9Z2M7|PMM2_MOUSE Phosphomannomutase 2 OS=Mus musculus OX=10090 GN=Pmm2 PE=1 SV=1	23	20	12790000000
Tubb2b	Tubulin beta-2B chain	Q9CWF2	sp|Q9CWF2|TBB2B_MOUSE Tubulin beta-2B chain OS=Mus musculus OX=10090 GN=Tubb2b PE=1 SV=1	9	2	12787000000
Mtch2	Mitochondrial carrier homolog 2	Q791V5	sp|Q791V5|MTCH2_MOUSE Mitochondrial carrier homolog 2 OS=Mus musculus OX=10090 GN=Mtch2 PE=1 SV=1	17	17	12786000000
Dhdh	Trans-1,2-dihydrobenzene-1,2-diol dehydrogenase	Q9DBB8	sp|Q9DBB8|DHDH_MOUSE Trans-1,2-dihydrobenzene-1,2-diol dehydrogenase OS=Mus musculus OX=10090 GN=Dhdh PE=1 SV=1	23	23	12752000000
Eif4g2	Eukaryotic translation initiation factor 4 gamma 2	Q62448	sp|Q62448|IF4G2_MOUSE Eukaryotic translation initiation factor 4 gamma 2 OS=Mus musculus OX=10090 GN=Eif4g2 PE=1 SV=2	60	60	12719000000
Mrpl3	39S ribosomal protein L3, mitochondrial	Q99N95	sp|Q99N95|RM03_MOUSE 39S ribosomal protein L3, mitochondrial OS=Mus musculus OX=10090 GN=Mrpl3 PE=1 SV=1	21	21	12719000000
Ppp1r12b	Protein phosphatase 1 regulatory subunit 12B	Q8BG95	sp|Q8BG95|MYPT2_MOUSE Protein phosphatase 1 regulatory subunit 12B OS=Mus musculus OX=10090 GN=Ppp1r12b PE=1 SV=2	64	61	12711000000
Arpc1b	Actin-related protein 2/3 complex subunit 1B	Q9WV32	sp|Q9WV32|ARC1B_MOUSE Actin-related protein 2/3 complex subunit 1B OS=Mus musculus OX=10090 GN=Arpc1b PE=1 SV=4	27	27	12705000000
Atp6v1a	V-type proton ATPase catalytic subunit A	P50516	sp|P50516|VATA_MOUSE V-type proton ATPase catalytic subunit A OS=Mus musculus OX=10090 GN=Atp6v1a PE=1 SV=2	39	39	12701000000
Sh3kbp1	SH3 domain-containing kinase-binding protein 1	Q8R550	sp|Q8R550|SH3K1_MOUSE SH3 domain-containing kinase-binding protein 1 OS=Mus musculus OX=10090 GN=Sh3kbp1 PE=1 SV=1	23	23	12695000000
Bckdk	[3-methyl-2-oxobutanoate dehydrogenase [lipoamide]] kinase, mitochondrial	O55028	sp|O55028|BCKD_MOUSE [3-methyl-2-oxobutanoate dehydrogenase [lipoamide]] kinase, mitochondrial OS=Mus musculus OX=10090 GN=Bckdk PE=1 SV=1	25	25	12689000000
	UPF0598 protein C8orf82 homolog	Q8VE95	sp|Q8VE95|CH082_MOUSE UPF0598 protein C8orf82 homolog OS=Mus musculus OX=10090 PE=1 SV=1	13	13	12621000000
Mrpl28	39S ribosomal protein L28, mitochondrial	Q9D1B9	sp|Q9D1B9|RM28_MOUSE 39S ribosomal protein L28, mitochondrial OS=Mus musculus OX=10090 GN=Mrpl28 PE=1 SV=3	25	25	12619000000
Ptms	Parathymosin	Q9D0J8	sp|Q9D0J8|PTMS_MOUSE Parathymosin OS=Mus musculus OX=10090 GN=Ptms PE=1 SV=3	9	9	12613000000
Eif2s2	Eukaryotic translation initiation factor 2 subunit 2	Q99L45	sp|Q99L45|IF2B_MOUSE Eukaryotic translation initiation factor 2 subunit 2 OS=Mus musculus OX=10090 GN=Eif2s2 PE=1 SV=1	39	39	12574000000
Podxl	Podocalyxin	Q9R0M4	sp|Q9R0M4|PODXL_MOUSE Podocalyxin OS=Mus musculus OX=10090 GN=Podxl PE=1 SV=2	16	16	12573000000
Alad	Delta-aminolevulinic acid dehydratase	P10518	sp|P10518|HEM2_MOUSE Delta-aminolevulinic acid dehydratase OS=Mus musculus OX=10090 GN=Alad PE=1 SV=1	20	20	12546000000
Slc12a7	Solute carrier family 12 member 7	Q9WVL3	sp|Q9WVL3|S12A7_MOUSE Solute carrier family 12 member 7 OS=Mus musculus OX=10090 GN=Slc12a7 PE=1 SV=1	52	50	12484000000
Ctnnb1	Catenin beta-1	Q02248	sp|Q02248|CTNB1_MOUSE Catenin beta-1 OS=Mus musculus OX=10090 GN=Ctnnb1 PE=1 SV=1	27	27	12480000000
Mup17	Major urinary protein 17	B5X0G2	sp|B5X0G2|MUP17_MOUSE Major urinary protein 17 OS=Mus musculus OX=10090 GN=Mup17 PE=2 SV=2	8	4	12477000000
Zyx	Zyxin	Q62523	sp|Q62523|ZYX_MOUSE Zyxin OS=Mus musculus OX=10090 GN=Zyx PE=1 SV=2	29	29	12468000000
Tpp2	Tripeptidyl-peptidase 2	Q64514	sp|Q64514|TPP2_MOUSE Tripeptidyl-peptidase 2 OS=Mus musculus OX=10090 GN=Tpp2 PE=1 SV=3	68	68	12463000000
Nedd8	NEDD8	P29595	sp|P29595|NEDD8_MOUSE NEDD8 OS=Mus musculus OX=10090 GN=Nedd8 PE=1 SV=2	8	8	12462000000
Cars2	Probable cysteine--tRNA ligase, mitochondrial	Q8BYM8	sp|Q8BYM8|SYCM_MOUSE Probable cysteine--tRNA ligase, mitochondrial OS=Mus musculus OX=10090 GN=Cars2 PE=1 SV=2	24	24	12442000000
Dpp3	Dipeptidyl peptidase 3	Q99KK7	sp|Q99KK7|DPP3_MOUSE Dipeptidyl peptidase 3 OS=Mus musculus OX=10090 GN=Dpp3 PE=1 SV=2	41	40	12422000000
Stom	Erythrocyte band 7 integral membrane protein	P54116	sp|P54116|STOM_MOUSE Erythrocyte band 7 integral membrane protein OS=Mus musculus OX=10090 GN=Stom PE=1 SV=3	16	16	12418000000
44257	Mitochondrial amidoxime reducing component 2	Q922Q1	sp|Q922Q1|MARC2_MOUSE Mitochondrial amidoxime reducing component 2 OS=Mus musculus OX=10090 GN=Mtarc2 PE=1 SV=1	25	25	12382000000
Supv3l1	ATP-dependent RNA helicase SUPV3L1, mitochondrial	Q80YD1	sp|Q80YD1|SUV3_MOUSE ATP-dependent RNA helicase SUPV3L1, mitochondrial OS=Mus musculus OX=10090 GN=Supv3l1 PE=1 SV=1	32	32	12376000000
Mrps30	28S ribosomal protein S30, mitochondrial	Q9D0G0	sp|Q9D0G0|RT30_MOUSE 28S ribosomal protein S30, mitochondrial OS=Mus musculus OX=10090 GN=Mrps30 PE=1 SV=1	30	30	12374000000
Dnajc11	DnaJ homolog subfamily C member 11	Q5U458	sp|Q5U458|DJC11_MOUSE DnaJ homolog subfamily C member 11 OS=Mus musculus OX=10090 GN=Dnajc11 PE=1 SV=2	40	40	12343000000
Sacm1l	Phosphatidylinositide phosphatase SAC1	Q9EP69	sp|Q9EP69|SAC1_MOUSE Phosphatidylinositide phosphatase SAC1 OS=Mus musculus OX=10090 GN=Sacm1l PE=1 SV=1	29	29	12331000000
Mrpl15	39S ribosomal protein L15, mitochondrial	Q9CPR5	sp|Q9CPR5|RM15_MOUSE 39S ribosomal protein L15, mitochondrial OS=Mus musculus OX=10090 GN=Mrpl15 PE=1 SV=1	19	19	12319000000
Prps1	Ribose-phosphate pyrophosphokinase 1	Q9D7G0	sp|Q9D7G0|PRPS1_MOUSE Ribose-phosphate pyrophosphokinase 1 OS=Mus musculus OX=10090 GN=Prps1 PE=1 SV=4	28	14	12280000000
Ppl	Periplakin	Q9R269	sp|Q9R269|PEPL_MOUSE Periplakin OS=Mus musculus OX=10090 GN=Ppl PE=1 SV=1	24	24	12277000000
Copb2	Coatomer subunit beta	O55029	sp|O55029|COPB2_MOUSE Coatomer subunit beta OS=Mus musculus OX=10090 GN=Copb2 PE=1 SV=2	41	41	12238000000
Mylk	Myosin light chain kinase, smooth muscle	Q6PDN3	sp|Q6PDN3|MYLK_MOUSE Myosin light chain kinase, smooth muscle OS=Mus musculus OX=10090 GN=Mylk PE=1 SV=3	52	52	12228000000
Rab6a	Ras-related protein Rab-6A	P35279	sp|P35279|RAB6A_MOUSE Ras-related protein Rab-6A OS=Mus musculus OX=10090 GN=Rab6a PE=1 SV=4	17	7	12227000000
Eif3i	Eukaryotic translation initiation factor 3 subunit I	Q9QZD9	sp|Q9QZD9|EIF3I_MOUSE Eukaryotic translation initiation factor 3 subunit I OS=Mus musculus OX=10090 GN=Eif3i PE=1 SV=1	24	24	12213000000
Abat	4-aminobutyrate aminotransferase, mitochondrial	P61922	sp|P61922|GABT_MOUSE 4-aminobutyrate aminotransferase, mitochondrial OS=Mus musculus OX=10090 GN=Abat PE=1 SV=1	42	42	12095000000
Ckap5	Cytoskeleton-associated protein 5	A2AGT5	sp|A2AGT5|CKAP5_MOUSE Cytoskeleton-associated protein 5 OS=Mus musculus OX=10090 GN=Ckap5 PE=1 SV=1	110	110	12078000000
Pak2	Serine/threonine-protein kinase PAK 2	Q8CIN4	sp|Q8CIN4|PAK2_MOUSE Serine/threonine-protein kinase PAK 2 OS=Mus musculus OX=10090 GN=Pak2 PE=1 SV=1	33	33	12042000000
Itga6	Integrin alpha-6	Q61739	sp|Q61739|ITA6_MOUSE Integrin alpha-6 OS=Mus musculus OX=10090 GN=Itga6 PE=1 SV=3	47	47	12034000000
Igh-3	Ig gamma-2B chain C region	P01867	sp|P01867|IGG2B_MOUSE Ig gamma-2B chain C region OS=Mus musculus OX=10090 GN=Igh-3 PE=1 SV=3	21	21	12017000000
Pm20d2	Peptidase M20 domain-containing protein 2	A3KG59	sp|A3KG59|P20D2_MOUSE Peptidase M20 domain-containing protein 2 OS=Mus musculus OX=10090 GN=Pm20d2 PE=1 SV=1	25	25	11995000000
Eif4h	Eukaryotic translation initiation factor 4H	Q9WUK2	sp|Q9WUK2|IF4H_MOUSE Eukaryotic translation initiation factor 4H OS=Mus musculus OX=10090 GN=Eif4h PE=1 SV=3	28	28	11991000000
Cul1	Cullin-1	Q9WTX6	sp|Q9WTX6|CUL1_MOUSE Cullin-1 OS=Mus musculus OX=10090 GN=Cul1 PE=1 SV=1	55	55	11981000000
Fubp1	Far upstream element-binding protein 1	Q91WJ8	sp|Q91WJ8|FUBP1_MOUSE Far upstream element-binding protein 1 OS=Mus musculus OX=10090 GN=Fubp1 PE=1 SV=1	31	31	11979000000
Eif3g	Eukaryotic translation initiation factor 3 subunit G	Q9Z1D1	sp|Q9Z1D1|EIF3G_MOUSE Eukaryotic translation initiation factor 3 subunit G OS=Mus musculus OX=10090 GN=Eif3g PE=1 SV=2	28	28	11953000000
Lmnb2	Lamin-B2	P21619	sp|P21619|LMNB2_MOUSE Lamin-B2 OS=Mus musculus OX=10090 GN=Lmnb2 PE=1 SV=2	61	61	11938000000
Tollip	Toll-interacting protein	Q9QZ06	sp|Q9QZ06|TOLIP_MOUSE Toll-interacting protein OS=Mus musculus OX=10090 GN=Tollip PE=1 SV=1	17	17	11905000000
Fgf1	Fibroblast growth factor 1	P61148	sp|P61148|FGF1_MOUSE Fibroblast growth factor 1 OS=Mus musculus OX=10090 GN=Fgf1 PE=1 SV=1	10	10	11901000000
Sord	Sorbitol dehydrogenase	Q64442	sp|Q64442|DHSO_MOUSE Sorbitol dehydrogenase OS=Mus musculus OX=10090 GN=Sord PE=1 SV=3	24	24	11900000000
Bzw2	Basic leucine zipper and W2 domain-containing protein 2	Q91VK1	sp|Q91VK1|BZW2_MOUSE Basic leucine zipper and W2 domain-containing protein 2 OS=Mus musculus OX=10090 GN=Bzw2 PE=1 SV=1	36	34	11863000000
Cand1	Cullin-associated NEDD8-dissociated protein 1	Q6ZQ38	sp|Q6ZQ38|CAND1_MOUSE Cullin-associated NEDD8-dissociated protein 1 OS=Mus musculus OX=10090 GN=Cand1 PE=1 SV=2	55	55	11842000000
Mrps9	28S ribosomal protein S9, mitochondrial	Q9D7N3	sp|Q9D7N3|RT09_MOUSE 28S ribosomal protein S9, mitochondrial OS=Mus musculus OX=10090 GN=Mrps9 PE=1 SV=3	31	31	11800000000
Clic1	Chloride intracellular channel protein 1	Q9Z1Q5	sp|Q9Z1Q5|CLIC1_MOUSE Chloride intracellular channel protein 1 OS=Mus musculus OX=10090 GN=Clic1 PE=1 SV=3	17	17	11796000000
Mrpl27	39S ribosomal protein L27, mitochondrial	Q99N92	sp|Q99N92|RM27_MOUSE 39S ribosomal protein L27, mitochondrial OS=Mus musculus OX=10090 GN=Mrpl27 PE=1 SV=1	8	8	11788000000
Col6a2	Collagen alpha-2(VI) chain	Q02788	sp|Q02788|CO6A2_MOUSE Collagen alpha-2(VI) chain OS=Mus musculus OX=10090 GN=Col6a2 PE=1 SV=3	41	41	11759000000
Mars	Methionine--tRNA ligase, cytoplasmic	Q68FL6	sp|Q68FL6|SYMC_MOUSE Methionine--tRNA ligase, cytoplasmic OS=Mus musculus OX=10090 GN=Mars1 PE=1 SV=1	49	49	11756000000
Mff	Mitochondrial fission factor	Q6PCP5	sp|Q6PCP5|MFF_MOUSE Mitochondrial fission factor OS=Mus musculus OX=10090 GN=Mff PE=1 SV=1	15	15	11715000000
Mrpl41	39S ribosomal protein L41, mitochondrial	Q9CQN7	sp|Q9CQN7|RM41_MOUSE 39S ribosomal protein L41, mitochondrial OS=Mus musculus OX=10090 GN=Mrpl41 PE=1 SV=1	14	14	11712000000
Gps1	COP9 signalosome complex subunit 1	Q99LD4	sp|Q99LD4|CSN1_MOUSE COP9 signalosome complex subunit 1 OS=Mus musculus OX=10090 GN=Gps1 PE=1 SV=1	33	33	11675000000
Romo1	Reactive oxygen species modulator 1	P60603	sp|P60603|ROMO1_MOUSE Reactive oxygen species modulator 1 OS=Mus musculus OX=10090 GN=Romo1 PE=2 SV=1	4	4	11659000000
Mapk1	Mitogen-activated protein kinase 1	P63085	sp|P63085|MK01_MOUSE Mitogen-activated protein kinase 1 OS=Mus musculus OX=10090 GN=Mapk1 PE=1 SV=3	27	22	11651000000
Actr2	Actin-related protein 2	P61161	sp|P61161|ARP2_MOUSE Actin-related protein 2 OS=Mus musculus OX=10090 GN=Actr2 PE=1 SV=1	27	27	11646000000
Coro1b	Coronin-1B	Q9WUM3	sp|Q9WUM3|COR1B_MOUSE Coronin-1B OS=Mus musculus OX=10090 GN=Coro1b PE=1 SV=1	25	25	11605000000
Sh3bgr	SH3 domain-binding glutamic acid-rich protein	Q9WUZ7	sp|Q9WUZ7|SH3BG_MOUSE SH3 domain-binding glutamic acid-rich protein OS=Mus musculus OX=10090 GN=Sh3bgr PE=1 SV=1	19	19	11576000000
Ppm1a	Protein phosphatase 1A	P49443	sp|P49443|PPM1A_MOUSE Protein phosphatase 1A OS=Mus musculus OX=10090 GN=Ppm1a PE=1 SV=1	34	30	11542000000
Ldhd	Probable D-lactate dehydrogenase, mitochondrial	Q7TNG8	sp|Q7TNG8|LDHD_MOUSE Probable D-lactate dehydrogenase, mitochondrial OS=Mus musculus OX=10090 GN=Ldhd PE=1 SV=1	34	34	11531000000
Ctbp1	C-terminal-binding protein 1	O88712	sp|O88712|CTBP1_MOUSE C-terminal-binding protein 1 OS=Mus musculus OX=10090 GN=Ctbp1 PE=1 SV=2	24	17	11519000000
Tjp1	Tight junction protein ZO-1	P39447	sp|P39447|ZO1_MOUSE Tight junction protein ZO-1 OS=Mus musculus OX=10090 GN=Tjp1 PE=1 SV=2	76	75	11499000000
Aamdc	Mth938 domain-containing protein	Q8R0P4	sp|Q8R0P4|AAMDC_MOUSE Mth938 domain-containing protein OS=Mus musculus OX=10090 GN=Aamdc PE=1 SV=1	18	18	11499000000
Tigar	Fructose-2,6-bisphosphatase TIGAR	Q8BZA9	sp|Q8BZA9|TIGAR_MOUSE Fructose-2,6-bisphosphatase TIGAR OS=Mus musculus OX=10090 GN=Tigar PE=1 SV=1	14	14	11477000000
Chmp4b	Charged multivesicular body protein 4b	Q9D8B3	sp|Q9D8B3|CHM4B_MOUSE Charged multivesicular body protein 4b OS=Mus musculus OX=10090 GN=Chmp4b PE=1 SV=2	16	14	11477000000
Map7d1	MAP7 domain-containing protein 1	A2AJI0	sp|A2AJI0|MA7D1_MOUSE MAP7 domain-containing protein 1 OS=Mus musculus OX=10090 GN=Map7d1 PE=1 SV=1	55	53	11469000000
Tardbp	TAR DNA-binding protein 43	Q921F2	sp|Q921F2|TADBP_MOUSE TAR DNA-binding protein 43 OS=Mus musculus OX=10090 GN=Tardbp PE=1 SV=1	25	25	11451000000
Pnp	Purine nucleoside phosphorylase	P23492	sp|P23492|PNPH_MOUSE Purine nucleoside phosphorylase OS=Mus musculus OX=10090 GN=Pnp PE=1 SV=2	16	16	11448000000
Mrpl40	39S ribosomal protein L40, mitochondrial	Q9Z2Q5	sp|Q9Z2Q5|RM40_MOUSE 39S ribosomal protein L40, mitochondrial OS=Mus musculus OX=10090 GN=Mrpl40 PE=1 SV=2	15	15	11414000000
Huwe1	E3 ubiquitin-protein ligase HUWE1	Q7TMY8	sp|Q7TMY8|HUWE1_MOUSE E3 ubiquitin-protein ligase HUWE1 OS=Mus musculus OX=10090 GN=Huwe1 PE=1 SV=5	96	96	11413000000
Xpnpep1	Xaa-Pro aminopeptidase 1	Q6P1B1	sp|Q6P1B1|XPP1_MOUSE Xaa-Pro aminopeptidase 1 OS=Mus musculus OX=10090 GN=Xpnpep1 PE=1 SV=1	38	37	11412000000
Epb41	Protein 4.1	P48193	sp|P48193|41_MOUSE Protein 4.1 OS=Mus musculus OX=10090 GN=Epb41 PE=1 SV=2	46	44	11407000000
Lyrm4	LYR motif-containing protein 4	Q8K215	sp|Q8K215|LYRM4_MOUSE LYR motif-containing protein 4 OS=Mus musculus OX=10090 GN=Lyrm4 PE=1 SV=1	17	17	11405000000
Palld	Palladin	Q9ET54	sp|Q9ET54|PALLD_MOUSE Palladin OS=Mus musculus OX=10090 GN=Palld PE=1 SV=2	53	53	11308000000
Arhgdib	Rho GDP-dissociation inhibitor 2	Q61599	sp|Q61599|GDIR2_MOUSE Rho GDP-dissociation inhibitor 2 OS=Mus musculus OX=10090 GN=Arhgdib PE=1 SV=3	16	16	11291000000
Slc25a42	Mitochondrial coenzyme A transporter SLC25A42	Q8R0Y8	sp|Q8R0Y8|S2542_MOUSE Mitochondrial coenzyme A transporter SLC25A42 OS=Mus musculus OX=10090 GN=Slc25a42 PE=1 SV=1	15	15	11285000000
Mcur1	Mitochondrial calcium uniporter regulator 1	Q9CXD6	sp|Q9CXD6|MCUR1_MOUSE Mitochondrial calcium uniporter regulator 1 OS=Mus musculus OX=10090 GN=Mcur1 PE=1 SV=1	24	24	11247000000
Apmap	Adipocyte plasma membrane-associated protein	Q9D7N9	sp|Q9D7N9|APMAP_MOUSE Adipocyte plasma membrane-associated protein OS=Mus musculus OX=10090 GN=Apmap PE=1 SV=1	26	26	11239000000
Nudt2	Bis(5-nucleosyl)-tetraphosphatase [asymmetrical]	P56380	sp|P56380|AP4A_MOUSE Bis(5-nucleosyl)-tetraphosphatase [asymmetrical] OS=Mus musculus OX=10090 GN=Nudt2 PE=1 SV=3	16	16	11229000000
Ddx19a	ATP-dependent RNA helicase DDX19A	Q61655	sp|Q61655|DD19A_MOUSE ATP-dependent RNA helicase DDX19A OS=Mus musculus OX=10090 GN=Ddx19a PE=1 SV=2	32	32	11208000000
Rras2	Ras-related protein R-Ras2	P62071	sp|P62071|RRAS2_MOUSE Ras-related protein R-Ras2 OS=Mus musculus OX=10090 GN=Rras2 PE=1 SV=1	22	19	11181000000
Sgca	Alpha-sarcoglycan	P82350	sp|P82350|SGCA_MOUSE Alpha-sarcoglycan OS=Mus musculus OX=10090 GN=Sgca PE=1 SV=1	20	20	11177000000
Uqcc2	Ubiquinol-cytochrome-c reductase complex assembly factor 2	Q9CQY6	sp|Q9CQY6|UQCC2_MOUSE Ubiquinol-cytochrome-c reductase complex assembly factor 2 OS=Mus musculus OX=10090 GN=Uqcc2 PE=1 SV=1	12	12	11168000000
Rap2c	Ras-related protein Rap-2c	Q8BU31	sp|Q8BU31|RAP2C_MOUSE Ras-related protein Rap-2c OS=Mus musculus OX=10090 GN=Rap2c PE=1 SV=1	8	4	11161000000
Akap12	A-kinase anchor protein 12	Q9WTQ5	sp|Q9WTQ5|AKA12_MOUSE A-kinase anchor protein 12 OS=Mus musculus OX=10090 GN=Akap12 PE=1 SV=1	82	82	11156000000
Lnpep	Leucyl-cystinyl aminopeptidase	Q8C129	sp|Q8C129|LCAP_MOUSE Leucyl-cystinyl aminopeptidase OS=Mus musculus OX=10090 GN=Lnpep PE=1 SV=1	28	28	11138000000
Pdp1	[Pyruvate dehydrogenase [acetyl-transferring]]-phosphatase 1, mitochondrial	Q3UV70	sp|Q3UV70|PDP1_MOUSE [Pyruvate dehydrogenase [acetyl-transferring]]-phosphatase 1, mitochondrial OS=Mus musculus OX=10090 GN=Pdp1 PE=1 SV=1	31	31	11103000000
Ciapin1	Anamorsin	Q8WTY4	sp|Q8WTY4|CPIN1_MOUSE Anamorsin OS=Mus musculus OX=10090 GN=Ciapin1 PE=1 SV=1	20	20	11076000000
Cox20	Cytochrome c oxidase protein 20 homolog	Q9D7J4	sp|Q9D7J4|COX20_MOUSE Cytochrome c oxidase assembly protein COX20, mitochondrial OS=Mus musculus OX=10090 GN=Cox20 PE=1 SV=1	7	7	11075000000
Gcc2	GRIP and coiled-coil domain-containing protein 2	Q8CHG3	sp|Q8CHG3|GCC2_MOUSE GRIP and coiled-coil domain-containing protein 2 OS=Mus musculus OX=10090 GN=Gcc2 PE=1 SV=2	42	42	11068000000
Plcd1	1-phosphatidylinositol 4,5-bisphosphate phosphodiesterase delta-1	Q8R3B1	sp|Q8R3B1|PLCD1_MOUSE 1-phosphatidylinositol 4,5-bisphosphate phosphodiesterase delta-1 OS=Mus musculus OX=10090 GN=Plcd1 PE=1 SV=2	39	39	11053000000
Mrpl9	39S ribosomal protein L9, mitochondrial	Q99N94	sp|Q99N94|RM09_MOUSE 39S ribosomal protein L9, mitochondrial OS=Mus musculus OX=10090 GN=Mrpl9 PE=1 SV=2	23	23	11040000000
Isca1	Iron-sulfur cluster assembly 1 homolog, mitochondrial	Q9D924	sp|Q9D924|ISCA1_MOUSE Iron-sulfur cluster assembly 1 homolog, mitochondrial OS=Mus musculus OX=10090 GN=Isca1 PE=2 SV=1	12	12	11019000000
Gmfb	Glia maturation factor beta	Q9CQI3	sp|Q9CQI3|GMFB_MOUSE Glia maturation factor beta OS=Mus musculus OX=10090 GN=Gmfb PE=1 SV=3	12	11	11008000000
Lcp1	Plastin-2	Q61233	sp|Q61233|PLSL_MOUSE Plastin-2 OS=Mus musculus OX=10090 GN=Lcp1 PE=1 SV=4	36	35	10969000000
Mtfp1	Mitochondrial fission process protein 1	Q9CRB8	sp|Q9CRB8|MTFP1_MOUSE Mitochondrial fission process protein 1 OS=Mus musculus OX=10090 GN=Mtfp1 PE=1 SV=1	14	14	10969000000
H2-K1	H-2 class I histocompatibility antigen, K-B alpha chain	P01901	sp|P01901|HA1B_MOUSE H-2 class I histocompatibility antigen, K-B alpha chain OS=Mus musculus OX=10090 GN=H2-K1 PE=1 SV=1	11	7	10967000000
Pank4	Pantothenate kinase 4	Q80YV4	sp|Q80YV4|PANK4_MOUSE 4-phosphopantetheine phosphatase OS=Mus musculus OX=10090 GN=Pank4 PE=1 SV=2	47	47	10967000000
Apeh	Acylamino-acid-releasing enzyme	Q8R146	sp|Q8R146|APEH_MOUSE Acylamino-acid-releasing enzyme OS=Mus musculus OX=10090 GN=Apeh PE=1 SV=3	26	26	10962000000
Mtfr1l	Mitochondrial fission regulator 1-like	Q9CWE0	sp|Q9CWE0|MFR1L_MOUSE Mitochondrial fission regulator 1-like OS=Mus musculus OX=10090 GN=Mtfr1l PE=1 SV=1	20	20	10958000000
Ctnnd1	Catenin delta-1	P30999	sp|P30999|CTND1_MOUSE Catenin delta-1 OS=Mus musculus OX=10090 GN=Ctnnd1 PE=1 SV=2	59	57	10941000000
Snx5	Sorting nexin-5	Q9D8U8	sp|Q9D8U8|SNX5_MOUSE Sorting nexin-5 OS=Mus musculus OX=10090 GN=Snx5 PE=1 SV=1	35	33	10932000000
Mat2a	S-adenosylmethionine synthase isoform type-2	Q3THS6	sp|Q3THS6|METK2_MOUSE S-adenosylmethionine synthase isoform type-2 OS=Mus musculus OX=10090 GN=Mat2a PE=1 SV=2	26	22	10930000000
Ap2a2	AP-2 complex subunit alpha-2	P17427	sp|P17427|AP2A2_MOUSE AP-2 complex subunit alpha-2 OS=Mus musculus OX=10090 GN=Ap2a2 PE=1 SV=2	47	34	10900000000
Hn1	Hematological and neurological expressed 1 protein	P97825	sp|P97825|JUPI1_MOUSE Jupiter microtubule associated homolog 1 OS=Mus musculus OX=10090 GN=Jpt1 PE=1 SV=3	6	6	10893000000
Gstm5	Glutathione S-transferase Mu 5	P48774	sp|P48774|GSTM5_MOUSE Glutathione S-transferase Mu 5 OS=Mus musculus OX=10090 GN=Gstm5 PE=1 SV=1	24	24	10885000000
Map2k4	Dual specificity mitogen-activated protein kinase kinase 4	P47809	sp|P47809|MP2K4_MOUSE Dual specificity mitogen-activated protein kinase kinase 4 OS=Mus musculus OX=10090 GN=Map2k4 PE=1 SV=2	29	29	10858000000
Blvra	Biliverdin reductase A	Q9CY64	sp|Q9CY64|BIEA_MOUSE Biliverdin reductase A OS=Mus musculus OX=10090 GN=Blvra PE=1 SV=1	27	27	10842000000
Csde1	Cold shock domain-containing protein E1	Q91W50	sp|Q91W50|CSDE1_MOUSE Cold shock domain-containing protein E1 OS=Mus musculus OX=10090 GN=Csde1 PE=1 SV=1	58	58	10840000000
Hectd1	E3 ubiquitin-protein ligase HECTD1	Q69ZR2	sp|Q69ZR2|HECD1_MOUSE E3 ubiquitin-protein ligase HECTD1 OS=Mus musculus OX=10090 GN=Hectd1 PE=1 SV=2	79	79	10828000000
Rps24	40S ribosomal protein S24	P62849	sp|P62849|RS24_MOUSE 40S ribosomal protein S24 OS=Mus musculus OX=10090 GN=Rps24 PE=1 SV=1	14	14	10827000000
Uggt1	UDP-glucose:glycoprotein glucosyltransferase 1	Q6P5E4	sp|Q6P5E4|UGGG1_MOUSE UDP-glucose:glycoprotein glucosyltransferase 1 OS=Mus musculus OX=10090 GN=Uggt1 PE=1 SV=4	65	65	10811000000
Cacybp	Calcyclin-binding protein	Q9CXW3	sp|Q9CXW3|CYBP_MOUSE Calcyclin-binding protein OS=Mus musculus OX=10090 GN=Cacybp PE=1 SV=1	34	34	10802000000
Msi2	RNA-binding protein Musashi homolog 2	Q920Q6	sp|Q920Q6|MSI2H_MOUSE RNA-binding protein Musashi homolog 2 OS=Mus musculus OX=10090 GN=Msi2 PE=1 SV=1	19	19	10797000000
Mrpl39	39S ribosomal protein L39, mitochondrial	Q9JKF7	sp|Q9JKF7|RM39_MOUSE 39S ribosomal protein L39, mitochondrial OS=Mus musculus OX=10090 GN=Mrpl39 PE=1 SV=4	30	30	10789000000
Ephx1	Epoxide hydrolase 1	Q9D379	sp|Q9D379|HYEP_MOUSE Epoxide hydrolase 1 OS=Mus musculus OX=10090 GN=Ephx1 PE=1 SV=2	32	32	10781000000
Gls	Glutaminase kidney isoform, mitochondrial	D3Z7P3	sp|D3Z7P3|GLSK_MOUSE Glutaminase kidney isoform, mitochondrial OS=Mus musculus OX=10090 GN=Gls PE=1 SV=1	38	38	10768000000
Rhot2	Mitochondrial Rho GTPase 2	Q8JZN7	sp|Q8JZN7|MIRO2_MOUSE Mitochondrial Rho GTPase 2 OS=Mus musculus OX=10090 GN=Rhot2 PE=1 SV=1	23	22	10723000000
Akr1e2	1,5-anhydro-D-fructose reductase	Q9DCT1	sp|Q9DCT1|AKCL2_MOUSE 1,5-anhydro-D-fructose reductase OS=Mus musculus OX=10090 GN=Akr1e2 PE=1 SV=1	25	25	10709000000
Manf	Mesencephalic astrocyte-derived neurotrophic factor	Q9CXI5	sp|Q9CXI5|MANF_MOUSE Mesencephalic astrocyte-derived neurotrophic factor OS=Mus musculus OX=10090 GN=Manf PE=1 SV=1	14	14	10706000000
Dctn3	Dynactin subunit 3	Q9Z0Y1	sp|Q9Z0Y1|DCTN3_MOUSE Dynactin subunit 3 OS=Mus musculus OX=10090 GN=Dctn3 PE=1 SV=2	15	15	10705000000
Khsrp	Far upstream element-binding protein 2	Q3U0V1	sp|Q3U0V1|FUBP2_MOUSE Far upstream element-binding protein 2 OS=Mus musculus OX=10090 GN=Khsrp PE=1 SV=2	41	35	10688000000
Ivns1abp	Influenza virus NS1A-binding protein homolog	Q920Q8	sp|Q920Q8|NS1BP_MOUSE Influenza virus NS1A-binding protein homolog OS=Mus musculus OX=10090 GN=Ivns1abp PE=1 SV=2	38	38	10678000000
Ttc38	Tetratricopeptide repeat protein 38	A3KMP2	sp|A3KMP2|TTC38_MOUSE Tetratricopeptide repeat protein 38 OS=Mus musculus OX=10090 GN=Ttc38 PE=1 SV=2	26	26	10664000000
Ccdc51	Coiled-coil domain-containing protein 51	Q3URS9	sp|Q3URS9|MITOK_MOUSE Mitochondrial potassium channel OS=Mus musculus OX=10090 GN=Ccdc51 PE=1 SV=1	27	27	10612000000
Afm	Afamin	O89020	sp|O89020|AFAM_MOUSE Afamin OS=Mus musculus OX=10090 GN=Afm PE=1 SV=2	34	34	10590000000
Cygb	Cytoglobin	Q9CX80	sp|Q9CX80|CYGB_MOUSE Cytoglobin OS=Mus musculus OX=10090 GN=Cygb PE=1 SV=1	23	23	10568000000
Nhlrc2	NHL repeat-containing protein 2	Q8BZW8	sp|Q8BZW8|NHLC2_MOUSE NHL repeat-containing protein 2 OS=Mus musculus OX=10090 GN=Nhlrc2 PE=1 SV=1	26	26	10560000000
Plaa	Phospholipase A-2-activating protein	P27612	sp|P27612|PLAP_MOUSE Phospholipase A-2-activating protein OS=Mus musculus OX=10090 GN=Plaa PE=1 SV=4	49	49	10548000000
Mterf2	Transcription termination factor 2, mitochondrial	Q8BKY8	sp|Q8BKY8|MTEF2_MOUSE Transcription termination factor 2, mitochondrial OS=Mus musculus OX=10090 GN=Mterf2 PE=1 SV=1	23	23	10543000000
Tmed10	Transmembrane emp24 domain-containing protein 10	Q9D1D4	sp|Q9D1D4|TMEDA_MOUSE Transmembrane emp24 domain-containing protein 10 OS=Mus musculus OX=10090 GN=Tmed10 PE=1 SV=1	16	16	10476000000
Fscn1	Fascin	Q61553	sp|Q61553|FSCN1_MOUSE Fascin OS=Mus musculus OX=10090 GN=Fscn1 PE=1 SV=4	31	31	10471000000
Mrps31	28S ribosomal protein S31, mitochondrial	Q61733	sp|Q61733|RT31_MOUSE 28S ribosomal protein S31, mitochondrial OS=Mus musculus OX=10090 GN=Mrps31 PE=1 SV=1	31	31	10426000000
Dhrs11	Dehydrogenase/reductase SDR family member 11	Q3U0B3	sp|Q3U0B3|DHR11_MOUSE Dehydrogenase/reductase SDR family member 11 OS=Mus musculus OX=10090 GN=Dhrs11 PE=1 SV=1	17	17	10420000000
Eif3j1	Eukaryotic translation initiation factor 3 subunit J-A	Q3UGC7	sp|Q3UGC7|EI3JA_MOUSE Eukaryotic translation initiation factor 3 subunit J-A OS=Mus musculus OX=10090 GN=Eif3j1 PE=2 SV=1	26	26	10405000000
Lman1	Protein ERGIC-53	Q9D0F3	sp|Q9D0F3|LMAN1_MOUSE Protein ERGIC-53 OS=Mus musculus OX=10090 GN=Lman1 PE=1 SV=1	28	28	10388000000
Ipo5	Importin-5	Q8BKC5	sp|Q8BKC5|IPO5_MOUSE Importin-5 OS=Mus musculus OX=10090 GN=Ipo5 PE=1 SV=3	36	36	10381000000
Scrn3	Secernin-3	Q3TMH2	sp|Q3TMH2|SCRN3_MOUSE Secernin-3 OS=Mus musculus OX=10090 GN=Scrn3 PE=1 SV=1	23	23	10372000000
Mrpl22	39S ribosomal protein L22, mitochondrial	Q8BU88	sp|Q8BU88|RM22_MOUSE 39S ribosomal protein L22, mitochondrial OS=Mus musculus OX=10090 GN=Mrpl22 PE=1 SV=1	22	22	10333000000
Dhrs1	Dehydrogenase/reductase SDR family member 1	Q99L04	sp|Q99L04|DHRS1_MOUSE Dehydrogenase/reductase SDR family member 1 OS=Mus musculus OX=10090 GN=Dhrs1 PE=1 SV=1	24	24	10321000000
Mrps22	28S ribosomal protein S22, mitochondrial	Q9CXW2	sp|Q9CXW2|RT22_MOUSE 28S ribosomal protein S22, mitochondrial OS=Mus musculus OX=10090 GN=Mrps22 PE=1 SV=1	33	33	10315000000
Farsa	Phenylalanine--tRNA ligase alpha subunit	Q8C0C7	sp|Q8C0C7|SYFA_MOUSE Phenylalanine--tRNA ligase alpha subunit OS=Mus musculus OX=10090 GN=Farsa PE=1 SV=1	28	28	10314000000
Armc1	Armadillo repeat-containing protein 1	Q9D7A8	sp|Q9D7A8|ARMC1_MOUSE Armadillo repeat-containing protein 1 OS=Mus musculus OX=10090 GN=Armc1 PE=1 SV=1	22	22	10297000000
	Ig gamma-2A chain C region secreted form	P01864	sp|P01864|GCAB_MOUSE Ig gamma-2A chain C region secreted form OS=Mus musculus OX=10090 PE=1 SV=1	10	10	10252000000
Gfm2	Ribosome-releasing factor 2, mitochondrial	Q8R2Q4	sp|Q8R2Q4|RRF2M_MOUSE Ribosome-releasing factor 2, mitochondrial OS=Mus musculus OX=10090 GN=Gfm2 PE=1 SV=2	47	47	10217000000
Vps29	Vacuolar protein sorting-associated protein 29	Q9QZ88	sp|Q9QZ88|VPS29_MOUSE Vacuolar protein sorting-associated protein 29 OS=Mus musculus OX=10090 GN=Vps29 PE=1 SV=1	14	14	10211000000
Trim28	Transcription intermediary factor 1-beta	Q62318	sp|Q62318|TIF1B_MOUSE Transcription intermediary factor 1-beta OS=Mus musculus OX=10090 GN=Trim28 PE=1 SV=3	40	40	10201000000
Fdxr	NADPH:adrenodoxin oxidoreductase, mitochondrial	Q61578	sp|Q61578|ADRO_MOUSE NADPH:adrenodoxin oxidoreductase, mitochondrial OS=Mus musculus OX=10090 GN=Fdxr PE=1 SV=1	30	30	10193000000
Tmpo	Lamina-associated polypeptide 2, isoforms beta/delta/epsilon/gamma	Q61029	sp|Q61029|LAP2B_MOUSE Lamina-associated polypeptide 2, isoforms beta/delta/epsilon/gamma OS=Mus musculus OX=10090 GN=Tmpo PE=1 SV=4	30	16	10191000000
Sar1b	GTP-binding protein SAR1b	Q9CQC9	sp|Q9CQC9|SAR1B_MOUSE GTP-binding protein SAR1b OS=Mus musculus OX=10090 GN=Sar1b PE=1 SV=1	16	12	10154000000
Grb2	Growth factor receptor-bound protein 2	Q60631	sp|Q60631|GRB2_MOUSE Growth factor receptor-bound protein 2 OS=Mus musculus OX=10090 GN=Grb2 PE=1 SV=1	22	22	10142000000
Tom1l2	TOM1-like protein 2	Q5SRX1	sp|Q5SRX1|TM1L2_MOUSE TOM1-like protein 2 OS=Mus musculus OX=10090 GN=Tom1l2 PE=1 SV=1	28	28	10135000000
Cmc1	COX assembly mitochondrial protein homolog	Q9CPZ8	sp|Q9CPZ8|COXM1_MOUSE COX assembly mitochondrial protein homolog OS=Mus musculus OX=10090 GN=Cmc1 PE=1 SV=1	12	12	10129000000
Bloc1s5	Biogenesis of lysosome-related organelles complex 1 subunit 5	Q8R015	sp|Q8R015|BL1S5_MOUSE Biogenesis of lysosome-related organelles complex 1 subunit 5 OS=Mus musculus OX=10090 GN=Bloc1s5 PE=1 SV=1	14	14	10125000000
Prkaa2	5-AMP-activated protein kinase catalytic subunit alpha-2	Q8BRK8	sp|Q8BRK8|AAPK2_MOUSE 5-AMP-activated protein kinase catalytic subunit alpha-2 OS=Mus musculus OX=10090 GN=Prkaa2 PE=1 SV=3	28	24	10104000000
Inppl1	Phosphatidylinositol 3,4,5-trisphosphate 5-phosphatase 2	Q6P549	sp|Q6P549|SHIP2_MOUSE Phosphatidylinositol 3,4,5-trisphosphate 5-phosphatase 2 OS=Mus musculus OX=10090 GN=Inppl1 PE=1 SV=1	65	62	10092000000
Gng12	Guanine nucleotide-binding protein G(I)/G(S)/G(O) subunit gamma-12	Q9DAS9	sp|Q9DAS9|GBG12_MOUSE Guanine nucleotide-binding protein G(I)/G(S)/G(O) subunit gamma-12 OS=Mus musculus OX=10090 GN=Gng12 PE=1 SV=3	7	7	10092000000
Hnrnph1	Heterogeneous nuclear ribonucleoprotein H	O35737	sp|O35737|HNRH1_MOUSE Heterogeneous nuclear ribonucleoprotein H OS=Mus musculus OX=10090 GN=Hnrnph1 PE=1 SV=3	17	10	10090000000
Srsf3	Serine/arginine-rich splicing factor 3	P84104	sp|P84104|SRSF3_MOUSE Serine/arginine-rich splicing factor 3 OS=Mus musculus OX=10090 GN=Srsf3 PE=1 SV=1	13	12	10083000000
Ctnna3	Catenin alpha-3	Q65CL1	sp|Q65CL1|CTNA3_MOUSE Catenin alpha-3 OS=Mus musculus OX=10090 GN=Ctnna3 PE=1 SV=2	52	52	10065000000
Mavs	Mitochondrial antiviral-signaling protein	Q8VCF0	sp|Q8VCF0|MAVS_MOUSE Mitochondrial antiviral-signaling protein OS=Mus musculus OX=10090 GN=Mavs PE=1 SV=1	25	25	10055000000
Eif3b	Eukaryotic translation initiation factor 3 subunit B	Q8JZQ9	sp|Q8JZQ9|EIF3B_MOUSE Eukaryotic translation initiation factor 3 subunit B OS=Mus musculus OX=10090 GN=Eif3b PE=1 SV=1	43	43	10049000000
Camk2g	Calcium/calmodulin-dependent protein kinase type II subunit gamma	Q923T9	sp|Q923T9|KCC2G_MOUSE Calcium/calmodulin-dependent protein kinase type II subunit gamma OS=Mus musculus OX=10090 GN=Camk2g PE=1 SV=1	26	19	10040000000
Txn2	Thioredoxin, mitochondrial	P97493	sp|P97493|THIOM_MOUSE Thioredoxin, mitochondrial OS=Mus musculus OX=10090 GN=Txn2 PE=1 SV=1	7	7	10022000000
Gadd45gip1	Growth arrest and DNA damage-inducible proteins-interacting protein 1	Q9CR59	sp|Q9CR59|G45IP_MOUSE Growth arrest and DNA damage-inducible proteins-interacting protein 1 OS=Mus musculus OX=10090 GN=Gadd45gip1 PE=1 SV=1	12	12	10021000000
Atp6v1b2	V-type proton ATPase subunit B, brain isoform	P62814	sp|P62814|VATB2_MOUSE V-type proton ATPase subunit B, brain isoform OS=Mus musculus OX=10090 GN=Atp6v1b2 PE=1 SV=1	33	33	10002000000
Rab11fip5	Rab11 family-interacting protein 5	Q8R361	sp|Q8R361|RFIP5_MOUSE Rab11 family-interacting protein 5 OS=Mus musculus OX=10090 GN=Rab11fip5 PE=1 SV=2	38	38	9994500000
Dynlrb1	Dynein light chain roadblock-type 1	P62627	sp|P62627|DLRB1_MOUSE Dynein light chain roadblock-type 1 OS=Mus musculus OX=10090 GN=Dynlrb1 PE=1 SV=3	10	10	9989500000
Guk1	Guanylate kinase	Q64520	sp|Q64520|KGUA_MOUSE Guanylate kinase OS=Mus musculus OX=10090 GN=Guk1 PE=1 SV=2	18	18	9984500000
Chmp1a	Charged multivesicular body protein 1a	Q921W0	sp|Q921W0|CHM1A_MOUSE Charged multivesicular body protein 1a OS=Mus musculus OX=10090 GN=Chmp1a PE=1 SV=1	15	15	9981900000
Erp44	Endoplasmic reticulum resident protein 44	Q9D1Q6	sp|Q9D1Q6|ERP44_MOUSE Endoplasmic reticulum resident protein 44 OS=Mus musculus OX=10090 GN=Erp44 PE=1 SV=1	30	30	9976500000
Nit1	Nitrilase homolog 1	Q8VDK1	sp|Q8VDK1|NIT1_MOUSE Deaminated glutathione amidase OS=Mus musculus OX=10090 GN=Nit1 PE=1 SV=2	20	20	9957700000
Nploc4	Nuclear protein localization protein 4 homolog	P60670	sp|P60670|NPL4_MOUSE Nuclear protein localization protein 4 homolog OS=Mus musculus OX=10090 GN=Nploc4 PE=1 SV=3	38	38	9951600000
Vps13c	Vacuolar protein sorting-associated protein 13C	Q8BX70	sp|Q8BX70|VP13C_MOUSE Vacuolar protein sorting-associated protein 13C OS=Mus musculus OX=10090 GN=Vps13c PE=1 SV=2	100	100	9950900000
Psmd14	26S proteasome non-ATPase regulatory subunit 14	O35593	sp|O35593|PSDE_MOUSE 26S proteasome non-ATPase regulatory subunit 14 OS=Mus musculus OX=10090 GN=Psmd14 PE=1 SV=2	23	23	9916600000
Rcsd1	CapZ-interacting protein	Q3UZA1	sp|Q3UZA1|CPZIP_MOUSE CapZ-interacting protein OS=Mus musculus OX=10090 GN=Rcsd1 PE=1 SV=1	32	32	9915800000
Abcb7	ATP-binding cassette sub-family B member 7, mitochondrial	Q61102	sp|Q61102|ABCB7_MOUSE ATP-binding cassette sub-family B member 7, mitochondrial OS=Mus musculus OX=10090 GN=Abcb7 PE=1 SV=3	34	32	9915200000
Samhd1	Deoxynucleoside triphosphate triphosphohydrolase SAMHD1	Q60710	sp|Q60710|SAMH1_MOUSE Deoxynucleoside triphosphate triphosphohydrolase SAMHD1 OS=Mus musculus OX=10090 GN=Samhd1 PE=1 SV=3	45	45	9887900000
Hprt1	Hypoxanthine-guanine phosphoribosyltransferase	P00493	sp|P00493|HPRT_MOUSE Hypoxanthine-guanine phosphoribosyltransferase OS=Mus musculus OX=10090 GN=Hprt1 PE=1 SV=3	17	17	9883900000
Eif2a	Eukaryotic translation initiation factor 2A	Q8BJW6	sp|Q8BJW6|EIF2A_MOUSE Eukaryotic translation initiation factor 2A OS=Mus musculus OX=10090 GN=Eif2a PE=1 SV=2	26	26	9878600000
Csnk2a1	Casein kinase II subunit alpha	Q60737	sp|Q60737|CSK21_MOUSE Casein kinase II subunit alpha OS=Mus musculus OX=10090 GN=Csnk2a1 PE=1 SV=2	17	17	9850400000
Metap2	Methionine aminopeptidase 2	O08663	sp|O08663|MAP2_MOUSE Methionine aminopeptidase 2 OS=Mus musculus OX=10090 GN=Metap2 PE=1 SV=1	32	32	9845200000
Hnrnpa0	Heterogeneous nuclear ribonucleoprotein A0	Q9CX86	sp|Q9CX86|ROA0_MOUSE Heterogeneous nuclear ribonucleoprotein A0 OS=Mus musculus OX=10090 GN=Hnrnpa0 PE=1 SV=1	23	23	9830100000
Naa15	N-alpha-acetyltransferase 15, NatA auxiliary subunit	Q80UM3	sp|Q80UM3|NAA15_MOUSE N-alpha-acetyltransferase 15, NatA auxiliary subunit OS=Mus musculus OX=10090 GN=Naa15 PE=1 SV=1	62	55	9814700000
Ighm	Ig mu chain C region	P01872	sp|P01872|IGHM_MOUSE Immunoglobulin heavy constant mu OS=Mus musculus OX=10090 GN=Ighm PE=1 SV=2	27	27	9810000000
Sh3glb2	Endophilin-B2	Q8R3V5	sp|Q8R3V5|SHLB2_MOUSE Endophilin-B2 OS=Mus musculus OX=10090 GN=Sh3glb2 PE=1 SV=2	24	24	9776600000
Aldoc	Fructose-bisphosphate aldolase C	P05063	sp|P05063|ALDOC_MOUSE Fructose-bisphosphate aldolase C OS=Mus musculus OX=10090 GN=Aldoc PE=1 SV=4	2	2	9764700000
Cfi	Complement factor I	Q61129	sp|Q61129|CFAI_MOUSE Complement factor I OS=Mus musculus OX=10090 GN=Cfi PE=1 SV=3	29	29	9761200000
Dhodh	Dihydroorotate dehydrogenase (quinone), mitochondrial	O35435	sp|O35435|PYRD_MOUSE Dihydroorotate dehydrogenase (quinone), mitochondrial OS=Mus musculus OX=10090 GN=Dhodh PE=1 SV=2	29	29	9759900000
Myl6	Myosin light polypeptide 6	Q60605	sp|Q60605|MYL6_MOUSE Myosin light polypeptide 6 OS=Mus musculus OX=10090 GN=Myl6 PE=1 SV=3	13	12	9699300000
Stx12	Syntaxin-12	Q9ER00	sp|Q9ER00|STX12_MOUSE Syntaxin-12 OS=Mus musculus OX=10090 GN=Stx12 PE=1 SV=1	20	20	9692100000
Adh1	Alcohol dehydrogenase 1	P00329	sp|P00329|ADH1_MOUSE Alcohol dehydrogenase 1 OS=Mus musculus OX=10090 GN=Adh1 PE=1 SV=2	21	21	9680800000
Cst3	Cystatin-C	P21460	sp|P21460|CYTC_MOUSE Cystatin-C OS=Mus musculus OX=10090 GN=Cst3 PE=1 SV=2	9	9	9680500000
Srsf1	Serine/arginine-rich splicing factor 1	Q6PDM2	sp|Q6PDM2|SRSF1_MOUSE Serine/arginine-rich splicing factor 1 OS=Mus musculus OX=10090 GN=Srsf1 PE=1 SV=3	22	21	9679100000
Arpc5l	Actin-related protein 2/3 complex subunit 5-like protein	Q9D898	sp|Q9D898|ARP5L_MOUSE Actin-related protein 2/3 complex subunit 5-like protein OS=Mus musculus OX=10090 GN=Arpc5l PE=1 SV=1	13	13	9621400000
Prpf19	Pre-mRNA-processing factor 19	Q99KP6	sp|Q99KP6|PRP19_MOUSE Pre-mRNA-processing factor 19 OS=Mus musculus OX=10090 GN=Prpf19 PE=1 SV=1	28	28	9597500000
Ubr4	E3 ubiquitin-protein ligase UBR4	A2AN08	sp|A2AN08|UBR4_MOUSE E3 ubiquitin-protein ligase UBR4 OS=Mus musculus OX=10090 GN=Ubr4 PE=1 SV=1	92	92	9594700000
Ppp1r2	Protein phosphatase inhibitor 2	Q9DCL8	sp|Q9DCL8|IPP2_MOUSE Protein phosphatase inhibitor 2 OS=Mus musculus OX=10090 GN=Ppp1r2 PE=1 SV=3	20	20	9580300000
Isoc1	Isochorismatase domain-containing protein 1	Q91V64	sp|Q91V64|ISOC1_MOUSE Isochorismatase domain-containing protein 1 OS=Mus musculus OX=10090 GN=Isoc1 PE=1 SV=1	13	13	9568000000
Mrps23	28S ribosomal protein S23, mitochondrial	Q8VE22	sp|Q8VE22|RT23_MOUSE 28S ribosomal protein S23, mitochondrial OS=Mus musculus OX=10090 GN=Mrps23 PE=1 SV=1	18	18	9544300000
Ncam1	Neural cell adhesion molecule 1	P13595	sp|P13595|NCAM1_MOUSE Neural cell adhesion molecule 1 OS=Mus musculus OX=10090 GN=Ncam1 PE=1 SV=3	9	9	9527400000
Bag2	BAG family molecular chaperone regulator 2	Q91YN9	sp|Q91YN9|BAG2_MOUSE BAG family molecular chaperone regulator 2 OS=Mus musculus OX=10090 GN=Bag2 PE=1 SV=1	19	19	9509700000
Fah	Fumarylacetoacetase	P35505	sp|P35505|FAAA_MOUSE Fumarylacetoacetase OS=Mus musculus OX=10090 GN=Fah PE=1 SV=2	18	18	9501600000
		P0DP99	sp|P0DP99|STMP1_MOUSE Short transmembrane mitochondrial protein 1 OS=Mus musculus OX=10090 GN=Stmp1 PE=3 SV=1	2	2	9480700000
Ppp2r2a	Serine/threonine-protein phosphatase 2A 55 kDa regulatory subunit B alpha isoform	Q6P1F6	sp|Q6P1F6|2ABA_MOUSE Serine/threonine-protein phosphatase 2A 55 kDa regulatory subunit B alpha isoform OS=Mus musculus OX=10090 GN=Ppp2r2a PE=1 SV=1	26	17	9465800000
Ube2d3	Ubiquitin-conjugating enzyme E2 D3	P61079	sp|P61079|UB2D3_MOUSE Ubiquitin-conjugating enzyme E2 D3 OS=Mus musculus OX=10090 GN=Ube2d3 PE=1 SV=1	8	5	9461400000
Hnrnpf	Heterogeneous nuclear ribonucleoprotein F	Q9Z2X1	sp|Q9Z2X1|HNRPF_MOUSE Heterogeneous nuclear ribonucleoprotein F OS=Mus musculus OX=10090 GN=Hnrnpf PE=1 SV=3	24	21	9459000000
Purb	Transcriptional activator protein Pur-beta	O35295	sp|O35295|PURB_MOUSE Transcriptional activator protein Pur-beta OS=Mus musculus OX=10090 GN=Purb PE=1 SV=3	23	23	9456000000
Myot	Myotilin	Q9JIF9	sp|Q9JIF9|MYOTI_MOUSE Myotilin OS=Mus musculus OX=10090 GN=Myot PE=1 SV=1	33	33	9455600000
Ftl1	Ferritin light chain 1	P29391	sp|P29391|FRIL1_MOUSE Ferritin light chain 1 OS=Mus musculus OX=10090 GN=Ftl1 PE=1 SV=2	15	15	9442900000
Hmox2	Heme oxygenase 2	O70252	sp|O70252|HMOX2_MOUSE Heme oxygenase 2 OS=Mus musculus OX=10090 GN=Hmox2 PE=1 SV=1	30	30	9434900000
Ppp2r5a	Serine/threonine-protein phosphatase 2A 56 kDa regulatory subunit alpha isoform	Q6PD03	sp|Q6PD03|2A5A_MOUSE Serine/threonine-protein phosphatase 2A 56 kDa regulatory subunit alpha isoform OS=Mus musculus OX=10090 GN=Ppp2r5a PE=1 SV=1	26	26	9431400000
Lamtor3	Ragulator complex protein LAMTOR3	O88653	sp|O88653|LTOR3_MOUSE Ragulator complex protein LAMTOR3 OS=Mus musculus OX=10090 GN=Lamtor3 PE=1 SV=1	6	6	9395800000
Ank1	Ankyrin-1	Q02357	sp|Q02357|ANK1_MOUSE Ankyrin-1 OS=Mus musculus OX=10090 GN=Ank1 PE=1 SV=2	72	72	9383400000
Bag6	Large proline-rich protein BAG6	Q9Z1R2	sp|Q9Z1R2|BAG6_MOUSE Large proline-rich protein BAG6 OS=Mus musculus OX=10090 GN=Bag6 PE=1 SV=1	30	30	9381000000
Slc25a22	Mitochondrial glutamate carrier 1	Q9D6M3	sp|Q9D6M3|GHC1_MOUSE Mitochondrial glutamate carrier 1 OS=Mus musculus OX=10090 GN=Slc25a22 PE=1 SV=1	21	21	9362600000
Npepl1	Probable aminopeptidase NPEPL1	Q6NSR8	sp|Q6NSR8|PEPL1_MOUSE Probable aminopeptidase NPEPL1 OS=Mus musculus OX=10090 GN=Npepl1 PE=1 SV=1	22	22	9356400000
Atp2b1	Plasma membrane calcium-transporting ATPase 1	G5E829	sp|G5E829|AT2B1_MOUSE Plasma membrane calcium-transporting ATPase 1 OS=Mus musculus OX=10090 GN=Atp2b1 PE=1 SV=1	44	34	9349400000
Srsf2	Serine/arginine-rich splicing factor 2	Q62093	sp|Q62093|SRSF2_MOUSE Serine/arginine-rich splicing factor 2 OS=Mus musculus OX=10090 GN=Srsf2 PE=1 SV=4	12	12	9316900000
Snx6	Sorting nexin-6	Q6P8X1	sp|Q6P8X1|SNX6_MOUSE Sorting nexin-6 OS=Mus musculus OX=10090 GN=Snx6 PE=1 SV=2	33	33	9303500000
Eif5	Eukaryotic translation initiation factor 5	P59325	sp|P59325|IF5_MOUSE Eukaryotic translation initiation factor 5 OS=Mus musculus OX=10090 GN=Eif5 PE=1 SV=1	31	31	9299700000
Golga3	Golgin subfamily A member 3	P55937	sp|P55937|GOGA3_MOUSE Golgin subfamily A member 3 OS=Mus musculus OX=10090 GN=Golga3 PE=1 SV=3	91	91	9293000000
Acyp1	Acylphosphatase-1	P56376	sp|P56376|ACYP1_MOUSE Acylphosphatase-1 OS=Mus musculus OX=10090 GN=Acyp1 PE=1 SV=2	13	13	9277600000
Chordc1	Cysteine and histidine-rich domain-containing protein 1	Q9D1P4	sp|Q9D1P4|CHRD1_MOUSE Cysteine and histidine-rich domain-containing protein 1 OS=Mus musculus OX=10090 GN=Chordc1 PE=1 SV=1	27	27	9266200000
Sgta	Small glutamine-rich tetratricopeptide repeat-containing protein alpha	Q8BJU0	sp|Q8BJU0|SGTA_MOUSE Small glutamine-rich tetratricopeptide repeat-containing protein alpha OS=Mus musculus OX=10090 GN=Sgta PE=1 SV=2	17	17	9258000000
Eif4e	Eukaryotic translation initiation factor 4E	P63073	sp|P63073|IF4E_MOUSE Eukaryotic translation initiation factor 4E OS=Mus musculus OX=10090 GN=Eif4e PE=1 SV=1	13	13	9252200000
Dbnl	Drebrin-like protein	Q62418	sp|Q62418|DBNL_MOUSE Drebrin-like protein OS=Mus musculus OX=10090 GN=Dbnl PE=1 SV=2	31	30	9226800000
Abracl	Costars family protein ABRACL	Q4KML4	sp|Q4KML4|ABRAL_MOUSE Costars family protein ABRACL OS=Mus musculus OX=10090 GN=Abracl PE=1 SV=1	5	5	9222600000
Fetub	Fetuin-B	Q9QXC1	sp|Q9QXC1|FETUB_MOUSE Fetuin-B OS=Mus musculus OX=10090 GN=Fetub PE=1 SV=1	20	20	9191100000
Snca	Alpha-synuclein	O55042	sp|O55042|SYUA_MOUSE Alpha-synuclein OS=Mus musculus OX=10090 GN=Snca PE=1 SV=2	12	9	9157300000
Oplah	5-oxoprolinase	Q8K010	sp|Q8K010|OPLA_MOUSE 5-oxoprolinase OS=Mus musculus OX=10090 GN=Oplah PE=1 SV=1	55	55	9142100000
Mri1	Methylthioribose-1-phosphate isomerase	Q9CQT1	sp|Q9CQT1|MTNA_MOUSE Methylthioribose-1-phosphate isomerase OS=Mus musculus OX=10090 GN=Mri1 PE=1 SV=1	21	21	9119900000
Echdc2	Enoyl-CoA hydratase domain-containing protein 2, mitochondrial	Q3TLP5	sp|Q3TLP5|ECHD2_MOUSE Enoyl-CoA hydratase domain-containing protein 2, mitochondrial OS=Mus musculus OX=10090 GN=Echdc2 PE=1 SV=2	14	14	9114800000
Mrps15	28S ribosomal protein S15, mitochondrial	Q9DC71	sp|Q9DC71|RT15_MOUSE 28S ribosomal protein S15, mitochondrial OS=Mus musculus OX=10090 GN=Mrps15 PE=1 SV=2	28	28	9108000000
Fbp2	Fructose-1,6-bisphosphatase isozyme 2	P70695	sp|P70695|F16P2_MOUSE Fructose-1,6-bisphosphatase isozyme 2 OS=Mus musculus OX=10090 GN=Fbp2 PE=1 SV=2	19	19	9081700000
Hook3	Protein Hook homolog 3	Q8BUK6	sp|Q8BUK6|HOOK3_MOUSE Protein Hook homolog 3 OS=Mus musculus OX=10090 GN=Hook3 PE=1 SV=2	59	58	9065700000
Snrpd1	Small nuclear ribonucleoprotein Sm D1	P62315	sp|P62315|SMD1_MOUSE Small nuclear ribonucleoprotein Sm D1 OS=Mus musculus OX=10090 GN=Snrpd1 PE=1 SV=1	5	5	9056600000
Ppp1cb	Serine/threonine-protein phosphatase PP1-beta catalytic subunit	P62141	sp|P62141|PP1B_MOUSE Serine/threonine-protein phosphatase PP1-beta catalytic subunit OS=Mus musculus OX=10090 GN=Ppp1cb PE=1 SV=3	6	6	9042600000
Kpna4	Importin subunit alpha-3	O35343	sp|O35343|IMA3_MOUSE Importin subunit alpha-3 OS=Mus musculus OX=10090 GN=Kpna4 PE=1 SV=1	15	15	9030800000
Cbr2	Carbonyl reductase [NADPH] 2	P08074	sp|P08074|CBR2_MOUSE Carbonyl reductase [NADPH] 2 OS=Mus musculus OX=10090 GN=Cbr2 PE=1 SV=1	20	19	9024400000
Otud4	OTU domain-containing protein 4	B2RRE7	sp|B2RRE7|OTUD4_MOUSE OTU domain-containing protein 4 OS=Mus musculus OX=10090 GN=Otud4 PE=1 SV=1	32	32	8985200000
Atp2b4	Calcium-transporting ATPase	Q6Q477	sp|Q6Q477|AT2B4_MOUSE Plasma membrane calcium-transporting ATPase 4 OS=Mus musculus OX=10090 GN=Atp2b4 PE=1 SV=1	28	28	8971000000
Mipep	Mitochondrial intermediate peptidase	A6H611	sp|A6H611|MIPEP_MOUSE Mitochondrial intermediate peptidase OS=Mus musculus OX=10090 GN=Mipep PE=1 SV=1	39	39	8960700000
Ndufa3	NADH dehydrogenase [ubiquinone] 1 alpha subcomplex subunit 3	Q9CQ91	sp|Q9CQ91|NDUA3_MOUSE NADH dehydrogenase [ubiquinone] 1 alpha subcomplex subunit 3 OS=Mus musculus OX=10090 GN=Ndufa3 PE=1 SV=1	3	3	8958500000
Pam16	Mitochondrial import inner membrane translocase subunit TIM16	Q9CQV1	sp|Q9CQV1|TIM16_MOUSE Mitochondrial import inner membrane translocase subunit TIM16 OS=Mus musculus OX=10090 GN=Pam16 PE=1 SV=1	12	12	8952900000
Eif3d	Eukaryotic translation initiation factor 3 subunit D	O70194	sp|O70194|EIF3D_MOUSE Eukaryotic translation initiation factor 3 subunit D OS=Mus musculus OX=10090 GN=Eif3d PE=1 SV=2	28	28	8948400000
Parvb	Beta-parvin	Q9ES46	sp|Q9ES46|PARVB_MOUSE Beta-parvin OS=Mus musculus OX=10090 GN=Parvb PE=1 SV=1	14	14	8924100000
Cops5	COP9 signalosome complex subunit 5	O35864	sp|O35864|CSN5_MOUSE COP9 signalosome complex subunit 5 OS=Mus musculus OX=10090 GN=Cops5 PE=1 SV=3	25	25	8901300000
Srprb	Signal recognition particle receptor subunit beta	P47758	sp|P47758|SRPRB_MOUSE Signal recognition particle receptor subunit beta OS=Mus musculus OX=10090 GN=Srprb PE=1 SV=1	10	10	8880100000
Psmd5	26S proteasome non-ATPase regulatory subunit 5	Q8BJY1	sp|Q8BJY1|PSMD5_MOUSE 26S proteasome non-ATPase regulatory subunit 5 OS=Mus musculus OX=10090 GN=Psmd5 PE=1 SV=4	25	24	8855400000
Nt5dc3	5-nucleotidase domain-containing protein 3	Q3UHB1	sp|Q3UHB1|NT5D3_MOUSE 5-nucleotidase domain-containing protein 3 OS=Mus musculus OX=10090 GN=Nt5dc3 PE=1 SV=1	34	34	8847000000
Postn	Periostin	Q62009	sp|Q62009|POSTN_MOUSE Periostin OS=Mus musculus OX=10090 GN=Postn PE=1 SV=2	59	59	8844800000
Lactb2	Beta-lactamase-like protein 2	Q99KR3	sp|Q99KR3|LACB2_MOUSE Endoribonuclease LACTB2 OS=Mus musculus OX=10090 GN=Lactb2 PE=1 SV=1	19	19	8837900000
Cops3	COP9 signalosome complex subunit 3	O88543	sp|O88543|CSN3_MOUSE COP9 signalosome complex subunit 3 OS=Mus musculus OX=10090 GN=Cops3 PE=1 SV=3	19	19	8826500000
Mrpl2	39S ribosomal protein L2, mitochondrial	Q9D773	sp|Q9D773|RM02_MOUSE 39S ribosomal protein L2, mitochondrial OS=Mus musculus OX=10090 GN=Mrpl2 PE=1 SV=1	24	24	8815400000
Crk	Adapter molecule crk	Q64010	sp|Q64010|CRK_MOUSE Adapter molecule crk OS=Mus musculus OX=10090 GN=Crk PE=1 SV=1	29	29	8781500000
C5	Complement C5	P06684	sp|P06684|CO5_MOUSE Complement C5 OS=Mus musculus OX=10090 GN=C5 PE=1 SV=2	59	57	8775000000
Mrps34	28S ribosomal protein S34, mitochondrial	Q9JIK9	sp|Q9JIK9|RT34_MOUSE 28S ribosomal protein S34, mitochondrial OS=Mus musculus OX=10090 GN=Mrps34 PE=1 SV=1	20	20	8738500000
Stoml2	Stomatin-like protein 2, mitochondrial	Q99JB2	sp|Q99JB2|STML2_MOUSE Stomatin-like protein 2, mitochondrial OS=Mus musculus OX=10090 GN=Stoml2 PE=1 SV=1	26	26	8730600000
Gmps	GMP synthase [glutamine-hydrolyzing]	Q3THK7	sp|Q3THK7|GUAA_MOUSE GMP synthase [glutamine-hydrolyzing] OS=Mus musculus OX=10090 GN=Gmps PE=1 SV=2	51	51	8728700000
Eif5b	Eukaryotic translation initiation factor 5B	Q05D44	sp|Q05D44|IF2P_MOUSE Eukaryotic translation initiation factor 5B OS=Mus musculus OX=10090 GN=Eif5b PE=1 SV=2	49	49	8710100000
Stat3	Signal transducer and activator of transcription 3	P42227	sp|P42227|STAT3_MOUSE Signal transducer and activator of transcription 3 OS=Mus musculus OX=10090 GN=Stat3 PE=1 SV=2	42	41	8679800000
Nudt8	Nucleoside diphosphate-linked moiety X motif 8, mitochondrial	Q9CR24	sp|Q9CR24|NUDT8_MOUSE Nucleoside diphosphate-linked moiety X motif 8 OS=Mus musculus OX=10090 GN=Nudt8 PE=1 SV=1	13	13	8668100000
Obsl1	Obscurin-like protein 1	D3YYU8	sp|D3YYU8|OBSL1_MOUSE Obscurin-like protein 1 OS=Mus musculus OX=10090 GN=Obsl1 PE=1 SV=1	55	55	8663500000
44447	Septin-8	Q8CHH9	sp|Q8CHH9|SEPT8_MOUSE Septin-8 OS=Mus musculus OX=10090 GN=Septin8 PE=1 SV=4	23	23	8657100000
Map2k1	Dual specificity mitogen-activated protein kinase kinase 1	P31938	sp|P31938|MP2K1_MOUSE Dual specificity mitogen-activated protein kinase kinase 1 OS=Mus musculus OX=10090 GN=Map2k1 PE=1 SV=2	26	17	8632100000
Nt5c3b	7-methylguanosine phosphate-specific 5-nucleotidase	Q3UFY7	sp|Q3UFY7|5NT3B_MOUSE 7-methylguanosine phosphate-specific 5-nucleotidase OS=Mus musculus OX=10090 GN=Nt5c3b PE=1 SV=3	18	18	8608000000
Plcl1	Inactive phospholipase C-like protein 1	Q3USB7	sp|Q3USB7|PLCL1_MOUSE Inactive phospholipase C-like protein 1 OS=Mus musculus OX=10090 GN=Plcl1 PE=1 SV=3	8	7	8596400000
	Uncharacterized protein C6orf203 homolog	Q9CQF4	sp|Q9CQF4|MRES1_MOUSE Mitochondrial transcription rescue factor 1 OS=Mus musculus OX=10090 GN=Mtres1 PE=1 SV=1	16	16	8579700000
Pdxk	Pyridoxal kinase	Q8K183	sp|Q8K183|PDXK_MOUSE Pyridoxal kinase OS=Mus musculus OX=10090 GN=Pdxk PE=1 SV=1	14	14	8546900000
Rala	Ras-related protein Ral-A	P63321	sp|P63321|RALA_MOUSE Ras-related protein Ral-A OS=Mus musculus OX=10090 GN=Rala PE=1 SV=1	18	10	8533000000
Triap1	TP53-regulated inhibitor of apoptosis 1	Q9D8Z2	sp|Q9D8Z2|TRIA1_MOUSE TP53-regulated inhibitor of apoptosis 1 OS=Mus musculus OX=10090 GN=Triap1 PE=1 SV=1	14	14	8530100000
Gsta3	Glutathione S-transferase A3	P30115	sp|P30115|GSTA3_MOUSE Glutathione S-transferase A3 OS=Mus musculus OX=10090 GN=Gsta3 PE=1 SV=2	14	12	8510300000
Hmgb2	High mobility group protein B2	P30681	sp|P30681|HMGB2_MOUSE High mobility group protein B2 OS=Mus musculus OX=10090 GN=Hmgb2 PE=1 SV=3	14	14	8491900000
Kpna3	Importin subunit alpha-4	O35344	sp|O35344|IMA4_MOUSE Importin subunit alpha-4 OS=Mus musculus OX=10090 GN=Kpna3 PE=1 SV=1	26	17	8466700000
Tars	Threonine--tRNA ligase, cytoplasmic	Q9D0R2	sp|Q9D0R2|SYTC_MOUSE Threonine--tRNA ligase 1, cytoplasmic OS=Mus musculus OX=10090 GN=Tars1 PE=1 SV=2	43	42	8456600000
Pcp4l1	Purkinje cell protein 4-like protein 1	Q6W8Q3	sp|Q6W8Q3|PC4L1_MOUSE Purkinje cell protein 4-like protein 1 OS=Mus musculus OX=10090 GN=Pcp4l1 PE=1 SV=1	5	5	8451000000
Cspg4	Chondroitin sulfate proteoglycan 4	Q8VHY0	sp|Q8VHY0|CSPG4_MOUSE Chondroitin sulfate proteoglycan 4 OS=Mus musculus OX=10090 GN=Cspg4 PE=1 SV=3	71	71	8447100000
Khdrbs1	KH domain-containing, RNA-binding, signal transduction-associated protein 1	Q60749	sp|Q60749|KHDR1_MOUSE KH domain-containing, RNA-binding, signal transduction-associated protein 1 OS=Mus musculus OX=10090 GN=Khdrbs1 PE=1 SV=2	21	14	8430900000
Aimp2	Aminoacyl tRNA synthase complex-interacting multifunctional protein 2	Q8R010	sp|Q8R010|AIMP2_MOUSE Aminoacyl tRNA synthase complex-interacting multifunctional protein 2 OS=Mus musculus OX=10090 GN=Aimp2 PE=1 SV=2	19	19	8412300000
Abcb10	ATP-binding cassette sub-family B member 10, mitochondrial	Q9JI39	sp|Q9JI39|ABCBA_MOUSE ATP-binding cassette sub-family B member 10, mitochondrial OS=Mus musculus OX=10090 GN=Abcb10 PE=1 SV=1	23	23	8411400000
Tomm40	Mitochondrial import receptor subunit TOM40 homolog	Q9QYA2	sp|Q9QYA2|TOM40_MOUSE Mitochondrial import receptor subunit TOM40 homolog OS=Mus musculus OX=10090 GN=Tomm40 PE=1 SV=3	16	16	8410300000
Ptprm	Receptor-type tyrosine-protein phosphatase mu	P28828	sp|P28828|PTPRM_MOUSE Receptor-type tyrosine-protein phosphatase mu OS=Mus musculus OX=10090 GN=Ptprm PE=1 SV=2	17	16	8407600000
Nsf	Vesicle-fusing ATPase	P46460	sp|P46460|NSF_MOUSE Vesicle-fusing ATPase OS=Mus musculus OX=10090 GN=Nsf PE=1 SV=2	45	45	8403800000
Blmh	Bleomycin hydrolase	Q8R016	sp|Q8R016|BLMH_MOUSE Bleomycin hydrolase OS=Mus musculus OX=10090 GN=Blmh PE=1 SV=1	32	32	8402400000
Rab5c	Ras-related protein Rab-5C	P35278	sp|P35278|RAB5C_MOUSE Ras-related protein Rab-5C OS=Mus musculus OX=10090 GN=Rab5c PE=1 SV=2	14	11	8384700000
Yars2	Tyrosine--tRNA ligase, mitochondrial	Q8BYL4	sp|Q8BYL4|SYYM_MOUSE Tyrosine--tRNA ligase, mitochondrial OS=Mus musculus OX=10090 GN=Yars2 PE=1 SV=2	27	27	8372900000
Arhgap31	Rho GTPase-activating protein 31	A6X8Z5	sp|A6X8Z5|RHG31_MOUSE Rho GTPase-activating protein 31 OS=Mus musculus OX=10090 GN=Arhgap31 PE=1 SV=1	13	12	8355400000
Dazap1	DAZ-associated protein 1	Q9JII5	sp|Q9JII5|DAZP1_MOUSE DAZ-associated protein 1 OS=Mus musculus OX=10090 GN=Dazap1 PE=1 SV=2	15	15	8347400000
Rdh13	Retinol dehydrogenase 13	Q8CEE7	sp|Q8CEE7|RDH13_MOUSE Retinol dehydrogenase 13 OS=Mus musculus OX=10090 GN=Rdh13 PE=1 SV=1	27	27	8346200000
Mrps35	28S ribosomal protein S35, mitochondrial	Q8BJZ4	sp|Q8BJZ4|RT35_MOUSE 28S ribosomal protein S35, mitochondrial OS=Mus musculus OX=10090 GN=Mrps35 PE=1 SV=2	23	23	8345700000
Ensa	Alpha-endosulfine	P60840	sp|P60840|ENSA_MOUSE Alpha-endosulfine OS=Mus musculus OX=10090 GN=Ensa PE=1 SV=1	17	15	8341300000
Chchd4	Mitochondrial intermembrane space import and assembly protein 40	Q8VEA4	sp|Q8VEA4|MIA40_MOUSE Mitochondrial intermembrane space import and assembly protein 40 OS=Mus musculus OX=10090 GN=Chchd4 PE=1 SV=1	10	10	8336300000
Rab18	Ras-related protein Rab-18	P35293	sp|P35293|RAB18_MOUSE Ras-related protein Rab-18 OS=Mus musculus OX=10090 GN=Rab18 PE=1 SV=2	25	25	8300000000
Flot1	Flotillin-1	O08917	sp|O08917|FLOT1_MOUSE Flotillin-1 OS=Mus musculus OX=10090 GN=Flot1 PE=1 SV=1	42	42	8294800000
Mrps5	28S ribosomal protein S5, mitochondrial	Q99N87	sp|Q99N87|RT05_MOUSE 28S ribosomal protein S5, mitochondrial OS=Mus musculus OX=10090 GN=Mrps5 PE=1 SV=1	28	28	8292000000
Itsn1	Intersectin-1	Q9Z0R4	sp|Q9Z0R4|ITSN1_MOUSE Intersectin-1 OS=Mus musculus OX=10090 GN=Itsn1 PE=1 SV=2	50	26	8286200000
Thop1	Thimet oligopeptidase	Q8C1A5	sp|Q8C1A5|THOP1_MOUSE Thimet oligopeptidase OS=Mus musculus OX=10090 GN=Thop1 PE=1 SV=1	39	39	8268500000
Lars	Leucine--tRNA ligase, cytoplasmic	Q8BMJ2	sp|Q8BMJ2|SYLC_MOUSE Leucine--tRNA ligase, cytoplasmic OS=Mus musculus OX=10090 GN=Lars1 PE=1 SV=2	80	80	8265600000
Pxn	Paxillin	Q8VI36	sp|Q8VI36|PAXI_MOUSE Paxillin OS=Mus musculus OX=10090 GN=Pxn PE=1 SV=1	34	34	8237900000
Prodh	Proline dehydrogenase 1, mitochondrial	Q9WU79	sp|Q9WU79|PROD_MOUSE Proline dehydrogenase 1, mitochondrial OS=Mus musculus OX=10090 GN=Prodh PE=1 SV=2	38	38	8233900000
Coro1a	Coronin-1A	O89053	sp|O89053|COR1A_MOUSE Coronin-1A OS=Mus musculus OX=10090 GN=Coro1a PE=1 SV=5	29	28	8232300000
Coro1c	Coronin-1C	Q9WUM4	sp|Q9WUM4|COR1C_MOUSE Coronin-1C OS=Mus musculus OX=10090 GN=Coro1c PE=1 SV=2	34	30	8193300000
Gcsh	Glycine cleavage system H protein, mitochondrial	Q91WK5	sp|Q91WK5|GCSH_MOUSE Glycine cleavage system H protein, mitochondrial OS=Mus musculus OX=10090 GN=Gcsh PE=1 SV=2	4	4	8190700000
Spata5	Spermatogenesis-associated protein 5	Q3UMC0	sp|Q3UMC0|AFG2H_MOUSE ATPase family protein 2 homolog OS=Mus musculus OX=10090 GN=Spata5 PE=1 SV=2	11	11	8188900000
Etf1	Eukaryotic peptide chain release factor subunit 1	Q8BWY3	sp|Q8BWY3|ERF1_MOUSE Eukaryotic peptide chain release factor subunit 1 OS=Mus musculus OX=10090 GN=Etf1 PE=1 SV=4	22	22	8188300000
Cisd2	CDGSH iron-sulfur domain-containing protein 2	Q9CQB5	sp|Q9CQB5|CISD2_MOUSE CDGSH iron-sulfur domain-containing protein 2 OS=Mus musculus OX=10090 GN=Cisd2 PE=1 SV=1	12	12	8187300000
Sec23a	Protein transport protein Sec23A	Q01405	sp|Q01405|SC23A_MOUSE Protein transport protein Sec23A OS=Mus musculus OX=10090 GN=Sec23a PE=1 SV=2	33	29	8179200000
Snrpd2	Small nuclear ribonucleoprotein Sm D2	P62317	sp|P62317|SMD2_MOUSE Small nuclear ribonucleoprotein Sm D2 OS=Mus musculus OX=10090 GN=Snrpd2 PE=1 SV=1	12	12	8168700000
Fadd	FAS-associated death domain protein	Q61160	sp|Q61160|FADD_MOUSE FAS-associated death domain protein OS=Mus musculus OX=10090 GN=Fadd PE=1 SV=1	21	21	8166400000
Psmb6	Proteasome subunit beta type-6	Q60692	sp|Q60692|PSB6_MOUSE Proteasome subunit beta type-6 OS=Mus musculus OX=10090 GN=Psmb6 PE=1 SV=3	8	8	8153000000
Mcat	Malonyl-CoA-acyl carrier protein transacylase, mitochondrial	Q8R3F5	sp|Q8R3F5|FABD_MOUSE Malonyl-CoA-acyl carrier protein transacylase, mitochondrial OS=Mus musculus OX=10090 GN=Mcat PE=1 SV=3	23	23	8149200000
Lrrc47	Leucine-rich repeat-containing protein 47	Q505F5	sp|Q505F5|LRC47_MOUSE Leucine-rich repeat-containing protein 47 OS=Mus musculus OX=10090 GN=Lrrc47 PE=1 SV=1	35	35	8112800000
Hopx	Homeodomain-only protein	Q8R1H0	sp|Q8R1H0|HOP_MOUSE Homeodomain-only protein OS=Mus musculus OX=10090 GN=Hopx PE=1 SV=1	9	9	8111600000
Impdh2	Inosine-5-monophosphate dehydrogenase 2	P24547	sp|P24547|IMDH2_MOUSE Inosine-5-monophosphate dehydrogenase 2 OS=Mus musculus OX=10090 GN=Impdh2 PE=1 SV=2	32	30	8071500000
Rpl37	60S ribosomal protein L37	Q9D823	sp|Q9D823|RL37_MOUSE 60S ribosomal protein L37 OS=Mus musculus OX=10090 GN=Rpl37 PE=3 SV=3	6	6	8066800000
Tnks1bp1	182 kDa tankyrase-1-binding protein	P58871	sp|P58871|TB182_MOUSE 182 kDa tankyrase-1-binding protein OS=Mus musculus OX=10090 GN=Tnks1bp1 PE=1 SV=2	65	65	8055500000
Lin7c	Protein lin-7 homolog C	O88952	sp|O88952|LIN7C_MOUSE Protein lin-7 homolog C OS=Mus musculus OX=10090 GN=Lin7c PE=1 SV=2	12	9	8034500000
Grb14	Growth factor receptor-bound protein 14	Q9JLM9	sp|Q9JLM9|GRB14_MOUSE Growth factor receptor-bound protein 14 OS=Mus musculus OX=10090 GN=Grb14 PE=1 SV=1	23	23	8033600000
Cyb5b	Cytochrome b5 type B	Q9CQX2	sp|Q9CQX2|CYB5B_MOUSE Cytochrome b5 type B OS=Mus musculus OX=10090 GN=Cyb5b PE=1 SV=1	9	9	7972500000
Por	NADPH--cytochrome P450 reductase	P37040	sp|P37040|NCPR_MOUSE NADPH--cytochrome P450 reductase OS=Mus musculus OX=10090 GN=Por PE=1 SV=2	38	38	7969700000
Bicd2	Protein bicaudal D homolog 2	Q921C5	sp|Q921C5|BICD2_MOUSE Protein bicaudal D homolog 2 OS=Mus musculus OX=10090 GN=Bicd2 PE=1 SV=1	60	53	7961700000
Ambp	Protein AMBP	Q07456	sp|Q07456|AMBP_MOUSE Protein AMBP OS=Mus musculus OX=10090 GN=Ambp PE=1 SV=2	19	17	7957400000
Mrpl50	39S ribosomal protein L50, mitochondrial	Q8VDT9	sp|Q8VDT9|RM50_MOUSE 39S ribosomal protein L50, mitochondrial OS=Mus musculus OX=10090 GN=Mrpl50 PE=1 SV=2	9	9	7929200000
Ptrh2	Peptidyl-tRNA hydrolase 2, mitochondrial	Q8R2Y8	sp|Q8R2Y8|PTH2_MOUSE Peptidyl-tRNA hydrolase 2, mitochondrial OS=Mus musculus OX=10090 GN=Ptrh2 PE=1 SV=1	12	12	7915900000
Eno2	Gamma-enolase	P17183	sp|P17183|ENOG_MOUSE Gamma-enolase OS=Mus musculus OX=10090 GN=Eno2 PE=1 SV=2	5	5	7901900000
Cops6	COP9 signalosome complex subunit 6	O88545	sp|O88545|CSN6_MOUSE COP9 signalosome complex subunit 6 OS=Mus musculus OX=10090 GN=Cops6 PE=1 SV=1	18	18	7895000000
Nars	Asparagine--tRNA ligase, cytoplasmic	Q8BP47	sp|Q8BP47|SYNC_MOUSE Asparagine--tRNA ligase, cytoplasmic OS=Mus musculus OX=10090 GN=NARS1 PE=1 SV=2	31	31	7860900000
Rab2a	Ras-related protein Rab-2A	P53994	sp|P53994|RAB2A_MOUSE Ras-related protein Rab-2A OS=Mus musculus OX=10090 GN=Rab2a PE=1 SV=1	18	18	7851500000
Clasp1	CLIP-associating protein 1	Q80TV8	sp|Q80TV8|CLAP1_MOUSE CLIP-associating protein 1 OS=Mus musculus OX=10090 GN=Clasp1 PE=1 SV=2	70	65	7840700000
Nppa	Natriuretic peptides A	P05125	sp|P05125|ANF_MOUSE Natriuretic peptides A OS=Mus musculus OX=10090 GN=Nppa PE=1 SV=2	9	9	7832300000
Appl1	DCC-interacting protein 13-alpha	Q8K3H0	sp|Q8K3H0|DP13A_MOUSE DCC-interacting protein 13-alpha OS=Mus musculus OX=10090 GN=Appl1 PE=1 SV=1	44	43	7830500000
Rbp1	Retinol-binding protein 1	Q00915	sp|Q00915|RET1_MOUSE Retinol-binding protein 1 OS=Mus musculus OX=10090 GN=Rbp1 PE=1 SV=2	15	15	7825900000
Akr1b7	Aldose reductase-related protein 1	P21300	sp|P21300|ALD1_MOUSE Aldo-keto reductase family 1 member B7 OS=Mus musculus OX=10090 GN=Akr1b7 PE=1 SV=4	4	4	7815500000
Tmem65	Transmembrane protein 65	Q4VAE3	sp|Q4VAE3|TMM65_MOUSE Transmembrane protein 65 OS=Mus musculus OX=10090 GN=Tmem65 PE=1 SV=1	5	5	7804900000
Ap2b1	AP-2 complex subunit beta	Q9DBG3	sp|Q9DBG3|AP2B1_MOUSE AP-2 complex subunit beta OS=Mus musculus OX=10090 GN=Ap2b1 PE=1 SV=1	26	26	7789400000
Hmbs	Porphobilinogen deaminase	P22907	sp|P22907|HEM3_MOUSE Porphobilinogen deaminase OS=Mus musculus OX=10090 GN=Hmbs PE=1 SV=2	24	24	7786000000
Ecsit	Evolutionarily conserved signaling intermediate in Toll pathway, mitochondrial	Q9QZH6	sp|Q9QZH6|ECSIT_MOUSE Evolutionarily conserved signaling intermediate in Toll pathway, mitochondrial OS=Mus musculus OX=10090 GN=Ecsit PE=1 SV=2	25	25	7783600000
Hhatl	Protein-cysteine N-palmitoyltransferase HHAT-like protein	Q9D1G3	sp|Q9D1G3|HHATL_MOUSE Protein-cysteine N-palmitoyltransferase HHAT-like protein OS=Mus musculus OX=10090 GN=Hhatl PE=1 SV=2	10	10	7777700000
Wdsub1	WD repeat, SAM and U-box domain-containing protein 1	Q9D0I6	sp|Q9D0I6|WSDU1_MOUSE WD repeat, SAM and U-box domain-containing protein 1 OS=Mus musculus OX=10090 GN=Wdsub1 PE=2 SV=1	7	7	7772600000
Mtm1	Myotubularin	Q9Z2C5	sp|Q9Z2C5|MTM1_MOUSE Myotubularin OS=Mus musculus OX=10090 GN=Mtm1 PE=1 SV=2	37	37	7764900000
Rps27	40S ribosomal protein S27	Q6ZWU9	sp|Q6ZWU9|RS27_MOUSE 40S ribosomal protein S27 OS=Mus musculus OX=10090 GN=Rps27 PE=1 SV=3	11	4	7743000000
Gpcpd1	Glycerophosphocholine phosphodiesterase GPCPD1	Q8C0L9	sp|Q8C0L9|GPCP1_MOUSE Glycerophosphocholine phosphodiesterase GPCPD1 OS=Mus musculus OX=10090 GN=Gpcpd1 PE=1 SV=1	36	36	7738800000
Ptgds	Prostaglandin-H2 D-isomerase	O09114	sp|O09114|PTGDS_MOUSE Prostaglandin-H2 D-isomerase OS=Mus musculus OX=10090 GN=Ptgds PE=1 SV=1	12	12	7703600000
Mrpl43	39S ribosomal protein L43, mitochondrial	Q99N89	sp|Q99N89|RM43_MOUSE 39S ribosomal protein L43, mitochondrial OS=Mus musculus OX=10090 GN=Mrpl43 PE=1 SV=1	9	9	7700900000
FAM120A	Constitutive coactivator of PPAR-gamma-like protein 1	Q6A0A9	sp|Q6A0A9|F120A_MOUSE Constitutive coactivator of PPAR-gamma-like protein 1 OS=Mus musculus OX=10090 GN=FAM120A PE=1 SV=2	43	42	7692300000
Grn	Granulins	P28798	sp|P28798|GRN_MOUSE Progranulin OS=Mus musculus OX=10090 GN=Grn PE=1 SV=2	15	15	7674900000
Stat5b	Signal transducer and activator of transcription 5B	P42232	sp|P42232|STA5B_MOUSE Signal transducer and activator of transcription 5B OS=Mus musculus OX=10090 GN=Stat5b PE=1 SV=1	31	9	7659600000
Cse1l	Exportin-2	Q9ERK4	sp|Q9ERK4|XPO2_MOUSE Exportin-2 OS=Mus musculus OX=10090 GN=Cse1l PE=1 SV=1	32	32	7635800000
Grsf1	G-rich sequence factor 1	Q8C5Q4	sp|Q8C5Q4|GRSF1_MOUSE G-rich sequence factor 1 OS=Mus musculus OX=10090 GN=Grsf1 PE=1 SV=2	30	30	7633500000
Copg1	Coatomer subunit gamma-1	Q9QZE5	sp|Q9QZE5|COPG1_MOUSE Coatomer subunit gamma-1 OS=Mus musculus OX=10090 GN=Copg1 PE=1 SV=1	36	31	7611200000
Gphn	Gephyrin	Q8BUV3	sp|Q8BUV3|GEPH_MOUSE Gephyrin OS=Mus musculus OX=10090 GN=Gphn PE=1 SV=2	33	33	7607200000
Clint1	Clathrin interactor 1	Q99KN9	sp|Q99KN9|EPN4_MOUSE Clathrin interactor 1 OS=Mus musculus OX=10090 GN=Clint1 PE=1 SV=2	27	27	7604300000
Gpx3	Glutathione peroxidase 3	P46412	sp|P46412|GPX3_MOUSE Glutathione peroxidase 3 OS=Mus musculus OX=10090 GN=Gpx3 PE=1 SV=2	10	10	7597800000
Mrps28	28S ribosomal protein S28, mitochondrial	Q9CY16	sp|Q9CY16|RT28_MOUSE 28S ribosomal protein S28, mitochondrial OS=Mus musculus OX=10090 GN=Mrps28 PE=1 SV=1	15	15	7596000000
Coa6	Cytochrome c oxidase assembly factor 6 homolog	Q8BGD8	sp|Q8BGD8|COA6_MOUSE Cytochrome c oxidase assembly factor 6 homolog OS=Mus musculus OX=10090 GN=Coa6 PE=1 SV=1	9	9	7594400000
Kank2	KN motif and ankyrin repeat domain-containing protein 2	Q8BX02	sp|Q8BX02|KANK2_MOUSE KN motif and ankyrin repeat domain-containing protein 2 OS=Mus musculus OX=10090 GN=Kank2 PE=1 SV=1	38	37	7542200000
Cd93	Complement component C1q receptor	O89103	sp|O89103|C1QR1_MOUSE Complement component C1q receptor OS=Mus musculus OX=10090 GN=Cd93 PE=1 SV=1	17	17	7532700000
Vtn	Vitronectin	P29788	sp|P29788|VTNC_MOUSE Vitronectin OS=Mus musculus OX=10090 GN=Vtn PE=1 SV=2	18	18	7522600000
Spg20	Spartin	Q8R1X6	sp|Q8R1X6|SPART_MOUSE Spartin OS=Mus musculus OX=10090 GN=Spart PE=1 SV=1	32	32	7518200000
Hist1h1a	Histone H1.1	P43275	sp|P43275|H11_MOUSE Histone H1.1 OS=Mus musculus OX=10090 GN=H1-1 PE=1 SV=2	10	10	7514500000
Acp1	Low molecular weight phosphotyrosine protein phosphatase	Q9D358	sp|Q9D358|PPAC_MOUSE Low molecular weight phosphotyrosine protein phosphatase OS=Mus musculus OX=10090 GN=Acp1 PE=1 SV=3	15	15	7509300000
Cd151	CD151 antigen	O35566	sp|O35566|CD151_MOUSE CD151 antigen OS=Mus musculus OX=10090 GN=Cd151 PE=1 SV=2	6	6	7504800000
Atxn2	Ataxin-2	O70305	sp|O70305|ATX2_MOUSE Ataxin-2 OS=Mus musculus OX=10090 GN=Atxn2 PE=1 SV=1	39	38	7500600000
Rbbp7	Histone-binding protein RBBP7	Q60973	sp|Q60973|RBBP7_MOUSE Histone-binding protein RBBP7 OS=Mus musculus OX=10090 GN=Rbbp7 PE=1 SV=1	20	11	7496400000
Myh14	Myosin-14	Q6URW6	sp|Q6URW6|MYH14_MOUSE Myosin-14 OS=Mus musculus OX=10090 GN=Myh14 PE=1 SV=1	22	22	7482600000
Mat2b	Methionine adenosyltransferase 2 subunit beta	Q99LB6	sp|Q99LB6|MAT2B_MOUSE Methionine adenosyltransferase 2 subunit beta OS=Mus musculus OX=10090 GN=Mat2b PE=1 SV=1	25	25	7476500000
Ppm1b	Protein phosphatase 1B	P36993	sp|P36993|PPM1B_MOUSE Protein phosphatase 1B OS=Mus musculus OX=10090 GN=Ppm1b PE=1 SV=1	28	28	7457800000
Tecr	Very-long-chain enoyl-CoA reductase	Q9CY27	sp|Q9CY27|TECR_MOUSE Very-long-chain enoyl-CoA reductase OS=Mus musculus OX=10090 GN=Tecr PE=1 SV=1	11	11	7451500000
Slc16a1	Monocarboxylate transporter 1	P53986	sp|P53986|MOT1_MOUSE Monocarboxylate transporter 1 OS=Mus musculus OX=10090 GN=Slc16a1 PE=1 SV=1	13	13	7438400000
Kank3	KN motif and ankyrin repeat domain-containing protein 3	Q9Z1P7	sp|Q9Z1P7|KANK3_MOUSE KN motif and ankyrin repeat domain-containing protein 3 OS=Mus musculus OX=10090 GN=Kank3 PE=1 SV=1	32	32	7438200000
Mrps27	28S ribosomal protein S27, mitochondrial	Q8BK72	sp|Q8BK72|RT27_MOUSE 28S ribosomal protein S27, mitochondrial OS=Mus musculus OX=10090 GN=Mrps27 PE=1 SV=2	23	23	7422900000
Shmt1	Serine hydroxymethyltransferase, cytosolic	P50431	sp|P50431|GLYC_MOUSE Serine hydroxymethyltransferase, cytosolic OS=Mus musculus OX=10090 GN=Shmt1 PE=1 SV=3	27	27	7405100000
Rab12	Ras-related protein Rab-12	P35283	sp|P35283|RAB12_MOUSE Ras-related protein Rab-12 OS=Mus musculus OX=10090 GN=Rab12 PE=1 SV=3	20	20	7397200000
Prkcsh	Glucosidase 2 subunit beta	O08795	sp|O08795|GLU2B_MOUSE Glucosidase 2 subunit beta OS=Mus musculus OX=10090 GN=Prkcsh PE=1 SV=1	25	25	7383800000
Rbm38	RNA-binding protein 38	Q62176	sp|Q62176|RBM38_MOUSE RNA-binding protein 38 OS=Mus musculus OX=10090 GN=Rbm38 PE=1 SV=2	10	1	7367300000
Egfr	Epidermal growth factor receptor	Q01279	sp|Q01279|EGFR_MOUSE Epidermal growth factor receptor OS=Mus musculus OX=10090 GN=Egfr PE=1 SV=1	30	30	7349600000
Saa1	Serum amyloid A-1 protein	P05366	sp|P05366|SAA1_MOUSE Serum amyloid A-1 protein OS=Mus musculus OX=10090 GN=Saa1 PE=1 SV=2	9	9	7344000000
Mrps7	28S ribosomal protein S7, mitochondrial	Q80X85	sp|Q80X85|RT07_MOUSE 28S ribosomal protein S7, mitochondrial OS=Mus musculus OX=10090 GN=Mrps7 PE=1 SV=1	23	23	7336100000
Trnt1	CCA tRNA nucleotidyltransferase 1, mitochondrial	Q8K1J6	sp|Q8K1J6|TRNT1_MOUSE CCA tRNA nucleotidyltransferase 1, mitochondrial OS=Mus musculus OX=10090 GN=Trnt1 PE=1 SV=1	29	29	7333500000
Atp1b3	Sodium/potassium-transporting ATPase subunit beta-3	P97370	sp|P97370|AT1B3_MOUSE Sodium/potassium-transporting ATPase subunit beta-3 OS=Mus musculus OX=10090 GN=Atp1b3 PE=1 SV=1	9	9	7320300000
Dnajc24	DnaJ homolog subfamily C member 24	Q91ZF0	sp|Q91ZF0|DJC24_MOUSE DnaJ homolog subfamily C member 24 OS=Mus musculus OX=10090 GN=Dnajc24 PE=1 SV=4	9	9	7313800000
Pafah1b2	Platelet-activating factor acetylhydrolase IB subunit beta	Q61206	sp|Q61206|PA1B2_MOUSE Platelet-activating factor acetylhydrolase IB subunit beta OS=Mus musculus OX=10090 GN=Pafah1b2 PE=1 SV=2	15	15	7313500000
Rdh14	Retinol dehydrogenase 14	Q9ERI6	sp|Q9ERI6|RDH14_MOUSE Retinol dehydrogenase 14 OS=Mus musculus OX=10090 GN=Rdh14 PE=1 SV=1	24	24	7305200000
Mrpl53	39S ribosomal protein L53, mitochondrial	Q9D1H8	sp|Q9D1H8|RM53_MOUSE 39S ribosomal protein L53, mitochondrial OS=Mus musculus OX=10090 GN=Mrpl53 PE=1 SV=1	16	16	7295800000
Igbp1	Immunoglobulin-binding protein 1	Q61249	sp|Q61249|IGBP1_MOUSE Immunoglobulin-binding protein 1 OS=Mus musculus OX=10090 GN=Igbp1 PE=1 SV=1	28	28	7285900000
Enah	Protein enabled homolog	Q03173	sp|Q03173|ENAH_MOUSE Protein enabled homolog OS=Mus musculus OX=10090 GN=Enah PE=1 SV=2	37	36	7270600000
Cnpy2	Protein canopy homolog 2	Q9QXT0	sp|Q9QXT0|CNPY2_MOUSE Protein canopy homolog 2 OS=Mus musculus OX=10090 GN=Cnpy2 PE=1 SV=1	14	14	7261800000
Vbp1	Prefoldin subunit 3	P61759	sp|P61759|PFD3_MOUSE Prefoldin subunit 3 OS=Mus musculus OX=10090 GN=Vbp1 PE=1 SV=2	21	21	7240400000
Ggct	Gamma-glutamylcyclotransferase	Q9D7X8	sp|Q9D7X8|GGCT_MOUSE Gamma-glutamylcyclotransferase OS=Mus musculus OX=10090 GN=Ggct PE=1 SV=1	21	21	7234900000
Pfdn2	Prefoldin subunit 2	O70591	sp|O70591|PFD2_MOUSE Prefoldin subunit 2 OS=Mus musculus OX=10090 GN=Pfdn2 PE=1 SV=2	14	14	7229100000
Lypla2	Acyl-protein thioesterase 2	Q9WTL7	sp|Q9WTL7|LYPA2_MOUSE Acyl-protein thioesterase 2 OS=Mus musculus OX=10090 GN=Lypla2 PE=1 SV=1	13	13	7224600000
Mtdh	Protein LYRIC	Q80WJ7	sp|Q80WJ7|LYRIC_MOUSE Protein LYRIC OS=Mus musculus OX=10090 GN=Mtdh PE=1 SV=1	27	27	7223600000
Erp29	Endoplasmic reticulum resident protein 29	P57759	sp|P57759|ERP29_MOUSE Endoplasmic reticulum resident protein 29 OS=Mus musculus OX=10090 GN=Erp29 PE=1 SV=2	20	20	7219100000
Elavl1	ELAV-like protein 1	P70372	sp|P70372|ELAV1_MOUSE ELAV-like protein 1 OS=Mus musculus OX=10090 GN=Elavl1 PE=1 SV=2	21	20	7215000000
	UPF0587 protein C1orf123 homolog	Q8BHG2	sp|Q8BHG2|CZIB_MOUSE CXXC motif containing zinc binding protein OS=Mus musculus OX=10090 GN=Czib PE=1 SV=1	15	15	7212400000
Ksr2	Kinase suppressor of Ras 2	Q3UVC0	sp|Q3UVC0|KSR2_MOUSE Kinase suppressor of Ras 2 OS=Mus musculus OX=10090 GN=Ksr2 PE=1 SV=2	4	4	7212200000
Hdgf	Hepatoma-derived growth factor	P51859	sp|P51859|HDGF_MOUSE Hepatoma-derived growth factor OS=Mus musculus OX=10090 GN=Hdgf PE=1 SV=2	21	20	7188700000
Ubap2l	Ubiquitin-associated protein 2-like	Q80X50	sp|Q80X50|UBP2L_MOUSE Ubiquitin-associated protein 2-like OS=Mus musculus OX=10090 GN=Ubap2l PE=1 SV=1	36	36	7165700000
Cox7a2	Cytochrome c oxidase subunit 7A2, mitochondrial	P48771	sp|P48771|CX7A2_MOUSE Cytochrome c oxidase subunit 7A2, mitochondrial OS=Mus musculus OX=10090 GN=Cox7a2 PE=1 SV=2	5	5	7137200000
Ogt	UDP-N-acetylglucosamine--peptide N-acetylglucosaminyltransferase 110 kDa subunit	Q8CGY8	sp|Q8CGY8|OGT1_MOUSE UDP-N-acetylglucosamine--peptide N-acetylglucosaminyltransferase 110 kDa subunit OS=Mus musculus OX=10090 GN=Ogt PE=1 SV=2	43	43	7124800000
Psmb4	Proteasome subunit beta type-4	P99026	sp|P99026|PSB4_MOUSE Proteasome subunit beta type-4 OS=Mus musculus OX=10090 GN=Psmb4 PE=1 SV=1	10	10	7108000000
Pycrl	Pyrroline-5-carboxylate reductase 3	Q9DCC4	sp|Q9DCC4|P5CR3_MOUSE Pyrroline-5-carboxylate reductase 3 OS=Mus musculus OX=10090 GN=Pycr3 PE=1 SV=2	12	12	7100600000
Lactb	Serine beta-lactamase-like protein LACTB, mitochondrial	Q9EP89	sp|Q9EP89|LACTB_MOUSE Serine beta-lactamase-like protein LACTB, mitochondrial OS=Mus musculus OX=10090 GN=Lactb PE=1 SV=1	25	25	7073500000
Sncg	Gamma-synuclein	Q9Z0F7	sp|Q9Z0F7|SYUG_MOUSE Gamma-synuclein OS=Mus musculus OX=10090 GN=Sncg PE=1 SV=1	19	16	7064600000
Ppp1r14c	Protein phosphatase 1 regulatory subunit 14C	Q8R4S0	sp|Q8R4S0|PP14C_MOUSE Protein phosphatase 1 regulatory subunit 14C OS=Mus musculus OX=10090 GN=Ppp1r14c PE=1 SV=1	15	13	7046500000
Flot2	Flotillin-2	Q60634	sp|Q60634|FLOT2_MOUSE Flotillin-2 OS=Mus musculus OX=10090 GN=Flot2 PE=1 SV=2	40	40	7042900000
Ace	Angiotensin-converting enzyme	P09470	sp|P09470|ACE_MOUSE Angiotensin-converting enzyme OS=Mus musculus OX=10090 GN=Ace PE=1 SV=3	33	32	7020400000
Cpped1	Serine/threonine-protein phosphatase CPPED1	Q8BFS6	sp|Q8BFS6|CPPED_MOUSE Serine/threonine-protein phosphatase CPPED1 OS=Mus musculus OX=10090 GN=Cpped1 PE=1 SV=1	20	20	7020400000
Tarsl2	Probable threonine--tRNA ligase 2, cytoplasmic	Q8BLY2	sp|Q8BLY2|SYTC2_MOUSE Threonine--tRNA ligase 2, cytoplasmic OS=Mus musculus OX=10090 GN=Tars3 PE=1 SV=1	38	38	7018700000
Gcn1l1		E9PVA8	sp|E9PVA8|GCN1_MOUSE eIF-2-alpha kinase activator GCN1 OS=Mus musculus OX=10090 GN=Gcn1 PE=1 SV=1	67	67	7018100000
Pptc7	Protein phosphatase PTC7 homolog	Q6NVE9	sp|Q6NVE9|PPTC7_MOUSE Protein phosphatase PTC7 homolog OS=Mus musculus OX=10090 GN=Pptc7 PE=1 SV=1	15	15	7016800000
Atl2	Atlastin-2	Q6PA06	sp|Q6PA06|ATLA2_MOUSE Atlastin-2 OS=Mus musculus OX=10090 GN=Atl2 PE=1 SV=1	25	24	7016200000
Ppp3ca	Serine/threonine-protein phosphatase 2B catalytic subunit alpha isoform	P63328	sp|P63328|PP2BA_MOUSE Serine/threonine-protein phosphatase 2B catalytic subunit alpha isoform OS=Mus musculus OX=10090 GN=Ppp3ca PE=1 SV=1	27	18	6999900000
Shroom2	Protein Shroom2	A2ALU4	sp|A2ALU4|SHRM2_MOUSE Protein Shroom2 OS=Mus musculus OX=10090 GN=Shroom2 PE=1 SV=1	3	3	6993600000
Cox7b	Cytochrome c oxidase subunit 7B, mitochondrial	P56393	sp|P56393|COX7B_MOUSE Cytochrome c oxidase subunit 7B, mitochondrial OS=Mus musculus OX=10090 GN=Cox7b PE=3 SV=1	4	4	6983000000
Aldh3a2	Fatty aldehyde dehydrogenase	P47740	sp|P47740|AL3A2_MOUSE Aldehyde dehydrogenase family 3 member A2 OS=Mus musculus OX=10090 GN=Aldh3a2 PE=1 SV=2	23	22	6955000000
Rnpep	Aminopeptidase B	Q8VCT3	sp|Q8VCT3|AMPB_MOUSE Aminopeptidase B OS=Mus musculus OX=10090 GN=Rnpep PE=1 SV=2	20	20	6944100000
Ahcyl1	Putative adenosylhomocysteinase 2	Q80SW1	sp|Q80SW1|SAHH2_MOUSE S-adenosylhomocysteine hydrolase-like protein 1 OS=Mus musculus OX=10090 GN=Ahcyl1 PE=1 SV=1	29	16	6923300000
Saa2	Serum amyloid A-2 protein	P05367	sp|P05367|SAA2_MOUSE Serum amyloid A-2 protein OS=Mus musculus OX=10090 GN=Saa2 PE=1 SV=1	14	11	6921800000
Dhrs7c	Dehydrogenase/reductase SDR family member 7C	Q8CHS7	sp|Q8CHS7|DRS7C_MOUSE Dehydrogenase/reductase SDR family member 7C OS=Mus musculus OX=10090 GN=Dhrs7c PE=1 SV=3	22	22	6918900000
Lhpp	Phospholysine phosphohistidine inorganic pyrophosphate phosphatase	Q9D7I5	sp|Q9D7I5|LHPP_MOUSE Phospholysine phosphohistidine inorganic pyrophosphate phosphatase OS=Mus musculus OX=10090 GN=Lhpp PE=1 SV=1	12	12	6893800000
Prune2	Protein prune homolog 2	Q52KR3	sp|Q52KR3|PRUN2_MOUSE Protein prune homolog 2 OS=Mus musculus OX=10090 GN=Prune2 PE=1 SV=2	65	65	6879400000
Pfn2	Profilin-2	Q9JJV2	sp|Q9JJV2|PROF2_MOUSE Profilin-2 OS=Mus musculus OX=10090 GN=Pfn2 PE=1 SV=3	13	13	6876500000
Dguok	Deoxyguanosine kinase, mitochondrial	Q9QX60	sp|Q9QX60|DGUOK_MOUSE Deoxyguanosine kinase, mitochondrial OS=Mus musculus OX=10090 GN=Dguok PE=1 SV=3	14	14	6837300000
Ndufaf1	Complex I intermediate-associated protein 30, mitochondrial	Q9CWX2	sp|Q9CWX2|CIA30_MOUSE Complex I intermediate-associated protein 30, mitochondrial OS=Mus musculus OX=10090 GN=Ndufaf1 PE=1 SV=2	23	23	6833000000
Matr3	Matrin-3	Q8K310	sp|Q8K310|MATR3_MOUSE Matrin-3 OS=Mus musculus OX=10090 GN=Matr3 PE=1 SV=1	43	43	6830500000
Ube2v2	Ubiquitin-conjugating enzyme E2 variant 2	Q9D2M8	sp|Q9D2M8|UB2V2_MOUSE Ubiquitin-conjugating enzyme E2 variant 2 OS=Mus musculus OX=10090 GN=Ube2v2 PE=1 SV=4	8	8	6821600000
Rbmxl1	RNA binding motif protein, X-linked-like-1	Q91VM5	sp|Q91VM5|RMXL1_MOUSE RNA binding motif protein, X-linked-like-1 OS=Mus musculus OX=10090 GN=Rbmxl1 PE=2 SV=1	25	4	6816100000
Mcm4	DNA replication licensing factor MCM4	P49717	sp|P49717|MCM4_MOUSE DNA replication licensing factor MCM4 OS=Mus musculus OX=10090 GN=Mcm4 PE=1 SV=1	3	3	6809300000
Bnip1	Vesicle transport protein SEC20	Q6QD59	sp|Q6QD59|SEC20_MOUSE Vesicle transport protein SEC20 OS=Mus musculus OX=10090 GN=Bnip1 PE=1 SV=1	21	21	6808800000
Ampd3	AMP deaminase 3	O08739	sp|O08739|AMPD3_MOUSE AMP deaminase 3 OS=Mus musculus OX=10090 GN=Ampd3 PE=1 SV=2	45	44	6793000000
Eps15l1	Epidermal growth factor receptor substrate 15-like 1	Q60902	sp|Q60902|EP15R_MOUSE Epidermal growth factor receptor substrate 15-like 1 OS=Mus musculus OX=10090 GN=Eps15l1 PE=1 SV=3	52	52	6777900000
Arfgap2	ADP-ribosylation factor GTPase-activating protein 2	Q99K28	sp|Q99K28|ARFG2_MOUSE ADP-ribosylation factor GTPase-activating protein 2 OS=Mus musculus OX=10090 GN=Arfgap2 PE=1 SV=1	24	24	6773000000
Ahsa1	Activator of 90 kDa heat shock protein ATPase homolog 1	Q8BK64	sp|Q8BK64|AHSA1_MOUSE Activator of 90 kDa heat shock protein ATPase homolog 1 OS=Mus musculus OX=10090 GN=Ahsa1 PE=1 SV=2	27	27	6760600000
Ict1	Peptidyl-tRNA hydrolase ICT1, mitochondrial	Q8R035	sp|Q8R035|ICT1_MOUSE Peptidyl-tRNA hydrolase ICT1, mitochondrial OS=Mus musculus OX=10090 GN=Mrpl58 PE=1 SV=1	16	16	6745900000
Coa3	Cytochrome c oxidase assembly factor 3 homolog, mitochondrial	Q9D2R6	sp|Q9D2R6|COA3_MOUSE Cytochrome c oxidase assembly factor 3 homolog, mitochondrial OS=Mus musculus OX=10090 GN=Coa3 PE=1 SV=1	8	8	6745800000
Gfer	FAD-linked sulfhydryl oxidase ALR	P56213	sp|P56213|ALR_MOUSE FAD-linked sulfhydryl oxidase ALR OS=Mus musculus OX=10090 GN=Gfer PE=1 SV=2	17	17	6744900000
Anp32b	Acidic leucine-rich nuclear phosphoprotein 32 family member B	Q9EST5	sp|Q9EST5|AN32B_MOUSE Acidic leucine-rich nuclear phosphoprotein 32 family member B OS=Mus musculus OX=10090 GN=Anp32b PE=1 SV=1	10	10	6744000000
Srp54	Signal recognition particle 54 kDa protein	P14576	sp|P14576|SRP54_MOUSE Signal recognition particle 54 kDa protein OS=Mus musculus OX=10090 GN=Srp54 PE=1 SV=2	41	41	6742300000
Chmp2a	Charged multivesicular body protein 2a	Q9DB34	sp|Q9DB34|CHM2A_MOUSE Charged multivesicular body protein 2a OS=Mus musculus OX=10090 GN=Chmp2a PE=1 SV=1	17	17	6741400000
Gja1	Gap junction alpha-1 protein	P23242	sp|P23242|CXA1_MOUSE Gap junction alpha-1 protein OS=Mus musculus OX=10090 GN=Gja1 PE=1 SV=2	19	19	6738500000
Mrpl24	39S ribosomal protein L24, mitochondrial	Q9CQ06	sp|Q9CQ06|RM24_MOUSE 39S ribosomal protein L24, mitochondrial OS=Mus musculus OX=10090 GN=Mrpl24 PE=1 SV=1	19	19	6735400000
H2-D1	H-2 class I histocompatibility antigen, D-B alpha chain	P01899	sp|P01899|HA11_MOUSE H-2 class I histocompatibility antigen, D-B alpha chain OS=Mus musculus OX=10090 GN=H2-D1 PE=1 SV=2	19	12	6722700000
Myoz2	Myozenin-2	Q9JJW5	sp|Q9JJW5|MYOZ2_MOUSE Myozenin-2 OS=Mus musculus OX=10090 GN=Myoz2 PE=1 SV=1	18	17	6717400000
Usp15	Ubiquitin carboxyl-terminal hydrolase 15	Q8R5H1	sp|Q8R5H1|UBP15_MOUSE Ubiquitin carboxyl-terminal hydrolase 15 OS=Mus musculus OX=10090 GN=Usp15 PE=1 SV=1	57	55	6702600000
Ssb	Lupus La protein homolog	P32067	sp|P32067|LA_MOUSE Lupus La protein homolog OS=Mus musculus OX=10090 GN=Ssb PE=1 SV=1	35	35	6699000000
Ap2a1	AP-2 complex subunit alpha-1	P17426	sp|P17426|AP2A1_MOUSE AP-2 complex subunit alpha-1 OS=Mus musculus OX=10090 GN=Ap2a1 PE=1 SV=1	31	31	6695400000
Slc27a1	Long-chain fatty acid transport protein 1	Q60714	sp|Q60714|S27A1_MOUSE Long-chain fatty acid transport protein 1 OS=Mus musculus OX=10090 GN=Slc27a1 PE=1 SV=1	26	24	6694300000
Alyref	THO complex subunit 4	O08583	sp|O08583|THOC4_MOUSE THO complex subunit 4 OS=Mus musculus OX=10090 GN=Alyref PE=1 SV=3	11	11	6686200000
Mia3	Melanoma inhibitory activity protein 3	Q8BI84	sp|Q8BI84|TGO1_MOUSE Transport and Golgi organization protein 1 homolog OS=Mus musculus OX=10090 GN=Mia3 PE=1 SV=2	72	72	6670000000
Tlr13	Toll-like receptor 13	Q6R5N8	sp|Q6R5N8|TLR13_MOUSE Toll-like receptor 13 OS=Mus musculus OX=10090 GN=Tlr13 PE=1 SV=1	3	3	6651500000
Abhd14b	Alpha/beta hydrolase domain-containing protein 14B	Q8VCR7	sp|Q8VCR7|ABHEB_MOUSE Protein ABHD14B OS=Mus musculus OX=10090 GN=Abhd14b PE=1 SV=1	12	12	6646700000
Fhod3	FH1/FH2 domain-containing protein 3	Q76LL6	sp|Q76LL6|FHOD3_MOUSE FH1/FH2 domain-containing protein 3 OS=Mus musculus OX=10090 GN=Fhod3 PE=1 SV=1	59	59	6643600000
Arhgap1	Rho GTPase-activating protein 1	Q5FWK3	sp|Q5FWK3|RHG01_MOUSE Rho GTPase-activating protein 1 OS=Mus musculus OX=10090 GN=Arhgap1 PE=1 SV=1	24	24	6639300000
Pcna	Proliferating cell nuclear antigen	P17918	sp|P17918|PCNA_MOUSE Proliferating cell nuclear antigen OS=Mus musculus OX=10090 GN=Pcna PE=1 SV=2	14	14	6607900000
Btf3	Transcription factor BTF3	Q64152	sp|Q64152|BTF3_MOUSE Transcription factor BTF3 OS=Mus musculus OX=10090 GN=Btf3 PE=1 SV=3	12	12	6606800000
Slc30a9	Zinc transporter 9	Q5IRJ6	sp|Q5IRJ6|ZNT9_MOUSE Zinc transporter 9 OS=Mus musculus OX=10090 GN=Slc30a9 PE=1 SV=2	26	26	6605900000
Set	Protein SET	Q9EQU5	sp|Q9EQU5|SET_MOUSE Protein SET OS=Mus musculus OX=10090 GN=Set PE=1 SV=1	16	16	6599100000
Sarnp	SAP domain-containing ribonucleoprotein	Q9D1J3	sp|Q9D1J3|SARNP_MOUSE SAP domain-containing ribonucleoprotein OS=Mus musculus OX=10090 GN=Sarnp PE=1 SV=3	17	17	6585800000
Ganab	Neutral alpha-glucosidase AB	Q8BHN3	sp|Q8BHN3|GANAB_MOUSE Neutral alpha-glucosidase AB OS=Mus musculus OX=10090 GN=Ganab PE=1 SV=1	23	23	6584000000
Myzap	Myocardial zonula adherens protein	Q3UIJ9	sp|Q3UIJ9|MYZAP_MOUSE Myocardial zonula adherens protein OS=Mus musculus OX=10090 GN=Myzap PE=1 SV=1	33	33	6581100000
Acaca	Acetyl-CoA carboxylase 1	Q5SWU9	sp|Q5SWU9|ACACA_MOUSE Acetyl-CoA carboxylase 1 OS=Mus musculus OX=10090 GN=Acaca PE=1 SV=1	5	5	6575000000
Ilvbl	Acetolactate synthase-like protein	Q8BU33	sp|Q8BU33|ILVBL_MOUSE Acetolactate synthase-like protein OS=Mus musculus OX=10090 GN=Ilvbl PE=1 SV=1	15	15	6566800000
Lrrc59	Leucine-rich repeat-containing protein 59	Q922Q8	sp|Q922Q8|LRC59_MOUSE Leucine-rich repeat-containing protein 59 OS=Mus musculus OX=10090 GN=Lrrc59 PE=1 SV=1	19	19	6529700000
Tfrc	Transferrin receptor protein 1	Q62351	sp|Q62351|TFR1_MOUSE Transferrin receptor protein 1 OS=Mus musculus OX=10090 GN=Tfrc PE=1 SV=1	35	35	6527600000
Nudt13	Nucleoside diphosphate-linked moiety X motif 13	Q8JZU0	sp|Q8JZU0|NUD13_MOUSE Nucleoside diphosphate-linked moiety X motif 13 OS=Mus musculus OX=10090 GN=Nudt13 PE=1 SV=2	16	16	6524900000
Mrps26	28S ribosomal protein S26, mitochondrial	Q80ZS3	sp|Q80ZS3|RT26_MOUSE 28S ribosomal protein S26, mitochondrial OS=Mus musculus OX=10090 GN=Mrps26 PE=1 SV=1	15	15	6516600000
Gss	Glutathione synthetase	P51855	sp|P51855|GSHB_MOUSE Glutathione synthetase OS=Mus musculus OX=10090 GN=Gss PE=1 SV=1	29	28	6508500000
Eif3f	Eukaryotic translation initiation factor 3 subunit F	Q9DCH4	sp|Q9DCH4|EIF3F_MOUSE Eukaryotic translation initiation factor 3 subunit F OS=Mus musculus OX=10090 GN=Eif3f PE=1 SV=2	17	17	6503100000
Plxnb2	Plexin-B2	B2RXS4	sp|B2RXS4|PLXB2_MOUSE Plexin-B2 OS=Mus musculus OX=10090 GN=Plxnb2 PE=1 SV=1	55	55	6467600000
Nudt9	ADP-ribose pyrophosphatase, mitochondrial	Q8BVU5	sp|Q8BVU5|NUDT9_MOUSE ADP-ribose pyrophosphatase, mitochondrial OS=Mus musculus OX=10090 GN=Nudt9 PE=1 SV=1	23	23	6467000000
Copb1	Coatomer subunit beta	Q9JIF7	sp|Q9JIF7|COPB_MOUSE Coatomer subunit beta OS=Mus musculus OX=10090 GN=Copb1 PE=1 SV=1	29	29	6450800000
Serping1	Plasma protease C1 inhibitor	P97290	sp|P97290|IC1_MOUSE Plasma protease C1 inhibitor OS=Mus musculus OX=10090 GN=Serping1 PE=1 SV=3	20	20	6446300000
Slc4a1	Band 3 anion transport protein	P04919	sp|P04919|B3AT_MOUSE Band 3 anion transport protein OS=Mus musculus OX=10090 GN=Slc4a1 PE=1 SV=1	14	14	6429600000
Capg	Macrophage-capping protein	P24452	sp|P24452|CAPG_MOUSE Macrophage-capping protein OS=Mus musculus OX=10090 GN=Capg PE=1 SV=2	15	15	6427300000
Erh	Enhancer of rudimentary homolog	P84089	sp|P84089|ERH_MOUSE Enhancer of rudimentary homolog OS=Mus musculus OX=10090 GN=Erh PE=1 SV=1	8	8	6424600000
Bysl	Bystin	O54825	sp|O54825|BYST_MOUSE Bystin OS=Mus musculus OX=10090 GN=Bysl PE=1 SV=3	3	3	6419300000
Mical3	Protein-methionine sulfoxide oxidase MICAL3	Q8CJ19	sp|Q8CJ19|MICA3_MOUSE [F-actin]-monooxygenase MICAL3 OS=Mus musculus OX=10090 GN=Mical3 PE=1 SV=2	37	36	6418000000
Gsk3b	Glycogen synthase kinase-3 beta	Q9WV60	sp|Q9WV60|GSK3B_MOUSE Glycogen synthase kinase-3 beta OS=Mus musculus OX=10090 GN=Gsk3b PE=1 SV=2	17	17	6394500000
Mapkapk2	MAP kinase-activated protein kinase 2	P49138	sp|P49138|MAPK2_MOUSE MAP kinase-activated protein kinase 2 OS=Mus musculus OX=10090 GN=Mapkapk2 PE=1 SV=2	33	30	6385600000
Flad1	FAD synthase	Q8R123	sp|Q8R123|FAD1_MOUSE FAD synthase OS=Mus musculus OX=10090 GN=Flad1 PE=1 SV=1	32	32	6377600000
Cfd	Complement factor D	P03953	sp|P03953|CFAD_MOUSE Complement factor D OS=Mus musculus OX=10090 GN=Cfd PE=1 SV=1	9	9	6330200000
Oxa1l	Mitochondrial inner membrane protein OXA1L	Q8BGA9	sp|Q8BGA9|OXA1L_MOUSE Mitochondrial inner membrane protein OXA1L OS=Mus musculus OX=10090 GN=Oxa1l PE=1 SV=1	12	12	6306400000
Lamtor1	Ragulator complex protein LAMTOR1	Q9CQ22	sp|Q9CQ22|LTOR1_MOUSE Ragulator complex protein LAMTOR1 OS=Mus musculus OX=10090 GN=Lamtor1 PE=1 SV=1	8	8	6304000000
Hnrnpc	Heterogeneous nuclear ribonucleoproteins C1/C2	Q9Z204	sp|Q9Z204|HNRPC_MOUSE Heterogeneous nuclear ribonucleoproteins C1/C2 OS=Mus musculus OX=10090 GN=Hnrnpc PE=1 SV=1	23	22	6299500000
Rpl38	60S ribosomal protein L38	Q9JJI8	sp|Q9JJI8|RL38_MOUSE 60S ribosomal protein L38 OS=Mus musculus OX=10090 GN=Rpl38 PE=1 SV=3	10	10	6299000000
Mrpl47	39S ribosomal protein L47, mitochondrial	Q8K2Y7	sp|Q8K2Y7|RM47_MOUSE 39S ribosomal protein L47, mitochondrial OS=Mus musculus OX=10090 GN=Mrpl47 PE=1 SV=2	23	23	6287600000
Itga1	Integrin alpha-1	Q3V3R4	sp|Q3V3R4|ITA1_MOUSE Integrin alpha-1 OS=Mus musculus OX=10090 GN=Itga1 PE=1 SV=2	40	40	6272000000
Gbp2	Interferon-induced guanylate-binding protein 2	Q9Z0E6	sp|Q9Z0E6|GBP2_MOUSE Guanylate-binding protein 2 OS=Mus musculus OX=10090 GN=Gbp2 PE=1 SV=1	35	35	6268500000
Pin1	Peptidyl-prolyl cis-trans isomerase NIMA-interacting 1	Q9QUR7	sp|Q9QUR7|PIN1_MOUSE Peptidyl-prolyl cis-trans isomerase NIMA-interacting 1 OS=Mus musculus OX=10090 GN=Pin1 PE=1 SV=1	14	14	6257600000
Myl7	Myosin regulatory light chain 2, atrial isoform	Q9QVP4	sp|Q9QVP4|MLRA_MOUSE Myosin regulatory light chain 2, atrial isoform OS=Mus musculus OX=10090 GN=Myl7 PE=1 SV=1	14	14	6252300000
Rufy1	RUN and FYVE domain-containing protein 1	Q8BIJ7	sp|Q8BIJ7|RUFY1_MOUSE RUN and FYVE domain-containing protein 1 OS=Mus musculus OX=10090 GN=Rufy1 PE=1 SV=1	52	50	6248000000
C9	Complement component C9	P06683	sp|P06683|CO9_MOUSE Complement component C9 OS=Mus musculus OX=10090 GN=C9 PE=1 SV=2	33	33	6222400000
Dnaja1	DnaJ homolog subfamily A member 1	P63037	sp|P63037|DNJA1_MOUSE DnaJ homolog subfamily A member 1 OS=Mus musculus OX=10090 GN=Dnaja1 PE=1 SV=1	28	28	6220600000
Mrpl30	39S ribosomal protein L30, mitochondrial	Q9D7N6	sp|Q9D7N6|RM30_MOUSE 39S ribosomal protein L30, mitochondrial OS=Mus musculus OX=10090 GN=Mrpl30 PE=1 SV=1	9	9	6212600000
Eml2	Echinoderm microtubule-associated protein-like 2	Q7TNG5	sp|Q7TNG5|EMAL2_MOUSE Echinoderm microtubule-associated protein-like 2 OS=Mus musculus OX=10090 GN=Eml2 PE=1 SV=1	36	36	6205800000
Mrps33	28S ribosomal protein S33, mitochondrial	Q9D2R8	sp|Q9D2R8|RT33_MOUSE 28S ribosomal protein S33, mitochondrial OS=Mus musculus OX=10090 GN=Mrps33 PE=1 SV=1	6	6	6200100000
Pfdn6	Prefoldin subunit 6	Q03958	sp|Q03958|PFD6_MOUSE Prefoldin subunit 6 OS=Mus musculus OX=10090 GN=Pfdn6 PE=1 SV=1	19	18	6188100000
Lias	Lipoyl synthase, mitochondrial	Q99M04	sp|Q99M04|LIAS_MOUSE Lipoyl synthase, mitochondrial OS=Mus musculus OX=10090 GN=Lias PE=1 SV=1	17	17	6183600000
Mrps18b	28S ribosomal protein S18b, mitochondrial	Q99N84	sp|Q99N84|RT18B_MOUSE 28S ribosomal protein S18b, mitochondrial OS=Mus musculus OX=10090 GN=Mrps18b PE=1 SV=1	12	12	6173700000
Lrp1	Prolow-density lipoprotein receptor-related protein 1	Q91ZX7	sp|Q91ZX7|LRP1_MOUSE Prolow-density lipoprotein receptor-related protein 1 OS=Mus musculus OX=10090 GN=Lrp1 PE=1 SV=1	96	90	6171700000
C8a	Complement component C8 alpha chain	Q8K182	sp|Q8K182|CO8A_MOUSE Complement component C8 alpha chain OS=Mus musculus OX=10090 GN=C8a PE=1 SV=1	37	37	6170900000
Vta1	Vacuolar protein sorting-associated protein VTA1 homolog	Q9CR26	sp|Q9CR26|VTA1_MOUSE Vacuolar protein sorting-associated protein VTA1 homolog OS=Mus musculus OX=10090 GN=Vta1 PE=1 SV=1	14	14	6163700000
Mtif2	Translation initiation factor IF-2, mitochondrial	Q91YJ5	sp|Q91YJ5|IF2M_MOUSE Translation initiation factor IF-2, mitochondrial OS=Mus musculus OX=10090 GN=Mtif2 PE=1 SV=2	31	31	6159600000
Igf2r	Cation-independent mannose-6-phosphate receptor	Q07113	sp|Q07113|MPRI_MOUSE Cation-independent mannose-6-phosphate receptor OS=Mus musculus OX=10090 GN=Igf2r PE=1 SV=1	71	71	6158800000
Mrpl45	39S ribosomal protein L45, mitochondrial	Q9D0Q7	sp|Q9D0Q7|RM45_MOUSE 39S ribosomal protein L45, mitochondrial OS=Mus musculus OX=10090 GN=Mrpl45 PE=1 SV=1	20	20	6155300000
Mrc1	Macrophage mannose receptor 1	Q61830	sp|Q61830|MRC1_MOUSE Macrophage mannose receptor 1 OS=Mus musculus OX=10090 GN=Mrc1 PE=1 SV=2	53	53	6152300000
Stx7	Syntaxin-7	O70439	sp|O70439|STX7_MOUSE Syntaxin-7 OS=Mus musculus OX=10090 GN=Stx7 PE=1 SV=3	15	15	6150300000
Pecam1	Platelet endothelial cell adhesion molecule	Q08481	sp|Q08481|PECA1_MOUSE Platelet endothelial cell adhesion molecule OS=Mus musculus OX=10090 GN=Pecam1 PE=1 SV=1	27	27	6147500000
Poldip3	Polymerase delta-interacting protein 3	Q8BG81	sp|Q8BG81|PDIP3_MOUSE Polymerase delta-interacting protein 3 OS=Mus musculus OX=10090 GN=Poldip3 PE=1 SV=1	9	9	6123900000
Dcn	Decorin	P28654	sp|P28654|PGS2_MOUSE Decorin OS=Mus musculus OX=10090 GN=Dcn PE=1 SV=1	23	22	6122500000
Arih1	E3 ubiquitin-protein ligase ARIH1	Q9Z1K5	sp|Q9Z1K5|ARI1_MOUSE E3 ubiquitin-protein ligase ARIH1 OS=Mus musculus OX=10090 GN=Arih1 PE=1 SV=3	25	25	6116400000
Pln	Cardiac phospholamban	P61014	sp|P61014|PPLA_MOUSE Cardiac phospholamban OS=Mus musculus OX=10090 GN=Pln PE=1 SV=1	4	4	6092600000
Bgn	Biglycan	P28653	sp|P28653|PGS1_MOUSE Biglycan OS=Mus musculus OX=10090 GN=Bgn PE=1 SV=1	20	20	6091600000
Ndufb2	NADH dehydrogenase [ubiquinone] 1 beta subcomplex subunit 2, mitochondrial	Q9CPU2	sp|Q9CPU2|NDUB2_MOUSE NADH dehydrogenase [ubiquinone] 1 beta subcomplex subunit 2, mitochondrial OS=Mus musculus OX=10090 GN=Ndufb2 PE=1 SV=1	2	2	6077200000
Gda	Guanine deaminase	Q9R111	sp|Q9R111|GUAD_MOUSE Guanine deaminase OS=Mus musculus OX=10090 GN=Gda PE=1 SV=1	31	31	6039300000
Gpsm1	G-protein-signaling modulator 1	Q6IR34	sp|Q6IR34|GPSM1_MOUSE G-protein-signaling modulator 1 OS=Mus musculus OX=10090 GN=Gpsm1 PE=1 SV=3	13	13	6024700000
Wnk1	Serine/threonine-protein kinase WNK1	P83741	sp|P83741|WNK1_MOUSE Serine/threonine-protein kinase WNK1 OS=Mus musculus OX=10090 GN=Wnk1 PE=1 SV=2	50	43	6022900000
Pdha2	Pyruvate dehydrogenase E1 component subunit alpha, testis-specific form, mitochondrial	P35487	sp|P35487|ODPAT_MOUSE Pyruvate dehydrogenase E1 component subunit alpha, testis-specific form, mitochondrial OS=Mus musculus OX=10090 GN=Pdha2 PE=1 SV=1	1	1	6020300000
Tbcb	Tubulin-folding cofactor B	Q9D1E6	sp|Q9D1E6|TBCB_MOUSE Tubulin-folding cofactor B OS=Mus musculus OX=10090 GN=Tbcb PE=1 SV=2	26	26	6002600000
G3bp2	Ras GTPase-activating protein-binding protein 2	P97379	sp|P97379|G3BP2_MOUSE Ras GTPase-activating protein-binding protein 2 OS=Mus musculus OX=10090 GN=G3bp2 PE=1 SV=2	19	19	5996800000
Mpp6	MAGUK p55 subfamily member 6	Q9JLB0	sp|Q9JLB0|MPP6_MOUSE MAGUK p55 subfamily member 6 OS=Mus musculus OX=10090 GN=Mpp6 PE=1 SV=1	38	35	5986300000
Ptcd3	Pentatricopeptide repeat domain-containing protein 3, mitochondrial	Q14C51	sp|Q14C51|PTCD3_MOUSE Pentatricopeptide repeat domain-containing protein 3, mitochondrial OS=Mus musculus OX=10090 GN=Ptcd3 PE=1 SV=2	20	20	5985600000
Mapre3	Microtubule-associated protein RP/EB family member 3	Q6PER3	sp|Q6PER3|MARE3_MOUSE Microtubule-associated protein RP/EB family member 3 OS=Mus musculus OX=10090 GN=Mapre3 PE=1 SV=1	21	21	5976100000
Mllt4	Afadin	Q9QZQ1	sp|Q9QZQ1|AFAD_MOUSE Afadin OS=Mus musculus OX=10090 GN=Afdn PE=1 SV=3	55	55	5975400000
Vat1	Synaptic vesicle membrane protein VAT-1 homolog	Q62465	sp|Q62465|VAT1_MOUSE Synaptic vesicle membrane protein VAT-1 homolog OS=Mus musculus OX=10090 GN=Vat1 PE=1 SV=3	15	15	5966600000
RtcA	RNA 3-terminal phosphate cyclase	Q9D7H3	sp|Q9D7H3|RTCA_MOUSE RNA 3-terminal phosphate cyclase OS=Mus musculus OX=10090 GN=RtcA PE=1 SV=2	20	20	5966600000
Luc7l2	Putative RNA-binding protein Luc7-like 2	Q7TNC4	sp|Q7TNC4|LC7L2_MOUSE Putative RNA-binding protein Luc7-like 2 OS=Mus musculus OX=10090 GN=Luc7l2 PE=1 SV=1	27	18	5957600000
Sbds	Ribosome maturation protein SBDS	P70122	sp|P70122|SBDS_MOUSE Ribosome maturation protein SBDS OS=Mus musculus OX=10090 GN=Sbds PE=1 SV=4	34	34	5950500000
Ufd1l	Ubiquitin fusion degradation protein 1 homolog	P70362	sp|P70362|UFD1_MOUSE Ubiquitin recognition factor in ER-associated degradation protein 1 OS=Mus musculus OX=10090 GN=Ufd1 PE=1 SV=2	20	20	5941700000
Ndufaf7	NADH dehydrogenase [ubiquinone] complex I, assembly factor 7	Q9CWG8	sp|Q9CWG8|NDUF7_MOUSE Protein arginine methyltransferase NDUFAF7, mitochondrial OS=Mus musculus OX=10090 GN=Ndufaf7 PE=1 SV=4	29	29	5939000000
Git2	ARF GTPase-activating protein GIT2	Q9JLQ2	sp|Q9JLQ2|GIT2_MOUSE ARF GTPase-activating protein GIT2 OS=Mus musculus OX=10090 GN=Git2 PE=1 SV=2	24	24	5934800000
Tars2	Threonine--tRNA ligase, mitochondrial	Q3UQ84	sp|Q3UQ84|SYTM_MOUSE Threonine--tRNA ligase, mitochondrial OS=Mus musculus OX=10090 GN=Tars2 PE=1 SV=1	34	34	5931700000
Dnajc28	DnaJ homolog subfamily C member 28	Q8VCE1	sp|Q8VCE1|DJC28_MOUSE DnaJ homolog subfamily C member 28 OS=Mus musculus OX=10090 GN=Dnajc28 PE=1 SV=2	33	33	5916000000
Stk24	Serine/threonine-protein kinase 24	Q99KH8	sp|Q99KH8|STK24_MOUSE Serine/threonine-protein kinase 24 OS=Mus musculus OX=10090 GN=Stk24 PE=1 SV=1	28	15	5915700000
Pcbd2	Pterin-4-alpha-carbinolamine dehydratase 2	Q9CZL5	sp|Q9CZL5|PHS2_MOUSE Pterin-4-alpha-carbinolamine dehydratase 2 OS=Mus musculus OX=10090 GN=Pcbd2 PE=1 SV=2	12	11	5910700000
Chchd7	Coiled-coil-helix-coiled-coil-helix domain-containing protein 7	Q8K2Q5	sp|Q8K2Q5|CHCH7_MOUSE Coiled-coil-helix-coiled-coil-helix domain-containing protein 7 OS=Mus musculus OX=10090 GN=Chchd7 PE=1 SV=1	8	8	5904600000
Cmpk2	UMP-CMP kinase 2, mitochondrial	Q3U5Q7	sp|Q3U5Q7|CMPK2_MOUSE UMP-CMP kinase 2, mitochondrial OS=Mus musculus OX=10090 GN=Cmpk2 PE=1 SV=2	24	24	5902300000
Naprt	Nicotinate phosphoribosyltransferase	Q8CC86	sp|Q8CC86|PNCB_MOUSE Nicotinate phosphoribosyltransferase OS=Mus musculus OX=10090 GN=Naprt PE=1 SV=1	18	18	5879000000
Pfdn1	Prefoldin subunit 1	Q9CWM4	sp|Q9CWM4|PFD1_MOUSE Prefoldin subunit 1 OS=Mus musculus OX=10090 GN=Pfdn1 PE=1 SV=1	14	14	5877200000
Filip1	Filamin-A-interacting protein 1	Q9CS72	sp|Q9CS72|FLIP1_MOUSE Filamin-A-interacting protein 1 OS=Mus musculus OX=10090 GN=Filip1 PE=1 SV=2	81	80	5871800000
Gstm7	Glutathione S-transferase Mu 7	Q80W21	sp|Q80W21|GSTM7_MOUSE Glutathione S-transferase Mu 7 OS=Mus musculus OX=10090 GN=Gstm7 PE=1 SV=1	12	12	5867400000
Mapk14	Mitogen-activated protein kinase 14	P47811	sp|P47811|MK14_MOUSE Mitogen-activated protein kinase 14 OS=Mus musculus OX=10090 GN=Mapk14 PE=1 SV=3	20	20	5863600000
Atp6v1e1	V-type proton ATPase subunit E 1	P50518	sp|P50518|VATE1_MOUSE V-type proton ATPase subunit E 1 OS=Mus musculus OX=10090 GN=Atp6v1e1 PE=1 SV=2	21	14	5860800000
Rars2	Probable arginine--tRNA ligase, mitochondrial	Q3U186	sp|Q3U186|SYRM_MOUSE Probable arginine--tRNA ligase, mitochondrial OS=Mus musculus OX=10090 GN=Rars2 PE=1 SV=1	32	32	5847500000
Add1	Alpha-adducin	Q9QYC0	sp|Q9QYC0|ADDA_MOUSE Alpha-adducin OS=Mus musculus OX=10090 GN=Add1 PE=1 SV=2	40	38	5838200000
Mrpl4	39S ribosomal protein L4, mitochondrial	Q9DCU6	sp|Q9DCU6|RM04_MOUSE 39S ribosomal protein L4, mitochondrial OS=Mus musculus OX=10090 GN=Mrpl4 PE=1 SV=1	19	19	5821000000
Wdfy3	WD repeat and FYVE domain-containing protein 3	Q6VNB8	sp|Q6VNB8|WDFY3_MOUSE WD repeat and FYVE domain-containing protein 3 OS=Mus musculus OX=10090 GN=Wdfy3 PE=1 SV=1	5	5	5816600000
Cops7a	COP9 signalosome complex subunit 7a	Q9CZ04	sp|Q9CZ04|CSN7A_MOUSE COP9 signalosome complex subunit 7a OS=Mus musculus OX=10090 GN=Cops7a PE=1 SV=2	20	20	5808600000
Ppt1	Palmitoyl-protein thioesterase 1	O88531	sp|O88531|PPT1_MOUSE Palmitoyl-protein thioesterase 1 OS=Mus musculus OX=10090 GN=Ppt1 PE=1 SV=2	15	15	5788000000
Ddost	Dolichyl-diphosphooligosaccharide--protein glycosyltransferase 48 kDa subunit	O54734	sp|O54734|OST48_MOUSE Dolichyl-diphosphooligosaccharide--protein glycosyltransferase 48 kDa subunit OS=Mus musculus OX=10090 GN=Ddost PE=1 SV=2	12	12	5777600000
	Uncharacterized protein C19orf52 homolog	Q8BGX2	sp|Q8BGX2|TIM29_MOUSE Mitochondrial import inner membrane translocase subunit Tim29 OS=Mus musculus OX=10090 GN=Timm29 PE=1 SV=1	16	16	5761900000
Marcks	Myristoylated alanine-rich C-kinase substrate	P26645	sp|P26645|MARCS_MOUSE Myristoylated alanine-rich C-kinase substrate OS=Mus musculus OX=10090 GN=Marcks PE=1 SV=2	15	15	5760700000
Serpinf2	Alpha-2-antiplasmin	Q61247	sp|Q61247|A2AP_MOUSE Alpha-2-antiplasmin OS=Mus musculus OX=10090 GN=Serpinf2 PE=1 SV=1	20	20	5752300000
Mrpl57	Ribosomal protein 63, mitochondrial	Q9CQF8	sp|Q9CQF8|RT63_MOUSE Ribosomal protein 63, mitochondrial OS=Mus musculus OX=10090 GN=Mrpl57 PE=1 SV=1	8	8	5746200000
Mfap5	Microfibrillar-associated protein 5	Q9QZJ6	sp|Q9QZJ6|MFAP5_MOUSE Microfibrillar-associated protein 5 OS=Mus musculus OX=10090 GN=Mfap5 PE=1 SV=1	6	6	5745100000
Sms	Spermine synthase	P97355	sp|P97355|SPSY_MOUSE Spermine synthase OS=Mus musculus OX=10090 GN=Sms PE=1 SV=1	23	23	5744400000
Magi3	Membrane-associated guanylate kinase, WW and PDZ domain-containing protein 3	Q9EQJ9	sp|Q9EQJ9|MAGI3_MOUSE Membrane-associated guanylate kinase, WW and PDZ domain-containing protein 3 OS=Mus musculus OX=10090 GN=Magi3 PE=1 SV=2	20	19	5712700000
Myh9	Myosin-9	Q8VDD5	sp|Q8VDD5|MYH9_MOUSE Myosin-9 OS=Mus musculus OX=10090 GN=Myh9 PE=1 SV=4	134	110	5710200000
Celf1	CUGBP Elav-like family member 1	P28659	sp|P28659|CELF1_MOUSE CUGBP Elav-like family member 1 OS=Mus musculus OX=10090 GN=Celf1 PE=1 SV=2	18	14	5702700000
Ruvbl2	RuvB-like 2	Q9WTM5	sp|Q9WTM5|RUVB2_MOUSE RuvB-like 2 OS=Mus musculus OX=10090 GN=Ruvbl2 PE=1 SV=3	32	32	5702400000
Vps26a	Vacuolar protein sorting-associated protein 26A	P40336	sp|P40336|VP26A_MOUSE Vacuolar protein sorting-associated protein 26A OS=Mus musculus OX=10090 GN=Vps26a PE=1 SV=1	22	21	5701400000
Pdap1	28 kDa heat- and acid-stable phosphoprotein	Q3UHX2	sp|Q3UHX2|HAP28_MOUSE 28 kDa heat- and acid-stable phosphoprotein OS=Mus musculus OX=10090 GN=Pdap1 PE=1 SV=1	26	26	5701400000
Ddx6	Probable ATP-dependent RNA helicase DDX6	P54823	sp|P54823|DDX6_MOUSE Probable ATP-dependent RNA helicase DDX6 OS=Mus musculus OX=10090 GN=Ddx6 PE=1 SV=1	26	26	5691000000
Bcap31	B-cell receptor-associated protein 31	Q61335	sp|Q61335|BAP31_MOUSE B-cell receptor-associated protein 31 OS=Mus musculus OX=10090 GN=Bcap31 PE=1 SV=4	21	21	5680200000
Galk1	Galactokinase	Q9R0N0	sp|Q9R0N0|GALK1_MOUSE Galactokinase OS=Mus musculus OX=10090 GN=Galk1 PE=1 SV=2	21	21	5671100000
Tubb6	Tubulin beta-6 chain	Q922F4	sp|Q922F4|TBB6_MOUSE Tubulin beta-6 chain OS=Mus musculus OX=10090 GN=Tubb6 PE=1 SV=1	13	11	5658400000
Mrpl13	39S ribosomal protein L13, mitochondrial	Q9D1P0	sp|Q9D1P0|RM13_MOUSE 39S ribosomal protein L13, mitochondrial OS=Mus musculus OX=10090 GN=Mrpl13 PE=1 SV=1	17	17	5655100000
Metap1	Methionine aminopeptidase 1	Q8BP48	sp|Q8BP48|MAP11_MOUSE Methionine aminopeptidase 1 OS=Mus musculus OX=10090 GN=Metap1 PE=1 SV=1	17	17	5652200000
Phldb1	Pleckstrin homology-like domain family B member 1	Q6PDH0	sp|Q6PDH0|PHLB1_MOUSE Pleckstrin homology-like domain family B member 1 OS=Mus musculus OX=10090 GN=Phldb1 PE=1 SV=1	67	64	5648000000
Cuta	Protein CutA	Q9CQ89	sp|Q9CQ89|CUTA_MOUSE Protein CutA OS=Mus musculus OX=10090 GN=Cuta PE=1 SV=3	6	6	5645000000
Rgl2	Ral guanine nucleotide dissociation stimulator-like 2	Q61193	sp|Q61193|RGL2_MOUSE Ral guanine nucleotide dissociation stimulator-like 2 OS=Mus musculus OX=10090 GN=Rgl2 PE=1 SV=2	7	7	5636700000
Cul3	Cullin-3	Q9JLV5	sp|Q9JLV5|CUL3_MOUSE Cullin-3 OS=Mus musculus OX=10090 GN=Cul3 PE=1 SV=1	48	48	5632600000
Stk39	STE20/SPS1-related proline-alanine-rich protein kinase	Q9Z1W9	sp|Q9Z1W9|STK39_MOUSE STE20/SPS1-related proline-alanine-rich protein kinase OS=Mus musculus OX=10090 GN=Stk39 PE=1 SV=1	18	18	5617900000
Scrn2	Secernin-2	Q8VCA8	sp|Q8VCA8|SCRN2_MOUSE Secernin-2 OS=Mus musculus OX=10090 GN=Scrn2 PE=1 SV=1	18	18	5614300000
Pfdn5	Prefoldin subunit 5	Q9WU28	sp|Q9WU28|PFD5_MOUSE Prefoldin subunit 5 OS=Mus musculus OX=10090 GN=Pfdn5 PE=1 SV=1	15	15	5614000000
Rexo2	Oligoribonuclease, mitochondrial	Q9D8S4	sp|Q9D8S4|ORN_MOUSE Oligoribonuclease, mitochondrial OS=Mus musculus OX=10090 GN=Rexo2 PE=1 SV=2	13	13	5599700000
Klc1	Kinesin light chain 1	O88447	sp|O88447|KLC1_MOUSE Kinesin light chain 1 OS=Mus musculus OX=10090 GN=Klc1 PE=1 SV=3	47	35	5574000000
Golga2	Golgin subfamily A member 2	Q921M4	sp|Q921M4|GOGA2_MOUSE Golgin subfamily A member 2 OS=Mus musculus OX=10090 GN=Golga2 PE=1 SV=3	41	41	5570700000
Prkcdbp	Protein kinase C delta-binding protein	Q91VJ2	sp|Q91VJ2|CAVN3_MOUSE Caveolae-associated protein 3 OS=Mus musculus OX=10090 GN=Cavin3 PE=1 SV=1	13	13	5563400000
Bzw1	Basic leucine zipper and W2 domain-containing protein 1	Q9CQC6	sp|Q9CQC6|BZW1_MOUSE Basic leucine zipper and W2 domain-containing protein 1 OS=Mus musculus OX=10090 GN=Bzw1 PE=1 SV=1	22	22	5563000000
Dcakd	Dephospho-CoA kinase domain-containing protein	Q8BHC4	sp|Q8BHC4|DCAKD_MOUSE Dephospho-CoA kinase domain-containing protein OS=Mus musculus OX=10090 GN=Dcakd PE=1 SV=1	18	18	5540300000
Ube2k	Ubiquitin-conjugating enzyme E2 K	P61087	sp|P61087|UBE2K_MOUSE Ubiquitin-conjugating enzyme E2 K OS=Mus musculus OX=10090 GN=Ube2k PE=1 SV=3	19	19	5523900000
Rps29	40S ribosomal protein S29	P62274	sp|P62274|RS29_MOUSE 40S ribosomal protein S29 OS=Mus musculus OX=10090 GN=Rps29 PE=1 SV=2	6	6	5522300000
Ago2	Protein argonaute-2	Q8CJG0	sp|Q8CJG0|AGO2_MOUSE Protein argonaute-2 OS=Mus musculus OX=10090 GN=Ago2 PE=1 SV=3	37	30	5520700000
Hist1h1d	Histone H1.3	P43277	sp|P43277|H13_MOUSE Histone H1.3 OS=Mus musculus OX=10090 GN=H1-3 PE=1 SV=2	3	3	5513600000
Pcyt1a	Choline-phosphate cytidylyltransferase A	P49586	sp|P49586|PCY1A_MOUSE Choline-phosphate cytidylyltransferase A OS=Mus musculus OX=10090 GN=Pcyt1a PE=1 SV=1	33	25	5511100000
Ide	Insulin-degrading enzyme	Q9JHR7	sp|Q9JHR7|IDE_MOUSE Insulin-degrading enzyme OS=Mus musculus OX=10090 GN=Ide PE=1 SV=1	39	39	5505100000
Stk4	Serine/threonine-protein kinase 4	Q9JI11	sp|Q9JI11|STK4_MOUSE Serine/threonine-protein kinase 4 OS=Mus musculus OX=10090 GN=Stk4 PE=1 SV=1	7	7	5485900000
Nae1	NEDD8-activating enzyme E1 regulatory subunit	Q8VBW6	sp|Q8VBW6|ULA1_MOUSE NEDD8-activating enzyme E1 regulatory subunit OS=Mus musculus OX=10090 GN=Nae1 PE=1 SV=1	27	27	5471500000
Mrpl10	39S ribosomal protein L10, mitochondrial	Q3TBW2	sp|Q3TBW2|RM10_MOUSE 39S ribosomal protein L10, mitochondrial OS=Mus musculus OX=10090 GN=Mrpl10 PE=1 SV=2	15	15	5460000000
Nubpl	Iron-sulfur protein NUBPL	Q9CWD8	sp|Q9CWD8|NUBPL_MOUSE Iron-sulfur protein NUBPL OS=Mus musculus OX=10090 GN=Nubpl PE=1 SV=2	17	17	5448200000
Capn1	Calpain-1 catalytic subunit	O35350	sp|O35350|CAN1_MOUSE Calpain-1 catalytic subunit OS=Mus musculus OX=10090 GN=Capn1 PE=1 SV=1	33	33	5448000000
Tpp1	Tripeptidyl-peptidase 1	O89023	sp|O89023|TPP1_MOUSE Tripeptidyl-peptidase 1 OS=Mus musculus OX=10090 GN=Tpp1 PE=1 SV=2	9	9	5431200000
Htatip2	Oxidoreductase HTATIP2	Q9Z2G9	sp|Q9Z2G9|HTAI2_MOUSE Oxidoreductase HTATIP2 OS=Mus musculus OX=10090 GN=Htatip2 PE=1 SV=3	24	24	5422700000
Ndufaf5	NADH dehydrogenase [ubiquinone] 1 alpha subcomplex assembly factor 5	A2APY7	sp|A2APY7|NDUF5_MOUSE Arginine-hydroxylase NDUFAF5, mitochondrial OS=Mus musculus OX=10090 GN=Ndufaf5 PE=1 SV=1	16	16	5422300000
Prrc2c	Protein PRRC2C	Q3TLH4	sp|Q3TLH4|PRC2C_MOUSE Protein PRRC2C OS=Mus musculus OX=10090 GN=Prrc2c PE=1 SV=3	59	58	5421200000
Txndc5	Thioredoxin domain-containing protein 5	Q91W90	sp|Q91W90|TXND5_MOUSE Thioredoxin domain-containing protein 5 OS=Mus musculus OX=10090 GN=Txndc5 PE=1 SV=2	18	18	5410300000
Mrpl16	39S ribosomal protein L16, mitochondrial	Q99N93	sp|Q99N93|RM16_MOUSE 39S ribosomal protein L16, mitochondrial OS=Mus musculus OX=10090 GN=Mrpl16 PE=1 SV=1	16	16	5382900000
Rbpms	RNA-binding protein with multiple splicing	Q9WVB0	sp|Q9WVB0|RBPMS_MOUSE RNA-binding protein with multiple splicing OS=Mus musculus OX=10090 GN=Rbpms PE=1 SV=2	18	15	5380400000
Vps36	Vacuolar protein-sorting-associated protein 36	Q91XD6	sp|Q91XD6|VPS36_MOUSE Vacuolar protein-sorting-associated protein 36 OS=Mus musculus OX=10090 GN=Vps36 PE=1 SV=1	30	30	5374400000
Yme1l1	ATP-dependent zinc metalloprotease YME1L1	O88967	sp|O88967|YMEL1_MOUSE ATP-dependent zinc metalloprotease YME1L1 OS=Mus musculus OX=10090 GN=Yme1l1 PE=1 SV=1	40	40	5372800000
Aoc3	Membrane primary amine oxidase	O70423	sp|O70423|AOC3_MOUSE Membrane primary amine oxidase OS=Mus musculus OX=10090 GN=Aoc3 PE=1 SV=3	15	15	5370300000
Srsf6	Serine/arginine-rich splicing factor 6	Q3TWW8	sp|Q3TWW8|SRSF6_MOUSE Serine/arginine-rich splicing factor 6 OS=Mus musculus OX=10090 GN=Srsf6 PE=1 SV=1	18	14	5367100000
	UPF0562 protein C7orf55 homolog	Q9CR13	sp|Q9CR13|FMC1_MOUSE Protein FMC1 homolog OS=Mus musculus OX=10090 GN=Fmc1 PE=1 SV=1	7	7	5356600000
Dnajb11	DnaJ homolog subfamily B member 11	Q99KV1	sp|Q99KV1|DJB11_MOUSE DnaJ homolog subfamily B member 11 OS=Mus musculus OX=10090 GN=Dnajb11 PE=1 SV=1	18	18	5355300000
Pf4	Platelet factor 4	Q9Z126	sp|Q9Z126|PLF4_MOUSE Platelet factor 4 OS=Mus musculus OX=10090 GN=Pf4 PE=1 SV=1	4	4	5347100000
Slc25a31	ADP/ATP translocase 4	Q3V132	sp|Q3V132|ADT4_MOUSE ADP/ATP translocase 4 OS=Mus musculus OX=10090 GN=Slc25a31 PE=1 SV=1	4	4	5335300000
Uba2	SUMO-activating enzyme subunit 2	Q9Z1F9	sp|Q9Z1F9|SAE2_MOUSE SUMO-activating enzyme subunit 2 OS=Mus musculus OX=10090 GN=Uba2 PE=1 SV=1	30	30	5330400000
1110002E22Rik		E0CYV9	sp|E0CYV9|CD054_MOUSE Uncharacterized protein C4orf54 homolog OS=Mus musculus OX=10090 PE=1 SV=1	25	25	5328000000
Efhd2	EF-hand domain-containing protein D2	Q9D8Y0	sp|Q9D8Y0|EFHD2_MOUSE EF-hand domain-containing protein D2 OS=Mus musculus OX=10090 GN=Efhd2 PE=1 SV=1	25	25	5314500000
Ctps1	CTP synthase 1	P70698	sp|P70698|PYRG1_MOUSE CTP synthase 1 OS=Mus musculus OX=10090 GN=Ctps1 PE=1 SV=2	32	29	5306700000
Fus	RNA-binding protein FUS	P56959	sp|P56959|FUS_MOUSE RNA-binding protein FUS OS=Mus musculus OX=10090 GN=Fus PE=1 SV=1	16	16	5305300000
Acy1	Aminoacylase-1	Q99JW2	sp|Q99JW2|ACY1_MOUSE Aminoacylase-1 OS=Mus musculus OX=10090 GN=Acy1 PE=1 SV=1	23	23	5290100000
Dtymk	Thymidylate kinase	P97930	sp|P97930|KTHY_MOUSE Thymidylate kinase OS=Mus musculus OX=10090 GN=Dtymk PE=1 SV=2	18	18	5283900000
Rad23a	UV excision repair protein RAD23 homolog A	P54726	sp|P54726|RD23A_MOUSE UV excision repair protein RAD23 homolog A OS=Mus musculus OX=10090 GN=Rad23a PE=1 SV=2	15	15	5270000000
Rab3gap1	Rab3 GTPase-activating protein catalytic subunit	Q80UJ7	sp|Q80UJ7|RB3GP_MOUSE Rab3 GTPase-activating protein catalytic subunit OS=Mus musculus OX=10090 GN=Rab3gap1 PE=1 SV=4	34	34	5267800000
C8b	Complement component C8 beta chain	Q8BH35	sp|Q8BH35|CO8B_MOUSE Complement component C8 beta chain OS=Mus musculus OX=10090 GN=C8b PE=1 SV=1	28	28	5249600000
Rasip1	Ras-interacting protein 1	Q3U0S6	sp|Q3U0S6|RAIN_MOUSE Ras-interacting protein 1 OS=Mus musculus OX=10090 GN=Rasip1 PE=1 SV=3	33	33	5249300000
Hint3	Histidine triad nucleotide-binding protein 3	Q9CPS6	sp|Q9CPS6|HINT3_MOUSE Histidine triad nucleotide-binding protein 3 OS=Mus musculus OX=10090 GN=Hint3 PE=1 SV=1	8	8	5248900000
Mrpl49	39S ribosomal protein L49, mitochondrial	Q9CQ40	sp|Q9CQ40|RM49_MOUSE 39S ribosomal protein L49, mitochondrial OS=Mus musculus OX=10090 GN=Mrpl49 PE=1 SV=1	12	12	5243600000
Hras	GTPase HRas	Q61411	sp|Q61411|RASH_MOUSE GTPase HRas OS=Mus musculus OX=10090 GN=Hras PE=1 SV=2	15	6	5243000000
Ufc1	Ubiquitin-fold modifier-conjugating enzyme 1	Q9CR09	sp|Q9CR09|UFC1_MOUSE Ubiquitin-fold modifier-conjugating enzyme 1 OS=Mus musculus OX=10090 GN=Ufc1 PE=1 SV=1	11	11	5230300000
Nln	Neurolysin, mitochondrial	Q91YP2	sp|Q91YP2|NEUL_MOUSE Neurolysin, mitochondrial OS=Mus musculus OX=10090 GN=Nln PE=1 SV=1	25	25	5220000000
Them4	Acyl-coenzyme A thioesterase THEM4	Q3UUI3	sp|Q3UUI3|THEM4_MOUSE Acyl-coenzyme A thioesterase THEM4 OS=Mus musculus OX=10090 GN=Them4 PE=1 SV=1	12	12	5209700000
Psmd8	26S proteasome non-ATPase regulatory subunit 8	Q9CX56	sp|Q9CX56|PSMD8_MOUSE 26S proteasome non-ATPase regulatory subunit 8 OS=Mus musculus OX=10090 GN=Psmd8 PE=1 SV=2	14	14	5205100000
Vps37c	Vacuolar protein sorting-associated protein 37C	Q8R105	sp|Q8R105|VP37C_MOUSE Vacuolar protein sorting-associated protein 37C OS=Mus musculus OX=10090 GN=Vps37c PE=1 SV=1	12	12	5204000000
Sh3bgrl	SH3 domain-binding glutamic acid-rich-like protein	Q9JJU8	sp|Q9JJU8|SH3L1_MOUSE SH3 domain-binding glutamic acid-rich-like protein OS=Mus musculus OX=10090 GN=Sh3bgrl PE=1 SV=1	13	13	5202600000
Diablo	Diablo homolog, mitochondrial	Q9JIQ3	sp|Q9JIQ3|DBLOH_MOUSE Diablo homolog, mitochondrial OS=Mus musculus OX=10090 GN=Diablo PE=1 SV=2	11	11	5194900000
Mrps17	28S ribosomal protein S17, mitochondrial	Q9CQE3	sp|Q9CQE3|RT17_MOUSE 28S ribosomal protein S17, mitochondrial OS=Mus musculus OX=10090 GN=Mrps17 PE=1 SV=1	8	8	5186600000
Snrpb	Small nuclear ribonucleoprotein-associated protein B	P27048	sp|P27048|RSMB_MOUSE Small nuclear ribonucleoprotein-associated protein B OS=Mus musculus OX=10090 GN=Snrpb PE=1 SV=1	8	8	5182800000
Dars2	Aspartate--tRNA ligase, mitochondrial	Q8BIP0	sp|Q8BIP0|SYDM_MOUSE Aspartate--tRNA ligase, mitochondrial OS=Mus musculus OX=10090 GN=Dars2 PE=1 SV=1	32	32	5172400000
Azgp1	Zinc-alpha-2-glycoprotein	Q64726	sp|Q64726|ZA2G_MOUSE Zinc-alpha-2-glycoprotein OS=Mus musculus OX=10090 GN=Azgp1 PE=1 SV=2	16	16	5170100000
Acy3	N-acyl-aromatic-L-amino acid amidohydrolase (carboxylate-forming)	Q91XE4	sp|Q91XE4|ACY3_MOUSE N-acyl-aromatic-L-amino acid amidohydrolase (carboxylate-forming) OS=Mus musculus OX=10090 GN=Acy3 PE=1 SV=1	14	14	5168700000
Ddx17	Probable ATP-dependent RNA helicase DDX17	Q501J6	sp|Q501J6|DDX17_MOUSE Probable ATP-dependent RNA helicase DDX17 OS=Mus musculus OX=10090 GN=Ddx17 PE=1 SV=1	28	28	5167600000
Ccdc47	Coiled-coil domain-containing protein 47	Q9D024	sp|Q9D024|CCD47_MOUSE Coiled-coil domain-containing protein 47 OS=Mus musculus OX=10090 GN=Ccdc47 PE=1 SV=2	25	25	5164800000
Inpp1	Inositol polyphosphate 1-phosphatase	P49442	sp|P49442|INPP_MOUSE Inositol polyphosphate 1-phosphatase OS=Mus musculus OX=10090 GN=Inpp1 PE=1 SV=2	20	20	5155600000
Prune	Protein prune homolog	Q8BIW1	sp|Q8BIW1|PRUN1_MOUSE Exopolyphosphatase PRUNE1 OS=Mus musculus OX=10090 GN=Prune1 PE=1 SV=1	24	24	5155500000
Celf2	CUGBP Elav-like family member 2	Q9Z0H4	sp|Q9Z0H4|CELF2_MOUSE CUGBP Elav-like family member 2 OS=Mus musculus OX=10090 GN=Celf2 PE=1 SV=1	12	12	5153100000
Snrpd3	Small nuclear ribonucleoprotein Sm D3	P62320	sp|P62320|SMD3_MOUSE Small nuclear ribonucleoprotein Sm D3 OS=Mus musculus OX=10090 GN=Snrpd3 PE=1 SV=1	10	10	5153000000
Eif3l	Eukaryotic translation initiation factor 3 subunit L	Q8QZY1	sp|Q8QZY1|EIF3L_MOUSE Eukaryotic translation initiation factor 3 subunit L OS=Mus musculus OX=10090 GN=Eif3l PE=1 SV=1	20	20	5142600000
Abcc9	ATP-binding cassette sub-family C member 9	P70170	sp|P70170|ABCC9_MOUSE ATP-binding cassette sub-family C member 9 OS=Mus musculus OX=10090 GN=Abcc9 PE=1 SV=2	26	25	5141400000
Cul4a	Cullin-4A	Q3TCH7	sp|Q3TCH7|CUL4A_MOUSE Cullin-4A OS=Mus musculus OX=10090 GN=Cul4a PE=1 SV=1	46	31	5131500000
Clta	Clathrin light chain A	O08585	sp|O08585|CLCA_MOUSE Clathrin light chain A OS=Mus musculus OX=10090 GN=Clta PE=1 SV=2	14	14	5112400000
Optn	Optineurin	Q8K3K8	sp|Q8K3K8|OPTN_MOUSE Optineurin OS=Mus musculus OX=10090 GN=Optn PE=1 SV=1	44	44	5107200000
Pcyt2	Ethanolamine-phosphate cytidylyltransferase	Q922E4	sp|Q922E4|PCY2_MOUSE Ethanolamine-phosphate cytidylyltransferase OS=Mus musculus OX=10090 GN=Pcyt2 PE=1 SV=1	19	19	5104200000
Mrpl19	39S ribosomal protein L19, mitochondrial	Q9D338	sp|Q9D338|RM19_MOUSE 39S ribosomal protein L19, mitochondrial OS=Mus musculus OX=10090 GN=Mrpl19 PE=1 SV=1	22	22	5100100000
Usp4	Ubiquitin carboxyl-terminal hydrolase 4	P35123	sp|P35123|UBP4_MOUSE Ubiquitin carboxyl-terminal hydrolase 4 OS=Mus musculus OX=10090 GN=Usp4 PE=1 SV=3	40	40	5098500000
Txndc12	Thioredoxin domain-containing protein 12	Q9CQU0	sp|Q9CQU0|TXD12_MOUSE Thioredoxin domain-containing protein 12 OS=Mus musculus OX=10090 GN=Txndc12 PE=1 SV=1	10	10	5097800000
Vldlr	Very low-density lipoprotein receptor	P98156	sp|P98156|VLDLR_MOUSE Very low-density lipoprotein receptor OS=Mus musculus OX=10090 GN=Vldlr PE=1 SV=1	41	41	5084400000
Rabggta	Geranylgeranyl transferase type-2 subunit alpha	Q9JHK4	sp|Q9JHK4|PGTA_MOUSE Geranylgeranyl transferase type-2 subunit alpha OS=Mus musculus OX=10090 GN=Rabggta PE=1 SV=1	28	28	5078900000
Gsk3a	Glycogen synthase kinase-3 alpha	Q2NL51	sp|Q2NL51|GSK3A_MOUSE Glycogen synthase kinase-3 alpha OS=Mus musculus OX=10090 GN=Gsk3a PE=1 SV=2	27	18	5062100000
Eif3k	Eukaryotic translation initiation factor 3 subunit K	Q9DBZ5	sp|Q9DBZ5|EIF3K_MOUSE Eukaryotic translation initiation factor 3 subunit K OS=Mus musculus OX=10090 GN=Eif3k PE=1 SV=1	8	8	5060000000
Prkg1	cGMP-dependent protein kinase 1	P0C605	sp|P0C605|KGP1_MOUSE cGMP-dependent protein kinase 1 OS=Mus musculus OX=10090 GN=Prkg1 PE=1 SV=1	33	33	5059300000
Nomo1	Nodal modulator 1	Q6GQT9	sp|Q6GQT9|NOMO1_MOUSE Nodal modulator 1 OS=Mus musculus OX=10090 GN=Nomo1 PE=1 SV=1	38	38	5054600000
Rilp	Rab-interacting lysosomal protein	Q5ND29	sp|Q5ND29|RILP_MOUSE Rab-interacting lysosomal protein OS=Mus musculus OX=10090 GN=Rilp PE=1 SV=1	21	21	5051000000
Dctn4	Dynactin subunit 4	Q8CBY8	sp|Q8CBY8|DCTN4_MOUSE Dynactin subunit 4 OS=Mus musculus OX=10090 GN=Dctn4 PE=1 SV=1	22	22	5033400000
Ptbp1	Polypyrimidine tract-binding protein 1	P17225	sp|P17225|PTBP1_MOUSE Polypyrimidine tract-binding protein 1 OS=Mus musculus OX=10090 GN=Ptbp1 PE=1 SV=2	16	12	5033200000
Phospho1	Phosphoethanolamine/phosphocholine phosphatase	Q8R2H9	sp|Q8R2H9|PHOP1_MOUSE Phosphoethanolamine/phosphocholine phosphatase OS=Mus musculus OX=10090 GN=Phospho1 PE=1 SV=1	19	19	5032400000
Pfkfb2	6-phosphofructo-2-kinase/fructose-2,6-bisphosphatase 2	P70265	sp|P70265|F262_MOUSE 6-phosphofructo-2-kinase/fructose-2,6-bisphosphatase 2 OS=Mus musculus OX=10090 GN=Pfkfb2 PE=1 SV=2	35	32	5021300000
Ubxn6	UBX domain-containing protein 6	Q99PL6	sp|Q99PL6|UBXN6_MOUSE UBX domain-containing protein 6 OS=Mus musculus OX=10090 GN=Ubxn6 PE=1 SV=1	30	30	5018100000
Usp9x	Probable ubiquitin carboxyl-terminal hydrolase FAF-X	P70398	sp|P70398|USP9X_MOUSE Probable ubiquitin carboxyl-terminal hydrolase FAF-X OS=Mus musculus OX=10090 GN=Usp9x PE=1 SV=2	56	56	5007500000
Wipi1	WD repeat domain phosphoinositide-interacting protein 1	Q8R3E3	sp|Q8R3E3|WIPI1_MOUSE WD repeat domain phosphoinositide-interacting protein 1 OS=Mus musculus OX=10090 GN=Wipi1 PE=1 SV=1	8	8	5001800000
Wbp2	WW domain-binding protein 2	P97765	sp|P97765|WBP2_MOUSE WW domain-binding protein 2 OS=Mus musculus OX=10090 GN=Wbp2 PE=1 SV=1	9	9	4998600000
Apoc3	Apolipoprotein C-III	P33622	sp|P33622|APOC3_MOUSE Apolipoprotein C-III OS=Mus musculus OX=10090 GN=Apoc3 PE=1 SV=2	4	4	4992200000
Synpo	Synaptopodin	Q8CC35	sp|Q8CC35|SYNPO_MOUSE Synaptopodin OS=Mus musculus OX=10090 GN=Synpo PE=1 SV=2	33	33	4991700000
Arhgef12	Rho guanine nucleotide exchange factor 12	Q8R4H2	sp|Q8R4H2|ARHGC_MOUSE Rho guanine nucleotide exchange factor 12 OS=Mus musculus OX=10090 GN=Arhgef12 PE=1 SV=2	59	59	4990800000
Snx1	Sorting nexin-1	Q9WV80	sp|Q9WV80|SNX1_MOUSE Sorting nexin-1 OS=Mus musculus OX=10090 GN=Snx1 PE=1 SV=1	30	29	4981700000
Acsm5	Acyl-coenzyme A synthetase ACSM5, mitochondrial	Q8BGA8	sp|Q8BGA8|ACSM5_MOUSE Acyl-coenzyme A synthetase ACSM5, mitochondrial OS=Mus musculus OX=10090 GN=Acsm5 PE=1 SV=1	14	14	4978200000
Psmb3	Proteasome subunit beta type-3	Q9R1P1	sp|Q9R1P1|PSB3_MOUSE Proteasome subunit beta type-3 OS=Mus musculus OX=10090 GN=Psmb3 PE=1 SV=1	14	14	4973100000
Qki	Protein quaking	Q9QYS9	sp|Q9QYS9|QKI_MOUSE Protein quaking OS=Mus musculus OX=10090 GN=Qki PE=1 SV=1	18	18	4968800000
Trmu	Mitochondrial tRNA-specific 2-thiouridylase 1	Q9DAT5	sp|Q9DAT5|MTU1_MOUSE Mitochondrial tRNA-specific 2-thiouridylase 1 OS=Mus musculus OX=10090 GN=Trmu PE=1 SV=1	30	30	4968200000
Tomm20	Mitochondrial import receptor subunit TOM20 homolog	Q9DCC8	sp|Q9DCC8|TOM20_MOUSE Mitochondrial import receptor subunit TOM20 homolog OS=Mus musculus OX=10090 GN=Tomm20 PE=1 SV=1	12	12	4960000000
Sf1	Splicing factor 1	Q64213	sp|Q64213|SF01_MOUSE Splicing factor 1 OS=Mus musculus OX=10090 GN=Sf1 PE=1 SV=6	21	21	4958700000
Spryd4	SPRY domain-containing protein 4	Q91WK1	sp|Q91WK1|SPRY4_MOUSE SPRY domain-containing protein 4 OS=Mus musculus OX=10090 GN=Spryd4 PE=1 SV=1	20	20	4956800000
Nub1	NEDD8 ultimate buster 1	P54729	sp|P54729|NUB1_MOUSE NEDD8 ultimate buster 1 OS=Mus musculus OX=10090 GN=Nub1 PE=1 SV=2	33	33	4947600000
Mapk8ip3	C-Jun-amino-terminal kinase-interacting protein 3	Q9ESN9	sp|Q9ESN9|JIP3_MOUSE C-Jun-amino-terminal kinase-interacting protein 3 OS=Mus musculus OX=10090 GN=Mapk8ip3 PE=1 SV=1	23	23	4943900000
Iah1	Isoamyl acetate-hydrolyzing esterase 1 homolog	Q9DB29	sp|Q9DB29|IAH1_MOUSE Isoamyl acetate-hydrolyzing esterase 1 homolog OS=Mus musculus OX=10090 GN=Iah1 PE=1 SV=1	17	17	4936600000
Esyt1	Extended synaptotagmin-1	Q3U7R1	sp|Q3U7R1|ESYT1_MOUSE Extended synaptotagmin-1 OS=Mus musculus OX=10090 GN=Esyt1 PE=1 SV=2	39	39	4930500000
Mrps21	28S ribosomal protein S21, mitochondrial	P58059	sp|P58059|RT21_MOUSE 28S ribosomal protein S21, mitochondrial OS=Mus musculus OX=10090 GN=Mrps21 PE=1 SV=1	9	9	4929700000
Cav3	Caveolin-3	P51637	sp|P51637|CAV3_MOUSE Caveolin-3 OS=Mus musculus OX=10090 GN=Cav3 PE=1 SV=1	3	3	4920500000
Ctsa	Lysosomal protective protein	P16675	sp|P16675|PPGB_MOUSE Lysosomal protective protein OS=Mus musculus OX=10090 GN=Ctsa PE=1 SV=1	10	10	4916700000
Abhd10	Mycophenolic acid acyl-glucuronide esterase, mitochondrial	Q6PE15	sp|Q6PE15|ABHDA_MOUSE Mycophenolic acid acyl-glucuronide esterase, mitochondrial OS=Mus musculus OX=10090 GN=Abhd10 PE=1 SV=1	17	17	4915900000
Strn3	Striatin-3	Q9ERG2	sp|Q9ERG2|STRN3_MOUSE Striatin-3 OS=Mus musculus OX=10090 GN=Strn3 PE=1 SV=1	31	26	4912600000
Prdm15		E9Q8T2	sp|E9Q8T2|PRD15_MOUSE PR domain zinc finger protein 15 OS=Mus musculus OX=10090 GN=Prdm15 PE=1 SV=1	1	1	4906100000
Rbm3	RNA-binding protein 3	O89086	sp|O89086|RBM3_MOUSE RNA-binding protein 3 OS=Mus musculus OX=10090 GN=Rbm3 PE=1 SV=1	14	14	4900500000
Prorsd1	Prolyl-tRNA synthetase associated domain-containing protein 1	Q9D820	sp|Q9D820|PRXD1_MOUSE Prolyl-tRNA synthetase associated domain-containing protein 1 OS=Mus musculus OX=10090 GN=Prorsd1 PE=1 SV=1	12	12	4900400000
Mcam	Cell surface glycoprotein MUC18	Q8R2Y2	sp|Q8R2Y2|MUC18_MOUSE Cell surface glycoprotein MUC18 OS=Mus musculus OX=10090 GN=Mcam PE=1 SV=1	29	29	4897800000
Ubl4a	Ubiquitin-like protein 4A	P21126	sp|P21126|UBL4A_MOUSE Ubiquitin-like protein 4A OS=Mus musculus OX=10090 GN=Ubl4a PE=1 SV=1	12	12	4887200000
Asna1	ATPase Asna1	O54984	sp|O54984|ASNA_MOUSE ATPase Asna1 OS=Mus musculus OX=10090 GN=Asna1 PE=1 SV=2	17	17	4871200000
Rock1	Rho-associated protein kinase 1	P70335	sp|P70335|ROCK1_MOUSE Rho-associated protein kinase 1 OS=Mus musculus OX=10090 GN=Rock1 PE=1 SV=1	82	82	4870700000
Bves	Blood vessel epicardial substance	Q9ES83	sp|Q9ES83|POPD1_MOUSE Blood vessel epicardial substance OS=Mus musculus OX=10090 GN=Bves PE=1 SV=1	12	12	4855600000
Rab5b	Ras-related protein Rab-5B	P61021	sp|P61021|RAB5B_MOUSE Ras-related protein Rab-5B OS=Mus musculus OX=10090 GN=Rab5b PE=1 SV=1	8	8	4836000000
Cdc42bpb	Serine/threonine-protein kinase MRCK beta	Q7TT50	sp|Q7TT50|MRCKB_MOUSE Serine/threonine-protein kinase MRCK beta OS=Mus musculus OX=10090 GN=Cdc42bpb PE=1 SV=2	67	61	4822300000
Numa1		E9Q7G0	sp|E9Q7G0|NUMA1_MOUSE Nuclear mitotic apparatus protein 1 OS=Mus musculus OX=10090 GN=Numa1 PE=1 SV=1	68	68	4816100000
Nt5c2	Cytosolic purine 5-nucleotidase	Q3V1L4	sp|Q3V1L4|5NTC_MOUSE Cytosolic purine 5-nucleotidase OS=Mus musculus OX=10090 GN=Nt5c2 PE=1 SV=2	22	22	4798900000
Git1	ARF GTPase-activating protein GIT1	Q68FF6	sp|Q68FF6|GIT1_MOUSE ARF GTPase-activating protein GIT1 OS=Mus musculus OX=10090 GN=Git1 PE=1 SV=1	40	35	4791200000
Sec22b	Vesicle-trafficking protein SEC22b	O08547	sp|O08547|SC22B_MOUSE Vesicle-trafficking protein SEC22b OS=Mus musculus OX=10090 GN=Sec22b PE=1 SV=3	16	16	4790100000
Ilf3	Interleukin enhancer-binding factor 3	Q9Z1X4	sp|Q9Z1X4|ILF3_MOUSE Interleukin enhancer-binding factor 3 OS=Mus musculus OX=10090 GN=Ilf3 PE=1 SV=2	36	31	4788800000
Adrm1	Proteasomal ubiquitin receptor ADRM1	Q9JKV1	sp|Q9JKV1|ADRM1_MOUSE Proteasomal ubiquitin receptor ADRM1 OS=Mus musculus OX=10090 GN=Adrm1 PE=1 SV=2	18	18	4761800000
Hip1	Huntingtin-interacting protein 1	Q8VD75	sp|Q8VD75|HIP1_MOUSE Huntingtin-interacting protein 1 OS=Mus musculus OX=10090 GN=Hip1 PE=1 SV=2	54	51	4749800000
Snap91	Clathrin coat assembly protein AP180	Q61548	sp|Q61548|AP180_MOUSE Clathrin coat assembly protein AP180 OS=Mus musculus OX=10090 GN=Snap91 PE=1 SV=1	8	8	4718100000
Mrpl17	39S ribosomal protein L17, mitochondrial	Q9D8P4	sp|Q9D8P4|RM17_MOUSE 39S ribosomal protein L17, mitochondrial OS=Mus musculus OX=10090 GN=Mrpl17 PE=1 SV=1	13	13	4708500000
Pbxip1	Pre-B-cell leukemia transcription factor-interacting protein 1	Q3TVI8	sp|Q3TVI8|PBIP1_MOUSE Pre-B-cell leukemia transcription factor-interacting protein 1 OS=Mus musculus OX=10090 GN=Pbxip1 PE=1 SV=2	36	36	4688000000
Phyh	Phytanoyl-CoA dioxygenase, peroxisomal	O35386	sp|O35386|PAHX_MOUSE Phytanoyl-CoA dioxygenase, peroxisomal OS=Mus musculus OX=10090 GN=Phyh PE=1 SV=1	20	20	4685900000
Snrnp70	U1 small nuclear ribonucleoprotein 70 kDa	Q62376	sp|Q62376|RU17_MOUSE U1 small nuclear ribonucleoprotein 70 kDa OS=Mus musculus OX=10090 GN=Snrnp70 PE=1 SV=2	27	27	4681700000
Tmem126a	Transmembrane protein 126A	Q9D8Y1	sp|Q9D8Y1|T126A_MOUSE Transmembrane protein 126A OS=Mus musculus OX=10090 GN=Tmem126a PE=1 SV=1	4	4	4668900000
Mtrf1	Peptide chain release factor 1, mitochondrial	Q8K126	sp|Q8K126|RF1M_MOUSE Peptide chain release factor 1, mitochondrial OS=Mus musculus OX=10090 GN=Mtrf1 PE=2 SV=1	9	9	4657500000
Nagk	N-acetyl-D-glucosamine kinase	Q9QZ08	sp|Q9QZ08|NAGK_MOUSE N-acetyl-D-glucosamine kinase OS=Mus musculus OX=10090 GN=Nagk PE=1 SV=3	16	16	4655300000
Hgs	Hepatocyte growth factor-regulated tyrosine kinase substrate	Q99LI8	sp|Q99LI8|HGS_MOUSE Hepatocyte growth factor-regulated tyrosine kinase substrate OS=Mus musculus OX=10090 GN=Hgs PE=1 SV=2	30	30	4649200000
Clasp2	CLIP-associating protein 2	Q8BRT1	sp|Q8BRT1|CLAP2_MOUSE CLIP-associating protein 2 OS=Mus musculus OX=10090 GN=Clasp2 PE=1 SV=1	42	42	4645700000
Eif3m	Eukaryotic translation initiation factor 3 subunit M	Q99JX4	sp|Q99JX4|EIF3M_MOUSE Eukaryotic translation initiation factor 3 subunit M OS=Mus musculus OX=10090 GN=Eif3m PE=1 SV=1	19	19	4638900000
Mcts1	Malignant T-cell-amplified sequence 1	Q9DB27	sp|Q9DB27|MCTS1_MOUSE Malignant T-cell-amplified sequence 1 OS=Mus musculus OX=10090 GN=Mcts1 PE=1 SV=1	18	11	4638700000
Eif3e	Eukaryotic translation initiation factor 3 subunit E	P60229	sp|P60229|EIF3E_MOUSE Eukaryotic translation initiation factor 3 subunit E OS=Mus musculus OX=10090 GN=Eif3e PE=1 SV=1	17	17	4638300000
Tpd52	Tumor protein D52	Q62393	sp|Q62393|TPD52_MOUSE Tumor protein D52 OS=Mus musculus OX=10090 GN=Tpd52 PE=1 SV=2	15	15	4636400000
Sec23ip	SEC23-interacting protein	Q6NZC7	sp|Q6NZC7|S23IP_MOUSE SEC23-interacting protein OS=Mus musculus OX=10090 GN=Sec23ip PE=1 SV=2	38	38	4631200000
Mrps6	28S ribosomal protein S6, mitochondrial	P58064	sp|P58064|RT06_MOUSE 28S ribosomal protein S6, mitochondrial OS=Mus musculus OX=10090 GN=Mrps6 PE=1 SV=3	11	11	4630800000
Tor1aip1	Torsin-1A-interacting protein 1	Q921T2	sp|Q921T2|TOIP1_MOUSE Torsin-1A-interacting protein 1 OS=Mus musculus OX=10090 GN=Tor1aip1 PE=1 SV=3	23	22	4629300000
Galm	Aldose 1-epimerase	Q8K157	sp|Q8K157|GALM_MOUSE Aldose 1-epimerase OS=Mus musculus OX=10090 GN=Galm PE=1 SV=1	12	12	4605500000
Snap23	Synaptosomal-associated protein 23	O09044	sp|O09044|SNP23_MOUSE Synaptosomal-associated protein 23 OS=Mus musculus OX=10090 GN=Snap23 PE=1 SV=1	23	23	4604900000
Vps4a	Vacuolar protein sorting-associated protein 4A	Q8VEJ9	sp|Q8VEJ9|VPS4A_MOUSE Vacuolar protein sorting-associated protein 4A OS=Mus musculus OX=10090 GN=Vps4a PE=1 SV=1	29	22	4598900000
Nlrx1	NLR family member X1	Q3TL44	sp|Q3TL44|NLRX1_MOUSE NLR family member X1 OS=Mus musculus OX=10090 GN=Nlrx1 PE=1 SV=1	24	24	4588800000
Cnn1	Calponin-1	Q08091	sp|Q08091|CNN1_MOUSE Calponin-1 OS=Mus musculus OX=10090 GN=Cnn1 PE=1 SV=1	24	23	4584400000
Timm10b	Mitochondrial import inner membrane translocase subunit Tim10 B	Q9WV96	sp|Q9WV96|T10B_MOUSE Mitochondrial import inner membrane translocase subunit Tim10 B OS=Mus musculus OX=10090 GN=Timm10b PE=1 SV=1	11	11	4581800000
Tns3	Tensin-3	Q5SSZ5	sp|Q5SSZ5|TENS3_MOUSE Tensin-3 OS=Mus musculus OX=10090 GN=Tns3 PE=1 SV=1	11	11	4581400000
Mydgf	Myeloid-derived growth factor	Q9CPT4	sp|Q9CPT4|MYDGF_MOUSE Myeloid-derived growth factor OS=Mus musculus OX=10090 GN=Mydgf PE=1 SV=1	8	8	4577600000
Prelp	Prolargin	Q9JK53	sp|Q9JK53|PRELP_MOUSE Prolargin OS=Mus musculus OX=10090 GN=Prelp PE=1 SV=2	21	21	4577500000
Nans		Q99J77	sp|Q99J77|SIAS_MOUSE Sialic acid synthase OS=Mus musculus OX=10090 GN=Nans PE=1 SV=1	23	23	4575700000
Api5	Apoptosis inhibitor 5	O35841	sp|O35841|API5_MOUSE Apoptosis inhibitor 5 OS=Mus musculus OX=10090 GN=Api5 PE=1 SV=2	23	23	4570200000
Mrps16	28S ribosomal protein S16, mitochondrial	Q9CPX7	sp|Q9CPX7|RT16_MOUSE 28S ribosomal protein S16, mitochondrial OS=Mus musculus OX=10090 GN=Mrps16 PE=1 SV=1	14	14	4567900000
Gcat	2-amino-3-ketobutyrate coenzyme A ligase, mitochondrial	O88986	sp|O88986|KBL_MOUSE 2-amino-3-ketobutyrate coenzyme A ligase, mitochondrial OS=Mus musculus OX=10090 GN=Gcat PE=1 SV=2	21	21	4565800000
Nmt1	Glycylpeptide N-tetradecanoyltransferase 1	O70310	sp|O70310|NMT1_MOUSE Glycylpeptide N-tetradecanoyltransferase 1 OS=Mus musculus OX=10090 GN=Nmt1 PE=1 SV=1	26	22	4561000000
Sipa1	Signal-induced proliferation-associated protein 1	P46062	sp|P46062|SIPA1_MOUSE Signal-induced proliferation-associated protein 1 OS=Mus musculus OX=10090 GN=Sipa1 PE=1 SV=2	4	4	4546000000
Srsf7	Serine/arginine-rich splicing factor 7	Q8BL97	sp|Q8BL97|SRSF7_MOUSE Serine/arginine-rich splicing factor 7 OS=Mus musculus OX=10090 GN=Srsf7 PE=1 SV=1	12	12	4533400000
Prmt1	Protein arginine N-methyltransferase 1	Q9JIF0	sp|Q9JIF0|ANM1_MOUSE Protein arginine N-methyltransferase 1 OS=Mus musculus OX=10090 GN=Prmt1 PE=1 SV=1	14	14	4528300000
Mrpl21	39S ribosomal protein L21, mitochondrial	Q9D1N9	sp|Q9D1N9|RM21_MOUSE 39S ribosomal protein L21, mitochondrial OS=Mus musculus OX=10090 GN=Mrpl21 PE=1 SV=1	13	13	4524100000
Denr	Density-regulated protein	Q9CQJ6	sp|Q9CQJ6|DENR_MOUSE Density-regulated protein OS=Mus musculus OX=10090 GN=Denr PE=1 SV=1	19	19	4524000000
Sync	Syncoilin	Q9EPM5	sp|Q9EPM5|SYNCI_MOUSE Syncoilin OS=Mus musculus OX=10090 GN=Sync PE=1 SV=1	23	23	4523400000
Ap3b1	AP-3 complex subunit beta-1	Q9Z1T1	sp|Q9Z1T1|AP3B1_MOUSE AP-3 complex subunit beta-1 OS=Mus musculus OX=10090 GN=Ap3b1 PE=1 SV=2	43	43	4505400000
Mycbp	C-Myc-binding protein	Q9EQS3	sp|Q9EQS3|MYCBP_MOUSE c-Myc-binding protein OS=Mus musculus OX=10090 GN=Mycbp PE=1 SV=5	13	13	4501400000
Mesdc2	LDLR chaperone MESD	Q9ERE7	sp|Q9ERE7|MESD_MOUSE LRP chaperone MESD OS=Mus musculus OX=10090 GN=Mesd PE=1 SV=1	13	13	4495000000
Camk1	Calcium/calmodulin-dependent protein kinase type 1	Q91YS8	sp|Q91YS8|KCC1A_MOUSE Calcium/calmodulin-dependent protein kinase type 1 OS=Mus musculus OX=10090 GN=Camk1 PE=1 SV=1	22	22	4491700000
Glrx2	Glutaredoxin-2, mitochondrial	Q923X4	sp|Q923X4|GLRX2_MOUSE Glutaredoxin-2, mitochondrial OS=Mus musculus OX=10090 GN=Glrx2 PE=1 SV=1	7	7	4486500000
Orm2	Alpha-1-acid glycoprotein 2	P07361	sp|P07361|A1AG2_MOUSE Alpha-1-acid glycoprotein 2 OS=Mus musculus OX=10090 GN=Orm2 PE=1 SV=1	10	10	4486100000
Htt	Huntingtin	P42859	sp|P42859|HD_MOUSE Huntingtin OS=Mus musculus OX=10090 GN=Htt PE=1 SV=2	8	8	4485000000
Cul2	Cullin-2	Q9D4H8	sp|Q9D4H8|CUL2_MOUSE Cullin-2 OS=Mus musculus OX=10090 GN=Cul2 PE=1 SV=2	30	30	4481700000
Aspa	Aspartoacylase	Q8R3P0	sp|Q8R3P0|ACY2_MOUSE Aspartoacylase OS=Mus musculus OX=10090 GN=Aspa PE=1 SV=2	5	5	4478900000
Erlin2	Erlin-2	Q8BFZ9	sp|Q8BFZ9|ERLN2_MOUSE Erlin-2 OS=Mus musculus OX=10090 GN=Erlin2 PE=1 SV=1	29	22	4477700000
Gorasp2	Golgi reassembly-stacking protein 2	Q99JX3	sp|Q99JX3|GORS2_MOUSE Golgi reassembly-stacking protein 2 OS=Mus musculus OX=10090 GN=Gorasp2 PE=1 SV=3	16	15	4474900000
	Uncharacterized protein C19orf47 homolog	Q8R3Y5	sp|Q8R3Y5|CS047_MOUSE Uncharacterized protein C19orf47 homolog OS=Mus musculus OX=10090 PE=1 SV=2	6	6	4466600000
Mtr	Methionine synthase	A6H5Y3	sp|A6H5Y3|METH_MOUSE Methionine synthase OS=Mus musculus OX=10090 GN=Mtr PE=1 SV=1	24	24	4465000000
Lamp1	Lysosome-associated membrane glycoprotein 1	P11438	sp|P11438|LAMP1_MOUSE Lysosome-associated membrane glycoprotein 1 OS=Mus musculus OX=10090 GN=Lamp1 PE=1 SV=2	8	8	4463300000
Gripap1	GRIP1-associated protein 1	Q8VD04	sp|Q8VD04|GRAP1_MOUSE GRIP1-associated protein 1 OS=Mus musculus OX=10090 GN=Gripap1 PE=1 SV=1	56	56	4454200000
Cops8	COP9 signalosome complex subunit 8	Q8VBV7	sp|Q8VBV7|CSN8_MOUSE COP9 signalosome complex subunit 8 OS=Mus musculus OX=10090 GN=Cops8 PE=1 SV=1	8	8	4442200000
Arl8b	ADP-ribosylation factor-like protein 8B	Q9CQW2	sp|Q9CQW2|ARL8B_MOUSE ADP-ribosylation factor-like protein 8B OS=Mus musculus OX=10090 GN=Arl8b PE=1 SV=1	12	4	4437600000
Rbbp9	Putative hydrolase RBBP9	O88851	sp|O88851|RBBP9_MOUSE Putative hydrolase RBBP9 OS=Mus musculus OX=10090 GN=Rbbp9 PE=1 SV=2	14	14	4436700000
Abcf2	ATP-binding cassette sub-family F member 2	Q99LE6	sp|Q99LE6|ABCF2_MOUSE ATP-binding cassette sub-family F member 2 OS=Mus musculus OX=10090 GN=Abcf2 PE=1 SV=1	33	33	4434900000
Arpc5	Actin-related protein 2/3 complex subunit 5	Q9CPW4	sp|Q9CPW4|ARPC5_MOUSE Actin-related protein 2/3 complex subunit 5 OS=Mus musculus OX=10090 GN=Arpc5 PE=1 SV=3	15	15	4429000000
Mrpl38	39S ribosomal protein L38, mitochondrial	Q8K2M0	sp|Q8K2M0|RM38_MOUSE 39S ribosomal protein L38, mitochondrial OS=Mus musculus OX=10090 GN=Mrpl38 PE=1 SV=2	13	13	4428400000
Actr1b	Beta-centractin	Q8R5C5	sp|Q8R5C5|ACTY_MOUSE Beta-centractin OS=Mus musculus OX=10090 GN=Actr1b PE=1 SV=1	18	18	4416400000
Serpinb1a	Leukocyte elastase inhibitor A	Q9D154	sp|Q9D154|ILEUA_MOUSE Leukocyte elastase inhibitor A OS=Mus musculus OX=10090 GN=Serpinb1a PE=1 SV=1	24	20	4415100000
Pcyox1	Prenylcysteine oxidase	Q9CQF9	sp|Q9CQF9|PCYOX_MOUSE Prenylcysteine oxidase OS=Mus musculus OX=10090 GN=Pcyox1 PE=1 SV=1	17	17	4405700000
Ufl1	E3 UFM1-protein ligase 1	Q8CCJ3	sp|Q8CCJ3|UFL1_MOUSE E3 UFM1-protein ligase 1 OS=Mus musculus OX=10090 GN=Ufl1 PE=1 SV=2	28	28	4403000000
Nap1l1	Nucleosome assembly protein 1-like 1	P28656	sp|P28656|NP1L1_MOUSE Nucleosome assembly protein 1-like 1 OS=Mus musculus OX=10090 GN=Nap1l1 PE=1 SV=2	14	14	4383700000
Echdc1	Ethylmalonyl-CoA decarboxylase	Q9D9V3	sp|Q9D9V3|ECHD1_MOUSE Ethylmalonyl-CoA decarboxylase OS=Mus musculus OX=10090 GN=Echdc1 PE=1 SV=2	21	21	4373500000
Cnnm3	Metal transporter CNNM3	Q32NY4	sp|Q32NY4|CNNM3_MOUSE Metal transporter CNNM3 OS=Mus musculus OX=10090 GN=Cnnm3 PE=1 SV=2	3	2	4372500000
Tmlhe	Trimethyllysine dioxygenase, mitochondrial	Q91ZE0	sp|Q91ZE0|TMLH_MOUSE Trimethyllysine dioxygenase, mitochondrial OS=Mus musculus OX=10090 GN=Tmlhe PE=1 SV=2	21	21	4368400000
Tomm34	Mitochondrial import receptor subunit TOM34	Q9CYG7	sp|Q9CYG7|TOM34_MOUSE Mitochondrial import receptor subunit TOM34 OS=Mus musculus OX=10090 GN=Tomm34 PE=1 SV=1	28	28	4366000000
Pyurf	Protein preY, mitochondrial	Q9D1C3	sp|Q9D1C3|PREY_MOUSE Protein preY, mitochondrial OS=Mus musculus OX=10090 GN=Pyurf PE=1 SV=1	7	7	4362400000
Smim20		D3Z7Q2	sp|D3Z7Q2|SIM20_MOUSE Small integral membrane protein 20 OS=Mus musculus OX=10090 GN=Smim20 PE=1 SV=1	5	5	4361700000
Ndufaf6	NADH dehydrogenase (ubiquinone) complex I, assembly factor 6	A2AIL4	sp|A2AIL4|NDUF6_MOUSE NADH dehydrogenase (ubiquinone) complex I, assembly factor 6 OS=Mus musculus OX=10090 GN=Ndufaf6 PE=1 SV=1	16	16	4358400000
Tsg101	Tumor susceptibility gene 101 protein	Q61187	sp|Q61187|TS101_MOUSE Tumor susceptibility gene 101 protein OS=Mus musculus OX=10090 GN=Tsg101 PE=1 SV=2	25	24	4349000000
Hebp1	Heme-binding protein 1	Q9R257	sp|Q9R257|HEBP1_MOUSE Heme-binding protein 1 OS=Mus musculus OX=10090 GN=Hebp1 PE=1 SV=2	13	13	4342700000
Armc6	Armadillo repeat-containing protein 6	Q8BNU0	sp|Q8BNU0|ARMC6_MOUSE Armadillo repeat-containing protein 6 OS=Mus musculus OX=10090 GN=Armc6 PE=1 SV=1	15	15	4333400000
Zak	Mitogen-activated protein kinase kinase kinase MLT	Q9ESL4	sp|Q9ESL4|M3K20_MOUSE Mitogen-activated protein kinase kinase kinase 20 OS=Mus musculus OX=10090 GN=Map3k20 PE=1 SV=1	18	18	4317700000
Hnrnpul1	Heterogeneous nuclear ribonucleoprotein U-like protein 1	Q8VDM6	sp|Q8VDM6|HNRL1_MOUSE Heterogeneous nuclear ribonucleoprotein U-like protein 1 OS=Mus musculus OX=10090 GN=Hnrnpul1 PE=1 SV=1	36	36	4307500000
Cab39	Calcium-binding protein 39	Q06138	sp|Q06138|CAB39_MOUSE Calcium-binding protein 39 OS=Mus musculus OX=10090 GN=Cab39 PE=1 SV=2	25	21	4293700000
Ppp2r4	Serine/threonine-protein phosphatase 2A activator	P58389	sp|P58389|PTPA_MOUSE Serine/threonine-protein phosphatase 2A activator OS=Mus musculus OX=10090 GN=Ptpa PE=1 SV=1	17	17	4289100000
Adck1	Uncharacterized aarF domain-containing protein kinase 1	Q9D0L4	sp|Q9D0L4|ADCK1_MOUSE AarF domain-containing protein kinase 1 OS=Mus musculus OX=10090 GN=Adck1 PE=1 SV=1	22	22	4288400000
Sar1a	GTP-binding protein SAR1a	P36536	sp|P36536|SAR1A_MOUSE GTP-binding protein SAR1a OS=Mus musculus OX=10090 GN=Sar1a PE=1 SV=1	12	12	4278200000
Tbc1d4	TBC1 domain family member 4	Q8BYJ6	sp|Q8BYJ6|TBCD4_MOUSE TBC1 domain family member 4 OS=Mus musculus OX=10090 GN=Tbc1d4 PE=1 SV=2	50	49	4271400000
Cyb5r1	NADH-cytochrome b5 reductase 1	Q9DB73	sp|Q9DB73|NB5R1_MOUSE NADH-cytochrome b5 reductase 1 OS=Mus musculus OX=10090 GN=Cyb5r1 PE=1 SV=1	23	23	4268600000
Ltbp4	Latent-transforming growth factor beta-binding protein 4	Q8K4G1	sp|Q8K4G1|LTBP4_MOUSE Latent-transforming growth factor beta-binding protein 4 OS=Mus musculus OX=10090 GN=Ltbp4 PE=1 SV=2	43	42	4268400000
Nif3l1	NIF3-like protein 1	Q9EQ80	sp|Q9EQ80|NIF3L_MOUSE NIF3-like protein 1 OS=Mus musculus OX=10090 GN=Nif3l1 PE=1 SV=4	17	17	4263500000
Rhot1	Mitochondrial Rho GTPase 1	Q8BG51	sp|Q8BG51|MIRO1_MOUSE Mitochondrial Rho GTPase 1 OS=Mus musculus OX=10090 GN=Rhot1 PE=1 SV=1	20	20	4260500000
Hsd17b11	Estradiol 17-beta-dehydrogenase 11	Q9EQ06	sp|Q9EQ06|DHB11_MOUSE Estradiol 17-beta-dehydrogenase 11 OS=Mus musculus OX=10090 GN=Hsd17b11 PE=1 SV=1	17	14	4255600000
Fkbp8	Peptidyl-prolyl cis-trans isomerase FKBP8	O35465	sp|O35465|FKBP8_MOUSE Peptidyl-prolyl cis-trans isomerase FKBP8 OS=Mus musculus OX=10090 GN=Fkbp8 PE=1 SV=2	17	17	4250200000
Ehhadh	Peroxisomal bifunctional enzyme	Q9DBM2	sp|Q9DBM2|ECHP_MOUSE Peroxisomal bifunctional enzyme OS=Mus musculus OX=10090 GN=Ehhadh PE=1 SV=4	36	36	4241400000
Acta2	Actin, aortic smooth muscle	P62737	sp|P62737|ACTA_MOUSE Actin, aortic smooth muscle OS=Mus musculus OX=10090 GN=Acta2 PE=1 SV=1	1	1	4240700000
Dync1li2	Cytoplasmic dynein 1 light intermediate chain 2	Q6PDL0	sp|Q6PDL0|DC1L2_MOUSE Cytoplasmic dynein 1 light intermediate chain 2 OS=Mus musculus OX=10090 GN=Dync1li2 PE=1 SV=2	36	36	4237000000
Uap1l1	UDP-N-acetylhexosamine pyrophosphorylase-like protein 1	Q3TW96	sp|Q3TW96|UAP1L_MOUSE UDP-N-acetylhexosamine pyrophosphorylase-like protein 1 OS=Mus musculus OX=10090 GN=Uap1l1 PE=1 SV=1	23	22	4234800000
Ubqln4	Ubiquilin-4	Q99NB8	sp|Q99NB8|UBQL4_MOUSE Ubiquilin-4 OS=Mus musculus OX=10090 GN=Ubqln4 PE=1 SV=1	15	13	4233700000
Ears2	Probable glutamate--tRNA ligase, mitochondrial	Q9CXJ1	sp|Q9CXJ1|SYEM_MOUSE Probable glutamate--tRNA ligase, mitochondrial OS=Mus musculus OX=10090 GN=Ears2 PE=1 SV=1	32	32	4228200000
Edc4	Enhancer of mRNA-decapping protein 4	Q3UJB9	sp|Q3UJB9|EDC4_MOUSE Enhancer of mRNA-decapping protein 4 OS=Mus musculus OX=10090 GN=Edc4 PE=1 SV=2	28	28	4222200000
Copg2	Coatomer subunit gamma-2	Q9QXK3	sp|Q9QXK3|COPG2_MOUSE Coatomer subunit gamma-2 OS=Mus musculus OX=10090 GN=Copg2 PE=1 SV=1	28	28	4212100000
		P0DOV1	sp|P0DOV1|IFI5B_MOUSE Interferon-activable protein 205-B OS=Mus musculus OX=10090 GN=Mnda PE=1 SV=1	25	4	4208100000
Alpk3	Alpha-protein kinase 3	Q924C5	sp|Q924C5|ALPK3_MOUSE Alpha-protein kinase 3 OS=Mus musculus OX=10090 GN=Alpk3 PE=1 SV=1	59	59	4198400000
Pea15	Astrocytic phosphoprotein PEA-15	Q62048	sp|Q62048|PEA15_MOUSE Astrocytic phosphoprotein PEA-15 OS=Mus musculus OX=10090 GN=Pea15 PE=1 SV=1	15	15	4197700000
Tomm22	Mitochondrial import receptor subunit TOM22 homolog	Q9CPQ3	sp|Q9CPQ3|TOM22_MOUSE Mitochondrial import receptor subunit TOM22 homolog OS=Mus musculus OX=10090 GN=Tomm22 PE=1 SV=3	7	7	4136300000
Lman2	Vesicular integral-membrane protein VIP36	Q9DBH5	sp|Q9DBH5|LMAN2_MOUSE Vesicular integral-membrane protein VIP36 OS=Mus musculus OX=10090 GN=Lman2 PE=1 SV=2	12	12	4128000000
Dchs1	Protocadherin-16	E9PVD3	sp|E9PVD3|PCD16_MOUSE Protocadherin-16 OS=Mus musculus OX=10090 GN=Dchs1 PE=1 SV=1	6	6	4106900000
Phyhd1	Phytanoyl-CoA dioxygenase domain-containing protein 1	Q9DB26	sp|Q9DB26|PHYD1_MOUSE Phytanoyl-CoA dioxygenase domain-containing protein 1 OS=Mus musculus OX=10090 GN=Phyhd1 PE=1 SV=2	15	15	4106000000
Hspb3	Heat shock protein beta-3	Q9QZ57	sp|Q9QZ57|HSPB3_MOUSE Heat shock protein beta-3 OS=Mus musculus OX=10090 GN=Hspb3 PE=2 SV=1	10	10	4103800000
Prkra	Interferon-inducible double-stranded RNA-dependent protein kinase activator A	Q9WTX2	sp|Q9WTX2|PRKRA_MOUSE Interferon-inducible double-stranded RNA-dependent protein kinase activator A OS=Mus musculus OX=10090 GN=Prkra PE=1 SV=1	17	17	4102800000
Serpina1c	Alpha-1-antitrypsin 1-3	Q00896	sp|Q00896|A1AT3_MOUSE Alpha-1-antitrypsin 1-3 OS=Mus musculus OX=10090 GN=Serpina1c PE=1 SV=2	1	1	4098200000
Ufm1	Ubiquitin-fold modifier 1	P61961	sp|P61961|UFM1_MOUSE Ubiquitin-fold modifier 1 OS=Mus musculus OX=10090 GN=Ufm1 PE=1 SV=1	4	4	4094700000
Mrpl44	39S ribosomal protein L44, mitochondrial	Q9CY73	sp|Q9CY73|RM44_MOUSE 39S ribosomal protein L44, mitochondrial OS=Mus musculus OX=10090 GN=Mrpl44 PE=1 SV=3	20	20	4091100000
Gga1	ADP-ribosylation factor-binding protein GGA1	Q8R0H9	sp|Q8R0H9|GGA1_MOUSE ADP-ribosylation factor-binding protein GGA1 OS=Mus musculus OX=10090 GN=Gga1 PE=1 SV=1	20	18	4090700000
Pds5a	Sister chromatid cohesion protein PDS5 homolog A	Q6A026	sp|Q6A026|PDS5A_MOUSE Sister chromatid cohesion protein PDS5 homolog A OS=Mus musculus OX=10090 GN=Pds5a PE=1 SV=3	32	30	4086300000
Myo1c	Unconventional myosin-Ic	Q9WTI7	sp|Q9WTI7|MYO1C_MOUSE Unconventional myosin-Ic OS=Mus musculus OX=10090 GN=Myo1c PE=1 SV=2	49	48	4083600000
Sec13	Protein SEC13 homolog	Q9D1M0	sp|Q9D1M0|SEC13_MOUSE Protein SEC13 homolog OS=Mus musculus OX=10090 GN=Sec13 PE=1 SV=3	11	11	4083400000
Guf1	Translation factor Guf1, mitochondrial	Q8C3X4	sp|Q8C3X4|GUF1_MOUSE Translation factor Guf1, mitochondrial OS=Mus musculus OX=10090 GN=Guf1 PE=1 SV=1	36	36	4054600000
Erc1	ELKS/Rab6-interacting/CAST family member 1	Q99MI1	sp|Q99MI1|RB6I2_MOUSE ELKS/Rab6-interacting/CAST family member 1 OS=Mus musculus OX=10090 GN=Erc1 PE=1 SV=1	68	55	4047700000
Stxbp3	Syntaxin-binding protein 3	Q60770	sp|Q60770|STXB3_MOUSE Syntaxin-binding protein 3 OS=Mus musculus OX=10090 GN=Stxbp3 PE=1 SV=1	34	33	4042800000
Efemp1	EGF-containing fibulin-like extracellular matrix protein 1	Q8BPB5	sp|Q8BPB5|FBLN3_MOUSE EGF-containing fibulin-like extracellular matrix protein 1 OS=Mus musculus OX=10090 GN=Efemp1 PE=1 SV=1	21	21	4028300000
Sars2	Serine--tRNA ligase, mitochondrial	Q9JJL8	sp|Q9JJL8|SYSM_MOUSE Serine--tRNA ligase, mitochondrial OS=Mus musculus OX=10090 GN=Sars2 PE=1 SV=2	18	17	4021600000
Fam114a2	Protein FAM114A2	Q8VE88	sp|Q8VE88|F1142_MOUSE Protein FAM114A2 OS=Mus musculus OX=10090 GN=Fam114a2 PE=1 SV=2	24	24	4006100000
Dnajc7	DnaJ homolog subfamily C member 7	Q9QYI3	sp|Q9QYI3|DNJC7_MOUSE DnaJ homolog subfamily C member 7 OS=Mus musculus OX=10090 GN=Dnajc7 PE=1 SV=2	36	36	4003900000
Abcf1	ATP-binding cassette sub-family F member 1	Q6P542	sp|Q6P542|ABCF1_MOUSE ATP-binding cassette sub-family F member 1 OS=Mus musculus OX=10090 GN=Abcf1 PE=1 SV=1	40	39	3999800000
Dhrs7	Dehydrogenase/reductase SDR family member 7	Q9CXR1	sp|Q9CXR1|DHRS7_MOUSE Dehydrogenase/reductase SDR family member 7 OS=Mus musculus OX=10090 GN=Dhrs7 PE=1 SV=2	15	15	3997500000
Klkb1	Plasma kallikrein	P26262	sp|P26262|KLKB1_MOUSE Plasma kallikrein OS=Mus musculus OX=10090 GN=Klkb1 PE=1 SV=2	28	28	3991300000
Aldh1l2	Mitochondrial 10-formyltetrahydrofolate dehydrogenase	Q8K009	sp|Q8K009|AL1L2_MOUSE Mitochondrial 10-formyltetrahydrofolate dehydrogenase OS=Mus musculus OX=10090 GN=Aldh1l2 PE=1 SV=2	35	30	3989100000
Hnrnpdl	Heterogeneous nuclear ribonucleoprotein D-like	Q9Z130	sp|Q9Z130|HNRDL_MOUSE Heterogeneous nuclear ribonucleoprotein D-like OS=Mus musculus OX=10090 GN=Hnrnpdl PE=1 SV=1	17	17	3986000000
Thbs4	Thrombospondin-4	Q9Z1T2	sp|Q9Z1T2|TSP4_MOUSE Thrombospondin-4 OS=Mus musculus OX=10090 GN=Thbs4 PE=1 SV=1	28	26	3980200000
Rpia	Ribose-5-phosphate isomerase	P47968	sp|P47968|RPIA_MOUSE Ribose-5-phosphate isomerase OS=Mus musculus OX=10090 GN=Rpia PE=1 SV=2	14	14	3978900000
Cobl	Protein cordon-bleu	Q5NBX1	sp|Q5NBX1|COBL_MOUSE Protein cordon-bleu OS=Mus musculus OX=10090 GN=Cobl PE=1 SV=1	9	9	3978500000
[truncated: 4,005 more rows]

## Sheet: Legends
Header	Legend
Gene name	Name of the gene
Protein name	Name of the protein
Protein ID	Unique protein identifier from Uniprot. This is the identifier the identification is based on.
Fasta header	Header from the Fasta file used for searching the data
Razor + unique peptides	Total number of peptides matching the protein sequence
Unique peptides	Number of unique peptides exclusively matching the amino acid sequences of the indicated protein
Intensity	Summed protein intensity across all samples
