# Supplementary material for: Beta-blocker/ACE inhibitor therapy differentially impacts the steady state signaling landscape of failing and non-failing hearts
Source: Sci Rep. 2022 Mar 19;12:4760. doi: 10.1038/s41598-022-08534-0 (PMC8934364; doi:10.1038/s41598-022-08534-0)
Supplement: Supplementary file 4 — Supplementary Information 4. [file 41598_2022_8534_MOESM4_ESM.xlsx]

## Sheet: Phospho (STY)Sites
Protein Name	Gene name	Amino acid position	Amino acid	Phospho (STY) Probabilities	Fasta header	Localization probability	Number of Phospho (STY)	Intensity	Sequence window	Modification window	Position in peptide	Charge	Mass error [ppm]	Score diff	PEP	Score	Delta score	Score for localization
Sarcoplasmic/endoplasmic reticulum calcium ATPase 2	Atp2a2	663	S	EFDELSPS(1)AQR	sp|O55143|AT2A2_MOUSE Sarcoplasmic/endoplasmic reticulum calcium ATPase 2 OS=Mus musculus OX=10090 GN=Atp2a2 PE=1 SV=2	1	1	758950000000	TSKAFTGREFDELSPSAQRDACLNARCFARV	Phospho (STY);Phospho (STY);X;X;X;X;X;X;X;X;X;X;X;X;X;Phospho (STY);X;X;X;X;X;X;X;X;X;X;X;X;X;X;X	8	1	0.81217	103753	1.25286e-178	423.91	390.91	340.83
Heat shock protein HSP 90-beta	Hsp90ab1	255	S	IEDVGS(1)DEEDDS(1)GKDKK	sp|P11499|HS90B_MOUSE Heat shock protein HSP 90-beta OS=Mus musculus OX=10090 GN=Hsp90ab1 PE=1 SV=3	1	1	481960000000	EDKEDEEKPKIEDVGSDEEDDSGKDKKKKTK	X;X;X;X;X;X;X;X;X;X;X;X;X;X;X;Phospho (STY);X;X;X;X;X;Phospho (STY);X;X;X;X;X;X;X;X;X	6	3	-0.23911	122299	1.29895e-154	398.14	345.54	122.3
Pyruvate dehydrogenase E1 component subunit alpha, somatic form, mitochondrial	Pdha1	300	S	YHGHS(1)MSDPGVS(1)YR	sp|P35486|ODPA_MOUSE Pyruvate dehydrogenase E1 component subunit alpha, somatic form, mitochondrial OS=Mus musculus OX=10090 GN=Pdha1 PE=1 SV=1	1	1	428170000000	QTYRYHGHSMSDPGVSYRTREEIQEVRSKSD	X;Phospho (STY);Phospho (STY);X;Phospho (STY);X;X;X;Phospho (STY);Oxidation (M);Phospho (STY);X;X;X;X;Phospho (STY);X;X;X;X;X;X;X;X;X;X;X;Phospho (STY);X;Phospho (STY);X	12	2	0.19246	908412	1.15655e-58	306.96	115.53	225.75
Alpha-2-HS-glycoprotein	Ahsg	312	S	HAFSPVASVES(1)ASGETLHSPK	sp|P29699|FETUA_MOUSE Alpha-2-HS-glycoprotein OS=Mus musculus OX=10090 GN=Ahsg PE=1 SV=1	1	1	339750000000	YHDLRHAFSPVASVESASGETLHSPKVGQPG	X;X;X;X;X;X;X;X;X;X;X;X;Phospho (STY);X;X;Phospho (STY);X;Phospho (STY);X;X;Phospho (STY);X;X;X;X;X;X;X;X;X;X	11	2	0.18442	694773	0	606.37	606.37	572.9
Myosin regulatory light chain 2, ventricular/cardiac muscle isoform	Myl2	15	S	IEGGS(1)S(1)NVFSMFEQTQIQEFK	sp|P51667|MLRV_MOUSE Myosin regulatory light chain 2, ventricular/cardiac muscle isoform OS=Mus musculus OX=10090 GN=Myl2 PE=1 SV=3	1	1	330580000000	_MAPKKAKKRIEGGSSNVFSMFEQTQIQEFK	X;X;X;X;X;X;X;X;X;X;X;X;X;X;Phospho (STY);Phospho (STY);X;X;X;Phospho (STY);Oxidation (M);X;X;X;Phospho (STY);X;X;X;X;X;X	6	2	0.11534	865841	0	527.73	478.55	224.42
Cofilin-2	Cfl2	3	S	AS(1)GVT(1)VNDEVIKVFNDMK	sp|P45591|COF2_MOUSE Cofilin-2 OS=Mus musculus OX=10090 GN=Cfl2 PE=1 SV=1	1	1	300430000000	_____________MASGVTVNDEVIKVFNDM	X;X;X;X;X;X;X;X;X;X;X;X;X;X;X;Phospho (STY);X;X;Phospho (STY);X;X;X;X;X;X;X;X;X;X;X;Oxidation (M)	2	2	-2971	622805	4.54865e-201	444.75	404.23	62281
Alpha-2-HS-glycoprotein	Ahsg	138	S	VMHTQCHSTPDS(1)AEDVRK	sp|P29699|FETUA_MOUSE Alpha-2-HS-glycoprotein OS=Mus musculus OX=10090 GN=Ahsg PE=1 SV=1	1	1	298650000000	GQFRVMHTQCHSTPDSAEDVRKLCPRCPLLT	X;X;X;X;X;Oxidation (M);X;X;X;X;X;X;X;X;X;Phospho (STY);X;X;X;X;X;X;X;X;X;X;X;X;X;X;X	12	2	-0.081114	878357	1.94348e-226	473.02	447.85	367.76
Titin	Ttn	2080	S	IELS(1)PS(1)MEAPK	sp|A2ASS6|TITIN_MOUSE Titin OS=Mus musculus OX=10090 GN=Ttn PE=1 SV=1	1	1	271110000000	ITIPTFKPERIELSPSMEAPKIFERIQSQTV	X;X;X;X;X;X;X;X;X;X;X;X;X;Phospho (STY);X;Phospho (STY);Oxidation (M);X;X;X;X;X;X;X;X;X;X;Phospho (STY);X;X;X	6	2	-0.22744	842973	2.4158e-49	295.71	255.23	84297
Heat shock protein beta-1	Hspb1	86	S	QLS(1)SGVSEIR	sp|P14602|HSPB1_MOUSE Heat shock protein beta-1 OS=Mus musculus OX=10090 GN=Hspb1 PE=1 SV=3	1	1	263620000000	TLAAPAFSRALNRQLSSGVSEIRQTADRWRV	X;X;X;X;X;X;X;X;X;X;X;X;X;X;X;Phospho (STY);X;X;X;X;X;X;X;X;X;X;X;X;X;X;X	3	2	0.072362	66846	1.58039e-51	266.63	247.59	227.72
Myoglobin	Mb	121	S	RHS(1)GDFGADAQGAMSK	sp|P04247|MYG_MOUSE Myoglobin OS=Mus musculus OX=10090 GN=Mb PE=1 SV=3	1	1	237590000000	EFISEIIIEVLKKRHSGDFGADAQGAMSKAL	X;X;X;X;X;X;X;X;X;X;X;X;X;X;X;Phospho (STY);X;X;X;X;X;X;X;X;X;X;Oxidation (M);X;X;X;X	3	2	0.08588	162077	1.80394e-155	379.88	344.58	313.81
Protein NDRG2	Ndrg2	338	S	SRTASLTSAAS(1)IDGSR	sp|Q9QYG0|NDRG2_MOUSE Protein NDRG2 OS=Mus musculus OX=10090 GN=Ndrg2 PE=1 SV=1	1	1	220380000000	TRLSRSRTASLTSAASIDGSRSRSRTLSQSS	Phospho (STY);X;X;Phospho (STY);X;Phospho (STY);X;Phospho (STY);X;Phospho (STY);X;Phospho (STY);Phospho (STY);X;X;Phospho (STY);X;X;X;Phospho (STY);X;Phospho (STY);X;Phospho (STY);X;Phospho (STY);X;Phospho (STY);X;Phospho (STY);Phospho (STY)	11	2	0.077156	672661	1.08807e-80	340.78	316.52	267.6
Myosin regulatory light chain 2, ventricular/cardiac muscle isoform	Myl2	14	S	IEGGS(1)S(1)NVFSMFEQTQIQEFK	sp|P51667|MLRV_MOUSE Myosin regulatory light chain 2, ventricular/cardiac muscle isoform OS=Mus musculus OX=10090 GN=Myl2 PE=1 SV=3	1	1	212580000000	__MAPKKAKKRIEGGSSNVFSMFEQTQIQEF	X;X;X;X;X;X;X;X;X;X;X;X;X;X;X;Phospho (STY);Phospho (STY);X;X;X;Phospho (STY);Oxidation (M);X;X;X;Phospho (STY);X;X;X;X;X	5	2	0.11534	865841	0	527.73	478.55	224.42
Alpha-2-HS-glycoprotein	Ahsg	314	S	HAFSPVASVESAS(1)GETLHSPK	sp|P29699|FETUA_MOUSE Alpha-2-HS-glycoprotein OS=Mus musculus OX=10090 GN=Ahsg PE=1 SV=1	1	1	212180000000	DLRHAFSPVASVESASGETLHSPKVGQPGAA	X;X;X;X;X;X;X;X;X;X;Phospho (STY);X;X;Phospho (STY);X;Phospho (STY);X;X;X;X;X;X;X;X;X;X;X;X;X;X;X	13	2	0.17095	726778	0	599.33	582.97	562.3
Titin	Ttn	34457	S	VKS(1)PEPRVK	sp|A2ASS6|TITIN_MOUSE Titin OS=Mus musculus OX=10090 GN=Ttn PE=1 SV=1	1	1	198060000000	ARVIEKAVTSPPRVKSPEPRVKSPETVKSPK	X;X;X;X;X;X;X;X;Phospho (STY);Phospho (STY);X;X;X;X;X;Phospho (STY);X;X;X;X;X;X;Phospho (STY);X;X;Phospho (STY);X;X;Phospho (STY);X;X	3	2	0.29371	609103	1.69571e-14	207.53	172.41	60.91
Titin	Ttn	34470	S	VKS(1)PETVKS(1)PK	sp|A2ASS6|TITIN_MOUSE Titin OS=Mus musculus OX=10090 GN=Ttn PE=1 SV=1	1	1	197010000000	VKSPEPRVKSPETVKSPKRVKSPEPVTSHPK	X;X;Phospho (STY);X;X;X;X;X;X;Phospho (STY);X;X;Phospho (STY);X;X;Phospho (STY);X;X;X;X;X;Phospho (STY);X;X;X;X;X;X;X;X;X	9	2	0.37147	956553	6.78078e-12	258.48	182.98	209.36
Titin	Ttn	34464	S	VKS(1)PETVKS(1)PK	sp|A2ASS6|TITIN_MOUSE Titin OS=Mus musculus OX=10090 GN=Ttn PE=1 SV=1	1	1	190780000000	VTSPPRVKSPEPRVKSPETVKSPKRVKSPEP	X;Phospho (STY);Phospho (STY);X;X;X;X;X;Phospho (STY);X;X;X;X;X;X;Phospho (STY);X;X;X;X;X;Phospho (STY);X;X;X;X;X;Phospho (STY);X;X;X	3	3	0.3915	812507	1.03611e-08	216.98	206.42	209.19
Caveolae-associated protein 4	Cavin4	334	T	GGYS(1)PQEGGDPPT(1)PEPLK	sp|A2AMM0|CAVN4_MOUSE Caveolae-associated protein 4 OS=Mus musculus OX=10090 GN=Cavin4 PE=1 SV=1	1	1	183720000000	VTKGGYSPQEGGDPPTPEPLKVTFKPQVRVE	X;Phospho (STY);X;X;X;X;Phospho (STY);X;X;X;X;X;X;X;X;Phospho (STY);X;X;X;X;X;X;X;X;X;X;X;X;X;X;X	13	2	0.47391	178005	2.5986e-182	405.52	360.08	213.21
Heat shock protein beta-6	Hspb6	16	S	RAS(1)APLPGFS(1)APGR	sp|Q5EBG6|HSPB6_MOUSE Heat shock protein beta-6 OS=Mus musculus OX=10090 GN=Hspb6 PE=1 SV=1	1	1	177640000000	MEIPVPVQPSWLRRASAPLPGFSAPGRLFDQ	Oxidation (M);X;X;X;X;X;X;X;X;Phospho (STY);X;X;X;X;X;Phospho (STY);X;X;X;X;X;X;Phospho (STY);X;X;X;X;X;X;X;X	3	3	0.55451	740475	6.07382e-39	279.93	220.82	74047
Cysteine and glycine-rich protein 3	Csrp3	95	S	GIGFGQGAGCLSTDTGEHLGLQFQQS(1)PKPAR	sp|P50462|CSRP3_MOUSE Cysteine and glycine-rich protein 3 OS=Mus musculus OX=10090 GN=Csrp3 PE=1 SV=1	1	1	166660000000	LSTDTGEHLGLQFQQSPKPARAATTSNPSKF	X;Phospho (STY);Phospho (STY);X;X;X;X;X;X;X;X;X;X;X;X;Phospho (STY);X;X;X;X;X;X;X;X;Phospho (STY);Phospho (STY);X;X;Phospho (STY);X;X	26	2	0.38363	167849	0	813.92	772.32	703.69
Heat shock protein beta-1	Hspb1	15	S	SPS(1)WEPFR	sp|P14602|HSPB1_MOUSE Heat shock protein beta-1 OS=Mus musculus OX=10090 GN=Hspb1 PE=1 SV=3	1	1	164560000000	_MTERRVPFSLLRSPSWEPFRDWYPAHSRLF	X;X;X;X;X;X;X;X;X;X;X;X;X;X;X;Phospho (STY);X;X;X;X;X;X;X;X;X;X;X;X;X;X;X	3	2	0.37034	653385	5.92443e-81	343.27	314.72	236.03
cAMP-dependent protein kinase type I-alpha regulatory subunit	Prkar1a	83	S	EDEIS(1)PPPPNPVVKGR	sp|Q9DBC7|KAP0_MOUSE cAMP-dependent protein kinase type I-alpha regulatory subunit OS=Mus musculus OX=10090 GN=Prkar1a PE=1 SV=3	1	1	163920000000	LQKTGIRTDSREDEISPPPPNPVVKGRRRRG	X;X;X;X;X;X;X;Phospho (STY);X;Phospho (STY);X;X;X;X;X;Phospho (STY);X;X;X;X;X;X;X;X;X;X;X;X;X;X;X	5	3	-0.025572	586928	1.07317e-90	338.94	317.11	58693
Elongation factor 1-delta	Eef1d	162	S	KGATPAEDDEDKDIDLFGS(1)DEEEEDK	sp|P57776|EF1D_MOUSE Elongation factor 1-delta OS=Mus musculus OX=10090 GN=Eef1d PE=1 SV=3	1	1	155650000000	TPAEDDEDKDIDLFGSDEEEEDKEAARLREE	X;X;X;X;X;X;X;X;X;X;X;X;X;X;X;Phospho (STY);X;X;X;X;X;X;X;X;X;X;X;X;X;X;X	19	3	-0.52948	168528	0	650.9	615.58	251.08
Septin-2	Septin2	218	S	IYHLPDAES(1)DEDEDFKEQTR	sp|P42208|SEPT2_MOUSE Septin-2 OS=Mus musculus OX=10090 GN=Septin2 PE=1 SV=2	1	1	147610000000	IEEHSIKIYHLPDAESDEDEDFKEQTRLLKA	X;X;X;X;X;X;X;X;X;X;X;X;X;X;X;Phospho (STY);X;X;X;X;X;X;X;X;X;X;X;X;X;X;X	9	2	0.55803	168588	0	495.2	456.82	432.11
Alpha-2-HS-glycoprotein	Ahsg	309	S	HAFSPVAS(1)VES(0.981)AS(0.019)GETLHSPK	sp|P29699|FETUA_MOUSE Alpha-2-HS-glycoprotein OS=Mus musculus OX=10090 GN=Ahsg PE=1 SV=1	1	1	133130000000	HRTYHDLRHAFSPVASVESASGETLHSPKVG	X;X;X;X;X;X;X;X;X;X;X;X;X;X;X;Phospho (STY);X;X;Phospho (STY);X;Phospho (STY);X;X;Phospho (STY);X;X;X;X;X;X;X	8	3	0.34198	767614	0	566.32	541.01	230.03
Nexilin	Nexn	16	S	EMLAS(1)DDEEES(0.339)S(0.661)PKIEK	sp|Q7TPW1|NEXN_MOUSE Nexilin OS=Mus musculus OX=10090 GN=Nexn PE=1 SV=3	1	1	127730000000	MNDVSQKAEIKEMLASDDEEESSPKIEKAYV	X;X;X;X;X;X;X;X;X;X;X;X;Oxidation (M);X;X;Phospho (STY);X;X;X;X;X;Phospho (STY);Phospho (STY);X;X;X;X;X;X;X;X	5	2	0.54327	172976	9.88726e-216	455.96	409.64	263.47
Obscurin	Obscn	6512	S	LQVPGGDS(1)DEETKTPSASPR	sp|A2AAJ9|OBSCN_MOUSE Obscurin OS=Mus musculus OX=10090 GN=Obscn PE=1 SV=3	1	1	121470000000	SAKISQAKLQVPGGDSDEETKTPSASPRHGR	X;X;X;X;X;X;X;X;X;X;X;X;X;X;X;Phospho (STY);X;X;X;Phospho (STY);X;Phospho (STY);X;Phospho (STY);X;Phospho (STY);X;X;X;X;X	8	2	0.28148	716707	3.1756e-103	330.93	307.94	303.17
Titin	Ttn	34476	S	RVKS(1)PEPVTSHPK	sp|A2ASS6|TITIN_MOUSE Titin OS=Mus musculus OX=10090 GN=Ttn PE=1 SV=1	1	1	107140000000	RVKSPETVKSPKRVKSPEPVTSHPKAVSPTE	X;X;X;Phospho (STY);X;X;Phospho (STY);X;X;Phospho (STY);X;X;X;X;X;Phospho (STY);X;X;X;X;X;X;X;X;X;X;X;Phospho (STY);X;X;X	4	4	-0.22156	106989	1.28342e-18	235.38	225	149.97
Junctophilin-2	Jph2	462	S	GLGTGLPERPRES(1)PQLHER	sp|Q9ET78|JPH2_MOUSE Junctophilin-2 OS=Mus musculus OX=10090 GN=Jph2 PE=1 SV=2	1	1	105240000000	PERGLGTGLPERPRESPQLHERETPQPEGGP	X;X;X;X;X;X;X;X;X;X;X;X;X;X;X;Phospho (STY);X;X;X;X;X;X;X;Phospho (STY);X;X;X;X;X;X;X	13	3	0.19469	138387	6.03215e-69	299.85	282.78	299.85
Ryanodine receptor 2	Ryr2	2807	S	RIS(1)QTSQVS(1)IDAAHGYSPR	sp|E9Q401|RYR2_MOUSE Ryanodine receptor 2 OS=Mus musculus OX=10090 GN=Ryr2 PE=1 SV=1	1	1	102380000000	REGDSMALYNRTRRISQTSQVSIDAAHGYSP	X;X;X;X;Phospho (STY);Oxidation (M);X;X;X;X;X;Phospho (STY);X;X;X;Phospho (STY);X;Phospho (STY);Phospho (STY);X;X;Phospho (STY);X;X;X;X;X;X;X;Phospho (STY);X	3	2	0.50682	698446	2.14763e-158	408.49	341.75	290.49
Cofilin-1	Cfl1	3	S	AS(1)GVAVSDGVIK	sp|P18760|COF1_MOUSE Cofilin-1 OS=Mus musculus OX=10090 GN=Cfl1 PE=1 SV=3	1	1	101270000000	_____________MASGVAVSDGVIKVFNDM	X;X;X;X;X;X;X;X;X;X;X;X;X;X;X;Phospho (STY);X;X;X;X;X;X;X;X;X;X;X;X;X;X;Oxidation (M)	2	2	0.35486	102843	2.78477e-79	324.39	302.63	142.91
cAMP-dependent protein kinase type II-alpha regulatory subunit	Prkar2a	96	S	RVS(1)VCAETFNPDEEEEDNDPR	sp|P12367|KAP2_MOUSE cAMP-dependent protein kinase type II-alpha regulatory subunit OS=Mus musculus OX=10090 GN=Prkar2a PE=1 SV=2	1	1	101180000000	ADLEVPVPSKFTRRVSVCAETFNPDEEEEDN	X;X;X;X;X;X;X;X;X;X;X;X;X;X;X;Phospho (STY);X;X;X;X;X;X;X;X;X;X;X;X;X;X;X	3	2	0.82011	133391	0	535.86	492.33	471.62
EH domain-containing protein 2	Ehd2	438	S	MGPFVERGPDEAIEDGEEGS(1)EDDAEWVVTKDK	sp|Q8BH64|EHD2_MOUSE EH domain-containing protein 2 OS=Mus musculus OX=10090 GN=Ehd2 PE=1 SV=1	1	1	93923000000	VERGPDEAIEDGEEGSEDDAEWVVTKDKSKY	X;X;X;X;X;X;X;X;X;X;X;X;X;X;X;Phospho (STY);X;X;X;X;X;X;X;X;X;X;X;X;X;X;X	20	3	0.050466	173414	0	653.92	635.74	404.34
Phosphoglucomutase-like protein 5	Pgm5	122	S	AAGGIILTAS(1)HCPGGPGGEFGVK	sp|Q8BZF8|PGM5_MOUSE Phosphoglucomutase-like protein 5 OS=Mus musculus OX=10090 GN=Pgm5 PE=1 SV=2	1	1	89804000000	IIRKIKAAGGIILTASHCPGGPGGEFGVKFN	X;X;X;X;X;X;X;X;X;X;X;X;X;X;X;Phospho (STY);X;X;X;X;X;X;X;X;X;X;X;X;X;X;X	10	2	0.45952	688695	7.21629e-203	423.14	366.92	294.37
Astrocytic phosphoprotein PEA-15	Pea15	116	S	YKDIIRQPS(1)EEEIIK	sp|Q62048|PEA15_MOUSE Astrocytic phosphoprotein PEA-15 OS=Mus musculus OX=10090 GN=Pea15 PE=1 SV=1	1	1	89506000000	RIPSAKKYKDIIRQPSEEEIIKLAPPPKKA_	X;X;X;Phospho (STY);X;X;X;X;X;X;X;X;X;X;X;Phospho (STY);X;X;X;X;X;X;X;X;X;X;X;X;X;X;X	9	2	0.007336	161.31	6.45934e-27	257.37	227.6	224.4
LIM domain-binding protein 3	Ldb3	179	S	ASSEGAQGS(1)VS(1)PKVLPGPSQPR	sp|Q9JKS4|LDB3_MOUSE LIM domain-binding protein 3 OS=Mus musculus OX=10090 GN=Ldb3 PE=1 SV=1	1	1	89333000000	SPVAKASSEGAQGSVSPKVLPGPSQPRQYNN	Phospho (STY);X;X;X;X;X;X;Phospho (STY);X;X;X;X;X;Phospho (STY);X;Phospho (STY);X;X;X;X;X;X;X;Phospho (STY);X;X;X;X;X;X;X	11	2	-0.19808	764097	3.15391e-276	486.06	460.21	239.22
Elongation factor 2	Eef2	57	T	AGETRFT(1)DTR	sp|P58252|EF2_MOUSE Elongation factor 2 OS=Mus musculus OX=10090 GN=Eef2 PE=1 SV=2	1	1	88416000000	KAGIIASARAGETRFTDTRKDEQERCITIKS	X;X;X;X;X;X;X;X;X;X;X;X;X;X;X;Phospho (STY);X;X;X;X;X;X;X;X;X;X;X;X;X;X;X	7	2	-0.24847	663029	0.0207161	208.33	136.32	190.26
40S ribosomal protein S6	Rps6	236	S	RLS(1)S(1)LRAS(0.978)T(0.02)S(0.002)K	sp|P62754|RS6_MOUSE 40S ribosomal protein S6 OS=Mus musculus OX=10090 GN=Rps6 PE=1 SV=1	1	1	87530000000	KEKRQEQIAKRRRLSSLRASTSKSESSQK__	X;X;X;X;X;X;X;X;X;X;X;X;X;X;Phospho (STY);Phospho (STY);X;X;X;Phospho (STY);Phospho (STY);Phospho (STY);X;Phospho (STY);X;Phospho (STY);Phospho (STY);X;X;X;X	4	2	-0.31431	698202	1.01227e-41	269.34	251.91	133.48
Junctophilin-2	Jph2	479	S	ESPQLHERETPQPEGGPPS(1)PAGT(1)PPQPK	sp|Q9ET78|JPH2_MOUSE Junctophilin-2 OS=Mus musculus OX=10090 GN=Jph2 PE=1 SV=2	1	1	86724000000	QLHERETPQPEGGPPSPAGTPPQPKRPRPGA	X;X;X;X;X;X;Phospho (STY);X;X;X;X;X;X;X;X;Phospho (STY);X;X;X;Phospho (STY);X;X;X;X;X;X;X;X;X;X;X	19	4	0.67111	104271	4.56061e-121	314.23	300.7	210.59
Junctophilin-2	Jph2	483	T	ESPQLHERETPQPEGGPPS(1)PAGT(1)PPQPK	sp|Q9ET78|JPH2_MOUSE Junctophilin-2 OS=Mus musculus OX=10090 GN=Jph2 PE=1 SV=2	1	1	84616000000	RETPQPEGGPPSPAGTPPQPKRPRPGASKDG	X;X;Phospho (STY);X;X;X;X;X;X;X;X;Phospho (STY);X;X;X;Phospho (STY);X;X;X;X;X;X;X;X;X;X;X;X;X;X;X	23	4	0.33791	165231	4.56061e-121	314.23	300.7	226.6
Palmdelphin	Palmd	278	S	VIS(1)PGPNFQER	sp|Q9JHU2|PALMD_MOUSE Palmdelphin OS=Mus musculus OX=10090 GN=Palmd PE=1 SV=1	1	1	83511000000	NPFCRPVTPQRERVISPGPNFQERIMMKTNG	X;X;X;X;X;X;X;Phospho (STY);X;X;X;X;X;X;X;Phospho (STY);X;X;X;X;X;X;X;X;X;X;X;X;X;X;X	3	3	-0.01334	135134	6.68922e-32	283.03	249.76	135.13
Mitochondrial import receptor subunit TOM70	Tomm70	94	S	AS(1)PALGSGHHDGSGDSLEMSSLDR	sp|Q9CZW5|TOM70_MOUSE Mitochondrial import receptor subunit TOM70 OS=Mus musculus OX=10090 GN=Tomm70 PE=1 SV=2	1	1	83005000000	GLKRNSERKTPEGRASPALGSGHHDGSGDSL	X;X;X;X;X;Phospho (STY);X;X;X;X;X;X;X;X;X;Phospho (STY);X;X;X;X;Phospho (STY);X;X;X;X;X;Phospho (STY);X;X;Phospho (STY);X	2	2	0.60983	744059	9.61985e-217	404.09	388.31	310.25
Caveolae-associated protein 2	Cavin2	293	S	VS(1)PLSFGR	sp|Q63918|CAVN2_MOUSE Caveolae-associated protein 2 OS=Mus musculus OX=10090 GN=Cavin2 PE=1 SV=3	1	1	78278000000	NHQKASSGKSSPFKVSPLSFGRKKVREGESS	X;X;X;X;X;Phospho (STY);Phospho (STY);X;X;Phospho (STY);Phospho (STY);X;X;X;X;Phospho (STY);X;X;Phospho (STY);X;X;X;X;X;X;X;X;X;X;Phospho (STY);Phospho (STY)	2	2	-0.16978	792871	4.29381e-105	361.02	347.15	138.24
Myopalladin	Mypn	924	S	TPVDES(1)DDEIEHDEIPTGK	sp|Q5DTJ9|MYPN_MOUSE Myopalladin OS=Mus musculus OX=10090 GN=Mypn PE=1 SV=2	1	1	75910000000	MNEIEFRLERTPVDESDDEIEHDEIPTGKCI	X;X;X;X;X;X;X;X;X;X;X;X;X;X;X;Phospho (STY);X;X;X;X;X;X;X;X;X;X;X;X;X;X;X	6	2	0.41695	179112	0	635.43	592.61	527.81
Histone H1.4	H1-4	2	S	S(1)ET(1)APAAPAAPAPAEK	sp|P43274|H14_MOUSE Histone H1.4 OS=Mus musculus OX=10090 GN=H1-4 PE=1 SV=2	1	1	74197000000	______________MSETAPAAPAAPAPAEK	X;X;X;X;X;X;X;X;X;X;X;X;X;X;X;Phospho (STY);X;Phospho (STY);X;X;X;X;X;X;X;X;X;X;X;X;X	1	2	-0.73647	815262	6.12507e-47	249.14	239.36	81526
Striated muscle-specific serine/threonine-protein kinase	Speg	1177	S	MPS(1)IPEEPEHGDLERLS(1)IPDFLRPLQDLEVGLAK	sp|Q62407|SPEG_MOUSE Striated muscle-specific serine/threonine-protein kinase OS=Mus musculus OX=10090 GN=Speg PE=1 SV=2	1	1	68894000000	RTAASGPSSKLEKMPSIPEEPEHGDLERLSI	X;X;X;X;X;X;X;X;X;X;X;X;X;Oxidation (M);X;Phospho (STY);X;X;X;X;X;X;X;X;X;X;X;X;X;Phospho (STY);X	3	4	0.7913	102713	3.26809e-50	285.9	259.88	102.71
Ras-related protein Rab-12	Rab12	20	S	RPAGGSLGAVS(1)PALSGGQAR	sp|P35283|RAB12_MOUSE Ras-related protein Rab-12 OS=Mus musculus OX=10090 GN=Rab12 PE=1 SV=3	1	1	68310000000	AALHRRPAGGSLGAVSPALSGGQARRRKQPP	X;X;X;X;X;X;X;X;X;X;Phospho (STY);X;X;X;X;Phospho (STY);X;X;X;Phospho (STY);X;X;X;X;X;X;X;X;X;X;X	11	2	-0.13909	101676	3.2561e-133	373.92	352.1	357.03
Filamin-C	Flnc	2234	S	LGS(1)FGSITR	sp|Q8VHX6|FLNC_MOUSE Filamin-C OS=Mus musculus OX=10090 GN=Flnc PE=1 SV=3	1	1	67730000000	FPAVFGDFLGRERLGSFGSITRQQEGEASSQ	X;X;X;X;X;X;X;X;X;X;X;X;X;X;X;Phospho (STY);X;X;Phospho (STY);X;X;X;X;X;X;X;X;X;X;X;X	3	2	0.43359	105729	6.44582e-25	235.8	189.09	228.84
Ryanodine receptor 2	Ryr2	2813	S	RIS(1)QT(0.029)S(0.971)QVS(1)IDAAHGYSPR	sp|E9Q401|RYR2_MOUSE Ryanodine receptor 2 OS=Mus musculus OX=10090 GN=Ryr2 PE=1 SV=1	1	1	67020000000	ALYNRTRRISQTSQVSIDAAHGYSPRAIDMS	X;X;X;X;X;Phospho (STY);X;X;X;Phospho (STY);X;Phospho (STY);Phospho (STY);X;X;Phospho (STY);X;X;X;X;X;X;X;X;X;X;X;X;X;X;X	9	2	0.54634	834743	1.08231e-177	423.85	357.47	250.45
Heat shock protein beta-6	Hspb6	157	S	RYRLPPGVDPAAVTSALSPEGVLSIQATPASAQAQLPS(1)PPAAK	sp|Q5EBG6|HSPB6_MOUSE Heat shock protein beta-6 OS=Mus musculus OX=10090 GN=Hspb6 PE=1 SV=1	1	1	66940000000	LSIQATPASAQAQLPSPPAAK__________	X;X;X;X;X;X;X;X;X;X;X;X;X;X;X;Phospho (STY);X;X;X;X;X;X;X;X;X;X;X;X;X;X;X	38	4	-0.91097	161393	0	466.01	458.07	323.99
Heat shock protein HSP 90-beta	Hsp90ab1	226	S	EREKEIS(1)DDEAEEEK	sp|P11499|HS90B_MOUSE Heat shock protein HSP 90-beta OS=Mus musculus OX=10090 GN=Hsp90ab1 PE=1 SV=3	1	1	66363000000	YPITLYLEKEREKEISDDEAEEEKGEKEEED	X;X;X;X;X;X;X;X;X;X;X;X;X;X;X;Phospho (STY);X;X;X;X;X;X;X;X;X;X;X;X;X;X;X	7	4	-0.34386	832292	5.7303e-149	417.78	378.35	83229
Nascent polypeptide-associated complex subunit alpha, muscle-specific form	Naca	590	T	SVT(1)DPAMAPR	sp|P70670|NACAM_MOUSE Nascent polypeptide-associated complex subunit alpha, muscle-specific form OS=Mus musculus OX=10090 GN=Naca PE=1 SV=2	1	1	65137000000	CVSPNTVSQPLKRSVTDPAMAPRTAKNTAPS	X;X;X;X;X;X;X;X;X;X;X;X;X;X;X;Phospho (STY);X;X;X;Oxidation (M);X;X;X;X;X;X;X;X;X;X;X	3	2	0.026387	631913	3.52055e-13	260.98	228.23	260.98
Vinculin	Vcl	290	S	GWLRDPNAS(1)PGDAGEQAIRQILDEAGK	sp|Q64727|VINC_MOUSE Vinculin OS=Mus musculus OX=10090 GN=Vcl PE=1 SV=4	1	1	64686000000	SKLNQAKGWLRDPNASPGDAGEQAIRQILDE	Phospho (STY);X;X;X;X;X;X;X;X;X;X;X;X;X;X;Phospho (STY);X;X;X;X;X;X;X;X;X;X;X;X;X;X;X	9	4	-0.067814	112806	4.08213e-226	464.59	424.38	112.81
Nucleosome assembly protein 1-like 4	Nap1l4	125	S	REFITGDVEPTDAESAWHS(1)ENEEEDK	sp|Q78ZA7|NP1L4_MOUSE Nucleosome assembly protein 1-like 4 OS=Mus musculus OX=10090 GN=Nap1l4 PE=1 SV=1	1	1	63300000000	ITGDVEPTDAESAWHSENEEEDKLAGDMKNK	X;X;X;X;X;X;X;X;X;X;X;X;X;X;X;Phospho (STY);X;X;X;X;X;X;X;X;X;X;X;Oxidation (M);X;X;X	19	3	-0.13966	132932	0	579.14	541.37	480.95
Destrin	Dstn	3	S	AS(1)GVQVADEVCR	sp|Q9R0P5|DEST_MOUSE Destrin OS=Mus musculus OX=10090 GN=Dstn PE=1 SV=3	1	1	62723000000	_____________MASGVQVADEVCRIFYDM	X;X;X;X;X;X;X;X;X;X;X;X;X;X;X;Phospho (STY);X;X;X;X;X;X;X;X;X;X;X;X;X;X;X	2	2	0.81805	989421	5.932e-38	297.77	297.77	98942
Glyceraldehyde-3-phosphate dehydrogenase	Gapdh	182	T	VIHDNFGIVEGLMTTVHAITAT(1)QK	sp|P16858|G3P_MOUSE Glyceraldehyde-3-phosphate dehydrogenase OS=Mus musculus OX=10090 GN=Gapdh PE=1 SV=2	1	1	61728000000	GIVEGLMTTVHAITATQKTVDGPSGKLWRDG	X;X;X;X;X;X;Oxidation (M);X;X;X;X;X;X;X;X;Phospho (STY);X;X;X;X;X;X;X;X;X;X;X;X;X;X;X	22	2	0.41048	650864	0	555.76	530.35	530.78
Serine/arginine-rich splicing factor 3	Srsf3	138	S	RERS(1)LS(1)R	sp|P84104|SRSF3_MOUSE Serine/arginine-rich splicing factor 3 OS=Mus musculus OX=10090 GN=Srsf3 PE=1 SV=1	1	1	61678000000	RSRSRSLSRDRRRERSLSRERNHKPSRSFSR	X;X;X;X;X;X;X;X;X;X;X;X;X;X;X;Phospho (STY);X;Phospho (STY);X;X;X;X;X;X;X;Phospho (STY);X;Phospho (STY);X;X;X	4	3	0.42669	407142	0.00449	111.86	40506	40714
Myosin-6	Myh6	1142;1140	S	SDLS(1)RELEEISER	sp|Q02566|MYH6_MOUSE Myosin-6 OS=Mus musculus OX=10090 GN=Myh6 PE=1 SV=2;sp|Q91Z83|MYH7_MOUSE Myosin-7 OS=Mus musculus OX=10090 GN=Myh7 PE=2 SV=1	1	1	61659000000	ERTARAKVEKLRSDLSRELEEISERLEEAGG	X;X;Phospho (STY);X;X;X;X;X;X;X;X;X;X;X;X;Phospho (STY);X;X;X;X;X;X;X;X;X;X;X;X;X;X;X	4	3	0.34821	782856	4.87316e-122	325.49	261.08	220.64
Creatine kinase S-type, mitochondrial	Ckmt2	343	S	LSKDPRFS(1)K	sp|Q6P8J7|KCRS_MOUSE Creatine kinase S-type, mitochondrial OS=Mus musculus OX=10090 GN=Ckmt2 PE=1 SV=1	1	1	61583000000	GVHVRIPKLSKDPRFSKILENLRLQKRGTGG	X;X;X;X;X;X;X;X;X;Phospho (STY);X;X;X;X;X;Phospho (STY);X;X;X;X;X;X;X;X;X;X;X;X;Phospho (STY);X;X	8	2	-0.072002	161318	1.54697	208.33	105.03	196.67
Serine/arginine-rich splicing factor 3	Srsf3	140	S	RERS(1)LS(1)R	sp|P84104|SRSF3_MOUSE Serine/arginine-rich splicing factor 3 OS=Mus musculus OX=10090 GN=Srsf3 PE=1 SV=1	1	1	61345000000	RSRSLSRDRRRERSLSRERNHKPSRSFSRSR	X;X;X;X;X;X;X;X;X;X;X;X;X;Phospho (STY);X;Phospho (STY);X;X;X;X;X;X;X;Phospho (STY);X;Phospho (STY);X;X;X;X;X	6	3	0.42669	407142	0.0100713	96756	56819	40714
Calnexin	Canx	582	S	PKAEEDEILNRS(1)PR	sp|P35564|CALX_MOUSE Calnexin OS=Mus musculus OX=10090 GN=Canx PE=1 SV=1	1	1	60028000000	EDSKPKAEEDEILNRSPRNRKPRRE______	X;X;X;X;X;X;X;X;X;X;X;X;X;X;X;Phospho (STY);X;X;X;X;X;X;X;X;X;X;X;X;X;X;X	12	3	-0.18966	756859	1.32094e-88	374.23	374.23	75686
Thioredoxin-related transmembrane protein 1	Tmx1	245	S	VEEEQEADEEDVS(1)EEEAEDREGASK	sp|Q8VBT0|TMX1_MOUSE Thioredoxin-related transmembrane protein 1 OS=Mus musculus OX=10090 GN=Tmx1 PE=1 SV=1	1	1	58246000000	LKKVEEEQEADEEDVSEEEAEDREGASKATS	X;X;X;X;X;X;X;X;X;X;X;X;X;X;X;Phospho (STY);X;X;X;X;X;X;X;X;X;X;X;X;X;X;X	13	2	0.71684	170956	0	566.01	509.93	536.71
Synaptopodin	Synpo	535	S	RLLGQRS(1)PVLER	sp|Q8CC35|SYNPO_MOUSE Synaptopodin OS=Mus musculus OX=10090 GN=Synpo PE=1 SV=2	1	1	55759000000	MSRSPMVERRLLGQRSPVLERRPLGNFTPPP	Oxidation (M);Phospho (STY);X;Phospho (STY);X;Oxidation (M);X;X;X;X;X;X;X;X;X;Phospho (STY);X;X;X;X;X;X;X;X;X;X;X;Phospho (STY);X;X;X	7	3	0.17323	136352	4.57893e-09	223.46	201.39	136.35
Caveolae-associated protein 2	Cavin2	363	S	RGNNS(1)AVGS(1)NADLTIEEDEEEEPVALQQAQQVR	sp|Q63918|CAVN2_MOUSE Caveolae-associated protein 2 OS=Mus musculus OX=10090 GN=Cavin2 PE=1 SV=3	1	1	55715000000	DAEKSARRGNNSAVGSNADLTIEEDEEEEPV	X;X;X;X;X;X;X;X;X;X;X;Phospho (STY);X;X;X;Phospho (STY);X;X;X;X;Phospho (STY);X;X;X;X;X;X;X;X;X;X	9	3	0.24286	655468	9.37622e-277	442.18	420.19	308.82
Junctophilin-2	Jph2	593	S	RSDS(1)APPSPVSATVPEEEPPAPR	sp|Q9ET78|JPH2_MOUSE Junctophilin-2 OS=Mus musculus OX=10090 GN=Jph2 PE=1 SV=2	1	1	54208000000	QEPEPEPEPEVRRSDSAPPSPVSATVPEEEP	X;X;X;X;X;X;X;X;X;X;X;X;X;X;X;Phospho (STY);X;X;X;Phospho (STY);X;X;Phospho (STY);X;Phospho (STY);X;X;X;X;X;X	4	2	0.45027	754226	3.52976e-276	475.7	451.83	428.29
BAG family molecular chaperone regulator 3	Bag3	138	S	SQS(1)PLRGGMTEAAQTDK	sp|Q9JLV1|BAG3_MOUSE BAG family molecular chaperone regulator 3 OS=Mus musculus OX=10090 GN=Bag3 PE=1 SV=2	1	1	54021000000	RFRTEAAAATPQRSQSPLRGGMTEAAQTDKQ	X;X;X;X;X;X;X;X;X;Phospho (STY);X;X;X;X;X;Phospho (STY);X;X;X;X;X;Oxidation (M);X;X;X;X;X;X;X;X;X	3	2	0.2014	638592	1.25639e-288	435.88	422.56	338.94
CapZ-interacting protein	Rcsd1	108	S	LQANLAFDPAALLPGAS(1)PKS(1)PGLK	sp|Q3UZA1|CPZIP_MOUSE CapZ-interacting protein OS=Mus musculus OX=10090 GN=Rcsd1 PE=1 SV=1	1	1	53832000000	LAFDPAALLPGASPKSPGLKAIVSPFHSPPS	X;X;X;X;X;X;X;X;X;X;X;X;Phospho (STY);X;X;Phospho (STY);X;X;X;X;X;X;X;Phospho (STY);X;X;X;Phospho (STY);X;X;Phospho (STY)	20	2	0.78104	868712	3.62903e-178	391.16	379.89	86871
Creatine kinase M-type	Ckm	372	S	LEKGQS(1)IDDMIPAQK	sp|P07310|KCRM_MOUSE Creatine kinase M-type OS=Mus musculus OX=10090 GN=Ckm PE=1 SV=1	1	1	51595000000	VKLMVEMEKKLEKGQSIDDMIPAQK______	X;X;X;Oxidation (M);X;X;Oxidation (M);X;X;X;X;X;X;X;X;Phospho (STY);X;X;X;Oxidation (M);X;X;X;X;X;X;X;X;X;X;X	6	3	-0.017553	794649	1.22894e-40	261.38	248.35	79465
Myosin-binding protein C, cardiac-type	Mybpc3	72	S	DAS(1)PDDQGSYAVIAGSSK	sp|O70468|MYPC3_MOUSE Myosin-binding protein C, cardiac-type OS=Mus musculus OX=10090 GN=Mybpc3 PE=1 SV=1	1	1	50881000000	LAAEGKRHTLTVRDASPDDQGSYAVIAGSSK	X;X;X;X;X;X;X;X;X;X;X;X;X;X;X;Phospho (STY);X;X;X;X;X;X;X;X;X;X;X;X;X;X;X	3	2	0.31827	167756	0	511.45	472.71	349.61
Myosin-binding protein C, cardiac-type	Mybpc3	307	S	RDS(1)KLEAPAEEDVWEILR	sp|O70468|MYPC3_MOUSE Myosin-binding protein C, cardiac-type OS=Mus musculus OX=10090 GN=Mybpc3 PE=1 SV=1	1	1	50804000000	DFSSLLKKRDSFRRDSKLEAPAEEDVWEILR	X;X;X;X;X;X;X;X;X;X;X;X;X;X;X;Phospho (STY);X;X;X;X;X;X;X;X;X;X;X;X;X;X;X	3	3	-0.80413	834353	1.12214e-200	445.38	401.52	83435
BAG family molecular chaperone regulator 3	Bag3	270	S	IQGDDWEPRPLRAAS(1)PFR	sp|Q9JLV1|BAG3_MOUSE BAG family molecular chaperone regulator 3 OS=Mus musculus OX=10090 GN=Bag3 PE=1 SV=2	1	1	49395000000	KIQGDDWEPRPLRAASPFRSPVRGASSREGS	X;X;X;X;X;X;X;X;X;X;X;X;X;X;X;Phospho (STY);X;X;X;Phospho (STY);X;X;X;X;X;Phospho (STY);Phospho (STY);X;X;X;Phospho (STY)	15	3	0.32227	61537	0.0177543	151.92	111.59	61537
LIM and calponin homology domains-containing protein 1	Limch1	973	S	TINHQMES(1)PGER	sp|Q3UH68|LIMC1_MOUSE LIM and calponin homology domains-containing protein 1 OS=Mus musculus OX=10090 GN=Limch1 PE=1 SV=2	1	1	49219000000	PKTLALEKTINHQMESPGERRKSISGKKLCS	X;X;X;X;X;X;X;X;X;X;X;X;X;Oxidation (M);X;Phospho (STY);X;X;X;X;X;X;X;X;X;X;X;X;X;X;X	8	2	-0.22277	214619	8.46046e-73	355.05	321.84	304.37
Microtubule-associated protein tau	Mapt	688	S	AKTDHGAEIVYKS(1)PVVSGDT(0.598)S(0.402)PR	sp|P10637|TAU_MOUSE Microtubule-associated protein tau OS=Mus musculus OX=10090 GN=Mapt PE=1 SV=3	1	1	49145000000	NAKAKTDHGAEIVYKSPVVSGDTSPRHLSNV	X;X;X;X;X;X;X;X;X;X;X;X;X;X;X;Phospho (STY);X;X;X;Phospho (STY);X;X;Phospho (STY);Phospho (STY);X;X;X;X;X;X;X	13	3	-0.013063	108108	8.02718e-147	380.46	356.84	270.15
Coiled-coil-helix-coiled-coil-helix domain-containing protein 2	Chchd2	45	S	RAPAAQPPAAAAPSAVGS(1)PAAAPR	sp|Q9D1L0|CHCH2_MOUSE Coiled-coil-helix-coiled-coil-helix domain-containing protein 2 OS=Mus musculus OX=10090 GN=Chchd2 PE=2 SV=1	1	1	48467000000	PAAQPPAAAAPSAVGSPAAAPRQPGLMAQMA	X;X;X;X;X;X;X;X;X;X;X;X;X;X;X;Phospho (STY);X;X;X;X;X;X;X;X;X;X;X;X;X;X;X	18	2	0.37536	922123	2.47304e-197	411.34	378.03	407.96
Heat shock protein 105 kDa	Hsph1	810	S	PKIES(1)PKLER	sp|Q61699|HS105_MOUSE Heat shock protein 105 kDa OS=Mus musculus OX=10090 GN=Hsph1 PE=1 SV=2	1	1	48018000000	NVCEPVVTQPKPKIESPKLERTPNGPNIDKK	X;X;X;X;X;X;X;X;X;X;X;X;X;X;X;Phospho (STY);X;X;X;X;X;X;X;X;X;X;X;X;X;X;X	5	3	-0.44536	967337	0.00107527	178.54	119.59	96734
Transcriptional activator protein Pur-alpha	Pura	6	S	ADRDS(1)GS(1)EQGGAALGSGGSLGHPGSGSGSGGGGGGGGGGGGSGGGGGAPGGLQHETQELASKR	sp|P42669|PURA_MOUSE Transcriptional activator protein Pur-alpha OS=Mus musculus OX=10090 GN=Pura PE=1 SV=1	1	1	47217000000	__________MADRDSGSEQGGAALGSGGSL	X;X;X;X;X;X;X;X;X;X;X;X;X;X;X;Phospho (STY);X;Phospho (STY);X;X;X;X;X;X;X;X;Phospho (STY);X;X;Phospho (STY);X	5	5	0.5267	185769	0	724.03	706.55	453.43
Glycogen [starch] synthase, muscle	Gys1	657	S	HS(0.001)S(0.999)PHQS(1)EDEEEPRDGPLGEDSER	sp|Q9Z1E4|GYS1_MOUSE Glycogen [starch] synthase, muscle OS=Mus musculus OX=10090 GN=Gys1 PE=1 SV=2	1	1	46098000000	VPPSPSLSRHSSPHQSEDEEEPRDGPLGEDS	X;X;X;Phospho (STY);X;Phospho (STY);X;Phospho (STY);X;X;Phospho (STY);Phospho (STY);X;X;X;Phospho (STY);X;X;X;X;X;X;X;X;X;X;X;X;X;X;Phospho (STY)	7	4	-0.21809	192531	1.4429e-216	396.28	396.28	338.12
Microtubule-associated protein 4	Map4	517	S	DMS(1)PSAETEAPLAK	sp|P27546|MAP4_MOUSE Microtubule-associated protein 4 OS=Mus musculus OX=10090 GN=Map4 PE=1 SV=3	1	1	45987000000	VTPLSEEEVTSVKDMSPSAETEAPLAKNADL	X;Phospho (STY);X;X;Phospho (STY);X;X;X;X;Phospho (STY);Phospho (STY);X;X;X;Oxidation (M);Phospho (STY);X;X;X;X;X;X;X;X;X;X;X;X;X;X;X	3	2	0.42893	648907	2.85582e-215	393.63	377.52	258
Membrane-associated progesterone receptor component 1	Pgrmc1	181	S	LLKEGEEPTVYS(1)DDEEPKDETAR	sp|O55022|PGRC1_MOUSE Membrane-associated progesterone receptor component 1 OS=Mus musculus OX=10090 GN=Pgrmc1 PE=1 SV=4	1	1	45269000000	HVGKLLKEGEEPTVYSDDEEPKDETARKNE_	X;X;X;X;X;X;X;X;X;X;X;X;X;X;X;Phospho (STY);X;X;X;X;X;X;X;X;X;X;X;X;X;X;X	12	3	0.13901	845143	4.86212e-226	449.65	427.01	352.79
Titin	Ttn	814	S	TAS(1)PHFTVSK	sp|A2ASS6|TITIN_MOUSE Titin OS=Mus musculus OX=10090 GN=Ttn PE=1 SV=1	1	1	44131000000	STERLVHVDKRPRTASPHFTVSKISVPKTEH	X;X;X;X;X;X;X;X;X;X;X;X;X;Phospho (STY);X;Phospho (STY);X;X;X;X;X;X;X;X;X;X;X;X;X;X;X	3	2	0.53617	696103	0.000131315	216.35	177.79	203.03
Astrocytic phosphoprotein PEA-15	Pea15	104	S	LTRIPS(1)AK	sp|Q62048|PEA15_MOUSE Astrocytic phosphoprotein PEA-15 OS=Mus musculus OX=10090 GN=Pea15 PE=1 SV=1	1	1	44070000000	ISEEEELDTKLTRIPSAKKYKDIIRQPSEEE	X;X;X;X;X;X;X;X;X;X;X;X;X;X;X;Phospho (STY);X;X;X;X;X;X;X;X;X;X;X;Phospho (STY);X;X;X	6	2	0.48586	102103	4.66263e-157	410.78	376.52	142.83
Nascent polypeptide-associated complex subunit alpha, muscle-specific form	Naca	565	S	ADS(1)PPAVIR	sp|P70670|NACAM_MOUSE Nascent polypeptide-associated complex subunit alpha, muscle-specific form OS=Mus musculus OX=10090 GN=Naca PE=1 SV=2	1	1	43208000000	PAIAGVATTTSLRADSPPAVIRADSCVSPNT	X;X;X;X;X;X;X;X;X;X;X;X;X;X;X;Phospho (STY);X;X;X;X;X;X;X;X;Phospho (STY);X;X;X;X;X;X	3	3	-0.044928	859581	1.56157e-193	370.28	343.62	85958
A-kinase anchor protein 1, mitochondrial	Akap1	55	S	RLS(1)EEACPGVLSVAPTVTQPPGREEQR	sp|O08715|AKAP1_MOUSE A-kinase anchor protein 1, mitochondrial OS=Mus musculus OX=10090 GN=Akap1 PE=1 SV=4	1	1	43161000000	VETLKVGPAIKDRRLSEEACPGVLSVAPTVT	X;X;X;X;X;X;X;X;X;X;X;X;X;X;X;Phospho (STY);X;X;X;X;X;X;X;X;X;X;X;X;X;X;X	3	3	0.1528	169135	5.40135e-163	359.38	347.42	335.45
Desmoplakin	Dsp	22	S	AES(1)GPDLR	sp|E9Q557|DESP_MOUSE Desmoplakin OS=Mus musculus OX=10090 GN=Dsp PE=1 SV=1	1	1	43145000000	SHPRINTLGRMTRAESGPDLRYEMTYSGGGG	Phospho (STY);X;X;X;X;X;X;X;X;X;Oxidation (M);X;X;X;X;Phospho (STY);X;X;X;X;X;X;X;Oxidation (M);X;X;X;X;X;X;X	3	2	0.26991	184875	2.70055e-45	231.17	212.73	184.87
Microtubule-associated protein 4	Map4	1046	S	VGS(1)LDNVGHLPAGGAVK	sp|P27546|MAP4_MOUSE Microtubule-associated protein 4 OS=Mus musculus OX=10090 GN=Map4 PE=1 SV=3	1	1	43100000000	SQKLNFKEKAQAKVGSLDNVGHLPAGGAVKT	X;X;X;X;X;X;X;X;X;X;X;X;X;X;X;Phospho (STY);X;X;X;X;X;X;X;X;X;X;X;X;X;X;X	3	2	-0.3847	256283	1.15282e-68	321.76	280.54	256.28
Mitochondrial transcription rescue factor 1	Mtres1	106	S	EADEEDS(1)DEETSYPER	sp|Q9CQF4|MRES1_MOUSE Mitochondrial transcription rescue factor 1 OS=Mus musculus OX=10090 GN=Mtres1 PE=1 SV=1	1	1	42290000000	KSTKKTLQKEADEEDSDEETSYPERSEQEEE	X;X;X;X;X;X;X;X;X;X;X;X;X;X;X;Phospho (STY);X;X;X;X;X;X;X;X;X;X;X;X;X;X;X	7	2	0.32623	143869	0	572.16	554.96	414.86
MAP7 domain-containing protein 1	Map7d1	401	S	RKPGAGGS(1)PALAR	sp|A2AJI0|MA7D1_MOUSE MAP7 domain-containing protein 1 OS=Mus musculus OX=10090 GN=Map7d1 PE=1 SV=1	1	1	42007000000	PSGERPERRKPGAGGSPALARRRLEATPVQK	X;X;X;X;X;X;X;X;X;X;X;X;X;X;X;Phospho (STY);X;X;X;X;X;X;X;X;X;X;X;X;X;X;X	8	4	-0.18034	682833	5.3882e-06	191.98	158.83	68283
Spectrin beta chain, non-erythrocytic 1	Sptbn1	2102	S	RPPS(1)PDPNTK	sp|Q62261|SPTB2_MOUSE Spectrin beta chain, non-erythrocytic 1 OS=Mus musculus OX=10090 GN=Sptbn1 PE=1 SV=2	1	1	41853000000	VRRQQEEEERKRRPPSPDPNTKVSEEAESQQ	X;X;X;X;X;X;X;X;X;X;X;X;X;X;X;Phospho (STY);X;X;X;X;X;X;X;X;X;X;X;X;X;X;X	4	2	0.33662	115753	1.2314e-66	271.07	168.07	260.67
Tumor protein D54	Tpd52l2	180	S	NSATFKS(1)FEDRVGTIK	sp|Q9CYZ2|TPD54_MOUSE Tumor protein D54 OS=Mus musculus OX=10090 GN=Tpd52l2 PE=1 SV=1	1	1	41735000000	HSISMPVMRNSATFKSFEDRVGTIKSKVVGG	X;X;X;Phospho (STY);Oxidation (M);X;X;Oxidation (M);X;X;X;X;X;X;X;Phospho (STY);X;X;X;X;X;X;X;X;X;X;X;X;X;X;X	7	2	0.33133	884241	5.02196e-80	337.43	315.9	329.08
Xin actin-binding repeat-containing protein 1	Xirp1	205	S	LGS(1)RPS(1)IQEQSPLELR	sp|O70373|XIRP1_MOUSE Xin actin-binding repeat-containing protein 1 OS=Mus musculus OX=10090 GN=Xirp1 PE=1 SV=2	1	1	41260000000	GTRKLFETRPLDRLGSRPSIQEQSPLELRSE	X;X;X;X;X;X;X;X;X;X;X;X;X;X;X;Phospho (STY);X;X;Phospho (STY);X;X;X;X;Phospho (STY);X;X;X;X;X;X;X	3	2	-0.13403	107682	4.80677e-57	300.05	271.04	276.89
Titin	Ttn	1415	S	SLS(1)RS(1)PIR	sp|A2ASS6|TITIN_MOUSE Titin OS=Mus musculus OX=10090 GN=Ttn PE=1 SV=1	1	1	41235000000	AVSRIRSVSPRSLSRSPIRMSPAMSPARMSP	X;X;X;X;X;X;Phospho (STY);X;Phospho (STY);X;X;Phospho (STY);X;Phospho (STY);X;Phospho (STY);X;X;X;Oxidation (M);Phospho (STY);X;X;Oxidation (M);Phospho (STY);X;X;X;Oxidation (M);Phospho (STY);X	5	2	-0.47777	717194	7.02858e-05	157.14	91733	102.42
Monocarboxylate transporter 1	Slc16a1	213	S	LKS(1)KES(1)LQEAGK	sp|P53986|MOT1_MOUSE Monocarboxylate transporter 1 OS=Mus musculus OX=10090 GN=Slc16a1 PE=1 SV=1	1	1	41130000000	IGPEQVKLEKLKSKESLQEAGKSDANTDLIG	X;X;X;X;X;X;X;X;X;X;X;X;Phospho (STY);X;X;Phospho (STY);X;X;X;X;X;X;X;X;X;X;X;X;X;X;X	6	2	0.067977	169147	5.3535e-251	459.9	419.1	169.15
Glycogen phosphorylase, brain form	Pygb	15	S	QKQIS(1)VRGIAGLGDVAEVR	sp|Q8CI94|PYGB_MOUSE Glycogen phosphorylase, brain form OS=Mus musculus OX=10090 GN=Pygb PE=1 SV=3	1	1	40763000000	_MAKPLTDSERQKQISVRGIAGLGDVAEVRK	X;X;X;X;X;X;X;X;Phospho (STY);X;X;X;X;X;X;Phospho (STY);X;X;X;X;X;X;X;X;X;X;X;X;X;X;X	5	3	0.14935	77641	0.00943826	154.01	48076	77641
Eukaryotic translation initiation factor 2 subunit 2	Eif2s2	2	S	S(1)GDEMIFDPTMSKK	sp|Q99L45|IF2B_MOUSE Eukaryotic translation initiation factor 2 subunit 2 OS=Mus musculus OX=10090 GN=Eif2s2 PE=1 SV=1	1	1	37525000000	______________MSGDEMIFDPTMSKKKK	X;X;X;X;X;X;X;X;X;X;X;X;X;X;X;Phospho (STY);X;X;X;Oxidation (M);X;X;X;X;X;Oxidation (M);X;X;X;X;X	1	2	0.76135	168354	5.34438e-28	216.88	203.11	212.17
Bcl-2-like protein 13	Bcl2l13	387	S	KKS(1)HTGEAAAVR	sp|P59017|B2L13_MOUSE Bcl-2-like protein 13 OS=Mus musculus OX=10090 GN=Bcl2l13 PE=1 SV=2	1	1	37348000000	GAAQLSEERAGSRKKSHTGEAAAVRGAKSGL	X;X;X;X;X;Phospho (STY);X;X;X;X;X;Phospho (STY);X;X;X;Phospho (STY);X;X;X;X;X;X;X;X;X;X;X;X;X;X;X	3	2	-0.19822	907967	2.75144e-13	234.93	221.2	230.5
Transformer-2 protein homolog beta	Tra2b	264;259	S	RRS(1)PS(1)PYYSR	sp|P62996|TRA2B_MOUSE Transformer-2 protein homolog beta OS=Mus musculus OX=10090 GN=Tra2b PE=1 SV=1;sp|Q6PFR5|TRA2A_MOUSE Transformer-2 protein homolog alpha OS=Mus musculus OX=10090 GN=Tra2a PE=1 SV=1	1	1	37283000000	DRGYDRYEDYDYRRRSPSPYYSRYRSRSRSR;GWRAAQDRDQIYRRRSPSPYYSRGGYRSRSR	X;X;X;X;X;X;X;X;X;X;X;X;X;X;X;Phospho (STY);X;Phospho (STY);X;X;X;Phospho (STY);X;X;X;X;X;X;X;X;X	3	3	0.54909	821058	0.545189	167.73	167.73	110.9
2-oxoisovalerate dehydrogenase subunit alpha, mitochondrial	Bckdha	344	S	S(1)VDEVNYWDKQDHPISR	sp|P50136|ODBA_MOUSE 2-oxoisovalerate dehydrogenase subunit alpha, mitochondrial OS=Mus musculus OX=10090 GN=Bckdha PE=1 SV=1	1	1	37262000000	RIGHHSTSDDSSAYRSVDEVNYWDKQDHPIS	X;X;X;X;X;Phospho (STY);Phospho (STY);Phospho (STY);X;X;X;X;X;X;X;Phospho (STY);X;X;X;X;X;X;X;X;X;X;X;X;X;X;X	1	3	0.058075	124727	0	495.49	485.88	180.16
Myosin-8	Myh8	1202;1201;1199	S	KKHADS(1)VAELGEQIDNLQR	sp|P13542|MYH8_MOUSE Myosin-8 OS=Mus musculus OX=10090 GN=Myh8 PE=2 SV=2;sp|Q02566|MYH6_MOUSE Myosin-6 OS=Mus musculus OX=10090 GN=Myh6 PE=1 SV=2;sp|Q91Z83|MYH7_MOUSE Myosin-7 OS=Mus musculus OX=10090 GN=Myh7 PE=2 SV=1	1	1	36780000000	QHEATAAALRKKHADSVAELGEQIDNLQRVK	X;X;X;X;Phospho (STY);X;X;X;X;X;X;X;X;X;X;Phospho (STY);X;X;X;X;X;X;X;X;X;X;X;X;X;X;X	6	2	0.076647	294735	0	584.23	563.09	294.73
Myosin light chain kinase 3	Mylk3	317	T	LSSGPLPQPLGPLT(1)PDS(1)DIHSGDALPR	sp|Q3UIZ8|MYLK3_MOUSE Myosin light chain kinase 3 OS=Mus musculus OX=10090 GN=Mylk3 PE=1 SV=1	1	1	35618000000	MRLSSGPLPQPLGPLTPDSDIHSGDALPRIP	X;X;X;X;X;X;X;X;X;X;X;X;X;X;X;Phospho (STY);X;X;Phospho (STY);X;X;X;X;X;X;X;X;X;X;X;X	14	4	0.13187	716144	0	492.53	448.45	172.26
Troponin I, cardiac muscle	Tnni3	6	S	ADES(1)S(1)DAAGEPQPAPAPVR	sp|P48787|TNNI3_MOUSE Troponin I, cardiac muscle OS=Mus musculus OX=10090 GN=Tnni3 PE=1 SV=2	1	1	34109000000	__________MADESSDAAGEPQPAPAPVRR	X;X;X;X;X;X;X;X;X;X;X;X;X;X;Phospho (STY);Phospho (STY);X;X;X;X;X;X;X;X;X;X;X;X;X;X;X	5	2	-0.00043987	994509	1.26378e-116	345.21	330.52	99451
Sarcoplasmic/endoplasmic reticulum calcium ATPase 2	Atp2a2	661	S	AFTGREFDELS(1)PSAQR	sp|O55143|AT2A2_MOUSE Sarcoplasmic/endoplasmic reticulum calcium ATPase 2 OS=Mus musculus OX=10090 GN=Atp2a2 PE=1 SV=2	1	1	34099000000	DVTSKAFTGREFDELSPSAQRDACLNARCFA	X;X;Phospho (STY);Phospho (STY);X;X;X;X;X;X;X;X;X;X;X;Phospho (STY);X;X;X;X;X;X;X;X;X;X;X;X;X;X;X	11	2	0.5879	668426	1.33565e-167	419.34	419.34	383.17
Ubiquinone biosynthesis protein COQ9, mitochondrial	Coq9	81	S	YTDQS(1)GEEEEDYESEEQLQHR	sp|Q8K1Z0|COQ9_MOUSE Ubiquinone biosynthesis protein COQ9, mitochondrial OS=Mus musculus OX=10090 GN=Coq9 PE=1 SV=1	1	1	33743000000	QGPEFSRPPPRYTDQSGEEEEDYESEEQLQH	X;X;X;X;X;X;X;X;X;X;X;X;X;X;X;Phospho (STY);X;X;X;X;X;X;X;X;X;X;X;X;X;X;X	5	2	0.17985	152123	0	603.43	591.99	586.48
Serine/threonine-protein kinase SIK3	Sik3	493	S	RAS(1)DGGANIQLHAQQLLK	sp|Q6P4S6|SIK3_MOUSE Serine/threonine-protein kinase SIK3 OS=Mus musculus OX=10090 GN=Sik3 PE=1 SV=3	1	1	33738000000	TLQLLNGMGPLGRRASDGGANIQLHAQQLLK	X;X;X;X;X;X;X;X;X;X;X;X;X;X;X;Phospho (STY);X;X;X;X;X;X;X;X;X;X;X;X;X;X;X	3	3	-0.51028	154916	6.08611e-91	340.75	303.72	154.92
Eukaryotic translation initiation factor 3 subunit B	Eif3b	120	S	GHPS(1)AGAEEEGGS(1)DGS(1)AAEAEPR	sp|Q8JZQ9|EIF3B_MOUSE Eukaryotic translation initiation factor 3 subunit B OS=Mus musculus OX=10090 GN=Eif3b PE=1 SV=1	1	1	33192000000	QARGHPSAGAEEEGGSDGSAAEAEPRALENG	X;X;X;X;X;X;Phospho (STY);X;X;X;X;X;X;X;X;Phospho (STY);X;X;Phospho (STY);X;X;X;X;X;X;X;X;X;X;X;X	13	3	-0.051003	677439	8.76682e-277	489.99	472.1	67744
Arf-GAP domain and FG repeat-containing protein 1	Agfg1	181	S	GTPSQS(1)PVVGR	sp|Q8K2K6|AGFG1_MOUSE Arf-GAP domain and FG repeat-containing protein 1 OS=Mus musculus OX=10090 GN=Agfg1 PE=1 SV=2	1	1	33138000000	ESAPALHLNKGTPSQSPVVGRSQGQQQEKKQ	X;Phospho (STY);X;X;X;X;X;X;X;X;X;Phospho (STY);X;X;X;Phospho (STY);X;X;X;X;X;X;X;X;X;X;X;X;X;X;X	6	2	-0.49687	717288	7.84356e-265	464.02	446.88	196.11
Prelamin-A/C	Lmna	390	S	LRLS(1)PS(0.997)PT(0.003)SQR	sp|P48678|LMNA_MOUSE Prelamin-A/C OS=Mus musculus OX=10090 GN=Lmna PE=1 SV=2	1	1	32648000000	AYRKLLEGEEERLRLSPSPTSQRSRGRASSH	X;X;X;X;X;X;X;X;X;X;X;X;X;X;X;Phospho (STY);X;Phospho (STY);X;Phospho (STY);X;X;X;X;X;X;X;X;Phospho (STY);Phospho (STY);X	4	2	-0.13547	708463	1.11741e-68	293.56	268.03	190.37
Rab11 family-interacting protein 5	Rab11fip5	307	S	TYS(1)DEASQLR	sp|Q8R361|RFIP5_MOUSE Rab11 family-interacting protein 5 OS=Mus musculus OX=10090 GN=Rab11fip5 PE=1 SV=2	1	1	32247000000	DSIQSPKLLTHKRTYSDEASQLRAAPPRALL	X;Phospho (STY);X;X;Phospho (STY);X;X;X;X;X;X;X;X;Phospho (STY);X;Phospho (STY);X;X;X;X;X;X;X;X;X;X;X;X;X;X;X	3	2	0.29402	100368	3.29111e-21	270.36	235.18	270.36
Histone deacetylase 2	Hdac2	394	S	MLPHAPGVQMQAIPEDAVHEDS(1)GDEDGEDPDKR	sp|P70288|HDAC2_MOUSE Histone deacetylase 2 OS=Mus musculus OX=10090 GN=Hdac2 PE=1 SV=1	1	1	32218000000	GVQMQAIPEDAVHEDSGDEDGEDPDKRISIR	X;X;X;Oxidation (M);X;X;X;X;X;X;X;X;X;X;X;Phospho (STY);X;X;X;X;X;X;X;X;X;X;X;X;X;X;X	22	4	-0.96746	78667	1.98589e-149	341.81	323.67	78667
PDZ and LIM domain protein 5	Pdlim5	228	S	RGS(1)QGDIKQQNGPPR	sp|Q8CI51|PDLI5_MOUSE PDZ and LIM domain protein 5 OS=Mus musculus OX=10090 GN=Pdlim5 PE=1 SV=4	1	1	31943000000	CSESAQELAEGQRRGSQGDIKQQNGPPRKHI	X;X;X;X;X;X;X;X;X;X;X;X;X;X;X;Phospho (STY);X;X;X;X;X;X;X;X;X;X;X;X;X;X;X	3	4	-0.075117	105021	1.40524e-21	226.57	214.15	105.02
A-kinase anchor protein 1, mitochondrial	Akap1	101	S	RRS(1)ES(0.168)S(0.832)GNLPS(0.001)VADTR	sp|O08715|AKAP1_MOUSE A-kinase anchor protein 1, mitochondrial OS=Mus musculus OX=10090 GN=Akap1 PE=1 SV=4	1	1	31845000000	TEPLALPRTRQVRRRSESSGNLPSVADTRSQ	X;X;X;X;X;X;X;X;X;X;X;X;X;X;X;Phospho (STY);X;Phospho (STY);Phospho (STY);X;X;X;X;Phospho (STY);X;X;X;X;X;X;X	3	2	-0.16843	636336	1.84757e-41	268.42	268.42	219.74
Cardiac phospholamban	Pln	16	S	RAS(1)T(1)IEMPQQAR	sp|P61014|PPLA_MOUSE Cardiac phospholamban OS=Mus musculus OX=10090 GN=Pln PE=1 SV=1	1	1	31790000000	MEKVQYLTRSAIRRASTIEMPQQARQNLQNL	Oxidation (M);X;X;X;X;X;X;Phospho (STY);X;Phospho (STY);X;X;X;X;X;Phospho (STY);Phospho (STY);X;X;Oxidation (M);X;X;X;X;X;X;X;X;X;X;X	3	3	-0.22412	759106	5.95016e-14	246.63	217.82	75911
Secretory carrier-associated membrane protein 3	Scamp3	78	S	KLS(1)PTEPR	sp|O35609|SCAM3_MOUSE Secretory carrier-associated membrane protein 3 OS=Mus musculus OX=10090 GN=Scamp3 PE=1 SV=3	1	1	31527000000	LPPPSAPSVQSSRKLSPTEPRNYGSYSTQAS	X;X;X;X;X;X;X;X;X;X;X;X;X;X;X;Phospho (STY);X;X;X;X;X;X;X;X;X;X;X;X;X;X;X	3	2	0.2934	810461	2.02051e-05	234.99	149.24	206.73
Eukaryotic translation initiation factor 5B	Eif5b	215	S	NKSVPTVDS(1)GNEDDDSSFKIK	sp|Q05D44|IF2P_MOUSE Eukaryotic translation initiation factor 5B OS=Mus musculus OX=10090 GN=Eif5b PE=1 SV=2	1	1	30807000000	GQKKNQKNKSVPTVDSGNEDDDSSFKIKTVA	X;X;X;X;X;X;X;X;X;X;X;X;X;X;X;Phospho (STY);X;X;X;X;X;X;X;X;X;X;X;X;X;X;X	9	3	-0.19441	918611	1.44207e-80	302.61	280.14	259.58
Membrane-associated progesterone receptor component 2	Pgrmc2	205	T	LLKPGEEPSEYT(1)DEEDTK	sp|Q80UU9|PGRC2_MOUSE Membrane-associated progesterone receptor component 2 OS=Mus musculus OX=10090 GN=Pgrmc2 PE=1 SV=2	1	1	30708000000	YVGRLLKPGEEPSEYTDEEDTKDHSKQD___	X;X;X;X;X;X;X;X;X;X;X;X;X;X;X;Phospho (STY);X;X;X;X;X;X;X;X;X;X;X;X;X;X;X	12	2	0.060226	830668	8.41048e-120	374.34	325.62	364.43
Programmed cell death protein 5	Pdcd5	119	S	VMDS(1)DEDDADY	sp|P56812|PDCD5_MOUSE Programmed cell death protein 5 OS=Mus musculus OX=10090 GN=Pdcd5 PE=1 SV=3	1	1	30008000000	EKKTTVKFNRRKVMDSDEDDADY________	X;X;X;X;X;X;X;X;X;X;X;X;X;Oxidation (M);X;Phospho (STY);X;X;X;X;X;X;X;X;X;X;X;X;X;X;X	4	2	0.18992	162471	6.83941e-18	200.13	187.96	167.67
6-phosphofructo-2-kinase/fructose-2,6-bisphosphatase 2	Pfkfb2	486	S	NYS(1)VGSRPLKPLSPLR	sp|P70265|F262_MOUSE 6-phosphofructo-2-kinase/fructose-2,6-bisphosphatase 2 OS=Mus musculus OX=10090 GN=Pfkfb2 PE=1 SV=2	1	1	29683000000	TPLSSSNTIRRPRNYSVGSRPLKPLSPLRAL	X;X;X;X;X;X;X;X;X;X;X;X;X;X;X;Phospho (STY);X;X;X;X;X;X;X;X;X;Phospho (STY);X;X;X;X;X	3	3	0.38879	808011	1.24195e-40	258.14	233.35	192.25
Transcriptional activator protein Pur-beta	Purb	6	S	ADGDS(1)GS(1)ERGGGGGGGGGPGGFQPAPR	sp|O35295|PURB_MOUSE Transcriptional activator protein Pur-beta OS=Mus musculus OX=10090 GN=Purb PE=1 SV=3	1	1	29310000000	__________MADGDSGSERGGGGGGGGGPG	X;X;X;X;X;X;X;X;X;X;X;X;X;X;X;Phospho (STY);X;Phospho (STY);X;X;X;X;X;X;X;X;X;X;X;X;X	5	3	-0.2476	113326	2.63434e-257	443.27	416.12	113.33
Eukaryotic translation initiation factor 3 subunit B	Eif3b	123	S	GHPS(1)AGAEEEGGS(1)DGS(1)AAEAEPR	sp|Q8JZQ9|EIF3B_MOUSE Eukaryotic translation initiation factor 3 subunit B OS=Mus musculus OX=10090 GN=Eif3b PE=1 SV=1	1	1	29257000000	GHPSAGAEEEGGSDGSAAEAEPRALENGEAD	X;X;X;Phospho (STY);X;X;X;X;X;X;X;X;Phospho (STY);X;X;Phospho (STY);X;X;X;X;X;X;X;X;X;X;X;X;X;X;X	16	3	-0.051003	677439	1.96556e-163	393.76	378.12	67744
Catenin alpha-3	Ctnna3	637	S	TPEELEDVS(1)DLEDDHEVR	sp|Q65CL1|CTNA3_MOUSE Catenin alpha-3 OS=Mus musculus OX=10090 GN=Ctnna3 PE=1 SV=2	1	1	29229000000	CSVMMIRTPEELEDVSDLEDDHEVRSHTSIQ	X;X;X;X;X;X;X;X;X;X;X;X;X;X;X;Phospho (STY);X;X;X;X;X;X;X;X;X;Phospho (STY);X;Phospho (STY);Phospho (STY);X;X	9	2	0.47107	203713	0	591.37	575.05	293.2
Cardiac phospholamban	Pln	17	T	RAS(1)T(1)IEMPQQAR	sp|P61014|PPLA_MOUSE Cardiac phospholamban OS=Mus musculus OX=10090 GN=Pln PE=1 SV=1	1	1	28718000000	EKVQYLTRSAIRRASTIEMPQQARQNLQNLF	X;X;X;X;X;X;Phospho (STY);X;Phospho (STY);X;X;X;X;X;Phospho (STY);Phospho (STY);X;X;Oxidation (M);X;X;X;X;X;X;X;X;X;X;X;X	4	3	-0.22412	759106	1.03778e-06	197.01	158.98	75911
ATP-dependent 6-phosphofructokinase, liver type	Pfkl	775	S	TLS(1)IDKGF	sp|P12382|PFKAL_MOUSE ATP-dependent 6-phosphofructokinase, liver type OS=Mus musculus OX=10090 GN=Pfkl PE=1 SV=4	1	1	28540000000	DYVSGELEHVTRRTLSIDKGF__________	X;X;X;X;X;X;X;X;X;X;X;X;X;X;X;Phospho (STY);X;X;X;X;X;X;X;X;X;X;X;X;X;X;X	3	2	0.15401	694337	0.000169468	171.67	143.09	146.48
Transforming acidic coiled-coil-containing protein 2	Tacc2	419	S	VQNS(1)PPVGRK	sp|Q9JJG0|TACC2_MOUSE Transforming acidic coiled-coil-containing protein 2 OS=Mus musculus OX=10090 GN=Tacc2 PE=1 SV=2	1	1	28352000000	EDVSPLVSGGGRVQNSPPVGRKSVPLTTASE	X;X;X;X;X;X;X;X;X;X;X;X;X;X;X;Phospho (STY);X;X;X;X;X;X;X;X;X;X;X;X;X;X;X	4	2	-0.13263	186.24	0.00201912	211.84	182.08	186.24
Heat shock protein HSP 90-alpha	Hsp90aa1	231	S	EVS(1)DDEAEEKEEKEEEK	sp|P07901|HS90A_MOUSE Heat shock protein HSP 90-alpha OS=Mus musculus OX=10090 GN=Hsp90aa1 PE=1 SV=4	1	1	28006000000	YPITLFVEKERDKEVSDDEAEEKEEKEEEKE	X;X;X;X;X;X;X;X;X;X;X;X;X;X;X;Phospho (STY);X;X;X;X;X;X;X;X;X;X;X;X;X;X;X	3	3	0.34522	189549	9.8624e-170	428.41	389.6	189.55
cAMP-dependent protein kinase catalytic subunit alpha	Prkaca	339	S	FKGPGDTSNFDDYEEEEIRVS(1)INEK	sp|P05132|KAPCA_MOUSE cAMP-dependent protein kinase catalytic subunit alpha OS=Mus musculus OX=10090 GN=Prkaca PE=1 SV=3	1	1	27242000000	DTSNFDDYEEEEIRVSINEKCGKEFTEF___	X;X;X;X;X;X;X;X;X;X;X;X;X;X;X;Phospho (STY);X;X;X;X;X;X;X;X;X;X;X;X;X;X;X	21	3	0.13411	174392	4.78667e-227	426.3	408.37	265.79
Titin	Ttn	33880	S	S(1)LGDMS(1)DEELLLPIDDYLAMKR	sp|A2ASS6|TITIN_MOUSE Titin OS=Mus musculus OX=10090 GN=Ttn PE=1 SV=1	1	1	27119000000	DLYYYRRRRRSLGDMSDEELLLPIDDYLAMK	X;X;Phospho (STY);Phospho (STY);Phospho (STY);X;X;X;X;X;Phospho (STY);X;X;X;Oxidation (M);Phospho (STY);X;X;X;X;X;X;X;X;X;X;X;X;X;Oxidation (M);X	6	2	-0.33205	205.26	7.46305e-50	250.47	229.09	244.46
Ras-interacting protein 1	Rasip1	325	S	S(0.006)VS(0.994)ELS(1)LQGR	sp|Q3U0S6|RAIN_MOUSE Ras-interacting protein 1 OS=Mus musculus OX=10090 GN=Rasip1 PE=1 SV=3	1	1	26749000000	ERSENLSLRRSVSELSLQGRRRRQQERRQQA	X;X;X;X;X;X;Phospho (STY);X;X;X;X;X;Phospho (STY);X;X;Phospho (STY);X;X;X;X;X;X;X;X;X;X;X;X;X;X;X	6	2	-0.055079	109645	1.16103	160.16	118.76	157.47
Myoglobin	Mb	133	S	RHSGDFGADAQGAMS(1)K	sp|P04247|MYG_MOUSE Myoglobin OS=Mus musculus OX=10090 GN=Mb PE=1 SV=3	1	1	26546000000	KRHSGDFGADAQGAMSKALELFRNDIAAKYK	X;X;X;X;X;X;X;X;X;X;X;X;X;X;Oxidation (M);Phospho (STY);X;X;X;X;X;X;X;X;X;X;X;X;X;X;X	15	2	-0.36828	177496	4.09688e-101	367.31	334.03	187.75
F-actin-capping protein subunit beta	Capzb	263	S	ELS(1)QVLTQR	sp|P47757|CAPZB_MOUSE F-actin-capping protein subunit beta OS=Mus musculus OX=10090 GN=Capzb PE=1 SV=3	1	1	26494000000	AIPDNHKFKQLQRELSQVLTQRQVYIQPDN_	X;X;X;X;X;X;X;X;X;X;X;X;X;X;X;Phospho (STY);X;X;X;X;X;X;X;X;X;X;X;X;X;X;X	3	2	0.074541	172956	6.57644e-32	283.13	254.8	245.55
Fructose-bisphosphate aldolase A	Aldoa	46	S	LQS(1)IGTENTEENR	sp|P05064|ALDOA_MOUSE Fructose-bisphosphate aldolase A OS=Mus musculus OX=10090 GN=Aldoa PE=1 SV=2	1	1	26326000000	LAADESTGSIAKRLQSIGTENTEENRRFYRQ	X;X;X;X;X;Phospho (STY);Phospho (STY);X;Phospho (STY);X;X;X;X;X;X;Phospho (STY);X;X;X;X;X;X;X;X;X;X;X;X;X;X;X	3	2	0.16968	108099	3.27454e-40	289.65	274.1	256.57
Nexilin	Nexn	296	S	TVS(1)QESLTPGK	sp|Q7TPW1|NEXN_MOUSE Nexilin OS=Mus musculus OX=10090 GN=Nexn PE=1 SV=3	1	1	25727000000	SMVLDDDSPEIYKTVSQESLTPGKLEINFEQ	Phospho (STY);Oxidation (M);X;X;X;X;X;Phospho (STY);X;X;X;X;X;X;X;Phospho (STY);X;X;Phospho (STY);X;Phospho (STY);X;X;X;X;X;X;X;X;X;X	3	2	-0.63498	813998	0	539.36	472.51	187.51
Vinculin	Vcl	346	S	GQGAS(1)PVAMQK	sp|Q64727|VINC_MOUSE Vinculin OS=Mus musculus OX=10090 GN=Vcl PE=1 SV=4	1	1	25542000000	MTDQVADLRARGQGASPVAMQKAQQVSQGLD	X;X;X;X;X;X;X;X;X;X;X;X;X;X;X;Phospho (STY);X;X;X;Oxidation (M);X;X;X;X;X;X;Phospho (STY);X;X;X;X	5	2	-0.62107	191315	1.80982e-12	234.7	195.49	191.31
Sorbin and SH3 domain-containing protein 2	Sorbs2	339	S	S(1)EPAVGPLR	sp|Q3UTJ2|SRBS2_MOUSE Sorbin and SH3 domain-containing protein 2 OS=Mus musculus OX=10090 GN=Sorbs2 PE=1 SV=2	1	1	25503000000	SSSASMAGDFRKRRKSEPAVGPLRGLGDQSS	Phospho (STY);Phospho (STY);Phospho (STY);X;X;Oxidation (M);X;X;X;X;X;X;X;X;X;Phospho (STY);X;X;X;X;X;X;X;X;X;X;X;X;X;Phospho (STY);Phospho (STY)	1	2	-0.13811	123863	1.37187e-06	198.37	178.74	123.86
Titin	Ttn	33875	S	S(1)LGDMS(1)DEELLLPIDDYLAMKR	sp|A2ASS6|TITIN_MOUSE Titin OS=Mus musculus OX=10090 GN=Ttn PE=1 SV=1	1	1	25468000000	PSPDYDLYYYRRRRRSLGDMSDEELLLPIDD	X;Phospho (STY);X;X;Phospho (STY);X;X;Phospho (STY);Phospho (STY);Phospho (STY);X;X;X;X;X;Phospho (STY);X;X;X;Oxidation (M);Phospho (STY);X;X;X;X;X;X;X;X;X;X	1	2	-0.33205	210778	1.57252e-92	303.45	281.68	244.46
Titin	Ttn	264	S	S(1)RS(1)PT(0.998)PPS(0.002)IAAK	sp|A2ASS6|TITIN_MOUSE Titin OS=Mus musculus OX=10090 GN=Ttn PE=1 SV=1	1	1	25380000000	PHKTPPRIPPKPKSRSPTPPSIAAKAQLARQ	X;X;X;X;X;X;X;X;X;X;X;X;X;Phospho (STY);X;Phospho (STY);X;Phospho (STY);X;X;Phospho (STY);X;X;X;X;X;X;X;X;X;X	3	2	-0.013237	639714	5.1331e-15	247.93	179.4	135.5
Scaffold attachment factor B1	Safb	366;387	S	APTAALS(1)PEPQDSKEDVKK	sp|D3YXK2|SAFB1_MOUSE Scaffold attachment factor B1 OS=Mus musculus OX=10090 GN=Safb PE=1 SV=2;sp|Q80YR5|SAFB2_MOUSE Scaffold attachment factor B2 OS=Mus musculus OX=10090 GN=Safb2 PE=1 SV=2	1	1	25262000000	EATSQELVRAPTAALSPEPQDSKEDVKKFAF	X;X;X;X;X;X;X;X;X;X;X;X;X;X;X;Phospho (STY);X;X;X;X;X;X;X;X;X;X;X;X;X;X;X	7	3	0.0512	121909	3.08985e-201	437.12	417.23	329.79
Hepatoma-derived growth factor	Hdgf	165	S	RRAGDVLEDS(1)PK	sp|P51859|HDGF_MOUSE Hepatoma-derived growth factor OS=Mus musculus OX=10090 GN=Hdgf PE=1 SV=2	1	1	25004000000	EKGTLKRRAGDVLEDSPKRPKESGDHEEEDK	X;X;X;X;X;X;X;X;X;X;X;X;X;X;X;Phospho (STY);X;X;X;X;X;X;X;X;X;X;X;X;X;X;X	10	3	-0.3878	905608	1.28342e-18	235.38	193.13	90561
Synaptopodin	Synpo	833	S	AAS(1)PAKPSSLDLVPNLPR	sp|Q8CC35|SYNPO_MOUSE Synaptopodin OS=Mus musculus OX=10090 GN=Synpo PE=1 SV=2	1	1	24916000000	TSSRTPSRTVSPRAASPAKPSSLDLVPNLPR	X;X;X;X;Phospho (STY);X;Phospho (STY);X;X;X;Phospho (STY);X;X;X;X;Phospho (STY);X;X;X;X;Phospho (STY);X;X;X;X;X;X;X;X;X;X	3	2	-0.35104	815078	5.72596e-33	221.9	197.43	202.94
ATP-binding cassette sub-family F member 1	Abcf1	194	S	SKPAAADS(1)EGEEEEEDTAK	sp|Q6P542|ABCF1_MOUSE ATP-binding cassette sub-family F member 1 OS=Mus musculus OX=10090 GN=Abcf1 PE=1 SV=1	1	1	24792000000	EKSKGKAKSKPAAADSEGEEEEEDTAKEKEP	X;X;X;X;X;X;X;X;X;X;X;X;X;X;X;Phospho (STY);X;X;X;X;X;X;X;X;X;X;X;X;X;X;X	8	2	0.24851	173.59	3.27368e-180	436.36	388.42	383.32
Calcium-regulated heat stable protein 1	Carhsp1	53	S	TFS(1)ATVR	sp|Q9CR86|CHSP1_MOUSE Calcium-regulated heat stable protein 1 OS=Mus musculus OX=10090 GN=Carhsp1 PE=1 SV=1	1	1	24713000000	NVVPSPLPTRRTRTFSATVRASQGPVYKGVC	X;X;X;X;Phospho (STY);X;X;X;X;X;X;X;X;X;X;Phospho (STY);X;X;X;X;X;X;X;X;X;X;X;X;X;X;X	3	2	0.58095	84706	0.00014357	177.97	47694	177.97
Troponin I, cardiac muscle	Tnni3	23	S	RRS(1)S(1)ANYR	sp|P48787|TNNI3_MOUSE Troponin I, cardiac muscle OS=Mus musculus OX=10090 GN=Tnni3 PE=1 SV=2	1	1	23780000000	AAGEPQPAPAPVRRRSSANYRAYATEPHAKK	X;X;X;X;X;X;X;X;X;X;X;X;X;X;X;Phospho (STY);Phospho (STY);X;X;Phospho (STY);X;X;Phospho (STY);X;X;X;X;X;X;X;X	3	2	0.11613	813176	2.63351e-05	145.77	134.91	117.83
GTP-binding protein RAD	Rrad	39	S	S(1)MPVDERDLQAALAPGSLATTAAGTR	sp|O88667|RAD_MOUSE GTP-binding protein RAD OS=Mus musculus OX=10090 GN=Rrad PE=1 SV=1	1	1	23763000000	RGSTPWGPAPPLHRRSMPVDERDLQAALAPG	X;X;Phospho (STY);Phospho (STY);X;X;X;X;X;X;X;X;X;X;X;Phospho (STY);Oxidation (M);X;X;X;X;X;X;X;X;X;X;X;X;X;X	1	2	0.099273	216973	2.19364e-198	416.39	389.64	348.33
Thyroid hormone receptor-associated protein 3	Thrap3	243	S	ASVSDLS(1)PR	sp|Q569Z6|TR150_MOUSE Thyroid hormone receptor-associated protein 3 OS=Mus musculus OX=10090 GN=Thrap3 PE=1 SV=1	1	1	23647000000	TYGAGSASRASVSDLSPRERSPALKSPLQSV	X;X;X;X;X;X;X;X;X;X;Phospho (STY);X;X;X;X;Phospho (STY);X;X;X;X;Phospho (STY);X;X;X;X;Phospho (STY);X;X;X;X;X	7	2	0.45185	975395	1.28774e-18	270.52	230.67	270.52
Heterogeneous nuclear ribonucleoprotein A1	Hnrnpa1	6	S	SES(1)PKEPEQLRK	sp|P49312|ROA1_MOUSE Heterogeneous nuclear ribonucleoprotein A1 OS=Mus musculus OX=10090 GN=Hnrnpa1 PE=1 SV=2	1	1	22957000000	__________MSKSESPKEPEQLRKLFIGGL	X;X;X;X;X;X;X;X;X;X;X;Phospho (STY);X;Phospho (STY);X;Phospho (STY);X;X;X;X;X;X;X;X;X;X;X;X;X;X;X	3	3	0.32806	786922	2.59547e-63	335.23	307.89	207.4
Endoplasmic reticulum junction formation protein lunapark	Lnpk	411	S	ADS(1)VPNLEPSEESLVTK	sp|Q7TQ95|LNP_MOUSE Endoplasmic reticulum junction formation protein lunapark OS=Mus musculus OX=10090 GN=Lnpk PE=1 SV=1	1	1	22683000000	ETSTNEAKSPVLRADSVPNLEPSEESLVTK_	X;X;X;X;X;X;X;X;X;X;X;X;X;X;X;Phospho (STY);X;X;X;X;X;X;X;X;X;X;X;X;X;X;X	3	2	-0.049949	113548	4.78805e-209	373.84	364.36	161.99
BAG family molecular chaperone regulator 3	Bag3	285	S	GAS(0.029)S(0.971)REGS(1)PAR	sp|Q9JLV1|BAG3_MOUSE BAG family molecular chaperone regulator 3 OS=Mus musculus OX=10090 GN=Bag3 PE=1 SV=2	1	1	22596000000	SPFRSPVRGASSREGSPARSGTPVHCPSPIR	Phospho (STY);X;X;X;Phospho (STY);X;X;X;X;X;Phospho (STY);Phospho (STY);X;X;X;Phospho (STY);X;X;X;Phospho (STY);X;Phospho (STY);X;X;X;X;X;Phospho (STY);X;X;X	8	2	0.10212	690515	2.80726e-20	192.87	175.36	118.52
Tubulin polymerization-promoting protein	Tppp	31	S	RLS(1)LES(1)EGANEGATAAPELSALEEAFRR	sp|Q7TQD2|TPPP_MOUSE Tubulin polymerization-promoting protein OS=Mus musculus OX=10090 GN=Tppp PE=1 SV=1	1	1	22484000000	PPKSPGDPARAAKRLSLESEGANEGATAAPE	X;X;X;Phospho (STY);X;X;X;X;X;X;X;X;X;X;X;Phospho (STY);X;X;Phospho (STY);X;X;X;X;X;X;X;X;X;X;X;X	3	3	0.77631	163.21	0	482.03	442.07	263.38
ATP synthase subunit alpha, mitochondrial	Atp5f1a	521	S	FENAFLSHVISQHQS(1)LLGNIR	sp|Q03265|ATPA_MOUSE ATP synthase subunit alpha, mitochondrial OS=Mus musculus OX=10090 GN=Atp5f1a PE=1 SV=1	1	1	22478000000	KFENAFLSHVISQHQSLLGNIRSDGKISEQS	X;X;X;X;X;X;X;X;X;X;X;X;X;X;X;Phospho (STY);X;X;X;X;X;X;X;X;X;X;X;X;X;X;X	15	3	-0.11638	962644	0	551.27	532.2	398.76
Thyroid hormone receptor-associated protein 3	Thrap3	679	S	IDIS(1)PSTFRK	sp|Q569Z6|TR150_MOUSE Thyroid hormone receptor-associated protein 3 OS=Mus musculus OX=10090 GN=Thrap3 PE=1 SV=1	1	1	22135000000	AKNKKSPEIHRRIDISPSTFRKHGLTHEELK	X;X;X;X;X;Phospho (STY);X;X;X;X;X;X;X;X;X;Phospho (STY);X;X;X;X;X;X;X;X;X;X;X;X;X;X;X	4	2	0.27442	641087	0.00800215	228.84	182	186.97
Myosin-6	Myh6	1917;1915	S	VQHELDEAEERADIAES(1)QVNKLR	sp|Q02566|MYH6_MOUSE Myosin-6 OS=Mus musculus OX=10090 GN=Myh6 PE=1 SV=2;sp|Q91Z83|MYH7_MOUSE Myosin-7 OS=Mus musculus OX=10090 GN=Myh7 PE=2 SV=1	1	1	22101000000	QHELDEAEERADIAESQVNKLRAKSRDIGAK	X;X;X;X;X;X;X;X;X;X;X;X;X;X;X;Phospho (STY);X;X;X;X;X;X;X;X;Phospho (STY);X;X;X;X;X;X	17	4	-0.13083	212276	1.81499e-104	307.86	288.36	212.28
Xin actin-binding repeat-containing protein 1	Xirp1	295	S	GIS(1)LEEGALPDVSATR	sp|O70373|XIRP1_MOUSE Xin actin-binding repeat-containing protein 1 OS=Mus musculus OX=10090 GN=Xirp1 PE=1 SV=2	1	1	22088000000	AFNQDPSQVRVIRGISLEEGALPDVSATRWI	X;X;X;X;X;X;X;X;X;X;X;X;X;X;X;Phospho (STY);X;X;X;X;X;X;X;X;X;X;X;X;X;X;X	3	2	-0.064524	183989	3.03984e-59	272.99	248.46	219.52
Heat shock 70 kDa protein 12B	Hspa12b	276	S	S(1)IDS(0.004)S(0.996)FR	sp|Q9CZJ2|HS12B_MOUSE Heat shock 70 kDa protein 12B OS=Mus musculus OX=10090 GN=Hspa12b PE=1 SV=1	1	1	21860000000	LSSRTAGRGRLGERRSIDSSFRHAREQLRRS	X;X;X;X;X;X;X;X;X;X;X;X;X;X;X;Phospho (STY);X;X;Phospho (STY);Phospho (STY);X;X;X;X;X;X;X;X;X;X;Phospho (STY)	1	2	0.022044	95272	7.15631e-05	181.87	111.95	147.75
Junctophilin-1	Jph1	448	S	VLEKPPS(1)PK	sp|Q9ET80|JPH1_MOUSE Junctophilin-1 OS=Mus musculus OX=10090 GN=Jph1 PE=1 SV=1	1	1	21615000000	DIKENPEEKVLEKPPSPKESPHFYRKGTTPP	X;X;X;X;X;X;X;X;X;X;X;X;X;X;X;Phospho (STY);X;X;X;Phospho (STY);X;X;X;X;X;X;X;Phospho (STY);Phospho (STY);X;X	7	2	0.20888	954772	2.20779e-21	210.39	194.26	95477
Junctophilin-1	Jph1	452	S	VLEKPPS(1)PKES(1)PHFYR	sp|Q9ET80|JPH1_MOUSE Junctophilin-1 OS=Mus musculus OX=10090 GN=Jph1 PE=1 SV=1	1	1	21611000000	NPEEKVLEKPPSPKESPHFYRKGTTPPRSPE	X;X;X;X;X;X;X;X;X;X;X;Phospho (STY);X;X;X;Phospho (STY);X;X;X;X;X;X;X;Phospho (STY);Phospho (STY);X;X;X;Phospho (STY);X;X	11	3	0.045947	845542	2.20779e-21	210.39	194.26	197.72
Titin	Ttn	1429	S	MS(1)PARMS(1)PAR	sp|A2ASS6|TITIN_MOUSE Titin OS=Mus musculus OX=10090 GN=Ttn PE=1 SV=1	1	1	21571000000	RSPIRMSPAMSPARMSPARMSPARMSPARMS	X;Phospho (STY);X;X;X;Oxidation (M);Phospho (STY);X;X;Oxidation (M);Phospho (STY);X;X;X;Oxidation (M);Phospho (STY);X;X;X;Oxidation (M);Phospho (STY);X;X;X;Oxidation (M);Phospho (STY);X;X;X;Oxidation (M);Phospho (STY)	7	2	-0.21807	55196	1.80829e-10	191.18	141.83	55196
Calnexin	Canx	563	S	SDAEEDGVTGS(1)QDEEDSKPK	sp|P35564|CALX_MOUSE Calnexin OS=Mus musculus OX=10090 GN=Canx PE=1 SV=1	1	1	21494000000	EEKQKSDAEEDGVTGSQDEEDSKPKAEEDEI	X;X;X;X;X;Phospho (STY);X;X;X;X;X;X;X;X;X;Phospho (STY);X;X;X;X;X;X;X;X;X;X;X;X;X;X;X	11	2	0.58085	753591	5.16343e-250	467.25	433.38	372.09
6-phosphofructo-2-kinase/fructose-2,6-bisphosphatase 2	Pfkfb2	469	S	RNS(1)FTPLSSSNTIR	sp|P70265|F262_MOUSE 6-phosphofructo-2-kinase/fructose-2,6-bisphosphatase 2 OS=Mus musculus OX=10090 GN=Pfkfb2 PE=1 SV=2	1	1	21251000000	HNFPKSQTPVRMRRNSFTPLSSSNTIRRPRN	X;X;X;X;X;X;X;X;X;X;X;Oxidation (M);X;X;X;Phospho (STY);X;X;X;X;X;X;X;X;X;X;X;X;X;X;X	3	2	0.030655	666064	2.43667e-58	309.35	252.4	244
SRA stem-loop-interacting RNA-binding protein, mitochondrial	Slirp	105	S	ALHGAQT(1)S(1)DEER	sp|Q9D8T7|SLIRP_MOUSE SRA stem-loop-interacting RNA-binding protein, mitochondrial OS=Mus musculus OX=10090 GN=Slirp PE=1 SV=2	1	1	21177000000	HVQAQRAKALHGAQTSDEERFLR________	X;X;X;X;X;X;X;X;X;X;X;X;X;X;Phospho (STY);Phospho (STY);X;X;X;X;X;X;X;X;X;X;X;X;X;X;X	8	2	-0.016688	126097	7.3924e-34	267.63	234.93	126.1
Striated muscle-specific serine/threonine-protein kinase	Speg	394	S	LSALGRS(1)PR	sp|Q62407|SPEG_MOUSE Striated muscle-specific serine/threonine-protein kinase OS=Mus musculus OX=10090 GN=Speg PE=1 SV=2	1	1	21154000000	TPLSEASGRLSALGRSPRLVRAGSRILDKLQ	Phospho (STY);X;X;Phospho (STY);X;X;Phospho (STY);X;X;X;X;X;X;X;X;Phospho (STY);X;X;X;X;X;X;X;Phospho (STY);X;X;X;X;X;X;X	7	2	0.41939	110451	0.000108764	181.87	67472	167.18
Serine/arginine repetitive matrix protein 1	Srrm1	461	S	KVELS(1)ES(1)EEDK	sp|Q52KI8|SRRM1_MOUSE Serine/arginine repetitive matrix protein 1 OS=Mus musculus OX=10090 GN=Srrm1 PE=1 SV=2	1	1	21119000000	RESPSPAPKPRKVELSESEEDKGSKMAAADS	X;X;Phospho (STY);X;Phospho (STY);X;X;X;X;X;X;X;X;X;X;Phospho (STY);X;Phospho (STY);X;X;X;X;X;X;X;X;X;X;X;X;X	5	2	0.01445	988653	3.60734e-58	308.42	284.58	98865
ATP-binding cassette sub-family F member 1	Abcf1	107	S	LKQLS(1)VPAS(1)DEEDEVPAPIPR	sp|Q6P542|ABCF1_MOUSE ATP-binding cassette sub-family F member 1 OS=Mus musculus OX=10090 GN=Abcf1 PE=1 SV=1	1	1	21013000000	ERVLMERLKQLSVPASDEEDEVPAPIPRGRK	X;X;X;X;X;X;X;X;X;X;X;Phospho (STY);X;X;X;Phospho (STY);X;X;X;X;X;X;X;X;X;X;X;X;X;X;X	9	3	16565	536794	6.17167e-150	386.45	349.36	53679
Heat shock protein HSP 90-alpha	Hsp90aa1	263	S	ESDDKPEIEDVGS(1)DEEEEEKK	sp|P07901|HS90A_MOUSE Heat shock protein HSP 90-alpha OS=Mus musculus OX=10090 GN=Hsp90aa1 PE=1 SV=4	1	1	20861000000	EEKESDDKPEIEDVGSDEEEEEKKDGDKKKK	X;X;X;X;X;X;X;X;X;X;X;X;X;X;X;Phospho (STY);X;X;X;X;X;X;X;X;X;X;X;X;X;X;X	13	2	0.72386	195897	0	558.91	514.82	486.92
Ribonucleoprotein PTB-binding 1	Raver1	14	S	AADVSVTHRPPLS(1)PEAEAEAETPETVDR	sp|Q9CW46|RAVR1_MOUSE Ribonucleoprotein PTB-binding 1 OS=Mus musculus OX=10090 GN=Raver1 PE=1 SV=2	1	1	20673000000	__MAADVSVTHRPPLSPEAEAEAETPETVDR	X;X;X;X;X;X;X;X;X;X;X;X;X;X;X;Phospho (STY);X;X;X;X;X;X;X;X;X;X;X;X;X;X;X	13	3	-0.14356	115396	2.48894e-235	423.85	413.1	415.42
Cyclin-Y	Ccny	326	S	SAS(1)ADNLILPR	sp|Q8BGU5|CCNY_MOUSE Cyclin-Y OS=Mus musculus OX=10090 GN=Ccny PE=1 SV=1	1	1	20434000000	DKYKDLRKPMRKRSASADNLILPRWSPAIIS	X;X;X;X;X;X;X;X;X;X;X;X;X;X;X;Phospho (STY);X;X;X;X;X;X;X;X;X;X;X;X;X;X;X	3	2	0.088829	843663	6.37521e-58	336.17	299.49	336.17
G-protein-signaling modulator 1	Gpsm1	567	S	RLDDQRAS(1)VGS(1)LPGLR	sp|Q6IR34|GPSM1_MOUSE G-protein-signaling modulator 1 OS=Mus musculus OX=10090 GN=Gpsm1 PE=1 SV=3	1	1	20421000000	LIASSQSRRLDDQRASVGSLPGLRITLNNVG	X;X;X;X;X;X;X;X;X;X;X;X;X;X;X;Phospho (STY);X;X;Phospho (STY);X;X;X;X;X;X;X;X;X;X;X;X	8	3	-0.36052	557443	2.059e-28	223.93	205.35	55744
Heterogeneous nuclear ribonucleoprotein K	Hnrnpk	284	S	DYDDMS(1)PR	sp|P61979|HNRPK_MOUSE Heterogeneous nuclear ribonucleoprotein K OS=Mus musculus OX=10090 GN=Hnrnpk PE=1 SV=1	1	1	20339000000	GGRPMPPSRRDYDDMSPRRGPPPPPPGRGGR	X;X;X;X;X;X;X;X;X;X;X;X;X;X;Oxidation (M);Phospho (STY);X;X;X;X;X;X;X;X;X;X;X;X;X;X;X	6	2	0.24848	169505	0.317277	215.93	209.02	215.93
Nucleoside diphosphate kinase B	Nme2	94;94	T	VMLGET(1)NPADSKPGTIR	sp|Q01768|NDKB_MOUSE Nucleoside diphosphate kinase B OS=Mus musculus OX=10090 GN=Nme2 PE=1 SV=1;sp|P15532|NDKA_MOUSE Nucleoside diphosphate kinase A OS=Mus musculus OX=10090 GN=Nme1 PE=1 SV=1	1	1	20317000000	EGLNVVKTGRVMLGETNPADSKPGTIRGDFC	X;X;X;X;X;X;X;X;X;X;X;Oxidation (M);X;X;X;Phospho (STY);X;X;X;X;Phospho (STY);X;X;X;X;X;X;X;X;X;X	6	2	0.32731	166432	4.97149e-168	424.22	407.43	381.07
Titin	Ttn	33859	T	RRT(1)PS(1)PDYDLYYYR	sp|A2ASS6|TITIN_MOUSE Titin OS=Mus musculus OX=10090 GN=Ttn PE=1 SV=1	1	1	20306000000	LTQDDLEMVRPARRRTPSPDYDLYYYRRRRR	X;X;X;X;X;X;X;X;X;X;X;X;X;X;X;Phospho (STY);X;Phospho (STY);X;X;Phospho (STY);X;X;Phospho (STY);Phospho (STY);Phospho (STY);X;X;X;X;X	3	3	0.14655	834813	1.11216e-36	272.09	245.73	213.36
40S ribosomal protein S6	Rps6	235	S	RLS(1)S(1)LRAS(0.978)T(0.02)S(0.002)K	sp|P62754|RS6_MOUSE 40S ribosomal protein S6 OS=Mus musculus OX=10090 GN=Rps6 PE=1 SV=1	1	1	20131000000	AKEKRQEQIAKRRRLSSLRASTSKSESSQK_	X;X;X;X;X;X;X;X;X;X;X;X;X;X;X;Phospho (STY);Phospho (STY);X;X;X;Phospho (STY);Phospho (STY);Phospho (STY);X;Phospho (STY);X;Phospho (STY);Phospho (STY);X;X;X	3	2	-0.31431	927151	4.44382e-26	228.65	212.76	133.48
Striated muscle-specific serine/threonine-protein kinase	Speg	2777	S	VFIRGT(1)PDS(1)PAQPAAAPR	sp|Q62407|SPEG_MOUSE Striated muscle-specific serine/threonine-protein kinase OS=Mus musculus OX=10090 GN=Speg PE=1 SV=2	1	1	20046000000	FSNPSEKVFIRGTPDSPAQPAAAPRDAPVTS	X;X;X;X;X;X;X;X;X;X;X;X;Phospho (STY);X;X;Phospho (STY);X;X;X;X;X;X;X;X;X;X;X;X;X;X;X	9	3	0.28807	110405	1.27646e-40	243.61	224.03	110.4
Cation-independent mannose-6-phosphate receptor	Igf2r	2401	S	AEALSSLHGDDQDS(1)EDEVLTVPEVK	sp|Q07113|MPRI_MOUSE Cation-independent mannose-6-phosphate receptor OS=Mus musculus OX=10090 GN=Igf2r PE=1 SV=1	1	1	19922000000	VKAEALSSLHGDDQDSEDEVLTVPEVKVHSG	X;X;X;X;X;X;X;X;X;X;X;X;X;X;X;Phospho (STY);X;X;X;X;X;X;X;X;X;X;X;X;X;X;X	14	2	0.36787	144153	2.54794e-290	473.84	441.1	469.43
Junction plakoglobin	Jup	182	S	RALMGS(1)PQLVAAVVR	sp|Q02257|PLAK_MOUSE Junction plakoglobin OS=Mus musculus OX=10090 GN=Jup PE=1 SV=3	1	1	19853000000	NQLSKKEASRRALMGSPQLVAAVVRTMQNTS	X;X;X;X;X;X;X;X;X;X;X;X;X;Oxidation (M);X;Phospho (STY);X;X;X;X;X;X;X;X;X;X;X;X;X;X;X	6	3	-0.98486	850461	9.86048e-17	214.5	197.06	85046
UTP--glucose-1-phosphate uridylyltransferase	Ugp2	13	S	AMS(1)QDGASQFQEVILQELELSVKK	sp|Q91ZJ5|UGPA_MOUSE UTP--glucose-1-phosphate uridylyltransferase OS=Mus musculus OX=10090 GN=Ugp2 PE=1 SV=3	1	1	19837000000	___MSRFVQDLSKAMSQDGASQFQEVILQEL	X;X;X;X;Phospho (STY);X;X;X;X;X;X;Phospho (STY);X;X;Oxidation (M);Phospho (STY);X;X;X;X;X;X;X;X;X;X;X;X;X;X;X	3	2	0.13187	139009	0	539.04	526.57	481.2
Phosphoglycerate kinase 1	Pgk1	203	S	ALES(1)PERPFLAILGGAK	sp|P09411|PGK1_MOUSE Phosphoglycerate kinase 1 OS=Mus musculus OX=10090 GN=Pgk1 PE=1 SV=4	1	1	19723000000	FLMKKELNYFAKALESPERPFLAILGGAKVA	X;X;X;X;X;X;X;X;Phospho (STY);X;X;X;X;X;X;Phospho (STY);X;X;X;X;X;X;X;X;X;X;X;X;X;X;X	4	2	-0.12467	189838	1.35344e-57	291.39	276.7	189.84
Transcriptional activator protein Pur-alpha	Pura	8	S	ADRDS(1)GS(1)EQGGAALGSGGSLGHPGSGSGSGGGGGGGGGGGGSGGGGGAPGGLQHETQELASKR	sp|P42669|PURA_MOUSE Transcriptional activator protein Pur-alpha OS=Mus musculus OX=10090 GN=Pura PE=1 SV=1	1	1	19719000000	________MADRDSGSEQGGAALGSGGSLGH	X;X;X;X;X;X;X;X;X;X;X;X;X;Phospho (STY);X;Phospho (STY);X;X;X;X;X;X;X;X;Phospho (STY);X;X;Phospho (STY);X;X;X	7	5	0.5267	171564	0	548.96	532.83	453.43
Striated muscle-specific serine/threonine-protein kinase	Speg	439	S	KARS(1)LEQPK	sp|Q62407|SPEG_MOUSE Striated muscle-specific serine/threonine-protein kinase OS=Mus musculus OX=10090 GN=Speg PE=1 SV=2	1	1	19715000000	PPAPLRPWVPLRKARSLEQPKSEGGAAWGTP	X;X;X;X;X;X;X;X;X;X;X;X;X;X;X;Phospho (STY);X;X;X;X;X;X;X;X;X;X;X;X;X;Phospho (STY);X	4	3	0.23311	126118	0.000395541	164.31	94.93	126.12
Sodium/hydrogen exchanger 1	Slc9a1	697	S	LDS(1)PTLSR	sp|Q61165|SL9A1_MOUSE Sodium/hydrogen exchanger 1 OS=Mus musculus OX=10090 GN=Slc9a1 PE=1 SV=1	1	1	19614000000	QKITNYLTVPAHKLDSPTLSRARIGSDPLAY	X;X;X;X;X;X;X;X;X;X;X;X;X;X;X;Phospho (STY);X;X;X;X;X;X;X;X;X;Phospho (STY);X;X;X;X;X	3	2	0.25162	734558	8.0775e-93	341.58	320.31	167.12
Titin	Ttn	12871	S	GVAKKT(1)PS(1)PIEAER	sp|A2ASS6|TITIN_MOUSE Titin OS=Mus musculus OX=10090 GN=Ttn PE=1 SV=1	1	1	19520000000	AKPKGPIKGVAKKTPSPIEAERKKLRPGSGG	X;X;X;X;X;X;X;X;X;X;X;X;X;Phospho (STY);X;Phospho (STY);X;X;X;X;X;X;X;X;X;X;X;X;Phospho (STY);X;X	8	3	0.27375	686393	0.347556	175.68	144.15	68639
Myomesin-1	Myom1	1036	S	KNS(1)LVLQWKPPVYSGR	sp|Q62234|MYOM1_MOUSE Myomesin-1 OS=Mus musculus OX=10090 GN=Myom1 PE=1 SV=2	1	1	19384000000	PGPPHSVKLSEVRKNSLVLQWKPPVYSGRTP	X;X;X;X;X;X;X;X;X;X;X;X;X;X;X;Phospho (STY);X;X;X;X;X;X;X;X;X;X;X;X;X;X;X	3	4	-0.14725	174855	6.82973e-80	334.98	324.99	182.77
NSFL1 cofactor p47	Nsfl1c	176	S	RRHS(1)GQDVHVVLK	sp|Q9CZ44|NSF1C_MOUSE NSFL1 cofactor p47 OS=Mus musculus OX=10090 GN=Nsfl1c PE=1 SV=1	1	1	19169000000	PEEESAYVAGERRRHSGQDVHVVLKLWKTGF	X;X;X;X;X;X;X;X;X;X;X;X;X;X;X;Phospho (STY);X;X;X;X;X;X;X;X;X;X;X;X;X;X;X	4	4	0.32193	773241	0.000264368	176.04	150.72	77324
Nascent polypeptide-associated complex subunit alpha, muscle-specific form	Naca	1163	T	QIPT(1)PEDAVTILAGSPLSPK	sp|P70670|NACAM_MOUSE Nascent polypeptide-associated complex subunit alpha, muscle-specific form OS=Mus musculus OX=10090 GN=Naca PE=1 SV=2	1	1	19149000000	APQKAPKTAVPKQIPTPEDAVTILAGSPLSP	X;X;X;X;X;X;X;X;X;X;X;X;X;X;X;Phospho (STY);X;X;X;X;X;X;X;X;X;X;X;X;X;Phospho (STY);X	4	2	0.12227	76833	1.73657e-23	203.56	191.89	203.13
Xin actin-binding repeat-containing protein 1	Xirp1	332	S	EIEVDEKDFQPS(1)PDLIPPGPDVQHQR	sp|O70373|XIRP1_MOUSE Xin actin-binding repeat-containing protein 1 OS=Mus musculus OX=10090 GN=Xirp1 PE=1 SV=2	1	1	19138000000	DAIREIEVDEKDFQPSPDLIPPGPDVQHQRH	X;X;X;X;X;X;X;X;X;X;X;X;X;X;X;Phospho (STY);X;X;X;X;X;X;X;X;X;X;X;X;X;X;X	12	4	-12159	427305	1.6831e-77	269.45	254.89	42.73
Titin	Ttn	33861	S	RRT(1)PS(1)PDY(0.999)DLY(0.001)YYR	sp|A2ASS6|TITIN_MOUSE Titin OS=Mus musculus OX=10090 GN=Ttn PE=1 SV=1	1	1	19131000000	QDDLEMVRPARRRTPSPDYDLYYYRRRRRSL	X;X;X;X;X;X;X;X;X;X;X;X;X;Phospho (STY);X;Phospho (STY);X;X;Phospho (STY);X;X;X;X;Phospho (STY);X;X;X;X;X;Phospho (STY);X	5	3	-0.19713	701728	3.25972e-26	262.39	235.68	104.89
Alpha-1-syntrophin	Snta1	183	S	NSAGGTSVGWDS(1)PPASPLQR	sp|Q61234|SNTA1_MOUSE Alpha-1-syntrophin OS=Mus musculus OX=10090 GN=Snta1 PE=1 SV=1	1	1	19117000000	PYFKNSAGGTSVGWDSPPASPLQRQPSSPGP	X;X;X;X;X;X;X;X;X;Phospho (STY);X;X;X;X;X;Phospho (STY);X;X;X;Phospho (STY);X;X;X;X;X;X;Phospho (STY);Phospho (STY);X;X;X	12	2	0.17879	801733	1.05732e-262	475.14	452.78	467.26
Titin	Ttn	322	S	SVKS(1)PLLIR	sp|A2ASS6|TITIN_MOUSE Titin OS=Mus musculus OX=10090 GN=Ttn PE=1 SV=1	1	1	18955000000	SPAGRISTSPIRSVKSPLLIRKTQTTTMATG	Phospho (STY);X;X;X;X;X;Phospho (STY);Phospho (STY);Phospho (STY);X;X;X;X;X;X;Phospho (STY);X;X;X;X;X;X;X;X;X;X;X;X;X;X;X	4	2	-0.090792	87001	9.6279e-18	203.03	110.61	196.16
Elongation factor 1-delta	Eef1d	133	S	ATAPQTQHVS(1)PMR	sp|P57776|EF1D_MOUSE Elongation factor 1-delta OS=Mus musculus OX=10090 GN=Eef1d PE=1 SV=3	1	1	18878000000	SSPTPRATAPQTQHVSPMRQVEPPTKKGATP	Phospho (STY);Phospho (STY);X;X;X;X;X;X;X;X;X;X;X;X;X;Phospho (STY);X;Oxidation (M);X;X;X;X;X;X;X;X;X;X;X;X;X	10	2	0.05854	76445	3.0706e-42	305.58	278.22	206.55
Sorbin and SH3 domain-containing protein 1	Sorbs1	345	S	DIS(1)PEEIDLKNEPWYK	sp|Q62417|SRBS1_MOUSE Sorbin and SH3 domain-containing protein 1 OS=Mus musculus OX=10090 GN=Sorbs1 PE=1 SV=2	1	1	18740000000	GKSSVLTNEKMSRDISPEEIDLKNEPWYKFF	X;X;X;X;X;X;X;X;X;X;Oxidation (M);Phospho (STY);X;X;X;Phospho (STY);X;X;X;X;X;X;X;X;X;X;X;X;X;X;X	3	2	0.33988	347187	2.61315e-127	386.13	370.94	370.86
Monocarboxylate transporter 1	Slc16a1	491	S	AAQSPQQHSSGDPTEEES(1)PV	sp|P53986|MOT1_MOUSE Monocarboxylate transporter 1 OS=Mus musculus OX=10090 GN=Slc16a1 PE=1 SV=1	1	1	18671000000	QSPQQHSSGDPTEEESPV_____________	X;Phospho (STY);X;X;X;X;X;X;X;X;X;X;X;X;X;Phospho (STY);X;X;X;X;X;X;X;X;X;X;X;X;X;X;X	18	2	-0.12827	162323	4.00167e-212	440.58	425.55	422.41
Ubiquitin carboxyl-terminal hydrolase 24	Usp24	2044	S	VSDQNS(1)PVLPKK	sp|B1AY13|UBP24_MOUSE Ubiquitin carboxyl-terminal hydrolase 24 OS=Mus musculus OX=10090 GN=Usp24 PE=1 SV=1	1	1	18558000000	WNAYMLFYQRVSDQNSPVLPKKSRVSVVRQE	X;X;X;X;X;X;X;X;X;X;X;X;X;X;X;Phospho (STY);X;X;X;X;X;X;X;X;X;Phospho (STY);X;X;X;X;X	6	2	-0.18515	164634	1.11164e-72	344.55	324.91	286.78
Eukaryotic translation initiation factor 4 gamma 1	Eif4g1	1211	S	KAAS(1)LTEDR	sp|Q6NZJ6|IF4G1_MOUSE Eukaryotic translation initiation factor 4 gamma 1 OS=Mus musculus OX=10090 GN=Eif4g1 PE=1 SV=1	1	1	18330000000	SRERPSQPEGLRKAASLTEDRGRDPVKREAT	Phospho (STY);X;X;X;X;X;X;X;X;X;X;X;X;X;X;Phospho (STY);X;X;X;X;X;X;X;X;X;X;X;X;X;X;Phospho (STY)	4	2	-0.28439	821455	0.000313397	220.25	127.84	208.63
CapZ-interacting protein	Rcsd1	216	S	DPGS(1)PQLNQEAMADGVEGTPWSAEKPR	sp|Q3UZA1|CPZIP_MOUSE CapZ-interacting protein OS=Mus musculus OX=10090 GN=Rcsd1 PE=1 SV=1	1	1	18324000000	ENGDDVFASKSKDPGSPQLNQEAMADGVEGT	X;X;X;X;X;X;X;X;X;X;X;X;X;X;X;Phospho (STY);X;X;X;X;X;X;X;Oxidation (M);X;X;X;X;X;X;X	4	3	0.46541	164964	0	488.42	468.54	200.68
Elongation factor 1-beta	Eef1b	106	S	SLGKYGPSSVEDTTGSGAADAKDDDDIDLFGS(1)DDEEESEEAK	sp|O70251|EF1B_MOUSE Elongation factor 1-beta OS=Mus musculus OX=10090 GN=Eef1b PE=1 SV=5	1	1	18298000000	GAADAKDDDDIDLFGSDDEEESEEAKKLREE	X;X;X;X;X;X;X;X;X;X;X;X;X;X;X;Phospho (STY);X;X;X;X;X;X;X;X;X;X;X;X;X;X;X	32	3	0.16667	103283	0	584.4	574.91	526.56
Vinculin	Vcl	721	S	S(1)LLDASEEAIKK	sp|Q64727|VINC_MOUSE Vinculin OS=Mus musculus OX=10090 GN=Vcl PE=1 SV=4	1	1	18145000000	VEKMTGLVDEAIDTKSLLDASEEAIKKDLDK	X;X;X;Oxidation (M);X;X;X;X;X;X;X;X;X;X;X;Phospho (STY);X;X;X;X;X;X;X;X;X;X;X;X;X;X;X	1	2	0.20523	867201	5.13313e-179	395.91	375.18	151.55
Reticulon-4	Rtn4	105	S	GPLPAAPPTAPERQPS(1)WER	sp|Q99P72|RTN4_MOUSE Reticulon-4 OS=Mus musculus OX=10090 GN=Rtn4 PE=1 SV=2	1	1	18084000000	GPLPAAPPTAPERQPSWERSPAASAPSLPPA	X;X;X;X;X;X;X;X;X;X;X;X;X;X;X;Phospho (STY);X;X;X;X;X;X;X;X;X;X;X;X;X;X;X	16	2	0.23579	152697	2.81606e-91	334.98	318.84	334.98
BAG family molecular chaperone regulator 3	Bag3	274	S	AAS(1)PFRS(1)PVR	sp|Q9JLV1|BAG3_MOUSE BAG family molecular chaperone regulator 3 OS=Mus musculus OX=10090 GN=Bag3 PE=1 SV=2	1	1	17958000000	DDWEPRPLRAASPFRSPVRGASSREGSPARS	X;X;X;X;X;X;X;X;X;X;X;Phospho (STY);X;X;X;Phospho (STY);X;X;X;X;X;Phospho (STY);Phospho (STY);X;X;X;Phospho (STY);X;X;X;Phospho (STY)	7	2	0.3429	108324	8.75959e-06	170.66	114.11	108.32
Heat shock protein beta-8	Hspb8	87	S	FGVPAEGRS(1)PPPFPGEPWK	sp|Q9JK92|HSPB8_MOUSE Heat shock protein beta-8 OS=Mus musculus OX=10090 GN=Hspb8 PE=1 SV=1	1	1	17814000000	GPPATARFGVPAEGRSPPPFPGEPWKVCVNV	X;X;X;X;X;X;X;X;X;X;X;X;X;X;X;Phospho (STY);X;X;X;X;X;X;X;X;X;X;X;X;X;X;X	9	2	0.38471	193363	7.08125e-79	315.25	299.61	193.36
CapZ-interacting protein	Rcsd1	120	S	AIVS(1)PFHS(1)PPS(0.311)T(0.688)PS(0.001)SPGIR	sp|Q3UZA1|CPZIP_MOUSE CapZ-interacting protein OS=Mus musculus OX=10090 GN=Rcsd1 PE=1 SV=1	1	1	17525000000	SPKSPGLKAIVSPFHSPPSTPSSPGIRSHPS	Phospho (STY);X;X;Phospho (STY);X;X;X;X;X;X;X;Phospho (STY);X;X;X;Phospho (STY);X;X;Phospho (STY);Phospho (STY);X;Phospho (STY);Phospho (STY);X;X;X;X;Phospho (STY);X;X;Phospho (STY)	8	3	0.25972	649271	9.32595e-158	410.49	376.23	155.31
Titin	Ttn	299	T	HVRAPT(1)PS(1)PVR	sp|A2ASS6|TITIN_MOUSE Titin OS=Mus musculus OX=10090 GN=Ttn PE=1 SV=1	1	1	17497000000	PIRHSPSPVRHVRAPTPSPVRSVSPAGRIST	X;X;X;X;Phospho (STY);X;Phospho (STY);X;X;X;X;X;X;X;X;Phospho (STY);X;Phospho (STY);X;X;X;Phospho (STY);X;Phospho (STY);X;X;X;X;X;Phospho (STY);Phospho (STY)	6	2	-0.42031	783239	1.75663e-11	190.31	168.91	78324
Eukaryotic translation initiation factor 5B	Eif5b	137	S	KTARPNSEAPLS(1)GS(1)EDADDSNK	sp|Q05D44|IF2P_MOUSE Eukaryotic translation initiation factor 5B OS=Mus musculus OX=10090 GN=Eif5b PE=1 SV=2	1	1	17383000000	SKSKKTARPNSEAPLSGSEDADDSNKLSKKG	X;X;X;X;X;X;X;X;X;X;X;X;X;X;X;Phospho (STY);X;Phospho (STY);X;X;X;X;X;X;X;X;X;X;X;X;X	12	3	-0.073261	711114	4.09028e-190	424.26	381.88	130.75
AP2-associated protein kinase 1	Aak1	635	S	ILS(1)DVTHSAVFGVPASK	sp|Q3UHJ0|AAK1_MOUSE AP2-associated protein kinase 1 OS=Mus musculus OX=10090 GN=Aak1 PE=1 SV=2	1	1	17242000000	PSSPKTQRAGHRRILSDVTHSAVFGVPASKS	X;Phospho (STY);Phospho (STY);X;X;X;X;X;X;X;X;X;X;X;X;Phospho (STY);X;X;X;X;X;X;X;X;X;X;X;X;X;X;X	3	2	-0.097047	739766	1.59457e-94	345.11	325.35	317.6
Protein transport protein Sec31A	Sec31a	526	S	DSDQVAQS(1)DGEESPAAEEQLLGER	sp|Q3UPL0|SC31A_MOUSE Protein transport protein Sec31A OS=Mus musculus OX=10090 GN=Sec31a PE=1 SV=2	1	1	17218000000	DGPDVALKDSDQVAQSDGEESPAAEEQLLGE	X;X;X;X;X;X;X;X;X;X;X;X;X;X;X;Phospho (STY);X;X;X;X;Phospho (STY);X;X;X;X;X;X;X;X;X;X	8	2	0.15256	141609	0	658.77	639.36	376.96
DDB1- and CUL4-associated factor 8	Dcaf8	100	S	GHGHS(1)DEEDEEQPRHR	sp|Q8N7N5|DCAF8_MOUSE DDB1- and CUL4-associated factor 8 OS=Mus musculus OX=10090 GN=Dcaf8 PE=1 SV=1	1	1	16952000000	TGHYSINDESRGHGHSDEEDEEQPRHRGQRK	X;X;X;X;X;X;X;X;X;X;X;X;X;X;X;Phospho (STY);X;X;X;X;X;X;X;X;X;X;X;X;X;X;X	5	5	-0.25206	135235	3.11059e-118	388.98	376.15	135.23
Histone deacetylase 1	Hdac1	393	S	MLPHAPGVQMQAIPEDAIPEES(1)GDEDEEDPDKR	sp|O09106|HDAC1_MOUSE Histone deacetylase 1 OS=Mus musculus OX=10090 GN=Hdac1 PE=1 SV=1	1	1	16905000000	GVQMQAIPEDAIPEESGDEDEEDPDKRISIC	X;X;X;Oxidation (M);X;X;X;X;X;X;X;X;X;X;X;Phospho (STY);X;X;X;X;X;X;X;X;X;X;X;X;X;X;X	22	5	-0.53408	107981	1.72915e-58	246.34	220.66	107.98
Myosin-6	Myh6	1368;1366	S	VLS(1)KANS(1)EVAQWR	sp|Q02566|MYH6_MOUSE Myosin-6 OS=Mus musculus OX=10090 GN=Myh6 PE=1 SV=2;sp|Q91Z83|MYH7_MOUSE Myosin-7 OS=Mus musculus OX=10090 GN=Myh7 PE=2 SV=1	1	1	16693000000	MEAKAELQRVLSKANSEVAQWRTKYETDAIQ;TEAKAELQRVLSKANSEVAQWRTKYETDAIQ	Oxidation (M);X;X;X;X;X;X;X;X;X;X;Phospho (STY);X;X;X;Phospho (STY);X;X;X;X;X;X;Phospho (STY);X;Phospho (STY);X;X;X;X;X;X	7	3	0.25475	592522	2.88603e-24	274.71	222.16	59252
Titin	Ttn	301	S	HVRAPT(1)PS(1)PVR	sp|A2ASS6|TITIN_MOUSE Titin OS=Mus musculus OX=10090 GN=Ttn PE=1 SV=1	1	1	16680000000	RHSPSPVRHVRAPTPSPVRSVSPAGRISTSP	X;X;Phospho (STY);X;Phospho (STY);X;X;X;X;X;X;X;X;Phospho (STY);X;Phospho (STY);X;X;X;Phospho (STY);X;Phospho (STY);X;X;X;X;X;Phospho (STY);Phospho (STY);Phospho (STY);X	8	2	-0.42031	783239	3.61352e-11	189.77	176.36	78324
Mitochondrial fission factor	Mff	129	S	S(1)MS(1)ENAVRQNGQLVR	sp|Q6PCP5|MFF_MOUSE Mitochondrial fission factor OS=Mus musculus OX=10090 GN=Mff PE=1 SV=1	1	1	16564000000	QSEESRAVGRLKRERSMSENAVRQNGQLVRN	X;X;X;X;X;X;X;X;X;X;X;X;X;X;X;Phospho (STY);Oxidation (M);Phospho (STY);X;X;X;X;X;X;X;X;X;X;X;X;X	1	3	0.15403	775052	3.31147e-41	313.87	248.6	77505
Caveolae-associated protein 4	Cavin4	325	S	GGYS(1)PQEGGDPPTPEPLK	sp|A2AMM0|CAVN4_MOUSE Caveolae-associated protein 4 OS=Mus musculus OX=10090 GN=Cavin4 PE=1 SV=1	1	1	16251000000	DEFSETEKEVTKGGYSPQEGGDPPTPEPLKV	X;X;X;Phospho (STY);X;Phospho (STY);X;X;X;X;Phospho (STY);X;X;X;X;Phospho (STY);X;X;X;X;X;X;X;X;Phospho (STY);X;X;X;X;X;X	4	2	0.38663	146.47	7.95136e-116	330.04	306.03	281.36
High mobility group protein HMG-I/HMG-Y	Hmga1	102	S	KLEKEEEEGIS(1)QES(1)S(1)EEEQ	sp|P17095|HMGA1_MOUSE High mobility group protein HMG-I/HMG-Y OS=Mus musculus OX=10090 GN=Hmga1 PE=1 SV=4	1	1	16235000000	PKKLEKEEEEGISQESSEEEQ__________	X;X;X;X;X;X;X;X;X;X;X;X;Phospho (STY);X;X;Phospho (STY);Phospho (STY);X;X;X;X;X;X;X;X;X;X;X;X;X;X	14	3	0.33281	566249	1.11562e-178	425.37	403.74	56625
Nascent polypeptide-associated complex subunit alpha, muscle-specific form	Naca	1285	S	GAPNALAES(1)PAS(1)PKKVPK	sp|P70670|NACAM_MOUSE Nascent polypeptide-associated complex subunit alpha, muscle-specific form OS=Mus musculus OX=10090 GN=Naca PE=1 SV=2	1	1	16177000000	LTPKGAPNALAESPASPKKVPKTAAPEETST	X;X;X;X;X;X;X;X;X;X;X;X;Phospho (STY);X;X;Phospho (STY);X;X;X;X;X;X;X;X;X;X;X;X;X;X;Phospho (STY)	12	3	0.11649	678773	4.79041e-41	249.19	227.3	67877
26S proteasome non-ATPase regulatory subunit 9	Psmd9	128	S	LASNS(1)PVLPQAFAR	sp|Q9CR00|PSMD9_MOUSE 26S proteasome non-ATPase regulatory subunit 9 OS=Mus musculus OX=10090 GN=Psmd9 PE=1 SV=1	1	1	16139000000	AEAREEAMNRRLASNSPVLPQAFARVNSISP	X;X;X;X;X;X;X;X;X;X;X;X;X;X;X;Phospho (STY);X;X;X;X;X;X;X;X;X;X;X;X;X;X;X	5	2	0.048633	748528	3.62623e-32	265.12	249.69	265.12
Striated muscle-specific serine/threonine-protein kinase	Speg	2042	S	AAS(1)VELPQRR	sp|Q62407|SPEG_MOUSE Striated muscle-specific serine/threonine-protein kinase OS=Mus musculus OX=10090 GN=Speg PE=1 SV=2	1	1	16121000000	RVGSREPGRSLHKAASVELPQRRSPSPGATR	X;X;X;Phospho (STY);X;X;X;X;X;Phospho (STY);X;X;X;X;X;Phospho (STY);X;X;X;X;X;X;X;Phospho (STY);X;Phospho (STY);X;X;X;Phospho (STY);X	3	3	0.26785	906136	1.1528e-17	187.17	175.2	90614
Swi5-dependent recombination DNA repair protein 1 homolog	Sfr1	67	S	ENPPS(1)PPT(0.031)S(0.969)PAAPQPR	sp|Q8BP27|SFR1_MOUSE Swi5-dependent recombination DNA repair protein 1 homolog OS=Mus musculus OX=10090 GN=Sfr1 PE=1 SV=2	1	1	16114000000	PPTSPAVPQTRENPPSPPTSPAAPQPRENPP	X;X;X;X;X;X;X;X;X;X;X;X;X;X;X;Phospho (STY);X;X;Phospho (STY);Phospho (STY);X;X;X;X;X;X;X;X;X;X;X	5	2	0.21307	911188	3.24892e-33	241.51	232.72	219.09
Hemoglobin subunit alpha	Hba	9	S	VLSGEDKS(1)NIK	sp|P01942|HBA_MOUSE Hemoglobin subunit alpha OS=Mus musculus OX=10090 GN=Hba PE=1 SV=2	1	1	15908000000	_______MVLSGEDKSNIKAAWGKIGGHGAE	X;X;X;X;X;X;X;X;X;X;Phospho (STY);X;X;X;X;Phospho (STY);X;X;X;X;X;X;X;X;X;X;X;X;X;X;X	8	2	0.091471	119718	1.35388e-40	257.06	225.23	211.83
60S acidic ribosomal protein P0	Rplp0	307	S	AEAKEES(1)EES(1)DEDMGFGLFD	sp|P14869|RLA0_MOUSE 60S acidic ribosomal protein P0 OS=Mus musculus OX=10090 GN=Rplp0 PE=1 SV=3	1	2	15751000000	AAAPAKAEAKEESEESDEDMGFGLFD_____	X;X;X;X;X;X;X;X;X;X;X;X;Phospho (STY);X;X;Phospho (STY);X;X;X;Oxidation (M);X;X;X;X;X;X;X;X;X;X;X	10	2	-0.10636	871407	4.18975e-17	190.67	181.35	87141
60S acidic ribosomal protein P0	Rplp0	304	S	AEAKEES(1)EES(1)DEDMGFGLFD	sp|P14869|RLA0_MOUSE 60S acidic ribosomal protein P0 OS=Mus musculus OX=10090 GN=Rplp0 PE=1 SV=3	1	1	15741000000	PAAAAAPAKAEAKEESEESDEDMGFGLFD__	X;X;X;X;X;X;X;X;X;X;X;X;X;X;X;Phospho (STY);X;X;Phospho (STY);X;X;X;Oxidation (M);X;X;X;X;X;X;X;X	7	2	-0.10636	871407	4.18975e-17	190.67	181.35	87141
Microtubule-associated protein 4	Map4	667	S	AAVGVTGNDITTPPNKEPPPS(1)PEK	sp|P27546|MAP4_MOUSE Microtubule-associated protein 4 OS=Mus musculus OX=10090 GN=Map4 PE=1 SV=3	1	1	15689000000	TGNDITTPPNKEPPPSPEKKAKPLATTQPAK	X;X;X;X;X;Phospho (STY);Phospho (STY);X;X;X;X;X;X;X;X;Phospho (STY);X;X;X;X;X;X;X;X;X;X;X;X;X;X;X	21	3	0.65952	117467	2.32351e-131	334.08	272.97	238.73
Alpha-crystallin B chain	Cryab	59	S	APS(1)WIDTGLSEMR	sp|P23927|CRYAB_MOUSE Alpha-crystallin B chain OS=Mus musculus OX=10090 GN=Cryab PE=1 SV=2	1	1	15560000000	LSPFYLRPPSFLRAPSWIDTGLSEMRLEKDR	X;X;X;X;X;X;X;X;X;X;X;X;X;X;X;Phospho (STY);X;X;X;X;X;X;X;X;Oxidation (M);X;X;X;X;X;X	3	2	-0.34827	127001	9.81239e-41	258.7	234.11	242.35
Inter-alpha-trypsin inhibitor heavy chain H2	Itih2	60	S	SLPEES(1)GEETDTVDPVTLYSYK	sp|Q61703|ITIH2_MOUSE Inter-alpha-trypsin inhibitor heavy chain H2 OS=Mus musculus OX=10090 GN=Itih2 PE=1 SV=1	1	1	15479000000	FVQENGRHQRSLPEESGEETDTVDPVTLYSY	X;X;X;X;X;X;X;X;X;X;X;X;X;X;X;Phospho (STY);X;X;X;X;X;X;X;X;X;X;X;X;X;X;X	6	2	-0.39144	851319	1.65479e-162	381.97	349.81	374.37
Tumor protein p53-inducible protein 11	Trp53i11	14	S	KHS(1)QTDLVSR	sp|Q4QQM4|P5I11_MOUSE Tumor protein p53-inducible protein 11 OS=Mus musculus OX=10090 GN=Trp53i11 PE=1 SV=1	1	1	15393000000	__MAGKQPPPLMKKHSQTDLVSRLKTRKILG	X;X;X;X;X;X;X;X;X;X;X;X;X;X;X;Phospho (STY);X;X;X;X;X;X;X;X;X;X;X;X;X;X;X	3	2	19111	683415	6.69873e-14	208.35	165.66	208.35
Nascent polypeptide-associated complex subunit alpha, muscle-specific form	Naca	257	S	LSLNLKGPVS(1)PPAR	sp|P70670|NACAM_MOUSE Nascent polypeptide-associated complex subunit alpha, muscle-specific form OS=Mus musculus OX=10090 GN=Naca PE=1 SV=2	1	1	15143000000	ALTQSRLSLNLKGPVSPPARNTAAPSIPLAP	X;X;X;X;Phospho (STY);X;X;X;X;X;X;X;X;X;X;Phospho (STY);X;X;X;X;X;X;X;X;X;X;X;X;X;X;X	10	2	-0.30935	191342	1.30617e-70	326.03	291.26	276.63
Cation-independent mannose-6-phosphate receptor	Igf2r	2476	S	LVS(1)FHDDS(1)DEDLLHI	sp|Q07113|MPRI_MOUSE Cation-independent mannose-6-phosphate receptor OS=Mus musculus OX=10090 GN=Igf2r PE=1 SV=1	1	1	15122000000	RKPTAPAKLVSFHDDSDEDLLHI________	X;X;X;X;X;X;X;X;X;X;Phospho (STY);X;X;X;X;Phospho (STY);X;X;X;X;X;X;X;X;X;X;X;X;X;X;X	8	2	0.39929	117479	8.38004e-119	387.8	354.99	117.48
Histone H1.2	H1-2	2	S	S(1)EAAPAAPAAAPPAEKAPAKK	sp|P15864|H12_MOUSE Histone H1.2 OS=Mus musculus OX=10090 GN=H1-2 PE=1 SV=2	1	1	14964000000	______________MSEAAPAAPAAAPPAEK	X;X;X;X;X;X;X;X;X;X;X;X;X;X;X;Phospho (STY);X;X;X;X;X;X;X;X;X;X;X;X;X;X;X	1	2	0.44211	106386	2.26241e-10	164.56	157.27	106.39
Xin actin-binding repeat-containing protein 1	Xirp1	208	S	LGS(1)RPS(1)IQEQSPLELR	sp|O70373|XIRP1_MOUSE Xin actin-binding repeat-containing protein 1 OS=Mus musculus OX=10090 GN=Xirp1 PE=1 SV=2	1	1	14963000000	KLFETRPLDRLGSRPSIQEQSPLELRSEIQE	X;X;X;X;X;X;X;X;X;X;X;X;Phospho (STY);X;X;Phospho (STY);X;X;X;X;X;X;X;X;X;X;X;X;X;X;X	6	3	0.64951	752616	4.37166e-48	276.89	239.88	140.47
Glycogen phosphorylase, muscle form	Pygm	15	S	RKQIS(1)VR	sp|Q9WUB3|PYGM_MOUSE Glycogen phosphorylase, muscle form OS=Mus musculus OX=10090 GN=Pygm PE=1 SV=3	1	1	14943000000	_MSRPLSDQDKRKQISVRGLAGVENVSELKK	X;X;Phospho (STY);X;X;X;Phospho (STY);X;X;X;X;X;X;X;X;Phospho (STY);X;X;X;X;X;X;X;X;X;X;Phospho (STY);X;X;X;X	5	3	-0.079003	857442	0.0160182	124.95	94.25	85744
Thyroid hormone receptor-associated protein 3	Thrap3	248	S	ERS(1)PALKS(1)PLQSVVVR	sp|Q569Z6|TR150_MOUSE Thyroid hormone receptor-associated protein 3 OS=Mus musculus OX=10090 GN=Thrap3 PE=1 SV=1	1	1	14901000000	SASRASVSDLSPRERSPALKSPLQSVVVRRR	X;X;X;X;X;Phospho (STY);X;Phospho (STY);X;X;Phospho (STY);X;X;X;X;Phospho (STY);X;X;X;X;Phospho (STY);X;X;X;X;X;X;X;X;X;X	3	3	0.32067	164795	6.22438e-34	243.01	207.96	186.62
Nascent polypeptide-associated complex subunit alpha, muscle-specific form	Naca	765	S	GAPVPSTGAPPS(1)PK	sp|P70670|NACAM_MOUSE Nascent polypeptide-associated complex subunit alpha, muscle-specific form OS=Mus musculus OX=10090 GN=Naca PE=1 SV=2	1	1	14804000000	PSSKGAPVPSTGAPPSPKGAPIVPTESSISS	X;X;X;X;X;X;X;X;X;X;X;X;X;X;X;Phospho (STY);X;X;X;X;X;X;X;X;X;X;Phospho (STY);Phospho (STY);X;Phospho (STY);X	12	2	0.44603	76129	5.09492e-10	187.08	172.05	164.41
Palmdelphin	Palmd	375	S	MELS(0.999)PS(0.001)RAS(1)PGK	sp|Q9JHU2|PALMD_MOUSE Palmdelphin OS=Mus musculus OX=10090 GN=Palmd PE=1 SV=1	1	1	14786000000	EHEVSPRMELSPSRASPGKSGPQCSSPTCQE	X;X;X;X;Phospho (STY);X;X;Oxidation (M);X;X;Phospho (STY);X;Phospho (STY);X;X;Phospho (STY);X;X;X;Phospho (STY);X;X;X;X;Phospho (STY);Phospho (STY);X;X;X;X;X	9	2	0.18062	749199	1.6106e-74	268.37	248.87	175.61
Alpha-1-syntrophin	Snta1	195	S	QPS(1)S(1)PGPQPR	sp|Q61234|SNTA1_MOUSE Alpha-1-syntrophin OS=Mus musculus OX=10090 GN=Snta1 PE=1 SV=1	1	1	14752000000	GWDSPPASPLQRQPSSPGPQPRNLSEAKHVS	X;X;X;Phospho (STY);X;X;X;Phospho (STY);X;X;X;X;X;X;Phospho (STY);Phospho (STY);X;X;X;X;X;X;X;X;X;X;X;X;X;X;X	4	2	0.10554	916939	1.92576e-217	415.42	406.02	91694
Plasminogen activator inhibitor 1 RNA-binding protein	Serbp1	329	S	SKS(1)EEAHAEDSVMDHHFR	sp|Q9CY58|PAIRB_MOUSE Plasminogen activator inhibitor 1 RNA-binding protein OS=Mus musculus OX=10090 GN=Serbp1 PE=1 SV=2	1	1	14681000000	ADGQWKKGFVLHKSKSEEAHAEDSVMDHHFR	X;X;X;X;X;X;X;X;X;X;X;X;X;X;X;Phospho (STY);X;X;X;X;X;X;X;X;X;Oxidation (M);X;X;X;X;X	3	4	-0.1959	632535	6.06809e-59	273.46	254.15	225.98
Serine/arginine repetitive matrix protein 1	Srrm1	220	S	EKS(1)PELPEPS(1)VRMK	sp|Q52KI8|SRRM1_MOUSE Serine/arginine repetitive matrix protein 1 OS=Mus musculus OX=10090 GN=Srrm1 PE=1 SV=2	1	1	14561000000	TKSRSPSPAPEKKEKSPELPEPSVRMKDSSV	X;X;X;X;X;X;X;X;X;X;X;X;X;X;X;Phospho (STY);X;X;X;X;X;X;Phospho (STY);X;X;Oxidation (M);X;X;X;X;X	3	2	0.98687	586986	4.83877e-19	257.8	216.81	58699
ATP-binding cassette sub-family F member 1	Abcf1	225	S	EAEQGS(1)GEEKEEKEGDLK	sp|Q6P542|ABCF1_MOUSE ATP-binding cassette sub-family F member 1 OS=Mus musculus OX=10090 GN=Abcf1 PE=1 SV=1	1	1	14506000000	PQQGKDRDKKEAEQGSGEEKEEKEGDLKAND	X;X;X;X;X;X;X;X;X;X;X;X;X;X;X;Phospho (STY);X;X;X;X;X;X;X;X;X;X;X;X;X;X;X	6	2	-0.34087	198066	1.20416e-177	418.31	383.93	198.07
Matrin-3	Matr3	598	S	SYS(1)PDGKESPSDKK	sp|Q8K310|MATR3_MOUSE Matrin-3 OS=Mus musculus OX=10090 GN=Matr3 PE=1 SV=1	1	1	14423000000	GIDLLKKDKSRKRSYSPDGKESPSDKKSKTD	X;X;X;X;X;X;X;X;X;X;X;X;X;X;X;Phospho (STY);X;X;X;X;X;Phospho (STY);X;Phospho (STY);X;X;X;X;X;X;X	3	2	0.17332	720154	5.55775e-26	238.21	214.49	213.83
Protein EFR3 homolog A	Efr3a	692	S	LTVPYVPQVTDEDRLS(1)R	sp|Q8BG67|EFR3A_MOUSE Protein EFR3 homolog A OS=Mus musculus OX=10090 GN=Efr3a PE=1 SV=1	1	1	14349000000	LTVPYVPQVTDEDRLSRRKSIVDTVSIQVDI	X;X;X;X;X;X;X;X;X;X;X;X;X;X;X;Phospho (STY);X;X;X;X;X;X;X;X;X;X;X;X;X;X;X	16	2	0.24472	894815	1.22444e-80	328.55	290.43	301.38
Bcl-2-associated transcription factor 1	Bclaf1	529	S	EES(1)PLRIK	sp|Q8K019|BCLF1_MOUSE Bcl-2-associated transcription factor 1 OS=Mus musculus OX=10090 GN=Bclaf1 PE=1 SV=2	1	1	14316000000	HKSLDAREKSIFREESPLRIKMIASDSHRPE	X;X;X;X;X;X;X;X;X;X;X;X;X;X;X;Phospho (STY);X;X;X;X;X;X;X;X;X;X;X;X;X;X;X	3	3	-0.05924	572809	0.0206172	170.95	141.14	57281
Serine/arginine repetitive matrix protein 1	Srrm1	448	S	RES(1)PS(1)PAPKPR	sp|Q52KI8|SRRM1_MOUSE Serine/arginine repetitive matrix protein 1 OS=Mus musculus OX=10090 GN=Srrm1 PE=1 SV=2	1	1	14240000000	TSGKVTKHKGTEKRESPSPAPKPRKVELSES	X;X;X;X;X;X;X;X;X;X;X;X;X;X;X;Phospho (STY);X;Phospho (STY);X;X;X;X;X;X;X;X;X;X;Phospho (STY);X;Phospho (STY)	3	2	0.07388	874985	1.23199e-06	200.05	172.08	87498
CAP-Gly domain-containing linker protein 1	Clip1	194	S	TASES(1)ISNLS(1)EAGSVK	sp|Q922J3|CLIP1_MOUSE CAP-Gly domain-containing linker protein 1 OS=Mus musculus OX=10090 GN=Clip1 PE=1 SV=1	1	1	14225000000	SATPQISNLTKTASESISNLSEAGSVKKGER	X;X;X;X;X;X;X;X;X;X;X;X;X;X;X;Phospho (STY);X;Phospho (STY);X;X;Phospho (STY);X;X;X;Phospho (STY);X;X;X;X;X;X	5	2	-0.6333	769837	7.1036e-95	352.72	306.24	296.51
Striated muscle-specific serine/threonine-protein kinase	Speg	2503	S	AT(0.002)S(0.998)EGES(1)LRR	sp|Q62407|SPEG_MOUSE Striated muscle-specific serine/threonine-protein kinase OS=Mus musculus OX=10090 GN=Speg PE=1 SV=2	1	1	14012000000	TPLFGRLRRATSEGESLRRLGVPHNQLGSQT	X;X;X;X;X;X;X;X;X;X;Phospho (STY);Phospho (STY);X;X;X;Phospho (STY);X;X;X;X;X;X;X;X;X;X;X;X;X;X;X	7	2	0.213	116515	0.000136955	128.36	114.85	128.36
Heterogeneous nuclear ribonucleoprotein U	Hnrnpu	247	S	AKS(1)PQPPVEEEDEHFDDTVVCLDTYNCDLHFK	sp|Q8VEK3|HNRPU_MOUSE Heterogeneous nuclear ribonucleoprotein U OS=Mus musculus OX=10090 GN=Hnrnpu PE=1 SV=1	1	1	13979000000	GYFEYIEENKYSRAKSPQPPVEEEDEHFDDT	X;X;X;X;X;X;X;X;X;X;X;X;X;X;X;Phospho (STY);X;X;X;X;X;X;X;X;X;X;X;X;X;X;X	3	3	0.43859	168.07	8.79581e-215	393.05	374.6	339.44
Myosin-6	Myh6	1139;1137	S	LRS(1)DLSR	sp|Q02566|MYH6_MOUSE Myosin-6 OS=Mus musculus OX=10090 GN=Myh6 PE=1 SV=2;sp|Q91Z83|MYH7_MOUSE Myosin-7 OS=Mus musculus OX=10090 GN=Myh7 PE=2 SV=1	1	1	13941000000	LEAERTARAKVEKLRSDLSRELEEISERLEE	X;X;X;X;X;Phospho (STY);X;X;X;X;X;X;X;X;X;Phospho (STY);X;X;X;X;X;X;X;X;X;X;X;X;X;X;X	3	3	-0.022971	85352	1.31903e-59	315.56	273.25	152.27
Cardiomyopathy-associated protein 5	Cmya5	2192	S	MNS(1)EEPASMILPVESK	sp|Q70KF4|CMYA5_MOUSE Cardiomyopathy-associated protein 5 OS=Mus musculus OX=10090 GN=Cmya5 PE=1 SV=2	1	1	13854000000	PQKPKSAQSAFTRMNSEEPASMILPVESKGS	X;X;X;X;X;X;X;X;X;X;X;X;X;Oxidation (M);X;Phospho (STY);X;X;X;X;X;Oxidation (M);X;X;X;X;X;X;X;X;X	3	2	-0.26908	147502	7.31852e-80	327.77	316.67	296.81
Splicing factor U2AF 65 kDa subunit	U2af2	79	S	GAKEEHGGLIRS(1)PR	sp|P26369|U2AF2_MOUSE Splicing factor U2AF 65 kDa subunit OS=Mus musculus OX=10090 GN=U2af2 PE=1 SV=3	1	1	13851000000	PLTRGAKEEHGGLIRSPRHEKKKKVRKYWDV	X;X;X;X;X;X;X;X;X;X;X;X;X;X;X;Phospho (STY);X;X;X;X;X;X;X;X;X;X;X;X;X;X;X	12	2	-0.60475	101421	2.74539e-26	245.04	217.37	101.42
Myristoylated alanine-rich C-kinase substrate	Marcks	163	S	LSGFS(1)FKK	sp|P26645|MARCS_MOUSE Myristoylated alanine-rich C-kinase substrate OS=Mus musculus OX=10090 GN=Marcks PE=1 SV=2	1	1	13754000000	KKRFSFKKSFKLSGFSFKKSKKESGEGAEAE	X;X;X;X;Phospho (STY);X;X;X;Phospho (STY);X;X;X;Phospho (STY);X;X;Phospho (STY);X;X;X;Phospho (STY);X;X;X;X;X;X;X;X;X;X;X	5	3	0.0065022	845099	0.000405944	178.23	115.05	103.26
Palladin	Palld	1146	S	S(1)RS(1)RDS(1)GDENEPIQER	sp|Q9ET54|PALLD_MOUSE Palladin OS=Mus musculus OX=10090 GN=Palld PE=1 SV=2	1	1	13708000000	SGHPHARRPRSRSRDSGDENEPIQERFFRPH	Phospho (STY);X;X;X;X;X;X;X;X;X;Phospho (STY);X;Phospho (STY);X;X;Phospho (STY);X;X;X;X;X;X;X;X;X;X;X;X;X;X;X	6	3	-0.30198	709593	5.64842e-85	353.55	308.94	70959
Bcl-2-associated transcription factor 1	Bclaf1	177	S	KAEGEPQEES(1)PLK	sp|Q8K019|BCLF1_MOUSE Bcl-2-associated transcription factor 1 OS=Mus musculus OX=10090 GN=Bclaf1 PE=1 SV=2	1	1	13644000000	QEKQTKKAEGEPQEESPLKSKSQEEPKDTFE	X;X;X;X;X;X;X;X;X;X;X;X;X;X;X;Phospho (STY);X;X;X;X;X;X;X;X;X;X;X;X;X;X;X	10	3	0.23704	139709	1.1398e-86	356.41	331.09	139.71
Myosin-6	Myh6	740;738	S	YRILNPAAIPEGQFIDS(1)R	sp|Q02566|MYH6_MOUSE Myosin-6 OS=Mus musculus OX=10090 GN=Myh6 PE=1 SV=2;sp|Q91Z83|MYH7_MOUSE Myosin-7 OS=Mus musculus OX=10090 GN=Myh7 PE=2 SV=1	1	1	13612000000	RILNPAAIPEGQFIDSRKGAEKLLGSLDIDH	X;X;X;X;X;X;X;X;X;X;X;X;X;X;X;Phospho (STY);X;X;X;X;X;X;X;X;X;Phospho (STY);X;X;X;X;X	17	2	0.54466	243727	5.77544e-78	312.9	273.76	278.93
Microtubule-associated protein 4	Map4	475	S	DMS(1)PLPESEVTLGK	sp|P27546|MAP4_MOUSE Microtubule-associated protein 4 OS=Mus musculus OX=10090 GN=Map4 PE=1 SV=3	1	1	13360000000	TAPPTETNLGMAKDMSPLPESEVTLGKDVVI	X;X;X;X;X;X;X;X;X;X;Oxidation (M);X;X;X;Oxidation (M);Phospho (STY);X;X;X;X;X;X;X;X;X;X;X;X;X;X;X	3	2	-0.094464	107025	6.96267e-146	377.78	367.3	196.48
Monocarboxylate transporter 1	Slc16a1	210	S	LKS(1)KES(1)LQEAGK	sp|P53986|MOT1_MOUSE Monocarboxylate transporter 1 OS=Mus musculus OX=10090 GN=Slc16a1 PE=1 SV=1	1	1	13360000000	MRPIGPEQVKLEKLKSKESLQEAGKSDANTD	X;X;X;X;X;X;X;X;X;X;X;X;X;X;X;Phospho (STY);X;X;Phospho (STY);X;X;X;X;X;X;X;X;X;X;X;X	3	2	0.067977	169147	1.28832e-09	221.73	173.68	169.15
Telethonin	Tcap	161	S	SMS(1)QEAQRG	sp|O70548|TELT_MOUSE Telethonin OS=Mus musculus OX=10090 GN=Tcap PE=1 SV=1	1	1	13222000000	VSKPGPLRRTLSRSMSQEAQRG_________	X;X;X;X;X;X;X;X;X;X;X;Phospho (STY);X;Phospho (STY);Oxidation (M);Phospho (STY);X;X;X;X;X;X;X;X;X;X;X;X;X;X;X	3	2	-0.18105	771104	0.0188022	216.43	203.48	216.43
Afadin	Afdn	1275	S	S(1)QEELREEK	sp|Q9QZQ1|AFAD_MOUSE Afadin OS=Mus musculus OX=10090 GN=Afdn PE=1 SV=3	1	1	13167000000	TESNHSSIAIQRVTRSQEELREEKVYQLERH	X;X;X;X;X;X;X;X;X;X;X;X;X;X;X;Phospho (STY);X;X;X;X;X;X;X;X;X;X;X;X;X;X;X	1	2	0.11361	134304	4.04228e-14	242.09	139.45	134.3
RNA-binding protein 39	Rbm39	136	S	DKS(1)PVREPIDNLTPEER	sp|Q8VH51|RBM39_MOUSE RNA-binding protein 39 OS=Mus musculus OX=10090 GN=Rbm39 PE=1 SV=2	1	1	13163000000	SRRRSRSKSPFRKDKSPVREPIDNLTPEERD	X;X;X;X;X;X;X;X;X;X;X;X;X;X;X;Phospho (STY);X;X;X;X;X;X;X;X;X;X;X;X;X;X;X	3	3	-0.31818	171164	1.73709e-80	325.79	289.45	222.69
UPF0690 protein C1orf52 homolog	PE=1 SV=1	156	S	ARLLPEGEETVES(1)DDDKDER	sp|Q9CWU4|CA052_MOUSE UPF0690 protein C1orf52 homolog OS=Mus musculus OX=10090 PE=1 SV=1	1	1	13129000000	AKKARLLPEGEETVESDDDKDERASKIRRVE	X;X;X;X;X;X;X;X;X;X;X;X;X;X;X;Phospho (STY);X;X;X;X;X;X;X;X;X;X;X;X;X;X;X	13	3	-0.94536	73231	1.86195e-78	321.6	288.3	193.5
Myosin-3	Myh3	1916;1918	S	ADIAES(1)QVNKLR	sp|P13541|MYH3_MOUSE Myosin-3 OS=Mus musculus OX=10090 GN=Myh3 PE=2 SV=2;sp|P13542|MYH8_MOUSE Myosin-8 OS=Mus musculus OX=10090 GN=Myh8 PE=2 SV=2	1	1	12966000000	QHELEEAEERADIAESQVNKLRAKTRDFTSS;QHELEEAEERADIAESQVNKLRVKSREVHTK	X;X;X;X;X;X;X;X;X;X;X;X;X;X;X;Phospho (STY);X;X;X;X;X;X;X;X;X;X;X;X;X;X;X	6	2	0.12132	205857	1.56765e-10	232.78	173.95	205.86
Tubulin--tyrosine ligase-like protein 12	Ttll12	11	S	MEIQSGPQPGS(1)PGRAER	sp|Q3UDE2|TTL12_MOUSE Tubulin--tyrosine ligase-like protein 12 OS=Mus musculus OX=10090 GN=Ttll12 PE=1 SV=1	1	1	12899000000	_____MEIQSGPQPGSPGRAERLNARLLDEF	X;X;X;X;X;Oxidation (M);X;X;X;X;X;X;X;X;X;Phospho (STY);X;X;X;X;X;X;X;X;X;X;X;X;X;X;X	11	2	-0.38164	153062	2.44226e-81	337.43	313.95	337.43
UBX domain-containing protein 6	Ubxn6	36	S	GKS(1)PQLALRQPR	sp|Q99PL6|UBXN6_MOUSE UBX domain-containing protein 6 OS=Mus musculus OX=10090 GN=Ubxn6 PE=1 SV=1	1	1	12871000000	QKLTDSAGEKTTKGKSPQLALRQPRQGPTDE	X;X;X;X;X;X;X;X;X;X;X;X;X;X;X;Phospho (STY);X;X;X;X;X;X;X;X;X;X;X;X;X;X;X	3	2	-0.22633	847175	0.0162522	166.86	148.18	84718
Synaptopodin	Synpo	512	S	AWAPPASSMADRS(1)PQPQR	sp|Q8CC35|SYNPO_MOUSE Synaptopodin OS=Mus musculus OX=10090 GN=Synpo PE=1 SV=2	1	1	12786000000	GEKAWAPPASSMADRSPQPQRHIMSRSPMVE	X;X;X;X;X;X;X;X;X;X;X;Oxidation (M);X;X;X;Phospho (STY);X;X;X;X;X;X;X;Oxidation (M);Phospho (STY);X;Phospho (STY);X;Oxidation (M);X;X	13	2	-0.40933	857892	2.28231e-67	294.28	264.74	294.28
Myosin-3	Myh3	1367;1369	S	ANS(1)EVAQWR	sp|P13541|MYH3_MOUSE Myosin-3 OS=Mus musculus OX=10090 GN=Myh3 PE=2 SV=2;sp|P13542|MYH8_MOUSE Myosin-8 OS=Mus musculus OX=10090 GN=Myh8 PE=2 SV=2	1	1	12752000000	QEGKAELQRALSKANSEVAQWRTKYETDAIQ	X;X;X;X;X;X;X;X;X;X;X;X;X;X;X;Phospho (STY);X;X;X;X;X;X;Phospho (STY);X;Phospho (STY);X;X;X;X;X;X	3	2	-0.086084	248091	9.9129e-20	274.71	222.16	248.09
Myosin-6	Myh6	1552	S	QLEVEKLELQSALEEAEAS(1)LEHEEGK	sp|Q02566|MYH6_MOUSE Myosin-6 OS=Mus musculus OX=10090 GN=Myh6 PE=1 SV=2	1	1	12698000000	VEKLELQSALEEAEASLEHEEGKILRAQLEF	X;X;X;X;X;X;X;X;X;X;X;X;X;X;X;Phospho (STY);X;X;X;X;X;X;X;X;X;X;X;X;X;X;X	19	3	-0.16053	204048	0	502.76	472.13	458.18
Dynamin-1-like protein	Dnm1l	622	S	SKPIPIMPAS(1)PQK	sp|Q8K1M6|DNM1L_MOUSE Dynamin-1-like protein OS=Mus musculus OX=10090 GN=Dnm1l PE=1 SV=2	1	1	12686000000	LLAEEKSKPIPIMPASPQKGHAVNLLDVPVP	X;X;X;X;X;X;X;X;X;X;X;X;Oxidation (M);X;X;Phospho (STY);X;X;X;X;X;X;X;X;X;X;X;X;X;X;X	10	2	-0.18722	181112	2.58468e-71	258.14	240.2	228.73
			S	MEHNELRFQFS(1)K		1	1	12636000000		X;X;X;X;X;X;X;X;X;X;X;X;X;X;X;Phospho (STY);X;X;X;X;X;X;X;X;X;X;X;X;X;X;X	11	2	-0.25794	562581	0.0252925	67897	23.52	56258
Myosin-binding protein C, cardiac-type	Mybpc3	423	S	TLTISQCS(1)LADDAAYQCVVGGEK	sp|O70468|MYPC3_MOUSE Myosin-binding protein C, cardiac-type OS=Mus musculus OX=10090 GN=Mybpc3 PE=1 SV=1	1	1	12474000000	FESVGAKRTLTISQCSLADDAAYQCVVGGEK	X;X;X;X;X;X;X;X;X;X;Phospho (STY);X;Phospho (STY);X;X;Phospho (STY);X;X;X;X;X;X;X;X;X;X;X;X;X;X;X	8	2	-0.2651	938213	5.73584e-241	452.37	429.47	379.28
Protein phosphatase inhibitor 2	Ppp1r2	123	S	EQES(1)S(1)GEEDNDLS(1)PEEREK	sp|Q9DCL8|IPP2_MOUSE Protein phosphatase inhibitor 2 OS=Mus musculus OX=10090 GN=Ppp1r2 PE=1 SV=3	1	1	12302000000	AEGSEPKYRTREQESSGEEDNDLSPEEREKK	X;X;X;X;X;X;X;X;X;X;X;X;X;X;Phospho (STY);Phospho (STY);X;X;X;X;X;X;X;Phospho (STY);X;X;X;X;X;X;X	5	3	-0.18415	96679	2.94977e-105	346.03	320.14	96679
Protein phosphatase inhibitor 2	Ppp1r2	122	S	EQES(1)S(1)GEEDNDLS(1)PEEREK	sp|Q9DCL8|IPP2_MOUSE Protein phosphatase inhibitor 2 OS=Mus musculus OX=10090 GN=Ppp1r2 PE=1 SV=3	1	1	12221000000	AAEGSEPKYRTREQESSGEEDNDLSPEEREK	X;X;X;X;X;X;X;X;X;X;X;X;X;X;X;Phospho (STY);Phospho (STY);X;X;X;X;X;X;X;Phospho (STY);X;X;X;X;X;X	4	3	-0.18415	96679	2.94977e-105	346.03	320.14	96679
Eukaryotic translation initiation factor 4 gamma 1	Eif4g1	1096	S	ITKPGSIDSNNQLFAPGGRLS(1)WGK	sp|Q6NZJ6|IF4G1_MOUSE Eukaryotic translation initiation factor 4 gamma 1 OS=Mus musculus OX=10090 GN=Eif4g1 PE=1 SV=1	1	1	12176000000	SIDSNNQLFAPGGRLSWGKGSSGGSGAKPSD	Phospho (STY);X;X;X;X;X;X;X;X;X;X;X;X;X;X;Phospho (STY);X;X;X;X;X;X;X;X;X;X;X;X;X;X;X	21	3	-0.0018646	139272	9.75806e-66	258.74	250.67	234.99
Transcriptional activator protein Pur-beta	Purb	8	S	ADGDS(1)GS(1)ERGGGGGGGGGPGGFQPAPR	sp|O35295|PURB_MOUSE Transcriptional activator protein Pur-beta OS=Mus musculus OX=10090 GN=Purb PE=1 SV=3	1	1	12115000000	________MADGDSGSERGGGGGGGGGPGGF	X;X;X;X;X;X;X;X;X;X;X;X;X;Phospho (STY);X;Phospho (STY);X;X;X;X;X;X;X;X;X;X;X;X;X;X;X	7	3	-0.2476	113326	1.44526e-102	295.78	274.53	113.33
FYVE and coiled-coil domain-containing protein 1	Fyco1	372	T	AEKGEKT(1)PPDTELHQEPVPADLVLK	sp|Q8VDC1|FYCO1_MOUSE FYVE and coiled-coil domain-containing protein 1 OS=Mus musculus OX=10090 GN=Fyco1 PE=1 SV=1	1	1	11955000000	ASLSERLARAEKGEKTPPDTELHQEPVPADL	X;X;X;X;X;X;X;X;X;X;X;X;X;X;X;Phospho (STY);X;X;X;X;X;X;X;X;X;X;X;X;X;X;X	7	4	0.10876	760234	1.05874e-197	413.73	396.61	251.92
Protein phosphatase 1 regulatory subunit 7	Ppp1r7	27	S	VES(1)EES(1)GDEEGKKHGGGGIVANLSEQSLK	sp|Q3UM45|PP1R7_MOUSE Protein phosphatase 1 regulatory subunit 7 OS=Mus musculus OX=10090 GN=Ppp1r7 PE=1 SV=2	1	1	11951000000	SQEMMEVDRRVESEESGDEEGKKHGGGGIVA	X;X;X;Oxidation (M);Oxidation (M);X;X;X;X;X;X;X;Phospho (STY);X;X;Phospho (STY);X;X;X;X;X;X;X;X;X;X;X;X;X;X;X	6	3	0.70816	174114	1.51913e-71	334.51	277.55	244.27
Myomesin-1	Myom1	863	S	DALLGSNPNKPS(1)PPS(0.019)S(0.979)PS(0.001)SR	sp|Q62234|MYOM1_MOUSE Myomesin-1 OS=Mus musculus OX=10090 GN=Myom1 PE=1 SV=2	1	1	11814000000	TSQKDALLGSNPNKPSPPSSPSSRGQKEVST	X;X;X;X;X;X;X;X;X;X;X;X;X;X;X;Phospho (STY);X;X;Phospho (STY);Phospho (STY);X;X;Phospho (STY);X;X;X;X;X;X;X;X	12	2	-0.13434	959593	5.97612e-237	464.24	425.47	371.61
Y-box-binding protein 3	Ybx3	328	S	S(1)RPLNAVSQDGK	sp|Q9JKB3|YBOX3_MOUSE Y-box-binding protein 3 OS=Mus musculus OX=10090 GN=Ybx3 PE=1 SV=2	1	1	11759000000	SARRGFRRPYNYRRRSRPLNAVSQDGKETKA	X;X;X;X;X;X;X;X;X;X;X;X;X;X;X;Phospho (STY);X;X;X;X;X;X;X;X;X;X;X;X;X;X;X	1	2	-0.032323	123633	5.3534e-60	315.15	277.97	278.33
Serine/arginine repetitive matrix protein 1	Srrm1	463	S	KVELS(1)ES(1)EEDK	sp|Q52KI8|SRRM1_MOUSE Serine/arginine repetitive matrix protein 1 OS=Mus musculus OX=10090 GN=Srrm1 PE=1 SV=2	1	1	11754000000	SPSPAPKPRKVELSESEEDKGSKMAAADSVQ	Phospho (STY);X;Phospho (STY);X;X;X;X;X;X;X;X;X;X;Phospho (STY);X;Phospho (STY);X;X;X;X;X;X;X;X;X;X;X;X;X;X;X	7	2	0.01445	988653	1.37175e-38	276.14	253.05	98865
Myosin-8	Myh8	1143	S	SDLS(1)RELEEISER	sp|P13542|MYH8_MOUSE Myosin-8 OS=Mus musculus OX=10090 GN=Myh8 PE=2 SV=2	1	1	11715000000	ERASRAKAEKQRSDLSRELEEISERLEEAGG	X;X;X;X;X;X;X;X;X;X;X;X;X;X;X;Phospho (STY);X;X;X;X;X;X;X;X;X;X;X;X;X;X;X	4	3	0.34821	782856	6.70615e-19	241.41	204.22	220.64
Gap junction alpha-1 protein	Gja1	306	S	QAS(1)EQNWANYS(1)AEQNR	sp|P23242|CXA1_MOUSE Gap junction alpha-1 protein OS=Mus musculus OX=10090 GN=Gja1 PE=1 SV=2	1	1	11701000000	GDRNNSSCRNYNKQASEQNWANYSAEQNRMG	X;X;X;X;X;Phospho (STY);Phospho (STY);X;X;X;X;X;X;X;X;Phospho (STY);X;X;X;X;X;X;X;Phospho (STY);X;X;X;X;X;Oxidation (M);X	3	2	-0.73004	271945	2.23753e-291	507.28	477.83	303.03
LIM and calponin homology domains-containing protein 1	Limch1	719	S	VAKPKS(1)PEPEATLTFPFLDK	sp|Q3UH68|LIMC1_MOUSE LIM and calponin homology domains-containing protein 1 OS=Mus musculus OX=10090 GN=Limch1 PE=1 SV=2	1	1	11658000000	GKVELVLSQKVAKPKSPEPEATLTFPFLDKM	X;X;X;X;X;X;X;X;X;X;X;X;X;X;X;Phospho (STY);X;X;X;X;X;X;X;X;X;X;X;X;X;X;Oxidation (M)	6	3	-0.035963	914777	5.34209e-116	347.03	323.66	258.05
Titin	Ttn	307	S	APT(1)PS(1)PVRS(1)VS(1)PAGR	sp|A2ASS6|TITIN_MOUSE Titin OS=Mus musculus OX=10090 GN=Ttn PE=1 SV=1	1	1	11512000000	VRHVRAPTPSPVRSVSPAGRISTSPIRSVKS	X;X;X;X;X;X;X;Phospho (STY);X;Phospho (STY);X;X;X;Phospho (STY);X;Phospho (STY);X;X;X;X;X;Phospho (STY);Phospho (STY);Phospho (STY);X;X;X;Phospho (STY);X;X;Phospho (STY)	11	3	0.20279	507765	1.75663e-11	190.31	168.91	50776
Eukaryotic translation initiation factor 4 gamma 2	Eif4g2	394	S	FS(1)PTMGR	sp|Q62448|IF4G2_MOUSE Eukaryotic translation initiation factor 4 gamma 2 OS=Mus musculus OX=10090 GN=Eif4g2 PE=1 SV=2	1	1	11511000000	GSGIGTGPGVIQDRFSPTMGRHRSNQLFNGH	X;X;X;X;X;X;X;X;X;X;X;X;X;X;X;Phospho (STY);X;X;Oxidation (M);X;X;X;X;X;X;X;X;X;X;X;X	2	2	0.48572	675504	8.4633e-62	245.68	235.52	118.74
Cardiac-enriched FHL2-interacting protein	CEFIP	813	S	KAS(1)AEDLSAR	sp|D3Z1D3|CEFIP_MOUSE Cardiac-enriched FHL2-interacting protein OS=Mus musculus OX=10090 GN=CEFIP PE=1 SV=1	1	1	11403000000	QRKAQGVSGGRPRKASAEDLSARGSWMGADK	X;X;X;X;X;X;X;X;X;X;X;X;X;X;X;Phospho (STY);X;X;X;X;X;X;X;X;X;X;X;X;X;X;X	3	2	0.28293	160919	3.43089e-22	285.28	214.88	272.25
Proliferation-associated protein 2G4	Pa2g4	2	S	S(1)GEDEQQEQTIAEDLVVTK	sp|P50580|PA2G4_MOUSE Proliferation-associated protein 2G4 OS=Mus musculus OX=10090 GN=Pa2g4 PE=1 SV=3	1	1	11359000000	______________MSGEDEQQEQTIAEDLV	X;X;X;X;X;X;X;X;X;X;X;X;X;X;X;Phospho (STY);X;X;X;X;X;X;X;X;X;X;X;X;X;X;X	1	2	-0.01887	171028	3.5949e-93	340.58	318	310.15
Titin	Ttn	281	S	QQS(1)PS(1)PIRHS(1)PS(1)PVRHVR	sp|A2ASS6|TITIN_MOUSE Titin OS=Mus musculus OX=10090 GN=Ttn PE=1 SV=1	1	1	11352000000	TPPSIAAKAQLARQQSPSPIRHSPSPVRHVR	Phospho (STY);X;X;Phospho (STY);X;X;X;X;X;X;X;X;X;X;X;Phospho (STY);X;Phospho (STY);X;X;X;X;Phospho (STY);X;Phospho (STY);X;X;X;X;X;X	3	3	0.075999	787362	1.0267e-06	172.28	94928	78736
Myoglobin	Mb	75	T	HGCTVLTALGT(1)ILK	sp|P04247|MYG_MOUSE Myoglobin OS=Mus musculus OX=10090 GN=Mb PE=1 SV=3	1	1	11323000000	EDLKKHGCTVLTALGTILKKKGQHAAEIQPL	X;X;X;X;X;X;X;X;X;X;X;X;X;X;X;Phospho (STY);X;X;X;X;X;X;X;X;X;X;X;X;X;X;X	11	2	0.29545	881145	4.86127e-71	341.27	319.5	341.27
Small ubiquitin-related modifier 1	Sumo1	2	S	S(1)DQEAKPSTEDLGDK	sp|P63166|SUMO1_MOUSE Small ubiquitin-related modifier 1 OS=Mus musculus OX=10090 GN=Sumo1 PE=1 SV=1	1	1	11286000000	______________MSDQEAKPSTEDLGDKK	X;X;X;X;X;X;X;X;X;X;X;X;X;X;X;Phospho (STY);X;X;X;X;X;X;X;X;X;X;X;X;X;X;X	1	2	0.018788	147391	2.59191e-67	320.5	297.04	245.96
Voltage-dependent L-type calcium channel subunit alpha-1C	Cacna1c	1670	S	AIS(1)GDLTAEEELDK	sp|Q01815|CAC1C_MOUSE Voltage-dependent L-type calcium channel subunit alpha-1C OS=Mus musculus OX=10090 GN=Cacna1c PE=1 SV=1	1	1	11198000000	LRTLHDIGPEIRRAISGDLTAEEELDKAMKE	X;X;X;X;X;X;X;X;X;X;X;X;X;X;X;Phospho (STY);X;X;X;X;X;X;X;X;X;X;X;X;Oxidation (M);X;X	3	2	0.19572	146831	7.30506e-101	375.21	355.2	375.21
MICAL-like protein 1	Micall1	496	S	APS(1)AS(1)PLAIHASR	sp|Q8BGT6|MILK1_MOUSE MICAL-like protein 1 OS=Mus musculus OX=10090 GN=Micall1 PE=1 SV=3	1	1	11181000000	SPKTKKRPAPRAPSASPLAIHASRLSHSEPP	Phospho (STY);X;X;X;X;X;X;X;X;X;X;X;X;Phospho (STY);X;Phospho (STY);X;X;X;X;X;X;X;X;X;X;X;X;X;X;X	5	2	0.0052056	873125	1.76269e-40	297.77	279.67	162.32
Striated muscle-specific serine/threonine-protein kinase	Speg	236	S	HLGVEPLVRAS(1)R	sp|Q62407|SPEG_MOUSE Striated muscle-specific serine/threonine-protein kinase OS=Mus musculus OX=10090 GN=Speg PE=1 SV=2	1	1	11051000000	GAGPRHLGVEPLVRASRANLVGASWGSEDSL	X;X;X;X;X;X;X;X;X;X;X;X;X;X;X;Phospho (STY);X;X;X;X;X;X;X;X;X;X;X;X;X;X;X	11	2	-0.23276	134435	7.89764e-05	190.87	174.52	134.43
Paxillin	Pxn	83	S	YAHQQPPS(1)PLPVYSSSAK	sp|Q8VI36|PAXI_MOUSE Paxillin OS=Mus musculus OX=10090 GN=Pxn PE=1 SV=1	1	1	10996000000	QWQPSGSRYAHQQPPSPLPVYSSSAKNSSAS	X;X;X;X;X;X;X;X;X;X;X;X;X;X;X;Phospho (STY);X;X;X;X;X;X;X;X;X;X;X;X;X;X;X	8	2	-0.17311	985464	2.60125e-58	275.69	254.66	259.18
Sodium/potassium-transporting ATPase subunit alpha-1	Atp1a1	47	S	LS(1)LDELHRK	sp|Q8VDN2|AT1A1_MOUSE Sodium/potassium-transporting ATPase subunit alpha-1 OS=Mus musculus OX=10090 GN=Atp1a1 PE=1 SV=1	1	1	10993000000	MDELKKEVSMDDHKLSLDELHRKYGTDLSRG	Oxidation (M);X;X;X;X;X;X;X;Phospho (STY);Oxidation (M);X;X;X;X;X;Phospho (STY);X;X;X;X;X;X;X;X;X;X;X;X;Phospho (STY);X;X	2	3	0.60494	458289	7.19684e-22	210.17	184.63	45829
Talin-1	Tln1	2040	S	VLVQNAAGS(1)QEKLAQAAQSSVATITR	sp|P26039|TLN1_MOUSE Talin-1 OS=Mus musculus OX=10090 GN=Tln1 PE=1 SV=2	1	1	10985000000	VLVEDTKVLVQNAAGSQEKLAQAAQSSVATI	X;X;X;X;X;X;X;X;X;X;X;X;X;X;X;Phospho (STY);X;X;X;X;X;X;X;X;X;X;X;X;X;X;X	9	3	-0.47389	188762	2.2943e-163	378.53	370.02	315.96
Alpha-parvin	Parva	8	S	ATSPQKS(1)PLVPKSPTPK	sp|Q9EPC1|PARVA_MOUSE Alpha-parvin OS=Mus musculus OX=10090 GN=Parva PE=1 SV=1	1	1	10857000000	________MATSPQKSPLVPKSPTPKSPPSR	X;X;X;X;X;X;X;X;X;X;Phospho (STY);Phospho (STY);X;X;X;Phospho (STY);X;X;X;X;X;Phospho (STY);X;Phospho (STY);X;X;Phospho (STY);X;X;Phospho (STY);X	7	3	0.026082	720987	7.56921e-34	243.16	222.58	185.61
BCL2/adenovirus E1B 19 kDa protein-interacting protein 3	Bnip3	88	S	NSTLS(1)EEDYIERR	sp|O55003|BNIP3_MOUSE BCL2/adenovirus E1B 19 kDa protein-interacting protein 3 OS=Mus musculus OX=10090 GN=Bnip3 PE=1 SV=1	1	1	10811000000	AEIDSHSFGEKNSTLSEEDYIERRREVESIL	X;X;X;X;X;X;Phospho (STY);X;X;X;X;X;Phospho (STY);Phospho (STY);X;Phospho (STY);X;X;X;X;X;X;X;X;X;X;X;X;X;X;X	5	2	-0.030427	748182	1.04702e-163	388.16	366.41	239.38
Beta-1-syntrophin	Sntb1	86	S	GSGTGHPVPGVAQAPDS(1)PAGVR	sp|Q99L88|SNTB1_MOUSE Beta-1-syntrophin OS=Mus musculus OX=10090 GN=Sntb1 PE=1 SV=4	1	1	10780000000	SGTGHPVPGVAQAPDSPAGVRTAFTDLPEQV	X;X;X;X;X;X;X;X;X;X;X;X;X;X;X;Phospho (STY);X;X;X;X;X;X;X;X;X;X;X;X;X;X;X	17	2	-0.049573	179.9	6.62987e-163	392.63	361.15	261.64
WAS/WASL-interacting protein family member 3	Wipf3	161	S	AISGPLPAPAS(1)PR	sp|P0C7L0|WIPF3_MOUSE WAS/WASL-interacting protein family member 3 OS=Mus musculus OX=10090 GN=Wipf3 PE=1 SV=1	1	1	10690000000	RLPIKAISGPLPAPASPRLGNASETHSSARP	X;X;X;X;X;X;X;X;X;X;X;X;X;X;X;Phospho (STY);X;X;X;X;X;X;X;X;X;X;X;X;X;X;X	11	2	0.061986	100908	2.26635e-06	188.92	147.52	188.63
Protein phosphatase 1 regulatory subunit 7	Ppp1r7	24	S	VES(1)EES(1)GDEEGKKHGGGGIVANLSEQSLK	sp|Q3UM45|PP1R7_MOUSE Protein phosphatase 1 regulatory subunit 7 OS=Mus musculus OX=10090 GN=Ppp1r7 PE=1 SV=2	1	1	10635000000	QQQSQEMMEVDRRVESEESGDEEGKKHGGGG	X;X;X;X;X;X;Oxidation (M);Oxidation (M);X;X;X;X;X;X;X;Phospho (STY);X;X;Phospho (STY);X;X;X;X;X;X;X;X;X;X;X;X	3	3	0.36291	181476	4.61476e-58	321.25	248.32	200.86
Ras-related protein R-Ras2	Rras2	186	S	KFQEQECPPS(1)PEPTR	sp|P62071|RRAS2_MOUSE Ras-related protein R-Ras2 OS=Mus musculus OX=10090 GN=Rras2 PE=1 SV=1	1	1	10581000000	LVRVIRKFQEQECPPSPEPTRKEKDKKGCHC	X;X;X;X;X;X;X;X;X;X;X;X;X;X;X;Phospho (STY);X;X;X;X;X;X;X;X;X;X;X;X;X;X;X	10	2	-0.061558	757197	3.96374e-120	398.74	311.98	398.74
Alpha-1-syntrophin	Snta1	194	S	QPS(1)S(1)PGPQPR	sp|Q61234|SNTA1_MOUSE Alpha-1-syntrophin OS=Mus musculus OX=10090 GN=Snta1 PE=1 SV=1	1	1	10577000000	VGWDSPPASPLQRQPSSPGPQPRNLSEAKHV	X;X;X;X;Phospho (STY);X;X;X;Phospho (STY);X;X;X;X;X;X;Phospho (STY);Phospho (STY);X;X;X;X;X;X;X;X;X;X;X;X;X;X	3	2	0.10554	916939	1.67158e-237	424.85	410.4	91694
Nexilin	Nexn	495	S	KREDEEEEEGS(1)IVNGS(0.002)T(0.333)T(0.665)EDEEQTR	sp|Q7TPW1|NEXN_MOUSE Nexilin OS=Mus musculus OX=10090 GN=Nexn PE=1 SV=3	1	1	10559000000	AALQKKREDEEEEEGSIVNGSTTEDEEQTRS	X;X;X;X;X;X;X;X;X;X;X;X;X;X;X;Phospho (STY);X;X;X;X;Phospho (STY);Phospho (STY);Phospho (STY);X;X;X;X;X;X;X;X	11	3	-0.28943	152203	1.94492e-131	333.13	306.92	247.79
Pantothenate kinase 1	Pank1	30	S	AAS(1)PVRGAQLAEDVGTPTGGGEER	sp|Q8K4K6|PANK1_MOUSE Pantothenate kinase 1 OS=Mus musculus OX=10090 GN=Pank1 PE=1 SV=1	1	1	10544000000	PAAARDADTLRARAASPVRGAQLAEDVGTPT	X;X;X;X;X;X;X;X;X;X;X;X;X;X;X;Phospho (STY);X;X;X;X;X;X;X;X;X;X;X;X;X;X;X	3	2	-0.15431	183.77	1.89052e-131	335.97	335.97	288.83
60S acidic ribosomal protein P1	Rplp1	104	S	KEES(1)EES(1)EDDMGFGLFD	sp|P47955|RLA1_MOUSE 60S acidic ribosomal protein P1 OS=Mus musculus OX=10090 GN=Rplp1 PE=1 SV=1	1	1	10429000000	AEEKKVEAKKEESEESEDDMGFGLFD_____	X;X;X;X;X;X;X;X;X;X;X;X;Phospho (STY);X;X;Phospho (STY);X;X;X;Oxidation (M);X;X;X;X;X;X;X;X;X;X;X	7	3	-0.16197	811435	5.82961e-42	264	240.25	81144
Caveolae-associated protein 2	Cavin2	359	S	RGNNS(1)AVGS(1)NADLTIEEDEEEEPVALQQAQQVR	sp|Q63918|CAVN2_MOUSE Caveolae-associated protein 2 OS=Mus musculus OX=10090 GN=Cavin2 PE=1 SV=3	1	1	10400000000	GSAEDAEKSARRGNNSAVGSNADLTIEEDEE	X;X;X;X;X;X;X;X;X;X;X;X;X;X;X;Phospho (STY);X;X;X;Phospho (STY);X;X;X;X;Phospho (STY);X;X;X;X;X;X	5	3	0.35821	873232	1.8244e-149	327.46	313.99	287.91
CAP-Gly domain-containing linker protein 1	Clip1	203	S	TASESISNLS(1)EAGS(1)VK	sp|Q922J3|CLIP1_MOUSE CAP-Gly domain-containing linker protein 1 OS=Mus musculus OX=10090 GN=Clip1 PE=1 SV=1	1	1	10392000000	TKTASESISNLSEAGSVKKGERELKVGDRVL	X;X;X;X;Phospho (STY);X;Phospho (STY);X;Phospho (STY);X;X;Phospho (STY);X;X;X;Phospho (STY);X;X;X;X;X;X;X;X;X;X;X;X;X;X;X	14	2	0.27894	867974	1.43623e-133	380.73	330.61	180.81
Formin-binding protein 1	Fnbp1	296	S	TVS(1)DNSLSSSK	sp|Q80TY0|FNBP1_MOUSE Formin-binding protein 1 OS=Mus musculus OX=10090 GN=Fnbp1 PE=1 SV=2	1	1	10266000000	DIEFEDYTQPMKRTVSDNSLSSSKEGKPELR	X;X;X;X;X;X;X;X;X;X;X;X;X;X;X;Phospho (STY);X;X;Phospho (STY);X;Phospho (STY);Phospho (STY);X;X;X;X;X;X;X;X;X	3	2	-0.86286	654561	7.67282e-59	284.34	264.29	238.2
Cytoplasmic dynein 1 light intermediate chain 1	Dync1li1	405	S	VPGGS(1)PR	sp|Q8R1Q8|DC1L1_MOUSE Cytoplasmic dynein 1 light intermediate chain 1 OS=Mus musculus OX=10090 GN=Dync1li1 PE=1 SV=1	1	1	10212000000	AAGRPVDASPRVPGGSPRTPNRSVSSNVASV	X;X;X;X;X;X;X;X;X;X;X;X;X;X;X;Phospho (STY);X;X;X;X;X;X;X;X;Phospho (STY);Phospho (STY);X;X;X;Phospho (STY);X	5	2	0.019036	103193	5.25492e-13	166.85	147.82	103.19
Interferon regulatory factor 2-binding protein 2	Irf2bp2	169	S	LEEPPELNRQS(1)PNPRR	sp|E9Q1P8|I2BP2_MOUSE Interferon regulatory factor 2-binding protein 2 OS=Mus musculus OX=10090 GN=Irf2bp2 PE=1 SV=1	1	1	10092000000	NGFSKLEEPPELNRQSPNPRRAHAVPPTLVP	X;X;X;X;X;X;X;X;X;X;X;X;X;X;X;Phospho (STY);X;X;X;X;X;X;X;X;X;X;X;X;X;X;X	11	4	-0.46581	586928	1.0791e-33	266.44	221.71	58693
Serrate RNA effector molecule homolog	Srrt	4	S	GDS(1)DDEYDRR	sp|Q99MR6|SRRT_MOUSE Serrate RNA effector molecule homolog OS=Mus musculus OX=10090 GN=Srrt PE=1 SV=1	1	1	10072000000	____________MGDSDDEYDRRRRDKFRRE	X;X;X;X;X;X;X;X;X;X;X;X;X;X;X;Phospho (STY);X;X;X;X;X;X;X;X;X;X;X;X;X;X;X	3	2	-0.22805	163468	1.18338e-14	230.41	199.52	189.57
Trifunctional enzyme subunit alpha, mitochondrial	Hadha	231	S	MGLVDQLVEPLGPGIKS(1)PEER	sp|Q8BMS1|ECHA_MOUSE Trifunctional enzyme subunit alpha, mitochondrial OS=Mus musculus OX=10090 GN=Hadha PE=1 SV=1	1	1	9991600000	GLVDQLVEPLGPGIKSPEERTIEYLEEVAVN	X;X;X;X;X;X;X;X;X;X;X;X;X;X;X;Phospho (STY);X;X;X;X;X;X;X;X;X;X;X;X;X;X;X	17	3	1057	242749	1.15906e-80	295.3	281.43	242.75
Stromal interaction molecule 1	Stim1	575	S	LPDS(1)PALAKK	sp|P70302|STIM1_MOUSE Stromal interaction molecule 1 OS=Mus musculus OX=10090 GN=Stim1 PE=1 SV=2	1	1	9962700000	IEGVHPGSLVEKLPDSPALAKKTFMALNHGL	X;X;X;X;X;X;X;X;X;X;X;X;X;X;X;Phospho (STY);X;X;X;X;X;X;X;X;X;X;X;X;X;X;X	4	2	-0.0459	143217	2.76801e-62	262.74	253.41	143.22
Tight junction protein ZO-2	Tjp2	209	S	GLDRDFVSRDHS(1)R	sp|Q9Z0U1|ZO2_MOUSE Tight junction protein ZO-2 OS=Mus musculus OX=10090 GN=Tjp2 PE=1 SV=2	1	1	9865500000	SLERGLDRDFVSRDHSRGRSIDRDYDRDYER	X;X;X;X;X;X;X;X;X;X;X;X;X;X;X;Phospho (STY);X;X;X;Phospho (STY);X;X;X;X;X;X;X;X;X;X;X	12	3	0.10465	751044	0.00143417	152.37	140.35	149.09
60S acidic ribosomal protein P1	Rplp1	101	S	KEES(1)EES(1)EDDMGFGLFD	sp|P47955|RLA1_MOUSE 60S acidic ribosomal protein P1 OS=Mus musculus OX=10090 GN=Rplp1 PE=1 SV=1	1	1	9824600000	AAPAEEKKVEAKKEESEESEDDMGFGLFD__	X;X;X;X;X;X;X;X;X;X;X;X;X;X;X;Phospho (STY);X;X;Phospho (STY);X;X;X;Oxidation (M);X;X;X;X;X;X;X;X	4	3	-0.16197	811435	6.72098e-49	278.34	260.62	81144
Ral GTPase-activating protein subunit alpha-1	Ralgapa1	772	S	HFS(1)QSEDTGNEVFGALHEEQPLPR	sp|Q6GYP7|RGPA1_MOUSE Ral GTPase-activating protein subunit alpha-1 OS=Mus musculus OX=10090 GN=Ralgapa1 PE=1 SV=1	1	1	9823800000	DDAQILPRSTRVRHFSQSEDTGNEVFGALHE	X;X;X;X;X;X;X;X;X;X;X;X;X;X;X;Phospho (STY);X;Phospho (STY);X;X;X;X;X;X;X;X;X;X;X;X;X	3	3	0.20315	686615	0	540.86	530.74	401.25
Matrin-3	Matr3	188	S	RDS(1)FDDR	sp|Q8K310|MATR3_MOUSE Matrin-3 OS=Mus musculus OX=10090 GN=Matr3 PE=1 SV=1	1	1	9810300000	VPRDDWEEKRHFRRDSFDDRGPSLNPVLDYD	X;X;X;X;X;X;X;X;X;X;X;X;X;X;X;Phospho (STY);X;X;X;X;X;X;X;X;X;X;X;X;X;X;X	3	2	1376	128811	2.28061e-105	324.83	308.38	128.81
Eukaryotic translation initiation factor 4B	Eif4b	406	S	ERHPS(1)WR	sp|Q8BGD9|IF4B_MOUSE Eukaryotic translation initiation factor 4B OS=Mus musculus OX=10090 GN=Eif4b PE=1 SV=1	1	1	9784800000	LDEPKLDRRPRERHPSWRSEETQERERSRTG	X;X;X;X;X;X;X;X;X;X;X;X;X;X;X;Phospho (STY);X;X;Phospho (STY);X;X;X;X;X;X;X;X;Phospho (STY);X;Phospho (STY);X	5	3	-0.19868	105195	2.73534e-21	229.4	202.93	105.2
5'-AMP-activated protein kinase catalytic subunit alpha-2	Prkaa2	491	S	SCS(1)AAGLHR	sp|Q8BRK8|AAPK2_MOUSE 5'-AMP-activated protein kinase catalytic subunit alpha-2 OS=Mus musculus OX=10090 GN=Prkaa2 PE=1 SV=3	1	1	9774200000	VVEQRSGSSTPQRSCSAAGLHRARSSFDSST	X;X;X;X;X;Phospho (STY);X;Phospho (STY);Phospho (STY);Phospho (STY);X;X;X;X;X;Phospho (STY);X;X;X;X;X;X;X;X;Phospho (STY);Phospho (STY);X;X;Phospho (STY);Phospho (STY);X	3	2	0.20165	671388	0.000217612	139.38	128.69	139.38
U4/U6.U5 tri-snRNP-associated protein 2	Usp39	81	S	EREADEDS(1)EPEREVR	sp|Q3TIX9|SNUT2_MOUSE U4/U6.U5 tri-snRNP-associated protein 2 OS=Mus musculus OX=10090 GN=Usp39 PE=1 SV=2	1	1	9732100000	LPVVRVKREREADEDSEPEREVRAKNGRVDS	X;X;X;X;X;X;X;X;X;X;X;X;X;X;X;Phospho (STY);X;X;X;X;X;X;X;X;X;X;X;X;X;X;X	8	4	-0.10274	541432	2.87838e-78	357.72	326.68	54143
CapZ-interacting protein	Rcsd1	116	S	AIVS(1)PFHS(1)PPS(0.311)T(0.688)PS(0.001)SPGIR	sp|Q3UZA1|CPZIP_MOUSE CapZ-interacting protein OS=Mus musculus OX=10090 GN=Rcsd1 PE=1 SV=1	1	2	9718200000	LPGASPKSPGLKAIVSPFHSPPSTPSSPGIR	X;X;X;X;Phospho (STY);X;X;Phospho (STY);X;X;X;X;X;X;X;Phospho (STY);X;X;X;Phospho (STY);X;X;Phospho (STY);Phospho (STY);X;Phospho (STY);Phospho (STY);X;X;X;X	4	3	0.25972	107742	8.31662e-60	284.88	258.04	155.31
Cytoplasmic dynein 1 light intermediate chain 1	Dync1li1	207	S	LIRDFQEYVEPGEDFPAS(1)PQRR	sp|Q8R1Q8|DC1L1_MOUSE Cytoplasmic dynein 1 light intermediate chain 1 OS=Mus musculus OX=10090 GN=Dync1li1 PE=1 SV=1	1	1	9713300000	RDFQEYVEPGEDFPASPQRRTTGAQEDRGDS	X;X;X;X;X;X;X;X;X;X;X;X;X;X;X;Phospho (STY);X;X;X;X;X;X;X;X;X;X;X;X;X;X;X	18	3	-0.22395	179913	4.28818e-105	344.62	322.39	222.26
Hemoglobin subunit beta-1	Hbb-b1	81	S	VITAFNDGLNHLDS(1)LK	sp|P02088|HBB1_MOUSE Hemoglobin subunit beta-1 OS=Mus musculus OX=10090 GN=Hbb-b1 PE=1 SV=2	1	1	9705100000	KKVITAFNDGLNHLDSLKGTFASLSELHCDK	X;X;X;X;X;X;X;X;X;X;X;X;X;X;X;Phospho (STY);X;X;X;X;X;X;Phospho (STY);X;X;X;X;X;X;X;X	14	3	0.27019	173362	7.74302e-163	345.29	326.05	204.47
Importin subunit alpha-4	Kpna3	60	S	RNVPQEES(1)LEDS(1)DVDADFK	sp|O35344|IMA4_MOUSE Importin subunit alpha-4 OS=Mus musculus OX=10090 GN=Kpna3 PE=1 SV=1	1	1	9680800000	LLKKRNVPQEESLEDSDVDADFKAQNVTLEA	X;X;X;X;X;X;X;X;X;X;X;Phospho (STY);X;X;X;Phospho (STY);X;X;X;X;X;X;X;X;X;X;X;X;X;X;X	12	3	-0.043746	83312	6.20083e-209	369.41	361.76	83312
Eukaryotic translation initiation factor 3 subunit C	Eif3c	39	S	QPLLLS(1)EDEEDTKR	sp|Q8R1B4|EIF3C_MOUSE Eukaryotic translation initiation factor 3 subunit C OS=Mus musculus OX=10090 GN=Eif3c PE=1 SV=1	1	1	9669100000	TKPVSGNYGKQPLLLSEDEEDTKRVVRSAKD	X;X;X;X;X;X;X;X;X;X;X;X;X;X;X;Phospho (STY);X;X;X;X;X;X;X;X;X;X;X;X;X;X;X	6	2	0.0518	162572	1.5729e-49	305.11	285	305.11
Reticulophagy regulator 3	Retreg3	320	S	GQTPLTEGSEDLDGHS(1)DPEESFAR	sp|Q9CQV4|RETR3_MOUSE Reticulophagy regulator 3 OS=Mus musculus OX=10090 GN=Retreg3 PE=1 SV=1	1	1	9656900000	GQTPLTEGSEDLDGHSDPEESFARDLPDFPS	X;X;Phospho (STY);X;X;X;X;X;Phospho (STY);X;X;X;X;X;X;Phospho (STY);X;X;X;X;X;X;X;X;X;X;X;X;X;X;X	16	2	0.049609	100961	0	534	500.81	508.92
Striated muscle-specific serine/threonine-protein kinase	Speg	2417	S	RLS(1)LSLS(1)QK	sp|Q62407|SPEG_MOUSE Striated muscle-specific serine/threonine-protein kinase OS=Mus musculus OX=10090 GN=Speg PE=1 SV=2	1	1	9643900000	VAGEPGLVRRLSLSLSQKLRRTPPGQRHPAW	X;X;X;X;X;X;X;X;X;X;X;Phospho (STY);X;Phospho (STY);X;Phospho (STY);X;X;X;X;X;Phospho (STY);X;X;X;X;X;X;X;X;X	7	2	0.379	723326	0.313744	216.12	118.49	143.42
Acetyl-coenzyme A synthetase, cytoplasmic	Acss2	30	S	VRGWS(1)PPPEVRR	sp|Q9QXG4|ACSA_MOUSE Acetyl-coenzyme A synthetase, cytoplasmic OS=Mus musculus OX=10090 GN=Acss2 PE=1 SV=2	1	1	9629100000	RAREETGAEGRVRGWSPPPEVRRSAHVPSLQ	X;X;X;X;X;X;X;X;X;X;X;X;X;X;X;Phospho (STY);X;X;X;X;X;X;X;X;X;X;X;X;X;X;X	5	3	0.15341	116862	0.00103601	182.03	159.95	116.86
CapZ-interacting protein	Rcsd1	105	S	LQANLAFDPAALLPGAS(1)PKS(1)PGLK	sp|Q3UZA1|CPZIP_MOUSE CapZ-interacting protein OS=Mus musculus OX=10090 GN=Rcsd1 PE=1 SV=1	1	1	9613900000	QANLAFDPAALLPGASPKSPGLKAIVSPFHS	X;X;X;X;X;X;X;X;X;X;X;X;X;X;X;Phospho (STY);X;X;Phospho (STY);X;X;X;X;X;X;X;Phospho (STY);X;X;X;Phospho (STY)	17	2	0.78104	868712	1.82707e-65	259.88	244.24	86871
Serine/arginine repetitive matrix protein 1	Srrm1	672	S	RRS(1)PS(0.999)LS(0.001)SK	sp|Q52KI8|SRRM1_MOUSE Serine/arginine repetitive matrix protein 1 OS=Mus musculus OX=10090 GN=Srrm1 PE=1 SV=2	1	1	9594900000	SPPPKQRSPTVTKRRSPSLSSKHRKGSSPGR	Phospho (STY);X;X;X;X;X;X;Phospho (STY);X;X;X;X;X;X;X;Phospho (STY);X;Phospho (STY);X;Phospho (STY);Phospho (STY);X;X;X;X;X;X;X;X;X;X	3	3	-0.17916	688519	0.0468057	195.29	138.04	96.23
Sodium/calcium exchanger 1	Slc8a1	389	S	KAVS(1)MHEVNMEMAENDPVSK	sp|P70414|NAC1_MOUSE Sodium/calcium exchanger 1 OS=Mus musculus OX=10090 GN=Slc8a1 PE=1 SV=1	1	1	9592900000	NILKRHAADQARKAVSMHEVNMEMAENDPVS	X;X;X;X;X;X;X;X;X;X;X;X;X;X;X;Phospho (STY);Oxidation (M);X;X;X;X;Oxidation (M);X;Oxidation (M);X;X;X;X;X;X;X	4	3	-11873	173374	1.32579e-102	337.79	303.3	179.86
Serine/threonine-protein kinase MARK2	Mark2	483	S	SRNS(1)PLLDR	sp|Q05512|MARK2_MOUSE Serine/threonine-protein kinase MARK2 OS=Mus musculus OX=10090 GN=Mark2 PE=1 SV=3	1	1	9589000000	STNSVLSTSTNRSRNSPLLDRASLGQASIQN	X;X;X;X;X;X;X;X;X;X;X;X;X;X;X;Phospho (STY);X;X;X;X;X;X;X;X;X;X;X;X;X;X;X	4	2	0.031184	671022	1.22347	208.63	136.19	200.13
Cytochrome c, somatic	Cycs	48	S	TGQAAGFS(1)YTDANKNK	sp|P62897|CYC_MOUSE Cytochrome c, somatic OS=Mus musculus OX=10090 GN=Cycs PE=1 SV=2	1	1	9580000000	LHGLFGRKTGQAAGFSYTDANKNKGITWGED	X;X;X;X;X;X;X;X;X;X;X;X;X;X;X;Phospho (STY);X;X;X;X;X;X;X;X;X;X;Phospho (STY);X;X;X;X	8	2	0.14479	643456	8.98207e-112	379.06	316.26	335.61
Caveolae-associated protein 2	Cavin2	204	S	SLEETLHNVDLS(1)S(1)DDELPRDEEALEDSAEEKMEESR	sp|Q63918|CAVN2_MOUSE Caveolae-associated protein 2 OS=Mus musculus OX=10090 GN=Cavin2 PE=1 SV=3	1	1	9576300000	ENKSLEETLHNVDLSSDDELPRDEEALEDSA	X;X;X;X;X;X;X;X;X;X;X;X;X;X;Phospho (STY);Phospho (STY);X;X;X;X;X;X;X;X;X;X;X;X;X;Phospho (STY);X	13	4	0.12829	976213	0	638.05	605.25	357.99
Sister chromatid cohesion protein PDS5 homolog B	Pds5b	1356	S	AES(1)PETSAVESTQSTPQKGR	sp|Q4VA53|PDS5B_MOUSE Sister chromatid cohesion protein PDS5 homolog B OS=Mus musculus OX=10090 GN=Pds5b PE=1 SV=1	1	1	9570700000	SKQHRTSKRAQQRAESPETSAVESTQSTPQK	X;X;X;X;X;X;X;X;X;X;X;X;X;X;X;Phospho (STY);X;X;X;X;X;X;X;X;X;X;X;X;X;X;X	3	2	0.1262	899421	8.08313e-150	394.45	368.63	391.64
Titin	Ttn	34063	S	S(1)LS(1)PTYIELMRPVSELIR	sp|A2ASS6|TITIN_MOUSE Titin OS=Mus musculus OX=10090 GN=Ttn PE=1 SV=1	1	2	9513700000	RESSSSVSRLLRRRRSLSPTYIELMRPVSEL	X;X;X;Phospho (STY);X;Phospho (STY);X;Phospho (STY);X;X;X;X;X;X;X;Phospho (STY);X;Phospho (STY);X;Phospho (STY);X;X;X;X;Oxidation (M);X;X;X;X;X;X	1	3	-0.056502	781965	5e-30	209.9	188.02	184.62
Protein PRRC2C	Prrc2c	2625	T	AFGSGIDIKPGT(1)PPIGGR	sp|Q3TLH4|PRC2C_MOUSE Protein PRRC2C OS=Mus musculus OX=10090 GN=Prrc2c PE=1 SV=3	1	1	9491900000	MELKAFGSGIDIKPGTPPIGGRSTTPTSSPF	X;X;X;X;X;X;X;X;X;X;X;X;X;X;X;Phospho (STY);X;X;X;X;X;X;X;X;Phospho (STY);X;X;X;X;X;X	12	2	0.29516	907271	6.23413e-49	254.02	240.34	213.69
Rho guanine nucleotide exchange factor 6	Arhgef6	639	S	KAS(1)EEEYVIRK	sp|Q8K4I3|ARHG6_MOUSE Rho guanine nucleotide exchange factor 6 OS=Mus musculus OX=10090 GN=Arhgef6 PE=1 SV=1	1	1	9402200000	TMKKFLHKRKTERKASEEEYVIRKSTAALEE	X;X;X;X;X;X;X;X;X;X;X;X;X;X;X;Phospho (STY);X;X;X;X;X;X;X;X;Phospho (STY);Phospho (STY);X;X;X;X;X	3	3	-0.33934	188836	1.07508e-18	252.56	232.92	238.03
Zinc finger Ran-binding domain-containing protein 2	Zranb2	153	S	EVEDKES(1)EGEEEDEDEDLSK	sp|Q9R020|ZRAB2_MOUSE Zinc finger Ran-binding domain-containing protein 2 OS=Mus musculus OX=10090 GN=Zranb2 PE=1 SV=2	1	1	9331900000	AVGPASILKEVEDKESEGEEEDEDEDLSKYK	X;X;X;X;X;X;X;X;X;X;X;X;X;X;X;Phospho (STY);X;X;X;X;X;X;X;X;X;X;X;X;X;X;X	7	2	0.74343	287.09	0	573.29	505.89	444.95
Rab11 family-interacting protein 5	Rab11fip5	474	S	RGS(1)VGEKGSPSLGASPHHSSTGEEK	sp|Q8R361|RFIP5_MOUSE Rab11 family-interacting protein 5 OS=Mus musculus OX=10090 GN=Rab11fip5 PE=1 SV=2	1	1	9298700000	HHHQGLSRSEQGRRGSVGEKGSPSLGASPHH	X;X;X;X;X;X;X;X;X;X;X;X;X;X;X;Phospho (STY);X;X;X;X;X;Phospho (STY);X;Phospho (STY);X;X;X;Phospho (STY);X;X;X	3	4	-0.35839	105671	6.27648e-132	327.26	302.74	327.26
High mobility group protein HMG-I/HMG-Y	Hmga1	103	S	KLEKEEEEGIS(1)QES(1)S(1)EEEQ	sp|P17095|HMGA1_MOUSE High mobility group protein HMG-I/HMG-Y OS=Mus musculus OX=10090 GN=Hmga1 PE=1 SV=4	1	1	9277700000	KKLEKEEEEGISQESSEEEQ___________	X;X;X;X;X;X;X;X;X;X;X;Phospho (STY);X;X;Phospho (STY);Phospho (STY);X;X;X;X;X;X;X;X;X;X;X;X;X;X;X	15	3	0.33281	566249	8.76898e-79	316.18	288.5	56625
Tetratricopeptide repeat protein 7B	Ttc7b	67	S	PLRQGAS(1)PR	sp|E9Q6P5|TTC7B_MOUSE Tetratricopeptide repeat protein 7B OS=Mus musculus OX=10090 GN=Ttc7b PE=1 SV=1	1	1	9271900000	KLEQHLKEKPLRQGASPRGPRPQLTEVRKHL	X;X;X;X;X;X;X;X;X;X;X;X;X;X;X;Phospho (STY);X;X;X;X;X;X;X;X;X;X;X;X;X;X;X	7	3	0.30716	686757	0.0006947	175.6	150.03	68676
Myosin-binding protein C, cardiac-type	Mybpc3	603	T	LTIDDVT(1)PADEADYSFVPEGFACNLSAK	sp|O70468|MYPC3_MOUSE Myosin-binding protein C, cardiac-type OS=Mus musculus OX=10090 GN=Mybpc3 PE=1 SV=1	1	1	9255900000	VSHIGRVHKLTIDDVTPADEADYSFVPEGFA	X;X;X;X;X;X;X;X;X;X;X;X;X;X;X;Phospho (STY);X;X;X;X;X;X;X;X;X;X;X;X;X;X;X	7	2	-0.66274	68371	1.51374e-176	368.45	344.93	366.6
Mitochondrial import receptor subunit TOM22 homolog	Tomm22	15	S	AAAVAAAGAGEPLS(1)PEELLPKAEAEKAEEELEEDDDDELDETLSER	sp|Q9CPQ3|TOM22_MOUSE Mitochondrial import receptor subunit TOM22 homolog OS=Mus musculus OX=10090 GN=Tomm22 PE=1 SV=3	1	1	9208000000	_MAAAVAAAGAGEPLSPEELLPKAEAEKAEE	X;X;X;X;X;X;X;X;X;X;X;X;X;X;X;Phospho (STY);X;X;X;X;X;X;X;X;X;X;X;X;X;X;X	14	4	0.26966	166262	7.40181e-135	321.15	313.26	303.68
Synaptopodin	Synpo	523	S	S(1)PMVERR	sp|Q8CC35|SYNPO_MOUSE Synaptopodin OS=Mus musculus OX=10090 GN=Synpo PE=1 SV=2	1	1	9130000000	MADRSPQPQRHIMSRSPMVERRLLGQRSPVL	Oxidation (M);X;X;X;Phospho (STY);X;X;X;X;X;X;X;Oxidation (M);X;X;Phospho (STY);X;Oxidation (M);X;X;X;X;X;X;X;X;X;Phospho (STY);X;X;X	1	3	0.68679	556761	1.34747	136.32	99328	55676
Tensin-2	Tns2	1087	S	RHLPGSGQQPS(1)PPAR	sp|Q8CGB6|TNS2_MOUSE Tensin-2 OS=Mus musculus OX=10090 GN=Tns2 PE=1 SV=1	1	1	9111200000	PLPEKRHLPGSGQQPSPPARSTNQHVTFASP	X;X;X;X;X;X;X;X;X;X;X;X;X;X;X;Phospho (STY);X;X;X;X;X;X;X;X;X;X;X;X;X;X;X	11	3	0.43527	986101	6.57055e-10	184.44	152.96	153.23
TBC1 domain family member 4	Tbc1d4	348	S	HAS(1)APSHVQPSDSEK	sp|Q8BYJ6|TBCD4_MOUSE TBC1 domain family member 4 OS=Mus musculus OX=10090 GN=Tbc1d4 PE=1 SV=2	1	1	9067000000	VHENNQKTQPRRRHASAPSHVQPSDSEKNRT	X;X;X;X;X;X;X;X;X;X;X;X;X;X;X;Phospho (STY);X;X;X;X;X;X;X;X;X;X;X;X;X;X;X	3	2	0.31473	698788	3.57329e-40	287.54	262.52	273.39
Arf-GAP with SH3 domain, ANK repeat and PH domain-containing protein 2	Asap2	704	S	LLHEDLDES(1)DDDVDEKLQPSPNRR	sp|Q7SIG6|ASAP2_MOUSE Arf-GAP with SH3 domain, ANK repeat and PH domain-containing protein 2 OS=Mus musculus OX=10090 GN=Asap2 PE=1 SV=3	1	1	8916300000	HVEYEWRLLHEDLDESDDDVDEKLQPSPNRR	X;X;X;X;X;X;X;X;X;X;X;X;X;X;X;Phospho (STY);X;X;X;X;X;X;X;X;X;X;X;X;X;X;X	9	4	0.055441	173553	1.81877e-190	445	417.29	307.16
Titin	Ttn	13904	S	LVRPLYS(1)VEVMETETAR	sp|A2ASS6|TITIN_MOUSE Titin OS=Mus musculus OX=10090 GN=Ttn PE=1 SV=1	1	1	8861600000	LDIEDREIKLVRPLYSVEVMETETARFETEI	X;X;X;X;X;X;X;X;X;X;X;X;X;X;X;Phospho (STY);X;X;X;Oxidation (M);X;X;X;X;X;X;X;X;X;X;X	7	2	0.047905	966236	7.26172e-27	225.29	211.62	178.88
A-kinase anchor protein 12	Akap12	613	S	RPS(1)ES(1)DKEEELDK	sp|Q9WTQ5|AKA12_MOUSE A-kinase anchor protein 12 OS=Mus musculus OX=10090 GN=Akap12 PE=1 SV=1	1	1	8784000000	SFKKMVTPKKRVRRPSESDKEEELDKVKSAT	Phospho (STY);X;X;X;X;X;X;X;X;X;X;X;X;X;X;Phospho (STY);X;Phospho (STY);X;X;X;X;X;X;X;X;X;X;X;X;X	3	2	0.028416	117081	2.07497e-31	274.1	211.37	117.08
Obscurin	Obscn	5699	S	RMS(1)REPT(1)LDSISELPEEDSR	sp|A2AAJ9|OBSCN_MOUSE Obscurin OS=Mus musculus OX=10090 GN=Obscn PE=1 SV=3	1	1	8777200000	DLHLLWEALARKRRMSREPTLDSISELPEED	X;X;X;X;X;X;X;X;X;X;X;X;X;X;Oxidation (M);Phospho (STY);X;X;X;Phospho (STY);X;X;Phospho (STY);X;X;X;X;X;X;X;X	3	3	-0.04053	78139	1.16546e-116	349.36	319.17	190.48
Eukaryotic translation initiation factor 4 gamma 1	Eif4g1	708	S	GPAGLGPRRS(1)QQGPR	sp|Q6NZJ6|IF4G1_MOUSE Eukaryotic translation initiation factor 4 gamma 1 OS=Mus musculus OX=10090 GN=Eif4g1 PE=1 SV=1	1	1	8763600000	GGELPRGPAGLGPRRSQQGPRKETRKIISSV	X;X;X;X;X;X;X;X;X;X;X;X;X;X;X;Phospho (STY);X;X;X;X;X;X;X;X;X;X;X;X;Phospho (STY);Phospho (STY);X	10	3	-0.14571	171676	7.18428e-16	210.57	199.25	171.68
RNA-binding protein 25	Rbm25	672	S	LGASNS(1)PGQPNSVK	sp|B2RY56|RBM25_MOUSE RNA-binding protein 25 OS=Mus musculus OX=10090 GN=Rbm25 PE=1 SV=2	1	1	8737400000	HRPKIGLSLKLGASNSPGQPNSVKRKKLPVD	X;X;X;X;X;X;X;X;X;X;X;X;X;X;X;Phospho (STY);X;X;X;X;X;X;X;X;X;X;X;X;X;X;X	6	2	-0.081038	106195	1.641e-102	367.69	337.68	340.47
Junctophilin-2	Jph2	613	S	RSDSAPPSPVSATVPEEEPPAPRS(1)PVPAK	sp|Q9ET78|JPH2_MOUSE Junctophilin-2 OS=Mus musculus OX=10090 GN=Jph2 PE=1 SV=2	1	1	8732500000	PVSATVPEEEPPAPRSPVPAKQATLEPKPIV	X;X;Phospho (STY);X;Phospho (STY);X;X;X;X;X;X;X;X;X;X;Phospho (STY);X;X;X;X;X;X;X;Phospho (STY);X;X;X;X;X;X;X	24	3	0.15014	143723	2.07136e-103	301.88	281.12	301.88
Myosin-6	Myh6	1544	S	QLEVEKLELQS(1)ALEEAEASLEHEEGK	sp|Q02566|MYH6_MOUSE Myosin-6 OS=Mus musculus OX=10090 GN=Myh6 PE=1 SV=2	1	1	8576600000	EKIRKQLEVEKLELQSALEEAEASLEHEEGK	X;X;X;X;X;X;X;X;X;X;X;X;X;X;X;Phospho (STY);X;X;X;X;X;X;X;X;X;X;X;X;X;X;X	11	3	0.287	171804	0	512.75	487.47	433.72
Bcl-2-associated transcription factor 1	Bclaf1	510	S	LKELFDYS(1)PPLHK	sp|Q8K019|BCLF1_MOUSE Bcl-2-associated transcription factor 1 OS=Mus musculus OX=10090 GN=Bclaf1 PE=1 SV=2	1	1	8564500000	PEQVKSEKLKELFDYSPPLHKSLDAREKSIF	X;X;X;X;X;X;X;X;X;X;X;X;X;X;X;Phospho (STY);X;X;X;X;X;X;X;X;X;X;X;X;X;X;X	8	3	0.37284	130187	1.1585e-19	233.92	201.49	175.39
1-phosphatidylinositol 4,5-bisphosphate phosphodiesterase gamma-1	Plcg1	1248	S	AREGS(1)FEAR	sp|Q62077|PLCG1_MOUSE 1-phosphatidylinositol 4,5-bisphosphate phosphodiesterase gamma-1 OS=Mus musculus OX=10090 GN=Plcg1 PE=1 SV=2	1	1	8539900000	SDASSQLFHVRAREGSFEARYQQPFEDFRIS	Phospho (STY);X;X;X;X;X;X;X;X;X;X;X;X;X;X;Phospho (STY);X;X;X;X;X;X;X;X;X;X;X;X;X;X;Phospho (STY)	5	3	0.23095	783239	0.000139608	172.13	107.42	78324
Protein phosphatase 1J	Ppm1j	75	S	TAETTVSFSRPTFLQLS(1)PGGLR	sp|Q149T7|PPM1J_MOUSE Protein phosphatase 1J OS=Mus musculus OX=10090 GN=Ppm1j PE=1 SV=1	1	1	8484700000	AETTVSFSRPTFLQLSPGGLRRADDHAGRAV	X;X;X;X;X;X;X;X;X;X;X;X;X;X;X;Phospho (STY);X;X;X;X;X;X;X;X;X;X;X;X;X;X;X	17	2	0.56306	131.16	1.10449e-202	421	396.29	355.19
Synaptopodin	Synpo	258	S	VAS(1)EEEEVPLVVYLK	sp|Q8CC35|SYNPO_MOUSE Synaptopodin OS=Mus musculus OX=10090 GN=Synpo PE=1 SV=2	1	1	8475300000	YSEEASLLRHLEKVASEEEEVPLVVYLKENA	X;X;X;X;X;X;X;X;X;X;X;X;X;X;X;Phospho (STY);X;X;X;X;X;X;X;X;X;X;X;X;X;X;X	3	2	0.10061	280649	4.04524e-85	345.25	310.82	297.03
Creatine kinase S-type, mitochondrial	Ckmt2	148	S	HPTDLDAS(1)K	sp|Q6P8J7|KCRS_MOUSE Creatine kinase S-type, mitochondrial OS=Mus musculus OX=10090 GN=Ckmt2 PE=1 SV=1	1	1	8474600000	GYDPRVMKHPTDLDASKITHGQFDERYVLSS	X;X;X;X;X;X;Oxidation (M);X;X;X;X;X;X;X;X;Phospho (STY);X;X;X;X;X;X;X;X;X;X;Phospho (STY);X;X;X;Phospho (STY)	8	2	-0.22232	142011	6.6484e-27	203.94	195.66	203.78
Cordon-bleu protein-like 1	Cobll1	546	S	ITVEKDPDSALGIS(1)DGETSPSSK	sp|Q3UMF0|COBL1_MOUSE Cordon-bleu protein-like 1 OS=Mus musculus OX=10090 GN=Cobll1 PE=1 SV=2	1	1	8402200000	MRITVEKDPDSALGISDGETSPSSKGKTQEG	Oxidation (M);X;X;X;X;X;X;X;X;X;X;X;X;X;X;Phospho (STY);X;X;X;Phospho (STY);Phospho (STY);X;X;X;X;X;X;X;X;X;X	14	2	-0.56892	958932	0	496.77	466.28	496.77
Sodium channel protein type 5 subunit alpha	Scn5a	484	S	RLS(1)S(1)GT(1)EDGGDDRLPK	sp|Q9JJV9|SCN5A_MOUSE Sodium channel protein type 5 subunit alpha OS=Mus musculus OX=10090 GN=Scn5a PE=1 SV=2	1	1	8372000000	VTNHERRSKRRKRLSSGTEDGGDDRLPKSDS	X;X;X;X;X;X;X;X;X;X;X;X;X;X;Phospho (STY);Phospho (STY);X;Phospho (STY);X;X;X;X;X;X;X;X;X;X;Phospho (STY);X;X	4	3	-0.2621	675633	2.35974e-41	269.55	224.36	67563
Ras GTPase-activating protein-binding protein 1	G3bp1	149	S	YQDEVFGGFVTEPQEES(1)EEEVEEPEER	sp|P97855|G3BP1_MOUSE Ras GTPase-activating protein-binding protein 1 OS=Mus musculus OX=10090 GN=G3bp1 PE=1 SV=1	1	1	8355000000	QDEVFGGFVTEPQEESEEEVEEPEERQQTPE	X;X;X;X;X;X;X;X;X;X;X;X;X;X;X;Phospho (STY);X;X;X;X;X;X;X;X;X;X;X;X;X;X;X	17	2	-0.39594	157209	1.68878e-257	452.99	435.37	452.99
CLIP-associating protein 1	Clasp1	1193	S	FSFRS(1)QEDLNEPIKR	sp|Q80TV8|CLAP1_MOUSE CLIP-associating protein 1 OS=Mus musculus OX=10090 GN=Clasp1 PE=1 SV=2	1	1	8327500000	SLRGVTEAIEKFSFRSQEDLNEPIKRDGKKD	X;X;X;X;X;X;X;X;X;X;X;X;X;X;X;Phospho (STY);X;X;X;X;X;X;X;X;X;X;X;X;X;X;X	5	3	-0.016709	804751	9.48093e-49	292.6	257.85	259.18
Tight junction protein ZO-1	Tjp1	125	S	KKVQIPVSHPDPEPVS(1)DNEDDS(1)YDEEVHDPR	sp|P39447|ZO1_MOUSE Tight junction protein ZO-1 OS=Mus musculus OX=10090 GN=Tjp1 PE=1 SV=2	1	1	8326300000	KKVQIPVSHPDPEPVSDNEDDSYDEEVHDPR	X;X;X;X;X;X;X;X;X;X;X;X;X;X;X;Phospho (STY);X;X;X;X;X;Phospho (STY);Phospho (STY);X;X;X;X;X;X;X;X	16	4	0.13642	108.21	6.11687e-73	260.35	250.64	260.35
Voltage-dependent L-type calcium channel subunit alpha-1C	Cacna1c	1691	S	EAVSAAS(1)EDDIFRR	sp|Q01815|CAC1C_MOUSE Voltage-dependent L-type calcium channel subunit alpha-1C OS=Mus musculus OX=10090 GN=Cacna1c PE=1 SV=1	1	1	8305000000	EEELDKAMKEAVSAASEDDIFRRAGGLFGNH	X;X;X;X;X;X;X;Oxidation (M);X;X;X;X;X;X;X;Phospho (STY);X;X;X;X;X;X;X;X;X;X;X;X;X;X;X	7	2	0.048764	113148	1.04629e-100	365.69	365.69	343.38
Myosin-7	Myh7	1550	S	LELQSALEEAEAS(1)LEHEEGKILR	sp|Q91Z83|MYH7_MOUSE Myosin-7 OS=Mus musculus OX=10090 GN=Myh7 PE=2 SV=1	1	1	8112800000	AEKLELQSALEEAEASLEHEEGKILRAQLEF	X;X;X;X;X;X;X;X;X;X;X;X;X;X;X;Phospho (STY);X;X;X;X;X;X;X;X;X;X;X;X;X;X;X	13	4	0.24107	178028	4.74768e-212	437.84	394.65	246.4
ATP synthase subunit alpha, mitochondrial	Atp5f1a	166	S	VVDALGNAIDGKGPIGS(1)K	sp|Q03265|ATPA_MOUSE ATP synthase subunit alpha, mitochondrial OS=Mus musculus OX=10090 GN=Atp5f1a PE=1 SV=1	1	1	8059000000	VDALGNAIDGKGPIGSKTRRRVGLKAPGIIP	X;X;X;X;X;X;X;X;X;X;X;X;X;X;X;Phospho (STY);X;X;X;X;X;X;X;X;X;X;X;X;X;X;X	17	3	0.29514	149067	4.11275e-121	379.88	338.9	149.07
Electron transfer flavoprotein subunit alpha, mitochondrial	Etfa	140	S	LNVAPVSDIIEIKS(1)PDTFVR	sp|Q99LC5|ETFA_MOUSE Electron transfer flavoprotein subunit alpha, mitochondrial OS=Mus musculus OX=10090 GN=Etfa PE=1 SV=2	1	1	8053900000	AKLNVAPVSDIIEIKSPDTFVRTIYAGNALC	X;X;X;X;X;X;X;X;X;X;X;X;X;X;X;Phospho (STY);X;X;X;X;X;X;X;X;X;X;X;X;X;X;X	14	2	0.32606	699287	2.56347e-212	440.68	416.27	415.97
Serine/arginine repetitive matrix protein 1	Srrm1	616	S	RYS(1)PPIQR	sp|Q52KI8|SRRM1_MOUSE Serine/arginine repetitive matrix protein 1 OS=Mus musculus OX=10090 GN=Srrm1 PE=1 SV=2	1	1	8037000000	PSPPPRRRSPSPRRYSPPIQRRYSPSPPPKR	X;Phospho (STY);X;X;X;X;X;X;X;X;X;X;X;X;X;Phospho (STY);X;X;X;X;X;X;X;Phospho (STY);X;Phospho (STY);X;X;X;X;X	3	2	0.11331	121228	0.000608588	187.33	123.93	184.9
SH3 and multiple ankyrin repeat domains protein 3	Shank3	1134	S	ALASQTPSRS(0.002)PT(0.998)PVHS(1)PDADRPGPLFVDVQTR	sp|Q4ACU6|SHAN3_MOUSE SH3 and multiple ankyrin repeat domains protein 3 OS=Mus musculus OX=10090 GN=Shank3 PE=1 SV=3	1	1	8022800000	ALASQTPSRSPTPVHSPDADRPGPLFVDVQT	X;X;X;X;X;Phospho (STY);X;Phospho (STY);X;Phospho (STY);X;Phospho (STY);X;X;X;Phospho (STY);X;X;X;X;X;X;X;X;X;X;X;X;X;X;X	16	4	0.25738	103838	2.07601e-170	357.24	339.1	305.15
Myosin-6	Myh6	1364;1362	S	VLS(1)KANS(1)EVAQWR	sp|Q02566|MYH6_MOUSE Myosin-6 OS=Mus musculus OX=10090 GN=Myh6 PE=1 SV=2;sp|Q91Z83|MYH7_MOUSE Myosin-7 OS=Mus musculus OX=10090 GN=Myh7 PE=2 SV=1	1	1	8001100000	YEEEMEAKAELQRVLSKANSEVAQWRTKYET;YEEETEAKAELQRVLSKANSEVAQWRTKYET	X;X;X;X;Oxidation (M);X;X;X;X;X;X;X;X;X;X;Phospho (STY);X;X;X;Phospho (STY);X;X;X;X;X;X;Phospho (STY);X;Phospho (STY);X;X	3	3	0.25475	592522	1.31055e-41	306.14	291.67	59252
3-phosphoinositide-dependent protein kinase 1	Pdpk1	244	S	ANS(1)FVGTAQYVSPELLTEK	sp|Q9Z2A0|PDPK1_MOUSE 3-phosphoinositide-dependent protein kinase 1 OS=Mus musculus OX=10090 GN=Pdpk1 PE=1 SV=2	1	1	7985400000	TAKVLSPESKQARANSFVGTAQYVSPELLTE	X;X;X;X;X;X;X;X;X;X;X;X;X;X;X;Phospho (STY);X;X;X;X;X;X;X;X;X;X;X;X;X;X;X	3	2	-0.13829	841626	4.53418e-91	334.62	307.19	296.85
Nascent polypeptide-associated complex subunit alpha, muscle-specific form	Naca	1583	S	S(1)PKIPSSK	sp|P70670|NACAM_MOUSE Nascent polypeptide-associated complex subunit alpha, muscle-specific form OS=Mus musculus OX=10090 GN=Naca PE=1 SV=2	1	1	7899200000	ELKEAPATLPPSPTKSPKIPSSKKAPRTSAP	X;X;X;X;X;X;X;Phospho (STY);X;X;X;Phospho (STY);X;Phospho (STY);X;Phospho (STY);X;X;X;X;X;X;X;X;X;X;X;X;X;X;X	1	2	0.31861	811235	2.83274e-25	206.64	176.92	144.55
Caveolae-associated protein 4	Cavin4	236	S	LRQS(1)GERLR	sp|A2AMM0|CAVN4_MOUSE Caveolae-associated protein 4 OS=Mus musculus OX=10090 GN=Cavin4 PE=1 SV=1	1	1	7896400000	RTRIVTPERRERLRQSGERLRQSGERLRQSG	X;X;X;X;X;Phospho (STY);X;X;X;X;X;X;X;X;X;Phospho (STY);X;X;X;X;X;X;X;X;X;X;X;X;X;Phospho (STY);X	4	2	0.66187	646877	4.28218	172.74	83.31	64688
Syntaxin-4	Stx4	15	S	THELRQGDNIS(1)DDEDEVR	sp|P70452|STX4_MOUSE Syntaxin-4 OS=Mus musculus OX=10090 GN=Stx4 PE=1 SV=1	1	1	7872500000	_MRDRTHELRQGDNISDDEDEVRVALVVHSG	X;X;X;X;X;X;X;X;X;X;X;X;X;X;X;Phospho (STY);X;X;X;X;X;X;X;X;X;X;X;X;X;X;X	11	3	-0.85034	168909	1.59355e-71	342.48	325.32	246.59
Serine/arginine repetitive matrix protein 1	Srrm1	745	T	RVS(1)RT(1)PEPK	sp|Q52KI8|SRRM1_MOUSE Serine/arginine repetitive matrix protein 1 OS=Mus musculus OX=10090 GN=Srrm1 PE=1 SV=2	1	1	7868200000	QSPSPSTRPIRRVSRTPEPKKIKKTAMATQR	X;Phospho (STY);X;Phospho (STY);X;X;X;X;X;X;X;X;X;Phospho (STY);X;Phospho (STY);X;X;X;X;X;X;X;X;X;X;X;X;X;X;X	5	2	0.21926	636912	0.00517041	140.48	86886	63691
Serine/arginine repetitive matrix protein 1	Srrm1	743	S	RVS(1)RT(1)PEPK	sp|Q52KI8|SRRM1_MOUSE Serine/arginine repetitive matrix protein 1 OS=Mus musculus OX=10090 GN=Srrm1 PE=1 SV=2	1	1	7866000000	GRQSPSPSTRPIRRVSRTPEPKKIKKTAMAT	X;X;X;Phospho (STY);X;Phospho (STY);X;X;X;X;X;X;X;X;X;Phospho (STY);X;Phospho (STY);X;X;X;X;X;X;X;X;X;X;X;X;X	3	2	0.21926	636912	0.00517041	108.24	92863	63691
LIM domain-binding protein 3	Ldb3	98	S	SKRPIPISTTAPPIQS(1)PLPVIPHQK	sp|Q9JKS4|LDB3_MOUSE LIM domain-binding protein 3 OS=Mus musculus OX=10090 GN=Ldb3 PE=1 SV=1	1	1	7819000000	SKRPIPISTTAPPIQSPLPVIPHQKDPALDT	X;X;X;X;X;X;X;X;X;X;X;X;X;X;X;Phospho (STY);X;X;X;X;X;X;X;X;X;X;X;X;X;X;X	16	3	0.28145	787791	7.44444e-24	192.89	185.13	159.89
Cleavage stimulation factor subunit 3	Cstf3	691	S	RPNEDS(1)DEDEEKGAVVPPVHDIYR	sp|Q99LI7|CSTF3_MOUSE Cleavage stimulation factor subunit 3 OS=Mus musculus OX=10090 GN=Cstf3 PE=1 SV=1	1	1	7778400000	SSAVLTKAVKRPNEDSDEDEEKGAVVPPVHD	X;X;X;X;X;X;X;X;X;X;X;X;X;X;X;Phospho (STY);X;X;X;X;X;X;X;X;X;X;X;X;X;X;X	6	4	-0.15696	192.4	1.6145e-60	342.38	271.23	201.73
Ceramide transfer protein	Cert1	373	S	FVQKPYS(1)R	sp|Q9EQG9|CERT_MOUSE Ceramide transfer protein OS=Mus musculus OX=10090 GN=Cert1 PE=1 SV=1	1	1	7746600000	TFSSVGTHRFVQKPYSRSSSMSSIDLVSASD	X;X;X;X;X;X;X;X;X;X;X;X;X;X;X;Phospho (STY);X;Phospho (STY);Phospho (STY);Phospho (STY);Oxidation (M);Phospho (STY);Phospho (STY);X;X;X;X;X;X;X;X	7	3	0.059226	974629	0.0044045	132.01	121.64	112.13
Unconventional myosin-XVIIIa	Myo18a	1966	S	NKLEGDS(1)DVDS(1)ELEDRVDGVK	sp|Q9JMH9|MY18A_MOUSE Unconventional myosin-XVIIIa OS=Mus musculus OX=10090 GN=Myo18a PE=1 SV=2	1	1	7690600000	MVTKYQKKKNKLEGDSDVDSELEDRVDGVKS	Oxidation (M);X;X;X;X;X;X;X;X;X;X;X;X;X;X;Phospho (STY);X;X;X;Phospho (STY);X;X;X;X;X;X;X;X;X;X;X	7	3	0.066386	112987	7.71678e-150	385.97	346.62	112.99
Catenin alpha-1	Ctnna1	641	S	TPEELDDS(1)DFETEDFDVR	sp|P26231|CTNA1_MOUSE Catenin alpha-1 OS=Mus musculus OX=10090 GN=Ctnna1 PE=1 SV=1	1	1	7659800000	RKAVLMIRTPEELDDSDFETEDFDVRSRTSV	X;X;X;X;X;X;X;X;X;X;X;X;X;X;X;Phospho (STY);X;X;X;X;X;X;X;X;X;X;Phospho (STY);X;Phospho (STY);Phospho (STY);X	8	2	0.11803	170851	0	561.58	533.04	556.59
Nuclear ubiquitous casein and cyclin-dependent kinase substrate 1	Nucks1	19	S	VVDYSQFQES(1)DDADEDYGR	sp|Q80XU3|NUCKS_MOUSE Nuclear ubiquitous casein and cyclin-dependent kinase substrate 1 OS=Mus musculus OX=10090 GN=Nucks1 PE=1 SV=1	1	1	7655700000	PVRNRKVVDYSQFQESDDADEDYGRDSGPPA	X;X;X;X;X;X;X;X;X;X;X;X;X;X;X;Phospho (STY);X;X;X;X;X;X;X;X;X;X;X;X;X;X;X	10	2	0.4197	155.34	4.12537e-178	366.48	353.49	273.82
Myosin-6	Myh6	1720;1718	S	VQLLHS(1)QNTSLINQK	sp|Q02566|MYH6_MOUSE Myosin-6 OS=Mus musculus OX=10090 GN=Myh6 PE=1 SV=2;sp|Q91Z83|MYH7_MOUSE Myosin-7 OS=Mus musculus OX=10090 GN=Myh7 PE=2 SV=1	1	1	7601800000	EQELIETSERVQLLHSQNTSLINQKKKMDAD;EQELIETSERVQLLHSQNTSLINQKKKMESD	X;X;X;X;X;X;Phospho (STY);X;X;X;X;X;X;X;X;Phospho (STY);X;X;X;Phospho (STY);X;X;X;X;X;X;X;Oxidation (M);X;Phospho (STY);X	6	3	0.10612	707889	2.61422e-86	361.61	326.27	223.11
Transmembrane and coiled-coil domains protein 1	Tmcc1	378	S	NKFGS(1)ADNIPNLKDS(1)LEEGQVDDGGK	sp|Q69ZZ6|TMCC1_MOUSE Transmembrane and coiled-coil domains protein 1 OS=Mus musculus OX=10090 GN=Tmcc1 PE=1 SV=2	1	1	7596800000	SKPREIASLIRNKFGSADNIPNLKDSLEEGQ	X;X;X;X;X;X;X;X;X;X;X;X;X;X;X;Phospho (STY);X;X;X;X;X;X;X;X;X;Phospho (STY);X;X;X;X;X	5	3	0.13654	118803	4.37352e-179	387.91	371.51	118.8
Obscurin	Obscn	5703	T	EPT(1)LDSISELPEEDSR	sp|A2AAJ9|OBSCN_MOUSE Obscurin OS=Mus musculus OX=10090 GN=Obscn PE=1 SV=3	1	1	7559900000	LWEALARKRRMSREPTLDSISELPEEDSRVQ	X;X;X;X;X;X;X;X;X;X;Oxidation (M);Phospho (STY);X;X;X;Phospho (STY);X;X;Phospho (STY);X;X;X;X;X;X;X;X;X;X;X;X	3	2	-0.12082	799009	1.11687e-67	296.81	261.6	172.43
Striated muscle-specific serine/threonine-protein kinase	Speg	2019	S	RGS(1)S(0.993)AES(0.007)ALPR	sp|Q62407|SPEG_MOUSE Striated muscle-specific serine/threonine-protein kinase OS=Mus musculus OX=10090 GN=Speg PE=1 SV=2	1	1	7550500000	SPDGPSPRRPELRRGSSAESALPRVGSREPG	Phospho (STY);X;X;X;X;X;X;X;X;X;X;X;X;X;X;Phospho (STY);Phospho (STY);X;X;Phospho (STY);X;X;X;X;X;X;Phospho (STY);X;X;X;X	3	2	0.030573	832075	0.000153477	188.81	140.16	188.81
Heat shock 70 kDa protein 12B	Hspa12b	25	S	SPVPS(1)PPGSPR	sp|Q9CZJ2|HS12B_MOUSE Heat shock 70 kDa protein 12B OS=Mus musculus OX=10090 GN=Hspa12b PE=1 SV=1	1	1	7505800000	QGLYISSSPERSPVPSPPGSPRTQESCGIAP	X;X;X;X;X;Phospho (STY);Phospho (STY);Phospho (STY);X;X;X;Phospho (STY);X;X;X;Phospho (STY);X;X;X;Phospho (STY);X;X;X;X;X;X;X;X;X;X;X	5	2	0.2615	666315	5.52972e-108	295.81	281.74	184.58
Myosin light chain kinase 3	Mylk3	155	S	KGS(1)LADGPEENK	sp|Q3UIZ8|MYLK3_MOUSE Myosin light chain kinase 3 OS=Mus musculus OX=10090 GN=Mylk3 PE=1 SV=1	1	1	7484600000	VADFIMQGTVPGRKGSLADGPEENKEQAEVA	X;X;X;X;X;Oxidation (M);X;X;X;X;X;X;X;X;X;Phospho (STY);X;X;X;X;X;X;X;X;X;X;X;X;X;X;X	3	2	-0.29677	268405	1.20184e-73	328.08	242.07	268.41
Serine/threonine-protein phosphatase 6 regulatory subunit 3	Ppp6r3	588	S	IQQFDDGGS(1)DEEDIWEEK	sp|Q922D4|PP6R3_MOUSE Serine/threonine-protein phosphatase 6 regulatory subunit 3 OS=Mus musculus OX=10090 GN=Ppp6r3 PE=1 SV=1	1	1	7469700000	EACCKERIQQFDDGGSDEEDIWEEKHIAFTP	X;X;X;X;X;X;X;X;X;X;X;X;X;X;X;Phospho (STY);X;X;X;X;X;X;X;X;X;X;X;X;X;X;X	9	3	0.48313	140592	2.775e-293	506.43	475.08	140.59
Serine/arginine repetitive matrix protein 1	Srrm1	915	S	KET(1)ES(1)EAEDDNLDDLER	sp|Q52KI8|SRRM1_MOUSE Serine/arginine repetitive matrix protein 1 OS=Mus musculus OX=10090 GN=Srrm1 PE=1 SV=2	1	1	7450700000	QEEPAAAPEPRKETESEAEDDNLDDLERHLR	X;X;X;X;X;X;X;X;X;X;X;X;X;Phospho (STY);X;Phospho (STY);X;X;X;X;X;X;X;X;X;X;X;X;X;X;X	5	2	-0.38742	940103	2.99285e-242	483.73	419.84	94.01
Protein NDRG4	Ndrg4	298	S	RLS(1)GGAVPSASMTR	sp|Q8BTG7|NDRG4_MOUSE Protein NDRG4 OS=Mus musculus OX=10090 GN=Ndrg4 PE=1 SV=1	1	1	7398100000	LQGMGYIAHLKDRRLSGGAVPSASMTRLARS	X;X;X;X;X;X;X;X;X;X;X;X;X;X;X;Phospho (STY);X;X;X;X;X;X;X;Phospho (STY);Oxidation (M);X;X;X;X;X;X	3	2	-0.30208	904454	3.57852e-14	196.78	162.08	196.78
Cordon-bleu protein-like 1	Cobll1	291	S	GIFSFFQRS(1)K	sp|Q3UMF0|COBL1_MOUSE Cordon-bleu protein-like 1 OS=Mus musculus OX=10090 GN=Cobll1 PE=1 SV=2	1	1	7328900000	VKEKENKGIFSFFQRSKKKREQTASAPATPL	X;X;X;X;X;X;X;X;X;X;X;X;X;X;X;Phospho (STY);X;X;X;X;X;X;Phospho (STY);X;Phospho (STY);X;X;X;Phospho (STY);X;X	9	2	-0.45559	163391	1.36025e-30	295.83	261.15	295.83
Striated muscle-specific serine/threonine-protein kinase	Speg	531	S	APS(1)PREPGEPPLFS(0.007)RPS(0.089)T(0.904)PK	sp|Q62407|SPEG_MOUSE Striated muscle-specific serine/threonine-protein kinase OS=Mus musculus OX=10090 GN=Speg PE=1 SV=2	1	1	7264300000	VRSHESLRATLQRAPSPREPGEPPLFSRPST	X;X;Phospho (STY);X;X;Phospho (STY);X;X;X;X;X;X;X;X;X;Phospho (STY);X;X;X;X;X;X;X;X;X;X;Phospho (STY);X;X;Phospho (STY);Phospho (STY)	3	3	-0.33803	159631	3.89699e-25	202.05	181.61	202.05
Myosin-6	Myh6	1025	S	S(1)KVKLEQQVDDLEGSLEQEK	sp|Q02566|MYH6_MOUSE Myosin-6 OS=Mus musculus OX=10090 GN=Myh6 PE=1 SV=2	1	1	7264200000	DDLQAEEDKVNTLTKSKVKLEQQVDDLEGSL	X;X;X;X;X;X;X;X;X;X;X;Phospho (STY);X;X;X;Phospho (STY);X;X;X;X;X;X;X;X;X;X;X;X;X;Phospho (STY);X	1	3	0.22434	129021	2.49049e-215	416.89	390.51	150.22
Bcl-2-associated transcription factor 1	Bclaf1	494	S	KEVQS(1)PEQVK	sp|Q8K019|BCLF1_MOUSE Bcl-2-associated transcription factor 1 OS=Mus musculus OX=10090 GN=Bclaf1 PE=1 SV=2	1	1	7258600000	EDKGSDRITVKKEVQSPEQVKSEKLKELFDY	X;X;X;X;X;X;X;X;X;X;X;X;X;X;X;Phospho (STY);X;X;X;X;X;X;X;X;X;X;X;X;X;X;X	5	3	-0.45197	843649	4.24163e-64	340.12	291.59	84365
Nascent polypeptide-associated complex subunit alpha, muscle-specific form	Naca	1282	S	GAPNALAES(1)PAS(1)PKKVPK	sp|P70670|NACAM_MOUSE Nascent polypeptide-associated complex subunit alpha, muscle-specific form OS=Mus musculus OX=10090 GN=Naca PE=1 SV=2	1	1	7234700000	PVTLTPKGAPNALAESPASPKKVPKTAAPEE	X;X;X;X;X;X;X;X;X;X;X;X;X;X;X;Phospho (STY);X;X;Phospho (STY);X;X;X;X;X;X;X;X;X;X;X;X	9	3	0.11649	678773	3.04138e-40	260.97	213.1	67877
AP-3 complex subunit beta-1	Ap3b1	276	S	NFYES(1)EEEEEEKEK	sp|Q9Z1T1|AP3B1_MOUSE AP-3 complex subunit beta-1 OS=Mus musculus OX=10090 GN=Ap3b1 PE=1 SV=2	1	1	7210400000	REDGGLEDNEKNFYESEEEEEEKEKSSRKKS	X;X;X;X;X;X;X;X;X;X;X;X;X;X;X;Phospho (STY);X;X;X;X;X;X;X;X;X;X;X;X;X;X;X	5	2	0.35363	152938	1.32699e-39	287.07	267.02	287.07
THUMP domain-containing protein 1	Thumpd1	8	S	ATTAQQS(1)PQPVAGK	sp|Q99J36|THUM1_MOUSE THUMP domain-containing protein 1 OS=Mus musculus OX=10090 GN=Thumpd1 PE=1 SV=1	1	1	7204500000	________MATTAQQSPQPVAGKRKGKSQFL	X;X;X;X;X;X;X;X;X;X;X;X;X;X;X;Phospho (STY);X;X;X;X;X;X;X;X;X;X;X;X;X;X;X	7	2	0.48042	130061	4.68948e-41	287.78	273.09	236.05
RAF proto-oncogene serine/threonine-protein kinase	Raf1	43	S	RAS(1)DDGKLTDSSK	sp|Q99N57|RAF1_MOUSE RAF proto-oncogene serine/threonine-protein kinase OS=Mus musculus OX=10090 GN=Raf1 PE=1 SV=2	1	1	7202000000	ISPTIVQQFGYQRRASDDGKLTDSSKTSNTI	X;X;X;X;X;X;X;X;X;X;X;X;X;X;X;Phospho (STY);X;X;X;X;X;X;X;X;X;X;X;X;X;X;X	3	3	0.57056	142616	1.70596e-19	249.54	217.94	239.75
Splicing factor 45	Rbm17	155	S	RPDPDS(1)DEDEDYERER	sp|Q8JZX4|SPF45_MOUSE Splicing factor 45 OS=Mus musculus OX=10090 GN=Rbm17 PE=1 SV=1	1	1	7169100000	DRHEASGFSRRPDPDSDEDEDYERERRKRSM	X;X;X;X;X;X;X;X;X;X;X;X;X;X;X;Phospho (STY);X;X;X;X;X;X;X;X;X;X;X;X;X;Phospho (STY);Oxidation (M)	6	3	-0.33607	169559	8.29364e-71	330.82	310.16	256.11
Serine/arginine repetitive matrix protein 2	Srrm2	351	S	SAVRPS(1)PS(1)PER	sp|Q8BTI8|SRRM2_MOUSE Serine/arginine repetitive matrix protein 2 OS=Mus musculus OX=10090 GN=Srrm2 PE=1 SV=3	1	1	7154300000	EDKDKKEKSAVRPSPSPERSSTGPELPAPTP	X;X;X;X;X;X;X;X;Phospho (STY);X;X;X;X;Phospho (STY);X;Phospho (STY);X;X;X;X;X;X;X;X;X;X;X;X;X;X;X	8	2	0.074349	801999	0.011573	163.84	119.4	134.4
Semaphorin-4B	Sema4b	816	S	LGS(1)EIRDSVV	sp|Q62179|SEM4B_MOUSE Semaphorin-4B OS=Mus musculus OX=10090 GN=Sema4b PE=1 SV=2	1	1	7121100000	VEVSPVCPRPRVRLGSEIRDSVV________	X;X;X;Phospho (STY);X;X;X;X;X;X;X;X;X;X;X;Phospho (STY);X;X;X;X;X;X;X;X;X;X;X;X;X;X;X	3	2	0.05582	789947	1.17324e-09	222.75	184.73	154.41
Lamina-associated polypeptide 2, isoforms beta/delta/epsilon/gamma	Tmpo	74;74	T	GPPDFSSDEEREPT(1)PVLGSGASVGR	sp|Q61029|LAP2B_MOUSE Lamina-associated polypeptide 2, isoforms beta/delta/epsilon/gamma OS=Mus musculus OX=10090 GN=Tmpo PE=1 SV=4;sp|Q61033|LAP2A_MOUSE Lamina-associated polypeptide 2, isoforms alpha/zeta OS=Mus musculus OX=10090 GN=Tmpo PE=1 SV=4	1	1	7114300000	SKGPPDFSSDEEREPTPVLGSGASVGRGRGA	X;X;X;X;X;X;X;Phospho (STY);Phospho (STY);X;X;X;X;X;X;Phospho (STY);X;X;X;X;X;X;X;X;X;X;X;X;X;X;X	14	3	0.064432	87828	1.95081e-178	397.96	378.38	325.53
Synaptopodin	Synpo	672	S	DRAS(1)PAAAEEAVPEWASCLK	sp|Q8CC35|SYNPO_MOUSE Synaptopodin OS=Mus musculus OX=10090 GN=Synpo PE=1 SV=2	1	1	7089900000	EASNFQQEPIARDRASPAAAEEAVPEWASCL	X;X;X;X;X;X;X;X;X;X;X;X;X;X;X;Phospho (STY);X;X;X;X;X;X;X;X;X;X;X;X;Phospho (STY);X;X	4	2	-0.025088	181.24	3.63755e-90	316.45	289.02	278.76
Protein kinase C delta type	Prkcd	662	S	NLIDSMDQEAFHGFS(1)FVNPK	sp|P28867|KPCD_MOUSE Protein kinase C delta type OS=Mus musculus OX=10090 GN=Prkcd PE=1 SV=3	1	1	7073400000	KNLIDSMDQEAFHGFSFVNPKFEQFLDI___	X;X;X;X;X;X;Oxidation (M);X;X;X;X;X;X;X;X;Phospho (STY);X;X;X;X;X;X;X;X;X;X;X;X;X;X;X	15	2	-0.0036916	181278	3.4383e-238	470.24	429.89	470.24
Titin	Ttn	283	S	QQS(1)PS(1)PIRHS(1)PS(1)PVRHVR	sp|A2ASS6|TITIN_MOUSE Titin OS=Mus musculus OX=10090 GN=Ttn PE=1 SV=1	1	1	7059600000	PSIAAKAQLARQQSPSPIRHSPSPVRHVRAP	X;Phospho (STY);X;X;X;X;X;X;X;X;X;X;X;Phospho (STY);X;Phospho (STY);X;X;X;X;Phospho (STY);X;Phospho (STY);X;X;X;X;X;X;X;X	5	3	0.075999	787362	0.00969487	136.08	115.41	78736
Eukaryotic translation initiation factor 5B	Eif5b	114	S	TSFDENDS(1)EELEDKDSK	sp|Q05D44|IF2P_MOUSE Eukaryotic translation initiation factor 5B OS=Mus musculus OX=10090 GN=Eif5b PE=1 SV=2	1	1	7042700000	KKGQKGKKTSFDENDSEELEDKDSKSKKTAR	X;X;X;X;X;X;X;X;Phospho (STY);Phospho (STY);X;X;X;X;X;Phospho (STY);X;X;X;X;X;X;X;X;X;X;X;X;X;X;X	8	2	0.047904	163235	0	572.97	546.76	422.15
DNA-(apurinic or apyrimidinic site) lyase	Apex1	18	S	AAADDGEEPKS(1)EPETK	sp|P28352|APEX1_MOUSE DNA-(apurinic or apyrimidinic site) lyase OS=Mus musculus OX=10090 GN=Apex1 PE=1 SV=2	1	1	7022800000	KRGKKAAADDGEEPKSEPETKKSKGAAKKTE	X;X;X;X;X;X;X;X;X;X;X;X;X;X;X;Phospho (STY);X;X;X;X;X;X;X;X;X;X;X;X;X;X;X	11	2	0.22693	100086	1.29836e-109	362.82	342.53	306.07
Myosin light chain kinase 3	Mylk3	432	S	DWRDETVGTTDLQQGIDPGAVS(1)PEPGKDHAAQGPGR	sp|Q3UIZ8|MYLK3_MOUSE Myosin light chain kinase 3 OS=Mus musculus OX=10090 GN=Mylk3 PE=1 SV=1	1	1	6997400000	VGTTDLQQGIDPGAVSPEPGKDHAAQGPGRT	X;X;X;X;X;X;X;X;X;X;X;X;X;X;X;Phospho (STY);X;X;X;X;X;X;X;X;X;X;X;X;X;X;X	22	4	-0.21623	160941	1.21546e-130	321.71	305.7	248.48
Nucleobindin-1	Nucb1	368	S	AQRLS(1)QETEALGR	sp|Q02819|NUCB1_MOUSE Nucleobindin-1 OS=Mus musculus OX=10090 GN=Nucb1 PE=1 SV=2	1	1	6982200000	LAAREAELNARAQRLSQETEALGRSQDRLEA	X;X;X;X;X;X;X;X;X;X;X;X;X;X;X;Phospho (STY);X;X;X;X;X;X;X;X;X;X;X;X;X;X;X	5	3	0.32319	665692	6.58009e-41	301.75	261.88	222.57
BolA-like protein 1	Bola1	81	S	FEGMS(1)PLQR	sp|Q9D8S9|BOLA1_MOUSE BolA-like protein 1 OS=Mus musculus OX=10090 GN=Bola1 PE=1 SV=1	1	1	6958500000	THFRVAVVSSRFEGMSPLQRHRLVHEALSEE	X;X;X;X;X;X;X;X;X;X;X;X;X;X;Oxidation (M);Phospho (STY);X;X;X;X;X;X;X;X;X;X;X;X;X;X;X	5	2	-0.22217	120062	6.79361e-17	208.63	193.19	120.06
182 kDa tankyrase-1-binding protein	Tnks1bp1	1611	S	VPS(1)S(1)DEEVVEEPQSR	sp|P58871|TB182_MOUSE 182 kDa tankyrase-1-binding protein OS=Mus musculus OX=10090 GN=Tnks1bp1 PE=1 SV=2	1	1	6946400000	RLFQDSTEPRASRVPSSDEEVVEEPQSRRTR	X;X;X;X;X;X;X;X;X;X;X;X;X;X;X;Phospho (STY);Phospho (STY);X;X;X;X;X;X;X;X;X;X;X;X;X;X	3	2	0.10917	201325	3.06759e-33	236.67	221.04	236.67
General vesicular transport factor p115	Uso1	940	S	LKDLGHPVEEEDES(1)GDQEDDDDEIDDGDKDQDI	sp|Q9Z1Z0|USO1_MOUSE General vesicular transport factor p115 OS=Mus musculus OX=10090 GN=Uso1 PE=1 SV=2	1	1	6939900000	SKLKDLGHPVEEEDESGDQEDDDDEIDDGDK	X;X;X;X;X;X;X;X;X;X;X;X;X;X;X;Phospho (STY);X;X;X;X;X;X;X;X;X;X;X;X;X;X;X	14	3	0.11908	210989	1.34172e-276	437.89	427.84	210.99
Afadin	Afdn	1182	S	SSPNVANQPPS(1)PGGK	sp|Q9QZQ1|AFAD_MOUSE Afadin OS=Mus musculus OX=10090 GN=Afdn PE=1 SV=3	1	1	6882900000	RADHRSSPNVANQPPSPGGKGPYTSGTAAKI	X;X;X;X;X;Phospho (STY);Phospho (STY);X;X;X;X;X;X;X;X;Phospho (STY);X;X;X;X;X;X;X;X;X;X;X;X;X;X;X	11	2	-0.073392	214239	2.63439e-65	276.47	250.77	242.44
Protein prune homolog 2	Prune2	1682	S	IISTS(0.011)S(0.291)GS(0.698)GNDS(1)GGDEELLEK	sp|Q52KR3|PRUN2_MOUSE Protein prune homolog 2 OS=Mus musculus OX=10090 GN=Prune2 PE=1 SV=2	1	1	6881100000	EGTRIISTSSGSGNDSGGDEELLEKELHLAT	X;X;X;X;X;X;X;Phospho (STY);Phospho (STY);Phospho (STY);X;Phospho (STY);X;X;X;Phospho (STY);X;X;X;X;X;X;X;X;X;X;X;X;X;X;X	12	2	0.3666	888992	1.13957e-149	383.91	362.81	274.75
RNA binding motif protein, X-linked-like-1	Rbmxl1	205;208	S	DVYLS(1)PR	sp|Q91VM5|RMXL1_MOUSE RNA binding motif protein, X-linked-like-1 OS=Mus musculus OX=10090 GN=Rbmxl1 PE=2 SV=1;sp|Q9WV02|RBMX_MOUSE RNA-binding motif protein, X chromosome OS=Mus musculus OX=10090 GN=Rbmx PE=1 SV=1	1	1	6879800000	PPRREPLPSRRDVYLSPRDDGYSTKDSYSSR	X;X;X;X;X;X;X;X;X;X;X;X;X;X;X;Phospho (STY);X;X;X;X;X;X;X;X;X;X;X;X;X;X;X	5	2	0.082274	964491	3.22308e-20	221.78	190.25	143.28
Protein prune homolog 2	Prune2	2638	S	DSGPES(1)PGRTPEPFLSLSLDKGPK	sp|Q52KR3|PRUN2_MOUSE Protein prune homolog 2 OS=Mus musculus OX=10090 GN=Prune2 PE=1 SV=2	1	1	6854800000	EVGDPPTETRDSGPESPGRTPEPFLSLSLDK	X;X;X;X;X;X;X;X;X;X;X;X;X;X;X;Phospho (STY);X;X;X;X;X;X;X;X;X;X;X;X;X;X;X	6	3	-0.15103	65757	1.29555e-237	466.99	417.22	344.96
Uncharacterized protein KIAA1143 homolog	PE=1 SV=1	50	S	KIQPQLPDEDGNHS(1)DKEDEQPQVVVLK	sp|Q8K039|K1143_MOUSE Uncharacterized protein KIAA1143 homolog OS=Mus musculus OX=10090 PE=1 SV=1	1	1	6834800000	TKKIQPQLPDEDGNHSDKEDEQPQVVVLKKG	X;X;X;X;X;X;X;X;X;X;X;X;X;X;X;Phospho (STY);X;X;X;X;X;X;X;X;X;X;X;X;X;X;X	14	3	0.22169	128596	1.84432e-178	373.24	353.83	128.6
Calcium-regulated heat stable protein 1	Carhsp1	31	S	DRS(1)PS(1)PLR	sp|Q9CR86|CHSP1_MOUSE Calcium-regulated heat stable protein 1 OS=Mus musculus OX=10090 GN=Carhsp1 PE=1 SV=1	1	1	6822900000	QTSVGLLDTPRTRDRSPSPLRGNVVPSPLPT	X;X;X;X;X;X;X;X;X;X;X;X;X;X;X;Phospho (STY);X;Phospho (STY);X;X;X;X;X;X;X;X;Phospho (STY);X;X;X;X	3	2	0.1347	901036	5.25456e-17	193.83	142.4	90104
BCL2/adenovirus E1B 19 kDa protein-interacting protein 3	Bnip3	60	S	SSHCDS(1)PPRSQTPQDTNR	sp|O55003|BNIP3_MOUSE BCL2/adenovirus E1B 19 kDa protein-interacting protein 3 OS=Mus musculus OX=10090 GN=Bnip3 PE=1 SV=1	1	1	6815200000	QHESGRSSSKSSHCDSPPRSQTPQDTNRAEI	X;X;X;Phospho (STY);X;X;Phospho (STY);X;X;X;X;X;X;X;X;Phospho (STY);X;X;X;Phospho (STY);X;Phospho (STY);X;X;X;X;X;X;X;X;X	6	3	-0.40825	736751	5.35615e-103	290.08	260.71	239.57
Nucleophosmin	Npm1	125	S	LKCGSGPVHISGQHLVAVEEDAES(1)EDEDEEDVK	sp|Q61937|NPM_MOUSE Nucleophosmin OS=Mus musculus OX=10090 GN=Npm1 PE=1 SV=1	1	1	6810500000	HISGQHLVAVEEDAESEDEDEEDVKLLGMSG	X;X;X;X;X;X;X;X;X;X;X;X;X;X;X;Phospho (STY);X;X;X;X;X;X;X;X;X;X;X;X;Oxidation (M);X;X	24	3	0.46339	164136	0	514.76	499.53	277.88
Dystonin	Dst	1970	S	QEEGGS(1)DGEEPVTAQSSEQTKK	sp|Q91ZU6|DYST_MOUSE Dystonin OS=Mus musculus OX=10090 GN=Dst PE=1 SV=2	1	1	6808100000	LQPSTVHDYRQEEGGSDGEEPVTAQSSEQTK	X;X;X;X;X;X;X;X;X;X;X;X;X;X;X;Phospho (STY);X;X;X;X;X;X;X;X;X;X;X;X;X;X;X	6	3	-0.72988	125636	1.03882e-127	313.81	280.52	211.49
Sphingosine kinase 2	Sphk2	364	S	AKS(1)ELVLAPAPAPAAT(0.038)HS(0.962)PLHR	sp|Q9JIA7|SPHK2_MOUSE Sphingosine kinase 2 OS=Mus musculus OX=10090 GN=Sphk2 PE=1 SV=2	1	1	6727300000	EPALPIPGHSLPRAKSELVLAPAPAPAATHS	X;X;X;X;X;X;X;X;X;X;X;X;X;X;X;Phospho (STY);X;X;X;X;X;X;X;X;X;X;X;X;X;X;Phospho (STY)	3	3	-0.14198	164965	2.00861e-28	213.44	198.68	179.8
Microtubule-associated serine/threonine-protein kinase 2	Mast2	817	S	SLS(1)EEKEDHSDGLAGLKGR	sp|Q60592|MAST2_MOUSE Microtubule-associated serine/threonine-protein kinase 2 OS=Mus musculus OX=10090 GN=Mast2 PE=1 SV=1	1	1	6722600000	LLEERRTPPPTKRSLSEEKEDHSDGLAGLKG	X;X;X;X;X;X;X;X;X;X;X;X;X;X;X;Phospho (STY);X;X;X;X;X;X;X;X;X;X;X;X;X;X;X	3	3	-0.2766	664229	1.03163e-57	295.16	261.27	259.93
Heterogeneous nuclear ribonucleoprotein H2	Hnrnph2	104;104	S	HTGPNS(1)PDTANDGFVR	sp|P70333|HNRH2_MOUSE Heterogeneous nuclear ribonucleoprotein H2 OS=Mus musculus OX=10090 GN=Hnrnph2 PE=1 SV=1;sp|O35737|HNRH1_MOUSE Heterogeneous nuclear ribonucleoprotein H OS=Mus musculus OX=10090 GN=Hnrnph1 PE=1 SV=3	1	1	6711600000	NSVEMDWVLKHTGPNSPDTANDGFVRLRGLP	X;X;X;X;X;X;X;X;X;X;X;X;X;X;X;Phospho (STY);X;X;X;X;X;X;X;X;X;X;X;X;X;X;X	6	2	0.18643	817579	5.45085e-127	381.42	316.58	312.63
Tight junction protein ZO-2	Tjp2	1136	S	GSYGS(1)DPEEEEYRQQLAAHSK	sp|Q9Z0U1|ZO2_MOUSE Tight junction protein ZO-2 OS=Mus musculus OX=10090 GN=Tjp2 PE=1 SV=2	1	1	6682100000	KAPSRLYQDTRGSYGSDPEEEEYRQQLAAHS	X;X;X;X;X;X;X;X;X;Phospho (STY);X;X;Phospho (STY);X;X;Phospho (STY);X;X;X;X;X;X;X;X;X;X;X;X;X;X;X	5	3	-0.086264	904764	7.51094e-36	225.17	218.72	225.17
Palmdelphin	Palmd	349	S	RMAS(1)PWEESSNRQNEHEVS(1)PR	sp|Q9JHU2|PALMD_MOUSE Palmdelphin OS=Mus musculus OX=10090 GN=Palmd PE=1 SV=1	1	1	6680600000	QQVEEMVHTQQKRMASPWEESSNRQNEHEVS	X;X;X;X;X;X;X;X;X;X;X;X;X;Oxidation (M);X;Phospho (STY);X;X;X;X;Phospho (STY);X;X;X;X;X;X;X;X;X;Phospho (STY)	4	4	-0.45172	107388	2.52229e-47	237.71	224.93	165
Bcl-2-associated transcription factor 1	Bclaf1	395	S	FHDS(1)EGDDTEETEDYR	sp|Q8K019|BCLF1_MOUSE Bcl-2-associated transcription factor 1 OS=Mus musculus OX=10090 GN=Bclaf1 PE=1 SV=2	1	1	6675000000	DYFSDKESAKQKFHDSEGDDTEETEDYRQFR	X;X;X;Phospho (STY);X;X;X;X;X;X;X;X;X;X;X;Phospho (STY);X;X;X;X;Phospho (STY);X;X;X;X;X;X;X;X;X;X	4	2	0.023618	170672	0	519.09	488.86	495.75
LIM and calponin homology domains-containing protein 1	Limch1	217	S	SRQT(1)PS(1)PDVVLR	sp|Q3UH68|LIMC1_MOUSE LIM and calponin homology domains-containing protein 1 OS=Mus musculus OX=10090 GN=Limch1 PE=1 SV=2	1	1	6664000000	FDSLDSFGSRSRQTPSPDVVLRGSSDGRGSD	X;X;Phospho (STY);X;X;Phospho (STY);X;X;X;X;X;X;X;Phospho (STY);X;Phospho (STY);X;X;X;X;X;X;X;Phospho (STY);Phospho (STY);X;X;X;X;Phospho (STY);X	6	2	0.008881	73348	3.12504e-14	249.41	212.56	144.88
Serine/threonine-protein kinase		339	S	LHKTEDGGWEWS(1)DDEFDEESEEGR	sp|Q6P9R2|OXSR1_MOUSE Serine/threonine-protein kinase OSR1 OS=Mus musculus OX=10090 GN=Oxsr1 PE=1 SV=1	1	1	6655400000	SSGRLHKTEDGGWEWSDDEFDEESEEGRAAI	Phospho (STY);Phospho (STY);X;X;X;X;X;X;X;X;X;X;X;X;X;Phospho (STY);X;X;X;X;X;X;X;X;X;X;X;X;X;X;X	12	3	-0.28338	140826	0	530.14	505.86	333.87
Band 3 anion transport protein	Slc4a1	18	S	GDMRDHEEVLEIPDRDS(1)EEELENIIGQIAYR	sp|P04919|B3AT_MOUSE Band 3 anion transport protein OS=Mus musculus OX=10090 GN=Slc4a1 PE=1 SV=1	1	1	6637400000	DMRDHEEVLEIPDRDSEEELENIIGQIAYRD	X;Oxidation (M);X;X;X;X;X;X;X;X;X;X;X;X;X;Phospho (STY);X;X;X;X;X;X;X;X;X;X;X;X;X;X;X	17	4	0.10961	266952	0	537.08	514.95	359.94
Transmembrane and coiled-coil domains protein 2	Tmcc2	435	S	NKFGS(1)ADNIAHLKDPMEDGPPEEAAR	sp|Q80W04|TMCC2_MOUSE Transmembrane and coiled-coil domains protein 2 OS=Mus musculus OX=10090 GN=Tmcc2 PE=1 SV=1	1	1	6634700000	SKPREFASLIRNKFGSADNIAHLKDPMEDGP	X;X;X;X;X;X;X;X;X;X;X;X;X;X;X;Phospho (STY);X;X;X;X;X;X;X;X;X;X;Oxidation (M);X;X;X;X	5	4	0.13722	101442	5.65887e-53	233.58	224.37	101.44
Perilipin-5	Plin5	155	S	WS(1)GELRR	sp|Q8BVZ1|PLIN5_MOUSE Perilipin-5 OS=Mus musculus OX=10090 GN=Plin5 PE=1 SV=1	1	1	6630500000	SVTGMVDLAQRGRRWSGELRRSMSQAMDMVL	X;X;X;X;X;X;X;X;X;X;X;X;X;X;X;Phospho (STY);X;X;X;X;X;Phospho (STY);Oxidation (M);Phospho (STY);X;X;Oxidation (M);X;Oxidation (M);X;X	2	3	-0.39575	403516	0.00264168	122.96	64366	40352
EH domain-containing protein 4	Ehd4	15	S	S(1)GGMDAVQTVTGGLR	sp|Q9EQP2|EHD4_MOUSE EH domain-containing protein 4 OS=Mus musculus OX=10090 GN=Ehd4 PE=1 SV=1	1	1	6623400000	_MFSWMGRQAGGRERSGGMDAVQTVTGGLRS	X;X;X;X;X;X;X;X;X;X;X;X;X;X;X;Phospho (STY);X;X;Oxidation (M);X;X;X;X;X;X;X;X;X;X;X;X	1	2	-0.2692	185736	3.26887e-130	399.62	364.67	241.15
Catenin delta-1	Ctnnd1	349	S	GSLAS(1)LDSLRK	sp|P30999|CTND1_MOUSE Catenin delta-1 OS=Mus musculus OX=10090 GN=Ctnnd1 PE=1 SV=2	1	1	6619900000	YYWAPLAQHERGSLASLDSLRKGMPPPSNWR	X;X;X;X;X;X;X;X;X;X;X;X;Phospho (STY);X;X;Phospho (STY);X;X;Phospho (STY);X;X;X;X;X;X;X;X;X;X;X;X	5	2	0.47591	972861	1.29033e-24	244.94	137.6	228.28
THUMP domain-containing protein 1	Thumpd1	88	S	FIDKDQQPS(1)GS(1)EGEDDDAEAALKK	sp|Q99J36|THUM1_MOUSE THUMP domain-containing protein 1 OS=Mus musculus OX=10090 GN=Thumpd1 PE=1 SV=1	1	1	6598100000	YGPEKFIDKDQQPSGSEGEDDDAEAALKKEV	X;X;X;X;X;X;X;X;X;X;X;X;X;Phospho (STY);X;Phospho (STY);X;X;X;X;X;X;X;X;X;X;X;X;X;X;X	11	3	0.14908	639254	1.14401e-52	241.57	223.71	63925
Succinate dehydrogenase assembly factor 4, mitochondrial	Sdhaf4	56	S	FDS(1)LEDSPEEREPLQKFPDDVNPVTK	sp|Q8BTE0|SDHF4_MOUSE Succinate dehydrogenase assembly factor 4, mitochondrial OS=Mus musculus OX=10090 GN=Sdhaf4 PE=3 SV=2	1	1	6591400000	KQALKKSKLPLGRFDSLEDSPEEREPLQKFP	X;X;X;X;X;X;X;X;X;X;X;X;X;X;X;Phospho (STY);X;X;X;X;X;X;X;X;X;X;X;X;X;X;X	3	3	0.47553	113555	1.50887e-161	363.39	340.03	354.65
Nucleolar RNA helicase 2	Ddx21	118	S	EIITEEPS(1)EEEADMPKPK	sp|Q9JIK5|DDX21_MOUSE Nucleolar RNA helicase 2 OS=Mus musculus OX=10090 GN=Ddx21 PE=1 SV=3	1	1	6577000000	KQADSETKEIITEEPSEEEADMPKPKKMKKG	X;X;X;X;X;X;X;X;X;X;X;X;X;X;X;Phospho (STY);X;X;X;X;X;Oxidation (M);X;X;X;X;X;X;X;X;X	8	2	0.034991	114.25	2.13359e-58	272.16	235.96	272.16
CTP synthase 1	Ctps1	562	S	GCRLS(1)PR	sp|P70698|PYRG1_MOUSE CTP synthase 1 OS=Mus musculus OX=10090 GN=Ctps1 PE=1 SV=2	1	1	6574700000	SVGRLPHYLQKGCRLSPRDTYSDRSGSSSPD	X;X;X;X;X;X;X;X;X;X;X;X;X;X;X;Phospho (STY);X;X;X;X;X;X;X;X;Phospho (STY);X;X;X;Phospho (STY);X;X	5	2	0.81761	111167	0.0188007	111.17	47951	111.17
E3 ubiquitin-protein ligase HUWE1	Huwe1	1907	S	GSGTAS(1)DDEFENLR	sp|Q7TMY8|HUWE1_MOUSE E3 ubiquitin-protein ligase HUWE1 OS=Mus musculus OX=10090 GN=Huwe1 PE=1 SV=5	1	1	6572200000	CIRIALPAPRGSGTASDDEFENLRIKGPNAV	X;X;X;X;X;X;X;X;X;X;X;X;X;X;X;Phospho (STY);X;X;X;X;X;X;X;X;X;X;X;X;X;X;X	6	2	0.18788	71.22	4.59104e-71	340.11	316.99	289.34
SH3 and multiple ankyrin repeat domains protein 3	Shank3	387	S	S(0.019)AS(0.981)DINLKGDQPAAS(1)PGPT(0.069)LRS(0.931)LPHQLLLQR	sp|Q4ACU6|SHAN3_MOUSE SH3 and multiple ankyrin repeat domains protein 3 OS=Mus musculus OX=10090 GN=Shank3 PE=1 SV=3	1	1	6550500000	RSASDINLKGDQPAASPGPTLRSLPHQLLLQ	X;Phospho (STY);X;Phospho (STY);X;X;X;X;X;X;X;X;X;X;X;Phospho (STY);X;X;X;Phospho (STY);X;X;Phospho (STY);X;X;X;X;X;X;X;X	15	4	0.69733	692467	1.05244e-190	431.76	412.12	231.23
Inositol hexakisphosphate and diphosphoinositol-pentakisphosphate kinase 2	Ppip5k2	44	S	RFFHHAEEEEEEEDES(1)PPER	sp|Q6ZQB6|VIP2_MOUSE Inositol hexakisphosphate and diphosphoinositol-pentakisphosphate kinase 2 OS=Mus musculus OX=10090 GN=Ppip5k2 PE=1 SV=3	1	1	6541400000	RFFHHAEEEEEEEDESPPERQIVVGICSMAK	X;X;X;X;X;X;X;X;X;X;X;X;X;X;X;Phospho (STY);X;X;X;X;X;X;X;X;X;X;X;X;X;X;X	16	3	-0.12873	303703	5.37143e-252	480.26	449.78	303.7
Nucleolar protein 56	Nop56	536	S	EEVAS(1)EPEEAASPTTPK	sp|Q9D6Z1|NOP56_MOUSE Nucleolar protein 56 OS=Mus musculus OX=10090 GN=Nop56 PE=1 SV=2	1	1	6534100000	SSAKRKKSSPKEEVASEPEEAASPTTPKKKR	X;X;X;X;X;X;X;X;Phospho (STY);X;X;X;X;X;X;Phospho (STY);X;X;X;X;X;X;Phospho (STY);X;X;X;X;X;X;X;X	5	2	0.54165	164262	7.38312e-117	354.14	336.38	287.01
Titin	Ttn	288	S	QQS(1)PS(1)PIRHS(1)PS(1)PVRHVR	sp|A2ASS6|TITIN_MOUSE Titin OS=Mus musculus OX=10090 GN=Ttn PE=1 SV=1	1	1	6492700000	KAQLARQQSPSPIRHSPSPVRHVRAPTPSPV	X;X;X;X;X;X;X;X;Phospho (STY);X;Phospho (STY);X;X;X;X;Phospho (STY);X;Phospho (STY);X;X;X;X;X;X;X;X;Phospho (STY);X;Phospho (STY);X;X	10	3	0.075999	787362	6.52486e-09	169.58	154.96	78736
THUMP domain-containing protein 1	Thumpd1	86	S	FIDKDQQPS(1)GS(1)EGEDDDAEAALKK	sp|Q99J36|THUM1_MOUSE THUMP domain-containing protein 1 OS=Mus musculus OX=10090 GN=Thumpd1 PE=1 SV=1	1	1	6479400000	DMYGPEKFIDKDQQPSGSEGEDDDAEAALKK	X;X;X;X;X;X;X;X;X;X;X;X;X;X;X;Phospho (STY);X;Phospho (STY);X;X;X;X;X;X;X;X;X;X;X;X;X	9	3	0.14908	639254	1.14401e-52	241.57	223.71	63925
ADP/ATP translocase 1	Slc25a4	7	S	GDQALS(1)FLKDFLAGGIAAAVSK	sp|P48962|ADT1_MOUSE ADP/ATP translocase 1 OS=Mus musculus OX=10090 GN=Slc25a4 PE=1 SV=4	1	1	6464600000	_________MGDQALSFLKDFLAGGIAAAVS	X;X;X;X;X;X;X;X;X;X;X;X;X;X;X;Phospho (STY);X;X;X;X;X;X;X;X;X;X;X;X;X;X;Phospho (STY)	6	2	14802	190.08	2.12774e-77	284.59	266.37	206.46
Microtubule-associated protein tau	Mapt	523	T	VAVVRT(1)PPKS(0.977)PS(0.022)AS(0.001)K	sp|P10637|TAU_MOUSE Microtubule-associated protein tau OS=Mus musculus OX=10090 GN=Mapt PE=1 SV=3	1	1	6436600000	PTPPTREPKKVAVVRTPPKSPSASKSRLQTA	X;X;X;X;X;X;X;X;X;X;X;X;X;X;X;Phospho (STY);X;X;X;Phospho (STY);X;Phospho (STY);X;X;X;X;X;X;X;X;X	6	3	-0.14921	94322	2.58807e-15	210.2	190.62	168.83
Choline-phosphate cytidylyltransferase A	Pcyt1a	362	S	CRAVTCDIS(1)EDEED	sp|P49586|PCY1A_MOUSE Choline-phosphate cytidylyltransferase A OS=Mus musculus OX=10090 GN=Pcyt1a PE=1 SV=1	1	1	6403200000	SPASLSRCRAVTCDISEDEED__________	Phospho (STY);X;X;X;X;X;X;X;X;X;X;X;X;X;X;Phospho (STY);X;X;X;X;X;X;X;X;X;X;X;X;X;X;X	9	2	-0.46772	124619	2.45074e-58	311.54	305.46	276.28
NSFL1 cofactor p47	Nsfl1c	114	S	KKS(1)PNELVDDLFK	sp|Q9CZ44|NSF1C_MOUSE NSFL1 cofactor p47 OS=Mus musculus OX=10090 GN=Nsfl1c PE=1 SV=1	1	1	6402100000	SERSGQQIVGPPRKKSPNELVDDLFKGAKEH	Phospho (STY);X;X;X;X;X;X;X;X;X;X;X;X;X;X;Phospho (STY);X;X;X;X;X;X;X;X;X;X;X;X;X;X;X	3	2	-0.19941	200331	4.98817e-37	267.51	244.87	200.33
Alpha-protein kinase 3	Alpk3	219	S	KIS(1)PDRFQR	sp|Q924C5|ALPK3_MOUSE Alpha-protein kinase 3 OS=Mus musculus OX=10090 GN=Alpk3 PE=1 SV=1	1	1	6374800000	KEASGEADTLLLRKISPDRFQRKRRLSGVEE	X;X;X;X;X;X;X;X;X;X;X;X;X;X;X;Phospho (STY);X;X;X;X;X;X;X;X;X;X;Phospho (STY);X;X;X;X	3	2	-0.026111	106618	0.000434314	136.94	119.71	106.62
Myosin-9	Myh9	1408	Y	LEEKVAAY(1)DKLEK	sp|Q8VDD5|MYH9_MOUSE Myosin-9 OS=Mus musculus OX=10090 GN=Myh9 PE=1 SV=4	1	1	6317800000	DLEGLSQRLEEKVAAYDKLEKTKTRLQQELD	X;X;X;X;X;X;X;X;X;X;X;X;X;X;X;Phospho (STY);X;X;X;X;X;X;X;X;X;X;X;X;X;X;X	8	3	-0.097835	439912	0.0230683	68676	44623	43991
Golgin subfamily A member 4	Golga4	93	S	VPS(1)MESLFR	sp|Q91VW5|GOGA4_MOUSE Golgin subfamily A member 4 OS=Mus musculus OX=10090 GN=Golga4 PE=1 SV=2	1	1	6312800000	GDTQTFAQKLQLRVPSMESLFRSPIKESLFR	X;X;X;X;X;X;X;X;X;X;X;X;X;X;X;Phospho (STY);Oxidation (M);X;X;X;X;X;X;X;X;X;X;X;X;X;X	3	2	-0.58939	820071	1.79511e-15	219.58	186.65	180.74
BAG family molecular chaperone regulator 3	Bag3	404	S	AAPS(1)PAPAEPAAPK	sp|Q9JLV1|BAG3_MOUSE BAG family molecular chaperone regulator 3 OS=Mus musculus OX=10090 GN=Bag3 PE=1 SV=2	1	1	6290300000	PSPPKNVAAEQKAAPSPAPAEPAAPKSGEAE	X;Phospho (STY);X;X;X;X;X;X;X;X;X;X;X;X;X;Phospho (STY);X;X;X;X;X;X;X;X;X;X;X;X;X;X;X	4	2	0.082408	117081	4.08956e-05	157.82	133.31	117.08
Septin-8	Septin8	10	S	AATDLERVS(1)NAEPEPR	sp|Q8CHH9|SEPT8_MOUSE Septin-8 OS=Mus musculus OX=10090 GN=Septin8 PE=1 SV=4	1	1	6290200000	______MAATDLERVSNAEPEPRSLSLGGHV	X;X;X;X;X;X;X;X;X;X;X;X;X;X;X;Phospho (STY);X;X;X;X;X;X;X;X;X;Phospho (STY);X;X;X;X;X	9	2	0.31962	151524	3.27012e-80	332.61	306.74	332.61
Sorbin and SH3 domain-containing protein 2	Sorbs2	143	S	SLDSAETYSQHAQS(1)LDGTMGSSIPLYR	sp|Q3UTJ2|SRBS2_MOUSE Sorbin and SH3 domain-containing protein 2 OS=Mus musculus OX=10090 GN=Sorbs2 PE=1 SV=2	1	1	6279600000	GRSLDSAETYSQHAQSLDGTMGSSIPLYRSS	X;X;X;X;X;X;X;X;Phospho (STY);X;Phospho (STY);X;X;X;X;Phospho (STY);X;X;X;X;Oxidation (M);X;X;X;X;X;X;X;X;X;X	14	3	0.05457	793085	0	555.39	502.93	379.45
Fibulin-2	Fbln2	574	S	RVSEMEMAS(1)R	sp|P37889|FBLN2_MOUSE Fibulin-2 OS=Mus musculus OX=10090 GN=Fbln2 PE=1 SV=2	1	1	6271300000	EPEAAPRRVSEMEMASREALSLGTEAELPNS	X;X;X;X;X;X;X;X;X;X;X;Oxidation (M);X;Oxidation (M);X;Phospho (STY);X;X;X;X;X;X;X;X;X;X;X;X;X;X;X	9	2	-0.45477	120227	0.000104908	147.39	129.48	147.39
Y-box-binding protein 1	Ybx1	172	S	NEGS(1)ES(1)APEGQAQQR	sp|P62960|YBOX1_MOUSE Y-box-binding protein 1 OS=Mus musculus OX=10090 GN=Ybx1 PE=1 SV=3	1	1	6270200000	QQNYQNSESGEKNEGSESAPEGQAQQRRPYR	X;X;X;X;X;X;Phospho (STY);X;Phospho (STY);X;X;X;X;X;X;Phospho (STY);X;Phospho (STY);X;X;X;X;X;X;X;X;X;X;X;X;X	4	2	-0.13998	125672	0	480.58	480.58	125.67
Cold shock domain-containing protein C2	Csdc2	48	S	DLPS(1)PLPTKR	sp|Q91YQ3|CSDC2_MOUSE Cold shock domain-containing protein C2 OS=Mus musculus OX=10090 GN=Csdc2 PE=1 SV=2	1	1	6263100000	RIWERGGGIAPRDLPSPLPTKRTRTYSATAR	X;X;X;X;X;X;X;X;X;X;X;X;X;X;X;Phospho (STY);X;X;X;X;X;X;X;X;Phospho (STY);X;Phospho (STY);X;X;X;X	4	3	0.1023	632093	0.000197869	142.19	128.79	122.33
Spectrin alpha chain, non-erythrocytic 1	Sptan1	1217	S	WRS(1)LQQLAEER	sp|P16546|SPTN1_MOUSE Spectrin alpha chain, non-erythrocytic 1 OS=Mus musculus OX=10090 GN=Sptan1 PE=1 SV=4	1	1	6243300000	VATFNSIKELNERWRSLQQLAEERSQLLGSA	X;X;X;X;X;X;X;X;X;X;X;X;X;X;X;Phospho (STY);X;X;X;X;X;X;X;X;X;X;X;X;X;Phospho (STY);X	3	2	0.49946	217393	1.82988e-25	272.09	197.85	217.39
Mitogen-activated protein kinase 3	Mapk3	203	T	IADPEHDHTGFLT(1)EY(1)VATR	sp|Q63844|MK03_MOUSE Mitogen-activated protein kinase 3 OS=Mus musculus OX=10090 GN=Mapk3 PE=1 SV=5	1	1	6216900000	LARIADPEHDHTGFLTEYVATRWYRAPEIML	X;X;X;X;X;X;X;X;X;X;X;X;X;X;X;Phospho (STY);X;Phospho (STY);X;X;X;X;X;X;X;X;X;X;X;X;X	13	3	0.1233	712181	2.04605e-77	310.55	264.63	304.09
Malate dehydrogenase, mitochondrial	Mdh2	235	T	IQEAGT(1)EVVKAK	sp|P08249|MDHM_MOUSE Malate dehydrogenase, mitochondrial OS=Mus musculus OX=10090 GN=Mdh2 PE=1 SV=3	1	1	6198200000	QDQLATLTGRIQEAGTEVVKAKAGAGSATLS	X;X;X;X;X;Phospho (STY);X;X;X;X;X;X;X;X;X;Phospho (STY);X;X;X;X;X;X;X;X;X;X;Phospho (STY);X;Phospho (STY);X;X	6	2	0.015994	108971	5.40988	164.9	70052	108.97
Alpha-adducin	Add1	586	S	QKGS(1)EENLDETR	sp|Q9QYC0|ADDA_MOUSE Alpha-adducin OS=Mus musculus OX=10090 GN=Add1 PE=1 SV=2	1	1	6169900000	ELEEYRREVERKQKGSEENLDETREQKEKSP	X;X;X;X;X;X;X;X;X;X;X;X;X;X;X;Phospho (STY);X;X;X;X;X;X;X;X;X;X;X;X;X;X;X	4	2	-0.02885	167106	1.88414e-37	241.68	225.58	229.63
Palmitoyltransferase ZDHHC5	Zdhhc5	554	S	LLRQS(1)PPLAGR	sp|Q8VDZ4|ZDHC5_MOUSE Palmitoyltransferase ZDHHC5 OS=Mus musculus OX=10090 GN=Zdhhc5 PE=1 SV=1	1	1	6143700000	HIVASLQEREKLLRQSPPLAGREEEPGLGDS	X;X;X;X;X;X;X;X;X;X;X;X;X;X;X;Phospho (STY);X;X;X;X;X;X;X;X;X;X;X;X;X;X;X	5	3	-0.15467	773674	1.9087e-129	320.12	305.24	77367
Titin	Ttn	290	S	QQS(1)PS(1)PIRHS(1)PS(1)PVRHVR	sp|A2ASS6|TITIN_MOUSE Titin OS=Mus musculus OX=10090 GN=Ttn PE=1 SV=1	1	1	6117900000	QLARQQSPSPIRHSPSPVRHVRAPTPSPVRS	X;X;X;X;X;X;Phospho (STY);X;Phospho (STY);X;X;X;X;Phospho (STY);X;Phospho (STY);X;X;X;X;X;X;X;X;Phospho (STY);X;Phospho (STY);X;X;X;Phospho (STY)	12	3	0.075999	787362	0.00104621	139.7	116.6	78736
EH domain-binding protein 1-like protein 1	Ehbp1l1	448	T	LGDT(1)PEAPPR	sp|Q99MS7|EH1L1_MOUSE EH domain-binding protein 1-like protein 1 OS=Mus musculus OX=10090 GN=Ehbp1l1 PE=1 SV=1	1	1	6102100000	GPEAAGLTPKARLGDTPEAPPRSAQRRMGVR	X;X;X;X;X;X;X;X;X;X;X;X;X;X;X;Phospho (STY);X;X;X;X;X;X;X;X;X;X;X;X;X;X;X	4	2	0.31562	145405	3.35689e-28	238.86	198.53	145.41
Sarcalumenin	Srl	442	S	TQDIEAEAS(1)EERQQER	sp|Q7TQ48|SRCA_MOUSE Sarcalumenin OS=Mus musculus OX=10090 GN=Srl PE=1 SV=1	1	1	6077000000	TGFEGSKTQDIEAEASEERQQERGNPVIAQW	X;X;X;X;X;X;X;X;X;X;X;X;X;X;X;Phospho (STY);X;X;X;X;X;X;X;X;X;X;X;X;X;X;X	9	2	0.24471	179357	5.15391e-94	351.47	319.56	287.54
Nascent polypeptide-associated complex subunit alpha, muscle-specific form	Naca	929	S	DVS(1)PSQFPK	sp|P70670|NACAM_MOUSE Nascent polypeptide-associated complex subunit alpha, muscle-specific form OS=Mus musculus OX=10090 GN=Naca PE=1 SV=2	1	1	6067700000	MTSKKATEIAASKDVSPSQFPKEVPLLPHVP	Oxidation (M);X;X;X;X;X;X;X;X;X;X;X;X;X;X;Phospho (STY);X;X;X;X;X;X;X;X;X;X;X;X;X;X;X	3	2	0.10718	740926	2.06333e-59	287.39	195.95	188.99
Protein kinase C and casein kinase II substrate protein 3	Pacsin3	319	S	EKGGRS(1)PDEVTLTSIVPTR	sp|Q99JB8|PACN3_MOUSE Protein kinase C and casein kinase II substrate protein 3 OS=Mus musculus OX=10090 GN=Pacsin3 PE=1 SV=1	1	1	6067400000	LDTQRAISRKEKGGRSPDEVTLTSIVPTRDG	X;X;X;X;X;X;X;X;X;X;X;X;X;X;X;Phospho (STY);X;X;X;X;X;X;X;X;X;X;X;X;X;X;X	6	3	0.25226	116143	1.24498e-57	292.66	278.4	211.98
Ras GTPase-activating protein-binding protein 2	G3bp2	227	T	HLEELEEKS(1)AT(1)PPPAEPASLPQEPPK	sp|P97379|G3BP2_MOUSE Ras GTPase-activating protein-binding protein 2 OS=Mus musculus OX=10090 GN=G3bp2 PE=1 SV=2	1	1	6067200000	QVEEKHLEELEEKSATPPPAEPASLPQEPPK	X;X;X;X;X;X;X;X;X;X;X;X;X;Phospho (STY);X;Phospho (STY);X;X;X;X;X;X;X;X;X;X;X;X;X;X;X	11	3	0.39398	987383	1.67906e-199	372.69	365.88	208.3
Protein IMPACT	Impact	137	S	KTEEVEVES(1)EEDPILEHPPENPVK	sp|O55091|IMPCT_MOUSE Protein IMPACT OS=Mus musculus OX=10090 GN=Impact PE=1 SV=2	1	1	6059100000	PDPDVKKKTEEVEVESEEDPILEHPPENPVK	X;X;X;X;X;X;X;X;X;X;X;X;X;X;X;Phospho (STY);X;X;X;X;X;X;X;X;X;X;X;X;X;X;X	9	3	0.30699	163758	8.13629e-179	393.04	359.94	393.04
Misshapen-like kinase 1	Mink1	729	S	SDSVLPASHGHLPQAGS(1)LER	sp|Q9JM52|MINK1_MOUSE Misshapen-like kinase 1 OS=Mus musculus OX=10090 GN=Mink1 PE=1 SV=3	1	1	6005000000	DSVLPASHGHLPQAGSLERNRNRVGASTKLD	X;X;X;X;X;X;X;X;X;X;X;X;X;X;X;Phospho (STY);X;X;X;X;X;X;X;X;X;X;X;X;X;X;X	17	3	-0.21264	995135	3.49269e-69	279.79	249.68	223.82
Striated muscle-specific serine/threonine-protein kinase	Speg	453	T	SEGGAAWGT(1)PEAS(1)QEELRSPR	sp|Q62407|SPEG_MOUSE Striated muscle-specific serine/threonine-protein kinase OS=Mus musculus OX=10090 GN=Speg PE=1 SV=2	1	1	6001900000	RSLEQPKSEGGAAWGTPEASQEELRSPRGSV	X;Phospho (STY);X;X;X;X;X;X;X;X;X;X;X;X;X;Phospho (STY);X;X;X;Phospho (STY);X;X;X;X;X;X;X;X;X;X;X	9	2	0.23773	846733	1.16329e-131	362.96	338.04	212.18
Nuclear receptor coactivator 5	Ncoa5	29	S	DRS(1)PIRGS(1)PR	sp|Q91W39|NCOA5_MOUSE Nuclear receptor coactivator 5 OS=Mus musculus OX=10090 GN=Ncoa5 PE=1 SV=1	1	1	5987500000	DPYSFGDSRDTRRDRSPIRGSPRREPRDGRN	X;X;X;X;X;X;X;X;X;X;X;X;X;X;X;Phospho (STY);X;X;X;X;Phospho (STY);X;X;X;X;X;X;X;X;X;X	3	2	-0.50625	688302	0.000159873	130.47	94874	68.83
ARF GTPase-activating protein GIT1	Git1	601	S	HGS(1)GADS(1)DYENTQSGDPLLGLEGKR	sp|Q68FF6|GIT1_MOUSE ARF GTPase-activating protein GIT1 OS=Mus musculus OX=10090 GN=Git1 PE=1 SV=1	1	1	5968600000	SQEGSRHASKLSRHGSGADSDYENTQSGDPL	X;X;X;X;X;X;X;X;X;X;X;X;X;X;X;Phospho (STY);X;X;X;Phospho (STY);X;X;X;X;X;X;X;X;X;X;X	3	3	0.022985	111981	5.14206e-146	361.3	346.42	297.19
Xin actin-binding repeat-containing protein 1	Xirp1	688	S	YCS(1)RVEIPSGQVSR	sp|O70373|XIRP1_MOUSE Xin actin-binding repeat-containing protein 1 OS=Mus musculus OX=10090 GN=Xirp1 PE=1 SV=2	1	1	5914900000	PASNQSSGRKPVRYCSRVEIPSGQVSRQKEV	X;X;X;X;X;X;X;X;X;X;X;X;X;X;X;Phospho (STY);X;X;X;X;X;X;X;X;X;X;X;X;X;X;X	3	2	-0.035355	842863	3.67484e-14	198.85	181.41	191.37
RNA polymerase-associated protein LEO1	Leo1	631	S	KLNS(1)DEEGESSGKR	sp|Q5XJE5|LEO1_MOUSE RNA polymerase-associated protein LEO1 OS=Mus musculus OX=10090 GN=Leo1 PE=1 SV=2	1	1	5903100000	EEDKAQRLLKAKKLNSDEEGESSGKRKAEDD	X;X;X;X;X;X;X;X;X;X;X;X;X;X;X;Phospho (STY);X;X;X;X;X;X;X;X;X;X;X;X;X;X;X	4	3	-0.14266	181836	7.77339e-78	346.99	307.81	247.79
Myosin regulatory light chain 2, ventricular/cardiac muscle isoform	Myl2	113	S	VFDPEGKGS(1)LK	sp|P51667|MLRV_MOUSE Myosin regulatory light chain 2, ventricular/cardiac muscle isoform OS=Mus musculus OX=10090 GN=Myl2 PE=1 SV=3	1	1	5890700000	TILNAFKVFDPEGKGSLKADYVREMLTTQAE	X;X;X;X;X;X;X;X;X;X;X;X;X;X;X;Phospho (STY);X;X;X;X;X;X;X;X;Oxidation (M);X;X;X;X;X;X	9	3	-0.64679	887063	5.44675e-20	205.65	183.43	88706
STE20/SPS1-related proline-alanine-rich protein kinase	Stk39	383	S	RVPGS(1)S(1)GHLHK	sp|Q9Z1W9|STK39_MOUSE STE20/SPS1-related proline-alanine-rich protein kinase OS=Mus musculus OX=10090 GN=Stk39 PE=1 SV=1	1	1	5885400000	DIAQRAKKVRRVPGSSGHLHKTEDGDWEWSD	X;X;X;X;X;X;X;X;X;X;X;X;X;X;Phospho (STY);Phospho (STY);X;X;X;X;X;X;X;X;X;X;X;X;X;Phospho (STY);X	6	2	0.45193	585946	2.47074e-09	146.12	140.28	58595
Charged multivesicular body protein 2b	Chmp2b	199	S	ATIS(1)DEEIER	sp|Q8BJF9|CHM2B_MOUSE Charged multivesicular body protein 2b OS=Mus musculus OX=10090 GN=Chmp2b PE=1 SV=1	1	1	5843800000	AARSLPSASTSKATISDEEIERQLKALGVD_	X;X;X;Phospho (STY);X;X;X;X;X;X;X;X;X;X;X;Phospho (STY);X;X;X;X;X;X;X;X;X;X;X;X;X;X;X	4	2	-0.54601	716594	2.59469e-34	230.29	197.74	208.15
Oxysterol-binding protein 1	Osbp	238	S	SLS(1)ELESLKLPAESNEK	sp|Q3B7Z2|OSBP1_MOUSE Oxysterol-binding protein 1 OS=Mus musculus OX=10090 GN=Osbp PE=1 SV=3	1	1	5828000000	NDLIAKHGTALQRSLSELESLKLPAESNEKI	X;X;X;X;X;X;X;X;X;X;X;X;X;X;X;Phospho (STY);X;X;X;X;X;X;X;X;X;X;X;X;X;X;X	3	2	0.31644	712765	8.27823e-169	428.3	392.2	397.65
Microtubule-associated protein 1B	Map1b	1395	S	VLS(1)PLRS(1)PPLLGSESPYEDFLSADSK	sp|P14873|MAP1B_MOUSE Microtubule-associated protein 1B OS=Mus musculus OX=10090 GN=Map1b PE=1 SV=2	1	1	5822800000	PDSESPVEKVLSPLRSPPLLGSESPYEDFLS	X;X;Phospho (STY);X;Phospho (STY);X;X;X;X;X;X;Phospho (STY);X;X;X;Phospho (STY);X;X;X;X;X;X;X;Phospho (STY);X;X;X;X;X;X;X	7	3	0.25688	848311	5.06174e-162	378.37	344.84	191.71
Thioredoxin reductase 3	Txnrd3	6	S	MEKPPS(1)PPPPPR	sp|Q99MD6|TRXR3_MOUSE Thioredoxin reductase 3 OS=Mus musculus OX=10090 GN=Txnrd3 PE=1 SV=3	1	1	5811800000	__________MEKPPSPPPPPRAQTSPGLGK	X;X;X;X;X;X;X;X;X;X;Oxidation (M);X;X;X;X;Phospho (STY);X;X;X;X;X;X;X;X;Phospho (STY);Phospho (STY);X;X;X;X;X	6	3	0.16958	871385	3.26909e-11	195.71	183.66	87138
Protein LYRIC	Mtdh	297	S	LSSQLS(1)EEK	sp|Q80WJ7|LYRIC_MOUSE Protein LYRIC OS=Mus musculus OX=10090 GN=Mtdh PE=1 SV=1	1	1	5807200000	GGGWSEKSVKLSSQLSEEKWNSVPPASAGKR	X;X;X;X;X;X;X;X;X;X;X;X;X;X;X;Phospho (STY);X;X;X;X;X;X;X;X;X;X;X;X;X;X;X	6	2	-0.075525	87565	3.50277e-47	235.69	189.8	190.57
Protein phosphatase 1 regulatory subunit 3A	Ppp1r3a	40	S	ATFKPGFS(1)PQPSR	sp|Q99MR9|PPR3A_MOUSE Protein phosphatase 1 regulatory subunit 3A OS=Mus musculus OX=10090 GN=Ppp1r3a PE=1 SV=2	1	1	5804300000	VCEDEEVKATFKPGFSPQPSRRGSGSSEDMY	X;X;X;X;X;X;X;X;X;X;X;X;X;X;X;Phospho (STY);X;X;X;X;X;X;X;Phospho (STY);X;Phospho (STY);Phospho (STY);X;X;Oxidation (M);X	8	3	0.35846	773309	5.53382e-15	220.25	202.66	182.1
Nuclear receptor coactivator 5	Ncoa5	34	S	DRS(1)PIRGS(1)PR	sp|Q91W39|NCOA5_MOUSE Nuclear receptor coactivator 5 OS=Mus musculus OX=10090 GN=Ncoa5 PE=1 SV=1	1	2	5791700000	GDSRDTRRDRSPIRGSPRREPRDGRNGRDAR	X;X;X;X;X;X;X;X;X;X;Phospho (STY);X;X;X;X;Phospho (STY);X;X;X;X;X;X;X;X;X;X;X;X;X;X;X	8	2	-0.50625	688302	0.000228047	119.65	105.09	68.83
Ubiquitin carboxyl-terminal hydrolase 10	Usp10	570	S	HSVSNGPRSDLIEDEELEDTGKGS(1)EDEWEQVGPK	sp|P52479|UBP10_MOUSE Ubiquitin carboxyl-terminal hydrolase 10 OS=Mus musculus OX=10090 GN=Usp10 PE=1 SV=3	1	1	5749900000	SDLIEDEELEDTGKGSEDEWEQVGPKNKTSI	X;X;X;X;X;X;X;X;X;X;X;X;X;X;X;Phospho (STY);X;X;X;X;X;X;X;X;X;X;X;X;X;X;X	24	4	0.047411	711273	0	677.87	632.99	272.25
Ankyrin-2	Ank2	846	S	HKLNVPETMTEVLDVS(1)DEEGDDTVTGDGGEYLRPEDLK	sp|Q8C8R3|ANK2_MOUSE Ankyrin-2 OS=Mus musculus OX=10090 GN=Ank2 PE=1 SV=2	1	1	5735900000	HKLNVPETMTEVLDVSDEEGDDTVTGDGGEY	X;X;X;X;X;X;X;X;Oxidation (M);X;X;X;X;X;X;Phospho (STY);X;X;X;X;X;X;X;X;X;X;X;X;X;X;X	16	4	-0.063015	968859	9.29983e-228	391.47	381.8	390.53
Focal adhesion kinase 1	Ptk2	840	S	FLKPDVRLS(1)R	sp|P34152|FAK1_MOUSE Focal adhesion kinase 1 OS=Mus musculus OX=10090 GN=Ptk2 PE=1 SV=4	1	1	5715200000	WLEKEERFLKPDVRLSRGSIDREDGSFQGPT	X;X;X;X;X;X;X;X;X;X;X;X;X;X;X;Phospho (STY);X;X;X;X;X;X;X;X;X;X;X;X;X;X;X	9	4	-0.42149	537538	0.000178917	127.56	112.57	53754
Histone H1.5	H1-5	18	S	SETAPAETAAPAPVEKS(1)PAK	sp|P43276|H15_MOUSE Histone H1.5 OS=Mus musculus OX=10090 GN=H1-5 PE=1 SV=2	1	1	5708900000	ETAPAETAAPAPVEKSPAKKKTTKKAGAAKR	X;Phospho (STY);X;X;X;X;X;X;X;X;X;X;X;X;X;Phospho (STY);X;X;X;X;X;X;X;X;X;X;X;X;X;X;X	17	2	0.068342	114713	3.3583e-92	323.87	303.82	306.18
KN motif and ankyrin repeat domain-containing protein 3	Kank3	151	S	ERALS(1)PAR	sp|Q9Z1P7|KANK3_MOUSE KN motif and ankyrin repeat domain-containing protein 3 OS=Mus musculus OX=10090 GN=Kank3 PE=1 SV=1	1	1	5703900000	TSRRLEQAQARERALSPARAVTRSPRGSGRS	X;X;X;X;X;X;X;X;X;X;X;X;X;X;X;Phospho (STY);X;X;X;X;X;Phospho (STY);X;Phospho (STY);X;X;X;Phospho (STY);X;X;Phospho (STY)	5	3	0.031043	960088	0.000980074	180.81	119.12	96009
Proteasome subunit alpha type-3	Psma3	250	S	YAKESLKEEDES(1)DDDNM	sp|O70435|PSA3_MOUSE Proteasome subunit alpha type-3 OS=Mus musculus OX=10090 GN=Psma3 PE=1 SV=3	1	1	5692400000	EAEKYAKESLKEEDESDDDNM__________	X;X;X;X;X;X;X;X;X;X;X;X;X;X;X;Phospho (STY);X;X;X;X;Oxidation (M);X;X;X;X;X;X;X;X;X;X	12	2	0.18242	204821	1.57383e-128	390.45	379.39	390.45
Striatin-interacting protein 1	Strip1	335	S	AAS(1)PPASASDLIEQQQK	sp|Q8C079|STRP1_MOUSE Striatin-interacting protein 1 OS=Mus musculus OX=10090 GN=Strip1 PE=1 SV=2	1	1	5680600000	LPEDSIKVIRNMRAASPPASASDLIEQQQKR	X;X;X;X;X;X;X;X;X;X;X;X;X;X;X;Phospho (STY);X;X;X;X;X;X;X;X;X;X;X;X;X;X;X	3	2	-0.14428	102132	1.54193e-94	345.69	318.91	268.61
Tripartite motif-containing protein 72	Trim72	255	S	ILSES(1)PPPAR	sp|Q1XH17|TRI72_MOUSE Tripartite motif-containing protein 72 OS=Mus musculus OX=10090 GN=Trim72 PE=1 SV=1	1	1	5674300000	KFCLVTSRLQKILSESPPPARLDIQLPVISD	X;X;X;X;X;X;X;X;X;X;X;X;X;X;X;Phospho (STY);X;X;X;X;X;X;X;X;X;X;X;X;X;X;X	5	2	0.21315	865371	2.25814e-104	320.06	301.61	187.42
Serine/arginine repetitive matrix protein 2	Srrm2	1269	S	AAETPAVASCWSGPQVS(1)PEHK	sp|Q8BTI8|SRRM2_MOUSE Serine/arginine repetitive matrix protein 2 OS=Mus musculus OX=10090 GN=Srrm2 PE=1 SV=3	1	1	5638600000	AETPAVASCWSGPQVSPEHKELSHSPPRENS	X;X;X;X;X;X;X;X;X;X;X;X;X;X;X;Phospho (STY);X;X;X;X;X;X;Phospho (STY);X;Phospho (STY);X;X;X;X;X;X	17	3	0.85143	960844	5.81106e-150	391.67	371.81	225.17
Kinesin-like protein KIF13A	Kif13a	1481	S	LALEARPLLSQEDS(1)EEEENELEALSR	sp|Q9EQW7|KI13A_MOUSE Kinesin-like protein KIF13A OS=Mus musculus OX=10090 GN=Kif13a PE=1 SV=1	1	1	5614700000	KRLALEARPLLSQEDSEEEENELEALSRKLM	X;X;X;X;X;X;X;X;X;X;X;X;X;X;X;Phospho (STY);X;X;X;X;X;X;X;X;X;X;X;X;X;X;X	14	3	-0.12496	107806	3.64631e-241	437.09	414.42	437.09
Transcription elongation factor A protein 1	Tcea1	100	S	KKEPAISSQNS(1)PEAR	sp|P10711|TCEA1_MOUSE Transcription elongation factor A protein 1 OS=Mus musculus OX=10090 GN=Tcea1 PE=1 SV=2	1	1	5607000000	DPEEKKKEPAISSQNSPEAREESSSSSNVSS	X;X;X;X;X;X;X;X;X;X;X;X;X;X;X;Phospho (STY);X;X;X;X;X;X;X;X;X;X;X;X;X;X;X	11	3	-0.068464	111334	4.79975e-59	316.25	286.61	221.9
28 kDa heat- and acid-stable phosphoprotein	Pdap1	63	S	SLDS(1)DES(1)EDEDDDYQQKR	sp|Q3UHX2|HAP28_MOUSE 28 kDa heat- and acid-stable phosphoprotein OS=Mus musculus OX=10090 GN=Pdap1 PE=1 SV=1	1	1	5598100000	SGDPKKEKKSLDSDESEDEDDDYQQKRKGVE	Phospho (STY);X;X;X;X;X;X;X;X;X;X;X;Phospho (STY);X;X;Phospho (STY);X;X;X;X;X;X;X;X;X;X;X;X;X;X;X	7	2	0.14031	165339	2.63829e-201	445.38	430.65	387.07
Transforming acidic coiled-coil-containing protein 2	Tacc2	354	S	ETQQEPGEES(1)PVPSEEHLAPETK	sp|Q9JJG0|TACC2_MOUSE Transforming acidic coiled-coil-containing protein 2 OS=Mus musculus OX=10090 GN=Tacc2 PE=1 SV=2	1	1	5596500000	ETPPVKETQQEPGEESPVPSEEHLAPETKTE	X;X;X;X;X;X;X;X;X;X;X;X;X;X;X;Phospho (STY);X;X;X;X;X;X;X;X;X;X;X;X;X;X;X	10	2	0.29178	789344	4.03297e-148	326.45	313.37	294.26
Plasma membrane calcium-transporting ATPase 1	Atp2b1	1165	T	IEDSEPHIPLIDDT(1)DAEDDAPTKR	sp|G5E829|AT2B1_MOUSE Plasma membrane calcium-transporting ATPase 1 OS=Mus musculus OX=10090 GN=Atp2b1 PE=1 SV=1	1	1	5582200000	FRIEDSEPHIPLIDDTDAEDDAPTKRNSSPP	X;X;X;X;X;Phospho (STY);X;X;X;X;X;X;X;X;X;Phospho (STY);X;X;X;X;X;X;X;X;X;X;X;Phospho (STY);Phospho (STY);X;X	14	3	0.26302	119691	5.28018e-265	462.66	428.55	424.28
DIS3-like exonuclease 2	Dis3l2	864	S	RPGLEKAS(1)DEEPED	sp|Q8CI75|DI3L2_MOUSE DIS3-like exonuclease 2 OS=Mus musculus OX=10090 GN=Dis3l2 PE=1 SV=1	1	1	5576300000	LKYSAILKRPGLEKASDEEPED_________	X;X;X;X;X;X;X;X;X;X;X;X;X;X;X;Phospho (STY);X;X;X;X;X;X;X;X;X;X;X;X;X;X;X	8	2	-0.056618	176251	6.41438e-26	236.12	217.29	176.25
Beta-1-syntrophin	Sntb1	388	S	LVHSGPGKGS(1)PQAGMDLSFATR	sp|Q99L88|SNTB1_MOUSE Beta-1-syntrophin OS=Mus musculus OX=10090 GN=Sntb1 PE=1 SV=4	1	1	5549200000	PLLATRLVHSGPGKGSPQAGMDLSFATRTGT	X;X;X;X;X;X;X;X;X;X;X;X;X;X;X;Phospho (STY);X;X;X;X;Oxidation (M);X;X;X;X;X;X;X;X;X;X	10	3	-0.30971	702909	4.90554e-62	256.97	247.88	256.97
Hemoglobin subunit beta-1	Hbb-b1	45	S	YFDS(1)FGDLSSASAIMGNAK	sp|P02088|HBB1_MOUSE Hemoglobin subunit beta-1 OS=Mus musculus OX=10090 GN=Hbb-b1 PE=1 SV=2	1	1	5520500000	GRLLVVYPWTQRYFDSFGDLSSASAIMGNAK	X;X;X;X;X;X;X;X;X;X;X;X;X;X;X;Phospho (STY);X;X;X;X;X;X;X;X;X;X;Oxidation (M);X;X;X;X	4	2	-0.13991	153369	7.16006e-139	396	378.26	392.56
182 kDa tankyrase-1-binding protein	Tnks1bp1	1612	S	VPS(1)S(1)DEEVVEEPQSR	sp|P58871|TB182_MOUSE 182 kDa tankyrase-1-binding protein OS=Mus musculus OX=10090 GN=Tnks1bp1 PE=1 SV=2	1	1	5491200000	LFQDSTEPRASRVPSSDEEVVEEPQSRRTRM	X;X;X;X;X;X;X;X;X;X;X;X;X;X;Phospho (STY);Phospho (STY);X;X;X;X;X;X;X;X;X;X;X;X;X;X;X	4	2	0.10917	186801	3.06759e-33	236.67	221.04	236.67
60S ribosomal protein L6	Rpl6	21	S	AGS(1)DAAASRPR	sp|P47911|RL6_MOUSE 60S ribosomal protein L6 OS=Mus musculus OX=10090 GN=Rpl6 PE=1 SV=3	1	1	5488200000	APDTKEKKPAAKKAGSDAAASRPRAAKVAKK	X;X;X;X;X;X;X;X;X;X;X;X;X;X;X;Phospho (STY);X;X;X;X;X;X;X;X;X;X;X;X;X;X;X	3	2	0.50668	127071	2.94497e-07	197.01	177.87	174.23
Transmembrane and coiled-coil domain protein 3	Tmcc3	216	S	NKFGS(1)ADNIAHLK	sp|Q8R310|TMCC3_MOUSE Transmembrane and coiled-coil domain protein 3 OS=Mus musculus OX=10090 GN=Tmcc3 PE=1 SV=2	1	1	5487100000	NKSREFANLIRNKFGSADNIAHLKNSLEEFR	X;X;X;X;X;X;X;X;X;X;X;X;X;X;X;Phospho (STY);X;X;X;X;X;X;X;X;X;X;X;X;X;X;X	5	2	-0.3628	112097	2.67001e-07	207.12	178.94	112.1
Elongation factor Tu, mitochondrial	Tufm	312	S	S(1)LERAEAGDNLGALVR	sp|Q8BFR5|EFTU_MOUSE Elongation factor Tu, mitochondrial OS=Mus musculus OX=10090 GN=Tufm PE=1 SV=1	1	1	5480500000	KNIRTVVTGIEMFHKSLERAEAGDNLGALVR	X;X;X;X;X;X;X;X;X;X;X;Oxidation (M);X;X;X;Phospho (STY);X;X;X;X;X;X;X;X;X;X;X;X;X;X;X	1	3	12339	403542	2.20169e-21	222.79	190.24	40354
Adenylate cyclase type 6	Adcy6	573	S	ANS(1)MEGLMPR	sp|Q01341|ADCY6_MOUSE Adenylate cyclase type 6 OS=Mus musculus OX=10090 GN=Adcy6 PE=1 SV=1	1	1	5470800000	EEKAMLAKLQRTRANSMEGLMPRWVPDRAFS	X;X;X;X;X;X;X;X;X;X;X;X;X;X;X;Phospho (STY);Oxidation (M);X;X;X;Oxidation (M);X;X;X;X;X;X;X;X;X;Phospho (STY)	3	2	0.20772	107788	0.00188391	195.85	187.53	107.79
Alpha-sarcoglycan	Sgca	377	S	VDS(1)AQMPLILDQH	sp|P82350|SGCA_MOUSE Alpha-sarcoglycan OS=Mus musculus OX=10090 GN=Sgca PE=1 SV=1	1	1	5462100000	MFNVRTGERLPPRVDSAQMPLILDQH_____	X;X;X;X;X;X;X;X;X;X;X;X;X;X;X;Phospho (STY);X;X;Oxidation (M);X;X;X;X;X;X;X;X;X;X;X;X	3	2	-0.296	690452	3.36338e-59	261.16	231.02	69045
E3 ubiquitin-protein ligase HECTD1	Hectd1	1777	S	RQFS(1)ALVPAFDPRPGR	sp|Q69ZR2|HECD1_MOUSE E3 ubiquitin-protein ligase HECTD1 OS=Mus musculus OX=10090 GN=Hectd1 PE=1 SV=2	1	1	5456300000	RRRAWDDDYVLKRQFSALVPAFDPRPGRTNV	X;X;X;X;X;X;X;X;X;X;X;X;X;X;X;Phospho (STY);X;X;X;X;X;X;X;X;X;X;X;X;X;X;X	4	3	-0.56251	95269	8.20216e-17	193.36	193.36	95269
Protein PRRC2B	Prrc2b	387	S	LKFS(1)DDEDEEDVVKDGR	sp|Q7TPM1|PRC2B_MOUSE Protein PRRC2B OS=Mus musculus OX=10090 GN=Prrc2b PE=1 SV=1	1	1	5452600000	AGLHEEVDYSEKLKFSDDEDEEDVVKDGRSK	X;X;X;X;X;X;X;X;X;X;X;X;X;X;X;Phospho (STY);X;X;X;X;X;X;X;X;X;X;X;X;X;X;X	4	3	-0.10321	205573	2.69359e-58	304.62	270.31	205.57
Hemoglobin subunit beta-1	Hbb-b1	88;88	S	GTFAS(1)LSELHCDK	sp|P02088|HBB1_MOUSE Hemoglobin subunit beta-1 OS=Mus musculus OX=10090 GN=Hbb-b1 PE=1 SV=2;sp|P02089|HBB2_MOUSE Hemoglobin subunit beta-2 OS=Mus musculus OX=10090 GN=Hbb-b2 PE=1 SV=2	1	1	5405300000	NDGLNHLDSLKGTFASLSELHCDKLHVDPEN	X;X;X;X;X;X;X;X;Phospho (STY);X;X;X;X;X;X;Phospho (STY);X;X;X;X;X;X;X;X;X;X;X;X;X;X;X	5	2	0.078738	644422	8.21758e-106	306.88	287.94	282.12
AP-3 complex subunit delta-1	Ap3d1	760	S	HSS(1)LPTES(1)DEDIAPAQR	sp|O54774|AP3D1_MOUSE AP-3 complex subunit delta-1 OS=Mus musculus OX=10090 GN=Ap3d1 PE=1 SV=1	1	1	5391800000	KKEKGKRRHSSLPTESDEDIAPAQRVDIITE	X;X;X;X;X;X;X;X;X;Phospho (STY);Phospho (STY);X;X;Phospho (STY);X;Phospho (STY);X;X;X;X;X;X;X;X;X;X;X;X;X;X;X	8	2	11678	821823	1.94389e-168	423.95	411.37	264
Armadillo repeat-containing protein 10	Armc10	43	S	S(1)AEDLTDGSYDDILNAEQLKK	sp|Q9D0L7|ARM10_MOUSE Armadillo repeat-containing protein 10 OS=Mus musculus OX=10090 GN=Armc10 PE=1 SV=1	1	1	5391300000	TRGPRRGGRRLRPSRSAEDLTDGSYDDILNA	X;X;X;X;X;X;X;X;X;X;X;X;X;X;X;Phospho (STY);X;X;X;X;X;X;X;X;X;X;X;X;X;X;X	1	2	0.1907	154875	2.60985e-267	451.13	429.5	439.45
Myristoylated alanine-rich C-kinase substrate	Marcks	156	S	FS(1)FKKS(1)FK	sp|P26645|MARCS_MOUSE Myristoylated alanine-rich C-kinase substrate OS=Mus musculus OX=10090 GN=Marcks PE=1 SV=2	1	1	5371800000	SETPKKKKKRFSFKKSFKLSGFSFKKSKKES	Phospho (STY);X;Phospho (STY);X;X;X;X;X;X;X;X;Phospho (STY);X;X;X;Phospho (STY);X;X;X;X;X;X;Phospho (STY);X;X;X;Phospho (STY);X;X;X;X	6	3	0.47894	562048	0.0617724	194.17	139.1	56205
Myosin-7	Myh7	1542	S	LELQS(1)ALEEAEASLEHEEGK	sp|Q91Z83|MYH7_MOUSE Myosin-7 OS=Mus musculus OX=10090 GN=Myh7 PE=2 SV=1	1	1	5346600000	EKIRKQLEAEKLELQSALEEAEASLEHEEGK	X;X;X;X;X;X;X;X;X;X;X;X;X;X;X;Phospho (STY);X;X;X;X;X;X;X;X;X;X;X;X;X;X;X	5	2	27751	138873	5.4421e-103	329.52	285.71	318.56
Ataxin-2	Atxn2	593	S	RMSSEGPPRMS(1)PK	sp|O70305|ATX2_MOUSE Ataxin-2 OS=Mus musculus OX=10090 GN=Atxn2 PE=1 SV=1	1	1	5290100000	STMPKRMSSEGPPRMSPKAQRHPRNHRVSAG	X;X;X;X;X;X;Oxidation (M);Phospho (STY);X;X;X;X;X;X;Oxidation (M);Phospho (STY);X;X;X;X;X;X;X;X;X;X;X;X;X;X;X	11	3	0.047852	147031	2.46014e-07	192.23	176.35	173.51
BLOC-1-related complex subunit 6	Borcs6	43	S	TLS(1)GEEEAESVGVSSR	sp|Q9D6W8|BORC6_MOUSE BLOC-1-related complex subunit 6 OS=Mus musculus OX=10090 GN=Borcs6 PE=1 SV=1	1	1	5260800000	RPSRTPSKPPSVRTLSGEEEAESVGVSSRHP	X;X;X;X;X;X;X;X;X;X;X;X;X;X;X;Phospho (STY);X;X;X;X;X;X;Phospho (STY);X;X;X;Phospho (STY);Phospho (STY);X;X;X	3	2	0.17822	828106	1.76848e-109	365.06	338.93	339.61
Zinc finger CCCH domain-containing protein 18	Zc3h18	847	S	KANLS(1)PDR	sp|Q0P678|ZCH18_MOUSE Zinc finger CCCH domain-containing protein 18 OS=Mus musculus OX=10090 GN=Zc3h18 PE=1 SV=1	1	1	5240300000	SDKDRQSPPAKKANLSPDRGSRDRKSGGRMG	X;X;X;X;X;X;X;X;X;X;X;X;X;X;X;Phospho (STY);X;X;X;X;X;X;X;X;X;X;X;X;X;X;X	5	2	0.76315	107114	0.57898	136.27	122.07	107.11
Eukaryotic translation initiation factor 4E-binding protein 1	Eif4ebp1	69	T	NS(1)PVAKT(1)PPK	sp|Q60876|4EBP1_MOUSE Eukaryotic translation initiation factor 4E-binding protein 1 OS=Mus musculus OX=10090 GN=Eif4ebp1 PE=1 SV=3	1	1	5233300000	DRKFLMECRNSPVAKTPPKDLPAIPGVTSPT	X;X;X;X;X;Oxidation (M);X;X;X;X;Phospho (STY);X;X;X;X;Phospho (STY);X;X;X;X;X;X;X;X;X;X;X;Phospho (STY);X;X;Phospho (STY)	7	2	-0.10439	785642	1.76512e-133	309.83	282.64	78564
Titin	Ttn	1444	S	MS(1)PARMS(1)PGRR	sp|A2ASS6|TITIN_MOUSE Titin OS=Mus musculus OX=10090 GN=Ttn PE=1 SV=1	1	1	5225000000	SPARMSPARMSPARMSPGRRLEETDESQLER	Phospho (STY);X;X;X;Oxidation (M);Phospho (STY);X;X;X;Oxidation (M);Phospho (STY);X;X;X;Oxidation (M);Phospho (STY);X;X;X;X;X;X;X;X;X;X;X;X;X;X;X	7	3	-0.46558	414817	8.64585e-05	141.69	124.53	41482
Palladin	Palld	901	S	IAS(1)DEEIQGTK	sp|Q9ET54|PALLD_MOUSE Palladin OS=Mus musculus OX=10090 GN=Palld PE=1 SV=2	1	1	5222600000	PAGFPKKSSRTARIASDEEIQGTKDAVIQDL	X;X;X;X;X;X;X;X;X;X;X;X;X;X;X;Phospho (STY);X;X;X;X;X;X;X;X;X;X;X;X;X;X;X	3	2	0.18042	167285	1.43387e-69	283.04	266.02	252.96
STIP1 homology and U box-containing protein 1	Stub1	20	S	LGTGGGGS(1)PDKSPSAQELKEQGNR	sp|Q9WUD1|CHIP_MOUSE STIP1 homology and U box-containing protein 1 OS=Mus musculus OX=10090 GN=Stub1 PE=1 SV=1	1	1	5221200000	EEKEGGARLGTGGGGSPDKSPSAQELKEQGN	X;X;X;X;X;X;X;X;X;X;X;X;X;X;X;Phospho (STY);X;X;X;Phospho (STY);X;X;X;X;X;X;X;X;X;X;X	8	3	-0.19299	757908	1.84292e-132	346.53	286.17	341.63
Voltage-dependent L-type calcium channel subunit beta-2	Cacnb2	510	S	SAS(1)QAEEEPCLEPVKK	sp|Q8CC27|CACB2_MOUSE Voltage-dependent L-type calcium channel subunit beta-2 OS=Mus musculus OX=10090 GN=Cacnb2 PE=1 SV=1	1	1	5220100000	SQGDQRPDRSAPRSASQAEEEPCLEPVKKSQ	X;X;X;X;X;X;X;X;X;X;X;X;X;X;X;Phospho (STY);X;X;X;X;X;X;X;X;X;X;X;X;X;Phospho (STY);X	3	2	-0.22742	647772	1.27286e-67	315.66	304.73	281.49
Rho guanine nucleotide exchange factor 6	Arhgef6	679	S	KDS(1)VPQVLLPEEEKLIIEETR	sp|Q8K4I3|ARHG6_MOUSE Rho guanine nucleotide exchange factor 6 OS=Mus musculus OX=10090 GN=Arhgef6 PE=1 SV=1	1	1	5215700000	AYCTSASFQQGTRKDSVPQVLLPEEEKLIIE	X;X;X;X;X;X;X;X;X;X;X;X;X;X;X;Phospho (STY);X;X;X;X;X;X;X;X;X;X;X;X;X;X;X	3	3	0.24958	238267	1.71981e-80	292.37	277.24	277.73
Phosphoglycerate mutase 2	Pgam2	92;92	Y	HY(1)GGLTGLNKAETAAK	sp|O70250|PGAM2_MOUSE Phosphoglycerate mutase 2 OS=Mus musculus OX=10090 GN=Pgam2 PE=1 SV=3;sp|Q9DBJ1|PGAM1_MOUSE Phosphoglycerate mutase 1 OS=Mus musculus OX=10090 GN=Pgam1 PE=1 SV=3	1	1	5214300000	MWLPVVRTWRLNERHYGGLTGLNKAETAAKH;MWVPVVRTWRLNERHYGGLTGLNKAETAAKH	Oxidation (M);X;X;X;X;X;X;X;X;X;X;X;X;X;X;Phospho (STY);X;X;X;X;X;X;X;X;X;X;X;X;X;X;X	2	2	0.67079	113.37	7.76697e-94	350.54	291.47	276.18
Serine/arginine repetitive matrix protein 2	Srrm2	2404	S	MVQASSQSLLPPAQDRPRS(1)PVPSAFSDQSR	sp|Q8BTI8|SRRM2_MOUSE Serine/arginine repetitive matrix protein 2 OS=Mus musculus OX=10090 GN=Srrm2 PE=1 SV=3	1	1	5194000000	ASSQSLLPPAQDRPRSPVPSAFSDQSRSVVQ	X;X;X;X;X;X;X;X;X;X;X;X;X;X;X;Phospho (STY);X;X;X;X;X;X;X;X;X;X;X;X;X;X;X	19	3	0.12044	66107	0	477.77	468.2	477.77
Kinesin-like protein KIF1C	Kif1c	1089	S	RQRS(1)APDLK	sp|O35071|KIF1C_MOUSE Kinesin-like protein KIF1C OS=Mus musculus OX=10090 GN=Kif1c PE=1 SV=2	1	1	5189900000	RYPPYTTPPRMRRQRSAPDLKESGAAV____	X;X;X;X;X;Phospho (STY);Phospho (STY);X;X;X;Oxidation (M);X;X;X;X;Phospho (STY);X;X;X;X;X;X;X;X;X;X;X;X;X;X;X	4	3	0.98643	613438	4.99551e-26	239.57	222.4	61344
28 kDa heat- and acid-stable phosphoprotein	Pdap1	60	S	SLDS(1)DES(1)EDEDDDYQQK	sp|Q3UHX2|HAP28_MOUSE 28 kDa heat- and acid-stable phosphoprotein OS=Mus musculus OX=10090 GN=Pdap1 PE=1 SV=1	1	1	5179600000	DGASGDPKKEKKSLDSDESEDEDDDYQQKRK	X;X;X;Phospho (STY);X;X;X;X;X;X;X;X;Phospho (STY);X;X;Phospho (STY);X;X;Phospho (STY);X;X;X;X;X;X;X;X;X;X;X;X	4	2	0.17591	748544	2.63829e-201	445.38	430.65	308
Cordon-bleu protein-like 1	Cobll1	794	S	QDS(1)NPKPKPSNEITR	sp|Q3UMF0|COBL1_MOUSE Cordon-bleu protein-like 1 OS=Mus musculus OX=10090 GN=Cobll1 PE=1 SV=2	1	1	5164800000	PAASYLKNFPLYRQDSNPKPKPSNEITREYI	X;X;X;X;X;X;X;X;X;X;X;X;X;X;X;Phospho (STY);X;X;X;X;X;X;X;X;X;X;X;X;X;X;X	3	2	0.0041956	144721	4.14658e-11	183.23	155.84	183.23
Pericentriolar material 1 protein	Pcm1	65	S	VTNAIS(1)PES(0.019)S(0.981)PGVGR	sp|Q9R0L6|PCM1_MOUSE Pericentriolar material 1 protein OS=Mus musculus OX=10090 GN=Pcm1 PE=1 SV=2	1	1	5154200000	KKFGVASDKRVTNAISPESSPGVGRRRTKIP	X;X;X;X;X;X;X;X;X;X;X;X;X;X;X;Phospho (STY);X;X;Phospho (STY);Phospho (STY);X;X;X;X;X;X;X;X;X;X;X	6	2	0.29907	969758	3.57329e-40	287.54	256.54	237.46
Splicing factor 1	Sf1	80	S	LRTGDLGIPPNPEDRS(1)PS(1)PEPIYNSEGK	sp|Q64213|SF01_MOUSE Splicing factor 1 OS=Mus musculus OX=10090 GN=Sf1 PE=1 SV=6	1	2	5150800000	LRTGDLGIPPNPEDRSPSPEPIYNSEGKRLN	X;X;X;X;X;X;X;X;X;X;X;X;X;X;X;Phospho (STY);X;Phospho (STY);X;X;X;X;X;X;X;X;X;X;X;X;X	16	3	0.26184	100.13	1.17495e-102	289.44	280.68	235.28
Splicing factor 1	Sf1	82	S	LRTGDLGIPPNPEDRS(1)PS(1)PEPIYNSEGK	sp|Q64213|SF01_MOUSE Splicing factor 1 OS=Mus musculus OX=10090 GN=Sf1 PE=1 SV=6	1	2	5150800000	TGDLGIPPNPEDRSPSPEPIYNSEGKRLNTR	X;X;X;X;X;X;X;X;X;X;X;X;X;Phospho (STY);X;Phospho (STY);X;X;X;X;X;X;X;X;X;X;X;X;X;X;X	18	3	0.26184	816521	1.17495e-102	289.44	280.68	235.28
Myosin-6	Myh6	1478;1476	S	EARS(1)LSTELFK	sp|Q02566|MYH6_MOUSE Myosin-6 OS=Mus musculus OX=10090 GN=Myh6 PE=1 SV=2;sp|Q91Z83|MYH7_MOUSE Myosin-7 OS=Mus musculus OX=10090 GN=Myh7 PE=2 SV=1	1	1	5148900000	EESQSELESSQKEARSLSTELFKLKNAYEES	X;X;Phospho (STY);X;Phospho (STY);X;X;X;Phospho (STY);Phospho (STY);X;X;X;X;X;Phospho (STY);X;X;X;X;X;X;X;X;X;X;X;Phospho (STY);X;X;Phospho (STY)	4	2	0.39653	681193	2.91914e-18	255.39	157.94	244
Cysteine and glycine-rich protein 3	Csrp3	117	S	FGES(1)EKCPR	sp|P50462|CSRP3_MOUSE Cysteine and glycine-rich protein 3 OS=Mus musculus OX=10090 GN=Csrp3 PE=1 SV=1	1	1	5140800000	ATTSNPSKFSAKFGESEKCPRCGKSVYAAEK	X;X;Phospho (STY);Phospho (STY);X;X;Phospho (STY);X;X;Phospho (STY);X;X;X;X;X;Phospho (STY);X;X;X;X;X;X;X;X;Phospho (STY);X;X;X;X;X;X	4	3	-0.039475	103083	0.00568162	228.84	210.94	103.08
Dystrobrevin alpha	Dtna	455	S	S(1)APDISFTIDANKQQR	sp|Q9D2N4|DTNA_MOUSE Dystrobrevin alpha OS=Mus musculus OX=10090 GN=Dtna PE=1 SV=2	1	1	5118500000	RLAAESSSSQPTQQRSAPDISFTIDANKQQR	X;X;X;X;X;X;Phospho (STY);Phospho (STY);Phospho (STY);X;X;X;X;X;X;Phospho (STY);X;X;X;X;X;X;X;X;X;X;X;X;X;X;X	1	2	-28993	953905	3.86429e-217	412.57	393.48	198.78
Protein transport protein Sec16A	Sec16a	2053	S	SPDPEMVPRGS(1)PVR	sp|E9QAT4|SC16A_MOUSE Protein transport protein Sec16A OS=Mus musculus OX=10090 GN=Sec16a PE=1 SV=1	1	1	5082800000	PQEAKSPDPEMVPRGSPVRHSPPELSQEEFG	X;X;X;X;X;X;X;X;X;X;Oxidation (M);X;X;X;X;Phospho (STY);X;X;X;X;Phospho (STY);X;X;X;X;Phospho (STY);X;X;X;X;X	11	2	0.39585	159213	1.77527e-199	371.16	354	193.54
Thyroid hormone receptor-associated protein 3	Thrap3	405	S	TDSEKPFRGS(1)QS(1)PK	sp|Q569Z6|TR150_MOUSE Thyroid hormone receptor-associated protein 3 OS=Mus musculus OX=10090 GN=Thrap3 PE=1 SV=1	1	1	5046900000	FAPKTDSEKPFRGSQSPKRYKLRDDFEKKMA	X;X;X;X;Phospho (STY);X;Phospho (STY);X;X;X;X;X;X;Phospho (STY);X;Phospho (STY);X;X;X;X;X;X;X;X;X;X;X;X;X;X;X	12	2	0.47067	892747	2.69351e-39	285.94	285.94	153.79
182 kDa tankyrase-1-binding protein	Tnks1bp1	866	S	ELQDQEFGKRDS(1)LGSFSTR	sp|P58871|TB182_MOUSE 182 kDa tankyrase-1-binding protein OS=Mus musculus OX=10090 GN=Tnks1bp1 PE=1 SV=2	1	1	5043800000	IHDKELQDQEFGKRDSLGSFSTRDASLQDWE	X;X;X;X;X;X;X;X;X;X;X;X;X;X;X;Phospho (STY);X;X;Phospho (STY);X;X;X;X;X;X;X;X;X;X;X;X	12	2	-0.25898	665484	1.06043e-79	324.43	297.84	324.43
CD2 antigen cytoplasmic tail-binding protein 2	Cd2bp2	196	S	GTGRPNS(1)PQRLDR	sp|Q9CWK3|CD2B2_MOUSE CD2 antigen cytoplasmic tail-binding protein 2 OS=Mus musculus OX=10090 GN=Cd2bp2 PE=1 SV=1	1	1	5037900000	GGGKGSNSKGTGRPNSPQRLDRLSGLADQMV	X;X;X;X;X;X;X;X;X;X;X;X;X;X;X;Phospho (STY);X;X;X;X;X;X;X;X;X;X;X;X;X;X;X	7	3	0.24681	759265	0.222327	133.52	108.1	133.52
Serine/threonine-protein kinase 24	Stk24	4	S	AHS(1)PVQSGLPGMQNLK	sp|Q99KH8|STK24_MOUSE Serine/threonine-protein kinase 24 OS=Mus musculus OX=10090 GN=Stk24 PE=1 SV=1	1	1	5032700000	____________MAHSPVQSGLPGMQNLKAD	X;X;X;X;X;X;X;X;X;X;X;X;X;X;X;Phospho (STY);X;X;X;X;X;X;X;X;Oxidation (M);X;X;X;X;X;X	3	2	-0.0069969	98217	1.96771e-110	372.59	342.42	328.64
Ras-interacting protein 1	Rasip1	286	S	AAS(1)GGAALAS(1)PGPGSGSGTPTGSGGKER	sp|Q3U0S6|RAIN_MOUSE Ras-interacting protein 1 OS=Mus musculus OX=10090 GN=Rasip1 PE=1 SV=3	1	1	5032400000	NAPSWRTQKNRSRAASGGAALASPGPGSGSG	X;X;X;X;X;X;X;X;X;X;X;X;X;X;X;Phospho (STY);X;X;X;X;X;X;Phospho (STY);X;X;X;X;X;X;X;X	3	3	-0.278	138912	6.26687e-103	304.08	283.12	160.63
Supervillin	Svil	960	S	RGS(1)LELGNPSAAHLGDELKEVSTAK	sp|Q8K4L3|SVIL_MOUSE Supervillin OS=Mus musculus OX=10090 GN=Svil PE=1 SV=1	1	1	5028200000	GDGQKEPKHVVLRRGSLELGNPSAAHLGDEL	X;X;X;X;X;X;X;X;X;X;X;X;X;X;X;Phospho (STY);X;X;X;X;X;X;X;X;X;X;X;X;X;X;X	3	4	0.26916	114967	1.60415e-66	266.61	245.35	266.61
Formin-like protein 1	Fmnl1	184	S	SKPLDQS(1)VEDLSK	sp|Q9JL26|FMNL1_MOUSE Formin-like protein 1 OS=Mus musculus OX=10090 GN=Fmnl1 PE=1 SV=1	1	1	5016400000	DSVASGAEKSKPLDQSVEDLSKAPPSSVPKS	X;X;X;X;X;X;X;X;X;X;X;X;X;X;X;Phospho (STY);X;X;X;X;X;X;X;X;X;X;X;X;X;X;X	7	2	-0.081993	792404	8.66102e-19	235.64	199.83	216.05
RNA polymerase II-associated protein 3	Rpap3	429	S	AVDNPPRGS(1)PK	sp|Q9D706|RPAP3_MOUSE RNA polymerase II-associated protein 3 OS=Mus musculus OX=10090 GN=Rpap3 PE=1 SV=1	1	1	5015000000	QRHHVVKAVDNPPRGSPKALKKVFIEETGNL	X;X;X;X;X;X;X;X;X;X;X;X;X;X;X;Phospho (STY);X;X;X;X;X;X;X;X;X;X;X;X;X;X;X	9	2	-0.052657	172334	2.12713e-18	259.41	241.99	172.33
Creatine kinase M-type	Ckm	166	T	LSVEALNSLT(1)GEFKGK	sp|P07310|KCRM_MOUSE Creatine kinase M-type OS=Mus musculus OX=10090 GN=Ckm PE=1 SV=1	1	1	5009100000	RRAVEKLSVEALNSLTGEFKGKYYPLKSMTE	X;X;X;X;X;X;X;X;X;X;X;X;X;X;X;Phospho (STY);X;X;X;X;X;X;X;Phospho (STY);X;X;X;Phospho (STY);Oxidation (M);Phospho (STY);X	10	3	0.31709	664534	2.5283e-94	349.09	329.08	274.82
TBC1 domain family member 4	Tbc1d4	598	S	LGS(1)MDS(1)FER	sp|Q8BYJ6|TBCD4_MOUSE TBC1 domain family member 4 OS=Mus musculus OX=10090 GN=Tbc1d4 PE=1 SV=2	1	1	5002700000	SRGANRMRGRLGSMDSFERANSLASEKDFSP	X;X;X;X;X;X;X;X;X;X;X;X;Phospho (STY);Oxidation (M);X;Phospho (STY);X;X;X;X;X;Phospho (STY);X;X;X;X;X;X;X;X;X	6	2	0.34172	460627	1.26129	170.89	122.8	46063
Probable E3 ubiquitin-protein ligase IRF2BPL	Irf2bpl	526	S	KAS(1)PEPPDSAESALKLGEEQQR	sp|Q8K3X4|I2BPL_MOUSE Probable E3 ubiquitin-protein ligase IRF2BPL OS=Mus musculus OX=10090 GN=Irf2bpl PE=1 SV=1	1	1	5001900000	PTGRGAASSLRKRKASPEPPDSAESALKLGE	X;X;X;X;X;X;X;X;X;X;X;X;X;X;X;Phospho (STY);X;X;X;X;X;X;X;X;X;X;X;X;X;X;X	3	3	0.1918	103952	4.32664e-93	304.33	289.28	265.45
Protein IWS1 homolog	Iws1	321	S	RQKIDS(1)DDDEEK	sp|Q8C1D8|IWS1_MOUSE Protein IWS1 homolog OS=Mus musculus OX=10090 GN=Iws1 PE=1 SV=1	1	1	4989900000	SSDSEEEEPKRQKIDSDDDEEKEGDEEKVAK	Phospho (STY);Phospho (STY);X;Phospho (STY);X;X;X;X;X;X;X;X;X;X;X;Phospho (STY);X;X;X;X;X;X;X;X;X;X;X;X;X;X;X	6	3	-0.062772	159177	4.79385e-119	389.16	352.86	159.18
A-kinase anchor protein 2	Akap2	740	S	TLS(1)MIEEEIR	sp|O54931|AKAP2_MOUSE A-kinase anchor protein 2 OS=Mus musculus OX=10090 GN=Akap2 PE=1 SV=3	1	1	4981700000	MVGPFKLRSRKQRTLSMIEEEIRAAQEREEE	X;X;X;X;X;X;X;X;X;X;X;X;X;X;X;Phospho (STY);Oxidation (M);X;X;X;X;X;X;X;X;X;X;X;X;X;X	3	2	-0.23961	639724	2.73478e-19	263.2	214.76	230.84
Rho guanine nucleotide exchange factor 7	Arhgef7	497	S	MS(1)GFIYQGKLPTTGMTITK	sp|Q9ES28|ARHG7_MOUSE Rho guanine nucleotide exchange factor 7 OS=Mus musculus OX=10090 GN=Arhgef7 PE=1 SV=2	1	1	4973500000	LFPNLLLMLSASPRMSGFIYQGKLPTTGMTI	X;X;X;X;X;X;X;X;X;X;X;X;X;X;Oxidation (M);Phospho (STY);X;X;X;X;X;X;X;X;X;X;X;X;Oxidation (M);X;X	2	2	0.20623	158.42	6.20826e-50	253.99	233.9	253.99
Striated muscle-specific serine/threonine-protein kinase	Speg	316	S	SALLPPPS(1)PR	sp|Q62407|SPEG_MOUSE Striated muscle-specific serine/threonine-protein kinase OS=Mus musculus OX=10090 GN=Speg PE=1 SV=2	1	1	4961200000	PALPPPSKSALLPPPSPRVGKRALPGPSTQP	X;X;X;X;X;X;X;X;X;X;X;X;X;X;X;Phospho (STY);X;X;X;X;X;X;X;X;X;X;X;X;X;X;X	8	2	-0.019542	957781	0.000318693	147.24	125.25	144.57
Oxysterol-binding protein 1	Osbp	349	S	GDMS(1)DEDDENEFFDAPEIITMPENLGHKR	sp|Q3B7Z2|OSBP1_MOUSE Oxysterol-binding protein 1 OS=Mus musculus OX=10090 GN=Osbp PE=1 SV=3	1	1	4910200000	AGSGKDQCCSGKGDMSDEDDENEFFDAPEII	X;X;X;X;X;X;X;X;X;X;X;X;X;X;Oxidation (M);Phospho (STY);X;X;X;X;X;X;X;X;X;X;X;X;X;X;X	4	3	0.14662	207212	9.84972e-236	427.2	419.15	228.52
Serine/threonine-protein kinase MARK2	Mark2	453	S	VPAS(1)PLPGLDRK	sp|Q05512|MARK2_MOUSE Serine/threonine-protein kinase MARK2 OS=Mus musculus OX=10090 GN=Mark2 PE=1 SV=3	1	1	4896400000	EETGRKASSTAKVPASPLPGLDRKKTTPAPS	X;X;X;X;X;X;X;X;Phospho (STY);Phospho (STY);X;X;X;X;X;Phospho (STY);X;X;X;X;X;X;X;X;X;X;X;X;X;X;X	4	3	-0.21663	102154	4.17313e-05	179.19	150.81	102.15
Titin	Ttn	1424	S	MS(1)PARMS(1)PAR	sp|A2ASS6|TITIN_MOUSE Titin OS=Mus musculus OX=10090 GN=Ttn PE=1 SV=1	1	1	4886500000	PRSLSRSPIRMSPAMSPARMSPARMSPARMS	X;X;Phospho (STY);X;Phospho (STY);X;Phospho (STY);X;X;X;Oxidation (M);Phospho (STY);X;X;Oxidation (M);Phospho (STY);X;X;X;Oxidation (M);Phospho (STY);X;X;X;Oxidation (M);Phospho (STY);X;X;X;Oxidation (M);Phospho (STY)	2	2	-0.21807	55196	3.86099	164.31	95458	55196
Catenin beta-1	Ctnnb1	191	S	HAIMRS(1)PQMVSAIVR	sp|Q02248|CTNB1_MOUSE Catenin beta-1 OS=Mus musculus OX=10090 GN=Ctnnb1 PE=1 SV=1	1	1	4885700000	HQLSKKEASRHAIMRSPQMVSAIVRTMQNTN	X;X;X;X;X;X;X;X;X;X;X;X;X;Oxidation (M);X;Phospho (STY);X;X;Oxidation (M);X;X;X;X;X;X;X;X;X;X;X;X	6	3	-0.223	96982	1.42657e-27	246.13	225.13	190.79
La-related protein 1	Larp1	751	S	SLPTTVPES(1)PNYR	sp|Q6ZQ58|LARP1_MOUSE La-related protein 1 OS=Mus musculus OX=10090 GN=Larp1 PE=1 SV=3	1	1	4881300000	EPSTIARSLPTTVPESPNYRNARTPRTPRTP	X;X;X;Phospho (STY);X;X;X;Phospho (STY);X;X;X;X;X;X;X;Phospho (STY);X;X;X;X;X;X;X;Phospho (STY);X;X;Phospho (STY);X;X;Phospho (STY);X	9	2	0.29732	778693	3.87859e-25	242.35	211.52	242.35
Pre-mRNA 3'-end-processing factor FIP1	Fip1l1	479	S	DHS(1)PTPSVFNS(1)DEERYR	sp|Q9D824|FIP1_MOUSE Pre-mRNA 3'-end-processing factor FIP1 OS=Mus musculus OX=10090 GN=Fip1l1 PE=1 SV=1	1	1	4877500000	RERERTRERERERDHSPTPSVFNSDEERYRY	X;X;X;X;X;X;X;X;X;X;X;X;X;X;X;Phospho (STY);X;X;X;Phospho (STY);X;X;X;Phospho (STY);X;X;X;X;X;X;X	3	3	-0.047008	630898	2.21691e-25	208.97	198.54	142.23
Heat shock 70 kDa protein 4L	Hspa4l	74	S	LHGRS(1)FDDPIVQTER	sp|P48722|HS74L_MOUSE Heat shock 70 kDa protein 4L OS=Mus musculus OX=10090 GN=Hspa4l PE=1 SV=2	1	1	4844400000	NVRNTIHGFKKLHGRSFDDPIVQTERIRLPY	X;X;X;X;X;X;X;X;X;X;X;X;X;X;X;Phospho (STY);X;X;X;X;X;X;X;X;X;X;X;X;X;X;X	5	3	0.56831	152817	1.68492e-15	205	187.78	205
Tubulin polymerization-promoting protein	Tppp	19	S	AANKT(1)PPKS(1)PGDPAR	sp|Q7TQD2|TPPP_MOUSE Tubulin polymerization-promoting protein OS=Mus musculus OX=10090 GN=Tppp PE=1 SV=1	1	1	4836700000	SKAKPAKAANKTPPKSPGDPARAAKRLSLES	X;X;X;X;X;X;X;X;X;X;X;Phospho (STY);X;X;X;Phospho (STY);X;X;X;X;X;X;X;X;X;X;X;Phospho (STY);X;X;Phospho (STY)	9	2	-0.34783	122745	7.15318e-12	185.59	168.15	122.75
Alpha-enolase	Eno1	419	S	IEEELGS(1)KAK	sp|P17182|ENOA_MOUSE Alpha-enolase OS=Mus musculus OX=10090 GN=Eno1 PE=1 SV=3	1	1	4810400000	LAKYNQILRIEEELGSKAKFAGRSFRNPLAK	X;X;X;X;X;X;X;X;X;X;X;X;X;X;X;Phospho (STY);X;X;X;X;X;X;X;X;X;X;X;X;X;X;X	7	3	-0.01967	108324	0.000766939	213.84	41284	108.32
Ubiquitin carboxyl-terminal hydrolase 20	Usp20	132	S	AVPIAVADEGES(1)ES(1)EDDDLKPR	sp|Q8C6M1|UBP20_MOUSE Ubiquitin carboxyl-terminal hydrolase 20 OS=Mus musculus OX=10090 GN=Usp20 PE=1 SV=1	1	1	4789100000	HPLKAVPIAVADEGESESEDDDLKPRGLTGM	X;X;X;X;X;X;X;X;X;X;X;X;X;X;X;Phospho (STY);X;Phospho (STY);X;X;X;X;X;X;X;X;X;X;X;X;X	12	3	0.84632	732125	7.52742e-163	387.21	351.34	73213
Synaptopodin	Synpo	765	S	VASLS(1)PAR	sp|Q8CC35|SYNPO_MOUSE Synaptopodin OS=Mus musculus OX=10090 GN=Synpo PE=1 SV=2	1	1	4779400000	KYTTNAPGGFRVASLSPARTPPASLYHGYLP	X;X;X;X;X;X;X;X;X;X;X;X;X;X;X;Phospho (STY);X;X;X;Phospho (STY);X;X;X;X;X;X;X;X;X;X;X	5	2	0.69288	670737	1.2577e-45	222.6	212.19	172.59
Mitochondrial antiviral-signaling protein	Mavs	152	S	ETPSCPKPVQDTQPPES(1)PVENSEQLLQTNSGAVAR	sp|Q8VCF0|MAVS_MOUSE Mitochondrial antiviral-signaling protein OS=Mus musculus OX=10090 GN=Mavs PE=1 SV=1	1	1	4771600000	TPSCPKPVQDTQPPESPVENSEQLLQTNSGA	X;X;X;X;X;X;X;X;X;X;X;X;X;X;X;Phospho (STY);X;X;X;X;X;X;X;X;X;X;X;X;X;X;X	17	3	-0.028069	960112	5.76984e-199	363.46	351.52	363.46
Mitochondrial import receptor subunit TOM20 homolog	Tomm20	135	S	IVS(1)AQS(1)LAEDDVE	sp|Q9DCC8|TOM20_MOUSE Mitochondrial import receptor subunit TOM20 homolog OS=Mus musculus OX=10090 GN=Tomm20 PE=1 SV=1	1	1	4750700000	QMLLTKLPTISQRIVSAQSLAEDDVE_____	X;X;X;X;X;X;X;X;X;X;X;X;X;X;X;Phospho (STY);X;X;Phospho (STY);X;X;X;X;X;X;X;X;X;X;X;X	3	2	0.16426	641035	3.27278e-10	197.36	186.75	64104
Ubiquitin carboxyl-terminal hydrolase MINDY-2	Mindy2	21	S	MENSPDSPQPLELGVAAGRVS(1)PPEGRR	sp|Q6PDI6|MINY2_MOUSE Ubiquitin carboxyl-terminal hydrolase MINDY-2 OS=Mus musculus OX=10090 GN=Mindy2 PE=1 SV=1	1	1	4744900000	DSPQPLELGVAAGRVSPPEGRRRGGREAEDG	X;X;X;X;X;X;X;X;X;X;X;X;X;X;X;Phospho (STY);X;X;X;X;X;X;X;X;X;X;X;X;X;X;X	21	3	-0.1716	161657	3.19913e-179	393.93	365.75	275.01
Tumor protein D52	Tpd52	175	S	S(1)FEEKVENLK	sp|Q62393|TPD52_MOUSE Tumor protein D52 OS=Mus musculus OX=10090 GN=Tpd52 PE=1 SV=2	1	1	4721600000	ITKKLEDVKNSPTFKSFEEKVENLKSKVGGA	X;X;X;X;X;X;X;X;X;X;Phospho (STY);X;X;X;X;Phospho (STY);X;X;X;X;X;X;X;X;X;X;X;X;X;X;X	1	2	-0.14527	133.05	7.4689e-49	277.96	245.91	133.05
Calnexin	Canx	553	S	QKS(1)DAEEDGVTGS(1)QDEEDSKPK	sp|P35564|CALX_MOUSE Calnexin OS=Mus musculus OX=10090 GN=Canx PE=1 SV=1	1	1	4717500000	RDEEEEEEKLEEKQKSDAEEDGVTGSQDEED	X;X;X;X;X;X;X;X;X;X;X;X;X;X;X;Phospho (STY);X;X;X;X;X;X;X;X;X;Phospho (STY);X;X;X;X;X	3	3	0.34091	159612	7.28794e-49	239.49	228.03	239.49
Serine/threonine-protein kinase SIK3	Sik3	411	T	RHT(1)VGVADPR	sp|Q6P4S6|SIK3_MOUSE Serine/threonine-protein kinase SIK3 OS=Mus musculus OX=10090 GN=Sik3 PE=1 SV=3	1	1	4707800000	PSPEALVRYLSMRRHTVGVADPRTEVMEDLQ	X;X;X;X;X;X;X;X;X;X;X;X;X;X;X;Phospho (STY);X;X;X;X;X;X;X;X;X;X;X;X;X;X;X	3	3	-0.024674	763114	0.176427	162.93	107.86	76311
GRB10-interacting GYF protein 2	Gigyf2	237	S	WRPHS(1)PDGPR	sp|Q6Y7W8|GGYF2_MOUSE GRB10-interacting GYF protein 2 OS=Mus musculus OX=10090 GN=Gigyf2 PE=1 SV=2	1	1	4705600000	RLAGSRRDGERWRPHSPDGPRSTGWREHMER	X;X;X;X;X;X;X;X;X;X;X;X;X;X;X;Phospho (STY);X;X;X;X;X;X;X;X;X;X;X;X;X;X;X	5	3	0.58473	770782	0.664973	165.44	148.42	77078
Alpha-1-syntrophin	Snta1	187	S	NSAGGTS(0.002)VGWDS(0.998)PPAS(1)PLQR	sp|Q61234|SNTA1_MOUSE Alpha-1-syntrophin OS=Mus musculus OX=10090 GN=Snta1 PE=1 SV=1	1	1	4704100000	NSAGGTSVGWDSPPASPLQRQPSSPGPQPRN	X;X;X;X;X;Phospho (STY);Phospho (STY);X;X;X;X;Phospho (STY);X;X;X;Phospho (STY);X;X;X;X;X;X;Phospho (STY);Phospho (STY);X;X;X;X;X;X;X	16	2	0.022965	857326	1.70638e-198	396.33	387.48	284.9
STE20/SPS1-related proline-alanine-rich protein kinase	Stk39	397	S	TEDGDWEWS(1)DDEMDEK	sp|Q9Z1W9|STK39_MOUSE STE20/SPS1-related proline-alanine-rich protein kinase OS=Mus musculus OX=10090 GN=Stk39 PE=1 SV=1	1	1	4694100000	SSGHLHKTEDGDWEWSDDEMDEKSEEGKAAA	Phospho (STY);Phospho (STY);X;X;X;X;X;Phospho (STY);X;X;X;X;X;X;X;Phospho (STY);X;X;X;Oxidation (M);X;X;X;X;X;X;X;X;X;X;X	9	2	-0.16526	193765	2.83844e-121	317.84	303.89	277.94
LIM domain-binding protein 3	Ldb3	44	S	AAQSQLS(1)QGDLVVAIDGVNTDTMTHLEAQNK	sp|Q9JKS4|LDB3_MOUSE LIM domain-binding protein 3 OS=Mus musculus OX=10090 GN=Ldb3 PE=1 SV=1	1	1	4693600000	ISRITPGSKAAQSQLSQGDLVVAIDGVNTDT	X;X;X;X;X;X;X;X;X;X;X;X;X;X;X;Phospho (STY);X;X;X;X;X;X;X;X;X;X;X;X;X;X;X	7	3	-0.43207	102791	3.55811e-170	358.52	340.5	326.26
Ras-interacting protein 1	Rasip1	322	S	SVS(1)ELSLQGR	sp|Q3U0S6|RAIN_MOUSE Ras-interacting protein 1 OS=Mus musculus OX=10090 GN=Rasip1 PE=1 SV=3	1	1	4679500000	GGKERSENLSLRRSVSELSLQGRRRRQQERR	X;X;X;X;X;X;X;X;X;Phospho (STY);X;X;X;X;X;Phospho (STY);X;X;Phospho (STY);X;X;X;X;X;X;X;X;X;X;X;X	3	2	0.12148	667503	1.5341e-10	250.16	188.38	233.84
Protein Niban 1	Niban1	601	S	RVS(1)AILPGAPDNELPSNEVFQEPEEK	sp|Q3UW53|NIBA1_MOUSE Protein Niban 1 OS=Mus musculus OX=10090 GN=Niban1 PE=1 SV=2	1	1	4674900000	KTAMGSNQASPARRVSAILPGAPDNELPSNE	X;X;X;Oxidation (M);X;X;X;X;X;Phospho (STY);X;X;X;X;X;Phospho (STY);X;X;X;X;X;X;X;X;X;X;X;X;X;X;X	3	2	-0.64211	149212	0	494.12	461.78	350.38
Serine/arginine repetitive matrix protein 1	Srrm1	779	S	AAS(1)PS(1)PQSVR	sp|Q52KI8|SRRM1_MOUSE Serine/arginine repetitive matrix protein 1 OS=Mus musculus OX=10090 GN=Srrm1 PE=1 SV=2	1	1	4674200000	RVSKSPKADSLSRAASPSPQSVRRVSSSRSV	X;X;X;X;X;X;X;X;X;X;X;X;X;X;X;Phospho (STY);X;Phospho (STY);X;X;X;X;X;X;X;Phospho (STY);Phospho (STY);X;X;Phospho (STY);X	3	2	-0.60057	912752	2.41139	162.26	122.64	125.97
Rho GDP-dissociation inhibitor 1	Arhgdia	24	S	AEQEPTAEQLAQIAAENEEDEHS(1)VNYKPPAQK	sp|Q99PT1|GDIR1_MOUSE Rho GDP-dissociation inhibitor 1 OS=Mus musculus OX=10090 GN=Arhgdia PE=1 SV=3	1	1	4673200000	EQLAQIAAENEEDEHSVNYKPPAQKSIQEIQ	X;X;X;X;X;X;X;X;X;X;X;X;X;X;X;Phospho (STY);X;X;X;X;X;X;X;X;X;X;X;X;X;X;X	23	3	0.18414	202838	8.16604e-215	391.81	380.11	278.72
Beta-2-syntrophin	Sntb2	75	S	GLGPPS(1)PPAPPR	sp|Q61235|SNTB2_MOUSE Beta-2-syntrophin OS=Mus musculus OX=10090 GN=Sntb2 PE=1 SV=2	1	1	4669800000	GESLPGSPNRGLGPPSPPAPPRGPAGEASAS	X;X;X;X;X;X;X;X;X;X;X;X;X;X;X;Phospho (STY);X;X;X;X;X;X;X;X;X;X;X;X;Phospho (STY);X;Phospho (STY)	6	2	-0.17927	979573	1.61692e-23	181.08	170.85	97957
Sodium/potassium-transporting ATPase subunit alpha-1	Atp1a1	40	S	EVS(1)MDDHKLS(1)LDELHRK	sp|Q8VDN2|AT1A1_MOUSE Sodium/potassium-transporting ATPase subunit alpha-1 OS=Mus musculus OX=10090 GN=Atp1a1 PE=1 SV=1	1	1	4651600000	KAKKERDMDELKKEVSMDDHKLSLDELHRKY	X;X;X;X;X;X;X;Oxidation (M);X;X;X;X;X;X;X;Phospho (STY);Oxidation (M);X;X;X;X;X;Phospho (STY);X;X;X;X;X;X;X;X	3	4	0.16721	865465	3.03352e-16	183.06	137.63	86546
Brefeldin A-inhibited guanine nucleotide-exchange protein 2	Arfgef2	276	S	ERGS(1)PVSGR	sp|A2A5R2|BIG2_MOUSE Brefeldin A-inhibited guanine nucleotide-exchange protein 2 OS=Mus musculus OX=10090 GN=Arfgef2 PE=1 SV=1	1	1	4631800000	GKVSLENGEAPRERGSPVSGRAEPSRGTDSG	X;X;X;X;X;X;X;X;X;X;X;X;X;X;X;Phospho (STY);X;X;X;X;X;X;X;X;X;X;X;X;X;Phospho (STY);X	4	2	0.26438	981002	6.64057e-42	242.63	222.59	168.83
Sodium-dependent phosphate transporter 2	Slc20a2	385	S	NNS(1)YTCYTAAICGMPVHTTFR	sp|Q80UP8|S20A2_MOUSE Sodium-dependent phosphate transporter 2 OS=Mus musculus OX=10090 GN=Slc20a2 PE=1 SV=2	1	1	4616700000	KPTQENNYRLLRRNNSYTCYTAAICGMPVHT	X;X;X;X;X;X;X;X;X;X;X;X;X;X;X;Phospho (STY);X;X;X;X;X;X;X;X;X;X;Oxidation (M);X;X;X;X	3	2	-39329	676282	5.22888e-187	387.88	362.47	387.88
Polypyrimidine tract-binding protein 2	Ptbp2	308	S	ETSLLAVPGALS(1)PLAIPNAAAAAAAAAAGR	sp|Q91Z31|PTBP2_MOUSE Polypyrimidine tract-binding protein 2 OS=Mus musculus OX=10090 GN=Ptbp2 PE=1 SV=2	1	1	4597100000	AFAKETSLLAVPGALSPLAIPNAAAAAAAAA	X;X;X;X;X;X;X;X;X;X;X;X;X;X;X;Phospho (STY);X;X;X;X;X;X;X;X;X;X;X;X;X;X;X	12	2	-0.24122	126281	4.13242e-104	288.83	273.14	264.63
Muscular LMNA-interacting protein	Mlip	85	S	AEYVFIVDS(1)DGEDEATCR	sp|Q5FW52|MLIP_MOUSE Muscular LMNA-interacting protein OS=Mus musculus OX=10090 GN=Mlip PE=1 SV=1	1	1	4575700000	QKGDLFKAEYVFIVDSDGEDEATCRQGEQGP	X;X;X;X;X;X;X;X;X;X;X;X;X;X;X;Phospho (STY);X;X;X;X;X;X;X;X;X;X;X;X;X;X;X	9	2	-0.42547	977392	3.53606e-152	343.97	323.84	310.46
Serine/arginine repetitive matrix protein 1	Srrm1	657	S	RVS(1)HS(1)PPPKQR	sp|Q52KI8|SRRM1_MOUSE Serine/arginine repetitive matrix protein 1 OS=Mus musculus OX=10090 GN=Srrm1 PE=1 SV=2	1	1	4573200000	RRASPSPPPKRRVSHSPPPKQRSPTVTKRRS	X;X;X;Phospho (STY);X;Phospho (STY);X;X;X;X;X;X;X;Phospho (STY);X;Phospho (STY);X;X;X;X;X;X;Phospho (STY);X;X;X;X;X;X;X;Phospho (STY)	5	3	-0.10978	40552	4.25074e-21	211.43	159.11	40552
Transforming acidic coiled-coil-containing protein 2	Tacc2	327	S	TRPPS(1)LKK	sp|Q9JJG0|TACC2_MOUSE Transforming acidic coiled-coil-containing protein 2 OS=Mus musculus OX=10090 GN=Tacc2 PE=1 SV=2	1	1	4551800000	SASSTLKRTKKTRPPSLKKKQATKKPTETPP	X;X;X;X;X;X;X;X;X;X;X;X;X;X;X;Phospho (STY);X;X;X;X;X;X;X;X;X;X;X;X;X;X;X	5	3	0.02497	934262	0.00237135	136.94	62517	121.6
Tensin-2	Tns2	455	S	WDS(1)YENFNQHHEDSVDGALAHTR	sp|Q8CGB6|TNS2_MOUSE Tensin-2 OS=Mus musculus OX=10090 GN=Tns2 PE=1 SV=1	1	1	4544900000	VSVDYNTTEPAVRWDSYENFNQHHEDSVDGA	X;X;X;X;X;X;X;X;X;X;X;X;X;X;X;Phospho (STY);X;X;X;X;X;X;X;X;X;X;Phospho (STY);X;X;X;X	3	3	-0.34453	935705	1.1743e-61	235.62	228.56	225.93
Myosin-6	Myh6	1598;1596	S	MVDS(1)LQTSLDAETR	sp|Q02566|MYH6_MOUSE Myosin-6 OS=Mus musculus OX=10090 GN=Myh6 PE=1 SV=2;sp|Q91Z83|MYH7_MOUSE Myosin-7 OS=Mus musculus OX=10090 GN=Myh7 PE=2 SV=1	1	1	4544000000	EEMEQAKRNHLRMVDSLQTSLDAETRSRNEA	X;X;Oxidation (M);X;X;X;X;X;X;X;X;X;Oxidation (M);X;X;Phospho (STY);X;X;X;X;X;X;X;X;X;X;X;X;X;X;X	4	2	0.13554	840307	3.75849e-26	236.55	215.68	207.41
Leucine-rich repeat-containing protein 10	Lrrc10	244	T	WAEET(1)PEPDPRK	sp|Q8K3W2|LRC10_MOUSE Leucine-rich repeat-containing protein 10 OS=Mus musculus OX=10090 GN=Lrrc10 PE=1 SV=1	1	1	4516800000	KVGKGVRRVGRWAEETPEPDPRKARRYALAK	X;X;X;X;X;X;X;X;X;X;X;X;X;X;X;Phospho (STY);X;X;X;X;X;X;X;X;X;X;X;X;X;X;X	5	2	-0.29412	204849	9.99689e-14	249.98	227.93	204.85
Tripartite motif-containing protein 3	Trim3	7	S	REDS(1)PGPEVQPMDK	sp|Q9R1R2|TRIM3_MOUSE Tripartite motif-containing protein 3 OS=Mus musculus OX=10090 GN=Trim3 PE=1 SV=1	1	1	4501000000	_________MAKREDSPGPEVQPMDKQFLVC	X;X;X;X;X;X;X;X;X;X;X;X;X;X;X;Phospho (STY);X;X;X;X;X;X;X;Oxidation (M);X;X;X;X;X;X;X	4	3	-0.13525	998599	1.34592e-58	316.68	275.28	99.86
Intersectin-1	Itsn1	897;906	S	SAFTPATATGSSPS(1)PVLGQGEK	sp|Q9Z0R4|ITSN1_MOUSE Intersectin-1 OS=Mus musculus OX=10090 GN=Itsn1 PE=1 SV=2	1	1	4483400000	QRSAFTPATATGSSPSPVLGQGEKVEGLQAQ	X;X;X;X;X;X;X;X;X;X;X;X;X;X;X;Phospho (STY);X;X;X;X;X;X;X;X;X;X;X;X;X;X;X	14	2	0.28596	659537	0	460.14	452.58	410.42
Epsin-2	Epn2	192	S	AGGS(1)PAS(1)YHGSTSPR	sp|Q8CHU3|EPN2_MOUSE Epsin-2 OS=Mus musculus OX=10090 GN=Epn2 PE=1 SV=1	1	1	4451500000	LSTSYSEQEYGKAGGSPASYHGSTSPRVSSE	X;X;X;X;X;X;X;X;X;X;X;X;X;X;X;Phospho (STY);X;X;Phospho (STY);X;X;X;X;X;X;X;X;X;X;X;X	4	2	-0.015327	946175	2.42701e-48	299.76	256.95	159.83
Filamin-A-interacting protein 1	Filip1	979	S	AMS(1)PVTITTISR	sp|Q9CS72|FLIP1_MOUSE Filamin-A-interacting protein 1 OS=Mus musculus OX=10090 GN=Filip1 PE=1 SV=2	1	1	4426500000	KPKSADPTLGPERAMSPVTITTISREKSPEG	X;X;X;X;X;X;X;X;X;X;X;X;X;X;Oxidation (M);Phospho (STY);X;X;X;X;X;X;X;X;X;X;X;X;X;X;X	3	2	0.15621	902269	8.98334e-08	205.8	194.9	205.8
Coiled-coil and C2 domain-containing protein 1A	Cc2d1a	435	S	LANHDEGS(1)DDEEEETPKK	sp|Q8K1A6|C2D1A_MOUSE Coiled-coil and C2 domain-containing protein 1A OS=Mus musculus OX=10090 GN=Cc2d1a PE=1 SV=2	1	1	4415700000	GVLETAMRLANHDEGSDDEEEETPKKQNTPA	X;X;X;X;X;X;X;X;X;X;X;X;X;X;X;Phospho (STY);X;X;X;X;X;X;X;X;X;X;X;X;X;X;X	8	3	0.013099	165346	2.4833e-149	416.98	390.57	260.97
Beta-sarcoglycan	Sgcb	23	S	AAAAAAAAATEQQGSNGPVKKS(1)MR	sp|P82349|SGCB_MOUSE Beta-sarcoglycan OS=Mus musculus OX=10090 GN=Sgcb PE=1 SV=1	1	1	4411000000	AAATEQQGSNGPVKKSMREKAVERRNVNKEH	X;X;X;X;X;X;X;X;Phospho (STY);X;X;X;X;X;X;Phospho (STY);Oxidation (M);X;X;X;X;X;X;X;X;X;X;X;X;X;X	22	3	-0.93436	705956	1.46226e-145	346.33	330.73	237.02
Pleckstrin homology domain-containing family A member 1	Plekha1	308	S	RLS(1)NPCIQR	sp|Q8BUL6|PKHA1_MOUSE Pleckstrin homology domain-containing family A member 1 OS=Mus musculus OX=10090 GN=Plekha1 PE=1 SV=1	1	1	4387600000	GPGRSSSSMRQARRLSNPCIQRSIPAGLQNP	X;X;X;X;X;X;X;X;X;X;X;X;X;X;X;Phospho (STY);X;X;X;X;X;X;X;X;X;X;X;X;X;X;X	3	3	0.20887	983535	2.06474	202.68	202.68	98353
Myosin-6	Myh6	1271	S	VKLEEAQRS(1)LNDFTTQR	sp|Q02566|MYH6_MOUSE Myosin-6 OS=Mus musculus OX=10090 GN=Myh6 PE=1 SV=2	1	1	4368600000	DQANEYRVKLEEAQRSLNDFTTQRAKLQTEN	X;X;X;X;X;Phospho (STY);X;X;X;X;X;X;X;X;X;Phospho (STY);X;X;X;X;X;X;X;X;X;X;X;X;Phospho (STY);X;X	9	3	-0.094944	956026	2.91948e-42	261.54	201.47	256.12
Dystrophin	Dmd	3677	T	NAPGKPMREDT(1)M	sp|P11531|DMD_MOUSE Dystrophin OS=Mus musculus OX=10090 GN=Dmd PE=1 SV=3	1	1	4339200000	SSRGRNAPGKPMREDTM______________	X;X;X;X;X;X;X;X;X;X;X;Oxidation (M);X;X;X;Phospho (STY);Oxidation (M);X;X;X;X;X;X;X;X;X;X;X;X;X;X	11	2	-0.66934	111116	1.01458	158.31	146.46	111.12
Plectin	Plec	4389	S	AGTLSITEFADMLSGNAGGFRS(1)R	sp|Q9QXS1|PLEC_MOUSE Plectin OS=Mus musculus OX=10090 GN=Plec PE=1 SV=3	1	1	4306200000	TEFADMLSGNAGGFRSRSSSVGSSSSYPISS	X;X;X;X;X;Oxidation (M);X;X;X;X;X;X;X;X;X;Phospho (STY);X;Phospho (STY);X;Phospho (STY);X;X;Phospho (STY);X;Phospho (STY);X;X;X;X;X;X	22	3	0.6438	803988	2.20381e-105	323.94	273.89	222.86
Myosin-6	Myh6	1039	S	VKLEQQVDDLEGS(1)LEQEKK	sp|Q02566|MYH6_MOUSE Myosin-6 OS=Mus musculus OX=10090 GN=Myh6 PE=1 SV=2	1	1	4305700000	KSKVKLEQQVDDLEGSLEQEKKVRMDLERAK	X;Phospho (STY);X;X;X;X;X;X;X;X;X;X;X;X;X;Phospho (STY);X;X;X;X;X;X;X;X;Oxidation (M);X;X;X;X;X;X	13	4	0.20398	806627	1.09418e-200	443.63	384.82	80663
Tuberin	Tsc2	1412	S	S(0.016)S(0.021)S(0.93)S(0.033)PELQTLQDILGDLGDKIDIGRLS(1)PEAK	sp|Q61037|TSC2_MOUSE Tuberin OS=Mus musculus OX=10090 GN=Tsc2 PE=1 SV=1	1	1	4305700000	DILGDLGDKIDIGRLSPEAKVRSQSGILDGE	X;X;X;X;X;X;X;X;X;X;X;X;X;X;X;Phospho (STY);X;X;X;X;X;X;Phospho (STY);X;Phospho (STY);X;X;X;X;X;X	27	4	0.23041	234431	4.15312e-233	401.03	383.69	304.9
Palladin	Palld	1143	S	S(1)RS(1)RDS(1)GDENEPIQER	sp|Q9ET54|PALLD_MOUSE Palladin OS=Mus musculus OX=10090 GN=Palld PE=1 SV=2	1	1	4286500000	RSPSGHPHARRPRSRSRDSGDENEPIQERFF	X;Phospho (STY);X;Phospho (STY);X;X;X;X;X;X;X;X;X;Phospho (STY);X;Phospho (STY);X;X;Phospho (STY);X;X;X;X;X;X;X;X;X;X;X;X	3	3	-0.30198	709593	2.74105e-26	220.86	197.43	70959
Myosin-6	Myh6	1493;1491	S	NAYEES(1)LEHLETFKR	sp|Q02566|MYH6_MOUSE Myosin-6 OS=Mus musculus OX=10090 GN=Myh6 PE=1 SV=2;sp|Q91Z83|MYH7_MOUSE Myosin-7 OS=Mus musculus OX=10090 GN=Myh7 PE=2 SV=1	1	1	4282800000	SLSTELFKLKNAYEESLEHLETFKRENKNLQ	Phospho (STY);X;Phospho (STY);X;X;X;X;X;X;X;X;X;X;X;X;Phospho (STY);X;X;X;X;X;X;X;X;X;X;X;X;X;X;X	6	2	0.045801	922638	3.39316e-27	246.95	218.67	246.95
Small glutamine-rich tetratricopeptide repeat-containing protein alpha	Sgta	303	S	SQVVRS(1)R	sp|Q8BJU0|SGTA_MOUSE Small glutamine-rich tetratricopeptide repeat-containing protein alpha OS=Mus musculus OX=10090 GN=Sgta PE=1 SV=2	1	1	4259500000	QNPEFVEQIRSQVVRSRTPSASHEEQQE___	X;X;X;X;X;X;X;X;X;X;Phospho (STY);X;X;X;X;Phospho (STY);X;Phospho (STY);X;Phospho (STY);X;Phospho (STY);X;X;X;X;X;X;X;X;X	6	2	-0.13475	113309	5.69979e-10	167.51	150.21	123.6
Myosin-6	Myh6	1261	Y	TLEDQANEY(1)RVK	sp|Q02566|MYH6_MOUSE Myosin-6 OS=Mus musculus OX=10090 GN=Myh6 PE=1 SV=2	1	1	4252200000	NLEKVSRTLEDQANEYRVKLEEAQRSLNDFT	X;X;X;X;X;Phospho (STY);X;X;X;X;X;X;X;X;X;Phospho (STY);X;X;X;X;X;X;X;X;X;Phospho (STY);X;X;X;X;Phospho (STY)	9	2	-0.23943	194134	8.1374e-34	243.53	212.97	208.6
Kinesin-like protein KIF20B	Kif20b	725	T	FNQVKAELAET(1)KEELIK	sp|Q80WE4|KI20B_MOUSE Kinesin-like protein KIF20B OS=Mus musculus OX=10090 GN=Kif20b PE=1 SV=3	1	1	4240200000	CLQLKFNQVKAELAETKEELIKAQEELKNRE	X;X;X;X;X;X;X;X;X;X;X;X;X;X;X;Phospho (STY);X;X;X;X;X;X;X;X;X;X;X;X;X;X;X	11	3	0.10364	536247	0.000132825	100.92	74444	53625
Afadin	Afdn	1211	S	ITSVSTGNLCTEEQS(1)PPPRPEAYPIPTQTYTR	sp|Q9QZQ1|AFAD_MOUSE Afadin OS=Mus musculus OX=10090 GN=Afdn PE=1 SV=3	1	1	4231800000	KITSVSTGNLCTEEQSPPPRPEAYPIPTQTY	X;X;X;Phospho (STY);X;Phospho (STY);Phospho (STY);X;X;X;X;X;X;X;X;Phospho (STY);X;X;X;X;X;X;X;X;X;X;X;X;X;X;X	15	3	-0.0055098	121103	0	468.03	451.28	426.72
Myosin-9	Myh9	1943	S	KGT(1)GDCS(1)DEEVDGKADGADAK	sp|Q8VDD5|MYH9_MOUSE Myosin-9 OS=Mus musculus OX=10090 GN=Myh9 PE=1 SV=4	1	1	4220900000	FVVTRRIVRKGTGDCSDEEVDGKADGADAKA	X;X;X;X;X;X;X;X;X;X;X;Phospho (STY);X;X;X;Phospho (STY);X;X;X;X;X;X;X;X;X;X;X;X;X;X;X	7	3	-0.14695	138606	1.80796e-116	345.28	319.74	138.61
Protein LYRIC	Mtdh	423	S	SQEPISNDQKVS(1)DDDK	sp|Q80WJ7|LYRIC_MOUSE Protein LYRIC OS=Mus musculus OX=10090 GN=Mtdh PE=1 SV=1	1	1	4220300000	SLLKSQEPISNDQKVSDDDKEKGEGALPTGK	X;X;X;X;X;X;X;X;X;X;X;X;X;X;X;Phospho (STY);X;X;X;X;X;X;X;X;X;X;X;X;X;X;X	12	2	-0.18916	153014	6.82729e-81	343.12	306.46	306.99
Mitochondrial fission factor	Mff	131	S	S(1)MS(1)ENAVRQNGQLVR	sp|Q6PCP5|MFF_MOUSE Mitochondrial fission factor OS=Mus musculus OX=10090 GN=Mff PE=1 SV=1	1	1	4219500000	EESRAVGRLKRERSMSENAVRQNGQLVRNDS	X;X;X;X;X;X;X;X;X;X;X;X;X;Phospho (STY);Oxidation (M);Phospho (STY);X;X;X;X;X;X;X;X;X;X;X;X;X;X;Phospho (STY)	3	3	0.15403	775052	1.6684e-17	203.97	162.27	77505
CD2-associated protein	Cd2ap	458	S	S(1)VDLDAFVAR	sp|Q9JLQ0|CD2AP_MOUSE CD2-associated protein OS=Mus musculus OX=10090 GN=Cd2ap PE=1 SV=3	1	1	4205300000	SKPKLDPEQLPVRPKSVDLDAFVARNSKETD	X;X;X;X;X;X;X;X;X;X;X;X;X;X;X;Phospho (STY);X;X;X;X;X;X;X;X;X;X;X;X;X;X;X	1	2	0.17829	181874	3.14285e-47	237.33	213.27	181.87
Myosin-6	Myh6	1467;1465	S	YEESQS(1)ELESSQK	sp|Q02566|MYH6_MOUSE Myosin-6 OS=Mus musculus OX=10090 GN=Myh6 PE=1 SV=2;sp|Q91Z83|MYH7_MOUSE Myosin-7 OS=Mus musculus OX=10090 GN=Myh7 PE=2 SV=1	1	1	4201500000	DKILAEWKQKYEESQSELESSQKEARSLSTE	X;X;X;X;X;X;X;X;X;X;X;X;X;X;X;Phospho (STY);X;X;X;X;X;X;X;X;X;X;Phospho (STY);X;Phospho (STY);X;X	6	2	0.062031	881474	1.04051e-206	463.72	425.38	281.6
Myosin-7	Myh7	1037	S	VKLEQQVDDLEGS(1)LEQEKK	sp|Q91Z83|MYH7_MOUSE Myosin-7 OS=Mus musculus OX=10090 GN=Myh7 PE=2 SV=1	1	1	4199100000	KAKVKLEQQVDDLEGSLEQEKKVRMDLERAK	X;X;X;X;X;X;X;X;X;X;X;X;X;X;X;Phospho (STY);X;X;X;X;X;X;X;X;Oxidation (M);X;X;X;X;X;X	13	4	0.20398	806627	1.09418e-200	443.63	384.82	80663
La-related protein 1	Larp1	498	S	QHYQKETES(1)APGS(1)PR	sp|Q6ZQ58|LARP1_MOUSE La-related protein 1 OS=Mus musculus OX=10090 GN=Larp1 PE=1 SV=3	1	1	4173000000	VPRQHYQKETESAPGSPRAVTPVPTKTEEVS	X;X;X;X;X;X;X;X;X;Phospho (STY);X;Phospho (STY);X;X;X;Phospho (STY);X;X;X;X;Phospho (STY);X;X;X;X;X;X;X;X;X;X	13	2	0.41348	105434	1.54065e-39	276.42	251.99	219.09
Traf2 and NCK-interacting protein kinase	Tnik	740	S	SEGS(1)PVLPHEPSK	sp|P83510|TNIK_MOUSE Traf2 and NCK-interacting protein kinase OS=Mus musculus OX=10090 GN=Tnik PE=1 SV=2	1	1	4153800000	SSERSRVRANSKSEGSPVLPHEPSKVKPEES	X;X;X;X;X;X;X;X;X;X;Phospho (STY);X;Phospho (STY);X;X;Phospho (STY);X;X;X;X;X;X;X;X;X;X;X;X;X;X;X	4	2	0.11777	78549	4.57745e-24	255.37	242.36	240.42
BLOC-1-related complex subunit 6	Borcs6	130	S	RGS(1)PGGVEMNVELPQQEGDDDDDEDEEAAAGRAGR	sp|Q9D6W8|BORC6_MOUSE BLOC-1-related complex subunit 6 OS=Mus musculus OX=10090 GN=Borcs6 PE=1 SV=1	1	1	4153200000	PSEDQPSALRVCRRGSPGGVEMNVELPQQEG	X;X;X;X;X;X;X;X;X;X;X;X;X;X;X;Phospho (STY);X;X;X;X;X;Oxidation (M);X;X;X;X;X;X;X;X;X	3	4	0.72553	100171	1.23431e-73	267.73	267.73	100.17
Bcl-2-associated transcription factor 1	Bclaf1	267	S	NTPSQHSHSIQHS(1)PER	sp|Q8K019|BCLF1_MOUSE Bcl-2-associated transcription factor 1 OS=Mus musculus OX=10090 GN=Bclaf1 PE=1 SV=2	1	1	4142600000	SAKNTPSQHSHSIQHSPERSGSGSVGNGSSR	X;X;X;X;X;X;X;X;X;X;X;Phospho (STY);X;X;X;Phospho (STY);X;X;X;X;X;X;X;X;X;X;X;X;X;X;X	13	4	0.57892	751997	2.00254e-109	362.91	340.03	229.75
ADP/ATP translocase 1	Slc25a4	22	S	GDQALSFLKDFLAGGIAAAVS(1)K	sp|P48962|ADT1_MOUSE ADP/ATP translocase 1 OS=Mus musculus OX=10090 GN=Slc25a4 PE=1 SV=4	1	1	4117800000	SFLKDFLAGGIAAAVSKTAVAPIERVKLLLQ	Phospho (STY);X;X;X;X;X;X;X;X;X;X;X;X;X;X;Phospho (STY);X;X;X;X;X;X;X;X;X;X;X;X;X;X;X	21	2	-0.25231	168402	1.18841e-180	367.73	354.87	224.93
5'-AMP-activated protein kinase subunit beta-1	Prkab1	108	S	S(1)QNNFVAILDLPEGEHQYK	sp|Q9R078|AAKB1_MOUSE 5'-AMP-activated protein kinase subunit beta-1 OS=Mus musculus OX=10090 GN=Prkab1 PE=1 SV=2	1	1	4116000000	LSGSFNNWSKLPLTRSQNNFVAILDLPEGEH	X;X;X;X;X;X;X;X;X;X;X;X;X;X;X;Phospho (STY);X;X;X;X;X;X;X;X;X;X;X;X;X;X;X	1	2	-0.16065	216158	2.39705e-68	301.38	274.91	229.48
Malate dehydrogenase, cytoplasmic	Mdh1	217	S	EVGVYEALKDDS(1)WLK	sp|P14152|MDHC_MOUSE Malate dehydrogenase, cytoplasmic OS=Mus musculus OX=10090 GN=Mdh1 PE=1 SV=3	1	1	4110700000	LQGKEVGVYEALKDDSWLKGEFITTVQQRGA	X;X;X;X;X;X;X;X;X;X;X;X;X;X;X;Phospho (STY);X;X;X;X;X;X;X;X;X;X;X;X;X;X;X	12	2	-0.16598	276037	6.64214e-119	385.07	342.39	360.92
Caveolae-associated protein 2	Cavin2	264	S	IVS(1)VERR	sp|Q63918|CAVN2_MOUSE Caveolae-associated protein 2 OS=Mus musculus OX=10090 GN=Cavin2 PE=1 SV=3	1	1	4100200000	QNIEKKMNKLGTKIVSVERREKIKKSLTPNH	X;X;X;X;X;X;X;X;X;X;X;X;X;X;X;Phospho (STY);X;X;X;X;X;X;X;X;X;X;X;X;X;X;X	3	2	0.39656	128932	0.0236249	128.93	78892	128.93
Serine/threonine-protein kinase		325	S	VPGS(1)S(1)GRLHK	sp|Q6P9R2|OXSR1_MOUSE Serine/threonine-protein kinase OSR1 OS=Mus musculus OX=10090 GN=Oxsr1 PE=1 SV=1	1	1	4092100000	TISERSKKVRRVPGSSGRLHKTEDGGWEWSD	X;X;X;X;X;X;X;X;X;X;X;X;X;X;Phospho (STY);Phospho (STY);X;X;X;X;X;X;X;X;X;X;X;X;X;Phospho (STY);X	5	2	-0.58653	500897	0.000326877	116.71	104.43	50.09
Serine/arginine repetitive matrix protein 1	Srrm1	450	S	RES(1)PS(1)PAPKPR	sp|Q52KI8|SRRM1_MOUSE Serine/arginine repetitive matrix protein 1 OS=Mus musculus OX=10090 GN=Srrm1 PE=1 SV=2	1	2	4090500000	GKVTKHKGTEKRESPSPAPKPRKVELSESEE	X;X;X;X;X;X;X;X;X;X;X;X;X;Phospho (STY);X;Phospho (STY);X;X;X;X;X;X;X;X;X;X;Phospho (STY);X;Phospho (STY);X;X	5	2	0.07388	874985	2.06229	153.22	138.01	87498
Palmdelphin	Palmd	520	S	LGS(1)PARHS(1)PLDVPVAGDGTEDPSLTALR	sp|Q9JHU2|PALMD_MOUSE Palmdelphin OS=Mus musculus OX=10090 GN=Palmd PE=1 SV=1	1	1	4090200000	SLKEQEERLGSPARHSPLDVPVAGDGTEDPS	X;X;X;X;X;X;X;X;X;X;Phospho (STY);X;X;X;X;Phospho (STY);X;X;X;X;X;X;X;X;X;X;X;X;X;X;X	8	3	0.43454	111059	1.09699e-44	217.8	210.97	174.28
Serine/threonine-protein kinase PAK 2	Pak2	2	S	S(1)DNGELEDKPPAPPVR	sp|Q8CIN4|PAK2_MOUSE Serine/threonine-protein kinase PAK 2 OS=Mus musculus OX=10090 GN=Pak2 PE=1 SV=1	1	1	4074200000	______________MSDNGELEDKPPAPPVR	X;X;X;X;X;X;X;X;X;X;X;X;X;X;X;Phospho (STY);X;X;X;X;X;X;X;X;X;X;X;X;X;X;X	1	2	0.094648	354008	7.95676e-111	378.79	361.88	354.01
Choline-phosphate cytidylyltransferase A	Pcyt1a	315	S	MLQAIS(1)PKQS(0.991)PS(0.008)S(0.001)SPTHER	sp|P49586|PCY1A_MOUSE Choline-phosphate cytidylyltransferase A OS=Mus musculus OX=10090 GN=Pcyt1a PE=1 SV=1	1	2	4063600000	KHMLKEGKGRMLQAISPKQSPSSSPTHERSP	X;X;X;X;X;X;X;X;X;X;Oxidation (M);X;X;X;X;Phospho (STY);X;X;X;Phospho (STY);X;Phospho (STY);Phospho (STY);Phospho (STY);X;Phospho (STY);X;X;X;X;X	6	3	-0.29488	101285	9.25751e-25	198.6	181.52	181.32
Spectrin beta chain, non-erythrocytic 1	Sptbn1	2137	S	GDQVSQNGLPAEQGS(1)PR	sp|Q62261|SPTB2_MOUSE Spectrin beta chain, non-erythrocytic 1 OS=Mus musculus OX=10090 GN=Sptbn1 PE=1 SV=2	1	1	4058900000	KGDQVSQNGLPAEQGSPRMAGTMETSEMVNG	X;X;X;X;X;X;X;X;X;X;X;X;X;X;X;Phospho (STY);X;X;X;X;X;X;X;X;X;X;X;X;X;X;X	15	2	0.055228	200755	0	592.74	576.89	295.82
G-patch domain and KOW motifs-containing protein	Gpkow	6	S	AGRES(1)PPPSAPSMAPISFGFTR	sp|Q56A08|GPKOW_MOUSE G-patch domain and KOW motifs-containing protein OS=Mus musculus OX=10090 GN=Gpkow PE=1 SV=2	1	1	4031100000	__________MAGRESPPPSAPSMAPISFGF	X;X;X;X;X;X;X;X;X;X;X;X;X;X;X;Phospho (STY);X;X;X;X;X;X;X;Oxidation (M);X;X;X;X;X;X;X	5	2	-0.28674	796794	2.83639e-130	354.45	321.89	315.67
Coiled-coil domain-containing protein 43	Ccdc43	137	T	AALLAQYADVT(1)DEEDEADKKDDAGASTANVSSDR	sp|Q9CR29|CCD43_MOUSE Coiled-coil domain-containing protein 43 OS=Mus musculus OX=10090 GN=Ccdc43 PE=1 SV=1	1	1	4019200000	EKQRKAALLAQYADVTDEEDEADKKDDAGAS	X;X;X;X;X;X;X;X;X;X;X;X;X;X;X;Phospho (STY);X;X;X;X;X;X;X;X;X;X;X;X;X;X;X	11	3	0.24985	148.06	1.13739e-198	372.53	354.62	351.86
Mitogen-activated protein kinase kinase kinase 5	Map3k5	1040	S	TLFLGIPDENFEDHS(1)APPS(1)PEEK	sp|O35099|M3K5_MOUSE Mitogen-activated protein kinase kinase kinase 5 OS=Mus musculus OX=10090 GN=Map3k5 PE=1 SV=3	1	1	4017900000	LGIPDENFEDHSAPPSPEEKDSGFFMLRKDS	X;X;X;X;X;X;X;X;X;X;X;Phospho (STY);X;X;X;Phospho (STY);X;X;X;X;X;X;X;X;X;Oxidation (M);X;X;X;X;X	19	3	-0.19143	129.13	3.26474e-62	253.9	229.87	138.61
Translation initiation factor eIF-2B subunit epsilon	Eif2b5	540	S	AGS(1)PQLDDIRVFQNEVLGTLQR	sp|Q8CHW4|EI2BE_MOUSE Translation initiation factor eIF-2B subunit epsilon OS=Mus musculus OX=10090 GN=Eif2b5 PE=1 SV=1	1	1	4017100000	SEGSVDPEELDSRAGSPQLDDIRVFQNEVLG	X;X;X;X;X;X;X;X;X;X;X;X;X;X;X;Phospho (STY);X;X;X;X;X;X;X;X;X;X;X;X;X;X;X	3	3	0.0037992	184517	3.56665e-116	337.87	309.06	204.05
Serine/arginine repetitive matrix protein 1	Srrm1	626	S	RYS(1)PS(1)PPPK	sp|Q52KI8|SRRM1_MOUSE Serine/arginine repetitive matrix protein 1 OS=Mus musculus OX=10090 GN=Srrm1 PE=1 SV=2	1	2	4010800000	SPRRYSPPIQRRYSPSPPPKRRTASPPPPPK	X;X;X;X;X;Phospho (STY);X;X;X;X;X;X;X;Phospho (STY);X;Phospho (STY);X;X;X;X;X;X;Phospho (STY);X;Phospho (STY);X;X;X;X;X;X	5	2	-0.36628	864839	0.000508516	133.18	116.66	126.5
Peptidyl-prolyl cis-trans isomerase G	Ppig	413	S	HMS(1)ES(1)PNRKVEK	sp|A2AR02|PPIG_MOUSE Peptidyl-prolyl cis-trans isomerase G OS=Mus musculus OX=10090 GN=Ppig PE=1 SV=1	1	1	4007700000	RVKEKKITDHRHMSESPNRKVEKEKKAKDHK	X;X;X;X;X;X;X;X;X;X;X;X;Oxidation (M);Phospho (STY);X;Phospho (STY);X;X;X;X;X;X;X;X;X;X;X;X;X;X;X	5	3	-0.079794	542372	0.332489	138.09	120.62	54237
Enhancer of mRNA-decapping protein 4	Edc4	884	S	DSQDTSAEQS(1)DHDDEVASLASASGGFGSKIPTPR	sp|Q3UJB9|EDC4_MOUSE Enhancer of mRNA-decapping protein 4 OS=Mus musculus OX=10090 GN=Edc4 PE=1 SV=2	1	1	4005500000	HLLQQRDSQDTSAEQSDHDDEVASLASASGG	X;X;X;X;X;X;X;X;X;X;X;X;X;X;X;Phospho (STY);X;X;X;X;X;X;X;X;X;X;X;X;X;X;X	10	3	0.19566	110943	0	527.9	518.05	527.9
Serine/arginine repetitive matrix protein 2	Srrm2	2381	S	ERAPS(1)PASR	sp|Q8BTI8|SRRM2_MOUSE Serine/arginine repetitive matrix protein 2 OS=Mus musculus OX=10090 GN=Srrm2 PE=1 SV=3	1	1	4003900000	APSQSRMTSERERAPSPASRMVQASSQSLLP	X;X;X;X;X;X;Oxidation (M);X;X;X;X;X;X;X;X;Phospho (STY);X;X;X;X;Oxidation (M);X;X;X;X;X;X;X;X;X;X	5	2	0.049094	665954	0.431228	181.46	137.97	179.19
TSC22 domain family protein 4	Tsc22d4	123	S	GASGGTGGRS(1)LDSR	sp|Q9EQN3|T22D4_MOUSE TSC22 domain family protein 4 OS=Mus musculus OX=10090 GN=Tsc22d4 PE=1 SV=2	1	1	3989600000	LLEGIRGASGGTGGRSLDSRLELASLGISTP	X;X;X;X;X;X;X;X;X;X;X;X;X;X;X;Phospho (STY);X;X;X;X;X;X;X;X;X;X;X;X;X;X;X	10	2	0.037747	653412	2.53737e-32	268.06	205.37	268.06
Malate dehydrogenase, cytoplasmic	Mdh1	111	S	IFKS(1)QGTALEK	sp|P14152|MDHC_MOUSE Malate dehydrogenase, cytoplasmic OS=Mus musculus OX=10090 GN=Mdh1 PE=1 SV=3	1	1	3982600000	MERKDLLKANVKIFKSQGTALEKYAKKSVKV	X;X;X;X;X;X;X;X;X;X;X;X;X;X;X;Phospho (STY);X;X;X;X;X;X;X;X;X;X;X;X;X;X;X	4	2	0.019128	718552	6.11525e-13	242.8	140.27	242.8
Matrix-remodeling-associated protein 7	Mxra7	79	S	VAEPEES(1)EAEEPAAEGR	sp|Q9CZH7|MXRA7_MOUSE Matrix-remodeling-associated protein 7 OS=Mus musculus OX=10090 GN=Mxra7 PE=1 SV=2	1	1	3957900000	PEGPSQSERVAEPEESEAEEPAAEGRQDEDS	X;X;X;X;X;X;X;X;X;X;X;X;X;X;X;Phospho (STY);X;X;X;X;X;X;X;X;X;X;X;X;X;X;Phospho (STY)	7	3	0.21841	730908	3.19588e-68	314.72	296.26	73091
TBC1 domain family member 4	Tbc1d4	595	S	LGS(1)MDS(1)FER	sp|Q8BYJ6|TBCD4_MOUSE TBC1 domain family member 4 OS=Mus musculus OX=10090 GN=Tbc1d4 PE=1 SV=2	1	1	3951800000	NIFSRGANRMRGRLGSMDSFERANSLASEKD	X;X;X;X;X;X;X;X;X;X;X;X;X;X;X;Phospho (STY);Oxidation (M);X;Phospho (STY);X;X;X;X;X;Phospho (STY);X;X;X;X;X;X	3	2	0.34172	460627	0.00122064	179.5	149.97	46063
Metalloreductase STEAP3	Steap3	20	S	RLVDS(1)DGS(1)LAEVPKEAPK	sp|Q8CI59|STEA3_MOUSE Metalloreductase STEAP3 OS=Mus musculus OX=10090 GN=Steap3 PE=1 SV=1	1	1	3948200000	MDKPLISRRLVDSDGSLAEVPKEAPKVGILG	Oxidation (M);X;X;X;X;X;X;X;X;X;X;X;Phospho (STY);X;X;Phospho (STY);X;X;X;X;X;X;X;X;X;X;X;X;X;X;X	8	3	0.060119	111303	1.58112e-49	286.57	269.14	111.3
Popeye domain-containing protein 2	Popdc2	364	T	SQAPLAPIHT(1)PEL	sp|Q9ES82|POPD2_MOUSE Popeye domain-containing protein 2 OS=Mus musculus OX=10090 GN=Popdc2 PE=1 SV=1	1	1	3937400000	SQVMSRSQAPLAPIHTPEL____________	X;X;X;X;X;X;X;X;X;X;X;X;X;X;X;Phospho (STY);X;X;X;X;X;X;X;X;X;X;X;X;X;X;X	10	2	0.1913	175392	2.1319e-24	264.84	258.67	210.84
Kinesin light chain 4	Klc4	590	S	AAS(1)LNYLNQPNAAPLQVSR	sp|Q9DBS5|KLC4_MOUSE Kinesin light chain 4 OS=Mus musculus OX=10090 GN=Klc4 PE=1 SV=1	1	1	3924600000	GTEPRPSSSSMKRAASLNYLNQPNAAPLQVS	X;X;X;X;X;X;X;X;X;X;X;X;X;X;X;Phospho (STY);X;X;X;X;X;X;X;X;X;X;X;X;X;X;X	3	2	0.45812	178352	3.92002e-68	297.67	279.09	297.67
Transcription intermediary factor 1-beta	Trim28	473	S	S(1)GEGEVSGLLR	sp|Q62318|TIF1B_MOUSE Transcription intermediary factor 1-beta OS=Mus musculus OX=10090 GN=Trim28 PE=1 SV=3	1	1	3921800000	YSSAEPHVSGMKRSRSGEGEVSGLLRKVPRV	X;X;X;X;X;X;X;X;X;X;X;X;X;X;X;Phospho (STY);X;X;X;X;X;X;X;X;X;X;X;X;X;X;X	1	2	-12918	110056	2.00385e-31	271.68	219.29	138
Forkhead box protein O3	Foxo3	7	S	AEAPAS(1)PVPLS(1)PLEVELDPEFEPQSRPR	sp|Q9WVH4|FOXO3_MOUSE Forkhead box protein O3 OS=Mus musculus OX=10090 GN=Foxo3 PE=1 SV=1	1	1	3918500000	_________MAEAPASPVPLSPLEVELDPEF	X;X;X;X;X;X;X;X;X;X;X;X;X;X;X;Phospho (STY);X;X;X;X;Phospho (STY);X;X;X;X;X;X;X;X;X;X	6	3	-0.018256	153678	1.77602e-141	340.27	313.1	173.01
NADH dehydrogenase [ubiquinone] iron-sulfur protein 8, mitochondrial	Ndufs8	108	S	RYPS(1)GEER	sp|Q8K3J1|NDUS8_MOUSE NADH dehydrogenase [ubiquinone] iron-sulfur protein 8, mitochondrial OS=Mus musculus OX=10090 GN=Ndufs8 PE=1 SV=1	1	1	3899000000	LSPRFRGEHALRRYPSGEERCIACKLCEAIC	X;X;X;X;X;X;X;X;X;X;X;X;X;X;X;Phospho (STY);X;X;X;X;X;X;X;X;X;X;X;X;X;X;X	4	2	-0.14362	109796	0.00402623	140.78	80849	136.49
Beta-adducin	Add2	712;724	S	TPS(1)FLKK	sp|Q9QYB8|ADDB_MOUSE Beta-adducin OS=Mus musculus OX=10090 GN=Add2 PE=1 SV=4;sp|Q9QYC0|ADDA_MOUSE Alpha-adducin OS=Mus musculus OX=10090 GN=Add1 PE=1 SV=2	1	1	3880100000	PGKSPSKKKKKFRTPSFLKKSKKKSDS____;PSKSPSKKKKKFRTPSFLKKSKKKEKVES__	X;X;X;Phospho (STY);X;X;X;X;X;X;X;X;X;X;X;Phospho (STY);X;X;X;X;Phospho (STY);X;X;X;X;X;X;X;X;X;X	3	2	-0.38305	805648	0.000725046	181.55	40028	181.55
Nuclear factor 1 X-type	Nfix	361	S	MAFTHHPLPVLAGVRPGS(1)PR	sp|P70257|NFIX_MOUSE Nuclear factor 1 X-type OS=Mus musculus OX=10090 GN=Nfix PE=1 SV=2	1	1	3872500000	FTHHPLPVLAGVRPGSPRATASALHFPSTSI	X;X;X;X;X;X;X;X;X;X;X;X;X;X;X;Phospho (STY);X;X;X;X;X;X;X;X;X;X;X;X;X;X;X	18	4	-0.2189	124469	3.18075e-17	185.96	177.87	172.2
Protein PBDC1	Pbdc1	184	S	GADS(1)GGEKEEGANREGEK	sp|Q9D0B6|PBDC1_MOUSE Protein PBDC1 OS=Mus musculus OX=10090 GN=Pbdc1 PE=1 SV=1	1	1	3859900000	EGAGNKEEAAEKGADSGGEKEEGANREGEK_	X;X;X;X;X;X;X;X;X;X;X;X;X;X;X;Phospho (STY);X;X;X;X;X;X;X;X;X;X;X;X;X;X;X	4	2	-0.12473	782854	4.85151e-50	254.82	226.91	78285
E3 ubiquitin-protein ligase NEDD4	Nedd4	287	T	TQWKRPSPDDDLT(1)DEDNDDMQLQAQR	sp|P46935|NEDD4_MOUSE E3 ubiquitin-protein ligase NEDD4 OS=Mus musculus OX=10090 GN=Nedd4 PE=1 SV=3	1	1	3855800000	SRRTQWKRPSPDDDLTDEDNDDMQLQAQRAF	X;X;X;X;X;X;X;X;X;X;X;X;X;X;X;Phospho (STY);X;X;X;X;X;X;Oxidation (M);X;X;X;X;X;X;X;X	13	3	0.29718	924016	7.94561e-198	410.64	395.38	410.64
SR-related and CTD-associated factor 8	Scaf8	617	S	ASEPVKEPVQTAQS(1)PAPVEK	sp|Q6DID3|SCAF8_MOUSE SR-related and CTD-associated factor 8 OS=Mus musculus OX=10090 GN=Scaf8 PE=1 SV=1	1	1	3842200000	VKASEPVKEPVQTAQSPAPVEKESVVTTQAE	X;X;X;X;X;X;X;X;X;X;X;X;X;X;X;Phospho (STY);X;X;X;X;X;X;X;X;X;X;X;X;X;X;X	14	3	-0.037585	921804	1.63001e-168	400.77	369.68	258.83
Microtubule-associated serine/threonine-protein kinase 2	Mast2	841	S	GRDRS(1)WVIGS(1)PEILR	sp|Q60592|MAST2_MOUSE Microtubule-associated serine/threonine-protein kinase 2 OS=Mus musculus OX=10090 GN=Mast2 PE=1 SV=1	1	1	3828500000	GLAGLKGRDRSWVIGSPEILRKRLSVSESSH	X;X;X;X;X;X;X;X;X;X;Phospho (STY);X;X;X;X;Phospho (STY);X;X;X;X;X;X;X;X;X;X;X;X;X;X;X	10	3	-0.5502	824748	4.14419e-11	224.09	189.71	82475
Microtubule-associated serine/threonine-protein kinase 2	Mast2	973	S	LLS(1)GDS(1)IEKR	sp|Q60592|MAST2_MOUSE Microtubule-associated serine/threonine-protein kinase 2 OS=Mus musculus OX=10090 GN=Mast2 PE=1 SV=1	1	1	3826200000	DLAVRRARHRLLSGDSIEKRTTRPVNKVIKS	X;X;X;X;X;X;X;X;X;X;X;X;Phospho (STY);X;X;Phospho (STY);X;X;X;X;X;X;X;X;X;X;X;X;X;X;X	6	2	-0.43928	818775	8.31739e-05	178.03	160.74	81877
Caveolae-associated protein 2	Cavin2	390	S	YES(1)GYMLNSEEMEEPSEK	sp|Q63918|CAVN2_MOUSE Caveolae-associated protein 2 OS=Mus musculus OX=10090 GN=Cavin2 PE=1 SV=3	1	1	3825100000	EEPVALQQAQQVRYESGYMLNSEEMEEPSEK	X;X;X;X;X;X;X;X;X;X;X;X;X;X;X;Phospho (STY);X;X;Oxidation (M);X;X;X;X;X;Oxidation (M);X;X;X;X;X;X	3	2	-0.38306	217632	6.44047e-178	429.08	414.64	429.08
Inositol hexakisphosphate and diphosphoinositol-pentakisphosphate kinase 1	Ppip5k1	1147	S	TLHS(1)PPLQLR	sp|A2ARP1|VIP1_MOUSE Inositol hexakisphosphate and diphosphoinositol-pentakisphosphate kinase 1 OS=Mus musculus OX=10090 GN=Ppip5k1 PE=1 SV=1	1	1	3821800000	HQASDSPFSPPRTLHSPPLQLRHRSEKPPWY	X;X;X;X;X;X;X;X;X;X;X;X;X;X;X;Phospho (STY);X;X;X;X;X;X;X;X;X;X;X;X;X;X;X	4	2	0.34675	773618	2.74354e-05	217.24	174.38	173.6
COX assembly mitochondrial protein 2 homolog	Cmc2	71	S	RRLS(1)DPPEEAGR	sp|Q8K199|COXM2_MOUSE COX assembly mitochondrial protein 2 homolog OS=Mus musculus OX=10090 GN=Cmc2 PE=3 SV=1	1	1	3810900000	RTRSREHGAAMRRRLSDPPEEAGR_______	X;X;X;Phospho (STY);X;X;X;X;X;X;X;X;X;X;X;Phospho (STY);X;X;X;X;X;X;X;X;X;X;X;X;X;X;X	4	3	-0.23216	950671	9.39887e-07	199.03	160.45	95067
Zinc finger Ran-binding domain-containing protein 2	Zranb2	290	S	S(1)RPS(0.001)S(0.999)PAVR	sp|Q9R020|ZRAB2_MOUSE Zinc finger Ran-binding domain-containing protein 2 OS=Mus musculus OX=10090 GN=Zranb2 PE=1 SV=2	1	2	3809900000	SSSSSSPERDRKRSRSRPSSPAVRKKRRTRS	X;X;X;X;X;X;X;X;X;X;X;X;X;X;X;Phospho (STY);X;X;Phospho (STY);Phospho (STY);X;X;X;X;X;X;X;X;X;X;X	1	2	0.20405	758377	9.02896	171.62	101.21	171.2
LIM and calponin homology domains-containing protein 1	Limch1	201	S	DDS(1)FDSLDSFGSR	sp|Q3UH68|LIMC1_MOUSE LIM and calponin homology domains-containing protein 1 OS=Mus musculus OX=10090 GN=Limch1 PE=1 SV=2	1	1	3806500000	ERSDSLSPPRHGRDDSFDSLDSFGSRSRQTP	X;X;X;X;X;X;Phospho (STY);X;X;X;X;X;X;X;X;Phospho (STY);X;X;Phospho (STY);X;X;X;X;X;X;X;X;X;X;Phospho (STY);X	3	2	0.3608	81717	6.66528e-54	271.2	219.1	170.95
Rho GTPase-activating protein 31	Arhgap31	1163	S	RNS(1)APVSVSAVR	sp|A6X8Z5|RHG31_MOUSE Rho GTPase-activating protein 31 OS=Mus musculus OX=10090 GN=Arhgap31 PE=1 SV=1	1	1	3802200000	QDLDIVAHTLTGRRNSAPVSVSAVRTSFMVK	X;X;X;X;X;X;X;X;X;X;X;X;X;X;X;Phospho (STY);X;X;X;X;X;X;X;X;X;X;X;X;X;X;X	3	2	0.042445	860363	5.3083e-12	227.91	204.9	227.91
Striatin	Strn	245	S	FLESAAADVS(1)DEDEDEDTDGRAK	sp|O55106|STRN_MOUSE Striatin OS=Mus musculus OX=10090 GN=Strn PE=1 SV=2	1	1	3796400000	VLDNFKFLESAAADVSDEDEDEDTDGRAKSV	X;X;X;X;X;X;X;X;X;X;X;X;X;X;X;Phospho (STY);X;X;X;X;X;X;X;X;X;X;X;X;X;X;X	10	2	-0.0228	149475	0	504.66	468.45	476.54
Eukaryotic translation initiation factor 4 gamma 1	Eif4g1	1081	S	ITKPGS(1)IDSNNQLFAPGGR	sp|Q6NZJ6|IF4G1_MOUSE Eukaryotic translation initiation factor 4 gamma 1 OS=Mus musculus OX=10090 GN=Eif4g1 PE=1 SV=1	1	1	3790200000	RPIDTSRLTKITKPGSIDSNNQLFAPGGRLS	X;X;X;X;X;X;X;X;X;X;X;X;X;X;X;Phospho (STY);X;X;X;X;X;X;X;X;X;X;X;X;X;X;Phospho (STY)	6	2	-0.17185	728503	4.37911e-68	290.67	234.38	224.86
Cordon-bleu protein-like 1	Cobll1	993	S	EVQRDPQLS(1)PEQHPSSLSER	sp|Q3UMF0|COBL1_MOUSE Cordon-bleu protein-like 1 OS=Mus musculus OX=10090 GN=Cobll1 PE=1 SV=2	1	1	3784100000	PKEPTIKEVQRDPQLSPEQHPSSLSERTHSA	X;X;X;X;X;X;X;X;X;X;X;X;X;X;X;Phospho (STY);X;X;X;X;X;X;X;X;X;X;X;X;X;X;X	9	3	0.10679	126.33	9.12881e-71	287.55	273.39	287.55
Peptidyl-prolyl cis-trans isomerase G	Ppig	411	S	HMS(1)ES(1)PNRKVEK	sp|A2AR02|PPIG_MOUSE Peptidyl-prolyl cis-trans isomerase G OS=Mus musculus OX=10090 GN=Ppig PE=1 SV=1	1	1	3773600000	PVRVKEKKITDHRHMSESPNRKVEKEKKAKD	X;X;X;X;X;X;X;X;X;X;X;X;X;X;Oxidation (M);Phospho (STY);X;Phospho (STY);X;X;X;X;X;X;X;X;X;X;X;X;X	3	3	-0.079794	542372	0.332489	138.09	120.62	54237
Gamma-adducin	Add3	693	S	TPS(1)FLKK	sp|Q9QYB5|ADDG_MOUSE Gamma-adducin OS=Mus musculus OX=10090 GN=Add3 PE=1 SV=2	1	1	3770100000	PSKSPSKKKKKFRTPSFLKKNKKKEKVEA__	X;Phospho (STY);X;Phospho (STY);X;Phospho (STY);X;X;X;X;X;X;X;X;X;Phospho (STY);X;X;X;X;X;X;X;X;X;X;X;X;X;X;X	3	2	-0.38305	805648	0.000725046	181.55	40028	181.55
CapZ-interacting protein	Rcsd1	256	T	NTCNS(1)TEKPEELVRT(1)PEEANAGEK	sp|Q3UZA1|CPZIP_MOUSE CapZ-interacting protein OS=Mus musculus OX=10090 GN=Rcsd1 PE=1 SV=1	1	1	3755700000	RNTCNSTEKPEELVRTPEEANAGEKVGQNPD	X;X;X;X;X;Phospho (STY);X;X;X;X;X;X;X;X;X;Phospho (STY);X;X;X;X;X;X;X;X;X;X;X;X;X;X;X	15	3	0.098754	147314	6.37897e-178	382.74	367.7	289.03
Troponin I, cardiac muscle	Tnni3	5	S	ADES(1)S(1)DAAGEPQPAPAPVR	sp|P48787|TNNI3_MOUSE Troponin I, cardiac muscle OS=Mus musculus OX=10090 GN=Tnni3 PE=1 SV=2	1	1	3750600000	___________MADESSDAAGEPQPAPAPVR	X;X;X;X;X;X;X;X;X;X;X;X;X;X;X;Phospho (STY);Phospho (STY);X;X;X;X;X;X;X;X;X;X;X;X;X;X	4	2	-0.00043987	994509	1.11117e-116	347.33	327.28	99451
La-related protein 1	Larp1	525	S	GLSAS(1)LPDLDSESWIEVK	sp|Q6ZQ58|LARP1_MOUSE La-related protein 1 OS=Mus musculus OX=10090 GN=Larp1 PE=1 SV=3	1	1	3739900000	EEVSNLKTLPKGLSASLPDLDSESWIEVKKR	X;X;X;X;X;X;X;X;X;X;X;X;X;X;X;Phospho (STY);X;X;X;X;X;Phospho (STY);X;X;X;X;X;X;X;X;X	5	2	-0.4837	635084	9.7897e-79	311.7	288.48	302.84
E3 ubiquitin-protein ligase PPP1R11	Ppp1r11	82	S	AFGESSTES(1)DEDEEEGCSHK	sp|Q8K1L5|PP1RB_MOUSE E3 ubiquitin-protein ligase PPP1R11 OS=Mus musculus OX=10090 GN=Ppp1r11 PE=1 SV=1	1	1	3727500000	CIYEKPRAFGESSTESDEDEEEGCSHKHCVR	X;X;X;X;X;X;X;X;X;X;X;Phospho (STY);Phospho (STY);Phospho (STY);X;Phospho (STY);X;X;X;X;X;X;X;X;X;X;X;X;X;X;X	9	2	0.68568	673403	2.08744e-168	403.81	394.81	403.81
Protein FAM122A	Fam122a	140	S	RIDFIPVS(1)PAPS(0.961)PT(0.039)R	sp|Q9DB52|F122A_MOUSE Protein FAM122A OS=Mus musculus OX=10090 GN=Fam122a PE=1 SV=1	1	1	3725200000	VEKSASPKRIDFIPVSPAPSPTRGIGKQCFS	X;X;X;X;X;X;X;X;X;X;X;X;X;X;X;Phospho (STY);X;X;X;Phospho (STY);X;X;X;X;X;X;X;X;X;X;X	8	2	0.43528	118262	5.61097e-22	230.32	214.01	230.32
Tyrosine-protein phosphatase non-receptor type 12	Ptpn12	434	S	NLS(1)FEIKKVPLQEGPK	sp|P35831|PTN12_MOUSE Tyrosine-protein phosphatase non-receptor type 12 OS=Mus musculus OX=10090 GN=Ptpn12 PE=1 SV=3	1	1	3722900000	ESAIEHIDKKLERNLSFEIKKVPLQEGPKSF	X;X;X;X;X;X;X;X;X;X;X;X;X;X;X;Phospho (STY);X;X;X;X;X;X;X;X;X;X;X;X;X;Phospho (STY);X	3	3	-0.083325	119873	2.57223e-05	148.38	141.43	119.87
Trimeric intracellular cation channel type A	Tmem38a	289	S	EELGEGS(1)R	sp|Q3TMP8|TM38A_MOUSE Trimeric intracellular cation channel type A OS=Mus musculus OX=10090 GN=Tmem38a PE=1 SV=2	1	1	3719300000	HSGLPAKAKEELGEGSRKKKTKKAD______	X;X;X;X;X;X;X;X;X;X;X;X;X;X;X;Phospho (STY);X;X;X;X;X;X;X;X;X;X;X;X;X;X;X	7	2	0.21703	838618	4.7641e-08	209.11	155.54	83862
Protein NDRG1	Ndrg1	2	S	S(1)RELHDVDLAEVKPLVEK	sp|Q62433|NDRG1_MOUSE Protein NDRG1 OS=Mus musculus OX=10090 GN=Ndrg1 PE=1 SV=1	1	1	3699800000	______________MSRELHDVDLAEVKPLV	X;X;X;X;X;X;X;X;X;X;X;X;X;X;X;Phospho (STY);X;X;X;X;X;X;X;X;X;X;X;X;X;X;X	1	3	0.083353	180656	5.77488e-41	237.6	218.29	180.66
Hypermethylated in cancer 1 protein	Hic1	351	S	DRGS(1)PGERLEER	sp|Q9R1Y5|HIC1_MOUSE Hypermethylated in cancer 1 protein OS=Mus musculus OX=10090 GN=Hic1 PE=1 SV=4	1	1	3698700000	PGLGSYGDELVRDRGSPGERLEERGGDPAAS	X;X;X;X;X;X;X;X;X;X;X;X;X;X;X;Phospho (STY);X;X;X;X;X;X;X;X;X;X;X;X;X;X;Phospho (STY)	4	3	0.28299	811566	0.000556521	174.59	145.27	81157
Histone H1.2	H1-2	36;37	S	KAS(1)GPPVSELITK	sp|P15864|H12_MOUSE Histone H1.2 OS=Mus musculus OX=10090 GN=H1-2 PE=1 SV=2;sp|P43277|H13_MOUSE Histone H1.3 OS=Mus musculus OX=10090 GN=H1-3 PE=1 SV=2	1	1	3698400000	KKAKKTGAAAGKRKASGPPVSELITKAVAAS;KKKAAKKPAGVRRKASGPPVSELITKAVAAS	X;X;X;X;X;X;X;X;X;X;X;X;X;X;X;Phospho (STY);X;X;X;X;X;X;X;X;X;X;X;X;X;X;X	3	2	0.30795	115256	1.88396e-24	259.22	173.7	257.6
Bcl-2-associated transcription factor 1	Bclaf1	646	S	QKS(1)PEIHRR	sp|Q8K019|BCLF1_MOUSE Bcl-2-associated transcription factor 1 OS=Mus musculus OX=10090 GN=Bclaf1 PE=1 SV=2	1	1	3690400000	TSYQKATEEHSTRQKSPEIHRRIDISPSALR	X;X;X;X;X;X;X;X;X;X;X;X;X;X;X;Phospho (STY);X;X;X;X;X;X;X;X;X;Phospho (STY);X;Phospho (STY);X;X;X	3	3	-0.098395	928661	0.000532421	133.85	122.69	92866
Microtubule-associated protein 1B	Map1b	1307	S	SVSPGVTQAVVEEHCAS(1)PEEK	sp|P14873|MAP1B_MOUSE Microtubule-associated protein 1B OS=Mus musculus OX=10090 GN=Map1b PE=1 SV=2	1	1	3671800000	VSPGVTQAVVEEHCASPEEKTLEVVSPSQSV	X;Phospho (STY);X;X;X;X;X;X;X;X;X;X;X;X;X;Phospho (STY);X;X;X;X;X;X;X;X;X;Phospho (STY);X;X;X;X;X	17	2	0.86542	183766	5.2404e-170	406.35	371.6	281.95
Transaldolase	Taldo1	237	S	TIVMGAS(1)FR	sp|Q93092|TALDO_MOUSE Transaldolase OS=Mus musculus OX=10090 GN=Taldo1 PE=1 SV=2	1	1	3671700000	NYYKKFGYKTIVMGASFRNTGEIKALAGCDF	X;X;X;X;X;X;X;X;X;X;X;X;Oxidation (M);X;X;Phospho (STY);X;X;X;X;X;X;X;X;X;X;X;X;X;X;X	7	2	0.093677	117911	0.207515	164.33	119.58	162.36
Serine/arginine repetitive matrix protein 1	Srrm1	635	S	T(1)AS(1)PPPPPKR	sp|Q52KI8|SRRM1_MOUSE Serine/arginine repetitive matrix protein 1 OS=Mus musculus OX=10090 GN=Srrm1 PE=1 SV=2	1	1	3668300000	QRRYSPSPPPKRRTASPPPPPKRRASPSPPP	X;X;X;X;Phospho (STY);X;Phospho (STY);X;X;X;X;X;X;Phospho (STY);X;Phospho (STY);X;X;X;X;X;X;X;X;X;Phospho (STY);X;Phospho (STY);X;X;X	3	3	-0.30093	518748	2.46788	164.66	145.42	51875
E3 ubiquitin-protein ligase NEDD4	Nedd4	309	S	RQIS(1)EDVDGPDNR	sp|P46935|NEDD4_MOUSE E3 ubiquitin-protein ligase NEDD4 OS=Mus musculus OX=10090 GN=Nedd4 PE=1 SV=3	1	1	3652400000	MQLQAQRAFTTRRQISEDVDGPDNRESPENW	Oxidation (M);X;X;X;X;X;X;X;X;X;X;X;X;X;X;Phospho (STY);X;X;X;X;X;X;X;X;X;X;X;X;X;X;X	4	2	-0.010062	220265	9.95404e-50	296.27	250.44	220.27
Protein kinase C alpha type	Prkca	638	T	GQPVLT(1)PPDQLVIANIDQS(0.001)DFEGFS(0.994)Y(0.005)VNPQFVHPILQSAV	sp|P20444|KPCA_MOUSE Protein kinase C alpha type OS=Mus musculus OX=10090 GN=Prkca PE=1 SV=3	1	1	3642600000	AENFDKFFTRGQPVLTPPDQLVIANIDQSDF	X;X;X;X;X;X;X;X;X;X;X;X;X;X;X;Phospho (STY);X;X;X;X;X;X;X;X;X;X;X;X;X;X;X	6	4	-0.42233	75907	1.8578e-13	151.85	147.33	118.12
RNA-binding protein 20	Rbm20	651	S	SHS(1)PPGPSR	sp|Q3UQS8|RBM20_MOUSE RNA-binding protein 20 OS=Mus musculus OX=10090 GN=Rbm20 PE=1 SV=3	1	1	3638800000	RSRSPMSRSLSPRSHSPPGPSRADWGNGRDS	X;X;X;X;X;X;X;X;X;X;X;X;X;X;X;Phospho (STY);X;X;X;X;X;X;X;X;X;X;X;X;X;X;X	3	2	0.15197	67115	0.000215203	172.56	154.66	167.09
Ankyrin repeat and SAM domain-containing protein 1A	Anks1a	663	S	SES(1)LSNCSIGKK	sp|P59672|ANS1A_MOUSE Ankyrin repeat and SAM domain-containing protein 1A OS=Mus musculus OX=10090 GN=Anks1a PE=1 SV=3	1	1	3632100000	TCSPTEDATMGSRSESLSNCSIGKKRLEKSP	X;X;X;X;X;X;X;X;X;Oxidation (M);X;X;X;X;X;Phospho (STY);X;X;X;X;Phospho (STY);X;X;X;X;X;X;X;X;Phospho (STY);X	3	2	0.036723	868251	2.89814e-26	273.27	147.54	249.75
Obscurin	Obscn	3321	S	KAS(1)LKDSGEYTCETEASK	sp|A2AAJ9|OBSCN_MOUSE Obscurin OS=Mus musculus OX=10090 GN=Obscn PE=1 SV=3	1	1	3619900000	LLSEGTRAVLVVRKASLKDSGEYTCETEASK	X;X;X;X;X;X;X;X;X;X;X;X;X;X;X;Phospho (STY);X;X;X;X;X;X;X;X;X;X;X;X;X;X;X	3	2	0.40975	784189	3.54201e-138	396.17	363.36	324.03
Caveolae-associated protein 2	Cavin2	203	S	SLEETLHNVDLS(1)S(1)DDELPRDEEALEDSAEEKMEESR	sp|Q63918|CAVN2_MOUSE Caveolae-associated protein 2 OS=Mus musculus OX=10090 GN=Cavin2 PE=1 SV=3	1	1	3615900000	DENKSLEETLHNVDLSSDDELPRDEEALEDS	X;X;X;X;X;X;X;X;X;X;X;X;X;X;X;Phospho (STY);Phospho (STY);X;X;X;X;X;X;X;X;X;X;X;X;X;Phospho (STY)	12	4	0.12829	878288	1.15673e-274	433.1	412.15	357.99
Calpastatin	Cast	479	T	SNDTSQT(1)PPGETVPR	sp|P51125|ICAL_MOUSE Calpastatin OS=Mus musculus OX=10090 GN=Cast PE=1 SV=2	1	1	3613600000	KPSTPAEKKSNDTSQTPPGETVPRASMCSIR	X;X;X;Phospho (STY);X;X;X;X;X;X;X;X;X;X;X;Phospho (STY);X;X;X;X;X;X;X;X;X;X;X;X;Phospho (STY);X;X	7	2	0.27278	648629	6.63143e-127	391.63	369.09	282.19
Serine/arginine repetitive matrix protein 1	Srrm1	550	S	RWQS(1)PVTK	sp|Q52KI8|SRRM1_MOUSE Serine/arginine repetitive matrix protein 1 OS=Mus musculus OX=10090 GN=Srrm1 PE=1 SV=2	1	1	3596400000	QKETSPRMQMGKRWQSPVTKSSRRRRSPSPP	X;X;X;X;X;X;X;X;X;X;X;X;X;X;X;Phospho (STY);X;X;X;X;X;X;X;X;X;X;Phospho (STY);X;Phospho (STY);X;X	4	3	0.21856	698996	0.48584	211.68	123.79	97813
Striated muscle-specific serine/threonine-protein kinase	Speg	2847	T	AVGPPPAT(1)PPRKHR	sp|Q62407|SPEG_MOUSE Striated muscle-specific serine/threonine-protein kinase OS=Mus musculus OX=10090 GN=Speg PE=1 SV=2	1	1	3573000000	NQALSSLKAVGPPPATPPRKHRGLLATQQAE	X;X;X;X;X;X;X;X;X;X;X;X;X;X;X;Phospho (STY);X;X;X;X;X;X;X;X;X;X;X;X;X;X;X	8	3	-0.14284	691111	0.199201	169.14	148.8	69111
Epidermal growth factor receptor substrate 15-like 1	Eps15l1	229	S	TVFAGAVPVLPAS(1)PPPK	sp|Q60902|EP15R_MOUSE Epidermal growth factor receptor substrate 15-like 1 OS=Mus musculus OX=10090 GN=Eps15l1 PE=1 SV=3	1	1	3571200000	RKKTVFAGAVPVLPASPPPKDSLRSTPSHGS	X;X;X;X;X;X;X;X;X;X;X;X;X;X;X;Phospho (STY);X;X;X;X;X;X;X;X;X;X;X;Phospho (STY);X;X;Phospho (STY)	13	2	-0.020145	168593	1.64692e-36	231.44	217.13	228.46
Hepatoma-derived growth factor-related protein 2	Hdgfl2	366	S	GGS(1)S(1)GEELEDEEPVKKR	sp|Q3UMU9|HDGR2_MOUSE Hepatoma-derived growth factor-related protein 2 OS=Mus musculus OX=10090 GN=Hdgfl2 PE=1 SV=1	1	2	3566400000	REEKERRKERAERGGSSGEELEDEEPVKKRS	X;X;X;X;X;X;X;X;X;X;X;X;X;X;X;Phospho (STY);Phospho (STY);X;X;X;X;X;X;X;X;X;X;X;X;X;X	3	2	0.24851	138388	1.11802e-24	208.61	187.08	138.39
Hepatoma-derived growth factor-related protein 2	Hdgfl2	367	S	GGS(1)S(1)GEELEDEEPVKKR	sp|Q3UMU9|HDGR2_MOUSE Hepatoma-derived growth factor-related protein 2 OS=Mus musculus OX=10090 GN=Hdgfl2 PE=1 SV=1	1	2	3566400000	EEKERRKERAERGGSSGEELEDEEPVKKRSR	X;X;X;X;X;X;X;X;X;X;X;X;X;X;Phospho (STY);Phospho (STY);X;X;X;X;X;X;X;X;X;X;X;X;X;X;X	4	2	0.24851	138388	1.11802e-24	208.61	187.08	138.39
Eukaryotic translation initiation factor 4 gamma 1	Eif4g1	1231	S	EATLPPVS(1)PPK	sp|Q6NZJ6|IF4G1_MOUSE Eukaryotic translation initiation factor 4 gamma 1 OS=Mus musculus OX=10090 GN=Eif4g1 PE=1 SV=1	1	1	3558100000	RGRDPVKREATLPPVSPPKAALSVDEVEKKS	X;X;X;X;X;X;X;X;X;X;X;X;X;X;X;Phospho (STY);X;X;X;X;X;X;X;X;X;X;X;X;X;X;X	8	2	-0.31337	87014	1.37147e-35	228.68	208.25	135.02
Serine/arginine repetitive matrix protein 1	Srrm1	655	S	RVS(1)HS(1)PPPKQR	sp|Q52KI8|SRRM1_MOUSE Serine/arginine repetitive matrix protein 1 OS=Mus musculus OX=10090 GN=Srrm1 PE=1 SV=2	1	2	3549900000	PKRRASPSPPPKRRVSHSPPPKQRSPTVTKR	X;X;X;X;X;Phospho (STY);X;Phospho (STY);X;X;X;X;X;X;X;Phospho (STY);X;Phospho (STY);X;X;X;X;X;X;Phospho (STY);X;X;X;X;X;X	3	3	-0.10978	40552	0.486876	163.09	148.53	40552
Methylosome protein 50	Wdr77	5	T	MRKDT(1)PPPLVPPAAR	sp|Q99J09|MEP50_MOUSE Methylosome protein 50 OS=Mus musculus OX=10090 GN=Wdr77 PE=1 SV=1	1	1	3541100000	___________MRKDTPPPLVPPAAREWNLP	X;X;X;X;X;X;X;X;X;X;X;Oxidation (M);X;X;X;Phospho (STY);X;X;X;X;X;X;X;X;X;X;X;X;X;X;X	5	3	-0.19481	648301	0.00181615	170.79	155.65	64.83
Serine/arginine repetitive matrix protein 2	Srrm2	2656	S	RQPS(1)PQPS(1)PR	sp|Q8BTI8|SRRM2_MOUSE Serine/arginine repetitive matrix protein 2 OS=Mus musculus OX=10090 GN=Srrm2 PE=1 SV=3	1	1	3533700000	DSRSLSYSPVERRQPSPQPSPRDLQSSERVS	X;X;X;X;X;Phospho (STY);X;Phospho (STY);X;X;X;X;X;X;X;Phospho (STY);X;X;X;Phospho (STY);X;X;X;X;X;X;X;X;X;X;X	4	2	-0.60846	106.13	7.91813e-09	237.27	178.68	106.13
Talin-1	Tln1	1328	S	ALSTDPAS(1)PNLK	sp|P26039|TLN1_MOUSE Talin-1 OS=Mus musculus OX=10090 GN=Tln1 PE=1 SV=2	1	1	3531300000	SKLLLAAKALSTDPASPNLKSQLAAAARAVT	X;X;X;X;X;X;X;X;X;X;X;X;X;X;X;Phospho (STY);X;X;X;X;X;X;X;X;X;X;X;X;X;X;X	8	2	-0.11078	907319	5.37753e-11	227.48	215.2	176.97
Transmembrane protein 109	Tmem109	239	S	MPRS(1)MEEE	sp|Q3UBX0|TM109_MOUSE Transmembrane protein 109 OS=Mus musculus OX=10090 GN=Tmem109 PE=1 SV=2	1	1	3527000000	EELRGRQRRAAKMPRSMEEE___________	X;X;X;X;X;X;X;X;X;X;X;X;Oxidation (M);X;X;Phospho (STY);Oxidation (M);X;X;X;X;X;X;X;X;X;X;X;X;X;X	4	2	0.16501	100477	0.0592966	145.52	129.6	100.48
Unconventional myosin-XVIIIa	Myo18a	1970	S	NKLEGDS(1)DVDS(1)ELEDRVDGVK	sp|Q9JMH9|MY18A_MOUSE Unconventional myosin-XVIIIa OS=Mus musculus OX=10090 GN=Myo18a PE=1 SV=2	1	2	3520500000	YQKKKNKLEGDSDVDSELEDRVDGVKSWLSK	X;X;X;X;X;X;X;X;X;X;X;Phospho (STY);X;X;X;Phospho (STY);X;X;X;X;X;X;X;X;X;X;X;X;X;X;X	11	3	0.066386	112987	2.62126e-117	360.5	341.15	112.99
Serine/arginine-rich splicing factor 1	Srsf1	2	S	S(1)GGGVIRGPAGNNDCR	sp|Q6PDM2|SRSF1_MOUSE Serine/arginine-rich splicing factor 1 OS=Mus musculus OX=10090 GN=Srsf1 PE=1 SV=3	1	1	3515900000	______________MSGGGVIRGPAGNNDCR	X;X;X;X;X;X;X;X;X;X;X;X;X;X;X;Phospho (STY);X;X;X;X;X;X;X;X;X;X;X;X;X;X;X	1	3	-0.50908	138039	1.44249e-26	228.84	198.36	138.04
WD repeat-containing protein 44	Wdr44	405	S	EYVSNDATQS(1)DDEEK	sp|Q6NVE8|WDR44_MOUSE WD repeat-containing protein 44 OS=Mus musculus OX=10090 GN=Wdr44 PE=1 SV=1	1	1	3508500000	IMRRTKEYVSNDATQSDDEEKLQSQQTDTDG	X;X;X;X;X;X;X;X;X;X;X;X;X;Phospho (STY);X;Phospho (STY);X;X;X;X;X;X;X;X;X;X;X;X;X;X;X	10	2	-0.053886	717347	8.28094e-196	383.13	374.39	332.7
Uncharacterized protein KIAA1671	Kiaa1671	205	S	RDES(1)DEEPPRVER	sp|Q8BRV5|K1671_MOUSE Uncharacterized protein KIAA1671 OS=Mus musculus OX=10090 GN=Kiaa1671 PE=2 SV=1	1	1	3506000000	MFKDSTEEKSPRRDESDEEPPRVERTPVSHP	X;X;X;X;X;X;X;X;X;X;X;X;X;X;X;Phospho (STY);X;X;X;X;X;X;X;X;X;X;X;X;X;X;X	4	3	-0.54035	145613	8.47919e-05	173.28	156.97	145.61
H/ACA ribonucleoprotein complex subunit DKC1	Dkc1	508	S	VVEEMS(1)E	sp|Q9ESX5|DKC1_MOUSE H/ACA ribonucleoprotein complex subunit DKC1 OS=Mus musculus OX=10090 GN=Dkc1 PE=1 SV=4	1	1	3494000000	TKKKKKKKVKVVEEMSE______________	X;X;X;X;X;X;X;X;X;X;X;X;X;X;Oxidation (M);Phospho (STY);X;X;X;X;X;X;X;X;X;X;X;X;X;X;X	6	1	0.1979	163721	9.6547e-08	204.56	192.2	163.72
Serine/arginine repetitive matrix protein 1	Srrm1	404	T	HRPS(0.018)S(0.982)PAT(1)PPPK	sp|Q52KI8|SRRM1_MOUSE Serine/arginine repetitive matrix protein 1 OS=Mus musculus OX=10090 GN=Srrm1 PE=1 SV=2	1	2	3478300000	SASPPRRRHRPSSPATPPPKTRHSPTPQQSN	Phospho (STY);X;Phospho (STY);X;X;X;X;X;X;X;X;Phospho (STY);Phospho (STY);X;X;Phospho (STY);X;X;X;X;X;X;X;Phospho (STY);X;Phospho (STY);X;X;X;X;X	8	2	-0.2457	84796	0.0595477	168.67	153.3	168.67
Caveolae-associated protein 2	Cavin2	218	S	SLEETLHNVDLS(0.045)S(0.955)DDELPRDEEALEDS(1)AEEK	sp|Q63918|CAVN2_MOUSE Caveolae-associated protein 2 OS=Mus musculus OX=10090 GN=Cavin2 PE=1 SV=3	1	1	3475200000	SSDDELPRDEEALEDSAEEKMEESRAEKIKR	Phospho (STY);Phospho (STY);X;X;X;X;X;X;X;X;X;X;X;X;X;Phospho (STY);X;X;X;X;Oxidation (M);X;X;X;X;X;X;X;X;X;X	27	3	0.75514	313445	2.59709e-274	428.54	417.37	412.68
Apoptotic chromatin condensation inducer in the nucleus	Acin1	216	S	SSSFSEEKGES(1)DDEKPR	sp|Q9JIX8|ACINU_MOUSE Apoptotic chromatin condensation inducer in the nucleus OS=Mus musculus OX=10090 GN=Acin1 PE=1 SV=3	1	1	3472000000	HSPRKSSSFSEEKGESDDEKPRKGERRSSRV	X;X;X;X;X;X;X;X;X;X;X;X;X;X;X;Phospho (STY);X;X;X;X;X;X;X;X;X;X;X;X;X;X;X	11	3	-0.59379	112402	6.57238e-95	353.41	333.18	218.07
Ubiquitin carboxyl-terminal hydrolase 24	Usp24	2558	S	TIS(1)AQDTLAYATALLNEK	sp|B1AY13|UBP24_MOUSE Ubiquitin carboxyl-terminal hydrolase 24 OS=Mus musculus OX=10090 GN=Usp24 PE=1 SV=1	1	1	3469800000	VSNETSTGKTFQRTISAQDTLAYATALLNEK	X;X;X;X;X;X;X;X;X;X;X;X;X;X;X;Phospho (STY);X;X;X;X;X;X;X;X;X;X;X;X;X;X;X	3	2	0.52988	675833	1.03001e-137	391.64	378.59	355.07
Rho guanine nucleotide exchange factor 2	Arhgef2	646	S	LES(1)FESLRGER	sp|Q60875|ARHG2_MOUSE Rho guanine nucleotide exchange factor 2 OS=Mus musculus OX=10090 GN=Arhgef2 PE=1 SV=4	1	1	3468500000	GMPPPALPRGLFRLESFESLRGERLLKDALR	X;X;X;X;X;X;X;X;X;X;X;X;X;X;X;Phospho (STY);X;X;X;X;X;X;X;X;X;X;X;X;X;X;X	3	2	0.36334	821586	1.76604e-21	224.86	207.61	149.41
Vesicle-trafficking protein SEC22b	Sec22b	137	S	NLGS(1)INTELQDVQR	sp|O08547|SC22B_MOUSE Vesicle-trafficking protein SEC22b OS=Mus musculus OX=10090 GN=Sec22b PE=1 SV=3	1	1	3468400000	TKKLYIDSRARRNLGSINTELQDVQRIMVAN	X;X;X;X;X;X;X;X;X;X;X;X;X;X;X;Phospho (STY);X;X;X;X;X;X;X;X;X;X;X;X;X;X;X	4	2	0.45032	107524	3.49659e-58	312.67	275.48	272.09
Tropomyosin alpha-1 chain	Tpm1	174	S	LVIIES(1)DLERAEER	sp|P58771|TPM1_MOUSE Tropomyosin alpha-1 chain OS=Mus musculus OX=10090 GN=Tpm1 PE=1 SV=1	1	1	3463600000	DRKYEEVARKLVIIESDLERAEERAELSEGK	X;X;X;Phospho (STY);X;X;X;X;X;X;X;X;X;X;X;Phospho (STY);X;X;X;X;X;X;X;X;X;X;X;X;X;X;X	6	2	0.1002	197173	2.91999e-22	231.83	71395	197.17
ATP-dependent 6-phosphofructokinase, muscle type	Pfkm	377	S	LRGRS(1)FMNNWEVYK	sp|P47857|PFKAM_MOUSE ATP-dependent 6-phosphofructokinase, muscle type OS=Mus musculus OX=10090 GN=Pfkm PE=1 SV=3	1	1	3457300000	MDEKRFDEAIKLRGRSFMNNWEVYKLLAHVR	X;X;X;X;X;X;X;X;X;X;X;X;X;X;X;Phospho (STY);X;Oxidation (M);X;X;X;X;X;X;X;X;X;X;X;X;X	5	3	-0.28355	164724	6.94932e-15	205	172.14	205
LIM domain-binding protein 3	Ldb3	119	T	DPALDTNGSLAT(1)PSPS(1)PEAR	sp|Q9JKS4|LDB3_MOUSE LIM domain-binding protein 3 OS=Mus musculus OX=10090 GN=Ldb3 PE=1 SV=1	1	1	3455100000	PHQKDPALDTNGSLATPSPSPEARASPGALE	X;X;X;X;X;X;X;X;X;X;X;X;X;X;X;Phospho (STY);X;Phospho (STY);X;Phospho (STY);X;X;X;X;X;Phospho (STY);X;X;X;X;X	12	2	-0.035136	705373	4.33743e-212	446.07	428.83	434.96
WAS/WASL-interacting protein family member 3	Wipf3	106	T	GGNT(1)PPALGDLFAGGFPVLRPAGQR	sp|P0C7L0|WIPF3_MOUSE WAS/WASL-interacting protein family member 3 OS=Mus musculus OX=10090 GN=Wipf3 PE=1 SV=1	1	1	3451200000	SKEGGAAGSNARGGNTPPALGDLFAGGFPVL	X;X;X;X;X;X;X;X;X;X;X;X;X;X;X;Phospho (STY);X;X;X;X;X;X;X;X;X;X;X;X;X;X;X	4	3	-0.17151	162442	4.41625e-68	270.18	261.32	162.44
Cardiomyopathy-associated protein 5	Cmya5	289	S	LAQS(1)PEEDKVRELAPPWR	sp|Q70KF4|CMYA5_MOUSE Cardiomyopathy-associated protein 5 OS=Mus musculus OX=10090 GN=Cmya5 PE=1 SV=2	1	1	3451100000	SNGGSNIVPQRKLAQSPEEDKVRELAPPWRG	X;X;X;X;X;X;X;X;X;X;X;X;X;X;X;Phospho (STY);X;X;X;X;X;X;X;X;X;X;X;X;X;X;X	4	3	0.43035	134.29	9.19366e-08	179.8	151.18	134.29
NAD kinase 2, mitochondrial	Nadk2	176	S	LKPVIGVNTDPERS(1)EGHLCLPVR	sp|Q8C5H8|NAKD2_MOUSE NAD kinase 2, mitochondrial OS=Mus musculus OX=10090 GN=Nadk2 PE=1 SV=2	1	1	3437200000	DRLKPVIGVNTDPERSEGHLCLPVRYTHSFP	X;X;X;X;X;X;X;X;X;X;X;X;X;X;X;Phospho (STY);X;X;X;X;X;X;X;X;X;X;X;X;X;X;X	14	4	-0.48878	701741	9.02218e-39	232.27	215.34	230.69
Plasminogen activator inhibitor 1 RNA-binding protein	Serbp1	243	S	QIS(1)YNCSDLDQSNVTEETPEGEEHPVADTENK	sp|Q9CY58|PAIRB_MOUSE Plasminogen activator inhibitor 1 RNA-binding protein OS=Mus musculus OX=10090 GN=Serbp1 PE=1 SV=2	1	1	3431200000	KDELTESPKYIQKQISYNCSDLDQSNVTEET	X;X;X;X;Phospho (STY);X;Phospho (STY);X;X;X;X;X;X;X;X;Phospho (STY);X;X;X;X;X;X;X;X;X;X;X;X;X;X;X	3	3	0.035694	119967	0	492.76	479.65	401.36
Vesicle-associated membrane protein 4	Vamp4	30	S	RNLLEDDS(1)DEEEDFFLRGPSGPR	sp|O70480|VAMP4_MOUSE Vesicle-associated membrane protein 4 OS=Mus musculus OX=10090 GN=Vamp4 PE=1 SV=1	1	1	3427400000	TGSVKSERRNLLEDDSDEEEDFFLRGPSGPR	X;X;X;X;X;X;X;X;X;X;X;X;X;X;X;Phospho (STY);X;X;X;X;X;X;X;X;X;X;X;X;X;X;X	8	3	0.095221	169511	3.81049e-226	438.07	405.36	285.2
Mitogen-activated protein kinase kinase kinase 7	Map3k7	412	S	RRS(1)IQDLTVTGTEPGQVSSR	sp|Q62073|M3K7_MOUSE Mitogen-activated protein kinase kinase kinase 7 OS=Mus musculus OX=10090 GN=Map3k7 PE=1 SV=1	1	1	3426200000	ARIVATAGNGQPRRRSIQDLTVTGTEPGQVS	X;X;X;X;X;X;X;X;X;X;X;X;X;X;X;Phospho (STY);X;X;X;X;X;X;X;X;X;X;X;X;X;X;Phospho (STY)	3	3	-0.26554	638226	4.66713e-48	251.04	227.59	235.73
Striated muscle-specific serine/threonine-protein kinase	Speg	2288	S	VAS(1)PPPGVSEK	sp|Q62407|SPEG_MOUSE Striated muscle-specific serine/threonine-protein kinase OS=Mus musculus OX=10090 GN=Speg PE=1 SV=2	1	1	3413400000	PSEPKPHAAVFARVASPPPGVSEKRVPSART	X;X;X;X;X;X;X;X;X;X;X;X;X;X;X;Phospho (STY);X;X;X;X;X;X;X;X;X;X;X;X;X;X;Phospho (STY)	3	2	-0.26186	772838	5.93379	140.01	122.27	132.86
182 kDa tankyrase-1-binding protein	Tnks1bp1	1657	S	NRS(1)AEEGEVTESK	sp|P58871|TB182_MOUSE 182 kDa tankyrase-1-binding protein OS=Mus musculus OX=10090 GN=Tnks1bp1 PE=1 SV=2	1	1	3410000000	LSPSALKAKLRSRNRSAEEGEVTESKSSQKE	X;X;X;X;X;X;X;X;X;X;X;X;X;X;X;Phospho (STY);X;X;X;X;X;X;X;X;X;X;X;X;X;X;X	3	2	0.072902	182307	1.19477e-93	366.63	216.12	366.63
Sodium/hydrogen exchanger 1	Slc9a1	707	S	IGS(1)DPLAYEPK	sp|Q61165|SL9A1_MOUSE Sodium/hydrogen exchanger 1 OS=Mus musculus OX=10090 GN=Slc9a1 PE=1 SV=1	1	1	3408300000	AHKLDSPTLSRARIGSDPLAYEPKADLPVIT	X;X;X;X;X;Phospho (STY);X;Phospho (STY);X;X;X;X;X;X;X;Phospho (STY);X;X;X;X;X;X;X;X;X;X;X;X;X;X;X	3	2	0.1896	142.93	0.00158249	182.23	160.21	182.23
Ubiquitin-like protein 7	Ubl7	230	S	DMPGGFLFDGLS(1)DDEDDFHPSTR	sp|Q91W67|UBL7_MOUSE Ubiquitin-like protein 7 OS=Mus musculus OX=10090 GN=Ubl7 PE=1 SV=2	1	1	3400200000	SSYRDMPGGFLFDGLSDDEDDFHPSTRSTPS	X;X;X;X;X;Oxidation (M);X;X;X;X;X;X;X;X;X;Phospho (STY);X;X;X;X;X;X;X;X;X;X;X;X;X;X;X	12	3	0.19451	955531	5.61795e-49	248.46	226.25	202.85
A-kinase anchor protein 12	Akap12	615	S	RPS(1)ES(1)DKEEELDK	sp|Q9WTQ5|AKA12_MOUSE A-kinase anchor protein 12 OS=Mus musculus OX=10090 GN=Akap12 PE=1 SV=1	1	2	3394800000	KKMVTPKKRVRRPSESDKEEELDKVKSATLS	X;X;X;X;X;X;X;X;X;X;X;X;X;Phospho (STY);X;Phospho (STY);X;X;X;X;X;X;X;X;X;X;X;X;X;X;Phospho (STY)	5	2	0.028416	117081	1.90648e-15	229.92	189.25	117.08
5'-AMP-activated protein kinase catalytic subunit alpha-2	Prkaa2	377	S	MPPLIADS(1)PKAR	sp|Q8BRK8|AAPK2_MOUSE 5'-AMP-activated protein kinase catalytic subunit alpha-2 OS=Mus musculus OX=10090 GN=Prkaa2 PE=1 SV=3	1	1	3380300000	GLKPHPERMPPLIADSPKARCPLDALNTTKP	X;X;X;X;X;X;X;X;Oxidation (M);X;X;X;X;X;X;Phospho (STY);X;X;X;X;X;X;X;X;X;X;X;X;X;X;X	8	3	-0.24447	136395	6.76755e-08	198.81	191.24	136.39
Ubiquitin recognition factor in ER-associated degradation protein 1	Ufd1	299	S	FIAFSGEGQS(1)LRK	sp|P70362|UFD1_MOUSE Ubiquitin recognition factor in ER-associated degradation protein 1 OS=Mus musculus OX=10090 GN=Ufd1 PE=1 SV=2	1	1	3379300000	DEAGGRFIAFSGEGQSLRKKGRKP_______	X;X;X;X;X;X;X;X;X;X;X;X;X;X;X;Phospho (STY);X;X;X;X;X;X;X;X;X;X;X;X;X;X;X	10	2	-0.10217	956561	3.54723e-13	234.87	212.09	210.38
Synaptopodin	Synpo	547	T	RPLGNFT(1)PPPTYAETLSTAPVASR	sp|Q8CC35|SYNPO_MOUSE Synaptopodin OS=Mus musculus OX=10090 GN=Synpo PE=1 SV=2	1	1	3368400000	GQRSPVLERRPLGNFTPPPTYAETLSTAPVA	X;X;X;Phospho (STY);X;X;X;X;X;X;X;X;X;X;X;Phospho (STY);X;X;X;X;X;X;X;X;X;X;X;X;X;X;X	7	3	-0.17955	711659	7.59237e-81	282.62	270.78	235.18
Platelet endothelial cell adhesion molecule	Pecam1	718	S	KVDPNLMENRYS(1)R	sp|Q08481|PECA1_MOUSE Platelet endothelial cell adhesion molecule OS=Mus musculus OX=10090 GN=Pecam1 PE=1 SV=1	1	1	3367500000	SEIRKVDPNLMENRYSRTEGSLNGT______	X;X;X;X;X;X;X;X;X;X;Oxidation (M);X;X;X;X;Phospho (STY);X;X;X;X;X;X;X;X;X;X;X;X;X;X;X	12	3	0.28996	114.1	0.00195645	149.09	149.09	144.97
Nesprin-1	Syne1	8308	S	TLPS(1)EDEEGEEDKEFYLR	sp|Q6ZWR6|SYNE1_MOUSE Nesprin-1 OS=Mus musculus OX=10090 GN=Syne1 PE=1 SV=2	1	1	3366400000	YDLSRDLESASRTLPSEDEEGEEDKEFYLRG	X;X;X;X;X;X;X;X;X;X;X;X;X;X;X;Phospho (STY);X;X;X;X;X;X;X;X;X;X;X;X;X;X;X	4	2	0.092283	649649	2.30886e-40	237.06	187.01	237.06
Uncharacterized protein FLJ45252 homolog	PE=1 SV=2	292	S	HYS(1)PEDELSAEAQPIAAYK	sp|Q6PIU9|YJ005_MOUSE Uncharacterized protein FLJ45252 homolog OS=Mus musculus OX=10090 PE=1 SV=2	1	1	3361100000	KPFHPQALSKYSRHYSPEDELSAEAQPIAAY	X;X;X;X;X;X;X;X;X;X;X;X;X;X;X;Phospho (STY);X;X;X;X;X;X;X;X;X;X;X;X;X;X;X	3	2	-0.34953	170961	3.91145e-280	498.6	459.79	446.79
Non-specific lipid-transfer protein	Scp2	8	S	PSVALKS(1)PR	sp|P32020|NLTP_MOUSE Non-specific lipid-transfer protein OS=Mus musculus OX=10090 GN=Scp2 PE=1 SV=3	1	1	3360800000	________MPSVALKSPRLRRVFVVGVGMTK	X;X;X;X;X;X;X;X;X;X;X;X;X;X;X;Phospho (STY);X;X;X;X;X;X;X;X;X;X;X;X;X;X;X	7	2	0.48105	855313	0.00212804	114.24	76468	114.24
TBC1 domain family member 10B	Tbc1d10b	664	S	AVGGAPS(1)PPPPVRR	sp|Q8BHL3|TB10B_MOUSE TBC1 domain family member 10B OS=Mus musculus OX=10090 GN=Tbc1d10b PE=1 SV=2	1	1	3341400000	PSLKSRGSRAVGGAPSPPPPVRRASAGPVPG	X;X;X;X;X;X;X;X;X;X;X;X;X;X;X;Phospho (STY);X;X;X;X;X;X;X;X;Phospho (STY);X;X;X;X;X;X	7	2	0.065626	932284	5.82448e-08	193.28	171.63	93228
Cdc42 effector protein 1	Cdc42ep1	207	S	SDS(1)LLSFR	sp|Q91W92|BORG5_MOUSE Cdc42 effector protein 1 OS=Mus musculus OX=10090 GN=Cdc42ep1 PE=1 SV=1	1	1	3335000000	FPSEPTPNPELRRSDSLLSFRFDLDLGPSLL	X;X;X;X;X;X;X;X;X;X;X;X;X;X;X;Phospho (STY);X;X;X;X;X;X;X;X;X;X;X;X;X;X;X	3	2	-0.26024	799902	1.7765e-08	213.58	148.66	206.23
Catenin alpha-1	Ctnna1	658;657	T	SRT(0.014)S(0.986)VQT(1)EDDQLIAGQSAR	sp|P26231|CTNA1_MOUSE Catenin alpha-1 OS=Mus musculus OX=10090 GN=Ctnna1 PE=1 SV=1;sp|Q61301|CTNA2_MOUSE Catenin alpha-2 OS=Mus musculus OX=10090 GN=Ctnna2 PE=1 SV=3	1	2	3334500000	FETEDFDVRSRTSVQTEDDQLIAGQSARAIM	X;X;X;X;X;X;X;X;X;Phospho (STY);X;Phospho (STY);Phospho (STY);X;X;Phospho (STY);X;X;X;X;X;X;X;X;X;X;X;X;X;X;X	7	2	0.93069	138.85	4.96164e-121	372.12	355.04	339.99
La-related protein 1	Larp1	503	T	AVT(1)PVPTKTEEVSNLK	sp|Q6ZQ58|LARP1_MOUSE La-related protein 1 OS=Mus musculus OX=10090 GN=Larp1 PE=1 SV=3	1	1	3324700000	YQKETESAPGSPRAVTPVPTKTEEVSNLKTL	X;X;X;X;Phospho (STY);X;Phospho (STY);X;X;X;Phospho (STY);X;X;X;X;Phospho (STY);X;X;X;X;X;X;X;X;X;X;X;X;X;X;X	3	2	0.021367	882668	2.68412e-40	262.44	228.26	218.66
Myosin-6	Myh6	1301	S	EALIS(1)QLTR	sp|Q02566|MYH6_MOUSE Myosin-6 OS=Mus musculus OX=10090 GN=Myh6 PE=1 SV=2	1	1	3319800000	NGELARQLEEKEALISQLTRGKLSYTQQMED	X;X;X;X;X;X;X;X;X;X;X;X;X;X;X;Phospho (STY);X;X;X;X;X;X;X;Phospho (STY);Phospho (STY);Phospho (STY);X;X;Oxidation (M);X;X	5	2	0.277	900424	2.86826e-12	226.4	189.98	226.4
Transcription factor EB	Tfeb	113	S	FAAHVS(1)PAQGS(1)PKPAPAAS(1)PGVR	sp|Q9R210|TFEB_MOUSE Transcription factor EB OS=Mus musculus OX=10090 GN=Tfeb PE=1 SV=2	1	1	3309200000	TYGNKFAAHVSPAQGSPKPAPAASPGVRAGH	X;X;X;X;X;X;X;X;X;X;Phospho (STY);X;X;X;X;Phospho (STY);X;X;X;X;X;X;X;Phospho (STY);X;X;X;X;X;X;X	11	3	-0.037973	706054	5.6807e-50	235.2	216.89	70605
Thyroid hormone receptor-associated protein 3	Thrap3	253	S	ERS(1)PALKS(1)PLQSVVVR	sp|Q569Z6|TR150_MOUSE Thyroid hormone receptor-associated protein 3 OS=Mus musculus OX=10090 GN=Thrap3 PE=1 SV=1	1	2	3308900000	SVSDLSPRERSPALKSPLQSVVVRRRSPRPS	Phospho (STY);X;Phospho (STY);X;X;Phospho (STY);X;X;X;X;Phospho (STY);X;X;X;X;Phospho (STY);X;X;X;X;X;X;X;X;X;X;X;X;X;X;X	8	3	0.32155	882701	1.65387e-26	226.08	212.88	224.38
Septin-4	Septin4	325	S	IYQFPDCDS(1)DEDEDFKLQDQALK	sp|P28661|SEPT4_MOUSE Septin-4 OS=Mus musculus OX=10090 GN=Septin4 PE=1 SV=1	1	1	3304700000	IEHFGIKIYQFPDCDSDEDEDFKLQDQALKE	X;X;X;X;X;X;X;X;X;X;X;X;X;X;X;Phospho (STY);X;X;X;X;X;X;X;X;X;X;X;X;X;X;X	9	2	0.77694	157.82	4.3793e-105	314.74	277.88	313.19
Cardiomyopathy-associated protein 5	Cmya5	2302	S	LEQRIS(1)PT(1)EKLMEK	sp|Q70KF4|CMYA5_MOUSE Cardiomyopathy-associated protein 5 OS=Mus musculus OX=10090 GN=Cmya5 PE=1 SV=2	1	1	3303900000	KLEESKAAERLEQRISPTEKLMEKPSKTLAL	X;X;X;X;X;X;X;X;X;X;X;X;X;X;X;Phospho (STY);X;Phospho (STY);X;X;X;X;X;X;X;X;X;X;X;X;X	6	2	12363	60064	0.0242888	192.35	136.54	60064
Myosin-11	Myh11	1954	S	VIENTDGS(1)EEEMDAR	sp|O08638|MYH11_MOUSE Myosin-11 OS=Mus musculus OX=10090 GN=Myh11 PE=1 SV=1	1	1	3294100000	SRRAGGRRVIENTDGSEEEMDARDSDFNGTK	X;X;X;X;X;X;X;X;X;X;X;X;X;X;X;Phospho (STY);X;X;X;Oxidation (M);X;X;X;X;X;X;X;X;X;X;X	8	2	-0.00076768	949416	3.96531e-48	295.03	273.25	238.32
E3 ubiquitin-protein ligase DTX3L	Dtx3l	9	S	AS(0.555)S(0.445)PDPPS(1)PLLVR	sp|Q3UIR3|DTX3L_MOUSE E3 ubiquitin-protein ligase DTX3L OS=Mus musculus OX=10090 GN=Dtx3l PE=1 SV=1	1	1	3294100000	_______MASSPDPPSPLLVRLRESIPKAHR	X;X;X;X;X;X;X;X;X;Phospho (STY);Phospho (STY);X;X;X;X;Phospho (STY);X;X;X;X;X;X;X;X;X;X;X;X;X;X;X	8	2	0.27646	62.84	0.000397286	159	136.79	89466
HBS1-like protein	Hbs1l	150	S	SSQS(1)ESEIVPK	sp|Q69ZS7|HBS1L_MOUSE HBS1-like protein OS=Mus musculus OX=10090 GN=Hbs1l PE=1 SV=2	1	1	3292100000	GQPSKGKSVISRSSQSESEIVPKVAKMTVSG	X;X;X;X;X;X;X;X;X;X;X;X;X;X;X;Phospho (STY);X;X;X;X;X;X;X;X;X;X;X;X;X;X;X	4	2	-0.019643	655336	1.77699e-17	243.75	217.29	232.71
Ral GTPase-activating protein subunit alpha-2	Ralgapa2	820	S	RS(0.004)S(0.996)S(1)PAELELKDDLQQAHGR	sp|A3KGS3|RGPA2_MOUSE Ral GTPase-activating protein subunit alpha-2 OS=Mus musculus OX=10090 GN=Ralgapa2 PE=1 SV=2	1	1	3291600000	THEHEGITMLVRRSSSPAELELKDDLQQAHG	X;X;X;X;X;X;X;X;X;X;X;X;X;Phospho (STY);Phospho (STY);Phospho (STY);X;X;X;X;X;X;X;X;X;X;X;X;X;X;X	4	3	-0.22292	697274	9.7667e-104	328.54	314.2	211.98
Sodium/calcium exchanger 1	Slc8a1	282	S	GMIIEHEGDRPAS(1)K	sp|P70414|NAC1_MOUSE Sodium/calcium exchanger 1 OS=Mus musculus OX=10090 GN=Slc8a1 PE=1 SV=1	1	1	3260500000	KQRGMIIEHEGDRPASKTEIEMDGKVVNSHV	X;X;X;X;Oxidation (M);X;X;X;X;X;X;X;X;X;X;Phospho (STY);X;X;X;X;X;Oxidation (M);X;X;X;X;X;X;X;X;X	13	3	0.0040831	716009	1.00452e-37	229.04	220.01	71601
Microtubule-associated protein 1B	Map1b	1391	S	VLS(1)PLRS(1)PPLLGSESPYEDFLSADSK	sp|P14873|MAP1B_MOUSE Microtubule-associated protein 1B OS=Mus musculus OX=10090 GN=Map1b PE=1 SV=2	1	1	3250900000	DEPVPDSESPVEKVLSPLRSPPLLGSESPYE	X;X;X;X;X;X;Phospho (STY);X;Phospho (STY);X;X;X;X;X;X;Phospho (STY);X;X;X;Phospho (STY);X;X;X;X;X;X;X;X;X;X;X	3	3	0.25688	114093	5.06174e-162	378.37	344.84	191.71
Rho GTPase-activating protein 12	Arhgap12	238	S	AT(0.032)T(0.968)PPNQGRPDS(1)PVYANLQELK	sp|Q8C0D4|RHG12_MOUSE Rho GTPase-activating protein 12 OS=Mus musculus OX=10090 GN=Arhgap12 PE=1 SV=2	1	1	3239200000	EQMRATTPPNQGRPDSPVYANLQELKISQSA	X;X;Oxidation (M);X;X;Phospho (STY);Phospho (STY);X;X;X;X;X;X;X;X;Phospho (STY);X;X;X;X;X;X;X;X;X;X;X;X;X;X;X	12	3	0.38996	782411	1.15716e-37	231.97	217.54	166.03
Ataxin-2-like protein	Atxn2l	109	S	GQTTGKGPPQS(1)PVFEGVYNNSR	sp|Q7TQH0|ATX2L_MOUSE Ataxin-2-like protein OS=Mus musculus OX=10090 GN=Atxn2l PE=1 SV=1	1	1	3231300000	IGSVRGQTTGKGPPQSPVFEGVYNNSRMLHF	X;X;X;X;X;X;X;X;X;X;X;X;X;X;X;Phospho (STY);X;X;X;X;X;X;X;X;X;X;X;X;X;X;X	11	3	0.197	163535	7.16869e-276	478.14	450.46	342.48
Acyl-coenzyme A thioesterase 1	Acot1	56;56;56;56;67	S	ADS(1)HGELDLAR	sp|O55137|ACOT1_MOUSE Acyl-coenzyme A thioesterase 1 OS=Mus musculus OX=10090 GN=Acot1 PE=1 SV=1;sp|Q32Q92|ACOT6_MOUSE Acyl-coenzyme A thioesterase 6 OS=Mus musculus OX=10090 GN=Acot6 PE=1 SV=1;sp|Q8BWN8|ACOT4_MOUSE Peroxisomal succinyl-coenzyme A thioeste	1	1	3225300000	EKGALFRAHARYRADSHGELDLARTPALGGS	X;X;X;X;X;X;X;X;X;X;X;X;X;X;X;Phospho (STY);X;X;X;X;X;X;X;X;X;X;X;X;X;X;X	3	3	-0.21302	413778	1.9697e-05	167.35	141.39	41378
Serine/arginine repetitive matrix protein 2	Srrm2	1552	S	S(0.977)RHS(0.023)PRLS(1)R	sp|Q8BTI8|SRRM2_MOUSE Serine/arginine repetitive matrix protein 2 OS=Mus musculus OX=10090 GN=Srrm2 PE=1 SV=3	1	2	3205800000	SSPEVDSKSRHSPRLSRSGSSPEMKDKPRVL	X;X;X;X;X;X;X;X;Phospho (STY);X;X;Phospho (STY);X;X;X;Phospho (STY);X;Phospho (STY);X;Phospho (STY);Phospho (STY);X;X;Oxidation (M);X;X;X;X;X;X;X	8	3	0.26903	686485	0.00204403	97273	65205	97273
Syncoilin	Sync	3	S	AS(1)PEPLRGGDGAR	sp|Q9EPM5|SYNCI_MOUSE Syncoilin OS=Mus musculus OX=10090 GN=Sync PE=1 SV=1	1	1	3186800000	_____________MASPEPLRGGDGARASRE	X;X;X;X;X;X;X;X;X;X;X;X;X;X;X;Phospho (STY);X;X;X;X;X;X;X;X;X;X;X;X;X;X;X	2	2	-0.018329	113539	0.290742	134.4	99196	113.54
Tyrosine-protein phosphatase non-receptor type 11	Ptpn11	591	S	VYENVGLMQQQRS(1)FR	sp|P35235|PTN11_MOUSE Tyrosine-protein phosphatase non-receptor type 11 OS=Mus musculus OX=10090 GN=Ptpn11 PE=1 SV=3	1	1	3183200000	SARVYENVGLMQQQRSFR_____________	X;X;X;X;X;X;X;X;X;X;Oxidation (M);X;X;X;X;Phospho (STY);X;X;X;X;X;X;X;X;X;X;X;X;X;X;X	13	2	-0.083637	225973	1.71133e-32	264.23	231.53	240.13
Rho guanine nucleotide exchange factor 2	Arhgef2	931	S	SLHRPFDDREAQELGS(1)PEDR	sp|Q60875|ARHG2_MOUSE Rho guanine nucleotide exchange factor 2 OS=Mus musculus OX=10090 GN=Arhgef2 PE=1 SV=4	1	1	3178900000	SLHRPFDDREAQELGSPEDRLQDSSDPDTGS	X;X;X;X;X;X;X;X;X;X;X;X;X;X;X;Phospho (STY);X;X;X;X;X;X;X;X;Phospho (STY);X;X;X;X;X;X	16	4	-0.27239	169252	4.01998e-35	219.82	199.92	193.53
S-phase kinase-associated protein 1	Skp1	131	T	GKT(1)PEEIRK	sp|Q9WTX5|SKP1_MOUSE S-phase kinase-associated protein 1 OS=Mus musculus OX=10090 GN=Skp1 PE=1 SV=3	1	1	3170800000	LDVTCKTVANMIKGKTPEEIRKTFNIKNDFT	X;X;X;X;X;X;X;X;X;X;X;X;X;X;X;Phospho (STY);X;X;X;X;X;X;X;X;X;X;X;X;X;X;X	3	3	0.14085	103.43	0.000400923	152.96	128.67	103.43
Rho guanine nucleotide exchange factor 7	Arhgef7	228	S	EIKPSEKPVS(1)PK	sp|Q9ES28|ARHG7_MOUSE Rho guanine nucleotide exchange factor 7 OS=Mus musculus OX=10090 GN=Arhgef7 PE=1 SV=2	1	1	3167000000	PSNYVREIKPSEKPVSPKSGTLKSPPKGFDT	X;X;X;X;X;X;X;X;X;X;X;X;X;X;X;Phospho (STY);X;X;X;X;X;X;X;X;X;X;X;X;X;X;X	10	2	-0.023606	705722	8.02806e-19	253.15	199.94	201.65
SWI/SNF complex subunit SMARCC2	Smarcc2	347	S	DMDEPS(1)PVPNVEEVTLPK	sp|Q6PDG5|SMRC2_MOUSE SWI/SNF complex subunit SMARCC2 OS=Mus musculus OX=10090 GN=Smarcc2 PE=1 SV=2	1	1	3166300000	REEEQEDLTKDMDEPSPVPNVEEVTLPKTVN	X;X;X;X;X;X;X;X;X;X;X;Oxidation (M);X;X;X;Phospho (STY);X;X;X;X;X;X;X;X;X;X;X;X;X;X;X	6	2	0.057727	122.11	6.85831e-25	211.4	195.04	165.16
Protein phosphatase 1K, mitochondrial	Ppm1k	248	S	KFGGFVAWNS(1)LGQPHVNGR	sp|Q8BXN7|PPM1K_MOUSE Protein phosphatase 1K, mitochondrial OS=Mus musculus OX=10090 GN=Ppm1k PE=1 SV=1	1	1	3161400000	EKERIKKFGGFVAWNSLGQPHVNGRLAMTRS	X;X;X;X;X;X;X;X;X;X;X;X;X;X;X;Phospho (STY);X;X;X;X;X;X;X;X;X;X;X;X;X;X;X	10	4	-0.26525	865465	4.35E-73	305.64	284.85	86546
WASH complex subunit 2	Washc2	747	S	VDNARVS(1)PEVGSADVASIAQK	sp|Q6PGL7|WASC2_MOUSE WASH complex subunit 2 OS=Mus musculus OX=10090 GN=Washc2 PE=1 SV=1	1	1	3157800000	SGVKPEDLKVDNARVSPEVGSADVASIAQKE	X;X;X;X;X;X;X;X;X;X;X;X;X;X;X;Phospho (STY);X;X;X;X;X;X;X;X;X;X;X;X;X;X;X	7	3	0.69649	810379	1.23078e-102	327.3	294.37	236.77
Male-enhanced antigen 1	Mea1	103	S	IQALGLHLPDPPLES(1)EDEDEEGAAALSSHSSIPMDPEHVELVKR	sp|Q64327|MEA1_MOUSE Male-enhanced antigen 1 OS=Mus musculus OX=10090 GN=Mea1 PE=1 SV=1	1	1	3156300000	RIQALGLHLPDPPLESEDEDEEGAAALSSHS	X;X;X;X;X;X;X;X;X;X;X;X;X;X;X;Phospho (STY);X;X;X;X;X;X;X;X;X;X;X;X;X;X;X	15	5	0.055341	115658	1.40307e-155	332.08	324.14	332.08
Cytochrome b-c1 complex subunit Rieske, mitochondrial	Uqcrfs1	38	S	GVAGALRPLLQGAVPAAS(1)EPPVLDVK	sp|Q9CR68|UCRI_MOUSE Cytochrome b-c1 complex subunit Rieske, mitochondrial OS=Mus musculus OX=10090 GN=Uqcrfs1 PE=1 SV=1	1	1	3150000000	AGALRPLLQGAVPAASEPPVLDVKRPFLCRE	X;X;X;X;X;X;X;X;X;X;X;X;X;X;X;Phospho (STY);X;X;X;X;X;X;X;X;X;X;X;X;X;X;X	18	3	0.1934	916027	8.33782e-05	126.34	123.69	91603
Pleckstrin homology-like domain family B member 1	Phldb1	382	S	SQPASIPGS(1)PK	sp|Q6PDH0|PHLB1_MOUSE Pleckstrin homology-like domain family B member 1 OS=Mus musculus OX=10090 GN=Phldb1 PE=1 SV=1	1	1	3146700000	YPSSGARSQPASIPGSPKFQSPVPAPRNKIG	X;X;X;X;X;X;X;X;X;X;X;X;X;X;X;Phospho (STY);X;X;X;X;Phospho (STY);X;X;X;X;X;X;X;X;X;X	9	2	0.16666	684241	0.19198	154.85	131.95	147.33
Latent-transforming growth factor beta-binding protein 2	Ltbp2	491	S	VRGELDPVLEDNS(1)VETR	sp|O08999|LTBP2_MOUSE Latent-transforming growth factor beta-binding protein 2 OS=Mus musculus OX=10090 GN=Ltbp2 PE=1 SV=2	1	1	3140600000	VARVRGELDPVLEDNSVETRASHRPHGNLGH	X;X;X;X;X;X;X;X;X;X;X;X;X;X;X;Phospho (STY);X;X;X;X;X;X;X;X;X;X;X;X;X;X;X	13	2	0.05546	731985	9.19265e-95	346.99	316.66	346.99
Fibroblast growth factor 13	Fgf13	208	S	VAMYKEPS(1)LHDLTEFSR	sp|P70377|FGF13_MOUSE Fibroblast growth factor 13 OS=Mus musculus OX=10090 GN=Fgf13 PE=1 SV=2	1	1	3139400000	HFLPKPLKVAMYKEPSLHDLTEFSRSGSGTP	X;X;X;X;X;X;X;X;X;X;Oxidation (M);X;X;X;X;Phospho (STY);X;X;X;X;X;X;X;Phospho (STY);X;X;X;X;X;X;X	8	3	-0.189	735637	2.40236e-21	202.47	181.87	195.03
Catenin delta-1	Ctnnd1	268	S	VGGS(1)S(1)VDLHR	sp|P30999|CTND1_MOUSE Catenin delta-1 OS=Mus musculus OX=10090 GN=Ctnnd1 PE=1 SV=2	1	1	3135700000	RQDVYGPQPQVRVGGSSVDLHRFHPEPYGLE	X;X;X;X;X;X;X;X;X;X;X;X;X;X;X;Phospho (STY);Phospho (STY);X;X;X;X;X;X;X;X;X;X;X;X;X;X	4	2	0.3668	710845	0.00363297	211.84	175.42	71085
Tensin-3	Tns3	769	S	KLS(1)IGQYDNDAASQVTFSK	sp|Q5SSZ5|TENS3_MOUSE Tensin-3 OS=Mus musculus OX=10090 GN=Tns3 PE=1 SV=1	1	1	3133200000	GRQGDDPIGGRLRKLSIGQYDNDAASQVTFS	X;X;X;X;X;X;X;X;X;X;X;X;X;X;X;Phospho (STY);X;X;X;X;X;X;X;X;X;X;X;X;X;X;X	3	2	0.2153	244511	1.64345e-158	415.8	392.47	415.8
Abl interactor 1	Abi1	183	S	TNPPTQKPPS(1)PPVSGR	sp|Q8CBW3|ABI1_MOUSE Abl interactor 1 OS=Mus musculus OX=10090 GN=Abi1 PE=1 SV=3	1	1	3131400000	TGTLSRTNPPTQKPPSPPVSGRGTLGRNTPY	X;X;X;X;X;X;X;X;X;X;X;X;X;X;X;Phospho (STY);X;X;X;X;X;X;X;X;X;X;X;X;X;X;X	10	2	0.29051	674249	1.18192e-56	289.58	270	217.05
Nucleolar protein 58	Nop58	509	S	HIKEEPLS(1)EEEPCTSTAVPSPEK	sp|Q6DFW4|NOP58_MOUSE Nucleolar protein 58 OS=Mus musculus OX=10090 GN=Nop58 PE=1 SV=1	1	1	3108500000	KKKKDKKKHIKEEPLSEEEPCTSTAVPSPEK	X;X;X;X;X;X;X;X;X;X;X;X;X;X;X;Phospho (STY);X;X;X;X;X;X;X;X;X;X;X;Phospho (STY);X;X;X	8	3	0.48112	133747	1.34726e-62	262.76	246.99	262.76
Hepatoma-derived growth factor	Hdgf	133	S	GSAEGS(1)S(1)DEEGKLVIDEPAK	sp|P51859|HDGF_MOUSE Hepatoma-derived growth factor OS=Mus musculus OX=10090 GN=Hdgf PE=1 SV=2	1	1	3105100000	AHEGDGDKKGSAEGSSDEEGKLVIDEPAKEK	X;X;X;X;X;X;X;X;X;X;Phospho (STY);X;X;X;Phospho (STY);Phospho (STY);X;X;X;X;X;X;X;X;X;X;X;X;X;X;X	7	2	-0.23676	108.35	2.27365e-69	274.69	258.07	274.69
Protein PRRC2A	Prrc2a	1012	S	LRRDYS(1)YER	sp|Q7TSC1|PRC2A_MOUSE Protein PRRC2A OS=Mus musculus OX=10090 GN=Prrc2a PE=1 SV=1	1	1	3103300000	PGGNLSPAPRLRRDYSYERVGPTSCRGRGRG	X;X;X;X;X;Phospho (STY);X;X;X;X;X;X;X;X;X;Phospho (STY);X;X;X;X;X;X;X;X;X;X;X;X;X;X;X	6	2	-0.78063	809998	0.00214836	117.45	91172	117.45
Polycystin-2	Pkd2	810	S	SLDDS(1)EEEDDEDSGHSSR	sp|O35245|PKD2_MOUSE Polycystin-2 OS=Mus musculus OX=10090 GN=Pkd2 PE=1 SV=2	1	1	3103100000	PRPMSSRSFPRSLDDSEEEDDEDSGHSSRRR	X;X;X;X;X;X;X;X;X;X;X;X;X;X;X;Phospho (STY);X;X;X;X;X;X;X;X;X;X;X;X;X;X;X	5	2	0.12283	151331	7.06659e-178	428.34	416.43	428.34
Serine/arginine repetitive matrix protein 1	Srrm1	260	S	APKPEPVPEPKEPS(1)PEK	sp|Q52KI8|SRRM1_MOUSE Serine/arginine repetitive matrix protein 1 OS=Mus musculus OX=10090 GN=Srrm1 PE=1 SV=2	1	1	3098500000	LKAPKPEPVPEPKEPSPEKNSKKEKEKTRPR	X;X;X;X;X;X;X;X;X;X;X;X;X;X;X;Phospho (STY);X;X;X;X;X;X;X;X;X;X;X;X;X;X;X	14	4	0.45984	799422	3.43686e-49	284.84	264.64	79942
Protein bicaudal D homolog 2	Bicd2	578	S	GRRS(1)PVLLPK	sp|Q921C5|BICD2_MOUSE Protein bicaudal D homolog 2 OS=Mus musculus OX=10090 GN=Bicd2 PE=1 SV=1	1	1	3094700000	QGKAGRTSPEGRGRRSPVLLPKGLLATEVGR	X;X;X;X;X;X;X;Phospho (STY);X;X;X;X;X;X;X;Phospho (STY);X;X;X;X;X;X;X;X;X;X;X;X;X;X;X	4	3	0.20925	787442	2.94069	154.85	120.62	78744
Nestin	Nes	1565	S	SPAS(1)PKWEQAGEQR	sp|Q6P5H2|NEST_MOUSE Nestin OS=Mus musculus OX=10090 GN=Nes PE=1 SV=1	1	1	3090700000	LPDSTPLGLYLKSPASPKWEQAGEQRLFPQG	X;X;X;X;X;X;X;X;X;X;X;X;X;X;X;Phospho (STY);X;X;X;X;X;X;X;X;X;X;X;X;X;X;X	4	3	0.37176	102.61	3.91297e-72	343.69	297.3	250.1
RNA-binding protein 15	Rbm15	655	S	HLDRS(1)PESERPR	sp|Q0VBL3|RBM15_MOUSE RNA-binding protein 15 OS=Mus musculus OX=10090 GN=Rbm15 PE=1 SV=1	1	1	3085900000	KRRLPEESGGRHLDRSPESERPRKQRHCTPS	X;X;X;X;X;X;X;X;X;X;X;X;X;X;X;Phospho (STY);X;X;X;X;X;X;X;X;X;X;X;X;Phospho (STY);X;Phospho (STY)	5	4	-0.20965	662383	0.0128257	168.5	158.58	159.34
Armadillo repeat protein deleted in velo-cardio-facial syndrome homolog	Arvcf	334	S	AFEDTADDAGELIEERPPFPAATAPLAQPERGS(1)LGS(1)LDR	sp|P98203|ARVC_MOUSE Armadillo repeat protein deleted in velo-cardio-facial syndrome homolog OS=Mus musculus OX=10090 GN=Arvcf PE=1 SV=2	1	1	3078600000	PFPAATAPLAQPERGSLGSLDRVVRRSPSVD	X;X;X;X;X;X;X;X;X;X;X;X;X;X;X;Phospho (STY);X;X;Phospho (STY);X;X;X;X;X;X;X;Phospho (STY);X;Phospho (STY);X;X	33	4	0.57258	705761	0	572.78	560.45	274.72
Cardiac-enriched FHL2-interacting protein	CEFIP	677	S	SVS(1)QETETER	sp|D3Z1D3|CEFIP_MOUSE Cardiac-enriched FHL2-interacting protein OS=Mus musculus OX=10090 GN=CEFIP PE=1 SV=1	1	1	3075400000	EMKPHQLENGLSRSVSQETETERETGFQSLP	X;X;X;X;X;X;X;X;X;X;X;X;X;X;X;Phospho (STY);X;X;X;X;X;X;X;X;X;X;X;X;X;X;X	3	2	-0.25732	653607	7.67302e-203	425.81	387.04	205.12
Formin-binding protein 1-like	Fnbp1l	295	S	TIS(1)DGTISAAKQESGK	sp|Q8K012|FBP1L_MOUSE Formin-binding protein 1-like OS=Mus musculus OX=10090 GN=Fnbp1l PE=1 SV=2	1	1	3071000000	DFPFEDYSQHIYRTISDGTISAAKQESGKMD	X;X;X;X;X;X;X;X;X;X;X;X;X;X;X;Phospho (STY);X;X;X;X;X;X;X;X;X;X;X;X;X;Oxidation (M);X	3	2	0.068416	641789	2.45935e-48	284.44	253.3	284.44
Nascent polypeptide-associated complex subunit alpha, muscle-specific form	Naca	1423	S	MAS(1)PKETLVTPSSK	sp|P70670|NACAM_MOUSE Nascent polypeptide-associated complex subunit alpha, muscle-specific form OS=Mus musculus OX=10090 GN=Naca PE=1 SV=2	1	1	3060600000	PLEIPISSKKTSKMASPKETLVTPSSKKLSQ	X;X;X;X;X;X;X;X;X;X;X;X;X;Oxidation (M);X;Phospho (STY);X;X;X;X;X;X;X;X;X;X;X;X;X;Phospho (STY);X	3	2	-0.21682	698548	1.36679e-19	215.15	195.94	201.57
Striated muscle-specific serine/threonine-protein kinase	Speg	457	S	SEGGAAWGT(1)PEAS(1)QEELRSPR	sp|Q62407|SPEG_MOUSE Striated muscle-specific serine/threonine-protein kinase OS=Mus musculus OX=10090 GN=Speg PE=1 SV=2	1	1	3058900000	QPKSEGGAAWGTPEASQEELRSPRGSVAERR	X;X;X;X;X;X;X;X;X;X;X;Phospho (STY);X;X;X;Phospho (STY);X;X;X;X;X;X;X;X;X;X;X;X;X;X;X	13	2	-0.018939	892552	2.04948e-90	311.5	272.89	311.5
Drebrin	Dbn1	142	S	LSS(1)PVLHR	sp|Q9QXS6|DREB_MOUSE Drebrin OS=Mus musculus OX=10090 GN=Dbn1 PE=1 SV=4	1	1	3058600000	GAIGQRLSNGLARLSSPVLHRLRLREDENAE	X;X;X;X;X;X;X;X;X;X;X;X;X;X;X;Phospho (STY);X;X;X;X;X;X;X;X;X;X;X;X;X;X;X	3	2	0.33122	65425	0.00186632	169.44	110.62	169.44
Afadin	Afdn	1795	S	LFS(1)QGQDVSDK	sp|Q9QZQ1|AFAD_MOUSE Afadin OS=Mus musculus OX=10090 GN=Afdn PE=1 SV=3	1	1	3055500000	GAPENLTFKERQRLFSQGQDVSDKVKASRKL	X;X;X;X;X;X;X;X;X;X;X;X;X;X;X;Phospho (STY);X;X;X;X;X;X;X;X;X;X;X;X;X;X;X	3	2	-0.65596	169982	1.09398e-32	271.64	220.39	258.78
Serine/arginine repetitive matrix protein 1	Srrm1	572	S	RRS(1)PS(1)PAPPPPPPPPPPR	sp|Q52KI8|SRRM1_MOUSE Serine/arginine repetitive matrix protein 1 OS=Mus musculus OX=10090 GN=Srrm1 PE=1 SV=2	1	2	3055100000	RRRRSPSPPPARRRRSPSPAPPPPPPPPPPR	X;X;X;X;Phospho (STY);X;Phospho (STY);X;X;X;X;X;X;X;X;Phospho (STY);X;Phospho (STY);X;X;X;X;X;X;X;X;X;X;X;X;X	3	3	0.78434	79935	4.52293e-05	143.58	134.76	79935
Serine/arginine repetitive matrix protein 1	Srrm1	574	S	RRS(1)PS(1)PAPPPPPPPPPPR	sp|Q52KI8|SRRM1_MOUSE Serine/arginine repetitive matrix protein 1 OS=Mus musculus OX=10090 GN=Srrm1 PE=1 SV=2	1	2	3055100000	RRSPSPPPARRRRSPSPAPPPPPPPPPPRRR	X;X;Phospho (STY);X;Phospho (STY);X;X;X;X;X;X;X;X;Phospho (STY);X;Phospho (STY);X;X;X;X;X;X;X;X;X;X;X;X;X;X;X	5	3	0.78434	79935	4.52293e-05	143.58	134.76	79935
Prohibitin	Phb	249	Y	KLEAAEDIAY(1)QLSR	sp|P67778|PHB_MOUSE Prohibitin OS=Mus musculus OX=10090 GN=Phb PE=1 SV=1	1	1	3048200000	GLIELRKLEAAEDIAYQLSRSRNITYLPAGQ	X;X;X;X;X;X;X;X;X;X;X;X;X;X;X;Phospho (STY);X;X;X;X;X;X;X;X;X;X;X;X;X;X;X	10	3	0.13203	670074	3.75701e-39	273.66	248.8	153.51
Density-regulated protein	Denr	73	S	LTVENS(1)PKQETGITEGQGPVGEEEEK	sp|Q9CQJ6|DENR_MOUSE Density-regulated protein OS=Mus musculus OX=10090 GN=Denr PE=1 SV=1	1	1	3043700000	EKNFPNEFAKLTVENSPKQETGITEGQGPVG	X;X;X;X;X;X;X;X;X;X;X;X;X;X;X;Phospho (STY);X;X;X;X;X;X;X;X;X;X;X;X;X;X;X	6	2	0.051559	790476	3.36293e-291	483.83	434.06	483.83
Synaptopodin-2	Synpo2	895	S	AQS(1)PT(0.001)PS(0.999)LPASWK	sp|Q91YE8|SYNP2_MOUSE Synaptopodin-2 OS=Mus musculus OX=10090 GN=Synpo2 PE=1 SV=2	1	1	3043200000	VVDSDTVQAHTVRAQSPTPSLPASWKYSSNV	X;X;X;X;X;X;X;X;X;X;X;X;X;X;X;Phospho (STY);X;X;X;Phospho (STY);X;X;X;X;X;X;X;X;X;X;X	3	2	-0.023859	677244	2.68725e-06	187.57	135.73	179.56
SNW domain-containing protein 1	Snw1	224	S	GPPS(1)PPAPVMHS(0.935)PS(0.065)RK	sp|Q9CSN1|SNW1_MOUSE SNW domain-containing protein 1 OS=Mus musculus OX=10090 GN=Snw1 PE=1 SV=3	1	1	3035300000	PPRFKINKKIPRGPPSPPAPVMHSPSRKMTV	X;X;X;X;X;X;X;X;X;X;X;X;X;X;X;Phospho (STY);X;X;X;X;X;Oxidation (M);X;Phospho (STY);X;X;X;X;X;X;X	4	3	-0.032933	151602	1.1961e-11	174.4	156.57	174.4
Nucleoprotein TPR	Tpr	2141	S	QTPQAPQS(1)PR	sp|F6ZDS4|TPR_MOUSE Nucleoprotein TPR OS=Mus musculus OX=10090 GN=Tpr PE=1 SV=1	1	1	3025800000	QPTSASERQTPQAPQSPRRPPHPLPPRLTIH	X;X;X;X;X;X;X;X;X;X;X;X;X;X;X;Phospho (STY);X;X;X;X;X;X;X;X;X;X;X;X;X;X;X	8	2	0.23689	128.45	1.98491e-05	205.02	178.32	181.66
E3 ubiquitin-protein ligase TRIP12	Trip12	312	S	SES(1)PPAELPSLRR	sp|G5E870|TRIPC_MOUSE E3 ubiquitin-protein ligase TRIP12 OS=Mus musculus OX=10090 GN=Trip12 PE=1 SV=1	1	1	3020700000	AKLASLRKSTKKRSESPPAELPSLRRSTRQK	X;X;X;X;Phospho (STY);X;X;X;Phospho (STY);X;X;X;X;X;X;Phospho (STY);X;X;X;X;X;X;X;X;X;X;X;X;X;X;X	3	3	-0.1117	705466	3.93867e-08	189.24	141.4	179.65
Liprin-beta-2	Ppfibp2	386	S	KLS(1)CS(1)LEDLRR	sp|O35711|LIPB2_MOUSE Liprin-beta-2 OS=Mus musculus OX=10090 GN=Ppfibp2 PE=1 SV=3	1	1	3016400000	PQKSLESRAQKKLSCSLEDLRRESGDKCVDG	X;X;X;X;X;X;X;X;X;X;X;X;X;Phospho (STY);X;Phospho (STY);X;X;X;X;X;X;X;X;X;X;X;X;X;X;X	5	3	0.24469	520081	0.366298	169.23	115.9	52008
Interferon regulatory factor 3	Irf3	135	S	SSLPHS(1)QENLPK	sp|P70671|IRF3_MOUSE Interferon regulatory factor 3 OS=Mus musculus OX=10090 GN=Irf3 PE=1 SV=1	1	1	3013900000	LGASPDTNGKSSLPHSQENLPKLFDGLILGP	X;X;X;Phospho (STY);X;X;X;X;X;X;Phospho (STY);Phospho (STY);X;X;X;Phospho (STY);X;X;X;X;X;X;X;X;X;X;X;X;X;X;X	6	2	-0.47724	921352	0.0667279	169.83	153.69	169.83
Ankyrin repeat and IBR domain-containing protein 1	Ankib1	738	S	GVAPADS(1)PDAPRR	sp|Q6ZPS6|AKIB1_MOUSE Ankyrin repeat and IBR domain-containing protein 1 OS=Mus musculus OX=10090 GN=Ankib1 PE=1 SV=2	1	1	2962800000	QEFLASVARGVAPADSPDAPRRSFAGGTWDW	X;X;X;X;X;X;X;X;X;X;X;X;X;X;X;Phospho (STY);X;X;X;X;X;X;X;X;X;X;X;X;X;X;X	7	2	0.13624	115119	1.48731e-06	187.6	157.4	115.12
Nuclear fragile X mental retardation-interacting protein 2	Nufip2	649	S	NDS(1)WGSFDLR	sp|Q5F2E7|NUFP2_MOUSE Nuclear fragile X mental retardation-interacting protein 2 OS=Mus musculus OX=10090 GN=Nufip2 PE=1 SV=1	1	1	2955000000	SAKEQRYQRGLERNDSWGSFDLRAAIVYHTK	Phospho (STY);X;X;X;X;X;X;X;X;X;X;X;X;X;X;Phospho (STY);X;X;X;X;X;X;X;X;X;X;X;X;X;X;X	3	2	-0.20333	127681	5.87512e-10	237.8	225.95	223.92
Striated muscle-specific serine/threonine-protein kinase	Speg	2451	S	AS(1)PVLAVRR	sp|Q62407|SPEG_MOUSE Striated muscle-specific serine/threonine-protein kinase OS=Mus musculus OX=10090 GN=Speg PE=1 SV=2	1	1	2954900000	SGDGESSEGGSSARASPVLAVRRRLSSTLER	X;X;X;X;X;Phospho (STY);Phospho (STY);X;X;X;Phospho (STY);Phospho (STY);X;X;X;Phospho (STY);X;X;X;X;X;X;X;X;X;Phospho (STY);Phospho (STY);Phospho (STY);X;X;X	2	3	-0.66547	694234	2.40989e-38	232.2	219.65	69423
Microtubule-associated protein 1A	Map1a	667	S	AELEEMEEVHPS(1)DEEEEETKAESFYQK	sp|Q9QYR6|MAP1A_MOUSE Microtubule-associated protein 1A OS=Mus musculus OX=10090 GN=Map1a PE=1 SV=2	1	1	2954700000	VIEKAELEEMEEVHPSDEEEEETKAESFYQK	X;X;X;X;X;X;X;X;X;Oxidation (M);X;X;X;X;X;Phospho (STY);X;X;X;X;X;X;X;X;X;X;X;X;X;X;X	12	3	-0.21376	114449	3.1297e-236	426.83	403.05	404.72
Myosin-7	Myh7	1299	S	EALIS(1)QLTR	sp|Q91Z83|MYH7_MOUSE Myosin-7 OS=Mus musculus OX=10090 GN=Myh7 PE=2 SV=1	1	1	2950000000	NGELSRQLDEKEALISQLTRGKLTYTQQLED	X;X;X;X;X;X;X;X;X;X;X;X;X;X;X;Phospho (STY);X;X;X;X;X;X;X;X;X;X;X;X;X;X;X	5	2	0.277	900424	0.0013722	226.4	189.98	226.4
FYVE, RhoGEF and PH domain-containing protein 5	Fgd5	500	S	VES(1)FEDR	sp|Q80UZ0|FGD5_MOUSE FYVE, RhoGEF and PH domain-containing protein 5 OS=Mus musculus OX=10090 GN=Fgd5 PE=1 SV=2	1	1	2944000000	KRKGVPFSRTVSRVESFEDRSRPPFLPLPLT	X;X;X;X;X;X;X;X;X;X;X;X;X;X;X;Phospho (STY);X;X;X;X;X;X;X;X;X;X;X;X;X;X;X	3	2	-0.27256	133123	0.00978257	177.38	130.31	133.12
Uncharacterized protein C4orf54 homolog	PE=1 SV=1	1338	S	RNS(1)NPSTESVSAR	sp|E0CYV9|CD054_MOUSE Uncharacterized protein C4orf54 homolog OS=Mus musculus OX=10090 PE=1 SV=1	1	1	2933200000	VVLRAAPIERLQRRNSNPSTESVSARAAAFE	X;X;X;X;X;X;X;X;X;X;X;X;X;X;X;Phospho (STY);X;X;X;X;X;X;X;X;X;X;X;X;X;X;X	3	2	-0.16476	798832	6.04546e-15	216.77	201.67	162.46
Protein phosphatase Slingshot homolog 3	Ssh3	639	S	QAS(1)VDDSREEDKA	sp|Q8K330|SSH3_MOUSE Protein phosphatase Slingshot homolog 3 OS=Mus musculus OX=10090 GN=Ssh3 PE=1 SV=1	1	1	2931100000	GMSSTPRLRKVMRQASVDDSREEDKA_____	X;X;X;X;X;X;X;X;X;X;X;X;X;X;X;Phospho (STY);X;X;X;X;X;X;X;X;X;X;X;X;X;X;X	3	2	0.11485	155417	7.29749e-41	302.2	281.77	291.75
RNA cytosine C(5)-methyltransferase NSUN2	Nsun2	723	S	EGVILTNENAAS(1)PEQPGDEDAK	sp|Q1HFZ0|NSUN2_MOUSE RNA cytosine C(5)-methyltransferase NSUN2 OS=Mus musculus OX=10090 GN=Nsun2 PE=1 SV=2	1	1	2919500000	EKKKEGVILTNENAASPEQPGDEDAKQTAQD	X;X;X;X;X;X;X;X;X;X;X;X;X;X;X;Phospho (STY);X;X;X;X;X;X;X;X;X;X;X;X;X;X;X	12	2	0.44723	154872	8.4647e-117	330.64	318.51	330.64
Calcium/calmodulin-dependent protein kinase type II subunit delta	Camk2d	319	S	S(1)LLKKPDGVK	sp|Q6PHZ2|KCC2D_MOUSE Calcium/calmodulin-dependent protein kinase type II subunit delta OS=Mus musculus OX=10090 GN=Camk2d PE=1 SV=1	1	1	2914500000	ILTTMLATRNFSAAKSLLKKPDGVKESTESS	X;X;X;X;X;X;X;X;X;X;X;Phospho (STY);X;X;X;Phospho (STY);X;X;X;X;X;X;X;X;X;X;Phospho (STY);Phospho (STY);X;Phospho (STY);Phospho (STY)	1	3	0.15044	803118	0.0005962	178.22	150.36	80312
Rho guanine nucleotide exchange factor 7	Arhgef7	776	S	KES(1)APQVLLPEEEK	sp|Q9ES28|ARHG7_MOUSE Rho guanine nucleotide exchange factor 7 OS=Mus musculus OX=10090 GN=Arhgef7 PE=1 SV=2	1	1	2910400000	AHSYRMGSASRSRKESAPQVLLPEEEKIIVE	X;X;X;X;X;X;X;X;X;X;X;X;X;X;X;Phospho (STY);X;X;X;X;X;X;X;X;X;X;X;X;X;X;X	3	3	0.1429	124249	9.35103e-39	275.19	224.3	124.25
Serine/threonine-protein kinase PRP4 homolog	Prpf4b	278	S	KKS(1)PIVNER	sp|Q61136|PRP4B_MOUSE Serine/threonine-protein kinase PRP4 homolog OS=Mus musculus OX=10090 GN=Prpf4b PE=1 SV=3	1	1	2908700000	KMKSEEKGKIKDRKKSPIVNERSRDRSKKSK	X;X;X;X;X;X;X;X;X;X;X;X;X;X;X;Phospho (STY);X;X;X;X;X;X;X;X;X;X;X;X;X;Phospho (STY);X	3	2	-0.087174	665955	0.000162568	174.89	156.79	66595
La-related protein 7	Larp7	256	S	TAS(1)EGS(1)EAETPEAPKQPAK	sp|Q05CL8|LARP7_MOUSE La-related protein 7 OS=Mus musculus OX=10090 GN=Larp7 PE=1 SV=2	1	1	2908200000	GVCKATKRPRTASEGSEAETPEAPKQPAKKK	X;X;X;X;X;X;X;X;X;X;X;X;Phospho (STY);X;X;Phospho (STY);X;X;X;X;X;X;X;X;X;X;X;X;X;X;X	6	2	-0.063826	104335	2.2549e-70	305.9	293.54	281.02
Poly(rC)-binding protein 1	Pcbp1	173	S	QICLVMLETLSQS(1)PQGR	sp|P60335|PCBP1_MOUSE Poly(rC)-binding protein 1 OS=Mus musculus OX=10090 GN=Pcbp1 PE=1 SV=1	1	1	2898200000	CVKQICLVMLETLSQSPQGRVMTIPYQPMPA	X;X;X;X;X;X;X;X;Oxidation (M);X;X;X;X;X;X;Phospho (STY);X;X;X;X;X;Oxidation (M);X;X;X;Phospho (STY);X;X;Oxidation (M);X;X	13	2	0.21546	832515	1.62124e-168	426.07	399.48	234.63
Transcription factor ETV6	Etv6	215	S	RLS(1)PVEK	sp|P97360|ETV6_MOUSE Transcription factor ETV6 OS=Mus musculus OX=10090 GN=Etv6 PE=1 SV=1	1	1	2897100000	QRPQRSPLDNMSRRLSPVEKAQGPRLQQENN	X;X;X;X;X;X;X;X;X;X;X;X;X;X;X;Phospho (STY);X;X;X;X;X;X;X;X;X;X;X;X;X;X;X	3	3	0.15101	537511	0.00199675	175.43	57024	53751
AP-3 complex subunit delta-1	Ap3d1	784	S	VDIITEEMPENALPS(1)DEDDKDPNDPYR	sp|O54774|AP3D1_MOUSE AP-3 complex subunit delta-1 OS=Mus musculus OX=10090 GN=Ap3d1 PE=1 SV=1	1	1	2896300000	RVDIITEEMPENALPSDEDDKDPNDPYRALD	X;X;X;X;X;X;X;X;Oxidation (M);X;X;X;X;X;X;Phospho (STY);X;X;X;X;X;X;X;X;X;X;X;X;X;X;X	15	3	0.057616	161244	6.3553e-87	274.96	255.2	232.53
Microtubule-associated serine/threonine-protein kinase 2	Mast2	1319	S	LHLS(1)PPLGR	sp|Q60592|MAST2_MOUSE Microtubule-associated serine/threonine-protein kinase 2 OS=Mus musculus OX=10090 GN=Mast2 PE=1 SV=1	1	1	2895100000	LSGHGSQSFPTKLHLSPPLGRQLSRPKSAEP	X;X;X;X;X;X;X;X;X;X;X;X;X;X;X;Phospho (STY);X;X;X;X;X;X;X;X;X;X;X;X;X;X;X	4	3	-0.30657	115574	8.17144e-10	170.68	141.79	115.57
Traf2 and NCK-interacting protein kinase	Tnik	611	S	QNS(1)DPTSENPPLPTR	sp|P83510|TNIK_MOUSE Traf2 and NCK-interacting protein kinase OS=Mus musculus OX=10090 GN=Tnik PE=1 SV=2	1	1	2889200000	ALNVTSHRVEMPRQNSDPTSENPPLPTRIEK	X;X;X;X;X;X;X;X;X;X;Oxidation (M);X;X;X;X;Phospho (STY);X;X;X;X;X;X;X;X;X;X;X;X;X;X;X	3	2	0.21761	128.53	1.20322e-93	301.35	282.94	301.35
Serine/arginine repetitive matrix protein 1	Srrm1	602	S	RRT(1)PS(1)PPPR	sp|Q52KI8|SRRM1_MOUSE Serine/arginine repetitive matrix protein 1 OS=Mus musculus OX=10090 GN=Srrm1 PE=1 SV=2	1	2	2879600000	RRRRSPTPPPRRRTPSPPPRRRSPSPRRYSP	X;X;X;X;Phospho (STY);X;Phospho (STY);X;X;X;X;X;X;Phospho (STY);X;Phospho (STY);X;X;X;X;X;X;X;X;X;X;X;X;X;Phospho (STY);X	5	3	0.23249	722905	0.0033692	104.3	40882	72.29
Serine/arginine repetitive matrix protein 1	Srrm1	600	T	RRT(1)PS(1)PPPR	sp|Q52KI8|SRRM1_MOUSE Serine/arginine repetitive matrix protein 1 OS=Mus musculus OX=10090 GN=Srrm1 PE=1 SV=2	1	2	2879600000	PPRRRRSPTPPPRRRTPSPPPRRRSPSPRRY	X;X;X;X;X;X;Phospho (STY);X;Phospho (STY);X;X;X;X;X;X;Phospho (STY);X;Phospho (STY);X;X;X;X;X;X;X;X;X;X;X;X;X	3	3	0.23249	722905	0.0033692	104.3	40882	72.29
Tight junction protein ZO-2	Tjp2	968	S	DQLRDAS(1)PPPAFKPEPPK	sp|Q9Z0U1|ZO2_MOUSE Tight junction protein ZO-2 OS=Mus musculus OX=10090 GN=Tjp2 PE=1 SV=2	1	1	2876900000	AQMRRAASRDQLRDASPPPAFKPEPPKARSQ	X;X;X;X;X;X;X;Phospho (STY);X;X;X;X;X;X;X;Phospho (STY);X;X;X;X;X;X;X;X;X;X;X;X;X;X;X	7	3	0.57143	513983	1.77536e-06	158.67	142.65	51398
Transcription factor AP-1	Jun	73;100	S	LAS(1)PELER	sp|P05627|JUN_MOUSE Transcription factor AP-1 OS=Mus musculus OX=10090 GN=Jun PE=1 SV=3;sp|P15066|JUND_MOUSE Transcription factor jun-D OS=Mus musculus OX=10090 GN=Jund PE=1 SV=1	1	1	2862400000	DGLLASPDLGLLKLASPELERLIIQSNGLVT;SDLLTSPDVGLLKLASPELERLIIQSSNGHI	X;X;X;X;X;Phospho (STY);X;X;X;X;X;X;X;X;X;Phospho (STY);X;X;X;X;X;X;X;X;X;X;X;X;X;X;X	3	2	0.28021	146884	0.00202831	160.16	103.25	146.88
Cdc42 effector protein 4	Cdc42ep4	64	S	EADDES(1)LDEQASASK	sp|Q9JM96|BORG4_MOUSE Cdc42 effector protein 4 OS=Mus musculus OX=10090 GN=Cdc42ep4 PE=1 SV=1	1	1	2862000000	DTSFLTSKAREADDESLDEQASASKLSLLSR	X;X;X;X;X;X;X;X;X;X;X;X;X;X;X;Phospho (STY);X;X;X;X;X;X;X;X;X;X;X;X;X;X;X	6	2	0.025454	173997	9.40082e-95	346.63	282.95	302.74
Beta-taxilin	Txlnb	486	S	TSEEEPEPSVS(1)ENEEVDAEEANSFQK	sp|Q8VBT1|TXLNB_MOUSE Beta-taxilin OS=Mus musculus OX=10090 GN=Txlnb PE=1 SV=2	1	1	2858500000	DQVQRTSEEEPEPSVSENEEVDAEEANSFQK	X;X;X;X;X;Phospho (STY);Phospho (STY);X;X;X;X;X;X;X;X;Phospho (STY);X;X;X;X;X;X;X;X;X;X;X;X;X;X;X	11	2	0.98837	705251	7.88761e-219	434.22	416.25	434.22
Arf-GAP with Rho-GAP domain, ANK repeat and PH domain-containing protein 3	Arap3	1474	S	GS(1)LEEQLLQELNNLILR	sp|Q8R5G7|ARAP3_MOUSE Arf-GAP with Rho-GAP domain, ANK repeat and PH domain-containing protein 3 OS=Mus musculus OX=10090 GN=Arap3 PE=1 SV=3	1	1	2856900000	PPPGPPSKSSSQARGSLEEQLLQELNNLILR	X;X;X;X;X;X;X;X;X;X;X;X;X;X;X;Phospho (STY);X;X;X;X;X;X;X;X;X;X;X;X;X;X;X	2	3	10422	940573	2.78931e-130	355.06	320.83	94057
Histone deacetylase 7	Hdac7	178	S	TVS(1)EPNLK	sp|Q8C2B3|HDAC7_MOUSE Histone deacetylase 7 OS=Mus musculus OX=10090 GN=Hdac7 PE=1 SV=2	1	1	2852200000	LPTEPPEHFPLRKTVSEPNLKLRYKPKKSLE	X;X;X;X;X;X;X;X;X;X;X;X;X;X;X;Phospho (STY);X;X;X;X;X;X;X;X;X;X;X;X;X;X;X	3	2	0.58776	687036	0.0034991	154.04	57101	150.62
Myocyte-specific enhancer factor 2D	Mef2d	180	S	LLS(1)PQQPALQR	sp|Q63943|MEF2D_MOUSE Myocyte-specific enhancer factor 2D OS=Mus musculus OX=10090 GN=Mef2d PE=1 SV=2	1	1	2850400000	TPSLVTSSLTDPRLLSPQQPALQRNSVSPGL	X;X;X;X;X;X;X;X;X;X;X;X;X;X;X;Phospho (STY);X;X;X;X;X;X;X;X;X;X;X;X;X;X;X	3	3	-0.03735	763572	1.21115e-06	203.51	149.04	76357
Apoptotic chromatin condensation inducer in the nucleus	Acin1	479	S	SLS(1)PLSGTTDTK	sp|Q9JIX8|ACINU_MOUSE Apoptotic chromatin condensation inducer in the nucleus OS=Mus musculus OX=10090 GN=Acin1 PE=1 SV=3	1	1	2850200000	EPLASPHPAQLLRSLSPLSGTTDTKAESPAG	X;X;X;X;X;X;X;X;X;X;X;X;X;X;X;Phospho (STY);X;X;X;X;X;X;X;X;X;X;X;Phospho (STY);X;X;X	3	2	0.017042	682952	1.07046e-59	280.1	252.02	180.09
RNA-binding protein Musashi homolog 2	Msi2	6	S	MEANGS(1)PGTSGSANDSQHDPGK	sp|Q920Q6|MSI2H_MOUSE RNA-binding protein Musashi homolog 2 OS=Mus musculus OX=10090 GN=Msi2 PE=1 SV=1	1	1	2841200000	__________MEANGSPGTSGSANDSQHDPG	X;X;X;X;X;X;X;X;X;X;Oxidation (M);X;X;X;X;Phospho (STY);X;X;X;X;X;X;X;X;X;X;X;X;X;X;X	6	2	0.037152	989832	2.68923e-116	329.35	303.93	288.96
Hepatoma-derived growth factor	Hdgf	132	S	GSAEGS(1)S(1)DEEGKLVIDEPAK	sp|P51859|HDGF_MOUSE Hepatoma-derived growth factor OS=Mus musculus OX=10090 GN=Hdgf PE=1 SV=2	1	1	2833500000	EAHEGDGDKKGSAEGSSDEEGKLVIDEPAKE	X;X;X;X;X;X;X;X;X;X;X;Phospho (STY);X;X;X;Phospho (STY);Phospho (STY);X;X;X;X;X;X;X;X;X;X;X;X;X;X	6	2	-0.23676	797005	2.27365e-69	274.69	258.07	274.69
Protein kinase C epsilon type	Prkce	710	T	EEPILT(1)LVDEAIIK	sp|P16054|KPCE_MOUSE Protein kinase C epsilon type OS=Mus musculus OX=10090 GN=Prkce PE=1 SV=1	1	1	2810500000	VNNFDQDFTREEPILTLVDEAIIKQINQEEF	X;X;X;X;X;X;X;X;X;X;X;X;X;X;X;Phospho (STY);X;X;X;X;X;X;X;X;X;X;X;X;X;X;X	6	2	0.60877	201758	4.89231e-116	321.77	306.07	201.76
			S	ELAPAPS(1)LDAM		1	1	2809900000		X;X;X;X;X;X;X;X;X;X;X;X;X;X;X;Phospho (STY);X;X;X;Oxidation (M);X;X;X;X;X;X;X;X;X;X;X	7	2	0.29797	512675	0.0216547	71349	57.63	51268
Alpha-protein kinase 3	Alpk3	1626	S	GSQLS(1)PQPQKK	sp|Q924C5|ALPK3_MOUSE Alpha-protein kinase 3 OS=Mus musculus OX=10090 GN=Alpk3 PE=1 SV=1	1	1	2809200000	KGSKSPSAGRKGSQLSPQPQKKGLPSPQGSR	X;X;X;X;X;X;X;X;X;X;X;X;X;X;X;Phospho (STY);X;X;X;X;X;X;X;X;X;Phospho (STY);X;X;X;X;X	5	2	0.035912	111214	9.99473e-19	264.32	214.55	264.32
Coiled-coil domain-containing protein 6	Ccdc6	237	S	LDQPVS(1)APPS(1)PR	sp|D3YZP9|CCDC6_MOUSE Coiled-coil domain-containing protein 6 OS=Mus musculus OX=10090 GN=Ccdc6 PE=1 SV=1	1	1	2807100000	RILQEKLDQPVSAPPSPRDISMEIDSPENMM	X;X;X;X;X;X;X;X;X;X;X;Phospho (STY);X;X;X;Phospho (STY);X;X;X;X;X;X;X;X;X;X;X;X;X;X;X	10	2	-0.067597	833699	0.000883686	177.63	153.17	83.37
Proteasome activator complex subunit 2	Psme2	10	S	AKPCGVRLS(1)GEAR	sp|P97372|PSME2_MOUSE Proteasome activator complex subunit 2 OS=Mus musculus OX=10090 GN=Psme2 PE=1 SV=4	1	1	2795000000	______MAKPCGVRLSGEARKQVDVFRQNLF	X;X;X;X;X;X;X;X;X;X;X;X;X;X;X;Phospho (STY);X;X;X;X;X;X;X;X;X;X;X;X;X;X;X	9	3	-0.31554	872873	0.00233682	166.46	146.97	87287
Zinc finger Ran-binding domain-containing protein 2	Zranb2	188	S	YNLDAS(1)EEEDSNKK	sp|Q9R020|ZRAB2_MOUSE Zinc finger Ran-binding domain-containing protein 2 OS=Mus musculus OX=10090 GN=Zranb2 PE=1 SV=2	1	1	2790600000	EDEDDADLSKYNLDASEEEDSNKKKSNRRSR	X;X;X;X;X;X;X;X;X;X;X;X;X;X;X;Phospho (STY);X;X;X;X;X;X;X;X;X;X;X;X;X;X;X	6	2	-0.48202	896121	5.54385e-39	280.7	262.03	246.96
Pleckstrin homology-like domain family B member 1	Phldb1	325	S	KGGHERPPS(1)PGLR	sp|Q6PDH0|PHLB1_MOUSE Pleckstrin homology-like domain family B member 1 OS=Mus musculus OX=10090 GN=Phldb1 PE=1 SV=1	1	1	2786600000	DSPRLGRKGGHERPPSPGLRGLLTDSPAATV	X;Phospho (STY);X;X;X;X;X;X;X;X;X;X;X;X;X;Phospho (STY);X;X;X;X;X;X;X;X;X;X;X;X;X;X;X	9	4	-0.09587	631452	0.153727	147.7	137.44	63145
DDB1- and CUL4-associated factor 8	Dcaf8	124	S	DQDS(1)S(1)DDERALEDWVSSETTALPRPR	sp|Q8N7N5|DCAF8_MOUSE DDB1- and CUL4-associated factor 8 OS=Mus musculus OX=10090 GN=Dcaf8 PE=1 SV=1	1	1	2770000000	RHRGQRKRASRDQDSSDDERALEDWVSSETT	X;X;X;X;X;X;X;X;X;X;X;X;X;X;Phospho (STY);Phospho (STY);X;X;X;X;X;X;X;X;X;X;X;X;X;X;X	5	4	-0.28316	139577	1.42198e-161	364.42	352.49	232.53
MAP/microtubule affinity-regulating kinase 3	Mark3	469	S	GIAPAS(1)PMLGNAGNPNKADIPERK	sp|Q03141|MARK3_MOUSE MAP/microtubule affinity-regulating kinase 3 OS=Mus musculus OX=10090 GN=Mark3 PE=1 SV=2	1	1	2754500000	KSSSSAVGGKGIAPASPMLGNAGNPNKADIP	X;X;X;X;X;X;X;X;X;X;X;X;X;X;X;Phospho (STY);X;Oxidation (M);X;X;X;X;X;X;X;X;X;X;X;X;X	6	3	-0.1577	92632	4.31623e-28	208.12	191.25	92632
Palmdelphin	Palmd	364	S	QNEHEVS(1)PR	sp|Q9JHU2|PALMD_MOUSE Palmdelphin OS=Mus musculus OX=10090 GN=Palmd PE=1 SV=1	1	1	2748200000	SPWEESSNRQNEHEVSPRMELSPSRASPGKS	Phospho (STY);X;X;X;X;X;X;X;X;X;X;X;X;X;X;Phospho (STY);X;X;Oxidation (M);X;X;Phospho (STY);X;Phospho (STY);X;X;Phospho (STY);X;X;X;Phospho (STY)	7	2	-0.79954	124124	1.07971e-17	184.6	173.21	124.12
Serine/arginine repetitive matrix protein 2	Srrm2	898	S	VKTVIS(1)PR	sp|Q8BTI8|SRRM2_MOUSE Serine/arginine repetitive matrix protein 2 OS=Mus musculus OX=10090 GN=Srrm2 PE=1 SV=3	1	1	2743500000	PSRSSSPQPKVKTVISPRGRSHSSSSSPSPS	X;Phospho (STY);X;Phospho (STY);Phospho (STY);X;X;X;X;X;X;X;X;X;X;Phospho (STY);X;X;X;X;X;X;X;X;X;X;X;X;X;X;X	6	3	0.081146	735276	0.00116081	173.28	104.43	128.88
Hsp90 co-chaperone Cdc37	Cdc37	13	S	VDYSVWDHIEVS(1)DDEDETHPNIDTASLFR	sp|Q61081|CDC37_MOUSE Hsp90 co-chaperone Cdc37 OS=Mus musculus OX=10090 GN=Cdc37 PE=1 SV=1	1	1	2738400000	___MVDYSVWDHIEVSDDEDETHPNIDTASL	X;X;X;X;X;X;X;X;X;X;X;X;X;X;X;Phospho (STY);X;X;X;X;X;X;X;X;X;X;X;X;X;X;X	12	3	-0.52331	129.66	0	504.08	489.06	468.37
TBC1 domain family member 10B	Tbc1d10b	673	S	RAS(1)AGPVPGAVVIAEGLHPSLPSPTGNSTPLGTSK	sp|Q8BHL3|TB10B_MOUSE TBC1 domain family member 10B OS=Mus musculus OX=10090 GN=Tbc1d10b PE=1 SV=2	1	1	2734400000	AVGGAPSPPPPVRRASAGPVPGAVVIAEGLH	X;X;X;X;X;X;Phospho (STY);X;X;X;X;X;X;X;X;Phospho (STY);X;X;X;X;X;X;X;X;X;X;X;X;X;X;X	3	4	0.34502	162792	3.1166e-227	391.27	376.73	265.67
Obscurin	Obscn	6618	S	RLKLS(1)PEWGPTEAPEFPGEAVSEDEYR	sp|A2AAJ9|OBSCN_MOUSE Obscurin OS=Mus musculus OX=10090 GN=Obscn PE=1 SV=3	1	1	2728800000	QGWVSPAYLDKRLKLSPEWGPTEAPEFPGEA	X;X;X;X;X;X;X;X;X;X;X;X;X;X;X;Phospho (STY);X;X;X;X;X;X;X;X;X;X;X;X;X;X;X	5	3	-0.048986	776668	6.65973e-72	268.14	251.13	268.14
Serine/arginine repetitive matrix protein 1	Srrm1	645	S	RRAS(1)PS(1)PPPK	sp|Q52KI8|SRRM1_MOUSE Serine/arginine repetitive matrix protein 1 OS=Mus musculus OX=10090 GN=Srrm1 PE=1 SV=2	1	2	2706300000	KRRTASPPPPPKRRASPSPPPKRRVSHSPPP	X;X;X;Phospho (STY);X;Phospho (STY);X;X;X;X;X;X;X;X;X;Phospho (STY);X;Phospho (STY);X;X;X;X;X;X;X;Phospho (STY);X;Phospho (STY);X;X;X	4	3	-0.17746	665325	0.000896257	123.75	111.74	66533
Serine/arginine repetitive matrix protein 1	Srrm1	647	S	RRAS(1)PS(1)PPPK	sp|Q52KI8|SRRM1_MOUSE Serine/arginine repetitive matrix protein 1 OS=Mus musculus OX=10090 GN=Srrm1 PE=1 SV=2	1	2	2706300000	RTASPPPPPKRRASPSPPPKRRVSHSPPPKQ	X;Phospho (STY);X;Phospho (STY);X;X;X;X;X;X;X;X;X;Phospho (STY);X;Phospho (STY);X;X;X;X;X;X;X;Phospho (STY);X;Phospho (STY);X;X;X;X;X	6	3	-0.17746	665325	0.000896257	123.75	111.74	66533
Ankyrin repeat and SAM domain-containing protein 1A	Anks1a	903	S	HDS(1)LPDPGTASR	sp|P59672|ANS1A_MOUSE Ankyrin repeat and SAM domain-containing protein 1A OS=Mus musculus OX=10090 GN=Anks1a PE=1 SV=3	1	1	2704200000	DLLLPSADTSRRRHDSLPDPGTASRADRFRV	X;X;X;X;X;X;X;X;X;X;X;X;X;X;X;Phospho (STY);X;X;X;X;X;X;X;X;X;X;X;X;X;X;X	3	2	0.048225	968758	3.01262e-10	176.58	165.87	176.58
Serrate RNA effector molecule homolog	Srrt	74	S	HELS(1)PPQK	sp|Q99MR6|SRRT_MOUSE Serrate RNA effector molecule homolog OS=Mus musculus OX=10090 GN=Srrt PE=1 SV=1	1	1	2702600000	DRNRRERFSPPRHELSPPQKRMRRDWDEHSS	X;X;X;X;X;X;X;X;Phospho (STY);X;X;X;X;X;X;Phospho (STY);X;X;X;X;X;X;X;X;X;X;X;X;X;X;X	4	2	-0.058896	125737	2.22671e-06	157.79	136.13	125.74
Serrate RNA effector molecule homolog	Srrt	67	S	FS(1)PPRHELS(1)PPQKR	sp|Q99MR6|SRRT_MOUSE Serrate RNA effector molecule homolog OS=Mus musculus OX=10090 GN=Srrt PE=1 SV=1	1	2	2692500000	RGEYRDYDRNRRERFSPPRHELSPPQKRMRR	X;X;X;X;X;X;X;X;X;X;X;X;X;X;X;Phospho (STY);X;X;X;X;X;X;Phospho (STY);X;X;X;X;X;X;X;X	2	4	-0.16881	470883	2.22671e-06	157.79	136.13	47088
Microtubule-associated protein 1B	Map1b	1260	S	SPSLSPSPPS(1)PIEK	sp|P14873|MAP1B_MOUSE Microtubule-associated protein 1B OS=Mus musculus OX=10090 GN=Map1b PE=1 SV=2	1	1	2687900000	RLSPAKSPSLSPSPPSPIEKTPLGERSVNFS	X;X;X;X;X;X;Phospho (STY);X;Phospho (STY);X;Phospho (STY);X;Phospho (STY);X;X;Phospho (STY);X;X;X;X;X;X;X;X;X;X;X;X;X;X;X	10	2	0.37264	738864	6.99482e-66	319.28	290.21	319.28
Creatine kinase S-type, mitochondrial	Ckmt2	356	T	RGT(1)GGVDTAAVADVYDISNIDR	sp|Q6P8J7|KCRS_MOUSE Creatine kinase S-type, mitochondrial OS=Mus musculus OX=10090 GN=Ckmt2 PE=1 SV=1	1	1	2687800000	RFSKILENLRLQKRGTGGVDTAAVADVYDIS	X;X;Phospho (STY);X;X;X;X;X;X;X;X;X;X;X;X;Phospho (STY);X;X;X;X;X;X;X;X;X;X;X;X;X;X;X	3	2	0.34115	134972	2.24646e-275	481.86	452.22	461.88
Phosducin-like protein 3	Pdcl3	235	S	GPVPMRRDS(1)DS(1)EDD	sp|Q8BVF2|PDCL3_MOUSE Phosducin-like protein 3 OS=Mus musculus OX=10090 GN=Pdcl3 PE=1 SV=1	1	1	2682100000	LLLSSVRGPVPMRRDSDSEDD__________	X;X;X;X;X;X;X;X;X;X;X;Oxidation (M);X;X;X;Phospho (STY);X;Phospho (STY);X;X;X;X;X;X;X;X;X;X;X;X;X	9	3	-0.14783	567676	2.26416e-10	191.57	178.06	56768
Reticulon-3	Rtn3	31	S	AESSAATQSPSVSSSSSGAEPSALGGGGGS(1)PGACPALGAK	sp|Q9ES97|RTN3_MOUSE Reticulon-3 OS=Mus musculus OX=10090 GN=Rtn3 PE=1 SV=2	1	1	2680500000	SSSGAEPSALGGGGGSPGACPALGAKSCGSS	X;X;X;X;X;X;X;X;X;X;X;X;X;X;X;Phospho (STY);X;X;X;X;X;X;X;X;X;X;X;X;X;X;X	30	3	0.23854	879687	1.23408e-75	258.8	229.64	237.33
MAP7 domain-containing protein 1	Map7d1	544	S	AAEEKEPAAPAS(1)PAPS(1)PVPS(0.873)PT(0.128)PAQPQK	sp|A2AJI0|MA7D1_MOUSE MAP7 domain-containing protein 1 OS=Mus musculus OX=10090 GN=Map7d1 PE=1 SV=1	1	1	2677200000	RKSRAAEEKEPAAPASPAPSPVPSPTPAQPQ	X;X;X;X;X;X;X;X;X;X;X;X;X;X;X;Phospho (STY);X;X;X;Phospho (STY);X;X;X;Phospho (STY);X;X;X;X;X;X;X	12	3	0.37171	802568	1.03203e-15	172.28	165.71	148.17
1-phosphatidylinositol 4,5-bisphosphate phosphodiesterase delta-1	Plcd1	460	S	KLGGLLPAGGENGPEAT(1)DVS(1)DEDEAAEMEDEAVR	sp|Q8R3B1|PLCD1_MOUSE 1-phosphatidylinositol 4,5-bisphosphate phosphodiesterase delta-1 OS=Mus musculus OX=10090 GN=Plcd1 PE=1 SV=2	1	1	2648700000	LLPAGGENGPEATDVSDEDEAAEMEDEAVRS	X;X;X;X;X;X;X;X;X;X;X;X;Phospho (STY);X;X;Phospho (STY);X;X;X;X;X;X;X;Oxidation (M);X;X;X;X;X;X;X	20	3	0.19392	119703	6.98269e-130	325.44	317.7	119.7
Ras-related protein Rab-12	Rab12	105	S	FNS(1)ITSAYYR	sp|P35283|RAB12_MOUSE Ras-related protein Rab-12 OS=Mus musculus OX=10090 GN=Rab12 PE=1 SV=3	1	1	2646400000	IRLQIWDTAGQERFNSITSAYYRSAKGIILV	X;X;X;X;X;X;X;X;X;X;X;X;X;X;X;Phospho (STY);X;X;X;X;X;X;X;X;X;X;X;X;X;X;X	3	2	-0.37607	955573	1.171e-16	266.26	250.89	265.36
Pleckstrin homology domain-containing family M member 2	Plekhm2	423	S	AGS(1)PGEAPEKPPFCDFSEGLPAPMDFYR	sp|Q80TQ5|PKHM2_MOUSE Pleckstrin homology domain-containing family M member 2 OS=Mus musculus OX=10090 GN=Plekhm2 PE=1 SV=2	1	1	2641700000	WCSHADPPEQSFRAGSPGEAPEKPPFCDFSE	X;X;X;X;X;X;X;X;X;X;X;X;X;X;X;Phospho (STY);X;X;X;X;X;X;X;X;X;X;X;X;X;X;X	3	3	-0.027615	140745	2.51321e-33	204.68	193.37	197.7
Nuclear receptor-binding protein	Nrbp1	2	S	S(1)EGESQTVVSSGSDPK	sp|Q99J45|NRBP_MOUSE Nuclear receptor-binding protein OS=Mus musculus OX=10090 GN=Nrbp1 PE=1 SV=1	1	1	2639000000	______________MSEGESQTVVSSGSDPK	X;X;X;X;X;X;X;X;X;X;X;X;X;X;X;Phospho (STY);X;X;X;X;X;X;X;X;X;X;X;X;X;X;X	1	2	0.039791	833323	1.71066e-34	249.13	230.46	226.24
EH domain-binding protein 1-like protein 1	Ehbp1l1	370	S	GSKDS(1)LGGER	sp|Q99MS7|EH1L1_MOUSE EH domain-binding protein 1-like protein 1 OS=Mus musculus OX=10090 GN=Ehbp1l1 PE=1 SV=1	1	1	2619600000	EARPEPDIEVRGSKDSLGGERSKVEEEERGD	X;X;X;X;X;X;X;X;X;X;X;X;X;X;X;Phospho (STY);X;X;X;X;X;X;X;X;X;X;X;X;X;X;X	5	2	0.0024953	784647	5.85564e-05	221.56	171.78	210.61
Microtubule-actin cross-linking factor 1	Macf1	3085	S	LNS(1)QES(1)DEEPQISDVPHISKGDMAAQITTR	sp|Q9QXZ0|MACF1_MOUSE Microtubule-actin cross-linking factor 1 OS=Mus musculus OX=10090 GN=Macf1 PE=1 SV=2	1	1	2618400000	LSSEIPRPERLNSQESDEEPQISDVPHISKG	X;X;X;X;X;X;X;X;X;X;X;X;Phospho (STY);X;X;Phospho (STY);X;X;X;X;X;X;X;X;X;X;X;X;X;X;X	6	3	0.44386	111.36	3.2827e-124	307.28	299.52	307.28
5'-3' exoribonuclease 2	Xrn2	499	S	RKAEDS(1)DS(1)EPEPEDNVR	sp|Q9DBR1|XRN2_MOUSE 5'-3' exoribonuclease 2 OS=Mus musculus OX=10090 GN=Xrn2 PE=1 SV=1	1	1	2613900000	GSPSPLGGIKRKAEDSDSEPEPEDNVRLWEA	X;X;X;X;X;X;X;X;X;X;X;X;X;X;X;Phospho (STY);X;Phospho (STY);X;X;X;X;X;X;X;X;X;X;X;X;X	6	3	0.19876	855178	3.82609e-68	316.54	301.57	85518
5'-3' exoribonuclease 2	Xrn2	501	S	RKAEDS(1)DS(1)EPEPEDNVR	sp|Q9DBR1|XRN2_MOUSE 5'-3' exoribonuclease 2 OS=Mus musculus OX=10090 GN=Xrn2 PE=1 SV=1	1	2	2607000000	PSPLGGIKRKAEDSDSEPEPEDNVRLWEAGW	X;X;X;X;X;X;X;X;X;X;X;X;X;Phospho (STY);X;Phospho (STY);X;X;X;X;X;X;X;X;X;X;X;X;X;X;X	8	3	0.19876	855178	3.82609e-68	316.54	301.57	85518
RNA-binding protein 33	Rbm33	243	S	DIKEES(1)DEEDDDDEESGRLR	sp|Q9CXK9|RBM33_MOUSE RNA-binding protein 33 OS=Mus musculus OX=10090 GN=Rbm33 PE=1 SV=2	1	1	2595400000	GGMETLELQKDIKEESDEEDDDDEESGRLRF	X;X;X;X;X;X;X;X;X;X;X;X;X;X;X;Phospho (STY);X;X;X;X;X;X;X;X;X;X;X;X;X;X;X	6	3	-0.19418	172916	9.93786e-103	330.76	315.82	327.05
Ran-binding protein 3	Ranbp3	40	S	SAGS(0.013)S(0.865)S(0.122)PEAGEDS(1)DHEDGNYCPPVKR	sp|Q9CT10|RANB3_MOUSE Ran-binding protein 3 OS=Mus musculus OX=10090 GN=Ranbp3 PE=1 SV=2	1	1	2592100000	QKRSAGSSSPEAGEDSDHEDGNYCPPVKRER	X;X;X;Phospho (STY);X;X;Phospho (STY);Phospho (STY);Phospho (STY);X;X;X;X;X;X;Phospho (STY);X;X;X;X;X;X;X;X;X;X;X;X;X;X;X	13	3	0.097606	156371	2.36702e-81	281.19	258.78	281.19
Oxysterol-binding protein 1	Osbp	191	S	MLAES(1)DDS(1)GDEESVSQTDKTELQSTLR	sp|Q3B7Z2|OSBP1_MOUSE Oxysterol-binding protein 1 OS=Mus musculus OX=10090 GN=Osbp PE=1 SV=3	1	1	2591200000	LAKAKAVKMLAESDDSGDEESVSQTDKTELQ	X;X;X;X;X;X;X;X;Oxidation (M);X;X;X;Phospho (STY);X;X;Phospho (STY);X;X;X;X;X;X;X;X;X;X;X;X;X;X;X	8	3	0.085109	895644	6.45553e-163	358.72	347.97	285.48
LIM and calponin homology domains-containing protein 1	Limch1	169	S	KETDDIDS(1)PKR	sp|Q3UH68|LIMC1_MOUSE LIM and calponin homology domains-containing protein 1 OS=Mus musculus OX=10090 GN=Limch1 PE=1 SV=2	1	1	2591100000	EGLLAQMRKETDDIDSPKRSIRDSGYIDCWD	X;X;X;X;X;X;X;X;X;X;X;X;X;X;X;Phospho (STY);X;X;X;X;X;X;X;X;X;X;X;X;X;X;X	8	3	0.38756	128923	4.41416e-07	218.62	182.96	178.14
ARF GTPase-activating protein GIT2	Git2	359	S	RQQGS(1)PLSR	sp|Q9JLQ2|GIT2_MOUSE ARF GTPase-activating protein GIT2 OS=Mus musculus OX=10090 GN=Git2 PE=1 SV=2	1	1	2585700000	LVIDILSDAKRRQQGSPLSRSKDNVELILRT	X;X;X;X;X;X;X;X;X;X;X;X;X;X;X;Phospho (STY);X;X;X;X;X;X;X;X;X;X;X;X;X;X;X	5	2	0.38487	660167	0.72318	178.95	119.89	178.95
Volume-regulated anion channel subunit LRRC8C	Lrrc8c	215	S	S(0.004)QS(0.996)LKS(1)IPEK	sp|Q8R502|LRC8C_MOUSE Volume-regulated anion channel subunit LRRC8C OS=Mus musculus OX=10090 GN=Lrrc8c PE=1 SV=1	1	1	2581100000	QSGPEGNLVRSQSLKSIPEKFVVDKSAAGAL	X;X;X;X;X;X;X;X;X;X;Phospho (STY);X;Phospho (STY);X;X;Phospho (STY);X;X;X;X;X;X;X;X;X;X;X;X;X;X;X	6	2	-0.018863	100681	1.93061e-05	153.52	128.38	153.52
Creatine kinase S-type, mitochondrial	Ckmt2	233	S	LIDDHFLFDKPVS(1)PLLTCAGMAR	sp|Q6P8J7|KCRS_MOUSE Creatine kinase S-type, mitochondrial OS=Mus musculus OX=10090 GN=Ckmt2 PE=1 SV=1	1	1	2580000000	QQRLIDDHFLFDKPVSPLLTCAGMARDWPDA	X;X;X;X;X;X;X;X;X;X;X;X;X;X;X;Phospho (STY);X;X;X;X;X;X;X;Oxidation (M);X;X;X;X;X;X;X	13	4	-0.46741	102488	1.26643e-92	289.83	273.21	264.37
Nascent polypeptide-associated complex subunit alpha, muscle-specific form	Naca	2138;166	S	VQGEAVSNIQENTQTPTVQEES(1)EEEEVDETGVEVKDIELVMSQANVSR	sp|P70670|NACAM_MOUSE Nascent polypeptide-associated complex subunit alpha, muscle-specific form OS=Mus musculus OX=10090 GN=Naca PE=1 SV=2;sp|Q60817|NACA_MOUSE Nascent polypeptide-associated complex subunit alpha OS=Mus musculus OX=10090 GN=Naca PE=1 SV=1	1	1	2566600000	SNIQENTQTPTVQEESEEEEVDETGVEVKDI	X;X;X;X;X;X;X;X;X;X;X;X;X;X;X;Phospho (STY);X;X;X;X;X;X;X;X;X;X;X;X;X;X;X	22	4	-0.19705	711579	5.59305e-236	392.89	376.26	392.89
Rho guanine nucleotide exchange factor 7	Arhgef7	155	S	LLQSQYRS(1)LDMTDNTNSQLVVR	sp|Q9ES28|ARHG7_MOUSE Rho guanine nucleotide exchange factor 7 OS=Mus musculus OX=10090 GN=Arhgef7 PE=1 SV=2	1	1	2555100000	SSHSRTSKLLQSQYRSLDMTDNTNSQLVVRA	X;Phospho (STY);X;Phospho (STY);X;Phospho (STY);Phospho (STY);X;X;X;X;X;X;X;X;Phospho (STY);X;X;Oxidation (M);X;X;X;X;X;Phospho (STY);X;X;X;X;X;X	8	3	0.45485	844108	2.19398e-116	331.54	312.53	308.8
SH3 domain-binding protein 5-like	Sh3bp5l	361	S	GLSDHAS(1)LDGQELGAQSR	sp|Q99LH9|3BP5L_MOUSE SH3 domain-binding protein 5-like OS=Mus musculus OX=10090 GN=Sh3bp5l PE=1 SV=1	1	1	2546800000	KCDSVEHLRGLSDHASLDGQELGAQSRGRRG	X;X;X;Phospho (STY);X;X;X;X;X;X;X;X;X;X;X;Phospho (STY);X;X;X;X;X;X;X;X;X;X;X;X;X;X;X	7	2	0.077575	906768	7.74603e-120	364.6	323.59	350.76
Fructose-bisphosphate aldolase A	Aldoa	100	S	S(1)KGGVVGIKVDK	sp|P05064|ALDOA_MOUSE Fructose-bisphosphate aldolase A OS=Mus musculus OX=10090 GN=Aldoa PE=1 SV=2	1	1	2545100000	YQKADDGRPFPQVIKSKGGVVGIKVDKGVVP	X;X;X;X;X;X;X;X;X;X;X;X;X;X;X;Phospho (STY);X;X;X;X;X;X;X;X;X;X;X;X;X;X;X	1	3	0.11391	703345	0.0172239	139.46	98694	70334
Myosin-6	Myh6	1700;1698	S	AVVEQTERS(1)R	sp|Q02566|MYH6_MOUSE Myosin-6 OS=Mus musculus OX=10090 GN=Myh6 PE=1 SV=2;sp|Q91Z83|MYH7_MOUSE Myosin-7 OS=Mus musculus OX=10090 GN=Myh7 PE=2 SV=1	1	1	2542700000	AELEELRAVVEQTERSRKLAEQELIETSERV	X;X;X;X;X;X;X;X;X;X;X;X;X;X;X;Phospho (STY);X;X;X;X;X;X;X;X;X;X;Phospho (STY);X;X;X;X	9	2	-0.22502	714098	7.28608e-49	239.21	193.94	188.15
Tubulin polymerization-promoting protein	Tppp	15	T	AANKT(1)PPKS(1)PGDPAR	sp|Q7TQD2|TPPP_MOUSE Tubulin polymerization-promoting protein OS=Mus musculus OX=10090 GN=Tppp PE=1 SV=1	1	1	2536500000	_MADSKAKPAKAANKTPPKSPGDPARAAKRL	X;X;X;X;X;X;X;X;X;X;X;X;X;X;X;Phospho (STY);X;X;X;Phospho (STY);X;X;X;X;X;X;X;X;X;X;X	5	2	-0.34783	122745	7.15318e-12	185.59	168.15	122.75
Raftlin	Rftn1	536	S	DSVALRHS(1)NPR	sp|Q6A0D4|RFTN1_MOUSE Raftlin OS=Mus musculus OX=10090 GN=Rftn1 PE=1 SV=4	1	1	2534800000	NGPAGHNRDSVALRHSNPRAEAELAAGPTPT	X;X;X;X;X;X;X;X;X;X;X;X;X;X;X;Phospho (STY);X;X;X;X;X;X;X;X;X;X;X;X;X;X;X	8	3	-0.18423	820298	5.29702e-32	206.32	206.32	143.56
Phosphatidylinositol 4-kinase beta	Pi4kb	428	S	S(1)VENLPECGITHEQR	sp|Q8BKC8|PI4KB_MOUSE Phosphatidylinositol 4-kinase beta OS=Mus musculus OX=10090 GN=Pi4kb PE=1 SV=2	1	1	2530300000	SVPARIPENRIRSTRSVENLPECGITHEQRA	X;X;X;X;X;X;X;X;X;X;X;X;X;X;X;Phospho (STY);X;X;X;X;X;X;X;X;X;X;X;X;X;X;X	1	2	-0.54152	144.19	1.42443e-24	198.56	182.46	179.9
OTU domain-containing protein 4	Otud4	1017	S	LQRPKEES(1)S(1)EDENEVSNILR	sp|B2RRE7|OTUD4_MOUSE OTU domain-containing protein 4 OS=Mus musculus OX=10090 GN=Otud4 PE=1 SV=1	1	1	2528900000	GANSVDRLQRPKEESSEDENEVSNILRSGRS	X;X;X;X;X;X;X;X;X;X;X;X;X;X;Phospho (STY);Phospho (STY);X;X;X;X;X;X;X;X;X;X;X;X;X;X;X	9	3	0.3318	149891	5.81392e-47	241.82	223.76	241.82
Prelamin-A/C	Lmna	277	S	LDNARQS(1)AER	sp|P48678|LMNA_MOUSE Prelamin-A/C OS=Mus musculus OX=10090 GN=Lmna PE=1 SV=2	1	1	2527500000	ELEKTYSAKLDNARQSAERNSNLVGAAHEEL	X;X;X;X;X;X;X;X;X;X;X;X;X;X;X;Phospho (STY);X;X;X;X;X;X;X;X;X;X;X;X;X;X;X	7	2	-1.02	880206	7.10654e-32	203.46	178.2	88021
Protein CASC3	Casc3	145	S	GTVTGERQS(1)GDGQESTEPVENK	sp|Q8K3W3|CASC3_MOUSE Protein CASC3 OS=Mus musculus OX=10090 GN=Casc3 PE=1 SV=3	1	1	2518600000	EEKPESKGTVTGERQSGDGQESTEPVENKVG	X;X;X;X;X;X;X;X;X;X;X;X;X;X;X;Phospho (STY);X;X;X;X;X;X;X;X;X;X;X;X;X;X;X	9	3	-0.11234	718426	1.53851e-97	295.71	285.38	260.14
RNA-binding protein 20	Rbm20	1049	S	ARGS(1)PEDGSHEASPLEGK	sp|Q3UQS8|RBM20_MOUSE RNA-binding protein 20 OS=Mus musculus OX=10090 GN=Rbm20 PE=1 SV=3	1	1	2513600000	ARQSSPFLDDCKARGSPEDGSHEASPLEGKA	X;X;X;Phospho (STY);Phospho (STY);X;X;X;X;X;X;X;X;X;X;Phospho (STY);X;X;X;X;X;X;X;X;X;X;X;X;X;X;X	4	3	-0.0291	683845	5.20983e-128	310.45	301.94	261.78
WAS/WASL-interacting protein family member 3	Wipf3	144	S	APS(1)PRLPIK	sp|P0C7L0|WIPF3_MOUSE WAS/WASL-interacting protein family member 3 OS=Mus musculus OX=10090 GN=Wipf3 PE=1 SV=1	1	1	2513500000	VSGGKSGQGPGSRAPSPRLPIKAISGPLPAP	X;X;X;X;X;X;X;X;X;X;X;X;X;X;X;Phospho (STY);X;X;X;X;X;X;X;X;X;X;X;X;X;X;X	3	2	0.055812	648605	0.00259611	155.56	132.18	64.86
Alpha-protein kinase 3	Alpk3	230	S	RRLS(1)GVEEAVLSTPVR	sp|Q924C5|ALPK3_MOUSE Alpha-protein kinase 3 OS=Mus musculus OX=10090 GN=Alpk3 PE=1 SV=1	1	1	2512600000	LRKISPDRFQRKRRLSGVEEAVLSTPVREME	X;X;X;X;Phospho (STY);X;X;X;X;X;X;X;X;X;X;Phospho (STY);X;X;X;X;X;X;X;X;X;X;X;X;X;X;X	4	3	0.78376	124.55	3.12346e-10	170.06	131.07	142.04
RalBP1-associated Eps domain-containing protein 1	Reps1	708	S	LKS(1)EDELRPDVDEHTQK	sp|O54916|REPS1_MOUSE RalBP1-associated Eps domain-containing protein 1 OS=Mus musculus OX=10090 GN=Reps1 PE=1 SV=2	1	1	2510500000	TPLAPPPKPVRRRLKSEDELRPDVDEHTQKT	X;X;X;X;X;X;X;X;X;X;X;X;X;X;X;Phospho (STY);X;X;X;X;X;X;X;X;X;X;X;X;X;X;X	3	3	-0.17003	153952	1.27537e-34	235.99	215.56	235.99
Serine/arginine repetitive matrix protein 1	Srrm1	561	S	RS(1)PS(1)PPPARR	sp|Q52KI8|SRRM1_MOUSE Serine/arginine repetitive matrix protein 1 OS=Mus musculus OX=10090 GN=Srrm1 PE=1 SV=2	1	2	2499300000	KRWQSPVTKSSRRRRSPSPPPARRRRSPSPA	X;X;X;X;Phospho (STY);X;X;X;X;X;X;X;X;X;X;Phospho (STY);X;Phospho (STY);X;X;X;X;X;X;X;X;Phospho (STY);X;Phospho (STY);X;X	2	3	0.29489	407246	0.00138503	92906	70588	40725
Serine/arginine repetitive matrix protein 1	Srrm1	563	S	RS(1)PS(1)PPPARR	sp|Q52KI8|SRRM1_MOUSE Serine/arginine repetitive matrix protein 1 OS=Mus musculus OX=10090 GN=Srrm1 PE=1 SV=2	1	2	2499300000	WQSPVTKSSRRRRSPSPPPARRRRSPSPAPP	X;X;Phospho (STY);X;X;X;X;X;X;X;X;X;X;Phospho (STY);X;Phospho (STY);X;X;X;X;X;X;X;X;Phospho (STY);X;Phospho (STY);X;X;X;X	4	3	0.29489	407246	0.00138503	92906	70588	40725
ATP synthase subunit beta, mitochondrial	Atp5f1b	529	S	ADKLAEEHGS(1)	sp|P56480|ATPB_MOUSE ATP synthase subunit beta, mitochondrial OS=Mus musculus OX=10090 GN=Atp5f1b PE=1 SV=2	1	1	2489700000	EEAVAKADKLAEEHGS_______________	X;X;X;X;X;X;X;X;X;X;X;X;X;X;X;Phospho (STY);X;X;X;X;X;X;X;X;X;X;X;X;X;X;X	10	2	-0.20293	277145	4.61302e-31	303.36	284.23	277.15
RNA-binding protein Raly	Raly	135	S	GRLS(1)PVPVPR	sp|Q64012|RALY_MOUSE RNA-binding protein Raly OS=Mus musculus OX=10090 GN=Raly PE=1 SV=3	1	1	2489600000	QDYFCARLFDYRGRLSPVPVPRAVPVKRPRV	X;X;X;X;X;X;X;X;X;X;X;X;X;X;X;Phospho (STY);X;X;X;X;X;X;X;X;X;X;X;X;X;X;X	4	3	0.054944	665375	0.000269713	142.83	114.63	66538
Desmin	Des	81	S	APS(1)YGAGELLDFSLADAVNQEFLATR	sp|P31001|DESM_MOUSE Desmin OS=Mus musculus OX=10090 GN=Des PE=1 SV=3	1	1	2475400000	LGSLRSSRLGTTRAPSYGAGELLDFSLADAV	X;X;Phospho (STY);X;X;X;X;X;X;X;X;X;X;X;X;Phospho (STY);X;X;X;X;X;X;X;X;X;X;X;X;X;X;X	3	2	-0.24437	206013	2.32241e-291	488.52	445.9	488.52
Nucleobindin-1	Nucb1	85	S	SGKLS(1)QELDFVSHNVR	sp|Q02819|NUCB1_MOUSE Nucleobindin-1 OS=Mus musculus OX=10090 GN=Nucb1 PE=1 SV=2	1	1	2473100000	KLQAANAEDIKSGKLSQELDFVSHNVRTKLD	X;X;X;X;X;X;X;X;X;X;X;X;X;X;X;Phospho (STY);X;X;X;X;X;X;X;X;X;X;X;X;X;X;X	5	3	0.30332	88762	3.60375e-81	309.12	297.22	309.12
mRNA cap guanine-N7 methyltransferase	Rnmt	15	S	ASVASDPES(1)PPGGNEPAAASGQR	sp|Q9D0L8|MCES_MOUSE mRNA cap guanine-N7 methyltransferase OS=Mus musculus OX=10090 GN=Rnmt PE=1 SV=1	1	1	2468100000	_MEGSAKASVASDPESPPGGNEPAAASGQRL	X;X;X;X;X;X;X;X;X;X;X;Phospho (STY);X;X;X;Phospho (STY);X;X;X;X;X;X;X;X;X;X;X;X;X;X;X	9	2	0.17056	116303	4.83435e-130	354.15	318.26	354.15
SH3 domain-binding protein 5-like	Sh3bp5l	377	S	RGS(1)DIGVRGGR	sp|Q99LH9|3BP5L_MOUSE SH3 domain-binding protein 5-like OS=Mus musculus OX=10090 GN=Sh3bp5l PE=1 SV=1	1	1	2465500000	LDGQELGAQSRGRRGSDIGVRGGRHQRSVSL	X;X;X;X;X;X;X;X;X;X;X;X;X;X;X;Phospho (STY);X;X;X;X;X;X;X;X;X;X;X;X;X;X;X	3	3	-0.38034	596797	0.000261522	118.9	73747	59.68
Glucocorticoid receptor	Nr3c1	234	S	SDLLIDENLLS(1)PLAGEDDPFLLEGDVNEDCKPLILPDTKPK	sp|P06537|GCR_MOUSE Glucocorticoid receptor OS=Mus musculus OX=10090 GN=Nr3c1 PE=1 SV=1	1	1	2444800000	ESPWRSDLLIDENLLSPLAGEDDPFLLEGDV	X;X;X;X;X;X;X;X;X;X;X;X;X;X;X;Phospho (STY);X;X;X;X;X;X;X;X;X;X;X;X;X;X;X	11	4	0.25152	137768	6.03797e-176	347.01	337.53	347.01
Nebulin-related-anchoring protein	Nrap	275	S	GMAS(1)PVGAEGGMTK	sp|Q80XB4|NRAP_MOUSE Nebulin-related-anchoring protein OS=Mus musculus OX=10090 GN=Nrap PE=1 SV=3	1	1	2436500000	VRYHQQYHREMKGMASPVGAEGGMTKDSVDR	X;X;X;X;X;X;X;X;X;X;X;X;X;Oxidation (M);X;Phospho (STY);X;X;X;X;X;X;X;Oxidation (M);X;X;X;X;X;X;X	4	2	-0.41675	112868	1.52764e-07	160.87	153.97	148.85
RNA-binding protein 15	Rbm15	293	S	SLS(1)PGGAALGYR	sp|Q0VBL3|RBM15_MOUSE RNA-binding protein 15 OS=Mus musculus OX=10090 GN=Rbm15 PE=1 SV=1	1	1	2423400000	SHRHAPGGGGGQRSLSPGGAALGYRDYRLQQ	X;X;X;X;X;X;X;X;X;X;X;X;X;X;X;Phospho (STY);X;X;X;X;X;X;X;X;X;X;X;X;X;X;X	3	2	-0.013968	680046	1.4722e-09	212.27	192.79	212.27
Myomesin-1	Myom1	216	T	TTSTLQREET(1)FEK	sp|Q62234|MYOM1_MOUSE Myomesin-1 OS=Mus musculus OX=10090 GN=Myom1 PE=1 SV=2	1	1	2421900000	SATSKRTTSTLQREETFEKKSRNIAIREKAE	X;X;X;X;X;X;X;X;X;X;X;X;X;X;X;Phospho (STY);X;X;X;X;X;X;X;X;X;X;X;X;X;X;X	10	2	-0.14767	106283	2.71549e-18	241.42	206.36	241.42
Nexilin	Nexn	436	S	SES(1)PFTHK	sp|Q7TPW1|NEXN_MOUSE Nexilin OS=Mus musculus OX=10090 GN=Nexn PE=1 SV=3	1	1	2419000000	HEDDDVDVRPAKKSESPFTHKVNMKARFEQM	X;X;X;X;X;X;X;X;X;X;X;X;X;X;X;Phospho (STY);X;X;X;X;X;X;X;Oxidation (M);X;X;X;X;X;X;X	3	2	-0.53929	658431	1.43212e-07	174.21	122.93	166.09
Catenin beta-1	Ctnnb1	675	S	KRLS(1)VELTSSLFR	sp|Q02248|CTNB1_MOUSE Catenin beta-1 OS=Mus musculus OX=10090 GN=Ctnnb1 PE=1 SV=1	1	1	2414600000	FRMSEDKPQDYKKRLSVELTSSLFRTEPMAW	X;X;X;X;X;X;X;X;X;X;X;X;X;X;X;Phospho (STY);X;X;X;X;X;X;X;X;X;X;X;X;X;X;X	4	3	-0.032642	791717	3.17888e-14	248.99	202.51	149.31
SHC-transforming protein 1	Shc1	139	S	HGS(1)FVNKPTR	sp|P98083|SHC1_MOUSE SHC-transforming protein 1 OS=Mus musculus OX=10090 GN=Shc1 PE=1 SV=3	1	1	2406200000	VEGGQLGGEEWTRHGSFVNKPTRGWLHPNDK	X;X;X;X;X;X;X;X;X;X;X;X;X;X;X;Phospho (STY);X;X;X;X;X;X;X;X;X;X;X;X;X;X;X	3	3	0.1004	996029	1.08285e-05	166.7	124.49	144.88
Aspartate aminotransferase, mitochondrial	Got2	317	S	ILIRPLYS(1)NPPLNGAR	sp|P05202|AATM_MOUSE Aspartate aminotransferase, mitochondrial OS=Mus musculus OX=10090 GN=Got2 PE=1 SV=1	1	1	2404900000	KRVESQLKILIRPLYSNPPLNGARIAATILT	X;X;X;X;Phospho (STY);X;X;X;X;X;X;X;X;X;X;Phospho (STY);X;X;X;X;X;X;X;X;X;X;X;X;X;X;Phospho (STY)	8	3	-0.11493	966362	2.70881e-20	197.09	115.66	175.33
Histone deacetylase 2	Hdac2	422	S	RIACDEEFS(1)DS(1)EDEGEGGRR	sp|P70288|HDAC2_MOUSE Histone deacetylase 2 OS=Mus musculus OX=10090 GN=Hdac2 PE=1 SV=1	1	1	2403400000	SIRASDKRIACDEEFSDSEDEGEGGRRNVAD	X;X;X;X;X;X;X;X;X;X;X;X;X;X;X;Phospho (STY);X;Phospho (STY);X;X;X;X;X;X;X;X;X;X;X;X;X	9	3	0.1315	550628	7.26635e-69	297.55	272.7	55063
Nucleoprotein TPR	Tpr	2223	S	TDGFAEAIHS(1)PQVAGVPR	sp|F6ZDS4|TPR_MOUSE Nucleoprotein TPR OS=Mus musculus OX=10090 GN=Tpr PE=1 SV=1	1	1	2399000000	LVVPHRTDGFAEAIHSPQVAGVPRFRFGPPE	X;X;X;X;X;X;X;X;X;X;X;X;X;X;X;Phospho (STY);X;X;X;X;X;X;X;X;X;X;X;X;X;X;X	10	3	0.29203	128.04	1.0769e-78	310.3	285.45	178.22
Palmitoyltransferase ZDHHC5	Zdhhc5	380	S	GDS(1)LKEPTSIADSSR	sp|Q8VDZ4|ZDHC5_MOUSE Palmitoyltransferase ZDHHC5 OS=Mus musculus OX=10090 GN=Zdhhc5 PE=1 SV=1	1	1	2392500000	AAMPHSSSAKLSRGDSLKEPTSIADSSRHPS	X;X;X;X;X;X;X;X;X;X;X;X;X;X;X;Phospho (STY);X;X;X;X;X;X;X;X;X;X;X;X;X;X;Phospho (STY)	3	2	-0.016218	804354	2.06432e-17	189.33	165.26	129.32
Junction plakoglobin	Jup	665	S	KRVS(1)VELTNSLFK	sp|Q02257|PLAK_MOUSE Junction plakoglobin OS=Mus musculus OX=10090 GN=Jup PE=1 SV=3	1	1	2390000000	FRISEDKNPDYRKRVSVELTNSLFKHDPAAW	X;X;X;X;X;X;X;X;X;X;X;X;X;X;X;Phospho (STY);X;X;X;X;X;X;X;X;X;X;X;X;X;X;X	4	3	-0.13188	113127	1.80235e-19	264.85	216.28	187.56
Cysteine and glycine-rich protein 1	Csrp1	192	S	GFGFGQGAGALVHS(1)E	sp|P97315|CSRP1_MOUSE Cysteine and glycine-rich protein 1 OS=Mus musculus OX=10090 GN=Csrp1 PE=1 SV=3	1	1	2388200000	PKGFGFGQGAGALVHSE______________	X;X;X;X;X;X;X;X;X;X;X;X;X;X;X;Phospho (STY);X;X;X;X;X;X;X;X;X;X;X;X;X;X;X	14	2	0.20209	174948	2.20674e-26	234.52	223.77	174.95
Protein PRRC2A	Prrc2a	761	S	SDS(1)GGSSSEPFER	sp|Q7TSC1|PRC2A_MOUSE Protein PRRC2A OS=Mus musculus OX=10090 GN=Prrc2a PE=1 SV=1	1	1	2386600000	PGVHPSGLVPRERSDSGGSSSEPFERHAPPL	X;X;X;X;X;X;X;X;X;X;X;X;X;Phospho (STY);X;Phospho (STY);X;X;Phospho (STY);Phospho (STY);X;X;X;X;X;X;X;X;X;X;X	3	2	0.27734	705037	2.43688e-31	275.35	260.15	275.35
Transcription factor EB	Tfeb	121	S	FAAHVS(1)PAQGS(1)PKPAPAAS(1)PGVR	sp|Q9R210|TFEB_MOUSE Transcription factor EB OS=Mus musculus OX=10090 GN=Tfeb PE=1 SV=2	1	1	2380300000	HVSPAQGSPKPAPAASPGVRAGHVLSTSAGN	X;X;Phospho (STY);X;X;X;X;Phospho (STY);X;X;X;X;X;X;X;Phospho (STY);X;X;X;X;X;X;X;X;X;X;X;X;X;X;X	19	3	-0.037973	706054	2.02025e-37	215.98	196.73	70605
SH2 domain-containing protein 3C	Sh2d3c	435	S	VHAPSATPSTSAQPAS(1)PVAR	sp|Q9QZS8|SH2D3_MOUSE SH2 domain-containing protein 3C OS=Mus musculus OX=10090 GN=Sh2d3c PE=1 SV=1	1	1	2376200000	VHAPSATPSTSAQPASPVARRSSEPQLCPGN	X;X;X;X;X;X;X;X;X;X;X;X;X;X;X;Phospho (STY);X;X;X;X;X;X;X;X;X;X;X;X;X;X;X	16	2	0.2624	727422	5.60643e-80	304.29	288.13	284.41
Moesin	Msn	576	S	QRIDEFES(1)M	sp|P26041|MOES_MOUSE Moesin OS=Mus musculus OX=10090 GN=Msn PE=1 SV=3	1	1	2371300000	QIRQGNTKQRIDEFESM______________	X;X;X;X;X;X;X;X;X;X;X;X;X;X;X;Phospho (STY);Oxidation (M);X;X;X;X;X;X;X;X;X;X;X;X;X;X	8	2	0.030728	115825	0.0402564	221.68	168.11	115.82
Vigilin	Hdlbp	31	S	VATLNS(1)EEENDPPTYK	sp|Q8VDJ3|VIGLN_MOUSE Vigilin OS=Mus musculus OX=10090 GN=Hdlbp PE=1 SV=1	1	1	2370600000	RSGLVPQQIKVATLNSEEENDPPTYKDAFPP	X;X;X;X;X;X;X;X;X;X;X;X;X;X;X;Phospho (STY);X;X;X;X;X;X;X;X;X;X;X;X;X;X;X	6	2	-0.29804	119825	5.76411e-94	354.61	337.24	354.61
7SK snRNA methylphosphate capping enzyme	Mepce	188	T	ALNAET(1)PKS(0.792)S(0.208)PLPAK	sp|Q8K3A9|MEPCE_MOUSE 7SK snRNA methylphosphate capping enzyme OS=Mus musculus OX=10090 GN=Mepce PE=1 SV=2	1	2	2364100000	NSLLDEEVSRALNAETPKSSPLPAKGRDPVE	X;X;X;X;X;X;X;X;X;X;X;X;X;X;X;Phospho (STY);X;X;Phospho (STY);Phospho (STY);X;X;X;X;X;X;X;X;X;X;X	6	2	-0.10171	956872	6.82844e-27	244.88	219.74	216
Serine/threonine-protein kinase PRP4 homolog	Prpf4b	431	S	DAS(1)PINRWS(0.917)PT(0.083)R	sp|Q61136|PRP4B_MOUSE Serine/threonine-protein kinase PRP4 homolog OS=Mus musculus OX=10090 GN=Prpf4b PE=1 SV=3	1	2	2362500000	PRDDILGRCERSKDASPINRWSPTRRRSRSP	X;X;X;X;X;X;X;X;X;X;X;X;X;X;X;Phospho (STY);X;X;X;X;X;Phospho (STY);X;Phospho (STY);X;X;X;X;X;X;X	3	3	0.035358	865931	5.20198e-06	158.15	143.38	94203
Pumilio homolog 2	Pum2	181	S	QAS(1)PTEVVER	sp|Q80U58|PUM2_MOUSE Pumilio homolog 2 OS=Mus musculus OX=10090 GN=Pum2 PE=1 SV=2	1	1	2360400000	ADCKDFNRTPGSRQASPTEVVERLGPSTNPP	X;X;X;X;X;X;X;X;Phospho (STY);X;X;Phospho (STY);X;X;X;Phospho (STY);X;X;X;X;X;X;X;X;X;X;X;X;X;X;X	3	2	-0.14318	776328	0.0018314	199.82	162.27	188.27
Serine/threonine-protein kinase TAO1	Taok1	965	S	NS(1)PQALRR	sp|Q5F2E8|TAOK1_MOUSE Serine/threonine-protein kinase TAO1 OS=Mus musculus OX=10090 GN=Taok1 PE=1 SV=1	1	1	2358800000	PMQGVPRGSSMGVRNSPQALRRTASGGRTEQ	X;X;X;X;X;X;X;X;X;Phospho (STY);Oxidation (M);X;X;X;X;Phospho (STY);X;X;X;X;X;X;Phospho (STY);X;Phospho (STY);X;X;X;X;X;X	2	3	0.16702	545493	2.47978e-15	200.45	178.85	54549
Histone deacetylase 2	Hdac2	424	S	RIACDEEFS(1)DS(1)EDEGEGGRR	sp|P70288|HDAC2_MOUSE Histone deacetylase 2 OS=Mus musculus OX=10090 GN=Hdac2 PE=1 SV=1	1	2	2353500000	RASDKRIACDEEFSDSEDEGEGGRRNVADHK	X;X;X;X;X;X;X;X;X;X;X;X;X;Phospho (STY);X;Phospho (STY);X;X;X;X;X;X;X;X;X;X;X;X;X;X;X	11	3	0.1315	550628	7.26635e-69	297.55	272.7	55063
Caveolae-associated protein 2	Cavin2	368	T	RGNNSAVGS(1)NADLT(1)IEEDEEEEPVALQQAQQVR	sp|Q63918|CAVN2_MOUSE Caveolae-associated protein 2 OS=Mus musculus OX=10090 GN=Cavin2 PE=1 SV=3	1	1	2348800000	ARRGNNSAVGSNADLTIEEDEEEEPVALQQA	X;X;X;X;X;X;Phospho (STY);X;X;X;Phospho (STY);X;X;X;X;Phospho (STY);X;X;X;X;X;X;X;X;X;X;X;X;X;X;X	14	3	0.15454	900251	4.62371e-108	298.01	287.5	205.35
DnaJ homolog subfamily C member 5	Dnajc5	15	S	S(0.001)LS(0.998)T(0.001)SGES(1)LYHVLGLDK	sp|P60904|DNJC5_MOUSE DnaJ homolog subfamily C member 5 OS=Mus musculus OX=10090 GN=Dnajc5 PE=1 SV=1	1	1	2346800000	_MADQRQRSLSTSGESLYHVLGLDKNATSDD	X;X;X;X;X;X;X;X;X;X;Phospho (STY);Phospho (STY);Phospho (STY);X;X;Phospho (STY);X;X;X;X;X;X;X;X;X;X;X;X;X;X;X	8	2	-0.58281	733726	1.86663e-48	272.31	221.5	200.67
Tensin-2	Tns2	832	S	AGSVS(1)PGSPPYLQPR	sp|Q8CGB6|TNS2_MOUSE Tensin-2 OS=Mus musculus OX=10090 GN=Tns2 PE=1 SV=1	1	1	2342200000	GYPSPGAHSPRAGSVSPGSPPYLQPRKLGYE	X;X;X;Phospho (STY);X;X;X;X;Phospho (STY);X;X;X;X;Phospho (STY);X;Phospho (STY);X;X;Phospho (STY);X;X;X;X;X;X;X;X;X;X;X;X	5	2	0.18059	633006	5.63477e-48	289.89	264.57	289.89
Serine/threonine-protein kinase Sgk3	Sgk3	129	S	HQS(1)DPS(1)EDEDER	sp|Q9ERE3|SGK3_MOUSE Serine/threonine-protein kinase Sgk3 OS=Mus musculus OX=10090 GN=Sgk3 PE=1 SV=1	1	1	2336200000	RAFLQMDSPRHQSDPSEDEDERSTSKPHSTS	X;X;X;X;X;X;X;X;X;X;X;X;Phospho (STY);X;X;Phospho (STY);X;X;X;X;X;X;X;X;X;X;X;X;X;X;X	6	2	-0.0075682	975513	3.54836e-37	215.34	207.72	97551
Sarcalumenin	Srl	491	S	TLMLNEDKPADDYS(1)AVLQR	sp|Q7TQ48|SRCA_MOUSE Sarcalumenin OS=Mus musculus OX=10090 GN=Srl PE=1 SV=1	1	1	2334800000	DKTLMLNEDKPADDYSAVLQRLRKIYHTSIK	X;X;X;X;Oxidation (M);X;X;X;X;X;X;X;X;X;X;Phospho (STY);X;X;X;X;X;X;X;X;X;X;X;Phospho (STY);X;X;X	14	3	-0.31837	137653	8.97971e-53	252.6	213.93	247.54
Plasma membrane calcium-transporting ATPase 1	Atp2b1	1155	S	IEDS(1)EPHIPLIDDT(1)DAEDDAPTKR	sp|G5E829|AT2B1_MOUSE Plasma membrane calcium-transporting ATPase 1 OS=Mus musculus OX=10090 GN=Atp2b1 PE=1 SV=1	1	1	2327500000	SIHNFMTHPEFRIEDSEPHIPLIDDTDAEDD	Phospho (STY);X;X;X;X;Oxidation (M);X;X;X;X;X;X;X;X;X;Phospho (STY);X;X;X;X;X;X;X;X;X;Phospho (STY);X;X;X;X;X	4	3	0.28288	177035	7.40848e-132	332.95	311.28	180.23
Nestin	Nes	731	S	ERQES(1)LKS(1)PEEEDQQAFR	sp|Q6P5H2|NEST_MOUSE Nestin OS=Mus musculus OX=10090 GN=Nes PE=1 SV=1	1	1	2325900000	VLERLIEKERQESLKSPEEEDQQAFRLLEKE	X;X;X;X;X;X;X;X;X;X;X;X;Phospho (STY);X;X;Phospho (STY);X;X;X;X;X;X;X;X;X;X;X;X;X;X;X	8	3	0.69728	850616	6.05685e-59	288.45	241.56	85062
Intersectin-1	Itsn1	203	S	AQS(1)FDVASAPPAAEWAVPQSSR	sp|Q9Z0R4|ITSN1_MOUSE Intersectin-1 OS=Mus musculus OX=10090 GN=Itsn1 PE=1 SV=2	1	1	2325600000	SGPGSQLNTKLQKAQSFDVASAPPAAEWAVP	X;X;X;X;X;X;X;X;X;X;X;X;X;X;X;Phospho (STY);X;X;X;X;X;X;X;X;X;X;X;X;X;X;X	3	2	-0.36821	116088	1.87235e-76	277.94	263.68	252.11
[F-actin]-monooxygenase MICAL3	Mical3	977	S	GRS(1)EEELEASK	sp|Q8CJ19|MICA3_MOUSE [F-actin]-monooxygenase MICAL3 OS=Mus musculus OX=10090 GN=Mical3 PE=1 SV=2	1	1	2324300000	PWKEAVRIHALLKGRSEEELEASKNFEPEEE	X;X;X;X;X;X;X;X;X;X;X;X;X;X;X;Phospho (STY);X;X;X;X;X;X;X;X;X;X;X;X;X;X;X	3	2	0.095855	120359	1.01843e-33	242.43	163.74	239.57
Platelet glycoprotein Ib beta chain	Gp1bb	186	S	ARS(1)IQEFSLTAPLVAESAR	sp|P56400|GP1BB_MOUSE Platelet glycoprotein Ib beta chain OS=Mus musculus OX=10090 GN=Gp1bb PE=1 SV=1	1	1	2308200000	LLGRLRRLRARARARSIQEFSLTAPLVAESA	X;X;X;X;X;X;X;X;X;X;X;X;X;X;X;Phospho (STY);X;X;X;X;X;X;X;X;X;X;X;X;X;X;X	3	2	0.096827	134681	1.12461e-178	422.91	383.42	417.77
Phosphatidylinositol 4,5-bisphosphate 5-phosphatase A	Inpp5j	885	S	S(1)RS(1)PGLAR	sp|P59644|PI5PA_MOUSE Phosphatidylinositol 4,5-bisphosphate 5-phosphatase A OS=Mus musculus OX=10090 GN=Inpp5j PE=1 SV=2	1	1	2307900000	SRSPSPGKSKRHRSRSPGLARFPSLALHPSS	X;X;X;X;X;X;X;X;X;X;X;X;X;Phospho (STY);X;Phospho (STY);X;X;X;X;X;X;X;X;X;X;X;X;X;Phospho (STY);Phospho (STY)	3	2	-0.48367	707284	0.236931	133.89	29693	70728
Plectin	Plec	4037	T	QIT(1)VEELVR	sp|Q9QXS1|PLEC_MOUSE Plectin OS=Mus musculus OX=10090 GN=Plec PE=1 SV=3	1	1	2307300000	SDARKLTFRGLRKQITVEELVRSQVMDEATA	X;X;X;X;X;X;X;X;X;X;X;X;X;X;X;Phospho (STY);X;X;X;X;X;X;X;X;X;X;X;X;X;X;X	3	2	0.41617	125698	0.0025799	232.21	134.47	125.7
Prohibitin	Phb	101	S	ILFRPVAS(1)QLPR	sp|P67778|PHB_MOUSE Prohibitin OS=Mus musculus OX=10090 GN=Phb PE=1 SV=1	1	1	2303200000	QNVNITLRILFRPVASQLPRIYTSIGEDYDE	X;X;X;X;X;X;X;X;X;X;X;X;X;X;X;Phospho (STY);X;X;X;X;X;X;Phospho (STY);Phospho (STY);X;X;X;X;X;X;X	8	2	-0.15543	705633	0.0122925	170.42	155.15	70563
Serine/threonine-protein kinase B-raf	Braf	766	S	SAS(1)EPSLNR	sp|P28028|BRAF_MOUSE Serine/threonine-protein kinase B-raf OS=Mus musculus OX=10090 GN=Braf PE=1 SV=3	1	1	2294100000	IELLARSLPKIHRSASEPSLNRAGFQTEDFS	X;X;X;X;X;X;X;X;X;X;X;X;X;X;X;Phospho (STY);X;X;X;X;X;X;X;X;X;X;X;X;X;X;X	3	2	0.021168	723444	0.0373118	214.71	116.74	214.71
Voltage-dependent L-type calcium channel subunit beta-2	Cacnb2	549	T	QET(1)FDS(0.998)ET(0.002)QESR	sp|Q8CC27|CACB2_MOUSE Voltage-dependent L-type calcium channel subunit beta-2 OS=Mus musculus OX=10090 GN=Cacnb2 PE=1 SV=1	1	1	2292800000	QNHRSGTGRGLSRQETFDSETQESRDSAYVE	X;X;X;X;X;X;X;X;X;X;X;Phospho (STY);X;X;X;Phospho (STY);X;X;Phospho (STY);X;X;X;X;X;X;X;X;X;X;X;X	3	2	0.49702	156058	1.14217e-40	286.34	275.51	202.13
182 kDa tankyrase-1-binding protein	Tnks1bp1	796	S	HS(1)LGQEVIGIGGSQDESEVPVRER	sp|P58871|TB182_MOUSE 182 kDa tankyrase-1-binding protein OS=Mus musculus OX=10090 GN=Tnks1bp1 PE=1 SV=2	1	1	2290100000	QGSGEGSTREWASRHSLGQEVIGIGGSQDES	X;X;X;X;X;X;X;X;X;X;X;X;X;X;X;Phospho (STY);X;X;X;X;X;X;X;X;X;X;X;X;X;X;X	2	3	0.45862	180952	1.66386e-121	314.37	300.29	255.33
Pyrethroid hydrolase Ces2e	Ces2e	552	S	IQELKGS(1)QERHK	sp|Q8BK48|EST2E_MOUSE Pyrethroid hydrolase Ces2e OS=Mus musculus OX=10090 GN=Ces2e PE=1 SV=1	1	1	2281500000	FWTKTLPQKIQELKGSQERHKEL________	X;X;X;X;X;X;X;X;X;X;X;X;X;X;X;Phospho (STY);X;X;X;X;X;X;X;X;X;X;X;X;X;X;X	7	3	-0.049979	566498	9.45444e-06	199.96	133.91	56.65
Receptor-binding cancer antigen expressed on SiSo cells	Ebag9	36	S	KLS(1)GDQITLPTTVDYSSVPK	sp|Q9D0V7|RCAS1_MOUSE Receptor-binding cancer antigen expressed on SiSo cells OS=Mus musculus OX=10090 GN=Ebag9 PE=1 SV=2	1	1	2277500000	FLKRLICRSGRGRKLSGDQITLPTTVDYSSV	X;X;X;X;X;X;X;X;X;X;X;X;X;X;X;Phospho (STY);X;X;X;X;X;X;X;X;X;X;X;X;X;X;X	3	2	0.22493	108487	7.41586e-132	364.55	319.27	364.55
Proline-rich AKT1 substrate 1	Akt1s1	92	S	AATATRPPGPPPAPQPPS(1)PAPS(1)PPPRPALAR	sp|Q9D1F4|AKTS1_MOUSE Proline-rich AKT1 substrate 1 OS=Mus musculus OX=10090 GN=Akt1s1 PE=1 SV=1	1	2	2273400000	PPGPPPAPQPPSPAPSPPPRPALAREDEEED	X;X;X;X;X;X;X;X;X;X;X;Phospho (STY);X;X;X;Phospho (STY);X;X;X;X;X;X;X;X;X;X;X;X;X;X;X	22	3	0.25276	861151	1.22939e-15	172.71	164.58	108.92
Striatin-3	Strn3	257	S	RPPGDVLETFNFLENADDS(1)DEEENDMIEGIPEGKDK	sp|Q9ERG2|STRN3_MOUSE Striatin-3 OS=Mus musculus OX=10090 GN=Strn3 PE=1 SV=1	1	1	2272000000	GDVLETFNFLENADDSDEEENDMIEGIPEGK	X;X;X;X;X;X;X;X;X;X;X;X;X;X;X;Phospho (STY);X;X;X;X;X;X;Oxidation (M);X;X;X;X;X;X;X;X	19	4	-0.048342	212729	4.11525e-129	321.21	309.09	276.03
Myosin-binding protein C, cardiac-type	Mybpc3	826	S	LNFDLLRELS(1)HEARR	sp|O70468|MYPC3_MOUSE Myosin-binding protein C, cardiac-type OS=Mus musculus OX=10090 GN=Mybpc3 PE=1 SV=1	1	1	2271600000	SYRWMRLNFDLLRELSHEARRMIEGVAYEMR	X;X;X;X;X;X;X;X;X;X;X;X;X;X;X;Phospho (STY);X;X;X;X;X;X;X;X;X;X;X;X;X;X;X	10	4	0.23117	167139	3.2992e-12	191.07	168.6	167.14
182 kDa tankyrase-1-binding protein	Tnks1bp1	429	S	RFS(1)EGVLQPPSQDQEK	sp|P58871|TB182_MOUSE 182 kDa tankyrase-1-binding protein OS=Mus musculus OX=10090 GN=Tnks1bp1 PE=1 SV=2	1	1	2270500000	GHTESRPSSLAQRRFSEGVLQPPSQDQEKLG	X;X;X;X;X;X;X;X;X;X;X;X;X;X;X;Phospho (STY);X;X;X;X;X;X;X;X;X;X;X;X;X;X;X	3	2	0.038621	165168	3.70927e-94	353.33	304.11	353.33
6-phosphofructo-2-kinase/fructose-2,6-bisphosphatase 2	Pfkfb2	496	S	NYS(1)VGSRPLKPLS(1)PLR	sp|P70265|F262_MOUSE 6-phosphofructo-2-kinase/fructose-2,6-bisphosphatase 2 OS=Mus musculus OX=10090 GN=Pfkfb2 PE=1 SV=2	1	1	2267500000	RPRNYSVGSRPLKPLSPLRALDMQEGADQPK	X;X;X;X;X;Phospho (STY);X;X;X;X;X;X;X;X;X;Phospho (STY);X;X;X;X;X;X;X;X;X;X;X;X;X;X;X	13	3	-0.39396	657271	4.41477e-10	162.11	155.38	162.11
Src substrate cortactin	Cttn	401	T	KQT(1)PPASPSPQPIEDRPPS(0.549)S(0.451)PIYEDAAPFK	sp|Q60598|SRC8_MOUSE Src substrate cortactin OS=Mus musculus OX=10090 GN=Cttn PE=1 SV=2	1	1	2265900000	EARRKLEEQARAKKQTPPASPSPQPIEDRPP	X;X;X;X;X;X;X;X;X;X;X;X;X;X;X;Phospho (STY);X;X;X;Phospho (STY);X;Phospho (STY);X;X;X;X;X;X;X;X;X	3	3	-0.2298	879689	2.27575e-72	252.99	242.23	248.7
Transforming growth factor beta-1-induced transcript 1 protein	Tgfb1i1	194	S	EGCPS(1)PPGQTSK	sp|Q62219|TGFI1_MOUSE Transforming growth factor beta-1-induced transcript 1 protein OS=Mus musculus OX=10090 GN=Tgfb1i1 PE=1 SV=2	1	1	2262800000	PPQPPAASPTREGCPSPPGQTSKGSLDTMLG	X;X;X;X;X;X;X;Phospho (STY);X;Phospho (STY);X;X;X;X;X;Phospho (STY);X;X;X;X;X;X;X;X;X;X;X;X;X;X;X	5	2	-0.35453	672385	3.15317e-15	159.63	150.09	144.42
Abscission/NoCut checkpoint regulator	Zfyve19	280	S	GQDPSRVTLQDYHLPDS(1)DEDEETAIQR	sp|Q9DAZ9|ANCHR_MOUSE Abscission/NoCut checkpoint regulator OS=Mus musculus OX=10090 GN=Zfyve19 PE=1 SV=2	1	1	2251700000	QDPSRVTLQDYHLPDSDEDEETAIQRVMQQL	X;X;X;X;X;X;X;X;X;X;X;X;X;X;X;Phospho (STY);X;X;X;X;X;X;X;X;X;X;X;X;X;X;X	17	3	0.54586	869292	1.09235e-70	284.56	271.88	225.86
Protein KRI1 homolog	Kri1	142	S	YVDEDNS(1)DGETVDHR	sp|Q8VDQ9|KRI1_MOUSE Protein KRI1 homolog OS=Mus musculus OX=10090 GN=Kri1 PE=1 SV=3	1	1	2247600000	KVILEKGGKYVDEDNSDGETVDHRLQETSTK	X;X;X;X;X;X;X;X;X;X;X;X;X;X;X;Phospho (STY);X;X;X;X;X;X;X;X;X;X;X;X;X;X;X	7	2	-0.15678	764386	3.16625e-48	297.49	285.34	278.84
Phosphofurin acidic cluster sorting protein 2	Pacs2	424	S	ANS(1)LDNERCPDTR	sp|Q3V3Q7|PACS2_MOUSE Phosphofurin acidic cluster sorting protein 2 OS=Mus musculus OX=10090 GN=Pacs2 PE=1 SV=2	1	1	2237500000	LKERQPARPQNERANSLDNERCPDTRSQLQI	X;X;X;X;X;X;X;X;X;X;X;X;X;X;X;Phospho (STY);X;X;X;X;X;X;X;X;X;X;X;X;X;X;X	3	2	0.18821	173529	1.35707e-10	203.56	170.8	203.56
Vasodilator-stimulated phosphoprotein	Vasp	235	S	KVS(1)KQEEASGGPLAPK	sp|P70460|VASP_MOUSE Vasodilator-stimulated phosphoprotein OS=Mus musculus OX=10090 GN=Vasp PE=1 SV=4	1	1	2230800000	PGLAAAIAGAKLRKVSKQEEASGGPLAPKAE	X;X;X;X;X;X;X;X;X;X;X;X;X;X;X;Phospho (STY);X;X;X;X;X;X;X;X;X;X;X;X;X;X;X	3	2	0.231	119997	6.64504e-26	225.54	205.55	219.66
Nexilin	Nexn	288	S	SMVLDDDS(1)PEIYK	sp|Q7TPW1|NEXN_MOUSE Nexilin OS=Mus musculus OX=10090 GN=Nexn PE=1 SV=3	1	1	2228700000	AAFAEARRSMVLDDDSPEIYKTVSQESLTPG	X;X;X;X;X;X;X;X;X;Oxidation (M);X;X;X;X;X;Phospho (STY);X;X;X;X;X;X;X;Phospho (STY);X;X;Phospho (STY);X;Phospho (STY);X;X	8	2	-0.12631	104216	4.68196e-08	195.87	168.87	195.87
Mitochondrial fission factor	Mff	146	S	NDS(1)IVTPSPPQAR	sp|Q6PCP5|MFF_MOUSE Mitochondrial fission factor OS=Mus musculus OX=10090 GN=Mff PE=1 SV=1	1	1	2228300000	SENAVRQNGQLVRNDSIVTPSPPQARVCPPH	Phospho (STY);X;X;X;X;X;X;X;X;X;X;X;X;X;X;Phospho (STY);X;X;X;X;Phospho (STY);X;X;X;X;X;X;X;X;X;X	3	2	-0.00053744	118.67	8.47326e-15	220.4	206.44	195.87
BCL2/adenovirus E1B 19 kDa protein-interacting protein 2	Bnip2	114	S	KGS(1)ITEYTATEEK	sp|O54940|BNIP2_MOUSE BCL2/adenovirus E1B 19 kDa protein-interacting protein 2 OS=Mus musculus OX=10090 GN=Bnip2 PE=1 SV=2	1	1	2216200000	DDLPKPKTTEVIRKGSITEYTATEEKGDGRR	X;X;X;X;X;X;X;X;X;X;X;X;X;X;X;Phospho (STY);X;X;X;X;X;X;X;X;X;X;X;X;X;X;X	3	2	0.036846	771563	1.25498e-131	416.8	377.22	416.08
Insulin receptor substrate 1	Irs1	3	S	AS(1)PPDTDGFSDVRK	sp|P35569|IRS1_MOUSE Insulin receptor substrate 1 OS=Mus musculus OX=10090 GN=Irs1 PE=1 SV=1	1	1	2213200000	_____________MASPPDTDGFSDVRKVGY	X;X;X;X;X;X;X;X;X;X;X;X;X;X;X;Phospho (STY);X;X;X;X;X;X;X;X;X;X;X;X;X;X;X	2	2	-0.05845	719386	4.76907e-15	206.66	190.56	204.18
Cardiac-enriched FHL2-interacting protein	CEFIP	1384	S	GPSHS(1)PEKESAEAPR	sp|D3Z1D3|CEFIP_MOUSE Cardiac-enriched FHL2-interacting protein OS=Mus musculus OX=10090 GN=CEFIP PE=1 SV=1	1	1	2206200000	STQHASGQCPRGPSHSPEKESAEAPRLSIIS	X;X;X;X;X;X;X;X;X;X;X;X;X;X;X;Phospho (STY);X;X;X;X;X;X;X;X;X;X;X;X;X;X;X	5	3	-0.28193	660521	1.35307e-59	316.97	301.43	299.71
ATP-dependent 6-phosphofructokinase, muscle type	Pfkm	775	S	KRS(1)GEAAV	sp|P47857|PFKAM_MOUSE ATP-dependent 6-phosphofructokinase, muscle type OS=Mus musculus OX=10090 GN=Pfkm PE=1 SV=3	1	1	2205400000	DTSDHAHLEHISRKRSGEAAV__________	X;X;X;X;X;X;X;X;X;X;X;X;X;X;X;Phospho (STY);X;X;X;X;X;X;X;X;X;X;X;X;X;X;X	3	2	0.33807	117838	0.000179849	139.32	116	117.84
Tight junction protein ZO-2	Tjp2	960	S	RAAS(1)RDQLR	sp|Q9Z0U1|ZO2_MOUSE Tight junction protein ZO-2 OS=Mus musculus OX=10090 GN=Tjp2 PE=1 SV=2	1	1	2205100000	RKSSPEPRAQMRRAASRDQLRDASPPPAFKP	X;X;Phospho (STY);Phospho (STY);X;X;X;X;X;X;X;X;X;X;X;Phospho (STY);X;X;X;X;X;X;X;Phospho (STY);X;X;X;X;X;X;X	4	3	-0.31199	898046	0.000221198	147.26	112.49	89805
Ataxin-2	Atxn2	435	S	VALENDDRS(1)EEEK	sp|O70305|ATX2_MOUSE Ataxin-2 OS=Mus musculus OX=10090 GN=Atxn2 PE=1 SV=1	1	1	2203400000	SAQYKARVALENDDRSEEEKYTAVQRNCSDR	X;X;X;X;X;X;X;X;X;X;X;X;X;X;X;Phospho (STY);X;X;X;X;X;X;X;X;X;X;X;X;X;X;X	9	2	-0.10005	113757	4.76541e-60	280.75	265.25	113.76
DNA repair protein complementing XP-G cells homolog	Ercc5	341	S	VKPEREPEAAPPS(1)PR	sp|P35689|ERCC5_MOUSE DNA repair protein complementing XP-G cells homolog OS=Mus musculus OX=10090 GN=Ercc5 PE=1 SV=4	1	1	2199700000	HEKVKPEREPEAAPPSPRTLLAIQAAMLGSS	X;X;X;X;X;X;X;X;X;X;X;X;X;X;X;Phospho (STY);X;X;X;X;X;X;X;X;X;X;X;X;X;X;X	13	3	0.33096	658331	0.00470497	137.89	118.81	65833
Interferon-induced helicase C domain-containing protein 1	Ifih1	302	S	RVS(1)PEPELQLRPYQMEVAQPALDGK	sp|Q8R5F7|IFIH1_MOUSE Interferon-induced helicase C domain-containing protein 1 OS=Mus musculus OX=10090 GN=Ifih1 PE=1 SV=1	1	1	2199200000	MGSDSDESVIQTKRVSPEPELQLRPYQMEVA	Oxidation (M);X;Phospho (STY);X;X;X;X;X;X;X;X;X;X;X;X;Phospho (STY);X;X;X;X;X;X;X;X;X;X;X;Oxidation (M);X;X;X	3	3	0.52345	171725	5.64629e-98	303	290.32	303
Splicing factor U2AF 65 kDa subunit	U2af2	2	S	S(1)DFDEFERQLNENKQER	sp|P26369|U2AF2_MOUSE Splicing factor U2AF 65 kDa subunit OS=Mus musculus OX=10090 GN=U2af2 PE=1 SV=3	1	1	2198300000	______________MSDFDEFERQLNENKQE	X;X;X;X;X;X;X;X;X;X;X;X;X;X;X;Phospho (STY);X;X;X;X;X;X;X;X;X;X;X;X;X;X;X	1	3	0.19168	103947	9.4499e-11	247.75	230.92	103.95
PAX3- and PAX7-binding protein 1	Paxbp1	264	S	LVREDENDAS(1)DDEDDDEKR	sp|P58501|PAXB1_MOUSE PAX3- and PAX7-binding protein 1 OS=Mus musculus OX=10090 GN=Paxbp1 PE=1 SV=3	1	1	2194900000	EPGKGRLVREDENDASDDEDDDEKRRIVFSV	X;X;X;X;X;X;X;X;X;X;X;X;X;X;X;Phospho (STY);X;X;X;X;X;X;X;X;X;X;X;X;X;X;X	10	3	0.1216	179055	2.93501e-138	396.17	352.99	179.06
Tyrosine-protein phosphatase non-receptor type 21	Ptpn21	637	S	RNS(1)IEIAGLTHGFEGLR	sp|Q62136|PTN21_MOUSE Tyrosine-protein phosphatase non-receptor type 21 OS=Mus musculus OX=10090 GN=Ptpn21 PE=1 SV=1	1	1	2192100000	EPLTAARHAHLQKRNSIEIAGLTHGFEGLRL	X;X;X;X;X;X;X;X;X;X;X;X;X;X;X;Phospho (STY);X;X;X;X;X;X;X;X;X;X;X;X;X;X;X	3	2	0.71238	105863	5.67303e-42	252.04	229.05	199.73
Cation-independent mannose-6-phosphate receptor	Igf2r	2471	S	LVS(1)FHDDS(1)DEDLLHI	sp|Q07113|MPRI_MOUSE Cation-independent mannose-6-phosphate receptor OS=Mus musculus OX=10090 GN=Igf2r PE=1 SV=1	1	1	2188000000	FRPGQRKPTAPAKLVSFHDDSDEDLLHI___	X;X;X;X;X;X;X;X;X;X;X;X;X;X;X;Phospho (STY);X;X;X;X;Phospho (STY);X;X;X;X;X;X;X;X;X;X	3	2	0.39929	117479	6.95966e-21	224.13	216.42	117.48
Mothers against decapentaplegic homolog 2	Smad2	8	T	SSILPFT(1)PPVVKR	sp|Q62432|SMAD2_MOUSE Mothers against decapentaplegic homolog 2 OS=Mus musculus OX=10090 GN=Smad2 PE=1 SV=2	1	1	2187300000	________MSSILPFTPPVVKRLLGWKKSAG	X;X;X;X;X;X;X;X;X;X;X;X;X;X;X;Phospho (STY);X;X;X;X;X;X;X;X;X;X;X;X;X;X;X	7	2	-0.016026	100395	4.98635e-05	175.48	154.82	175.48
SH3 and multiple ankyrin repeat domains protein 3	Shank3	1159	S	GPLAS(1)PAFSPR	sp|Q4ACU6|SHAN3_MOUSE SH3 and multiple ankyrin repeat domains protein 3 OS=Mus musculus OX=10090 GN=Shank3 PE=1 SV=3	1	1	2185800000	FVDVQTRDSERGPLASPAFSPRSPAWIPVPA	X;X;X;X;X;X;X;X;X;X;X;X;X;X;X;Phospho (STY);X;X;X;Phospho (STY);X;X;Phospho (STY);X;X;X;X;X;X;X;X	5	2	0.093612	786429	5.0338e-22	225.86	185.13	194.29
Nucleolar protein 56	Nop56	513	S	KAPKEELAS(1)DLEEMATSSAK	sp|Q9D6Z1|NOP56_MOUSE Nucleolar protein 56 OS=Mus musculus OX=10090 GN=Nop56 PE=1 SV=2	1	1	2183900000	LPKSKKKKAPKEELASDLEEMATSSAKRKKS	X;X;X;X;X;X;X;X;X;X;X;X;X;X;X;Phospho (STY);X;X;X;X;Oxidation (M);X;X;X;X;X;X;X;X;X;X	9	3	0.3577	119781	3.31143e-25	200.99	188.55	197.1
Pre-mRNA 3'-end-processing factor FIP1	Fip1l1	487	S	ERERDHS(0.976)PT(0.023)PSVFNS(1)DEER	sp|Q9D824|FIP1_MOUSE Pre-mRNA 3'-end-processing factor FIP1 OS=Mus musculus OX=10090 GN=Fip1l1 PE=1 SV=1	1	2	2182700000	RERERDHSPTPSVFNSDEERYRYREYAERGY	X;X;X;X;X;X;X;Phospho (STY);X;X;X;X;X;X;X;Phospho (STY);X;X;X;X;X;X;X;X;X;X;X;X;X;X;X	15	4	-0.12071	962662	2.21691e-25	208.97	198.54	143.37
Myosin-3	Myh3	949;951;950	S	LEDECS(1)ELKK	sp|P13541|MYH3_MOUSE Myosin-3 OS=Mus musculus OX=10090 GN=Myh3 PE=2 SV=2;sp|P13542|MYH8_MOUSE Myosin-8 OS=Mus musculus OX=10090 GN=Myh8 PE=2 SV=2;sp|Q02566|MYH6_MOUSE Myosin-6 OS=Mus musculus OX=10090 GN=Myh6 PE=1 SV=2	1	1	2180400000	NAELTAKKRKLEDECSELKKDIDDLELTLAK	X;X;X;X;X;X;X;X;X;X;X;X;X;X;X;Phospho (STY);X;X;X;X;X;X;X;X;X;X;X;X;X;X;X	6	2	-0.048371	103127	6.03157e-48	248.95	211.67	103.13
E3 ubiquitin-protein ligase TRIM47	Trim47	393	S	GLGS(1)NEDGLQK	sp|Q8C0E3|TRI47_MOUSE E3 ubiquitin-protein ligase TRIM47 OS=Mus musculus OX=10090 GN=Trim47 PE=1 SV=2	1	1	2179300000	ISACASQWEQLRGLGSNEDGLQKLGSEDVES	X;X;X;X;X;X;X;X;X;X;X;X;X;X;X;Phospho (STY);X;X;X;X;X;X;X;X;X;X;X;X;X;X;X	4	2	0.11	202686	3.25741e-09	228.73	202.27	202.69
ADP/ATP translocase 1	Slc25a4	42	S	VKLLLQVQHAS(1)K	sp|P48962|ADT1_MOUSE ADP/ATP translocase 1 OS=Mus musculus OX=10090 GN=Slc25a4 PE=1 SV=4	1	1	2178000000	APIERVKLLLQVQHASKQISAEKQYKGIIDC	X;X;X;X;X;X;X;X;X;X;X;X;X;X;X;Phospho (STY);X;X;X;X;X;X;X;X;X;X;X;X;X;X;X	11	3	0.28074	105789	3.48511e-05	228.73	209.78	105.79
ATPase WRNIP1	Wrnip1	153	S	RPAAAAAAGSAS(1)PR	sp|Q91XU0|WRIP1_MOUSE ATPase WRNIP1 OS=Mus musculus OX=10090 GN=Wrnip1 PE=1 SV=2	1	1	2176000000	GMGKRPAAAAAAGSASPRSWDEAEAQEEEEA	X;Oxidation (M);X;X;X;X;X;X;X;X;X;X;X;X;X;Phospho (STY);X;X;X;X;X;X;X;X;X;X;X;X;X;X;X	12	2	0.26112	66159	7.70315e-08	169.3	136.24	169.3
Mitochondrial import receptor subunit TOM20 homolog	Tomm20	138	S	IVS(1)AQS(1)LAEDDVE	sp|Q9DCC8|TOM20_MOUSE Mitochondrial import receptor subunit TOM20 homolog OS=Mus musculus OX=10090 GN=Tomm20 PE=1 SV=1	1	1	2174200000	LTKLPTISQRIVSAQSLAEDDVE________	X;X;X;X;X;X;X;X;X;X;X;X;Phospho (STY);X;X;Phospho (STY);X;X;X;X;X;X;X;X;X;X;X;X;X;X;X	6	2	0.16426	641035	0.0117342	146.67	139.5	64104
OTU domain-containing protein 4	Otud4	1016	S	LQRPKEES(1)S(1)EDENEVSNILR	sp|B2RRE7|OTUD4_MOUSE OTU domain-containing protein 4 OS=Mus musculus OX=10090 GN=Otud4 PE=1 SV=1	1	1	2174000000	PGANSVDRLQRPKEESSEDENEVSNILRSGR	X;X;X;X;X;X;X;X;X;X;X;X;X;X;X;Phospho (STY);Phospho (STY);X;X;X;X;X;X;X;X;X;X;X;X;X;X	8	3	0.3318	160669	5.81392e-47	241.82	223.76	241.82
Protein PRRC2A	Prrc2a	782	T	ERGT(1)PPVDPK	sp|Q7TSC1|PRC2A_MOUSE Protein PRRC2A OS=Mus musculus OX=10090 GN=Prrc2a PE=1 SV=1	1	1	2173900000	EPFERHAPPLLRERGTPPVDPKLAWVGDVFT	X;X;X;X;X;X;X;X;X;X;X;X;X;X;X;Phospho (STY);X;X;X;X;X;X;X;X;X;X;X;X;X;X;X	4	2	-0.23862	113609	0.00105826	143.42	102.7	113.61
Alsin	Als2	486	S	RLS(1)LPGLLSQVS(1)PR	sp|Q920R0|ALS2_MOUSE Alsin OS=Mus musculus OX=10090 GN=Als2 PE=1 SV=3	1	1	2170900000	GGSRRLSLPGLLSQVSPRLLRKAARVKTRTV	X;X;X;X;X;X;Phospho (STY);X;X;X;X;X;X;X;X;Phospho (STY);X;X;X;X;X;X;X;X;X;X;X;X;X;X;X	12	3	-0.039059	968387	4.85717e-28	269.87	249.88	187.24
PDZ domain-containing protein 8	Pdzd8	532	S	RTPTTLSIKPLGAIS(1)PVLNR	sp|B9EJ80|PDZD8_MOUSE PDZ domain-containing protein 8 OS=Mus musculus OX=10090 GN=Pdzd8 PE=1 SV=1	1	1	2170600000	KRTPTTLSIKPLGAISPVLNRKLISGIHPPP	X;X;X;X;X;X;X;X;X;X;X;X;X;X;X;Phospho (STY);X;X;X;X;X;X;X;X;X;X;X;X;X;X;X	15	3	0.32729	942182	7.58516e-18	194.11	185.72	180.82
Caveolae-associated protein 1	Cavin1	129	S	TVRGS(1)LER	sp|O54724|CAVN1_MOUSE Caveolae-associated protein 1 OS=Mus musculus OX=10090 GN=Cavin1 PE=1 SV=1	1	1	2169600000	EKVRKVSVNVKTVRGSLERQAGQIKKLEVNE	X;X;X;X;X;X;Phospho (STY);X;X;X;X;X;X;X;X;Phospho (STY);X;X;X;X;X;X;X;X;X;X;X;X;X;X;X	5	3	-0.191	697296	0.00156618	139.15	72471	139.15
TBC1 domain family member 4	Tbc1d4	673	S	LNLQDGKAHGLRS(1)PLLR	sp|Q8BYJ6|TBCD4_MOUSE TBC1 domain family member 4 OS=Mus musculus OX=10090 GN=Tbc1d4 PE=1 SV=2	1	1	2167300000	RRKLNLQDGKAHGLRSPLLRQSSSEQCSIVP	X;X;X;X;X;X;X;X;X;X;X;X;X;X;X;Phospho (STY);X;X;X;X;X;Phospho (STY);Phospho (STY);Phospho (STY);X;X;X;X;X;X;X	13	4	0.7251	101707	1.0876e-06	133.25	118.55	101.71
BUD13 homolog	Bud13	148	S	HDT(1)PDPS(1)PPRKAR	sp|Q8R149|BUD13_MOUSE BUD13 homolog OS=Mus musculus OX=10090 GN=Bud13 PE=1 SV=1	1	1	2156600000	DTSPPRKARHDTPDPSPPRKARHDTPDTSPP	X;Phospho (STY);Phospho (STY);X;X;X;X;X;X;X;X;Phospho (STY);X;X;X;Phospho (STY);X;X;X;X;X;X;X;X;Phospho (STY);X;X;Phospho (STY);Phospho (STY);X;X	7	4	-0.91738	518878	0.000442506	172.74	167.15	51888
BUD13 homolog	Bud13	144	T	HDT(1)PDPS(1)PPRKAR	sp|Q8R149|BUD13_MOUSE BUD13 homolog OS=Mus musculus OX=10090 GN=Bud13 PE=1 SV=1	1	2	2152200000	HDTPDTSPPRKARHDTPDPSPPRKARHDTPD	X;X;Phospho (STY);X;X;Phospho (STY);Phospho (STY);X;X;X;X;X;X;X;X;Phospho (STY);X;X;X;Phospho (STY);X;X;X;X;X;X;X;X;Phospho (STY);X;X	3	4	-0.91738	518878	0.000442506	172.74	167.15	51888
Triosephosphate isomerase	Tpi1	209	S	VIADNVKDWS(1)K	sp|P17751|TPIS_MOUSE Triosephosphate isomerase OS=Mus musculus OX=10090 GN=Tpi1 PE=1 SV=4	1	1	2151100000	VFEQTKVIADNVKDWSKVVLAYEPVWAIGTG	X;X;X;X;X;X;X;X;X;X;X;X;X;X;X;Phospho (STY);X;X;X;X;X;X;X;X;X;X;X;X;X;X;X	10	2	0.19046	136801	1.64651e-05	187.1	162.14	136.8
Creatine kinase M-type	Ckm	35	T	VLT(1)PDLYNK	sp|P07310|KCRM_MOUSE Creatine kinase M-type OS=Mus musculus OX=10090 GN=Ckm PE=1 SV=1	1	1	2149500000	YPDLSKHNNHMAKVLTPDLYNKLRDKETPSG	X;X;X;X;Phospho (STY);X;X;X;X;X;X;X;X;X;X;Phospho (STY);X;X;X;X;X;X;X;X;X;X;X;X;X;X;X	3	2	0.82673	159494	2.20901	206.49	161.51	206.49
Serine/arginine repetitive matrix protein 1	Srrm1	913	T	KET(1)ES(1)EAEDDNLDDLER	sp|Q52KI8|SRRM1_MOUSE Serine/arginine repetitive matrix protein 1 OS=Mus musculus OX=10090 GN=Srrm1 PE=1 SV=2	1	1	2143800000	SAQEEPAAAPEPRKETESEAEDDNLDDLERH	X;X;X;X;X;X;X;X;X;X;X;X;X;X;X;Phospho (STY);X;Phospho (STY);X;X;X;X;X;X;X;X;X;X;X;X;X	3	2	-0.38742	940103	3.84532e-82	343.57	296.02	94.01
NADP-dependent malic enzyme, mitochondrial	Me3	600	S	EAMS(1)VQKV	sp|Q8BMF3|MAON_MOUSE NADP-dependent malic enzyme, mitochondrial OS=Mus musculus OX=10090 GN=Me3 PE=1 SV=2	1	1	2140300000	DSFSLDTYSWPKEAMSVQKV___________	X;X;X;X;X;X;X;X;X;X;X;X;X;X;Oxidation (M);Phospho (STY);X;X;X;X;X;X;X;X;X;X;X;X;X;X;X	4	2	0.80045	978572	0.000776726	176.33	127.9	97857
Microtubule-associated serine/threonine-protein kinase 2	Mast2	970	S	LLS(1)GDS(1)IEKR	sp|Q60592|MAST2_MOUSE Microtubule-associated serine/threonine-protein kinase 2 OS=Mus musculus OX=10090 GN=Mast2 PE=1 SV=1	1	1	2137800000	AISDLAVRRARHRLLSGDSIEKRTTRPVNKV	X;X;X;X;X;X;X;X;X;X;X;X;X;X;X;Phospho (STY);X;X;Phospho (STY);X;X;X;X;X;X;X;X;X;X;X;X	3	2	-0.43928	818775	0.467399	174.87	108.28	81877
Phosphatidylinositol 3,4,5-trisphosphate 5-phosphatase 1	Inpp5d	246	S	LFDQQLS(1)PGLRPRPQVPGEASPITMVAK	sp|Q9ES52|SHIP1_MOUSE Phosphatidylinositol 3,4,5-trisphosphate 5-phosphatase 1 OS=Mus musculus OX=10090 GN=Inpp5d PE=1 SV=2	1	1	2111900000	LPSLESLQRLFDQQLSPGLRPRPQVPGEASP	X;X;X;X;X;X;X;X;X;X;X;X;X;X;X;Phospho (STY);X;X;X;X;X;X;X;X;X;X;X;X;X;X;X	7	3	0.01289	133853	1.94516e-71	261.13	238.88	261.13
MAP7 domain-containing protein 1	Map7d1	95	S	S(1)RGPT(0.997)PT(0.003)ATGPR	sp|A2AJI0|MA7D1_MOUSE MAP7 domain-containing protein 1 OS=Mus musculus OX=10090 GN=Map7d1 PE=1 SV=1	1	2	2111500000	QPAPPQEECPSSEAKSRGPTPTATGPREAKP	X;X;X;X;X;X;X;X;X;X;X;Phospho (STY);X;X;X;Phospho (STY);X;X;X;Phospho (STY);X;Phospho (STY);X;X;X;X;X;X;X;X;X	1	2	-0.23477	869949	6.17522e-23	168.49	160.01	147.36
Nuclear ubiquitous casein and cyclin-dependent kinase substrate 1	Nucks1	58	S	NSQEDS(1)EDS(1)EEKDVK	sp|Q80XU3|NUCKS_MOUSE Nuclear ubiquitous casein and cyclin-dependent kinase substrate 1 OS=Mus musculus OX=10090 GN=Nucks1 PE=1 SV=1	1	1	2110100000	EAKNKRRSGKNSQEDSEDSEEKDVKTKKDDS	X;X;X;X;X;X;X;X;X;X;X;Phospho (STY);X;X;X;Phospho (STY);X;X;Phospho (STY);X;X;X;X;X;X;X;X;X;X;X;Phospho (STY)	6	2	0.20302	109.05	2.90836e-68	306.01	288.95	189.59
Tensin-2	Tns2	825	S	GYPSPGAHS(1)PR	sp|Q8CGB6|TNS2_MOUSE Tensin-2 OS=Mus musculus OX=10090 GN=Tns2 PE=1 SV=1	1	1	2108400000	GSPSEGRGYPSPGAHSPRAGSVSPGSPPYLQ	X;Phospho (STY);X;X;X;X;X;X;X;X;Phospho (STY);X;X;X;X;Phospho (STY);X;X;X;X;Phospho (STY);X;Phospho (STY);X;X;Phospho (STY);X;X;X;X;X	9	2	0.11014	752614	2.89902e-13	168.82	157.75	168.82
Dystonin	Dst	1381	S	AMVESQQKS(1)PVK	sp|Q91ZU6|DYST_MOUSE Dystonin OS=Mus musculus OX=10090 GN=Dst PE=1 SV=2	1	1	2101300000	LQTMTYRAMVESQQKSPVKRRRIQSSADLVI	X;X;X;X;X;X;X;X;Oxidation (M);X;X;X;X;X;X;Phospho (STY);X;X;X;X;X;X;X;X;X;X;X;X;X;X;X	9	2	-0.33457	125149	2.25604e-13	235.11	208.45	235.11
MICOS complex subunit Mic60	Immt	446	S	TFDS(1)AVAK	sp|Q8CAQ8|MIC60_MOUSE MICOS complex subunit Mic60 OS=Mus musculus OX=10090 GN=Immt PE=1 SV=1	1	1	2101000000	LALEKHKLEEKRTFDSAVAKALEHHRSEIQA	X;X;X;X;X;X;X;X;X;X;X;X;X;X;X;Phospho (STY);X;X;X;X;X;X;X;X;X;X;Phospho (STY);X;X;X;X	4	2	-0.31727	679321	0.00242773	125.18	69678	125.18
Plastin-1	Pls1	72	S	DGKIS(1)FEEFVS(1)LMQELK	sp|Q3V0K9|PLSI_MOUSE Plastin-1 OS=Mus musculus OX=10090 GN=Pls1 PE=1 SV=1	1	2	2100200000	EKILVVADNNKDGKISFEEFVSLMQELKSKD	X;X;X;X;X;X;X;X;X;X;X;X;X;X;X;Phospho (STY);X;X;X;X;X;Phospho (STY);X;Oxidation (M);X;X;X;X;X;X;X	5	4	-1207	473196	0.00186544	80609	60941	47.32
Plastin-1	Pls1	78	S	DGKIS(1)FEEFVS(1)LMQELK	sp|Q3V0K9|PLSI_MOUSE Plastin-1 OS=Mus musculus OX=10090 GN=Pls1 PE=1 SV=1	1	2	2100200000	ADNNKDGKISFEEFVSLMQELKSKDISKTFR	X;X;X;X;X;X;X;X;X;Phospho (STY);X;X;X;X;X;Phospho (STY);X;Oxidation (M);X;X;X;X;X;X;X;X;X;X;X;X;X	11	4	-1207	473196	0.00186544	80609	60941	47.32
START domain-containing protein 10	Stard10	284	S	AGGAGGEGS(1)DDDTSLT	sp|Q9JMD3|STA10_MOUSE START domain-containing protein 10 OS=Mus musculus OX=10090 GN=Stard10 PE=1 SV=1	1	1	2099600000	TESREERAGGAGGEGSDDDTSLT________	X;X;X;X;X;X;X;X;X;X;X;X;X;X;X;Phospho (STY);X;X;X;X;X;X;X;X;X;X;X;X;X;X;X	9	2	0.17254	824776	7.47546e-20	205.02	201.1	205.02
Actin filament-associated protein 1-like 1	Afap1l1	329	S	EVSRPIVGAEGLEVPRS(1)PVILCK	sp|Q8BZI0|AF1L1_MOUSE Actin filament-associated protein 1-like 1 OS=Mus musculus OX=10090 GN=Afap1l1 PE=1 SV=1	1	1	2087700000	VSRPIVGAEGLEVPRSPVILCKADQDKRLSQ	X;X;X;X;X;X;X;X;X;X;X;X;X;X;X;Phospho (STY);X;X;X;X;X;X;X;X;X;X;X;X;X;Phospho (STY);X	17	3	-0.20121	148782	2.66965e-77	272.92	257.91	272.92
SH3 domain-containing kinase-binding protein 1	Sh3kbp1	274	S	LRPRS(1)IEVENDFLPVEK	sp|Q8R550|SH3K1_MOUSE SH3 domain-containing kinase-binding protein 1 OS=Mus musculus OX=10090 GN=Sh3kbp1 PE=1 SV=1	1	1	2084400000	FGDIFKDKPIKLRPRSIEVENDFLPVEKTIG	X;X;X;X;X;X;X;X;X;X;X;X;X;X;X;Phospho (STY);X;X;X;X;X;X;X;X;X;X;X;X;X;X;X	5	3	-0.018009	134629	7.59843e-43	267.96	241.12	134.63
5'-AMP-activated protein kinase subunit beta-2	Prkab2	107	S	IPLIKS(1)HNDFVAILDLPEGEHQYK	sp|Q6PAM0|AAKB2_MOUSE 5'-AMP-activated protein kinase subunit beta-2 OS=Mus musculus OX=10090 GN=Prkab2 PE=1 SV=1	1	1	2077900000	SGSFNNWSTKIPLIKSHNDFVAILDLPEGEH	X;X;X;X;X;X;X;X;X;X;X;X;X;X;X;Phospho (STY);X;X;X;X;X;X;X;X;X;X;X;X;X;X;X	6	4	-0.13022	127874	9.50643e-16	160.01	148.49	155.15
Reticulon-4	Rtn4	344	S	VVKEDGVMS(1)PEK	sp|Q99P72|RTN4_MOUSE Reticulon-4 OS=Mus musculus OX=10090 GN=Rtn4 PE=1 SV=2	1	1	2074900000	SPATLTKVVKEDGVMSPEKTMDIFNEMKMSV	Phospho (STY);X;X;X;X;X;X;X;X;X;X;X;X;X;Oxidation (M);Phospho (STY);X;X;X;X;X;X;X;X;X;X;Oxidation (M);X;X;X;X	9	2	-0.20008	117081	2.09224e-19	264.85	243.1	117.08
IQ motif and SEC7 domain-containing protein 1	Iqsec1	179	S	MQFS(1)FEGPEK	sp|Q8R0S2|IQEC1_MOUSE IQ motif and SEC7 domain-containing protein 1 OS=Mus musculus OX=10090 GN=Iqsec1 PE=1 SV=2	1	1	2050300000	RMSRRIVLSNMRMQFSFEGPEKVHSSYFEGK	X;X;X;X;X;X;X;X;X;X;X;X;Oxidation (M);X;X;Phospho (STY);X;X;X;X;X;X;X;X;X;X;X;X;X;X;X	4	2	0.62751	124423	0.0152602	180.24	158.79	124.42
LIM and calponin homology domains-containing protein 1	Limch1	493	S	QQS(1)LPPPK	sp|Q3UH68|LIMC1_MOUSE LIM and calponin homology domains-containing protein 1 OS=Mus musculus OX=10090 GN=Limch1 PE=1 SV=2	1	1	2049300000	SFPNDPSPMKYLRQQSLPPPKFTATVETTIA	X;X;X;X;X;X;X;X;Oxidation (M);X;X;X;X;X;X;Phospho (STY);X;X;X;X;X;X;X;X;X;X;X;X;X;X;X	3	2	0.20378	132.25	7.08458e-17	196.07	126.44	132.25
Serine/arginine repetitive matrix protein 2	Srrm2	2052	S	NHS(1)GS(1)RT(0.933)PPVALS(0.053)S(0.012)S(0.003)R	sp|Q8BTI8|SRRM2_MOUSE Serine/arginine repetitive matrix protein 2 OS=Mus musculus OX=10090 GN=Srrm2 PE=1 SV=3	1	1	2048800000	SDRSRSATPPATRNHSGSRTPPVALSSSRMS	X;X;X;X;X;X;X;X;X;X;X;X;X;X;X;Phospho (STY);X;Phospho (STY);X;Phospho (STY);X;X;X;X;X;X;X;X;X;Oxidation (M);Phospho (STY)	3	2	0.37714	788759	0.0207309	135.64	125.86	117.29
RNA polymerase-associated protein CTR9 homolog	Ctr9	925	T	SKKGGEFDEFVNDDT(1)DDDLPVSK	sp|Q62018|CTR9_MOUSE RNA polymerase-associated protein CTR9 homolog OS=Mus musculus OX=10090 GN=Ctr9 PE=1 SV=2	1	1	2046400000	RSKKGGEFDEFVNDDTDDDLPVSKKKKRRKG	X;X;X;X;X;X;X;X;X;X;X;X;X;X;X;Phospho (STY);X;X;X;X;X;X;X;X;X;X;X;X;X;X;X	15	3	0.3872	141753	5.30741e-80	303.89	286.62	258.24
Rab11 family-interacting protein 5	Rab11fip5	296	S	SPSHSSWLSTEGGRDSIQS(1)PK	sp|Q8R361|RFIP5_MOUSE Rab11 family-interacting protein 5 OS=Mus musculus OX=10090 GN=Rab11fip5 PE=1 SV=2	1	1	2040100000	HSSWLSTEGGRDSIQSPKLLTHKRTYSDEAS	X;Phospho (STY);Phospho (STY);X;X;X;X;X;X;X;X;X;X;X;X;Phospho (STY);X;X;X;X;X;X;X;X;Phospho (STY);X;Phospho (STY);X;X;X;X	19	2	0.79543	941338	1.06093e-190	433.52	386.6	433.52
Protein IWS1 homolog	Iws1	345	S	AAVLS(1)DS(1)EDDAGNASAKK	sp|Q8C1D8|IWS1_MOUSE Protein IWS1 homolog OS=Mus musculus OX=10090 GN=Iws1 PE=1 SV=1	1	1	2032300000	DEEKVAKRKAAVLSDSEDDAGNASAKKSRVV	X;X;X;X;X;X;X;X;X;X;X;X;X;Phospho (STY);X;Phospho (STY);X;X;X;X;X;X;X;X;X;X;X;X;X;X;X	7	2	0.48234	138195	3.96914e-50	255.49	237.47	255.49
EH domain-binding protein 1	Ehbp1	1038	S	QRS(1)IQEDTK	sp|Q69ZW3|EHBP1_MOUSE EH domain-binding protein 1 OS=Mus musculus OX=10090 GN=Ehbp1 PE=1 SV=3	1	1	2031600000	FSQYVENRPEMKRQRSIQEDTKRGTEEKAEI	X;X;X;X;X;X;X;X;X;X;X;X;X;X;X;Phospho (STY);X;X;X;X;X;X;X;X;X;X;X;X;X;X;X	3	2	0.050392	185619	7.32159e-08	230.93	187.43	230.93
Ankyrin-1	Ank1	862	T	IPCVT(1)PETVVIR	sp|Q02357|ANK1_MOUSE Ankyrin-1 OS=Mus musculus OX=10090 GN=Ank1 PE=1 SV=2	1	1	2030200000	DQVVESPAIPRIPCVTPETVVIRSEDQEQAS	X;X;X;X;X;X;X;X;X;X;X;X;X;X;X;Phospho (STY);X;X;X;X;X;X;X;X;X;X;X;X;X;X;X	5	3	-0.1202	798554	3.12899e-18	219.74	193.46	190.37
Non-histone chromosomal protein HMG-14	Hmgn1	87	S	GKQADVADQQTTELPAENGET(0.001)ENQS(0.999)PAS(1)EEEKEAK	sp|P18608|HMGN1_MOUSE Non-histone chromosomal protein HMG-14 OS=Mus musculus OX=10090 GN=Hmgn1 PE=1 SV=2	1	1	2026500000	ELPAENGETENQSPASEEEKEAKSD______	X;X;X;X;X;X;X;X;Phospho (STY);X;X;X;Phospho (STY);X;X;Phospho (STY);X;X;X;X;X;X;X;X;X;X;X;X;X;X;X	28	3	0.56163	898007	5.88992e-234	408.8	394.25	331.84
Epsin-3	Epn3	257	S	SWKGDDS(1)PVANGAEPAGQR	sp|Q91W69|EPN3_MOUSE Epsin-3 OS=Mus musculus OX=10090 GN=Epn3 PE=1 SV=1	1	1	2022200000	RQEHEKGVRSWKGDDSPVANGAEPAGQRRQR	X;X;X;X;X;X;X;X;X;X;X;X;X;X;X;Phospho (STY);X;X;X;X;X;X;X;X;X;X;X;X;X;X;X	7	2	-0.53278	108486	4.50773e-34	228.15	206.31	228.15
Perilipin-5	Plin5	292	S	SHS(1)EVELETLALSR	sp|Q8BVZ1|PLIN5_MOUSE Perilipin-5 OS=Mus musculus OX=10090 GN=Plin5 PE=1 SV=1	1	1	2018400000	LWGSWSPCLENGRSHSEVELETLALSRSLTL	X;X;X;X;X;X;X;X;X;X;X;X;X;X;X;Phospho (STY);X;X;X;X;X;X;X;X;X;X;X;X;X;X;X	3	2	0.14482	695484	8.29562e-119	396.88	362.88	371.16
Phosphatidylinositol 4,5-bisphosphate 5-phosphatase A	Inpp5j	883	S	S(1)RS(1)PGLAR	sp|P59644|PI5PA_MOUSE Phosphatidylinositol 4,5-bisphosphate 5-phosphatase A OS=Mus musculus OX=10090 GN=Inpp5j PE=1 SV=2	1	1	2003200000	PKSRSPSPGKSKRHRSRSPGLARFPSLALHP	X;X;X;X;X;X;X;X;X;X;X;X;X;X;X;Phospho (STY);X;Phospho (STY);X;X;X;X;X;X;X;X;X;X;X;X;X	1	2	-0.48367	707284	0.236931	119.87	111.68	70728
Intersectin-1	Itsn1	685	S	LKREDS(1)VR	sp|Q9Z0R4|ITSN1_MOUSE Intersectin-1 OS=Mus musculus OX=10090 GN=Itsn1 PE=1 SV=2	1	1	2001100000	RPRKPHEEDRLKREDSVRKKEAEERAKPEMQ	X;X;X;X;X;X;X;X;X;X;X;X;X;X;X;Phospho (STY);X;X;X;X;X;X;X;X;X;X;X;X;X;X;X	6	3	0.13749	758194	0.00333683	125.23	85289	75819
GPN-loop GTPase 1	Gpn1	314	S	DMGSVALDPEAGKGNAS(1)PVLDPSDLILTR	sp|Q8VCE2|GPN1_MOUSE GPN-loop GTPase 1 OS=Mus musculus OX=10090 GN=Gpn1 PE=1 SV=1	1	1	1985100000	MGSVALDPEAGKGNASPVLDPSDLILTRGTL	Oxidation (M);X;Phospho (STY);X;X;X;X;X;X;X;X;X;X;X;X;Phospho (STY);X;X;X;X;X;X;X;X;X;X;X;X;X;X;X	17	3	-0.059389	647506	2.23049e-121	310.78	295.61	310.78
Phosphatidylinositol 4-kinase type 2-alpha	Pi4k2a	51	S	VAAAAGS(0.003)GPS(0.997)PPCS(1)PGHDRERQPLLDR	sp|Q2TBE6|P4K2A_MOUSE Phosphatidylinositol 4-kinase type 2-alpha OS=Mus musculus OX=10090 GN=Pi4k2a PE=1 SV=1	1	2	1984900000	VRVAAAAGSGPSPPCSPGHDRERQPLLDRAR	X;X;X;X;X;X;X;X;Phospho (STY);X;X;Phospho (STY);X;X;X;Phospho (STY);X;X;X;X;X;X;X;X;X;X;X;X;X;X;X	14	4	0.12547	732475	6.72212e-16	167.86	137.82	150.77
Sorbin and SH3 domain-containing protein 2	Sorbs2	251	S	EVPS(1)PVPPPHVPPRPR	sp|Q3UTJ2|SRBS2_MOUSE Sorbin and SH3 domain-containing protein 2 OS=Mus musculus OX=10090 GN=Sorbs2 PE=1 SV=2	1	1	1969400000	KSHSDNGTDAFKEVPSPVPPPHVPPRPRDQS	X;X;X;Phospho (STY);X;X;X;Phospho (STY);X;X;X;X;X;X;X;Phospho (STY);X;X;X;X;X;X;X;X;X;X;X;X;X;X;X	4	4	0.064647	825498	5.69969e-24	185.47	183.13	82.55
Proteasome inhibitor PI31 subunit	Psmf1	153	S	ANS(1)PPREFPPATAR	sp|Q8BHL8|PSMF1_MOUSE Proteasome inhibitor PI31 subunit OS=Mus musculus OX=10090 GN=Psmf1 PE=1 SV=1	1	1	1965100000	IITPIHEQWEKARANSPPREFPPATAREVDP	X;X;X;X;X;X;X;X;X;X;X;X;X;X;X;Phospho (STY);X;X;X;X;X;X;X;X;X;X;X;X;X;X;X	3	3	0.032084	165267	8.86252e-28	210.39	189.74	209.31
Serine/threonine-protein kinase Sgk3	Sgk3	126	S	HQS(1)DPS(1)EDEDER	sp|Q9ERE3|SGK3_MOUSE Serine/threonine-protein kinase Sgk3 OS=Mus musculus OX=10090 GN=Sgk3 PE=1 SV=1	1	2	1963200000	PDVRAFLQMDSPRHQSDPSEDEDERSTSKPH	X;X;X;X;X;X;X;X;X;X;X;X;X;X;X;Phospho (STY);X;X;Phospho (STY);X;X;X;X;X;X;X;X;X;X;X;X	3	2	-0.0075682	975513	1.86062e-19	185.21	177.12	97551
Inactive dual specificity phosphatase 27	Dusp27	503	S	REELDGDCS(1)EAGGR	sp|Q148W8|DUS27_MOUSE Inactive dual specificity phosphatase 27 OS=Mus musculus OX=10090 GN=Dusp27 PE=1 SV=1	1	1	1962800000	KYRSKSKREELDGDCSEAGGRVREDDEESVL	X;X;X;X;X;X;X;X;X;X;X;X;X;X;X;Phospho (STY);X;X;X;X;X;X;X;X;X;X;X;X;X;X;X	9	2	-0.37129	145458	0.000227371	150.11	128.56	145.46
Phosducin-like protein 3	Pdcl3	237	S	GPVPMRRDS(1)DS(1)EDD	sp|Q8BVF2|PDCL3_MOUSE Phosducin-like protein 3 OS=Mus musculus OX=10090 GN=Pdcl3 PE=1 SV=1	1	1	1954500000	LSSVRGPVPMRRDSDSEDD____________	X;X;X;X;X;X;X;X;X;Oxidation (M);X;X;X;Phospho (STY);X;Phospho (STY);X;X;X;X;X;X;X;X;X;X;X;X;X;X;X	11	3	-0.14783	567676	2.26416e-10	191.57	178.06	56768
ADP/ATP translocase 2	Slc25a5	42	S	VKLLLQVQHAS(1)K	sp|P51881|ADT2_MOUSE ADP/ATP translocase 2 OS=Mus musculus OX=10090 GN=Slc25a5 PE=1 SV=3	1	1	1951900000	APIERVKLLLQVQHASKQITADKQYKGIIDC	X;X;X;X;X;X;X;X;X;X;X;X;X;X;X;Phospho (STY);X;X;X;X;X;X;X;X;X;X;X;X;X;X;X	11	3	0.28074	105789	3.48511e-05	228.73	209.78	105.79
Junction-mediating and -regulatory protein	Jmy	108	S	KSQAWAEGGS(1)PR	sp|Q9QXM1|JMY_MOUSE Junction-mediating and -regulatory protein OS=Mus musculus OX=10090 GN=Jmy PE=1 SV=1	1	1	1945900000	RSPGPRKSQAWAEGGSPRSARSLKGDPPRGP	X;Phospho (STY);X;X;X;X;X;X;X;X;X;X;X;X;X;Phospho (STY);X;X;X;X;X;X;X;X;X;X;X;X;X;X;X	10	2	13899	156069	2.13568e-48	290.69	255.36	282.39
SLAIN motif-containing protein 2	Slain2	358	S	NSPRPS(1)PKQS(1)PR	sp|Q8CI08|SLAI2_MOUSE SLAIN motif-containing protein 2 OS=Mus musculus OX=10090 GN=Slain2 PE=1 SV=2	1	1	1945100000	FSPSPRNSPRPSPKQSPRNSPRSRSPARGIE	X;Phospho (STY);X;Phospho (STY);X;X;X;Phospho (STY);X;X;X;Phospho (STY);X;X;X;Phospho (STY);X;X;X;X;X;X;Phospho (STY);X;Phospho (STY);X;X;X;X;X;X	10	3	0.026803	108025	2.88974e-10	223.15	174	168.66
RUN and SH3 domain-containing protein 1	Rusc1	817	T	RGT(1)PPETPPEALVSSPGSVVQADR	sp|Q8BG26|RUSC1_MOUSE RUN and SH3 domain-containing protein 1 OS=Mus musculus OX=10090 GN=Rusc1 PE=1 SV=2	1	1	1944700000	WLPPTVSVLALVKRGTPPETPPEALVSSPGS	X;X;X;X;X;X;X;X;X;X;X;X;X;X;X;Phospho (STY);X;X;X;X;X;X;X;X;X;X;X;X;X;X;X	3	2	-0.30105	646105	6.05413e-41	220.33	206.31	205.8
Treacle protein	Tcof1	1216	S	ASAVS(1)PEKAPMTSK	sp|O08784|TCOF_MOUSE Treacle protein OS=Mus musculus OX=10090 GN=Tcof1 PE=1 SV=1	1	1	1940600000	NKKKKEQPVPRASAVSPEKAPMTSKAKSKLD	X;X;X;X;X;X;X;X;X;X;X;X;X;X;X;Phospho (STY);X;X;X;X;X;Oxidation (M);X;X;X;X;X;X;X;X;X	5	2	0.3627	101457	7.96559e-39	278.79	234.39	240.33
Alsin	Als2	477	S	RLS(1)LPGLLSQVS(1)PR	sp|Q920R0|ALS2_MOUSE Alsin OS=Mus musculus OX=10090 GN=Als2 PE=1 SV=3	1	2	1938700000	MDIREEELEGGSRRLSLPGLLSQVSPRLLRK	Oxidation (M);X;X;X;X;X;X;X;X;X;X;X;X;X;X;Phospho (STY);X;X;X;X;X;X;X;X;Phospho (STY);X;X;X;X;X;X	3	2	0.35296	153208	4.85717e-28	251.21	236.01	232.6
Dematin	Dmtn	226	S	KGAEEEEEEEDDDS(1)EEEIKAIR	sp|Q9WV69|DEMA_MOUSE Dematin OS=Mus musculus OX=10090 GN=Dmtn PE=1 SV=1	1	1	1937400000	SRKGAEEEEEEEDDDSEEEIKAIRERQKEEL	X;X;X;X;X;X;X;X;X;X;X;X;X;X;X;Phospho (STY);X;X;X;X;X;X;X;X;X;X;X;X;X;X;X	14	3	0.23584	145649	5.50532e-227	472.34	456.54	145.65
Macrophage-capping protein	Capg	341	S	YSPNTQVEILPQGRES(1)PIFK	sp|P24452|CAPG_MOUSE Macrophage-capping protein OS=Mus musculus OX=10090 GN=Capg PE=1 SV=2	1	1	1933300000	YSPNTQVEILPQGRESPIFKQFFKNWK____	X;X;X;X;X;X;X;X;X;X;X;X;X;X;X;Phospho (STY);X;X;X;X;X;X;X;X;X;X;X;X;X;X;X	16	2	0.25225	149777	6.45649e-35	226.56	195.34	226.56
Peroxiredoxin-5, mitochondrial	Prdx5	167	S	ATDLLLDDSLVS(1)LFGNRR	sp|P99029|PRDX5_MOUSE Peroxiredoxin-5, mitochondrial OS=Mus musculus OX=10090 GN=Prdx5 PE=1 SV=2	1	1	1925400000	AFGKATDLLLDDSLVSLFGNRRLKRFSMVID	X;X;X;X;X;X;X;X;X;X;X;X;X;X;X;Phospho (STY);X;X;X;X;X;X;X;X;X;X;X;X;X;X;X	12	3	0.68645	717982	3.01211e-68	301.27	286.12	284.65
Protein MRVI1	Mrvi1	382	S	GVS(1)WDSSPEEPGPLLQK	sp|Q9WUX5|MRVI1_MOUSE Protein MRVI1 OS=Mus musculus OX=10090 GN=Mrvi1 PE=1 SV=2	1	1	1908100000	ELRSPVSRPPLIRGVSWDSSPEEPGPLLQKV	X;X;X;X;X;X;X;X;X;X;X;X;X;X;X;Phospho (STY);X;X;X;X;X;X;X;X;X;X;X;X;X;X;X	3	2	0.26091	744792	1.37517e-94	347.54	326.19	245.69
Nucleosome assembly protein 1-like 4	Nap1l4	7	S	AENSLS(1)DGGPADSVEAAK	sp|Q78ZA7|NP1L4_MOUSE Nucleosome assembly protein 1-like 4 OS=Mus musculus OX=10090 GN=Nap1l4 PE=1 SV=1	1	1	1907300000	_________MAENSLSDGGPADSVEAAKNAS	X;X;X;X;X;X;X;X;X;X;X;X;X;X;X;Phospho (STY);X;X;X;X;X;X;X;X;X;X;X;X;X;X;X	6	2	0.48554	732541	1.90329e-78	312.63	272.15	304.62
Serine/threonine-protein kinase PRP4 homolog	Prpf4b	94	S	EVIEAS(1)DKEGLS(1)PAKR	sp|Q61136|PRP4B_MOUSE Serine/threonine-protein kinase PRP4 homolog OS=Mus musculus OX=10090 GN=Prpf4b PE=1 SV=3	1	1	1905200000	HKRKEVIEASDKEGLSPAKRTKLDDLALLED	X;X;X;X;X;X;X;X;X;Phospho (STY);X;X;X;X;X;Phospho (STY);X;X;X;X;X;X;X;X;X;X;X;X;X;X;X	12	3	0.015642	80412	3.67749e-26	216.65	187.55	80412
Rab GTPase-activating protein 1	Rabgap1	991	T	GVSDEDT(1)DEEKETLK	sp|A2AWA9|RBGP1_MOUSE Rab GTPase-activating protein 1 OS=Mus musculus OX=10090 GN=Rabgap1 PE=1 SV=1	1	1	1897200000	RVKGISSAKGVSDEDTDEEKETLKNQLREME	X;X;X;X;X;X;X;X;X;X;X;Phospho (STY);X;X;X;Phospho (STY);X;X;X;X;X;X;X;X;X;X;X;X;X;X;X	7	2	0.072488	154215	1.83482e-118	389.74	358.42	367.51
Glycylpeptide N-tetradecanoyltransferase 1	Nmt1	47	S	SGLS(1)PANDTGAK	sp|O70310|NMT1_MOUSE Glycylpeptide N-tetradecanoyltransferase 1 OS=Mus musculus OX=10090 GN=Nmt1 PE=1 SV=1	1	1	1896700000	DCENEEDNSHNRSGLSPANDTGAKKKKKKQK	X;X;X;X;X;X;X;X;X;X;X;X;X;X;X;Phospho (STY);X;X;X;X;X;X;X;X;X;X;X;X;X;X;X	4	2	0.032963	728537	8.81443e-19	255.63	219.63	210.73
Striated muscle-specific serine/threonine-protein kinase	Speg	554	S	AVS(1)PAATQPPPPSGAGK	sp|Q62407|SPEG_MOUSE Striated muscle-specific serine/threonine-protein kinase OS=Mus musculus OX=10090 GN=Speg PE=1 SV=2	1	1	1895900000	PLFSRPSTPKTSRAVSPAATQPPPPSGAGKS	X;X;X;Phospho (STY);X;X;Phospho (STY);Phospho (STY);X;X;X;X;X;X;X;Phospho (STY);X;X;X;X;X;X;X;X;X;X;X;X;X;X;X	3	2	0.040419	107357	1.84229e-41	259.29	231.83	227.67
Protein enabled homolog	Enah	144	S	QNS(1)QLPAQVQNGPSQEELEIQRR	sp|Q03173|ENAH_MOUSE Protein enabled homolog OS=Mus musculus OX=10090 GN=Enah PE=1 SV=2	1	1	1894900000	NLRCIFCGPTLPRQNSQLPAQVQNGPSQEEL	X;X;X;X;X;X;X;X;X;X;X;X;X;X;X;Phospho (STY);X;X;X;X;X;X;X;X;X;X;X;X;X;X;X	3	3	0.16404	167279	1.29001e-162	385.89	364.27	178.15
Angiotensin-converting enzyme	Ace	1305	S	RPHRGPQFGS(1)EVELR	sp|P09470|ACE_MOUSE Angiotensin-converting enzyme OS=Mus musculus OX=10090 GN=Ace PE=1 SV=3	1	1	1894300000	NHHSLRRPHRGPQFGSEVELRHS________	X;X;X;X;X;X;X;X;X;X;X;X;X;X;X;Phospho (STY);X;X;X;X;X;X;X;X;X;X;X;X;X;X;X	10	4	-0.13584	508308	1.89747e-09	222.73	161.51	50831
Titin	Ttn	262	S	S(1)RS(1)PT(0.998)PPS(0.002)IAAK	sp|A2ASS6|TITIN_MOUSE Titin OS=Mus musculus OX=10090 GN=Ttn PE=1 SV=1	1	2	1891100000	QLPHKTPPRIPPKPKSRSPTPPSIAAKAQLA	X;X;X;X;X;X;X;X;X;X;X;X;X;X;X;Phospho (STY);X;Phospho (STY);X;Phospho (STY);X;X;X;X;X;X;X;X;X;X;X	1	2	-0.013237	709662	0.0586276	160.98	118.51	135.5
Non-histone chromosomal protein HMG-14	Hmgn1	7	S	RKVS(1)ADGAAK	sp|P18608|HMGN1_MOUSE Non-histone chromosomal protein HMG-14 OS=Mus musculus OX=10090 GN=Hmgn1 PE=1 SV=2	1	1	1884600000	_________MPKRKVSADGAAKAEPKRRSAR	X;X;X;X;X;X;X;X;X;X;X;X;X;X;X;Phospho (STY);X;X;X;X;X;X;X;X;X;X;X;X;X;X;X	4	2	-0.56265	610419	2.16021e-10	200	170.76	61042
DnaJ homolog subfamily C member 21	Dnajc21	283	S	YEKEFGDGS(1)DENEVEDQEPR	sp|E9Q8D0|DJC21_MOUSE DnaJ homolog subfamily C member 21 OS=Mus musculus OX=10090 GN=Dnajc21 PE=1 SV=1	1	1	1882100000	LQEMEARYEKEFGDGSDENEVEDQEPRNGLD	X;X;X;X;X;X;X;X;X;X;X;X;X;X;X;Phospho (STY);X;X;X;X;X;X;X;X;X;X;X;X;X;X;X	9	2	0.53767	245141	1.32308e-168	404.07	384.68	404.07
Oxysterol-binding protein 2	Osbp2	284	S	TQSDDS(1)GDDDEEPAAPADNSELHHTLK	sp|Q5QNQ6|OSBP2_MOUSE Oxysterol-binding protein 2 OS=Mus musculus OX=10090 GN=Osbp2 PE=1 SV=1	1	1	1881000000	AKAKAIRVMKTQSDDSGDDDEEPAAPADNSE	X;X;X;X;X;X;X;X;Oxidation (M);X;X;X;Phospho (STY);X;X;Phospho (STY);X;X;X;X;X;X;X;X;X;X;X;X;X;X;X	6	3	0.34676	632328	5.57505e-86	277.83	269.52	277.83
Bcl2-associated agonist of cell death	Bad	155	S	RMS(1)DEFEGSFK	sp|Q61337|BAD_MOUSE Bcl2-associated agonist of cell death OS=Mus musculus OX=10090 GN=Bad PE=1 SV=1	1	1	1879800000	NLWAAQRYGRELRRMSDEFEGSFKGLPRPKS	X;X;X;X;X;X;X;X;X;X;X;X;X;X;Oxidation (M);Phospho (STY);X;X;X;X;X;X;X;X;X;X;X;X;X;X;Phospho (STY)	3	2	-0.45503	112084	5.39088e-26	283.03	191.91	283.03
60S acidic ribosomal protein P2	Rplp2	105	S	KEES(1)EES(1)DDDMGFGLFD	sp|P99027|RLA2_MOUSE 60S acidic ribosomal protein P2 OS=Mus musculus OX=10090 GN=Rplp2 PE=1 SV=3	1	1	1861800000	AAEEKKDEKKEESEESDDDMGFGLFD_____	X;X;X;X;X;X;X;X;X;X;X;X;Phospho (STY);X;X;Phospho (STY);X;X;X;Oxidation (M);X;X;X;X;X;X;X;X;X;X;X	7	2	0.38572	206634	8.35678e-23	214.24	209.03	206.63
Charged multivesicular body protein 3	Chmp3	200	S	APSKVTDALPEPEPAGAMAAS(1)EEGEEEEDEEDLEAMQSR	sp|Q9CQ10|CHMP3_MOUSE Charged multivesicular body protein 3 OS=Mus musculus OX=10090 GN=Chmp3 PE=1 SV=3	1	1	1861300000	TDALPEPEPAGAMAASEEGEEEEDEEDLEAM	X;X;X;X;X;X;X;X;X;X;X;X;Oxidation (M);X;X;Phospho (STY);X;X;X;X;X;X;X;X;X;X;X;X;X;X;Oxidation (M)	21	3	10244	110521	2.13278e-47	215.77	206.22	215.77
Mitochondrial fission regulator 1-like	Mtfr1l	100	S	NAS(1)VPNLR	sp|Q9CWE0|MFR1L_MOUSE Mitochondrial fission regulator 1-like OS=Mus musculus OX=10090 GN=Mtfr1l PE=1 SV=1	1	1	1860600000	HTWKPSPLIVMQRNASVPNLRGSEERLLALK	X;X;X;X;X;X;X;X;X;X;X;X;X;X;X;Phospho (STY);X;X;X;X;X;X;X;X;X;X;X;X;X;X;X	3	2	0.06995	133322	1.43389	165.15	126.38	133.32
SH3 and multiple ankyrin repeat domains protein 3	Shank3	482	S	AHS(1)PQGEGEIPLHRGEAVK	sp|Q4ACU6|SHAN3_MOUSE SH3 and multiple ankyrin repeat domains protein 3 OS=Mus musculus OX=10090 GN=Shank3 PE=1 SV=3	1	1	1855500000	YSAVPGRKFIAVKAHSPQGEGEIPLHRGEAV	X;X;X;X;X;X;X;X;X;X;X;X;X;X;X;Phospho (STY);X;X;X;X;X;X;X;X;X;X;X;X;X;X;X	3	3	0.23226	885042	1.05591e-10	172.74	146.76	88504
Microtubule-actin cross-linking factor 1	Macf1	3082	S	LNS(1)QES(1)DEEPQISDVPHISKGDMAAQITTR	sp|Q9QXZ0|MACF1_MOUSE Microtubule-actin cross-linking factor 1 OS=Mus musculus OX=10090 GN=Macf1 PE=1 SV=2	1	1	1853000000	KEPLSSEIPRPERLNSQESDEEPQISDVPHI	X;X;X;X;X;X;X;X;X;X;X;X;X;X;X;Phospho (STY);X;X;Phospho (STY);X;X;X;X;X;X;X;X;X;X;X;X	3	3	0.44386	190.19	3.2827e-124	307.28	299.52	307.28
Nuclear fragile X mental retardation-interacting protein 2	Nufip2	213	S	GADNDGS(1)GS(0.987)ES(0.013)GYTTPK	sp|Q5F2E7|NUFP2_MOUSE Nuclear fragile X mental retardation-interacting protein 2 OS=Mus musculus OX=10090 GN=Nufip2 PE=1 SV=1	1	1	1852800000	YITNGYMSKGADNDGSGSESGYTTPKKRKAR	X;X;X;X;X;X;X;X;X;X;X;X;X;X;X;Phospho (STY);X;Phospho (STY);X;X;X;X;X;X;X;X;X;X;X;X;X	7	2	-0.32903	863917	1.85258e-80	328.92	309.32	182.49
Smoothelin	Smtn	760	S	KELMKAQS(1)LPK	sp|Q921U8|SMTN_MOUSE Smoothelin OS=Mus musculus OX=10090 GN=Smtn PE=1 SV=2	1	1	1847400000	ERRQAEKKKELMKAQSLPKTSASQARKAMIE	X;X;X;X;X;X;X;X;X;X;X;X;X;X;X;Phospho (STY);X;X;X;X;X;X;X;X;X;X;X;X;X;X;X	8	3	21832	457899	0.00116003	159.14	108.99	45.79
Myosin-8	Myh8	1040	S	LEQQVDDLEGS(1)LEQEKK	sp|P13542|MYH8_MOUSE Myosin-8 OS=Mus musculus OX=10090 GN=Myh8 PE=2 SV=2	1	1	1842000000	KAKTKLEQQVDDLEGSLEQEKKLRMDLERAK	X;X;X;X;X;X;X;X;X;X;X;X;X;X;X;Phospho (STY);X;X;X;X;X;X;X;X;X;X;X;X;X;X;X	11	3	0.37595	186.7	1.20984e-79	331.47	240.01	186.7
Cdc42 effector protein 1	Cdc42ep1	121	S	NAIS(1)LPQLNQATYDSLVMGK	sp|Q91W92|BORG5_MOUSE Cdc42 effector protein 1 OS=Mus musculus OX=10090 GN=Cdc42ep1 PE=1 SV=1	1	1	1831800000	SPAPPPISPIIKNAISLPQLNQATYDSLVMG	X;X;X;X;X;X;X;X;X;X;X;X;X;X;X;Phospho (STY);X;X;X;X;X;X;X;X;X;X;X;X;X;Oxidation (M);X	4	2	0.59457	172808	5.74942e-91	324.79	283.57	254.32
E3 ubiquitin-protein ligase RBBP6	Rbbp6	1179	S	ISKVEGTEIVKPS(1)PK	sp|P97868|RBBP6_MOUSE E3 ubiquitin-protein ligase RBBP6 OS=Mus musculus OX=10090 GN=Rbbp6 PE=1 SV=5	1	1	1825900000	SMKISKVEGTEIVKPSPKRKMEGDVEKLERT	X;X;X;X;X;X;X;X;X;X;X;X;X;X;X;Phospho (STY);X;X;X;X;X;X;X;X;X;X;X;X;X;X;Phospho (STY)	13	3	-0.0092507	129947	3.42464e-39	274.16	242.94	246.67
Serine/arginine repetitive matrix protein 2	Srrm2	2648	S	SLSYS(1)PVER	sp|Q8BTI8|SRRM2_MOUSE Serine/arginine repetitive matrix protein 2 OS=Mus musculus OX=10090 GN=Srrm2 PE=1 SV=3	1	1	1824500000	RKPIDSLRDSRSLSYSPVERRQPSPQPSPRD	X;X;X;X;X;X;X;X;X;X;X;X;X;Phospho (STY);X;Phospho (STY);X;X;X;X;X;X;X;Phospho (STY);X;X;X;Phospho (STY);X;X;X	5	2	0.12	710097	0.000250173	159.83	113.67	159.83
Cullin-4A	Cul4a	10	S	KGS(1)VSALMGR	sp|Q3TCH7|CUL4A_MOUSE Cullin-4A OS=Mus musculus OX=10090 GN=Cul4a PE=1 SV=1	1	1	1820800000	______MADEGPRKGSVSALMGRTNGLTKPA	X;X;X;X;X;X;X;X;X;X;X;X;X;X;X;Phospho (STY);X;X;X;X;Oxidation (M);X;X;X;X;X;X;X;X;X;X	3	2	-0.74158	687669	2.69132e-05	178.49	159.17	178.49
Isocitrate dehydrogenase [NAD] subunit gamma 1, mitochondrial	Idh3g	130	S	S(1)RNNILR	sp|P70404|IDHG1_MOUSE Isocitrate dehydrogenase [NAD] subunit gamma 1, mitochondrial OS=Mus musculus OX=10090 GN=Idh3g PE=1 SV=1	1	1	1818400000	KGNIETNHNLPPSHKSRNNILRTSLDLYANV	X;X;X;X;X;X;X;X;X;X;X;X;X;X;X;Phospho (STY);X;X;X;X;X;X;X;X;X;X;X;X;X;X;X	1	2	-0.066529	109.29	0.0418303	145.16	66.64	109.29
MICOS complex subunit Mic60	Immt	355	S	VVS(1)QYHELVVQAR	sp|Q8CAQ8|MIC60_MOUSE MICOS complex subunit Mic60 OS=Mus musculus OX=10090 GN=Immt PE=1 SV=1	1	1	1817100000	VVKKVQAAQSEAKVVSQYHELVVQARDDFRK	X;X;X;X;X;X;X;X;X;Phospho (STY);X;X;X;X;X;Phospho (STY);X;X;X;X;X;X;X;X;X;X;X;X;X;X;X	3	2	0.11451	106.1	0.000218683	175.45	155.71	175.45
Cysteine-rich protein 2	Crip2	74	S	GVNIGGAGS(1)YIYEKPQTEAPQVTGPIEVPVVR	sp|Q9DCT8|CRIP2_MOUSE Cysteine-rich protein 2 OS=Mus musculus OX=10090 GN=Crip2 PE=1 SV=1	1	1	1815600000	ATLFGPKGVNIGGAGSYIYEKPQTEAPQVTG	X;X;X;X;X;X;X;X;X;X;X;X;X;X;X;Phospho (STY);X;X;X;X;X;X;X;X;X;X;X;X;X;X;X	9	3	-0.38185	106995	1.47E-95	287.58	277.25	275.17
Estradiol 17-beta-dehydrogenase 8	Hsd17b8	58	S	LLGSPGS(1)EDGAPR	sp|P50171|DHB8_MOUSE Estradiol 17-beta-dehydrogenase 8 OS=Mus musculus OX=10090 GN=Hsd17b8 PE=1 SV=2	1	1	1810500000	GAAAQDTVRLLGSPGSEDGAPRGKHAAFQAD	X;X;X;X;X;X;X;X;X;X;X;X;X;X;X;Phospho (STY);X;X;X;X;X;X;X;X;X;X;X;X;X;X;X	7	2	0.37446	682322	2.56812e-10	201.09	187.86	201.09
Myoglobin	Mb	71	T	HGCTVLT(1)ALGTILK	sp|P04247|MYG_MOUSE Myoglobin OS=Mus musculus OX=10090 GN=Mb PE=1 SV=3	1	1	1808900000	MKGSEDLKKHGCTVLTALGTILKKKGQHAAE	Oxidation (M);X;X;Phospho (STY);X;X;X;X;X;X;X;X;X;X;X;Phospho (STY);X;X;X;X;X;X;X;X;X;X;X;X;X;X;X	7	3	-0.51776	781815	2.12151e-69	329.41	303.71	198.95
GTP-binding protein REM 1	Rem1	262	S	RRAS(1)LGQR	sp|O35929|REM1_MOUSE GTP-binding protein REM 1 OS=Mus musculus OX=10090 GN=Rem1 PE=1 SV=1	1	1	1808600000	QDNAAPETPSPRRRASLGQRARRFLARLTAR	X;X;X;X;X;X;X;X;X;Phospho (STY);X;X;X;X;X;Phospho (STY);X;X;X;X;X;X;X;X;X;X;X;X;X;X;X	4	2	0.41919	939279	0.0063362	103.69	57668	93928
Pleckstrin homology-like domain family B member 1	Phldb1	585	S	KNS(1)ITEIS(1)DNEDELLEYHRR	sp|Q6PDH0|PHLB1_MOUSE Pleckstrin homology-like domain family B member 1 OS=Mus musculus OX=10090 GN=Phldb1 PE=1 SV=1	1	1	1808500000	RVPIPRERKNSITEISDNEDELLEYHRRQRQ	X;X;X;X;X;X;X;X;X;X;Phospho (STY);X;X;X;X;Phospho (STY);X;X;X;X;X;X;X;X;X;X;X;X;X;X;X	8	4	0.089996	961255	1.7235e-36	226.24	217.15	186.82
G-protein-signaling modulator 1	Gpsm1	543	S	AAQSSVTAS(1)PQTEEFFDLIASSQSR	sp|Q6IR34|GPSM1_MOUSE G-protein-signaling modulator 1 OS=Mus musculus OX=10090 GN=Gpsm1 PE=1 SV=3	1	1	1789000000	APSVEDRAAQSSVTASPQTEEFFDLIASSQS	X;X;X;X;X;X;X;X;X;X;X;Phospho (STY);X;X;X;Phospho (STY);X;X;X;X;X;X;X;X;X;X;X;X;X;X;X	9	2	-0.79566	645987	1.50349e-265	472.57	444.6	349.05
Heterogeneous nuclear ribonucleoprotein U	Hnrnpu	26	S	RLS(1)DKGLK	sp|Q8VEK3|HNRPU_MOUSE Heterogeneous nuclear ribonucleoprotein U OS=Mus musculus OX=10090 GN=Hnrnpu PE=1 SV=1	1	1	1786300000	LKVSELKEELKKRRLSDKGLKADLMDRLQAA	X;X;X;X;X;X;X;X;X;X;X;X;X;X;X;Phospho (STY);X;X;X;X;X;X;X;X;X;X;X;X;X;X;X	3	3	-0.11313	848822	0.00142159	171.76	102.38	84882
Ataxin-1	Atxn1	213	S	AAGLVNPGS(1)PPPPTQQNQYIHISSSPQSSGR	sp|P54254|ATX1_MOUSE Ataxin-1 OS=Mus musculus OX=10090 GN=Atxn1 PE=1 SV=2	1	1	1786000000	PQQHLSRAAGLVNPGSPPPPTQQNQYIHISS	X;X;X;X;X;X;X;X;X;X;X;X;X;X;X;Phospho (STY);X;X;X;X;X;X;X;X;X;X;X;X;X;Phospho (STY);Phospho (STY)	9	3	-0.14664	897079	6.19372e-170	355.39	338.87	355.39
ATP synthase subunit alpha, mitochondrial	Atp5f1a	517	S	FENAFLSHVIS(1)QHQSLLGNIR	sp|Q03265|ATPA_MOUSE ATP synthase subunit alpha, mitochondrial OS=Mus musculus OX=10090 GN=Atp5f1a PE=1 SV=1	1	1	1780700000	SKITKFENAFLSHVISQHQSLLGNIRSDGKI	Phospho (STY);X;X;X;X;X;X;X;X;X;X;X;X;X;X;Phospho (STY);X;X;X;X;X;X;X;X;X;X;X;X;X;X;X	11	3	0.77969	680136	8.88994e-147	361.9	346.77	278.86
SH2 domain-containing adapter protein E	She	80	S	KNS(1)AAELGASK	sp|Q8BSD5|SHE_MOUSE SH2 domain-containing adapter protein E OS=Mus musculus OX=10090 GN=She PE=1 SV=1	1	1	1778700000	ETGGAAPTPGKGRKNSAAELGASKASSGPPK	X;Phospho (STY);X;X;X;X;X;X;X;X;X;X;X;X;X;Phospho (STY);X;X;X;X;X;X;X;X;X;X;X;X;X;X;X	3	2	0.5087	164633	5.99161e-26	282.4	227.82	250.05
Tight junction protein ZO-2	Tjp2	173	S	S(1)RGRS(1)LER	sp|Q9Z0U1|ZO2_MOUSE Tight junction protein ZO-2 OS=Mus musculus OX=10090 GN=Tjp2 PE=1 SV=2	1	1	1778000000	HQRTQSRERERSRGRSLERGLDQEDYGRSRE	X;X;X;X;X;X;X;X;X;X;X;Phospho (STY);X;X;X;Phospho (STY);X;X;X;X;X;X;X;X;X;X;X;X;Phospho (STY);X;X	5	3	-0.19502	451835	0.00759524	94465	39381	45183
COP9 signalosome complex subunit 1	Gps1	454	S	SPPREGS(1)QGELTPANSQSR	sp|Q99LD4|CSN1_MOUSE COP9 signalosome complex subunit 1 OS=Mus musculus OX=10090 GN=Gps1 PE=1 SV=1	1	1	1773800000	VLRNQIHVKSPPREGSQGELTPANSQSRMST	X;X;X;X;X;X;X;X;X;X;X;X;X;X;X;Phospho (STY);X;X;X;X;X;X;X;X;X;X;X;X;X;X;X	7	2	-0.098622	722486	1.94924e-59	278.64	261.56	188.6
Pre-mRNA 3'-end-processing factor FIP1	Fip1l1	280	S	AES(1)PDLRR	sp|Q9D824|FIP1_MOUSE Pre-mRNA 3'-end-processing factor FIP1 OS=Mus musculus OX=10090 GN=Fip1l1 PE=1 SV=1	1	1	1768800000	SSSVGKWQDRYGRAESPDLRRLPGAIDVIGQ	X;X;X;X;X;X;X;X;X;X;X;X;X;X;X;Phospho (STY);X;X;X;X;X;X;X;X;X;X;X;X;X;X;X	3	3	0.20181	417957	0.000308145	185.72	136.28	41796
Sarcospan	Sspn	209	S	SLMAS(1)DGQLPKA	sp|Q62147|SSPN_MOUSE Sarcospan OS=Mus musculus OX=10090 GN=Sspn PE=1 SV=1	1	1	1764200000	YQVFYVGVGLRSLMASDGQLPKA________	X;X;X;X;X;X;X;X;X;X;X;X;X;Oxidation (M);X;Phospho (STY);X;X;X;X;X;X;X;X;X;X;X;X;X;X;X	5	2	0.10013	896384	2.50896	130.15	113.38	130.15
cAMP-specific 3',5'-cyclic phosphodiesterase 7B	Pde7b	426	S	RRGS(1)GQDLAGPAPETLEQTEGATP	sp|Q9QXQ1|PDE7B_MOUSE cAMP-specific 3',5'-cyclic phosphodiesterase 7B OS=Mus musculus OX=10090 GN=Pde7b PE=1 SV=1	1	1	1763300000	AQWKSLLSNQHRRRGSGQDLAGPAPETLEQT	X;X;X;X;X;X;X;X;X;X;X;X;X;X;X;Phospho (STY);X;X;X;X;X;X;X;X;X;X;X;X;X;X;X	4	3	0.24088	107188	1.12982e-80	277.72	263.26	277.72
Importin subunit alpha-4	Kpna3	56	S	RNVPQEES(1)LEDS(1)DVDADFK	sp|O35344|IMA4_MOUSE Importin subunit alpha-4 OS=Mus musculus OX=10090 GN=Kpna3 PE=1 SV=1	1	1	1756600000	RDEHLLKKRNVPQEESLEDSDVDADFKAQNV	X;X;X;X;X;X;X;X;X;X;X;X;X;X;X;Phospho (STY);X;X;X;Phospho (STY);X;X;X;X;X;X;X;X;X;X;X	8	3	-0.043746	83312	1.09231e-58	252.8	233.9	83312
60S acidic ribosomal protein P2	Rplp2	102	S	KEES(1)EES(1)DDDMGFGLFD	sp|P99027|RLA2_MOUSE 60S acidic ribosomal protein P2 OS=Mus musculus OX=10090 GN=Rplp2 PE=1 SV=3	1	1	1751800000	APAAAEEKKDEKKEESEESDDDMGFGLFD__	X;X;X;X;X;X;X;X;X;X;X;X;X;X;X;Phospho (STY);X;X;Phospho (STY);X;X;X;Oxidation (M);X;X;X;X;X;X;X;X	4	2	0.38572	206634	8.35678e-23	214.24	209.03	206.63
Plexin domain-containing protein 2	Plxdc2	507	S	FRRGS(1)GHPAYAEVEPVGEK	sp|Q9DC11|PXDC2_MOUSE Plexin domain-containing protein 2 OS=Mus musculus OX=10090 GN=Plxdc2 PE=1 SV=1	1	1	1751200000	ERRPSRWPAMKFRRGSGHPAYAEVEPVGEKE	X;X;X;X;X;X;X;X;X;X;X;X;X;X;X;Phospho (STY);X;X;X;X;X;X;X;X;X;X;X;X;X;X;X	5	3	-0.097802	912917	1.24284e-16	178.95	157.38	178.95
Pyridoxal-dependent decarboxylase domain-containing protein 1	Pdxdc1	687	T	VQGTGVT(1)PPPTPLGTR	sp|Q99K01|PDXD1_MOUSE Pyridoxal-dependent decarboxylase domain-containing protein 1 OS=Mus musculus OX=10090 GN=Pdxdc1 PE=1 SV=2	1	1	1748400000	STEYTYVHKVQGTGVTPPPTPLGTRSKQRLP	X;X;X;X;X;X;X;X;X;X;X;X;X;X;X;Phospho (STY);X;X;X;X;X;X;X;X;X;X;X;X;X;X;X	7	2	0.40896	770086	2.66755e-39	254.53	236.66	246.03
T-complex protein 1 subunit alpha	Tcp1	544	S	DDKHGS(1)YENAVHSGALDD	sp|P11983|TCPA_MOUSE T-complex protein 1 subunit alpha OS=Mus musculus OX=10090 GN=Tcp1 PE=1 SV=3	1	1	1744400000	DLIKLHPESKDDKHGSYENAVHSGALDD___	X;X;X;X;X;X;X;X;X;X;X;X;X;X;X;Phospho (STY);X;X;X;X;X;X;X;X;X;X;X;X;X;X;X	6	2	0.066985	120515	1.99807e-40	239.03	222.78	239.03
Myocyte-specific enhancer factor 2A	Mef2a	406	S	SEPIS(1)PPRDR	sp|Q60929|MEF2A_MOUSE Myocyte-specific enhancer factor 2A OS=Mus musculus OX=10090 GN=Mef2a PE=1 SV=2	1	1	1741200000	SINTNQNINIKSEPISPPRDRMTPSGFQQQQ	X;X;X;X;X;X;X;X;X;X;X;Phospho (STY);X;X;X;Phospho (STY);X;X;X;X;X;Oxidation (M);Phospho (STY);X;X;X;X;X;X;X;X	5	2	0.02823	110656	4.12291	158.3	102.85	158.02
Nuclear fragile X mental retardation-interacting protein 2	Nufip2	231	S	RNS(1)AKGCENLNLVQDK	sp|Q5F2E7|NUFP2_MOUSE Nuclear fragile X mental retardation-interacting protein 2 OS=Mus musculus OX=10090 GN=Nufip2 PE=1 SV=1	1	1	1739500000	ESGYTTPKKRKARRNSAKGCENLNLVQDKIM	X;X;X;X;X;X;X;X;X;X;X;X;X;X;X;Phospho (STY);X;X;X;X;X;X;X;X;X;X;X;X;X;X;X	3	2	-0.31368	190.67	2.73779e-57	294	263.93	190.67
Protein IWS1 homolog	Iws1	343	S	AAVLS(1)DS(1)EDDAGNASAKK	sp|Q8C1D8|IWS1_MOUSE Protein IWS1 homolog OS=Mus musculus OX=10090 GN=Iws1 PE=1 SV=1	1	1	1738200000	EGDEEKVAKRKAAVLSDSEDDAGNASAKKSR	X;X;X;X;X;X;X;X;X;X;X;X;X;X;X;Phospho (STY);X;Phospho (STY);X;X;X;X;X;X;X;X;X;X;X;X;X	5	2	0.58349	173465	3.96914e-50	255.49	237.47	255.2
Isocitrate dehydrogenase [NADP], mitochondrial	Idh2	423	S	DLAGCIHGLS(1)NVK	sp|P54071|IDHP_MOUSE Isocitrate dehydrogenase [NADP], mitochondrial OS=Mus musculus OX=10090 GN=Idh2 PE=1 SV=3	1	1	1737700000	SGAMTKDLAGCIHGLSNVKLNEHFLNTTDFL	Phospho (STY);X;X;Oxidation (M);X;X;X;X;X;X;X;X;X;X;X;Phospho (STY);X;X;X;X;X;X;X;X;X;X;X;X;X;X;X	10	2	0.43888	141861	1.2753e-47	233.08	222.56	141.86
Titin	Ttn	756	S	RPAS(1)EPHVVPQAVKPAVIQAPSETHIK	sp|A2ASS6|TITIN_MOUSE Titin OS=Mus musculus OX=10090 GN=Ttn PE=1 SV=1	1	1	1733400000	HISTTKVPEQPRRPASEPHVVPQAVKPAVIQ	X;X;X;X;X;X;X;X;X;X;X;X;X;X;X;Phospho (STY);X;X;X;X;X;X;X;X;X;X;X;X;X;X;X	4	5	0.06869	132.99	1.46708e-05	138.59	128.26	138.59
Thyroid hormone receptor-associated protein 3	Thrap3	924	S	WAHDKFS(1)GEEGEIEDDES(0.982)GT(0.018)ENREEK	sp|Q569Z6|TR150_MOUSE Thyroid hormone receptor-associated protein 3 OS=Mus musculus OX=10090 GN=Thrap3 PE=1 SV=1	1	1	1732300000	FRKSSTSPKWAHDKFSGEEGEIEDDESGTEN	X;X;X;Phospho (STY);Phospho (STY);Phospho (STY);Phospho (STY);X;X;X;X;X;X;X;X;Phospho (STY);X;X;X;X;X;X;X;X;X;X;Phospho (STY);X;X;X;X	7	3	0.69029	173958	6.94206e-162	371.51	358.91	229.91
TBC1 domain family member 2B	Tbc1d2b	959	S	ERDTSPDKGELVS(1)DEEEDT	sp|Q3U0J8|TBD2B_MOUSE TBC1 domain family member 2B OS=Mus musculus OX=10090 GN=Tbc1d2b PE=1 SV=2	1	1	1728000000	FLRERDTSPDKGELVSDEEEDT_________	X;X;X;X;X;X;X;X;X;X;X;X;X;X;X;Phospho (STY);X;X;X;X;X;X;X;X;X;X;X;X;X;X;X	13	2	0.17186	118862	1.57304e-157	401.44	388.88	401.44
Pleckstrin homology domain-containing family O member 2	Plekho2	493	S	ELVTLYRRS(1)AP	sp|Q8K124|PKHO2_MOUSE Pleckstrin homology domain-containing family O member 2 OS=Mus musculus OX=10090 GN=Plekho2 PE=1 SV=1	1	1	1725400000	GLVQKRKELVTLYRRSAP_____________	X;X;X;X;X;X;X;X;X;X;X;X;X;X;X;Phospho (STY);X;X;X;X;X;X;X;X;X;X;X;X;X;X;X	9	2	0.55304	993796	7.75697e-13	242.35	213.13	242.35
Programmed cell death protein 4	Pdcd4	457	S	RFVS(1)EGDGGR	sp|Q61823|PDCD4_MOUSE Programmed cell death protein 4 OS=Mus musculus OX=10090 GN=Pdcd4 PE=1 SV=1	1	1	1711000000	QLRDLCPSRGRKRFVSEGDGGRLKPESY___	X;X;X;X;X;X;X;X;X;X;X;X;X;X;X;Phospho (STY);X;X;X;X;X;X;X;X;X;X;X;X;X;X;X	4	2	0.21633	125542	0.0313433	187.51	154.32	125.54
RAC-alpha serine/threonine-protein kinase	Akt1	129	S	S(0.064)GS(0.936)PSDNS(1)GAEEMEVSLAKPK	sp|P31750|AKT1_MOUSE RAC-alpha serine/threonine-protein kinase OS=Mus musculus OX=10090 GN=Akt1 PE=1 SV=2	1	1	1710500000	EEETMDFRSGSPSDNSGAEEMEVSLAKPKHR	X;X;X;X;X;X;X;X;X;X;Phospho (STY);X;Phospho (STY);X;X;Phospho (STY);X;X;X;X;Oxidation (M);X;X;X;X;X;X;X;X;X;X	8	2	0.63124	107028	4.11699e-72	288.64	273.85	288.64
Kinesin-like protein KIF1C	Kif1c	1031	S	RNS(1)LDGGSR	sp|O35071|KIF1C_MOUSE Kinesin-like protein KIF1C OS=Mus musculus OX=10090 GN=Kif1c PE=1 SV=2	1	1	1707300000	RRPPSPRRPHRSRRNSLDGGSRSRGGGSTQP	X;X;X;X;Phospho (STY);X;X;X;X;X;X;X;X;X;X;Phospho (STY);X;X;X;X;X;X;X;X;X;X;X;X;X;X;X	3	2	0.17348	103963	1.20091e-06	200.42	99073	176.62
RNA-binding protein 26	Rbm26	127	S	RLNHS(1)PPQSSSR	sp|Q6NZN0|RBM26_MOUSE RNA-binding protein 26 OS=Mus musculus OX=10090 GN=Rbm26 PE=1 SV=2	1	1	1706200000	KEEEREKKFSRRLNHSPPQSSSRYRDNRSRD	X;X;X;X;X;X;X;X;X;X;X;X;X;X;X;Phospho (STY);X;X;X;X;X;X;X;X;X;X;X;X;X;X;X	5	3	0.2418	993458	0.00829628	172.43	172.43	169.98
Nuclear receptor-binding protein 2	Nrbp2	20	S	EREDES(1)EDESDILEESPCGR	sp|Q91V36|NRBP2_MOUSE Nuclear receptor-binding protein 2 OS=Mus musculus OX=10090 GN=Nrbp2 PE=1 SV=2	1	1	1702800000	EPAPRRGREREREDESEDESDILEESPCGRW	X;X;X;X;X;X;X;X;X;X;X;X;X;X;X;Phospho (STY);X;X;X;X;X;X;X;X;X;X;X;X;X;X;X	6	2	0.013599	104367	1.10193e-212	449	430.17	410.57
Plectin	Plec	1729	S	RAS(1)FAEK	sp|Q9QXS1|PLEC_MOUSE Plectin OS=Mus musculus OX=10090 GN=Plec PE=1 SV=3	1	1	1700600000	TAQRSAEVELQSKRASFAEKTAQLERTLQEE	X;X;X;X;X;X;X;X;X;X;X;X;X;X;X;Phospho (STY);X;X;X;X;X;X;X;X;X;X;X;X;X;X;X	3	2	0.60355	94801	0.0160118	131.09	83.43	94801
Heat shock 70 kDa protein 12B	Hspa12b	29	S	SPVPS(1)PPGS(1)PR	sp|Q9CZJ2|HS12B_MOUSE Heat shock 70 kDa protein 12B OS=Mus musculus OX=10090 GN=Hspa12b PE=1 SV=1	1	1	1697900000	ISSSPERSPVPSPPGSPRTQESCGIAPLTPS	X;Phospho (STY);Phospho (STY);X;X;X;X;Phospho (STY);X;X;X;Phospho (STY);X;X;X;Phospho (STY);X;X;X;X;X;X;X;X;X;X;X;X;Phospho (STY);X;Phospho (STY)	9	2	-0.19262	935927	3.64039e-45	229.34	215.42	154.1
Titin	Ttn	34097	S	PAEEYEDDAERRS(1)PT(1)PER	sp|A2ASS6|TITIN_MOUSE Titin OS=Mus musculus OX=10090 GN=Ttn PE=1 SV=1	1	1	1696500000	HPRPAEEYEDDAERRSPTPERTRPRSPSPVS	X;X;X;X;X;X;X;Phospho (STY);X;X;X;X;X;X;X;Phospho (STY);X;Phospho (STY);X;X;X;Phospho (STY);X;X;X;Phospho (STY);X;Phospho (STY);X;X;Phospho (STY)	13	3	-0.019294	713659	6.04953e-25	207.86	184.18	118.32
Vinculin	Vcl	579	S	ALASQLQDS(1)LK	sp|Q64727|VINC_MOUSE Vinculin OS=Mus musculus OX=10090 GN=Vcl PE=1 SV=4	1	1	1692900000	GESPQARALASQLQDSLKDLKAQMQEAMTQE	X;X;Phospho (STY);X;X;X;X;X;X;X;X;X;X;X;X;Phospho (STY);X;X;X;X;X;X;X;Oxidation (M);X;X;X;Oxidation (M);X;X;X	9	2	0.063847	160132	4.95747e-18	253.97	199.44	253.97
Very-long-chain (3R)-3-hydroxyacyl-CoA dehydratase 3	Hacd3	114	S	WLDES(1)DAEMELR	sp|Q8K2C9|HACD3_MOUSE Very-long-chain (3R)-3-hydroxyacyl-CoA dehydratase 3 OS=Mus musculus OX=10090 GN=Hacd3 PE=1 SV=2	1	1	1687400000	RPLFLAPDFDRWLDESDAEMELRAKEEERLN	X;X;X;X;X;X;X;X;X;X;X;X;X;X;X;Phospho (STY);X;X;X;Oxidation (M);X;X;X;X;X;X;X;X;X;X;X	5	2	0.27823	201382	2.85329e-07	201.38	185.03	201.38
28S ribosomal protein S28, mitochondrial	Mrps28	72	S	LES(1)PKPVESFASMLR	sp|Q9CY16|RT28_MOUSE 28S ribosomal protein S28, mitochondrial OS=Mus musculus OX=10090 GN=Mrps28 PE=1 SV=1	1	1	1686600000	ERHSDLQRKAELRLESPKPVESFASMLRHSP	X;X;X;X;X;X;X;X;X;X;X;X;X;X;X;Phospho (STY);X;X;X;X;X;X;X;X;X;Oxidation (M);X;X;X;X;X	3	3	-0.035814	114225	2.98969e-21	219.06	195.23	219.06
Armadillo repeat protein deleted in velo-cardio-facial syndrome homolog	Arvcf	337	S	AFEDTADDAGELIEERPPFPAATAPLAQPERGS(1)LGS(1)LDR	sp|P98203|ARVC_MOUSE Armadillo repeat protein deleted in velo-cardio-facial syndrome homolog OS=Mus musculus OX=10090 GN=Arvcf PE=1 SV=2	1	1	1674600000	AATAPLAQPERGSLGSLDRVVRRSPSVDSTR	X;X;X;X;X;X;X;X;X;X;X;X;Phospho (STY);X;X;Phospho (STY);X;X;X;X;X;X;X;Phospho (STY);X;Phospho (STY);X;X;X;X;X	36	4	0.57258	821336	2.59593e-92	283.23	273.16	274.72
Caveolin-1	Cav1	2	S	S(1)GGKYVDSEGHLYTVPIR	sp|P49817|CAV1_MOUSE Caveolin-1 OS=Mus musculus OX=10090 GN=Cav1 PE=1 SV=1	1	1	1673900000	______________MSGGKYVDSEGHLYTVP	X;X;X;X;X;X;X;X;X;X;X;X;X;X;X;Phospho (STY);X;X;X;X;X;X;Phospho (STY);X;X;X;X;Phospho (STY);Phospho (STY);X;X	1	3	0.13707	128354	4.01497e-50	256.84	230.06	252.75
MICOS complex subunit Mic60	Immt	320	T	EIAGAT(1)PHITAAEGR	sp|Q8CAQ8|MIC60_MOUSE MICOS complex subunit Mic60 OS=Mus musculus OX=10090 GN=Immt PE=1 SV=1	1	1	1671800000	KTIIEDAKKREIAGATPHITAAEGRLHNMIV	X;X;X;X;X;X;X;X;X;X;X;X;X;X;X;Phospho (STY);X;X;X;X;X;X;X;X;X;X;X;X;Oxidation (M);X;X	6	2	0.12377	108743	4.82734e-38	276.3	236.29	276.3
SH2 domain-containing adapter protein E	She	64	S	KNS(1)ETGGAAPTPGK	sp|Q8BSD5|SHE_MOUSE SH2 domain-containing adapter protein E OS=Mus musculus OX=10090 GN=She PE=1 SV=1	1	1	1668200000	ERARPGGAGGKPRKNSETGGAAPTPGKGRKN	X;X;X;X;X;X;X;X;X;X;X;X;X;X;X;Phospho (STY);X;X;X;X;X;X;X;X;X;X;X;X;X;X;X	3	2	0.14345	67.27	1.21147e-38	271.19	200.11	268.08
Guanine nucleotide exchange protein SMCR8	Smcr8	416	S	VLISVGS(1)YK	sp|Q3UMB5|SMCR8_MOUSE Guanine nucleotide exchange protein SMCR8 OS=Mus musculus OX=10090 GN=Smcr8 PE=1 SV=2	1	1	1665000000	PVEECPIPKVLISVGSYKSSVESVLIKMEQE	X;X;X;X;X;X;X;X;X;X;X;X;X;X;X;Phospho (STY);X;X;X;X;X;X;X;X;X;X;X;X;X;X;X	7	2	0.28361	769999	0.000222173	170.02	146.03	163.9
Leiomodin-2	Lmod2	15	S	YES(1)IDEDELLASLSPEELK	sp|Q3UHZ5|LMOD2_MOUSE Leiomodin-2 OS=Mus musculus OX=10090 GN=Lmod2 PE=1 SV=1	1	1	1664800000	_MSTFGYRRGLSKYESIDEDELLASLSPEEL	X;X;X;X;X;X;X;X;X;X;X;Phospho (STY);X;X;X;Phospho (STY);X;X;X;X;X;X;X;X;X;X;X;X;X;X;X	3	2	-0.6336	166248	9.73579e-121	367.31	336.76	367.31
Zinc finger CCCH domain-containing protein 18	Zc3h18	888	S	KRPLS(1)PQSK	sp|Q0P678|ZCH18_MOUSE Zinc finger CCCH domain-containing protein 18 OS=Mus musculus OX=10090 GN=Zc3h18 PE=1 SV=1	1	1	1664500000	NAKAPAAPADRKRPLSPQSKGSSKVTSVPGK	X;X;X;X;X;X;X;X;X;X;X;X;X;X;X;Phospho (STY);X;X;X;X;X;X;X;X;X;X;X;X;X;X;X	5	3	-0.10829	929083	2.31155	205.12	131.28	146.36
Multivesicular body subunit 12A	Mvb12a	168	S	GLS(1)LDPPKEPSKGSHPER	sp|Q78HU3|MB12A_MOUSE Multivesicular body subunit 12A OS=Mus musculus OX=10090 GN=Mvb12a PE=1 SV=1	1	1	1664500000	PVPKPRTLSQDMRGLSLDPPKEPSKGSHPER	X;X;X;X;X;X;X;X;X;X;X;X;X;X;X;Phospho (STY);X;X;X;X;X;X;X;X;X;X;X;X;X;X;X	3	3	0.20412	960806	5.64146e-11	176.57	161.15	163.64
OTU domain-containing protein 7B	Otud7b	100	S	GIS(1)HASS(0.028)S(0.972)IVSLAR	sp|B2RUR8|OTU7B_MOUSE OTU domain-containing protein 7B OS=Mus musculus OX=10090 GN=Otud7b PE=1 SV=1	1	1	1659000000	RQDDVIQEKRLSRGISHASSSIVSLARSHVS	X;X;X;X;X;X;X;X;X;X;X;X;X;X;X;Phospho (STY);X;X;X;Phospho (STY);Phospho (STY);X;X;X;X;X;X;X;X;X;X	3	2	-0.02655	978574	1.92186e-31	259.68	228.53	174.62
26S proteasome non-ATPase regulatory subunit 11	Psmd11	14	S	AQS(1)LLSTDR	sp|Q8BG32|PSD11_MOUSE 26S proteasome non-ATPase regulatory subunit 11 OS=Mus musculus OX=10090 GN=Psmd11 PE=1 SV=3	1	1	1658100000	__MAAAAVVEFQRAQSLLSTDREASIDILHS	X;X;X;X;X;X;X;X;X;X;X;X;X;X;X;Phospho (STY);X;X;X;X;X;X;X;X;X;X;X;X;X;X;X	3	2	0.042972	790218	1.04386e-48	233.8	227.31	139.78
Dystonin	Dst	2862	S	NVQTGLTES(1)PVLLETLAEIFDTPASK	sp|Q91ZU6|DYST_MOUSE Dystonin OS=Mus musculus OX=10090 GN=Dst PE=1 SV=2	1	1	1651900000	TLEGEAKNVQTGLTESPVLLETLAEIFDTPA	X;X;X;X;X;X;X;X;X;X;X;X;X;X;X;Phospho (STY);X;X;X;X;X;X;X;X;X;X;X;X;X;X;X	9	2	0.53407	843912	0	519.72	480.85	425.96
Histone-lysine N-methyltransferase 2D	Kmt2d	4789	S	ALS(1)PVIPIIPR	sp|Q6PDK2|KMT2D_MOUSE Histone-lysine N-methyltransferase 2D OS=Mus musculus OX=10090 GN=Kmt2d PE=1 SV=2	1	1	1651000000	PQLGSGRWEQDNRALSPVIPIIPRTGIPVFP	X;X;X;X;X;X;X;X;X;X;X;X;X;X;X;Phospho (STY);X;X;X;X;X;X;X;X;X;X;X;X;X;X;X	3	2	0.13979	164485	0.331152	169.82	165.04	164.48
Ubiquitin-associated domain-containing protein 1	Ubac1	98	S	RVPS(1)PLPK	sp|Q8VDI7|UBAC1_MOUSE Ubiquitin-associated domain-containing protein 1 OS=Mus musculus OX=10090 GN=Ubac1 PE=1 SV=2	1	1	1651000000	IQDQDVLLLIKKRVPSPLPKMADVSAEEKKK	X;X;X;X;X;X;X;X;X;X;X;X;X;X;X;Phospho (STY);X;X;X;X;X;X;X;X;X;X;X;X;X;X;X	4	2	-0.56962	912151	0.000691629	128.85	62791	91215
Forkhead box protein K1	Foxk1	431	S	EGS(1)PIPHDPDLGSK	sp|P42128|FOXK1_MOUSE Forkhead box protein K1 OS=Mus musculus OX=10090 GN=Foxk1 PE=1 SV=2	1	1	1648200000	RSSGLQTPECLSREGSPIPHDPDLGSKLASV	X;X;X;X;X;X;Phospho (STY);X;X;X;X;Phospho (STY);X;X;X;Phospho (STY);X;X;X;X;X;X;X;X;X;X;X;X;X;X;X	3	2	-0.092642	237989	1.79708e-47	293.8	262.65	267.13
Solute carrier family 12 member 7	Slc12a7	973	T	TQAPPT(1)PDKVQMTWTK	sp|Q9WVL3|S12A7_MOUSE Solute carrier family 12 member 7 OS=Mus musculus OX=10090 GN=Slc12a7 PE=1 SV=1	1	1	1646100000	TASHTTATARTQAPPTPDKVQMTWTKEKLIA	X;X;X;X;X;X;X;X;X;X;X;X;X;X;X;Phospho (STY);X;X;X;X;X;Oxidation (M);Phospho (STY);X;X;X;X;X;X;X;X	6	3	-0.30881	698073	8.40404e-26	230.32	199.49	173.21
Serine/threonine-protein kinase Nek3	Nek3	477	T	LDEEDT(1)DFEEDNENPDWVSELKK	sp|Q9R0A5|NEK3_MOUSE Serine/threonine-protein kinase Nek3 OS=Mus musculus OX=10090 GN=Nek3 PE=1 SV=2	1	1	1641900000	MLDPERFEPRLDEEDTDFEEDNENPDWVSEL	X;X;X;X;X;X;X;X;X;X;X;X;X;X;X;Phospho (STY);X;X;X;X;X;X;X;X;X;X;X;X;X;X;X	6	3	0.59444	186.89	3.67138e-117	340.65	340.65	281.85
Dihydropyrimidinase-related protein 3	Dpysl3	514	T	GGT(1)PAGS(0.006)T(0.27)RGS(0.564)PT(0.16)RPNPPVR	sp|Q62188|DPYL3_MOUSE Dihydropyrimidinase-related protein 3 OS=Mus musculus OX=10090 GN=Dpysl3 PE=1 SV=1	1	2	1631500000	YDGPVFDLTTTPKGGTPAGSTRGSPTRPNPP	X;X;X;X;X;X;X;X;X;Phospho (STY);Phospho (STY);X;X;X;X;Phospho (STY);X;X;X;Phospho (STY);Phospho (STY);X;X;Phospho (STY);X;Phospho (STY);X;X;X;X;X	3	3	-0.33397	924318	1.85436e-10	163.46	144.56	153.23
Eukaryotic translation initiation factor 4E-binding protein 1	Eif4ebp1	64	S	NS(1)PVAKT(1)PPK	sp|Q60876|4EBP1_MOUSE Eukaryotic translation initiation factor 4E-binding protein 1 OS=Mus musculus OX=10090 GN=Eif4ebp1 PE=1 SV=3	1	1	1628900000	TRIIYDRKFLMECRNSPVAKTPPKDLPAIPG	Phospho (STY);X;X;X;X;X;X;X;X;X;Oxidation (M);X;X;X;X;Phospho (STY);X;X;X;X;Phospho (STY);X;X;X;X;X;X;X;X;X;X	2	2	-0.10439	785642	3.8341e-13	174.95	116.67	78564
Cyclin-dependent kinase 18	Cdk18	66	S	RFS(1)MEDLNKR	sp|Q04899|CDK18_MOUSE Cyclin-dependent kinase 18 OS=Mus musculus OX=10090 GN=Cdk18 PE=1 SV=1	1	1	1624300000	SPGMQYQQRQNQRRFSMEDLNKRLSLPMDIR	Phospho (STY);X;X;Oxidation (M);X;X;X;X;X;X;X;X;X;X;X;Phospho (STY);Oxidation (M);X;X;X;X;X;X;X;Phospho (STY);X;X;X;X;X;X	3	3	-0.18277	119253	0.000152044	156.02	112.57	119.25
Myc box-dependent-interacting protein 1	Bin1	304	S	GNKSPSPPPDGS(1)PAATPEIR	sp|O08539|BIN1_MOUSE Myc box-dependent-interacting protein 1 OS=Mus musculus OX=10090 GN=Bin1 PE=1 SV=1	1	1	1624000000	APEKGNKSPSPPPDGSPAATPEIRVNHEPEP	X;X;X;X;X;X;X;Phospho (STY);X;Phospho (STY);X;X;X;X;X;Phospho (STY);X;X;X;Phospho (STY);X;X;X;X;X;X;X;X;X;X;X	12	2	0.22692	648412	6.97806e-90	307.93	288.64	307.93
Caveolae-associated protein 1	Cavin1	120	S	VRKVS(1)VNVK	sp|O54724|CAVN1_MOUSE Caveolae-associated protein 1 OS=Mus musculus OX=10090 GN=Cavin1 PE=1 SV=1	1	1	1618300000	TSNTVSKLLEKVRKVSVNVKTVRGSLERQAG	X;X;X;X;X;X;X;X;X;X;X;X;X;X;X;Phospho (STY);X;X;X;X;X;X;X;X;Phospho (STY);X;X;X;X;X;X	5	3	0.17694	107092	0.00028376	142.89	112.71	107.09
Nestin	Nes	1837	S	APLVGS(1)PVHLGPSQPLK	sp|Q6P5H2|NEST_MOUSE Nestin OS=Mus musculus OX=10090 GN=Nes PE=1 SV=1	1	1	1617700000	IPLQEQGTLKAPLVGSPVHLGPSQPLKFTLS	X;X;X;X;X;X;X;X;X;X;X;X;X;X;X;Phospho (STY);X;X;X;X;X;X;X;X;X;X;X;X;X;X;X	6	2	0.54474	951952	1.4558e-35	248.13	226.46	248.13
OCIA domain-containing protein 1	Ociad1	193	S	YEPIPFSASMNESTPTGITDHIAQGPEPNLEES(1)PKRK	sp|Q9CRD0|OCAD1_MOUSE OCIA domain-containing protein 1 OS=Mus musculus OX=10090 GN=Ociad1 PE=1 SV=1	1	1	1614600000	ITDHIAQGPEPNLEESPKRKGVTYEELRSKN	X;X;X;X;X;X;X;X;X;X;X;X;X;X;X;Phospho (STY);X;X;X;X;X;X;X;X;X;X;X;X;X;X;X	33	4	0.80232	147208	1.13922e-199	363.46	353.72	363.46
Titin	Ttn	2078	S	IELS(1)PS(1)MEAPK	sp|A2ASS6|TITIN_MOUSE Titin OS=Mus musculus OX=10090 GN=Ttn PE=1 SV=1	1	1	1608600000	GKITIPTFKPERIELSPSMEAPKIFERIQSQ	X;X;X;X;X;X;X;X;X;X;X;X;X;X;X;Phospho (STY);X;Phospho (STY);Oxidation (M);X;X;X;X;X;X;X;X;X;X;Phospho (STY);X	4	2	-0.22744	842973	0.328236	169.89	118.62	84297
Nuclear factor of activated T-cells, cytoplasmic 2	Nfatc2	136	S	GRDAGLS(1)PEQPALALAGVAASPR	sp|Q60591|NFAC2_MOUSE Nuclear factor of activated T-cells, cytoplasmic 2 OS=Mus musculus OX=10090 GN=Nfatc2 PE=1 SV=3	1	1	1608300000	LMQAGGALRGRDAGLSPEQPALALAGVAASP	X;X;X;X;X;X;X;X;X;X;X;X;X;X;X;Phospho (STY);X;X;X;X;X;X;X;X;X;X;X;X;X;X;X	7	3	-0.85902	169098	2.37364e-90	312.9	296.78	174.98
Nucleolar and coiled-body phosphoprotein 1	Nolc1	563	S	AAKES(1)EEEEEEEETEEKK	sp|E9Q5C9|NOLC1_MOUSE Nucleolar and coiled-body phosphoprotein 1 OS=Mus musculus OX=10090 GN=Nolc1 PE=1 SV=1	1	1	1608100000	ANGTPASLNGKAAKESEEEEEEEETEEKKKA	X;X;X;X;X;X;X;X;X;X;X;X;X;X;X;Phospho (STY);X;X;X;X;X;X;X;X;X;X;X;X;X;X;X	5	3	-0.10022	163395	5.13007e-270	496.33	478.83	228.6
High affinity cAMP-specific and IBMX-insensitive 3',5'-cyclic phosphodiesterase 8A	Pde8a	452	S	RFS(1)GNEYILATK	sp|O88502|PDE8A_MOUSE High affinity cAMP-specific and IBMX-insensitive 3',5'-cyclic phosphodiesterase 8A OS=Mus musculus OX=10090 GN=Pde8a PE=1 SV=1	1	1	1603200000	TDLVGGLMSDGLRRFSGNEYILATKNLPPLS	X;X;X;X;X;X;X;X;X;X;X;X;X;X;X;Phospho (STY);X;X;X;X;X;X;X;X;X;X;X;X;X;X;X	3	2	0.24123	105935	1.06643e-09	219.89	178.95	187.71
E3 SUMO-protein ligase RanBP2	Ranbp2	2505	S	NRPGYVS(1)EEEEDDEDYEMAVK	sp|Q9ERU9|RBP2_MOUSE E3 SUMO-protein ligase RanBP2 OS=Mus musculus OX=10090 GN=Ranbp2 PE=1 SV=2	1	1	1599800000	LPSTFFCYKNRPGYVSEEEEDDEDYEMAVKK	X;X;X;X;X;X;X;X;X;X;X;X;X;X;X;Phospho (STY);X;X;X;X;X;X;X;X;X;X;Oxidation (M);X;X;X;X	7	2	0.18067	121.57	1.37575e-69	282.05	265.95	282.05
Nebulette	Nebl	13	T	MKVPVSGDVKEET(1)EEENVEQEENQEAK	sp|Q0II04|NEBL_MOUSE Nebulette OS=Mus musculus OX=10090 GN=Nebl PE=1 SV=1	1	1	1598500000	___MKVPVSGDVKEETEEENVEQEENQEAKV	X;X;X;Oxidation (M);X;X;X;X;X;X;X;X;X;X;X;Phospho (STY);X;X;X;X;X;X;X;X;X;X;X;X;X;X;X	13	3	0.15645	95068	2.31475e-102	300.48	279.75	274.67
Secreted phosphoprotein 24	Spp2	174	S	DRS(1)LEIMRR	sp|Q8K1I3|SPP24_MOUSE Secreted phosphoprotein 24 OS=Mus musculus OX=10090 GN=Spp2 PE=1 SV=2	1	1	1596000000	GFLSDESRSEQFRDRSLEIMRRGQPPAHRRF	X;X;X;Phospho (STY);X;X;Phospho (STY);X;X;X;X;X;X;X;X;Phospho (STY);X;X;X;Oxidation (M);X;X;X;X;X;X;X;X;X;X;X	3	3	-0.25162	111717	0.527527	156.01	106.24	111.72
Host cell factor 1	Hcfc1	6	S	ASAVS(1)PANLPAVLLQPR	sp|Q61191|HCFC1_MOUSE Host cell factor 1 OS=Mus musculus OX=10090 GN=Hcfc1 PE=1 SV=2	1	1	1595600000	__________MASAVSPANLPAVLLQPRWKR	X;X;X;X;X;X;X;X;X;X;X;X;X;X;X;Phospho (STY);X;X;X;X;X;X;X;X;X;X;X;X;X;X;X	5	2	0.20681	751687	2.3281e-59	298.79	281.04	254.72
SLAIN motif-containing protein 2	Slain2	48	S	SGAVQGAGLLGPGS(1)PAR	sp|Q8CI08|SLAI2_MOUSE SLAIN motif-containing protein 2 OS=Mus musculus OX=10090 GN=Slain2 PE=1 SV=2	1	1	1588600000	SRSGAVQGAGLLGPGSPARVGVSTPSSGAAS	X;X;X;X;X;X;X;X;X;X;X;X;X;X;X;Phospho (STY);X;X;X;X;X;X;Phospho (STY);Phospho (STY);X;Phospho (STY);Phospho (STY);X;X;X;Phospho (STY)	14	2	-0.036137	190893	4.48419e-34	240.68	215.47	212.34
Serine/threonine-protein kinase 3	Stk3	316	S	RHEEQQRELEEEEENS(1)DEDELDSHTMVK	sp|Q9JI10|STK3_MOUSE Serine/threonine-protein kinase 3 OS=Mus musculus OX=10090 GN=Stk3 PE=1 SV=1	1	1	1588500000	RHEEQQRELEEEEENSDEDELDSHTMVKTSS	X;X;X;X;X;X;X;X;X;X;X;X;X;X;X;Phospho (STY);X;X;X;X;X;X;X;X;X;Oxidation (M);X;X;X;X;X	16	4	-0.2822	181338	9.01395e-163	353.78	334.15	352.37
Alpha-protein kinase 3	Alpk3	469	S	VAGES(1)PPGKTPVK	sp|Q924C5|ALPK3_MOUSE Alpha-protein kinase 3 OS=Mus musculus OX=10090 GN=Alpk3 PE=1 SV=1	1	1	1585800000	EEEKPPPPSTRVAGESPPGKTPVKSRLEKVP	X;X;X;X;X;X;X;X;X;X;X;X;X;X;X;Phospho (STY);X;X;X;X;X;X;X;X;X;X;X;X;X;X;X	5	2	-0.10084	930015	8.03663e-19	239.37	215.3	239.37
Caveolae-associated protein 1	Cavin1	173	S	S(1)LKESEALPEK	sp|O54724|CAVN1_MOUSE Caveolae-associated protein 1 OS=Mus musculus OX=10090 GN=Cavin1 PE=1 SV=1	1	1	1575200000	YQDEVKLPAKLSVSKSLKESEALPEKEGDEL	Phospho (STY);X;X;X;X;X;X;X;X;X;X;Phospho (STY);X;Phospho (STY);X;Phospho (STY);X;X;X;X;X;X;X;X;X;X;X;X;X;X;X	1	2	0.036481	780198	2.50525e-05	185.95	155.06	185.95
Palmdelphin	Palmd	270	T	SPTEYHEPVYANPFCRPVT(1)PQRER	sp|Q9JHU2|PALMD_MOUSE Palmdelphin OS=Mus musculus OX=10090 GN=Palmd PE=1 SV=1	1	1	1574800000	EYHEPVYANPFCRPVTPQRERVISPGPNFQE	X;X;X;X;X;X;X;X;X;X;X;X;X;X;X;Phospho (STY);X;X;X;X;X;X;X;Phospho (STY);X;X;X;X;X;X;X	19	4	0.15027	181987	1.31923e-97	300.85	275.54	252.44
Serine/arginine repetitive matrix protein 1	Srrm1	387	S	RLS(1)PS(1)AS(1)PPR	sp|Q52KI8|SRRM1_MOUSE Serine/arginine repetitive matrix protein 1 OS=Mus musculus OX=10090 GN=Srrm1 PE=1 SV=2	1	2	1574100000	PPKRTSSPPRKTRRLSPSASPPRRRHRPSSP	X;X;X;X;X;X;X;X;X;X;X;X;X;X;X;Phospho (STY);X;Phospho (STY);X;Phospho (STY);X;X;X;X;X;X;X;X;Phospho (STY);Phospho (STY);X	3	2	0.31332	444565	0.0014058	182.25	150.12	44457
Myomesin-1	Myom1	165	S	QVHISGIRDS(1)EEER	sp|Q62234|MYOM1_MOUSE Myomesin-1 OS=Mus musculus OX=10090 GN=Myom1 PE=1 SV=2	1	1	1573700000	PIYSGRQVHISGIRDSEEERIKEAAAYIAQK	X;X;X;X;X;X;X;X;X;X;X;X;X;X;X;Phospho (STY);X;X;X;X;X;X;X;X;X;X;X;X;X;X;X	10	2	0.14087	715581	1.68887e-14	207.41	174.79	207.41
Gap junction alpha-1 protein	Gja1	314	S	QASEQNWANYS(1)AEQNR	sp|P23242|CXA1_MOUSE Gap junction alpha-1 protein OS=Mus musculus OX=10090 GN=Gja1 PE=1 SV=2	1	1	1570600000	RNYNKQASEQNWANYSAEQNRMGQAGSTISN	X;X;X;X;X;X;X;Phospho (STY);X;X;X;X;X;X;X;Phospho (STY);X;X;X;X;X;Oxidation (M);X;X;X;X;Phospho (STY);Phospho (STY);X;Phospho (STY);X	11	2	-0.21037	131175	8.50822e-94	346.19	330.41	266.17
Rho guanine nucleotide exchange factor 12	Arhgef12	736	T	VAEHGT(1)PKPFRK	sp|Q8R4H2|ARHGC_MOUSE Rho guanine nucleotide exchange factor 12 OS=Mus musculus OX=10090 GN=Arhgef12 PE=1 SV=2	1	1	1565400000	VQEEECEVERVAEHGTPKPFRKFDSIAFGES	X;X;X;X;X;X;X;X;X;X;X;X;X;X;X;Phospho (STY);X;X;X;X;X;X;X;X;X;X;X;X;X;X;X	6	4	-0.56842	645199	2.51968	142.1	124.41	64.52
[truncated: 13,864 more rows]

## Sheet: Legend
Header	Legend
Protein Name	Name of the protein
Gene name	Name of the gene
Amino acid position	position of phosphorylation site in protein sequence
Amino acid	phosphrylated amino acid
Phospho (STY) Probabilities	peptide sequence with locaization probaiblity at site of modifcation
Fasta header	Unique identifed for protein in Uniprot, on which the identification is performed
[truncated: 13 more rows]
