# Supplementary material for: Beta-blocker/ACE inhibitor therapy differentially impacts the steady state signaling landscape of failing and non-failing hearts
Source: Sci Rep. 2022 Mar 19;12:4760. doi: 10.1038/s41598-022-08534-0 (PMC8934364; doi:10.1038/s41598-022-08534-0)
Supplement: Supplementary file 5 — Supplementary Information 5. [file 41598_2022_8534_MOESM5_ESM.xlsx]

## Sheet: TAC Vh vs SHAM Vh
Gene name	Protein name	Protein ID	Significant Proteins	logFC (TAC Vh vs SHAM Vh)	-log10 Pvalue	p.mod	q.mod	Exp-14	Exp-17	Exp-2	Exp-11	Exp-13	Exp-19	Exp-21	Exp-25	Exp-28	Exp-29
Abat	4-aminobutyrate aminotransferase, mitochondrial	P61922	Up in TAC Vh	0.787068	3.45495	0.000350792	0.0159255	29.1881	29.3699	29.3684	28.3708	28.4119	28.2815	28.8018	28.7296	28.269	28.7877
Ace	Angiotensin-converting enzyme	P09470	Up in TAC Vh	1.51912	2.65961	0.00218973	0.0291764	27.8858	30.1368	28.8435	27.3372	27.2802	27.0151	27.7026	27.4632	27.6835	27.5719
Acta1	Actin, alpha skeletal muscle	P68134	Up in TAC Vh	2.02534	2.25168	0.00560171	0.041285	29.6738	29.9897	30.0747	27.7037	27.7046	29.6737	28.9844	26.7829	26.7416	27.6207
Actr10	Actin-related protein 10	Q9QZB7	Up in TAC Vh	0.604765	2.76569	0.00171517	0.0267195	27.2737	27.3276	27.4099	26.5789	26.313	26.7633	26.6978	26.8648	26.9217	26.9866
Aldh18a1	Delta-1-pyrroline-5-carboxylate synthase	Q9Z110	Up in TAC Vh	1.66896	2.96022	0.00109593	0.0234605	25.6884	27.2385	25.7255	24.0814	24.6364	23.9924	24.2212	24.9322	24.731	25.245
Aldh1a1	Retinal dehydrogenase 1	P24549	Up in TAC Vh	0.694632	2.44968	0.00355075	0.032108	29.7329	30.5221	30.1897	29.6716	29.2074	29.1294	29.539	29.5207	29.7265	29.3804
Amfr	E3 ubiquitin-protein ligase AMFR	Q9R049	Up in TAC Vh	0.614439	2.12184	0.00755374	0.0470528	24.5755	24.2891	24.3755	23.489	23.6246	24.3276	23.7249	23.6271	24.1444	23.655
Ankrd1	Ankyrin repeat domain-containing protein 1	Q9CR42	Up in TAC Vh	2.15187	5.56276	2.74e-06	0.00287071	30.8237	31.2801	30.9382	28.5111	29.0738	28.1799	29.3116	29.1235	28.7846	29.0505
Anxa1	Annexin A1	P10107	Up in TAC Vh	0.724382	2.34065	0.00456408	0.0365454	30.6019	31.6769	30.8521	30.6306	30.3139	30.267	30.2559	30.2255	30.2476	30.2943
Anxa4	Annexin A4	P97429	Up in TAC Vh	0.718852	3.20093	0.000629611	0.0203208	30.1182	30.8486	30.4053	29.7699	29.8156	29.5802	29.5756	29.7185	29.8298	29.8798
Anxa7	Annexin A7	Q07076	Up in TAC Vh	0.610008	4.07732	8.37e-05	0.010862	31.4544	31.8524	31.7421	31.0454	31.0617	31.0926	31.0734	31.0823	31.1049	31.0505
Ap1g1	AP-1 complex subunit gamma-1	P22892	Up in TAC Vh	0.98285	2.71165	0.00194245	0.0277525	26.3669	25.9442	26.9822	25.1135	25.1218	25.5703	25.1987	25.8842	25.5416	25.7077
Arfgap3	ADP-ribosylation factor GTPase-activating protein 3	Q9D8S3	Up in TAC Vh	1.99449	3.96977	0.000107208	0.0119417	26.8389	27.4966	26.904	25.8802	24.4352	24.5051	25.0352	24.7667	25.742	25.233
Ass1	Argininosuccinate synthase	P16460	Up in TAC Vh	3.50716	2.75394	0.00176221	0.0267195	25.5014	29.1228	25.2664	23.4989	23.126	22.4688	23.5844	22.2751	24.8616	22.0465
Bdh1	D-beta-hydroxybutyrate dehydrogenase, mitochondrial	Q80XN0	Up in TAC Vh	0.725107	2.45082	0.00354141	0.032108	34.0137	33.726	34.5211	33.2396	33.2846	33.22	33.4544	33.3586	33.1145	33.8611
Bin1	Myc box-dependent-interacting protein 1	O08539	Up in TAC Vh	1.63355	2.11977	0.00758977	0.0470528	26.1358	27.755	26.2971	25.4497	25.5856	23.4743	25.5527	24.9372	25.6529	25.018
Capg	Macrophage-capping protein	P24452	Up in TAC Vh	0.674315	2.33524	0.00462127	0.0367231	28.0012	28.8019	27.7841	27.6591	27.6484	27.4193	27.3944	27.4792	27.5198	27.5296
Carhsp1	Calcium-regulated heat stable protein 1	Q9CR86	Up in TAC Vh	0.8932	2.462	0.00345147	0.0319713	27.4122	28.3442	27.2757	26.8379	26.8787	26.7486	26.2506	26.8154	26.8407	27.1173
Cdv3	Protein CDV3	Q4VAA2	Up in TAC Vh	0.696814	3.42725	0.000373894	0.015993	29.8506	29.982	29.8298	28.8798	29.3004	29.2106	29.2549	29.2867	28.9409	29.461
Clic5	Chloride intracellular channel protein 5	Q8BXK9	Up in TAC Vh	0.647449	2.82708	0.00148907	0.0261221	30.0579	30.4129	29.9317	29.3606	29.6071	29.6867	29.1694	29.6138	29.3087	29.6606
Commd10	COMM domain-containing protein 10	Q8JZY2	Up in TAC Vh	0.678096	2.51541	0.00305206	0.0309571	25.3295	25.4937	25.136	25.0476	24.7912	24.424	24.1634	24.7679	24.5857	24.7117
Comt	Catechol O-methyltransferase	O88587	Up in TAC Vh	0.92697	3.46589	0.000342069	0.0159255	29.9368	30.7878	30.7325	29.5171	29.4972	29.308	29.607	29.6617	29.6582	29.6619
Creld1	Cysteine-rich with EGF-like domain protein 1	Q91XD7	Up in TAC Vh	0.652456	2.22684	0.00593138	0.0420383	26.8465	27.4052	27.2257	26.7321	26.5764	26.8162	26.1337	26.3346	26.1879	26.7658
Cygb	Cytoglobin	Q9CX80	Up in TAC Vh	0.85609	3.27347	0.00053276	0.0193844	28.8656	29.6763	29.4107	28.594	28.659	28.3045	28.5537	28.1538	28.4662	28.4989
Dnajb4	DnaJ homolog subfamily B member 4	Q9D832	Up in TAC Vh	0.610144	4.34039	4.57e-05	0.010862	30.1236	30.3959	30.1354	29.593	29.6191	29.6523	29.5523	29.5458	29.6384	29.6563
Dock9	Dedicator of cytokinesis protein 9	Q8BIK4	Up in TAC Vh	0.755204	2.39395	0.00403689	0.0341489	26.0953	25.9172	26.387	24.907	25.5144	25.7169	24.9105	25.4313	25.6734	25.4924
Dpp3	Dipeptidyl peptidase 3	Q99KK7	Up in TAC Vh	0.609842	2.5976	0.00252579	0.0300488	29.4457	30.0675	29.6106	28.8439	29.0739	28.9923	28.9906	29.1742	29.356	29.2557
Enah	Protein enabled homolog	Q03173	Up in TAC Vh	1.56809	4.09596	8.02e-05	0.010862	28.9347	30.113	28.8211	27.6887	27.7631	27.8741	27.7175	27.999	27.4663	27.5419
Ephx1	Epoxide hydrolase 1	Q9D379	Up in TAC Vh	0.791245	3.25059	0.000561584	0.0195313	28.9673	29.3532	29.4805	28.3305	28.6464	28.3773	28.1055	28.6286	28.755	28.4871
Ero1l	ERO1-like protein alpha	Q8R180	Up in TAC Vh	1.06217	3.83624	0.000145801	0.0119945	26.9802	27.5638	27.0397	26.3306	25.9617	26.4466	25.7041	26.2962	26.0313	26.1561
Fam195b	Protein FAM195B	Q3UGS4	Up in TAC Vh	0.886239	2.52977	0.00295278	0.0306662	24.4082	24.9168	24.747	23.0461	23.9104	23.8684	23.7411	23.7436	24.2775	24.044
Fbln2	Fibulin-2	P37889	Up in TAC Vh	2.0796	3.05023	0.000890773	0.0220351	27.5219	29.3177	27.0995	26.1891	25.8816	26.412	24.8813	26.2113	25.8157	25.9096
Fbln5	Fibulin-5	Q9WVH9	Up in TAC Vh	0.87721	2.77989	0.00166001	0.0267195	26.7336	27.9485	27.3899	26.3646	26.5107	26.4937	26.3042	26.5121	26.5423	26.6334
Fhl1	Four and a half LIM domains protein 1	P97447	Up in TAC Vh	1.58111	4.2158	6.08e-05	0.010862	32.5384	34.0255	33.2553	31.7607	31.5573	31.8269	31.697	31.5882	31.727	31.6866
Flnc	Filamin-C	Q8VHX6	Up in TAC Vh	0.707051	3.88235	0.000131115	0.0119945	34.0833	34.4925	34.2265	33.4125	33.3713	33.7249	33.5183	33.6005	33.6542	33.6411
Fmnl3	Formin-like protein 3	Q6ZPF4	Up in TAC Vh	0.591875	2.119	0.00760334	0.0470528	25.5408	26.5206	25.9985	25.3346	25.3926	25.266	25.5462	25.5897	25.5211	25.3463
Gnao1	Guanine nucleotide-binding protein G(o) subunit alpha	P18872	Up in TAC Vh	0.833269	2.41658	0.00383196	0.0332264	27.6644	27.8209	28.0289	27.451	27.1056	27.1351	26.2822	27.0924	27.2525	26.7148
Gnb3	Guanine nucleotide-binding protein G(I)/G(S)/G(T) subunit beta-3	Q61011	Up in TAC Vh	1.06019	3.17847	0.000663018	0.0207602	26.5734	27.1829	27.0858	25.8723	26.1911	25.3016	25.6085	26.059	25.873	26.3049
Gpx7	Glutathione peroxidase 7	Q99LJ6	Up in TAC Vh	0.870896	2.94878	0.00112517	0.0238431	26.279	26.4718	26.2874	25.022	25.3966	26.12	25.4016	25.5591	25.2883	25.5383
Hn1	Hematological and neurological expressed 1 protein	P97825	Up in TAC Vh	0.823326	2.56228	0.0027398	0.0305043	29.2502	29.8247	28.8816	28.3648	28.4462	28.2593	28.9849	28.534	28.2638	28.6155
Hprt1	Hypoxanthine-guanine phosphoribosyltransferase	P00493	Up in TAC Vh	0.630612	2.48969	0.00323822	0.0314509	28.8269	29.5298	29.488	28.5791	28.6322	28.5316	28.6484	28.7512	28.9568	28.4572
Hspb2	Heat shock protein beta-2	Q99PR8	Up in TAC Vh	0.692308	3.58545	0.000259747	0.01434	30.4539	30.8682	30.6899	29.9001	29.8617	30.2341	29.9559	29.8485	30.1635	29.8846
Hspb6	Heat shock protein beta-6	Q5EBG6	Up in TAC Vh	0.836949	3.47029	0.000338615	0.0159255	33.5144	33.5536	34.0214	32.9423	32.611	32.9728	33.248	32.76	32.7507	32.7319
Iah1	Isoamyl acetate-hydrolyzing esterase 1 homolog	Q9DB29	Up in TAC Vh	0.630796	2.10573	0.00783914	0.0482275	27.7333	28.6709	28.0446	27.5878	27.2781	27.811	27.2871	27.4755	27.6343	27.5579
Igf2bp2	Insulin-like growth factor 2 mRNA-binding protein 2	Q5SF07	Up in TAC Vh	1.78752	3.051	0.0008892	0.0220351	24.4151	26.2072	24.7133	22.7766	23.8886	23.3917	23.085	23.6024	22.7593	23.7672
Igfbp7	Insulin-like growth factor-binding protein 7	Q61581	Up in TAC Vh	1.45318	3.68641	0.000205867	0.0135882	28.0631	29.3318	27.9761	27.0188	26.8522	27.0277	26.7727	26.9659	27.3208	27.0689
Ikbip	Inhibitor of nuclear factor kappa-B kinase-interacting protein	Q9DBZ1	Up in TAC Vh	2.24141	2.29887	0.00502497	0.0387566	25.6535	27.7272	25.978	24.4322	24.8488	23.6742	24.5103	22.2415	24.4645	25.3088
Ilvbl	Acetolactate synthase-like protein	Q8BU33	Up in TAC Vh	0.887959	2.77229	0.00168929	0.0267195	28.7709	29.7393	29.0301	27.9517	28.5191	28.4844	28.0125	28.4898	28.2018	28.3857
Itga5	Integrin alpha-5	P11688	Up in TAC Vh	0.829015	2.54672	0.00283978	0.0305043	26.6043	27.5019	26.641	26.2324	25.9085	25.9276	25.9468	25.9709	26.5681	26.0525
Itgav	Integrin alpha-V	P43406	Up in TAC Vh	0.959056	2.56864	0.00269995	0.0305043	26.6934	27.2934	26.6836	25.573	26.4669	25.6459	25.5278	26.2342	25.7575	26.3125
Ivns1abp	Influenza virus NS1A-binding protein homolog	Q920Q8	Up in TAC Vh	0.823011	3.82782	0.000148654	0.0119945	29.2406	29.7823	29.2732	28.5021	28.7494	28.5244	28.3982	28.5897	28.7973	28.7022
Kiaa1468	LisH domain and HEAT repeat-containing protein KIAA1468	Q148V7	Up in TAC Vh	0.632484	2.5317	0.00293967	0.0306662	26.0573	26.4854	26.3896	25.39	25.8514	25.5967	25.7951	25.6912	26.0441	25.3794
Klhl40	Kelch-like protein 40	Q9D783	Up in TAC Vh	1.16765	2.75478	0.00175883	0.0267195	26.9552	27.9361	27.3042	26.5496	25.8809	26.1834	25.5511	26.4406	26.8076	26.2026
Lmcd1	LIM and cysteine-rich domains protein 1	Q8VEE1	Up in TAC Vh	0.603425	2.88385	0.00130662	0.024921	30.3431	30.8942	30.4088	29.965	29.8508	30.1849	29.78	29.8813	29.9007	30.0541
Lrp1	Prolow-density lipoprotein receptor-related protein 1	Q91ZX7	Up in TAC Vh	0.772582	2.28853	0.00514603	0.0394006	28.0738	29.282	28.4171	27.8848	27.8328	27.7409	27.7059	27.6462	28.1055	27.8127
Ltbp4	Latent-transforming growth factor beta-binding protein 4	Q8K4G1	Up in TAC Vh	1.02408	2.59244	0.00255602	0.0300488	27.7987	29.0936	28.0756	27.3195	26.9364	27.119	27.1429	27.3747	27.7058	27.4914
Map1a	Microtubule-associated protein 1A	Q9QYR6	Up in TAC Vh	2.44254	3.05274	0.000885644	0.0220351	24.8162	27.6658	25.2402	23.6647	24.0411	23.7046	23.2614	23.1908	23.6939	22.6974
Mrc2	C-type mannose receptor 2	Q64449	Up in TAC Vh	2.27198	3.11718	0.000763519	0.0214458	25.3045	27.5259	25.6852	23.6258	24.2262	23.1522	23.2171	24.6512	24.4392	23.9874
Mtpn	Myotrophin	P62774	Up in TAC Vh	0.717324	2.67201	0.0021281	0.0286186	29.8678	30.3118	29.6936	28.9682	29.4671	29.1746	29.3489	29.5876	28.9501	29.1862
Mvp	Major vault protein	Q9EQK5	Up in TAC Vh	0.991868	3.16906	0.000677542	0.020903	31.5059	32.4149	31.4786	30.8873	30.9056	30.5529	30.5486	30.7501	31.0722	30.9388
Mydgf	Myeloid-derived growth factor	Q9CPT4	Up in TAC Vh	0.710806	2.89391	0.0012767	0.024921	27.9518	28.1515	27.774	27.1708	27.5831	27.4908	26.8124	27.2021	27.1755	27.3033
Myh7	Myosin-7	Q91Z83	Up in TAC Vh	3.54812	4.29242	5.1e-05	0.010862	31.8526	33.9577	33.4481	29.987	30.3635	29.5296	30.4074	28.2617	29.0812	29.136
Myot	Myotilin	Q9JIF9	Up in TAC Vh	0.900769	3.09238	0.000808396	0.0216246	28.9964	28.7341	29.5821	28.3316	28.2823	28.4696	28.3077	27.9623	27.8277	28.243
Nppa	Natriuretic peptides A	P05125	Up in TAC Vh	3.07308	3.10878	0.000778428	0.0214875	28.1105	30.8728	28.8487	26.8	27.1025	25.661	24.9216	26.416	27.2267	25.3018
Nqo1	NAD(P)H dehydrogenase [quinone] 1	Q64669	Up in TAC Vh	0.621833	3.70471	0.000197374	0.0135882	31.0682	31.065	31.1256	30.4375	30.2623	30.324	30.4296	30.4766	30.7027	30.6182
Nrap	Nebulin-related-anchoring protein	Q80XB4	Up in TAC Vh	1.11319	4.75868	1.74e-05	0.010862	31.9784	32.7354	32.1967	31.2472	31.1121	31.2791	31.0627	31.2811	31.2459	31.1041
Nudt16	U8 snoRNA-decapping enzyme	Q6P3D0	Up in TAC Vh	0.919765	4.06951	8.52e-05	0.010862	26.8825	27.4496	27.0888	26.144	26.576	26.0179	26.2288	26.1773	26.13	26.2698
Otulin	Ubiquitin thioesterase otulin	Q3UCV8	Up in TAC Vh	1.65107	3.27747	0.000527872	0.0193844	25.1119	26.6006	26.6436	23.7104	24.6855	24.4615	24.6856	24.6818	24.6552	24.3935
P4ha1	Prolyl 4-hydroxylase subunit alpha-1	Q60715	Up in TAC Vh	1.06864	3.6236	0.000237904	0.0138638	28.0684	28.7768	27.9755	27.4024	26.9709	27.2807	26.9484	27.5023	27.3322	26.9974
P4ha2	Prolyl 4-hydroxylase subunit alpha-2	Q60716	Up in TAC Vh	0.707685	2.19963	0.00631494	0.043579	25.6362	25.9719	25.9688	24.6272	24.765	25.5622	25.1448	25.336	25.4764	25.1475
Pam	Peptidyl-glycine alpha-amidating monooxygenase	P97467	Up in TAC Vh	0.941565	2.51099	0.00308327	0.0309571	26.4639	27.826	26.8716	26.475	25.9701	25.979	25.9864	26.1329	26.2021	26.0403
Pdlim1	PDZ and LIM domain protein 1	O70400	Up in TAC Vh	0.664353	3.74728	0.000178945	0.0134074	31.7777	32.2117	32.0611	31.2037	31.3662	31.3369	31.3866	31.2401	31.3783	31.5555
Pfkp	ATP-dependent 6-phosphofructokinase, platelet type	Q9WUA3	Up in TAC Vh	0.94293	3.24572	0.000567911	0.0195313	30.8108	31.678	30.9472	29.9087	30.142	30.5031	30.3963	30.2671	30.1131	30.0865
Plcg2	1-phosphatidylinositol 4,5-bisphosphate phosphodiesterase gamma-2	Q8CIH5	Up in TAC Vh	1.46656	2.53218	0.00293645	0.0306662	26.5317	27.4261	26.072	25.1471	24.961	25.0037	25.0434	24.3746	26.1049	25.8357
Pon3	Serum paraoxonase/lactonase 3	Q62087	Up in TAC Vh	1.03368	3.0919	0.00080929	0.0216246	27.4296	27.772	27.5198	26.615	26.119	26.4151	26.8011	26.385	27.2306	26.2152
Postn	Periostin	Q62009	Up in TAC Vh	3.33686	2.98739	0.00102945	0.0231394	27.5937	32.0086	28.3181	26.0403	25.9075	26.1518	26.1565	25.7882	26.2505	25.4945
Prelid2	PRELI domain-containing protein 2	Q0VBB0	Up in TAC Vh	0.688206	3.95443	0.000111064	0.0119417	24.2339	24.3164	24.3424	23.4517	23.5414	23.5277	23.7834	23.8593	23.6504	23.4517
Prkcd	Protein kinase C delta type	P28867	Up in TAC Vh	1.25754	2.63495	0.00231764	0.029328	25.6427	26.0848	25.8764	23.4026	24.7027	24.8531	24.6971	24.5669	24.9289	25.1217
Prmt1	Protein arginine N-methyltransferase 1	Q9JIF0	Up in TAC Vh	0.602337	2.49258	0.00321675	0.0313877	27.7793	27.9484	27.9366	27.0317	27.4311	26.9718	27.1287	27.6361	27.5475	27.2534
Prune2	Protein prune homolog 2	Q52KR3	Up in TAC Vh	0.870003	3.94368	0.000113845	0.0119417	28.6812	29.0292	28.7607	27.8423	27.6905	28.1264	27.6777	28.1062	28.0897	28.1431
Ptgfrn	Prostaglandin F2 receptor negative regulator	Q9WV91	Up in TAC Vh	1.05696	2.73524	0.00183975	0.0270998	26.6263	27.7796	26.7853	25.9611	26.0658	25.7466	26.0358	26.0374	25.6522	26.5486
Rab3gap1	Rab3 GTPase-activating protein catalytic subunit	Q80UJ7	Up in TAC Vh	0.632552	2.30916	0.00490729	0.0383139	28.1698	28.865	27.9412	27.8022	27.7227	27.8445	27.4965	27.7405	27.5472	27.6959
Rcn3	Reticulocalbin-3	Q8BH97	Up in TAC Vh	1.64466	2.18321	0.00655827	0.0442395	25.7249	27.1607	26.4085	25.2351	25.3061	24.3855	23.2299	25.251	25.5507	24.5487
Rpl3	60S ribosomal protein L3	P27659	Up in TAC Vh	0.738681	2.8044	0.00156891	0.0261221	31.1564	32.1059	31.5359	30.8451	31.015	30.7537	30.729	30.8758	30.9985	30.808
Rras	Ras-related protein R-Ras	P10833	Up in TAC Vh	0.64436	2.5804	0.00262782	0.0300488	26.2557	26.81	26.2478	25.7439	26.0063	25.5937	25.59	25.9801	26.0274	25.613
Rtn4	Reticulon-4	Q99P72	Up in TAC Vh	1.6322	2.96582	0.00108189	0.0233987	30.1636	32.3073	30.5621	29.4071	29.3057	29.1724	29.2816	29.4435	29.3998	29.6415
Sacm1l	Phosphatidylinositide phosphatase SAC1	Q9EP69	Up in TAC Vh	0.61095	2.56014	0.00275333	0.0305043	29.4352	29.7955	29.7604	28.6584	28.9711	29.0993	28.8932	29.136	29.3553	29.2556
Slmap	Sarcolemmal membrane-associated protein	Q3URD3	Up in TAC Vh	0.643225	2.8473	0.00142133	0.0254854	32.0704	32.2632	32.2458	31.6864	31.773	31.8327	31.294	31.2013	31.5612	31.5009
Sntb1	Beta-1-syntrophin	Q99L88	Up in TAC Vh	0.659116	2.08	0.00831761	0.0499982	26.5467	27.0916	26.7388	26.2265	26.5546	25.5174	26.1742	25.9851	26.2699	26.2051
Snx12	Sorting nexin-12	O70493	Up in TAC Vh	0.603716	2.28419	0.00519768	0.0396514	27.4289	27.4556	27.2944	26.9004	26.5326	26.4651	26.9292	27.1095	27.1038	26.4842
Sparc	SPARC	P07214	Up in TAC Vh	1.08405	2.58773	0.00258386	0.0300488	26.4933	27.1397	25.9897	25.4657	25.4077	25.8421	24.6933	25.6868	25.4149	25.6874
Srm	Spermidine synthase	Q64674	Up in TAC Vh	0.732693	2.38615	0.00411009	0.0346285	25.2386	26.1884	25.6324	25.3072	24.9268	24.683	24.7486	25.1487	24.8781	24.9841
Thbs4	Thrombospondin-4	Q9Z1T2	Up in TAC Vh	3.91778	3.37471	0.000421975	0.0173579	26.0085	29.9699	27.5901	23.4397	24.7033	22.421	23.4361	24.6326	24.1514	24.7848
Tor1aip2	Torsin-1A-interacting protein 2	Q8BYU6	Up in TAC Vh	0.753891	2.88846	0.00129281	0.024921	26.4841	26.8044	26.5165	25.5396	25.5461	25.6194	25.8784	26.0807	26.1598	26.1104
Tpd52	Tumor protein D52	Q62393	Up in TAC Vh	0.655649	2.26883	0.0053848	0.0406355	27.856	28.2642	28.2991	27.7961	27.5083	27.8025	26.9425	27.5192	27.3468	27.4736
Trim16	Tripartite motif-containing protein 16	Q99PP9	Up in TAC Vh	1.3739	2.08734	0.00817824	0.0496241	24.9806	26.9767	25.3199	24.3759	24.1627	23.7529	25.1981	24.2605	24.844	24.102
Tuba1c	Tubulin alpha-1C chain	P68373	Up in TAC Vh	0.66158	2.7695	0.0017002	0.0267195	32.0248	32.5592	31.8809	31.2683	31.4938	31.3676	31.5341	31.7435	31.6407	31.4056
Tubb2a	Tubulin beta-2A chain	Q7TMM9	Up in TAC Vh	0.870285	2.64143	0.00228335	0.029328	27.5601	28.2258	28.0789	27.3751	27.4697	26.6204	27.2822	26.9197	26.7375	27.188
Tubb2b	Tubulin beta-2B chain	Q9CWF2	Up in TAC Vh	0.989234	3.43845	0.000364378	0.0159255	29.0313	30.0397	29.5509	28.8043	28.7049	28.4605	28.4289	28.5198	28.3521	28.5895
Ugp2	UTP--glucose-1-phosphate uridylyltransferase	Q91ZJ5	Up in TAC Vh	0.729356	3.55131	0.000280989	0.014737	34.0977	34.0443	34.2488	33.1782	33.147	33.7728	33.4446	33.4131	33.4161	33.4344
Ulk3	Serine/threonine-protein kinase ULK3	Q3U3Q1	Up in TAC Vh	1.29569	2.98909	0.00102544	0.0231394	25.1726	26.7396	25.9329	25.1185	24.5531	24.3442	24.8837	24.564	24.6516	24.4536
Upp1	Uridine phosphorylase 1	P52624	Up in TAC Vh	1.11861	3.65046	0.000223637	0.0138638	25.4325	25.8015	26.0556	24.6023	24.8376	24.4603	24.1008	25.0491	24.6372	24.8249
Usp13	Ubiquitin carboxyl-terminal hydrolase 13	Q5BKP2	Up in TAC Vh	0.691177	2.34969	0.00447007	0.0362073	26.5782	26.1679	25.6512	25.5002	25.5565	25.6355	25.1145	25.6007	25.2193	25.4619
Vim	Vimentin	P20152	Up in TAC Vh	0.684724	3.22623	0.000593973	0.0199782	34.0186	34.7211	34.2454	33.7105	33.5992	33.5727	33.7051	33.6489	33.7663	33.5027
Vps11	Vacuolar protein sorting-associated protein 11 homolog	Q91W86	Up in TAC Vh	0.629542	2.50179	0.00314925	0.0313116	25.8745	26.534	26.2858	25.4048	25.5129	25.8313	25.3488	25.7426	25.8368	25.536
Vps18	Vacuolar protein sorting-associated protein 18 homolog	Q8R307	Up in TAC Vh	0.623413	2.64537	0.00226273	0.029328	25.7405	25.7822	25.6558	24.9151	25.2682	24.6391	25.2259	25.0413	25.3558	25.2736
Wbp2	WW domain-binding protein 2	P97765	Up in TAC Vh	0.58616	2.68617	0.00205984	0.0282131	28.1603	28.4386	28.1814	28.0084	27.6528	27.6773	27.3298	27.5615	27.6338	27.8541
Xirp1	Xin actin-binding repeat-containing protein 1	O70373	Up in TAC Vh	0.802317	3.32186	0.000476589	0.0188647	31.7563	32.5128	31.8806	31.1211	31.128	31.4573	31.1262	31.3391	31.3233	31.2381
	UPF0317 protein C14orf159 homolog, mitochondrial	Q8BH86	Down in TAC Vh	-0.937708	3.83672	0.000145639	0.0119945	30.6497	29.866	30.3033	31.2087	31.151	30.9964	31.2892	31.3648	31.3879	31.0771
	UPF0586 protein C9orf41 homolog	Q80UY1	Down in TAC Vh	-1.25758	3.16073	0.000690664	0.020999	26.4075	25.1009	25.4996	27.2895	26.6417	26.9307	26.7125	26.8614	27.3393	26.7133
Abcb8	ATP-binding cassette sub-family B member 8, mitochondrial	Q9CXJ4	Down in TAC Vh	-0.589598	2.88382	0.0013067	0.024921	29.7798	29.2515	29.3511	29.9671	30.1288	29.8908	29.9769	30.2404	30.2083	29.9407
Abracl	Costars family protein ABRACL	Q4KML4	Down in TAC Vh	-0.607837	2.15499	0.00699864	0.0457393	28.8483	27.9654	28.382	29.0718	29.1749	29.1866	29.1008	28.9975	28.7531	28.76
Acaa2	3-ketoacyl-CoA thiolase, mitochondrial	Q8BWT1	Down in TAC Vh	-0.681699	2.63178	0.00233463	0.029328	36.1006	35.2101	35.8419	36.4429	36.375	36.249	36.5862	36.2938	36.5039	36.3439
Acad11	Acyl-CoA dehydrogenase family member 11	Q80XL6	Down in TAC Vh	-0.982387	3.1219	0.000755267	0.0214458	29.1827	28.2175	29.2153	29.7772	29.7374	29.593	29.8519	30.0825	29.9087	30.0288
Acot1	Acyl-coenzyme A thioesterase 1	O55137	Down in TAC Vh	-1.09705	3.55953	0.00027572	0.014737	30.2098	29.9835	30.1221	31.3679	31.2118	30.9606	31.741	31.1945	31.3328	30.6066
Acsl4	Long-chain-fatty-acid--CoA ligase 4	Q9QUJ7	Down in TAC Vh	-0.97966	2.25114	0.00560863	0.041285	22.7019	24.4033	23.4692	24.4089	24.4439	24.7054	24.5193	24.583	24.6132	24.2577
Acsm5	Acyl-coenzyme A synthetase ACSM5, mitochondrial	Q8BGA8	Down in TAC Vh	-2.38791	2.19344	0.00640559	0.0437726	28.0127	23.5304	26.1825	28.3042	27.9588	28.4408	28.4356	28.5684	28.345	28.0223
Actn2	Alpha-actinin-2	Q9JI91	Down in TAC Vh	-1.07359	3.51421	0.000306045	0.0152868	31.9439	31.3801	32.1679	33.3326	32.819	33.1312	32.8913	32.7002	32.9321	32.5232
Acy1	Aminoacylase-1	Q99JW2	Down in TAC Vh	-0.607177	2.16125	0.00689847	0.0453673	27.9622	27.1399	27.7143	28.0576	28.1862	28.3649	28.2707	28.121	28.5326	27.9554
Adhfe1	Hydroxyacid-oxoacid transhydrogenase, mitochondrial	Q8R0N6	Down in TAC Vh	-0.732649	3.89833	0.000126377	0.0119945	30.2387	29.8472	30.2635	30.8439	30.8576	30.747	31.0742	30.7399	30.9566	30.7244
Akt2	RAC-beta serine/threonine-protein kinase	Q60823	Down in TAC Vh	-0.676788	3.44555	0.000358466	0.0159255	25.7653	25.4675	25.5291	26.1671	25.901	26.4206	26.3811	26.3644	26.3441	26.2702
Aldh1l2	Mitochondrial 10-formyltetrahydrofolate dehydrogenase	Q8K009	Down in TAC Vh	-1.28981	2.55282	0.00280015	0.0305043	27.646	26.1472	26.2506	28.4071	28.2717	27.6343	27.7332	27.7943	28.4003	27.5564
Aldob	Fructose-bisphosphate aldolase B	Q91Y97	Down in TAC Vh	-4.83457	8.27316	5.33e-09	1.12e-05	22.7754	21.6283	22.6147	26.7464	27.3048	27.2526	26.6378	27.2932	27.6254	27.3578
Art3	Ecto-ADP-ribosyltransferase 3	Q8R2G4	Down in TAC Vh	-0.758878	3.08321	0.000825635	0.0216246	29.6303	28.8431	29.4154	29.961	30.0526	29.8907	29.9265	30.1107	30.296	30.1484
Ces1d	Carboxylesterase 1D	Q8VCT4	Down in TAC Vh	-1.23751	2.23594	0.00580842	0.0419899	31.0707	29.0797	30.432	31.7362	31.2595	31.053	31.6277	31.378	31.8381	31.1292
Chchd7	Coiled-coil-helix-coiled-coil-helix domain-containing protein 7	Q8K2Q5	Down in TAC Vh	-0.878725	4.21824	6.05e-05	0.010862	27.922	27.5604	27.7764	28.7961	28.6827	28.7806	28.7436	28.3345	28.6856	28.3986
Cnrip1	CB1 cannabinoid receptor-interacting protein 1	Q5M8N0	Down in TAC Vh	-1.16777	3.6304	0.000234205	0.0138638	23.2057	23.004	23.1923	24.4972	23.949	23.8146	24.0808	24.3492	24.5691	24.8527
Col6a6	Collagen alpha-6(VI) chain	Q8C6K9	Down in TAC Vh	-2.58874	4.30405	4.97e-05	0.010862	24.115	22.5869	24.5758	26.044	26.5933	26.1143	25.7135	26.4256	26.7954	26.7498
Ddo	D-aspartate oxidase	Q922Z0	Down in TAC Vh	-1.02208	2.5842	0.00260493	0.0300488	24.29	23.0401	24.173	24.9818	25.1275	24.7303	24.7903	25.0859	24.8848	24.3943
Dnajc28	DnaJ homolog subfamily C member 28	Q8VCE1	Down in TAC Vh	-0.824544	3.35931	0.000437212	0.0176388	28.0732	27.1716	27.6811	28.5748	28.4905	28.3402	28.3779	28.4886	28.5356	28.4579
Dpyd	Dihydropyrimidine dehydrogenase [NADP(+)]	Q8CHR6	Down in TAC Vh	-0.585449	2.41039	0.00388698	0.0335174	22.8673	23.4326	22.9789	23.5636	23.5147	23.4089	23.7769	23.7765	23.6994	24.0088
Dusp23	Dual specificity protein phosphatase 23	Q6NT99	Down in TAC Vh	-0.824333	4.12301	7.53e-05	0.010862	27.2792	26.797	26.9863	27.8965	27.7604	27.5808	27.8477	27.9417	28.046	27.8432
Ehhadh	Peroxisomal bifunctional enzyme	Q9DBM2	Down in TAC Vh	-0.997577	3.22188	0.000599952	0.0199782	27.6046	26.5409	27.3259	28.1059	28.1074	27.8259	28.3121	28.3474	28.2131	28.1711
Epb41l3	Band 4.1-like protein 3	Q9WV92	Down in TAC Vh	-1.09533	3.07835	0.000834932	0.0216246	26.017	24.9062	25.1413	26.8917	26.2546	26.3872	26.5963	26.3309	26.5639	26.1264
Fah	Fumarylacetoacetase	P35505	Down in TAC Vh	-1.15078	4.31669	4.82e-05	0.010862	28.4653	27.6549	28.2605	29.2237	29.3584	29.1914	29.3787	29.4676	28.9651	29.3589
Fbp2	Fructose-1,6-bisphosphatase isozyme 2	P70695	Down in TAC Vh	-1.50558	2.84029	0.00144449	0.0256811	28.474	26.6873	28.1259	29.6863	28.6455	29.0754	29.2971	29.3977	29.5819	29.192
Fhod3	FH1/FH2 domain-containing protein 3	Q76LL6	Down in TAC Vh	-0.612817	3.25723	0.000553051	0.0195313	28.3646	27.7427	27.9336	28.6325	28.5683	28.5978	28.6629	28.6138	28.7089	28.6012
Gcat	2-amino-3-ketobutyrate coenzyme A ligase, mitochondrial	O88986	Down in TAC Vh	-0.952098	4.05542	8.8e-05	0.010862	27.5843	26.8431	27.0193	28.2	28.0167	27.9599	28.0886	27.9898	28.1648	28.2875
Gja1	Gap junction alpha-1 protein	P23242	Down in TAC Vh	-0.889008	2.47776	0.00332843	0.0316663	27.8303	27.8585	27.3516	28.6038	28.1508	28.8769	28.6225	27.9376	28.9839	28.8085
Gpd2	Glycerol-3-phosphate dehydrogenase, mitochondrial	Q64521	Down in TAC Vh	-0.612844	3.20275	0.000626982	0.0203208	29.1537	28.6901	28.8872	29.7023	29.4039	29.5033	29.4076	29.6651	29.6259	29.3539
Gpt	Alanine aminotransferase 1	Q8QZR5	Down in TAC Vh	-1.07725	3.70044	0.000199322	0.0135882	29.0194	27.9154	28.6696	29.4985	29.6797	29.526	29.5878	29.7131	29.6518	29.6276
Gpt2	Alanine aminotransferase 2	Q8BGT5	Down in TAC Vh	-1.88655	2.81074	0.00154618	0.0261221	25.1098	22.5128	24.5512	25.8477	25.716	26.0456	25.6031	26.0484	26.3444	26.0063
Gstk1	Glutathione S-transferase kappa 1	Q9DCM2	Down in TAC Vh	-0.856982	2.86757	0.00135654	0.0253917	32.5331	31.5107	32.3886	32.978	33.0195	32.8738	32.8432	33.1622	33.1913	32.9399
Gstm7	Glutathione S-transferase Mu 7	Q80W21	Down in TAC Vh	-0.712523	2.74883	0.0017831	0.0267195	27.5772	27.1229	27.2074	27.8239	27.9601	27.9946	27.5988	28.3256	28.2848	28.1171
Hdac5	Histone deacetylase 5	Q9Z2V6	Down in TAC Vh	-2.56613	2.82007	0.00151331	0.0261221	24.4507	24.0266	21.9574	26.4843	24.6363	26.565	27.1443	26.1468	25.9175	25.4164
Hhatl	Protein-cysteine N-palmitoyltransferase HHAT-like protein	Q9D1G3	Down in TAC Vh	-0.721398	2.81713	0.00152359	0.0261221	28.5053	28.0207	28.0759	28.8995	29.1459	28.5204	28.7049	28.9624	29.2196	29.0016
Hnmt	Histamine N-methyltransferase	Q91VF2	Down in TAC Vh	-0.883932	2.80454	0.00156842	0.0261221	26.752	26.3027	26.928	27.7413	27.8244	26.8781	27.4356	27.6505	27.6211	27.6628
Impa2	Inositol monophosphatase 2	Q91UZ5	Down in TAC Vh	-0.9566	2.71116	0.00194464	0.0277525	27.0789	26.407	27.4758	28.4347	27.7905	27.9183	28.0197	27.711	28.113	27.6197
Isyna1	Inositol-3-phosphate synthase 1	Q9JHU9	Down in TAC Vh	-0.758074	2.44268	0.00360842	0.0321717	25.3132	25.2329	24.7687	26.0954	25.5112	26.0587	25.5457	25.7497	25.7249	26.3555
Kcnj11	ATP-sensitive inward rectifier potassium channel 11	Q61743	Down in TAC Vh	-0.781078	2.44986	0.00354925	0.032108	24.4124	24.3687	24.7528	25.8318	25.4828	24.9014	25.0108	25.6038	25.1277	25.0884
Kcnq1	Potassium voltage-gated channel subfamily KQT member 1	P97414	Down in TAC Vh	-0.953333	2.38336	0.00413653	0.0347118	23.164	23.2021	23.4753	24.7957	24.5958	24.5847	24.3483	23.8921	23.839	23.581
Lpin1	Phosphatidate phosphatase LPIN1	Q91ZP3	Down in TAC Vh	-0.806452	2.35866	0.00437866	0.0356623	26.1561	25.111	25.4188	26.7206	26.0848	26.3482	26.3098	26.622	26.4277	26.0657
Maob	Amine oxidase [flavin-containing] B	Q8BW75	Down in TAC Vh	-1.18212	3.63203	0.00023333	0.0138638	30.8215	29.6911	30.7639	31.6795	31.5237	31.59	31.4257	31.6347	31.7155	31.6844
Mrpl48	39S ribosomal protein L48, mitochondrial	Q8JZS9	Down in TAC Vh	-1.07092	2.63317	0.0023272	0.029328	26.9264	26.311	25.7919	27.3498	26.9804	27.4067	27.2536	27.5994	28.104	27.2042
Mtif3	Translation initiation factor IF-3, mitochondrial	Q9CZD5	Down in TAC Vh	-0.809096	2.25667	0.00553768	0.0410509	25.2705	25.9245	24.8632	26.1714	25.8391	26.6804	26.2819	25.9818	26.22	25.958
Myh4	Myosin-4	Q5SX39	Down in TAC Vh	-0.87335	2.30847	0.00491511	0.0383139	33.4418	32.6713	33.2445	33.7941	33.6773	34.5141	34.542	33.9012	33.6441	33.8751
Nebl	LIM zinc-binding domain-containing Nebulette	Q9DC07	Down in TAC Vh	-0.664086	2.24384	0.00570374	0.0415479	29.5198	29.8217	29.6023	30.5813	30.0652	29.9306	30.1864	30.3141	30.8766	30.2301
Nexn	Nexilin	Q7TPW1	Down in TAC Vh	-0.614733	2.59889	0.00251829	0.0300488	29.7446	29.1627	29.4436	30.3768	30.2761	30.07	30.0454	29.8617	29.8901	29.9351
Nnt	NAD(P) transhydrogenase, mitochondrial	Q61941	Down in TAC Vh	-0.820158	3.14517	0.000715869	0.0214458	35.3172	34.8107	35.3123	36.2534	36.2392	36.0847	35.8887	35.6734	35.6638	35.9651
Pdlim4	PDZ and LIM domain protein 4	P70271	Down in TAC Vh	-1.43643	2.74376	0.00180401	0.0268411	24.9597	23.9403	25.7202	26.1034	26.5015	26.8511	25.7984	26.2357	26.6592	26.0195
Phyh	Phytanoyl-CoA dioxygenase, peroxisomal	O35386	Down in TAC Vh	-0.896878	2.31575	0.00483332	0.0381193	27.7852	26.627	27.0467	28.1566	27.7699	27.6869	27.9135	28.233	28.5761	28.0129
Plbd1	Phospholipase B-like 1	Q8VCI0	Down in TAC Vh	-0.633989	2.08044	0.00830923	0.0499982	25.3049	24.6146	24.87	25.4753	25.3727	25.5556	25.1255	25.7253	25.9759	25.7165
Plin2	Perilipin-2	P43883	Down in TAC Vh	-0.883918	2.55013	0.00281754	0.0305043	29.0294	28.0277	29.0565	30.0326	29.6946	29.5019	29.3783	29.5464	29.5814	29.3843
Rmdn3	Regulator of microtubule dynamics protein 3	Q3UJU9	Down in TAC Vh	-0.681092	2.70742	0.00196148	0.0278038	24.6521	24.7623	24.1523	25.4601	25.4483	25.2733	24.9769	24.967	25.2402	25.0575
Selenbp1	Selenium-binding protein 1	P17563	Down in TAC Vh	-0.756117	4.05561	8.8e-05	0.010862	32.0661	31.5788	31.9668	32.6322	32.5171	32.477	32.6189	32.738	32.7738	32.6299
Slc25a22	Mitochondrial glutamate carrier 1	Q9D6M3	Down in TAC Vh	-0.782252	2.54719	0.00283668	0.0305043	28.747	27.724	28.7553	29.2647	29.0952	29.1567	29.3424	29.134	29.2291	29.1149
Slc8a1	Sodium/calcium exchanger 1	P70414	Down in TAC Vh	-0.715219	3.17878	0.000662559	0.0207602	29.9811	29.6141	29.4239	30.266	30.2984	30.5536	30.1069	30.3915	30.6429	30.4586
Smtn	Smoothelin	Q921U8	Down in TAC Vh	-0.795643	2.36496	0.00431564	0.0354479	27.3166	26.3462	26.8965	27.7877	27.439	27.7271	28.1691	27.4369	27.4536	27.528
Steap4	Metalloreductase STEAP4	Q923B6	Down in TAC Vh	-0.904474	2.79809	0.00159187	0.0262958	26.5138	25.4946	26.3017	27.0423	26.9174	26.7505	26.7991	26.9825	27.3588	27.2042
Stk39	STE20/SPS1-related proline-alanine-rich protein kinase	Q9Z1W9	Down in TAC Vh	-0.81746	3.11677	0.000764246	0.0214458	27.9792	27.8489	27.5542	28.8816	28.3083	28.5593	28.5187	28.9168	28.8299	28.2666
Stt3b	Dolichyl-diphosphooligosaccharide--protein glycosyltransferase subunit STT3B	Q3TDQ1	Down in TAC Vh	-1.78231	2.47679	0.00333586	0.0316663	22.4477	24.723	25.0315	25.5982	26.2542	25.4363	25.7225	26.2779	25.9961	25.6628
Syn2	Synapsin-2	Q64332	Down in TAC Vh	-0.782576	2.91756	0.00120905	0.024921	23.4788	23.8361	23.0922	24.1707	24.392	24.0955	24.2743	24.0165	24.6583	24.1541
Synj2bp	Synaptojanin-2-binding protein	Q9D6K5	Down in TAC Vh	-0.823657	2.70069	0.00199211	0.0278891	25.9568	25.7665	26.1518	26.7873	26.4732	27.3423	26.9793	26.6706	26.3322	26.8893
Tacc3	Transforming acidic coiled-coil-containing protein 3	Q9JJ11	Down in TAC Vh	-1.8507	2.20409	0.00625044	0.0434093	24.3875	22.6876	24.4345	26.3293	25.1587	27.058	25.6857	25.6895	24.4296	25.4598
Tbc1d4	TBC1 domain family member 4	Q8BYJ6	Down in TAC Vh	-0.765397	3.75889	0.000174225	0.0134074	27.552	26.9972	27.2076	28.1661	28.0556	27.8082	27.8805	27.9659	28.1395	28.1081
Thap4	THAP domain-containing protein 4	Q6P3Z3	Down in TAC Vh	-1.50323	2.54098	0.00287751	0.030643	24.3874	22.916	25.0223	25.6287	25.944	25.868	25.7343	25.7914	24.8927	25.4234
Timm22	Mitochondrial import inner membrane translocase subunit Tim22	Q9CQ85	Down in TAC Vh	-0.75247	2.48529	0.00327121	0.031625	26.4509	25.7956	26.6126	27.4118	26.7163	26.9006	27.2287	27.0792	27.1093	26.826
Timmdc1	Complex I assembly factor TIMMDC1, mitochondrial	Q8BUY5	Down in TAC Vh	-0.667583	2.65809	0.0021974	0.0291764	26.9575	26.4969	26.3038	27.6148	27.2335	27.1848	27.0141	27.193	27.419	27.1161
Tmem126a	Transmembrane protein 126A	Q9D8Y1	Down in TAC Vh	-0.603554	2.30706	0.00493104	0.0383139	27.3253	27.4419	27.3996	28.1708	28.3525	28.2314	27.5436	27.7281	27.9285	27.9924
Tor1aip1	Torsin-1A-interacting protein 1	Q921T2	Down in TAC Vh	-0.670067	3.68347	0.000207268	0.0135882	27.5207	27.4464	27.389	28.4006	27.941	28.0251	28.198	27.9857	28.2881	28.0162
Tppp	Tubulin polymerization-promoting protein	Q7TQD2	Down in TAC Vh	-1.15917	4.4613	3.46e-05	0.010862	27.0133	26.4661	26.3124	27.8484	27.5953	27.4363	27.8978	27.8555	27.9614	27.7003
Trim63	E3 ubiquitin-protein ligase TRIM63	Q38HM4	Down in TAC Vh	-0.771494	2.4596	0.00347058	0.0319713	25.5654	25.3606	25.4483	26.5724	26.1494	25.5747	26.6473	26.1284	26.3741	26.1609
Ucp3	Mitochondrial uncoupling protein 3	P56501	Down in TAC Vh	-1.00545	2.56048	0.00275116	0.0305043	27.2645	26.0083	26.8806	27.667	27.8658	27.6534	27.55	27.9529	28.1134	27.2601
Uqcr10	Cytochrome b-c1 complex subunit 9	Q8R1I1	Down in TAC Vh	-1.03137	4.32689	4.71e-05	0.010862	29.8154	29.5396	29.8951	31.126	30.8132	30.9389	30.8223	30.4792	30.4879	30.802
Usmg5	Up-regulated during skeletal muscle growth protein 5	Q78IK2	Down in TAC Vh	-0.591438	2.41648	0.00383281	0.0332264	29.8861	29.464	30.1071	30.0405	30.3125	30.637	30.4775	30.4556	30.4353	30.5152
Ybx2	Y-box-binding protein 2	Q9Z2C8	Down in TAC Vh	-0.856393	2.47833	0.00332403	0.0316663	24.2063	23.0971	24.0929	24.372	24.6544	24.7676	24.8649	24.8699	24.4318	24.6254
Znf428	Zinc finger protein 428	Q8C1M2	Down in TAC Vh	-0.679971	2.20331	0.00626163	0.0434093	23.7462	23.2603	23.5513	24.1638	24.026	23.7926	24.0639	24.1462	24.7925	24.4096
	Uncharacterized protein C17orf89 homolog	A2AMZ4		-0.514725	2.51367	0.0030643	0.0309571	26.3427	26.1479	26.3041	27.0576	26.4198	26.6667	26.8457	26.8918	26.8603	26.7155
	UPF0598 protein C8orf82 homolog	Q8VE95		-0.52979	2.12837	0.00744096	0.0470528	28.5261	28.5684	28.9257	28.7545	29.3481	29.0148	29.2966	29.2822	29.436	29.2902
	Uncharacterized protein C4orf29 homolog	Q8C1A9		-0.676145	2.05607	0.00878876	0.0515294	24.6214	23.5041	24.3666	24.6835	24.7328	25.1104	24.8224	24.766	24.7687	24.9976
	Glutaredoxin-like protein C5orf63 homolog	Q9CWB7		-0.375084	1.70521	0.0197148	0.0741352	26.2281	26.135	26.1129	26.252	26.4787	26.4039	26.7133	26.3547	26.7953	26.7382
	Ig kappa chain V-V region HP 123E6	P01646		-1.0991	1.45164	0.0353473	0.100753	23.3223	25.2413	23.7076	24.6399	26.2904	25.7227	24.7926	25.1613	24.6451	25.0744
		P0DOV1		0.268952	1.34564	0.0451194	0.114873	27.6562	27.8594	27.5104	27.3921	27.4079	27.515	27.1778	27.2683	27.5191	27.5645
	Uncharacterized protein C1orf198 homolog	Q8C3W1		0.474484	1.34086	0.0456186	0.115443	26.1862	26.6792	26.3376	26.0359	26.1545	25.3511	26.2852	25.5644	26.1197	25.9747
	UPF0587 protein C1orf123 homolog	Q8BHG2		0.300858	1.3247	0.0473483	0.117413	28.7369	28.8213	28.4631	28.4276	28.4917	28.2749	28.3023	28.0397	28.5553	28.5189
		P0DP28		-0.21202	1.21856	0.0604554	0.13274	32.1804	32.1693	32.2049	32.3644	32.4714	32.2353	32.2357	32.4876	32.5777	32.4063
	Uncharacterized protein FLJ45252 homolog	Q6PIU9		-0.218148	1.17451	0.0669099	0.140701	27.0623	27.0389	27.0571	27.3831	27.2243	27.1281	27.5192	27.3258	27.1323	27.1839
	UPF0600 protein C5orf51 homolog	Q8BR90		0.316596	1.13279	0.0736558	0.148291	26.165	26.4763	26.6966	26.087	25.9603	25.9375	26.5598	26.0477	26.2666	26.0465
	Uncharacterized protein C6orf203 homolog	Q9CQF4		-0.282273	0.982309	0.104158	0.175437	28.7158	28.0417	28.563	28.5423	28.6247	28.582	28.7524	28.6978	29.0405	28.8173
	Uncharacterized protein C6orf226 homolog	Q9D727		-0.230584	0.966983	0.107899	0.17894	25.9338	25.4253	25.7073	25.9279	25.7879	25.8413	25.9605	25.9409	26.1973	25.7798
		P0DN34		-0.414586	0.955782	0.110718	0.181464	31.0038	31.0115	31.5432	31.9423	32.0261	31.9525	31.1788	31.6187	31.0799	31.4067
	Quinone oxidoreductase-like protein 2	Q3UNZ8		0.434355	0.906146	0.124123	0.194181	27.2102	27.0566	27.6595	26.9068	27.2223	25.9576	26.9022	27.0665	27.2415	26.824
	UPF0687 protein C20orf27 homolog	Q9D1K7		0.269862	0.905612	0.124276	0.194275	25.0507	25.1524	25.1957	24.6434	24.7011	24.7421	24.9879	25.2238	24.5578	25.1855
	UPF0568 protein C14orf166 homolog	Q9CQE8		0.162222	0.803364	0.157267	0.216904	29.6461	29.6368	29.7604	29.4886	29.3823	29.5671	29.712	29.5922	29.5884	29.3014
	Uncharacterized protein C19orf52 homolog	Q8BGX2		-0.26152	0.738921	0.182423	0.236898	28.1822	27.911	27.7386	27.9917	28.4053	28.1074	27.7778	28.4207	28.1156	28.6196
	Ig kappa chain V-II region 26-10	P01631		-0.724979	0.707991	0.195889	0.243198	26.0361	26.0823	26.1463	27.3006	28.526	26.6037	26.4909	25.8961	25.6125	27.2625
	Probable peptide chain release factor C12orf65 homolog, mitochondrial	Q80VP5		-0.84204	0.691486	0.203476	0.247891	25.1817	23.1146	23.8173	25.3009	23.7059	23.4207	25.1009	26.2253	25.531	24.8746
	Uncharacterized protein C15orf52 homolog	A3KGF9		0.308089	0.691036	0.203687	0.248005	24.8822	24.8071	24.9668	24.3068	24.6526	24.5938	23.9243	25.2475	24.7397	24.5763
	UPF0449 protein C19orf25 homolog	Q9D7E4		0.505407	0.68375	0.207133	0.24977	24.5468	25.0351	24.4093	22.6543	24.3582	24.4475	24.2917	24.55	24.5256	24.281
	UPF0562 protein C7orf55 homolog	Q9CR13		-0.241242	0.652107	0.222789	0.258042	28.1548	27.6079	27.4571	27.8308	28.0253	27.8907	28.09	28.3368	27.572	28.1227
	Ig kappa chain V-VI region J539	P01679		-0.594402	0.575026	0.266056	0.281427	23.0668	24.6995	23.5458	23.8949	25.3564	24.2355	25.2715	23.3813	23.5278	24.8886
	Uncharacterized protein C15orf61 homolog	Q0VG49		-0.268801	0.570195	0.269033	0.282184	25.168	24.3097	25.0694	24.8943	24.8334	24.9778	24.7994	25.33	25.4639	25.5258
	UPF0585 protein C16orf13 homolog	Q9DCS2		-0.223128	0.559128	0.275976	0.284924	26.6849	27.1334	26.7045	27.0314	27.1013	27.516	26.476	27.0478	27.1101	27.1658
	UPF0505 protein C16orf62 homolog	Q8BWQ6		0.191779	0.530215	0.294975	0.295099	25.7253	25.9939	26.1242	25.8284	25.3154	25.81	25.4816	26.1295	25.9376	25.7898
	Ig kappa chain C region	P01837		-0.245511	0.491857	0.322213	0.309366	30.6203	30.9404	30.3196	30.7713	31.523	31.1746	30.8215	30.5615	30.3553	30.8987
	Uncharacterized protein C1orf50 homolog	Q5EBG8		0.545967	0.4715	0.337676	0.316601	24.4776	24.5274	24.4133	24.4171	24.3783	23.4895	24.8061	21.7975	24.3884	24.2105
		C0HKG6		-0.112969	0.43086	0.370801	0.332001	26.4484	26.3711	26.3819	26.7598	26.3575	26.2731	26.5442	26.5856	26.6838	26.3901
		P0DOV2		0.198049	0.373073	0.423572	0.353813	24.9384	25.5536	25.3338	25.1318	25.3365	24.2584	24.9515	25.1801	25.3441	25.3382
	Ig gamma-2A chain C region secreted form	P01864		-0.512959	0.352099	0.44453	0.36346	27.1782	29.6846	26.6087	28.0334	28.3496	28.7701	27.0163	29.4819	28.0592	28.6467
	Ig alpha chain C region	P01878		0.456886	0.336359	0.460936	0.369644	28.1435	26.387	27.5785	26.6356	26.705	27.6644	27.7904	25.145	26.4569	27.992
	Ig gamma-3 chain C region	P03987		-0.376226	0.264154	0.54431	0.401794	25.5491	27.7133	26.0296	28.1897	25.8574	25.941	27.5143	27.5146	26.4168	26.2145
	Ester hydrolase C11orf54 homolog	Q91V76		0.101483	0.263302	0.545379	0.402441	26.933	27.3876	26.9722	27.1635	27.0162	26.5365	26.8976	27.1381	27.2287	26.9926
	Ig lambda-1 chain C region	P01843		0.627179	0.255614	0.555119	0.406774	24.9982	26.7786	24.525	25.8796	22.9898	24.7082	24.5561	26.7459	22.0143	26.7533
	Uncharacterized protein C2orf47 homolog, mitochondrial	Q8BHE8		0.0930678	0.181309	0.658706	0.44026	27.4282	26.8428	27.2764	26.9534	27.0207	27.1951	26.5033	27.4447	27.1083	27.4004
	Ig heavy chain V region AC38 205.12	P06330		-0.0987974	0.134504	0.733661	0.46262	26.424	26.9989	25.8253	25.7585	26.5724	26.8389	26.339	26.6745	26.4834	26.9374
	UPF0554 protein C2orf43 homolog	Q8BVA5		-0.0547558	0.134603	0.733494	0.46262	25.6404	25.6997	25.8275	25.5807	25.3152	25.7324	26.0037	25.9323	25.8645	26.0125
	Uncharacterized protein C17orf59 homolog	Q9D6W8		0.0519161	0.0710421	0.849098	0.495126	25.9237	26.1147	25.1733	25.36	25.1268	25.7635	25.4883	25.9195	25.844	26.2951
	UPF0693 protein C10orf32 homolog	Q9CRC6		0.153122	0.066404	0.858215	0.496946	25.941	26.0407	25.171	26.6418	24.9518	25.6104	27.272	22.4597	26.1095	25.9058
	UPF0235 protein C15orf40 homolog	Q9CRC3		0.0583613	0.0638539	0.863269	0.498586	26.8717	26.3313	26.2559	26.8636	25.5009	27.1021	26.9382	26.3711	26.2584	25.9612
	Protein C19orf12 homolog	Q8WUR0		0.0302023	0.046732	0.897983	0.5095	26.1872	26.3112	27.0333	26.0892	26.4047	27.0108	26.4455	26.1428	26.6621	26.6074
	Uncharacterized protein C12orf73 homolog	Q8BTC1		-0.0214236	0.0393131	0.913454	0.512226	24.9426	24.6438	25.0764	25.1146	24.4977	24.5123	25.1296	25.2633	25.0623	24.7833
3425401B19Rik		D3Z1D3		0.555536	0.756833	0.175052	0.231842	26.8708	26.9777	27.0831	26.7609	26.4985	26.1102	24.9551	26.9374	26.8948	26.7949
A2m	Alpha-2-macroglobulin	Q61838		0.0156817	0.0343966	0.923854	0.51538	33.6859	34.0303	33.7783	33.9476	33.7877	33.5517	34.2169	33.5158	33.7208	33.9705
Aak1	AP2-associated protein kinase 1	Q3UHJ0		-0.0287851	0.0701283	0.850887	0.495126	27.5923	27.7993	27.2631	27.586	27.537	27.2845	27.4299	27.8131	27.8042	27.6077
Aamdc	Mth938 domain-containing protein	Q8R0P4		-0.500093	2.21701	0.00606721	0.0427124	28.699	28.681	28.6047	29.4187	28.8817	28.9192	29.2618	29.205	29.4572	28.9877
Aars	Alanine--tRNA ligase, cytoplasmic	Q8BGQ7		0.402193	2.03843	0.00915304	0.0520379	29.8375	30.1639	29.7599	29.2441	29.6066	29.5131	29.4063	29.5678	29.6248	29.6648
Aars2	Alanine--tRNA ligase, mitochondrial	Q14CH7		0.00252987	0.00424701	0.990269	0.534048	26.4411	26.2696	26.4999	25.6718	26.5104	26.636	26.4314	26.2818	26.5605	26.7149
Aarsd1	Alanyl-tRNA editing protein Aarsd1	Q3THG9		-0.496297	1.80835	0.0155471	0.0665631	26.7924	26.5216	26.4487	27.5199	27.1444	26.6653	26.8609	27.2603	27.0538	27.0824
Aasdhppt	L-aminoadipate-semialdehyde dehydrogenase-phosphopantetheinyl transferase	Q9CQF6		-0.112385	0.260099	0.549415	0.403999	23.6517	23.2919	23.8461	23.3725	23.566	24.1532	23.7954	23.4392	23.8328	23.8037
Abcb10	ATP-binding cassette sub-family B member 10, mitochondrial	Q9JI39		-0.130718	0.426946	0.374157	0.333448	28.6586	28.2734	28.7835	28.5912	28.7777	28.5696	28.454	28.879	28.7516	28.8948
Abcb1a	Multidrug resistance protein 1A	P21447		-0.539742	2.22119	0.00600909	0.0424457	27.0068	26.898	26.7769	27.236	27.4734	27.1011	27.2879	27.4245	27.7129	27.7999
Abcb7	ATP-binding cassette sub-family B member 7, mitochondrial	Q61102		-0.133503	0.333925	0.463527	0.370794	28.8795	28.7094	28.9332	28.7513	28.7756	28.8545	28.6125	29.2498	29.2131	29.3628
Abcc1	Multidrug resistance-associated protein 1	O35379		0.715194	1.37457	0.042211	0.111894	26.4175	25.8317	27.0872	25.7529	25.6699	25.8832	24.8343	26.1807	26.0657	25.7253
Abcc9	ATP-binding cassette sub-family C member 9	P70170		-0.819797	1.91124	0.0122676	0.0594357	27.7017	26.6668	27.6931	28.3015	27.9131	28.0501	27.6798	28.4202	28.7578	28.0933
Abcd3	ATP-binding cassette sub-family D member 3	P55096		-0.510051	1.5625	0.0273841	0.0886746	27.0396	26.9303	27.0459	27.7135	26.9506	27.447	27.2163	27.8943	27.8737	27.5119
Abce1	ATP-binding cassette sub-family E member 1	P61222		0.101717	0.419183	0.380905	0.336036	29.6645	29.6389	29.4725	29.4018	29.2677	29.5056	29.5949	29.5995	29.6778	29.3844
Abcf1	ATP-binding cassette sub-family F member 1	Q6P542		0.463201	2.02509	0.00943874	0.0525678	27.778	28.1519	28.0828	27.5393	27.5551	27.127	27.4659	27.766	27.6763	27.6577
Abcf2	ATP-binding cassette sub-family F member 2	Q99LE6		0.0904185	0.387427	0.409801	0.347502	28.0806	27.7176	27.8404	27.7811	27.7542	27.6521	27.7461	27.9387	27.8806	27.7708
Abcf3	ATP-binding cassette sub-family F member 3	Q8K268		-0.0269768	0.0673229	0.856401	0.496378	26.7003	26.6849	26.7235	26.5513	26.8224	27.1228	26.7881	26.3627	26.6834	26.7784
Abhd10	Mycophenolic acid acyl-glucuronide esterase, mitochondrial	Q6PE15		-0.324482	1.30474	0.0495749	0.120513	28.2112	27.8532	27.546	28.2177	28.2396	27.9386	28.2618	28.0744	28.356	28.2741
Abhd11	Alpha/beta hydrolase domain-containing protein 11	Q8K4F5		-0.0497511	0.172006	0.672967	0.444104	31.699	31.3084	31.5741	31.4796	31.5858	31.6379	31.4376	31.8022	31.5317	31.5637
Abhd12	Monoacylglycerol lipase ABHD12	Q99LR1		-0.208352	0.806198	0.156244	0.216762	25.832	25.4703	25.9223	25.9389	25.9582	25.9712	25.6466	26.1242	25.8657	26.1446
Abhd14b	Alpha/beta hydrolase domain-containing protein 14B	Q8VCR7		-0.166673	0.581271	0.262258	0.279709	28.0576	27.9973	28.1314	28.2474	28.1798	27.9081	28.3439	28.5384	28.3942	27.9896
Abhd16a	Abhydrolase domain-containing protein 16A	Q9Z1Q2		-0.0334264	0.084411	0.823358	0.486566	25.4364	25.8869	25.7567	25.4282	25.8004	25.8539	25.5383	25.7457	25.6992	26.0218
Abhd6	Monoacylglycerol lipase ABHD6	Q8R2Y0		0.158887	0.160786	0.690581	0.449506	24.1768	24.2366	24.1763	23.6852	22.7074	24.2039	23.8165	24.9269	24.4015	24.5225
Abi1	Abl interactor 1	Q8CBW3		0.33391	0.826106	0.149243	0.211836	26.3231	26.6828	26.2909	25.831	26.1057	25.5656	25.9277	26.3187	26.6549	26.2849
Ablim1	Actin-binding LIM protein 1	Q8K4G5		-0.597493	1.81518	0.0153044	0.0660636	25.8567	26.1719	26.3772	26.7325	26.8341	27.2337	26.8603	26.3196	26.2918	26.8573
Abr	Active breakpoint cluster region-related protein	Q5SSL4		0.306695	0.181504	0.65841	0.44026	25.7374	25.5373	25.0783	25.6367	25.8712	25.3878	22.327	25.4448	25.8052	25.5374
Acaa1a	3-ketoacyl-CoA thiolase A, peroxisomal	Q921H8		-0.262596	1.74132	0.0181419	0.0714063	30.9166	30.7934	30.9523	31.2739	31.0929	30.995	31.2149	31.1042	31.2389	31.1301
Acacb	Acetyl-CoA carboxylase 2	E9Q4Z2		-0.102798	0.342246	0.454731	0.367391	29.7707	29.3222	29.886	29.669	29.6663	29.694	29.865	29.8514	29.9358	29.6555
Acad10	Acyl-CoA dehydrogenase family member 10	Q8K370		-0.0768797	0.27931	0.525642	0.395671	32.6075	32.3111	32.7321	32.5248	32.6829	32.5798	32.5876	32.8709	32.5467	32.5971
Acad8	Isobutyryl-CoA dehydrogenase, mitochondrial	Q9D7B6		-0.166848	0.644459	0.226747	0.25933	31.6713	31.4269	31.5006	31.4512	31.6811	31.5814	31.5632	32.0107	31.8189	31.7919
Acad9	Acyl-CoA dehydrogenase family member 9, mitochondrial	Q8JZN5		0.0323957	0.0976289	0.798677	0.481414	31.2284	31.0285	31.5104	31.0739	31.1516	31.2739	31.0945	31.4284	31.3048	31.2367
Acadl	Long-chain specific acyl-CoA dehydrogenase, mitochondrial	P51174		-0.00463838	0.0142113	0.967807	0.528598	36.1934	35.8626	36.3627	36.1818	36.2573	36.0524	36.12	36.1116	36.1449	36.1414
Acadm	Medium-chain specific acyl-CoA dehydrogenase, mitochondrial	P45952		-0.254046	1.00399	0.0990854	0.171935	35.7951	35.1577	35.8051	35.8865	35.9088	35.8332	35.8283	35.8709	35.6909	35.8611
Acads	Short-chain specific acyl-CoA dehydrogenase, mitochondrial	Q07417		-0.085506	0.381003	0.415907	0.350271	34.523	34.2306	34.5459	34.4013	34.6183	34.4883	34.5861	34.512	34.5851	34.4395
Acadsb	Short/branched chain specific acyl-CoA dehydrogenase, mitochondrial	Q9DBL1		-0.259376	1.64658	0.0225643	0.0803054	31.3109	31.222	31.4786	31.6193	31.5793	31.6254	31.5657	31.7471	31.4384	31.6009
Acadvl	Very long-chain specific acyl-CoA dehydrogenase, mitochondrial	P50544		-0.299548	1.67865	0.0209578	0.0767312	35.7106	35.2541	35.662	35.8538	35.8728	35.8358	35.7504	35.9217	35.8551	35.8028
Acap2	Arf-GAP with coiled-coil, ANK repeat and PH domain-containing protein 2	Q6ZQK5		0.284833	1.15808	0.0694891	0.143364	25.5617	25.8731	25.8491	25.3211	25.6395	25.4841	25.1078	25.5301	25.5423	25.7104
Acat1	Acetyl-CoA acetyltransferase, mitochondrial	Q8QZT1		-0.171139	0.554129	0.279171	0.286952	35.5354	34.9528	35.7354	35.6206	35.6511	35.5094	35.6759	35.5522	35.4611	35.5827
Acat2	Acetyl-CoA acetyltransferase, cytosolic	Q8CAY6		-0.161436	0.56584	0.271744	0.283188	26.2007	26.2195	26.1369	26.291	26.3397	26.1419	26.7688	26.4626	26.3203	26.1058
Acbd3	Golgi resident protein GCP60	Q8BMP6		0.390032	0.965286	0.108321	0.179317	26.6352	27.7667	27.3066	26.7753	26.7838	26.5324	26.894	26.7672	27.2667	26.9035
Acly	ATP-citrate synthase	Q91V92		0.320981	1.03161	0.0929804	0.166152	26.629	27.0756	27.029	26.7169	26.6363	26.1746	26.365	26.6759	26.9912	26.5715
Aco1	Cytoplasmic aconitate hydratase	P28271		-0.112284	0.552497	0.280222	0.287328	30.96	30.7697	30.7078	31.0193	30.8433	31.0248	30.7869	30.9198	31.0172	30.8623
Aco2	Aconitate hydratase, mitochondrial	Q99KI0		-0.173609	0.901579	0.125436	0.194623	37.3647	37.0731	37.4215	37.4342	37.5158	37.5085	37.5852	37.444	37.3096	37.423
Acot11	Acyl-coenzyme A thioesterase 11	Q8VHQ9		-0.207885	0.671925	0.21285	0.253359	26.2963	25.7353	26.3758	26.1736	26.1465	26.5935	26.3006	26.5283	26.3143	26.349
Acot13	Acyl-coenzyme A thioesterase 13	Q9CQR4		-0.0414374	0.109786	0.77663	0.475402	34.0101	33.6793	34.3137	34.0169	34.2199	34.1144	33.9347	33.9442	33.8619	34.2051
Acot2	Acyl-coenzyme A thioesterase 2, mitochondrial	Q9QYR9		-0.553755	2.53622	0.00290925	0.0306662	33.7888	33.0613	33.5952	34.0366	34.1065	34.06	33.8694	34.0386	34.0336	34.104
Acot7	Cytosolic acyl coenzyme A thioester hydrolase	Q91V12		-0.103724	0.464598	0.343085	0.318287	29.8676	29.8401	29.716	30.0154	30.0918	29.7456	29.8779	29.8688	30.0124	29.7694
Acot8	Acyl-coenzyme A thioesterase 8	P58137		-0.385367	1.35136	0.0445291	0.114355	25.2337	24.8306	25.1302	25.5913	25.4115	25.2272	25.436	25.8937	25.0823	25.5095
Acot9	Acyl-coenzyme A thioesterase 9, mitochondrial	Q9R0X4		0.498855	2.49522	0.00319726	0.0313877	30.4108	31.0689	30.656	30.2473	30.1414	30.1182	30.2769	30.2364	30.2971	30.1741
Acox1	Peroxisomal acyl-coenzyme A oxidase 1	Q9R0H0		-0.455753	2.14642	0.00713799	0.0462181	30.2022	29.7765	30.2356	30.4241	30.7384	30.3212	30.4553	30.7448	30.5057	30.5007
Acox3	Peroxisomal acyl-coenzyme A oxidase 3	Q9EPL9		-0.0139168	0.0242263	0.945744	0.522259	24.8456	24.8238	24.8648	24.4771	24.2665	24.8455	25.0837	25.1229	25.1189	25.0959
Acp1	Low molecular weight phosphotyrosine protein phosphatase	Q9D358		-0.000215207	0.000559724	0.998712	0.535578	28.4556	28.5776	28.6801	28.7984	28.6229	28.4111	28.3043	28.5468	28.8245	28.4911
Acp6	Lysophosphatidic acid phosphatase type 6	Q8BP40		-0.535049	2.81008	0.00154854	0.0261221	29.7883	29.2207	29.5431	29.9963	30.1953	29.9999	29.9041	30.102	30.1426	30.0267
Acsf2	Acyl-CoA synthetase family member 2, mitochondrial	Q8VCW8		-0.0478481	0.091874	0.809331	0.483589	30.9683	30.5395	30.7045	31.1657	30.7906	30.251	30.6883	30.718	31.167	30.7163
Acsf3	Acyl-CoA synthetase family member 3, mitochondrial	Q3URE1		-0.114099	0.55745	0.277045	0.285185	29.7776	29.5792	29.7294	29.8799	29.8532	29.6527	29.6468	29.8811	29.8453	29.9077
Acsl1	Long-chain-fatty-acid--CoA ligase 1	P41216		-0.143436	0.337192	0.460053	0.36936	34.8597	34.1662	35.1164	34.6153	34.7796	34.8517	34.8112	35.1259	34.9739	34.8453
Acsl6	Long-chain-fatty-acid--CoA ligase 6	Q91WC3		-0.335646	1.48532	0.03271	0.0968854	26.7596	26.5265	26.6488	26.6505	26.8383	27.0441	27.1372	27.2521	26.8641	27.0782
Acss1	Acetyl-coenzyme A synthetase 2-like, mitochondrial	Q99NB1		-0.511902	2.65216	0.00222761	0.0292523	32.731	32.3398	32.6456	33.007	33.0443	32.9254	32.9187	33.2115	33.3366	33.1448
Acss2	Acetyl-coenzyme A synthetase, cytoplasmic	Q9QXG4		-0.295252	0.802478	0.157588	0.216929	26.1953	25.8278	26.428	26.4427	26.4111	26.1036	26.1014	26.7612	26.8608	26.4386
Acta2	Actin, aortic smooth muscle	P62737		-0.425504	0.560712	0.274972	0.284067	27.8784	26.6418	27.2169	27.6244	26.9468	28.4597	27.6108	27.3198	28.4605	27.2764
Actc1	Actin, alpha cardiac muscle 1	P68033		-0.840496	1.68351	0.0207248	0.0761441	36.1617	35.7103	36.0895	36.691	36.7383	37.432	37.7355	36.4999	36.2305	36.4664
Actg1	Actin, cytoplasmic 2	P63260		-0.330031	0.589293	0.257458	0.27714	31.2522	31.1703	31.7742	31.8589	31.7615	32.2561	32.3693	31.2355	31.3506	31.2706
Actl6a	Actin-like protein 6A	Q9Z2N8		-0.156191	0.372811	0.423828	0.353817	27.0999	27.0299	26.9946	26.8164	27.3265	27.049	26.7494	27.4619	27.5584	27.4221
Actn1	Alpha-actinin-1	Q7TPR4		-0.121408	0.462157	0.345019	0.318859	29.5252	29.7809	29.6453	29.8107	29.8836	29.7837	29.4687	29.7325	30.0206	29.7034
Actn4	Alpha-actinin-4	P57780		-0.258235	1.16119	0.0689938	0.142743	31.3349	31.1767	31.1719	31.7936	31.4441	31.3978	31.3064	31.2905	31.6845	31.4856
Actr1a	Alpha-centractin	P61164		0.131152	0.707848	0.195953	0.243198	30.0496	30.2506	30.0184	29.8833	29.9513	29.8858	30.0074	30.019	30.1295	29.9488
Actr1b	Beta-centractin	Q8R5C5		0.0520444	0.113976	0.769174	0.472956	28.0545	28.0313	27.452	27.7087	27.4967	27.894	27.5197	27.9147	28.0482	27.9751
Actr2	Actin-related protein 2	P61161		0.104451	0.408223	0.39064	0.339908	29.0453	29.2668	29.241	29.2067	28.8748	29.0004	29.2396	29.0942	29.2387	28.9051
Actr3	Actin-related protein 3	Q99JY9		0.0027201	0.00854342	0.98052	0.531747	30.0461	30.2492	29.9383	30.0266	29.9653	30.1978	29.9056	30.2421	30.0766	30.1122
Acy3	N-acyl-aromatic-L-amino acid amidohydrolase (carboxylate-forming)	Q91XE4		-0.391761	1.55819	0.0276575	0.0891278	27.8681	27.506	27.6585	28.4176	27.8845	28.2417	27.7535	28.0282	27.9507	28.2088
Acyp1	Acylphosphatase-1	P56376		0.00539844	0.0143301	0.967542	0.528598	28.6307	28.9006	28.8865	28.5853	28.6582	28.6199	28.8874	28.9984	28.8281	29.0265
Acyp2	Acylphosphatase-2	P56375		-0.114784	0.501545	0.315105	0.305901	30.9464	30.9116	31.0243	30.7597	31.0938	31.1287	31.18	31.1361	31.0452	31.1852
Adam10	Disintegrin and metalloproteinase domain-containing protein 10	O35598		0.235596	0.165431	0.683234	0.44778	25.9483	26.0049	25.3108	26.5215	25.2069	23.3754	25.6884	25.867	26.2044	25.7699
Adam17	Disintegrin and metalloproteinase domain-containing protein 17	Q9Z0F8		-0.158073	0.210599	0.615745	0.426592	24.7616	24.6523	23.1647	24.3999	24.4967	24.4348	24.3056	24.602	24.3217	23.8959
Adck1	Uncharacterized aarF domain-containing protein kinase 1	Q9D0L4		0.137372	0.416685	0.383103	0.336842	27.537	27.5511	27.6669	27.5527	27.436	27.2312	27.0497	27.7409	27.4305	27.6925
Adck3	Atypical kinase ADCK3, mitochondrial	Q60936		-0.29856	1.5902	0.0256921	0.0857536	32.7243	32.3299	32.5437	32.8657	32.7984	32.6099	32.7569	32.9136	32.9651	32.9088
Adck4	AarF domain-containing protein kinase 4	Q566J8		0.036263	0.0261906	0.941476	0.520861	22.7274	25.0776	25.2581	24.5515	24.5161	24.74	24.0538	23.6506	24.6017	24.113
Adcy6	Adenylate cyclase type 6	Q01341		-0.592776	1.79535	0.0160197	0.0680313	23.7591	23.9436	23.2459	24.1359	24.2356	24.3328	23.9221	24.8549	24.0715	24.1434
Add1	Alpha-adducin	Q9QYC0		0.0766513	0.240733	0.57447	0.413296	28.2386	28.5009	28.0459	28.3562	28.1664	28.0537	28.1685	28.0789	28.4497	28.0226
Add3	Gamma-adducin	Q9QYB5		0.00188375	0.00373272	0.991442	0.534087	27.1235	27.565	27.2051	27.5985	27.4857	26.8734	27.2596	27.0896	27.5254	27.2395
Adgrf5		G5E8Q8		-0.390248	1.45666	0.0349415	0.100141	24.9487	24.6201	24.846	25.0583	25.1113	25.5994	25.4923	24.9407	25.1695	24.9948
Adh1	Alcohol dehydrogenase 1	P00329		-0.39816	1.75566	0.0175524	0.0706772	28.7378	28.4351	28.7938	29.3566	28.9861	28.8298	29.1626	29.1711	29.0693	28.8007
Adh5	Alcohol dehydrogenase class-3	P28474		-0.0784427	0.303036	0.497696	0.385279	32.3539	32.1074	32.2356	32.3984	32.3569	32.1368	32.1564	32.2784	32.5464	32.3017
Adi1	1,2-dihydroxy-3-keto-5-methylthiopentene dioxygenase	Q99JT9		0.147556	0.0863133	0.81976	0.48619	25.5111	25.7467	25.665	25.9025	26.0072	25.6283	26.0683	26.0301	25.9945	22.8227
Adipoq	Adiponectin	Q60994		0.316369	0.219432	0.603348	0.422481	25.2453	25.4218	25.1451	25.1841	24.5331	25.8657	22.6294	25.5294	25.5976	25.3411
Adk	Adenosine kinase	P55264		0.17728	0.971088	0.106884	0.178385	31.8235	31.9081	31.9796	31.9347	31.7238	31.7461	31.6444	31.6559	31.8108	31.5695
Ado	2-aminoethanethiol dioxygenase	Q6PDY2		-0.217378	0.91924	0.120437	0.19085	27.5046	27.0173	27.421	27.4446	27.6172	27.3342	27.7042	27.6483	27.5058	27.4677
Adprh	[Protein ADP-ribosylarginine] hydrolase	P54923		0.240313	0.63492	0.231782	0.262555	25.6274	26.032	26.2077	25.7559	25.9731	25.564	25.376	26.1143	25.4	25.8247
Adprhl1	[Protein ADP-ribosylarginine] hydrolase-like protein 1	Q8BGK2		0.48136	1.74987	0.017788	0.0708105	32.217	31.6662	32.3608	31.2577	31.6927	31.8024	31.5413	31.7794	31.4253	31.7009
Adprhl2	Poly(ADP-ribose) glycohydrolase ARH3	Q8CG72		0.206399	0.33088	0.466788	0.37138	25.5076	25.4507	26.17	25.9668	25.635	25.5131	25.5642	25.3272	25.8836	24.6312
Adrbk1	Beta-adrenergic receptor kinase 1	Q99MK8		0.200384	0.558	0.276694	0.285185	24.1345	24.5278	24.7117	24.3308	24.1208	24.0785	24.5292	24.2017	24.6114	23.9308
Adrm1	Proteasomal ubiquitin receptor ADRM1	Q9JKV1		0.187661	0.463893	0.343642	0.318287	27.7667	28.2166	27.7227	27.8533	27.3761	27.3746	27.5248	28.0948	27.8061	27.9707
Adsl	Adenylosuccinate lyase	P54822		-0.0565653	0.206167	0.622062	0.428262	31.0108	30.67	30.78	30.7187	30.8242	31.0779	30.8507	30.9675	30.9218	30.7771
Adss	Adenylosuccinate synthetase isozyme 2	P46664		0.250964	0.402399	0.395914	0.343083	24.1174	25.2575	23.7895	23.9728	23.8834	24.0965	24.5101	23.8855	24.4983	24.1135
Adssl1	Adenylosuccinate synthetase isozyme 1	P28650		0.232303	0.864111	0.136738	0.203151	31.4429	32.1389	31.6675	31.6711	31.4543	31.5176	31.386	31.4764	31.6745	31.4424
Aes	Amino-terminal enhancer of split	P63002		0.156254	0.185539	0.65232	0.438619	23.861	24.3246	22.9689	23.801	23.8826	23.0001	23.8312	23.6375	24.0097	22.7711
Afap1l1	Actin filament-associated protein 1-like 1	Q8BZI0		-0.680968	1.19513	0.0638072	0.136731	24.3975	22.4965	24.0731	24.2487	24.147	24.435	24.5986	24.2285	24.3541	24.3447
Afg3l1	AFG3-like protein 1	Q920A7		-0.13034	0.353772	0.442821	0.363027	26.7823	26.3631	27.0014	27.029	26.8884	26.5936	26.5373	26.8584	26.9888	27.026
Afg3l2	AFG3-like protein 2	Q8JZQ2		-0.0691417	0.26888	0.538419	0.399606	32.7027	32.5853	32.4888	32.5485	32.5724	32.5796	32.535	32.8574	32.8365	32.7007
Afm	Afamin	O89020		-0.000305319	0.000367568	0.999154	0.535651	29.2769	29.1705	28.3826	28.9865	29.2154	28.0478	28.9415	28.86	29.2485	29.3057
Aga	N(4)-(beta-N-acetylglucosaminyl)-L-asparaginase	Q64191		-0.138696	0.346356	0.450447	0.365146	24.7242	25.0431	24.8222	25.0373	24.9129	24.435	25.3192	24.9574	25.1058	25.2453
Agap3	Arf-GAP with GTPase, ANK repeat and PH domain-containing protein 3	Q8VHH5		-0.320386	0.260894	0.548411	0.403509	24.082	23.997	22.062	23.9133	23.2458	22.3084	24.4306	24.0672	23.8665	24.0731
Agfg1	Arf-GAP domain and FG repeat-containing protein 1	Q8K2K6		0.138517	0.397023	0.400845	0.344925	26.3685	26.5135	26.3954	26.1703	26.3566	26.6161	25.7906	26.3963	26.4368	26.2443
Agfg2	Arf-GAP domain and FG repeat-containing protein 2	Q80WC7		0.280612	0.942061	0.114272	0.184549	24.9157	25.2323	25.5198	25.1567	24.9618	25.1077	24.8415	24.9698	24.5216	25.0347
Agk	Acylglycerol kinase, mitochondrial	Q9ESW4		-0.44958	2.89957	0.00126016	0.024921	29.248	28.8877	29.181	29.6758	29.4167	29.5527	29.5828	29.5539	29.5493	29.5546
Ago2	Protein argonaute-2	Q8CJG0		0.0196731	0.0469928	0.897444	0.5095	28.1962	28.2456	28.0249	27.9357	27.8816	27.8872	28.2384	28.2069	28.4762	28.3254
Ago3	Protein argonaute-3	Q8CJF9		0.0868381	0.1824	0.657052	0.439967	25.0607	24.9643	24.6123	24.2332	25.0336	24.6012	24.8724	25.0349	24.713	25.0576
Agpat2	1-acyl-sn-glycerol-3-phosphate acyltransferase beta	Q8K3K7		0.662129	0.633157	0.232725	0.26263	25.1766	24.6127	25.4387	24.2116	24.7702	23.0867	23.1965	25.3734	24.966	25.2927
Agpat3	1-acyl-sn-glycerol-3-phosphate acyltransferase gamma	Q9D517		-0.678363	1.09908	0.0796004	0.155342	27.2605	25.826	25.6562	27.4622	27.3085	26.6495	26.7863	26.9909	26.283	27.001
Agpat9	Glycerol-3-phosphate acyltransferase 3	Q8C0N2		0.619496	0.272549	0.533889	0.398302	26.1861	26.238	25.7748	26.5502	23.6382	26.1014	26.5687	26.4131	26.7256	22.1305
Agps	Alkyldihydroxyacetonephosphate synthase, peroxisomal	Q8C0I1		-0.0194658	0.0372873	0.917725	0.513408	26.7073	26.8743	26.7214	26.9932	26.8425	26.2948	26.399	26.8812	27.1178	26.9814
Agrn	Agrin	A2ASQ1		0.053582	0.137105	0.729281	0.462199	27.1494	26.7744	26.9753	27.2942	27.0429	26.6262	26.7221	26.943	26.7867	26.9744
Agt	Angiotensinogen	P11859		-0.314492	0.873334	0.133865	0.201857	25.2554	24.2235	24.467	24.9872	25.0817	25.1372	24.7551	24.8607	25.0206	24.8992
Ahcy	Adenosylhomocysteinase	P50247		-0.0173046	0.0702297	0.850688	0.495126	30.5801	30.4783	30.5848	30.51	30.5529	30.4608	30.4791	30.6363	30.7059	30.6101
Ahcyl1	Putative adenosylhomocysteinase 2	Q80SW1		-0.0495059	0.194564	0.638905	0.434629	28.2363	28.4186	28.1201	28.1576	28.334	28.2449	28.3049	28.4702	28.2536	28.3894
Ahsa1	Activator of 90 kDa heat shock protein ATPase homolog 1	Q8BK64		-0.0512818	0.163647	0.686046	0.448442	28.2946	28.4312	28.4093	28.4471	28.0632	28.433	28.4926	28.4741	28.6725	28.4252
Ahsa2	Activator of 90 kDa heat shock protein ATPase homolog 2	Q8N9S3		0.432223	1.54834	0.0282916	0.0900643	25.4019	25.098	25.9312	24.9978	24.9825	24.743	25.1448	25.196	25.0821	25.1673
Ahsg	Alpha-2-HS-glycoprotein	P29699		0.0188975	0.046603	0.89825	0.5095	33.2173	32.8322	33.2116	32.8357	33.2566	33.2179	33.1537	32.9486	32.8118	33.2528
Aifm1	Apoptosis-inducing factor 1, mitochondrial	Q9Z0X1		-0.397652	2.26379	0.00544766	0.040671	33.3675	33.0899	33.39	33.8207	33.7813	33.8168	33.5824	33.5409	33.7001	33.5188
Aifm2	Apoptosis-inducing factor 2	Q8BUE4		-0.474917	1.58988	0.0257112	0.0857536	25.3275	25.11	24.9873	25.4587	25.4526	25.2813	25.7417	25.7875	26.1614	25.4325
Aimp1	Aminoacyl tRNA synthase complex-interacting multifunctional protein 1	P31230		0.023002	0.0762749	0.838929	0.492438	31.3683	31.2444	31.0749	31.2915	31.0169	31.4069	31.1282	31.1182	31.2101	31.2715
Aimp2	Aminoacyl tRNA synthase complex-interacting multifunctional protein 2	Q8R010		0.166133	0.490304	0.323367	0.309765	28.4034	28.7502	28.9811	28.5475	28.2612	28.3506	28.9176	28.5424	28.5572	28.6415
Aip	AH receptor-interacting protein	O08915		0.209598	0.803478	0.157225	0.216904	27.5045	27.8827	27.3535	27.4231	27.4828	27.0715	27.5173	27.3848	27.274	27.4409
Ak1	Adenylate kinase isoenzyme 1	Q9R0Y5		-0.131472	0.514966	0.305516	0.300768	34.8198	34.4429	34.9204	34.806	34.8211	34.906	35.0705	34.9034	34.7738	34.7334
Ak2	Adenylate kinase 2, mitochondrial	Q9WTP6		-0.245312	1.45545	0.0350388	0.100283	32.4545	32.1699	32.3559	32.7067	32.6363	32.378	32.5718	32.5656	32.5511	32.5952
Ak3	GTP:AMP phosphotransferase AK3, mitochondrial	Q9WTP7		-0.0483949	0.213136	0.612159	0.425832	32.5326	32.3536	32.4155	32.4419	32.3775	32.4333	32.4375	32.6591	32.5261	32.5008
Ak4	Adenylate kinase 4, mitochondrial	Q9WUR9		-0.257546	1.36488	0.0431635	0.113126	30.9126	30.8118	30.8927	30.9779	30.8984	31.1904	31.065	31.337	31.251	31.1897
Akap1	A-kinase anchor protein 1, mitochondrial	O08715		-0.29119	1.41895	0.0381112	0.105618	29.4205	28.9647	29.2908	29.4357	29.4175	29.5046	29.3629	29.5654	29.7321	29.5973
Akap12	A-kinase anchor protein 12	Q9WTQ5		0.219491	0.654764	0.22143	0.258042	29.1187	29.3506	28.8229	29.0405	28.8348	28.405	29.0121	28.775	29.1471	28.9311
Akap13		E9Q394		-0.108444	0.113295	0.77038	0.472956	24.8411	25.0783	24.4231	25.7448	24.7936	24.1181	25.0461	24.6133	25.6766	24.2327
Akap2	A-kinase anchor protein 2	O54931		0.623111	2.05463	0.00881797	0.0515294	30.1465	30.9691	30.0794	29.6901	29.509	29.8287	29.5867	29.9742	29.9087	29.9293
Akap7	A-kinase anchor protein 7 isoform gamma	Q7TN79		0.0699234	0.134643	0.733427	0.46262	24.4653	24.192	24.4437	23.8419	24.3074	24.1154	24.9713	24.2459	24.2982	24.2993
Akap8	A-kinase anchor protein 8	Q9DBR0		-0.0566394	0.0857662	0.820793	0.48619	25.4023	25.3855	25.272	25.4398	25.0148	25.2749	24.9526	25.4097	26.2831	25.4943
Akap9	A-kinase anchor protein 9	Q70FJ1		0.0843881	0.098511	0.797056	0.480877	26.5302	26.7334	25.9116	25.2834	26.0425	26.9246	26.6814	26.4895	26.5113	26.2186
Akr1a1	Alcohol dehydrogenase [NADP(+)]	Q9JII6		0.0402749	0.123805	0.751961	0.468703	30.7303	31.0555	30.7063	30.8611	30.7674	30.5679	30.599	30.8831	30.9441	30.9101
Akr1b1	Aldose reductase	P45376		-0.188783	0.960688	0.109474	0.180129	34.2906	33.9899	34.394	34.4194	34.4212	34.3278	34.5939	34.3569	34.3939	34.3821
Akr1b7	Aldose reductase-related protein 1	P21300		0.19521	0.192332	0.642196	0.43586	28.7369	28.56	28.8613	28.9281	28.7504	28.5376	28.9979	26.8516	28.9339	28.6697
Akr1b8	Aldose reductase-related protein 2	P45377		0.00189751	0.00452884	0.989626	0.533844	31.8612	31.528	31.3705	31.6834	31.8668	31.6036	31.318	31.5002	31.6727	31.448
Akr1e2	1,5-anhydro-D-fructose reductase	Q9DCT1		0.138438	0.644897	0.226518	0.25933	28.9033	28.9812	29.2958	28.9921	28.9147	28.7816	28.8561	28.9597	29.0443	28.9033
Akr7a2	Aflatoxin B1 aldehyde reductase member 2	Q8CG76		-0.350264	1.25275	0.0558797	0.126597	31.5088	31.0601	31.1642	31.5841	31.5651	31.5605	31.11	31.7918	31.794	31.7571
Akt1	RAC-alpha serine/threonine-protein kinase	P31750		-0.0683463	0.158176	0.694743	0.451235	26.2357	26.1107	26.0887	25.7112	26.4281	25.9381	26.2076	26.4226	26.4475	26.3385
Akt1s1	Proline-rich AKT1 substrate 1	Q9D1F4		0.0475683	0.120368	0.757934	0.469459	26.8513	26.8872	26.6881	26.9114	26.4388	26.7566	26.896	27.0677	26.8209	26.4375
Alad	Delta-aminolevulinic acid dehydratase	P10518		-0.276524	1.07061	0.0849936	0.159345	29.1603	28.5649	29.1591	29.2766	29.2987	29.4245	29.2724	29.2473	29.0228	29.1235
Alas1	5-aminolevulinate synthase, nonspecific, mitochondrial	Q8VC19		0.343061	0.688371	0.204941	0.248745	27.7249	27.1843	27.3462	27.2517	26.9237	27.9407	26.6328	27.1077	26.8272	26.8441
Alb	Serum albumin	P07724		0.0123351	0.0341197	0.924443	0.51538	37.424	36.9309	37.2064	37.2641	37.3127	36.898	37.1823	37.1481	37.1877	37.2305
Aldh16a1	Aldehyde dehydrogenase family 16 member A1	Q571I9		-0.0591282	0.0618115	0.867338	0.499334	22.5253	24.262	23.8044	23.1761	23.1587	23.749	24.0941	23.3407	23.6584	23.9509
Aldh1a2	Retinal dehydrogenase 2	Q62148		1.17268	1.43007	0.0371479	0.103909	24.2537	27.1426	25.2796	24.6565	24.445	24.1425	25.0274	24.3178	24.1099	24.0025
Aldh1b1	Aldehyde dehydrogenase X, mitochondrial	Q9CZS1		-0.370685	2.00202	0.00995354	0.053405	29.6213	29.1643	29.4852	29.7452	29.6473	29.8849	29.7382	29.7158	29.9171	29.9114
Aldh1l1	Cytosolic 10-formyltetrahydrofolate dehydrogenase	Q8R0Y6		-0.407965	1.05044	0.089035	0.16214	24.7956	23.9632	24.312	24.8275	24.7554	24.2724	24.7833	25.195	25.0047	24.5161
Aldh2	Aldehyde dehydrogenase, mitochondrial	P47738		-0.386542	1.73528	0.0183957	0.0715993	33.4966	33.1408	33.2964	33.9352	33.6786	33.385	33.7641	33.657	33.9158	33.5488
Aldh3a2	Fatty aldehyde dehydrogenase	P47740		0.114313	0.381972	0.414981	0.349772	28.4331	28.7268	28.4328	28.3895	28.3928	28.1068	28.3719	28.6608	28.3495	28.6447
Aldh4a1	Delta-1-pyrroline-5-carboxylate dehydrogenase, mitochondrial	Q8CHT0		-0.340986	2.1481	0.00711043	0.0462181	33.5278	33.3132	33.4289	33.7954	33.6001	33.6183	33.793	33.9272	33.8429	33.7731
Aldh5a1	Succinate-semialdehyde dehydrogenase, mitochondrial	Q8BWF0		-0.549572	3.12536	0.000749279	0.0214458	32.0409	31.5915	31.9476	32.3899	32.3517	32.2643	32.4846	32.4901	32.5485	32.3381
Aldh6a1	Methylmalonate-semialdehyde dehydrogenase [acylating], mitochondrial	Q9EQ20		-0.473231	1.97007	0.0107134	0.0551865	34.0785	33.3962	34.0901	34.5409	34.2469	34.2663	34.3603	34.3219	34.3293	34.2317
Aldh7a1	Alpha-aminoadipic semialdehyde dehydrogenase	Q9DBF1		-0.081048	0.274465	0.531539	0.397684	29.3942	29.2039	29.462	29.3282	29.3352	29.1573	29.4445	29.6583	29.6111	29.5062
Aldh9a1	4-trimethylaminobutyraldehyde dehydrogenase	Q9JLJ2		-0.352839	1.4503	0.0354571	0.100929	29.661	29.1726	29.3342	29.5763	29.9012	29.8064	29.3926	29.7685	29.8425	29.9074
Aldoa	Fructose-bisphosphate aldolase A	P05064		-0.0901802	0.442037	0.361379	0.326922	36.4693	36.1709	36.4764	36.4761	36.5059	36.5036	36.4944	36.3744	36.4299	36.4522
Alkbh3	Alpha-ketoglutarate-dependent dioxygenase alkB homolog 3	Q8K1E6		0.155631	0.41045	0.388642	0.339154	26.5065	26.767	26.7852	26.1148	26.1914	26.855	26.566	26.5559	26.8027	26.6285
Alkbh7	Alpha-ketoglutarate-dependent dioxygenase alkB homolog 7, mitochondrial	Q9D6Z0		-0.471927	1.36422	0.0432292	0.113126	26.5199	25.8786	25.904	26.2896	26.6167	26.073	26.6013	26.6999	26.8181	26.9106
Alox12	Arachidonate 12-lipoxygenase, 12S-type	P39655		0.253352	0.237754	0.578424	0.414179	24.0053	24.5132	24.6569	24.6385	24.1313	23.3109	24.1387	24.3008	25.4242	23.0249
Alox5	Arachidonate 5-lipoxygenase	P48999		-0.346985	0.633569	0.232504	0.26263	24.0723	23.1043	24.375	23.8131	23.7451	24.3622	24.3055	24.516	24.5352	24.1057
Alpk2	Alpha-protein kinase 2	Q91ZB0		0.0643628	0.136665	0.73002	0.462199	26.7338	26.4554	26.2466	26.5757	25.8292	26.4625	26.3924	26.4197	26.7233	26.4969
Alpk3	Alpha-protein kinase 3	Q924C5		0.17787	0.523487	0.29958	0.296594	27.6557	28.1715	27.5104	27.4608	27.4937	27.4047	27.5412	27.5808	27.8845	27.8434
Alyref	THO complex subunit 4	O08583		-0.253743	0.60944	0.245787	0.2711	27.8421	28.3528	28.0037	28.5794	28.1609	28.2532	27.6921	28.4756	28.6994	28.3788
Amacr	Alpha-methylacyl-CoA racemase	O09174		-0.272893	0.903716	0.12482	0.194554	29.6165	29.2255	29.3413	29.5929	29.7565	29.4693	29.2521	29.9676	29.7237	29.9093
Ambp	Protein AMBP	Q07456		-0.370629	0.569601	0.269401	0.282303	28.1862	29.1548	28.3362	29.3465	28.906	29.4641	29.4341	28.2251	28.4277	28.7044
Ampd3	AMP deaminase 3	O08739		-0.189518	0.827295	0.148835	0.211679	28.3148	28.3183	28.3395	28.3679	28.3462	28.6031	28.3732	28.7871	28.7077	28.4107
Ang	Angiogenin	P21570		1.2464	0.695321	0.201688	0.246572	23.9217	26.674	24.52	24.879	25.1616	24.6374	23.6224	21.5684	21.8294	24.8468
Ank1	Ankyrin-1	Q02357		0.150319	0.287345	0.516006	0.392787	28.7911	28.964	29.2711	28.91	28.6828	29.3935	29.2465	28.3976	28.4637	28.9149
Ank2	Ankyrin-2	Q8C8R3		-0.336302	2.00998	0.00977274	0.0529769	30.0646	29.9552	29.7796	30.3658	30.1652	30.1285	30.1934	30.2616	30.4627	30.3089
Ank3	Ankyrin-3	G5E8K5		0.0174069	0.0600317	0.8709	0.500835	29.4021	29.6243	29.5348	29.7228	29.4228	29.5012	29.5501	29.5359	29.4684	29.32
Ankfy1	Rabankyrin-5	Q810B6		0.407271	1.2856	0.0518079	0.122395	26.4641	27.1183	26.5079	26.128	26.4382	26.0774	25.9765	26.2858	26.6521	26.4685
Ankle2	Ankyrin repeat and LEM domain-containing protein 2	Q6P1H6		-0.145631	0.540095	0.28834	0.292083	24.5637	24.4863	24.3855	24.6605	25.0305	24.5632	24.6466	24.4561	24.4587	24.5533
Ankrd17	Ankyrin repeat domain-containing protein 17	Q99NH0		-0.468172	0.633465	0.23256	0.26263	25.3914	25.7836	24.4059	26.2316	25.3435	24.8829	26.2624	25.9371	25.8641	25.111
Ankrd28	Serine/threonine-protein phosphatase 6 regulatory ankyrin repeat subunit A	Q505D1		0.307797	0.232636	0.58528	0.415775	23.7173	25.1333	25.2522	24.8368	22.4556	24.3525	25.2086	24.5574	24.8543	24.4868
Ankrd40	Ankyrin repeat domain-containing protein 40	Q5SUE8		0.119233	0.297337	0.50427	0.388078	25.0106	24.3218	24.8614	24.5022	24.5777	24.9287	24.8468	24.3857	24.4122	24.6309
Anks1a	Ankyrin repeat and SAM domain-containing protein 1A	P59672		-0.272003	0.996964	0.100702	0.173257	27.0178	26.5173	27.0678	27.2151	26.934	27.2548	26.8859	27.2968	27.3204	27.0703
Ankzf1	Ankyrin repeat and zinc finger domain-containing protein 1	Q80UU1		0.29853	0.913586	0.122015	0.192028	25.131	25.2372	24.935	24.483	24.6663	24.5528	24.6475	24.9684	25.2851	25.0145
Anp32a	Acidic leucine-rich nuclear phosphoprotein 32 family member A	O35381		-0.208008	0.803435	0.157241	0.216904	31.3426	31.0451	30.9445	31.4014	31.3662	31.0607	31.1053	31.3636	31.3437	31.5903
Anp32b	Acidic leucine-rich nuclear phosphoprotein 32 family member B	Q9EST5		0.219764	0.485216	0.327178	0.311425	28.4892	28.716	28.436	28.4676	28.5278	27.5525	28.322	28.2244	28.6478	28.5491
Anp32e	Acidic leucine-rich nuclear phosphoprotein 32 family member E	P97822		-0.210617	0.64921	0.224279	0.258042	26.5113	26.9951	26.3117	27.1707	26.6623	26.6755	26.8932	26.8213	26.6396	26.854
Anpep	Aminopeptidase N	P97449		-0.0575407	0.0799084	0.831939	0.490118	26.4887	27.3939	26.5261	26.7549	27.0622	26.4295	26.3387	26.8736	27.2805	27.2837
Antxr2	Anthrax toxin receptor 2	Q6DFX2		-0.0827386	0.16298	0.6871	0.448912	24.3438	24.4408	25.2802	24.5915	25.008	24.7338	24.836	24.6323	25.0186	24.5769
Anxa11	Annexin A11	P97384		-0.186998	0.759455	0.173998	0.231323	31.2255	31.0371	30.8456	31.3972	31.2723	30.9389	31.273	31.263	31.3596	31.0572
Anxa2	Annexin A2	P07356		0.501852	2.8984	0.00126356	0.024921	33.561	33.9147	33.7435	33.32	33.3436	33.1195	33.0199	33.198	33.3666	33.2978
Anxa3	Annexin A3	O35639		0.252108	0.866894	0.135864	0.202578	30.4131	31.0821	30.4358	30.3623	30.2701	30.2029	30.346	30.4274	30.5355	30.5966
Anxa5	Annexin A5	P48036		0.318125	1.69488	0.0201893	0.0752164	32.9771	33.3038	32.8729	32.6902	32.8513	32.5477	32.67	32.8549	32.7774	32.7404
Anxa6	Annexin A6	P14824		-0.107885	0.652645	0.222513	0.258042	34.4472	34.3667	34.326	34.5329	34.4938	34.4806	34.3859	34.4544	34.5873	34.4801
Aoc3	Membrane primary amine oxidase	O70423		-0.119711	0.373348	0.423304	0.353813	27.7264	27.8247	27.7332	27.9895	28.0555	27.7223	27.5738	27.6552	28.196	27.9757
Aox1	Aldehyde oxidase 1	O54754		0.0695173	0.113271	0.770423	0.472956	26.7857	26.9041	27.15	26.8304	26.6775	27.4269	26.2034	27.2805	26.7789	26.942
Ap1b1	AP-1 complex subunit beta-1	O35643		0.224365	1.16501	0.0683889	0.142106	29.9328	30.2994	30.1921	29.8064	29.7689	29.9979	29.9086	29.862	30.0275	30.0484
Ap1m1	AP-1 complex subunit mu-1	P35585		-0.0124856	0.0301117	0.933014	0.518605	26.9855	27.3118	27.174	27.436	26.8538	27.0642	27.3916	27.3263	27.0832	27.0321
Ap2a1	AP-2 complex subunit alpha-1	P17426		0.139284	0.670305	0.213646	0.253509	28.409	28.638	28.4887	28.5015	28.2395	28.3444	28.2012	28.3632	28.5341	28.4246
Ap2a2	AP-2 complex subunit alpha-2	P17427		0.114751	0.325925	0.472144	0.373756	28.7094	29.1598	29.3216	29.1206	28.9346	29.0754	28.6017	29.0584	29.002	28.8492
Ap2b1	AP-2 complex subunit beta	Q9DBG3		0.340545	0.96194	0.109159	0.180034	28.2976	29.0047	28.6644	28.4147	28.0459	28.1734	27.9602	28.4315	28.7522	28.4272
Ap2m1	AP-2 complex subunit mu	P84091		0.0764855	0.274152	0.531922	0.397687	29.1083	29.3066	29.6112	29.1458	29.3264	29.2738	29.4281	29.1876	29.2955	29.2017
Ap3b1	AP-3 complex subunit beta-1	Q9Z1T1		0.312769	1.27919	0.0525789	0.12297	27.6076	28.2664	28.0093	27.7696	27.6642	27.5526	27.5107	27.8212	27.7234	27.4965
Ap3d1	AP-3 complex subunit delta-1	O54774		0.451597	1.05052	0.0890185	0.16214	26.3784	27.0448	26.4822	25.8136	26.6971	25.6256	26.2767	26.4023	26.0122	26.4574
Ap3m1	AP-3 complex subunit mu-1	Q9JKC8		0.337224	0.894326	0.127548	0.196462	25.7792	25.9303	26.0468	25.9065	25.7673	25.2068	26.0679	25.5246	25.127	25.4707
Apbb2	Amyloid beta A4 precursor protein-binding family B member 2	Q9DBR4		-0.143054	0.1295	0.742165	0.466021	24.0016	24.0141	22.2799	23.9248	23.9953	22.5856	24.152	23.6281	23.5409	23.1979
Apcs	Serum amyloid P-component	P12246		0.29987	0.0904648	0.811961	0.484333	23.1436	28.3262	27.7989	26.5187	26.3487	28.4381	27.6376	24.7014	23.6837	25.5329
Apeh	Acylamino-acid-releasing enzyme	Q8R146		-0.0572479	0.139101	0.725937	0.461494	29.1156	28.8537	29.0682	28.7797	28.6997	29.1642	29.4191	29.0399	29.1438	29.2421
Apex1	DNA-(apurinic or apyrimidinic site) lyase	P28352		0.0378829	0.101571	0.79146	0.480271	26.8425	26.9485	26.5698	26.806	26.4786	26.6865	26.6572	26.7064	27.1148	26.794
Api5	Apoptosis inhibitor 5	O35841		0.0308218	0.0638752	0.863227	0.498586	27.8135	27.74	27.7927	27.9717	27.5319	27.6046	27.5883	27.7151	28.3303	27.5168
Apip	Methylthioribulose-1-phosphate dehydratase	Q9WVQ5		-0.233214	1.05338	0.0884346	0.16214	30.7894	30.2116	30.5811	30.7063	30.8933	30.8491	30.6801	30.7589	30.6742	30.7622
Aplp2	Amyloid-like protein 2	Q06335		0.0185536	0.0282415	0.937041	0.519641	26.7304	26.5735	26.6094	27.1819	27.0153	26.7783	26.1719	26.0779	26.5214	26.5876
Apmap	Adipocyte plasma membrane-associated protein	Q9D7N9		0.112442	0.561762	0.274308	0.284067	29.1205	29.3116	29.2346	29.041	28.984	29.1307	29.2158	29.2526	28.9921	29.1522
Apoa1	Apolipoprotein A-I	Q00623		0.0925902	0.236179	0.580525	0.414179	34.9789	34.5794	34.8613	34.5803	34.8793	34.2701	34.7768	34.7515	34.6829	35.0568
Apoa1bp	NAD(P)H-hydrate epimerase	Q8K4Z3		-0.109293	0.398151	0.399806	0.344596	30.8782	30.7683	30.6169	30.8927	30.811	30.55	30.7666	30.9605	31.0769	30.9887
Apoa2	Apolipoprotein A-II	P09813		0.0344471	0.0741871	0.842971	0.493221	32.4909	32.151	32.9476	32.609	32.6108	32.211	32.326	32.4404	32.6857	32.5848
Apoa4	Apolipoprotein A-IV	P06728		-0.441029	1.16485	0.0684153	0.142106	31.4053	30.9285	32.1316	31.8726	31.959	31.8992	31.968	32.0015	31.631	32.1752
Apob	Apolipoprotein B-100	E9Q414		0.238482	0.272181	0.534341	0.39836	26.7706	27.7859	27.7801	27.0492	26.6664	26.8859	28.3902	26.7405	27.1538	27.5637
Apobec2	Probable C->U-editing enzyme APOBEC-2	Q9WV35		-0.37806	1.52754	0.0296795	0.0925171	29.5744	29.6262	29.5053	30.4045	29.7792	30.0845	30.0235	29.8555	29.7005	29.7791
Apoc1	Apolipoprotein C-I	P34928		-0.00547193	0.00845689	0.980716	0.531747	29.5538	28.9018	29.4741	29.3617	28.9748	29.029	29.9805	29.169	29.2545	29.4381
Apoc3	Apolipoprotein C-III	P33622		-0.135069	0.177862	0.663954	0.441174	27.5213	27.1007	27.7814	28.193	28.3207	27.166	27.7785	27.2155	26.9891	27.5571
Apod	Apolipoprotein D	P51910		0.96251	1.99862	0.0100318	0.0534167	25.1625	25.6369	25.3339	24.5601	24.5107	24.0127	23.4143	24.5578	24.7706	25.0807
Apoe	Apolipoprotein E	P08226		-0.0491507	0.0908752	0.811194	0.484211	31.3035	30.8727	31.8555	31.0652	31.4429	31.5691	31.5961	31.212	31.2807	31.5853
Apoh	Beta-2-glycoprotein 1	Q01339		-0.198868	0.695377	0.201661	0.246572	30.0253	30.3704	30.0771	30.5859	30.3553	30.0078	30.2989	30.2181	30.6263	30.4027
Apom	Apolipoprotein M	Q9Z1R3		-0.0237098	0.0533133	0.884477	0.505181	25.8147	25.9797	26.1377	25.7209	26.07	25.954	26.002	25.6638	26.3193	26.2774
Apoo	Apolipoprotein O	Q9DCZ4		-0.178326	0.527863	0.296576	0.295562	30.7696	30.5327	30.8983	31.3153	31.0273	30.7888	31.1156	30.6692	30.6203	30.8464
Apool	MICOS complex subunit Mic27	Q78IK4		-0.288652	0.865368	0.136343	0.202859	31.89	31.6667	31.9967	32.1893	32.4237	32.6005	31.8257	31.9034	31.8867	32.1491
Apopt1	Apoptogenic protein 1, mitochondrial	Q9CQW7		-0.147956	0.0992956	0.795618	0.480763	22.903	23.6173	23.9488	24.7708	21.7764	23.7268	24.0123	24.008	22.8934	24.276
Appl1	DCC-interacting protein 13-alpha	Q8K3H0		0.430894	2.45844	0.00347986	0.0319713	28.6752	28.9649	28.756	28.2245	28.2672	28.4447	28.1868	28.4087	28.4976	28.5447
Appl2	DCC-interacting protein 13-beta	Q8K3G9		-0.0632256	0.0905877	0.811731	0.484333	25.2011	25.6602	25.1238	25.5783	25.1168	24.7165	25.0534	25.7733	25.9427	25.56
Aprt	Adenine phosphoribosyltransferase	P08030		0.447688	2.6853	0.00206397	0.0282131	27.4481	27.8919	27.6573	27.2452	27.2129	27.0941	27.3737	27.2188	27.2073	27.1747
Arap1	Arf-GAP with Rho-GAP domain, ANK repeat and PH domain-containing protein 1	Q4LDD4		0.775637	1.48166	0.0329868	0.0970582	24.4009	25.4551	24.1711	24.0534	24.1648	22.979	23.9875	23.8539	24.2508	24.0111
Arcn1	Coatomer subunit delta	Q5XJY5		0.262265	1.18996	0.0645719	0.137947	29.7948	30.0807	29.6387	29.4613	29.4733	29.5109	29.4054	29.7579	29.74	29.6816
Arf1	ADP-ribosylation factor 1	P84078		0.248359	0.683692	0.207161	0.24977	26.7083	27.1822	26.7247	26.4642	26.4727	26.7195	26.1683	26.7919	26.7095	27.0377
Arf4	ADP-ribosylation factor 4	P61750		-0.0368629	0.0142783	0.967657	0.528598	21.6444	25.725	25.2061	25.2581	25.1848	24.3603	24.1479	23.6442	24.8462	22.1593
Arf5	ADP-ribosylation factor 5	P84084		0.714097	1.27347	0.0532757	0.124124	24.4533	25.3866	24.7337	24.0168	24.1938	24.0951	23.1773	24.9067	24.5744	24.0423
Arf6	ADP-ribosylation factor 6	P62331		0.715405	0.449193	0.355473	0.323954	24.8643	25.29	24.3677	22.9786	21.535	24.54	24.8746	25.3315	25.0396	24.5778
Arfgap1	ADP-ribosylation factor GTPase-activating protein 1	Q9EPJ9		0.251705	0.598197	0.252234	0.274429	27.1927	27.3908	26.455	26.5118	26.8674	26.6207	26.8471	27.1103	26.4722	26.8984
Arfgap2	ADP-ribosylation factor GTPase-activating protein 2	Q99K28		0.0549747	0.206447	0.62166	0.428262	28.4796	28.6441	28.4817	28.4289	28.44	28.2685	28.542	28.686	28.5992	28.3968
Arfgef1	Brefeldin A-inhibited guanine nucleotide-exchange protein 1	G3X9K3		0.1495	0.166702	0.681237	0.447082	23.612	24.4687	24.3867	23.8552	23.7437	23.4366	23.4604	24.68	23.8862	24.9821
Arfgef2	Brefeldin A-inhibited guanine nucleotide-exchange protein 2	A2A5R2		0.474262	2.04737	0.00896671	0.0516199	26.7868	26.7445	27.1946	26.3541	26.3146	26.5319	26.1418	26.7548	26.4113	26.5319
Arglu1	Arginine and glutamate-rich protein 1	Q3UL36		0.727249	0.553865	0.279341	0.286986	24.5258	25.1369	25.685	25.4275	22.5123	24.2142	25.0033	23.1522	24.9944	25.4165
Arhgap1	Rho GTPase-activating protein 1	Q5FWK3		0.426501	1.36301	0.0433503	0.113255	28.2535	28.8686	28.6028	27.8744	27.9898	28.1539	27.8143	28.2774	28.5043	28.4251
Arhgap12	Rho GTPase-activating protein 12	Q8C0D4		0.265408	0.378587	0.418227	0.35166	24.3053	24.1043	24.2681	24.5141	24.3176	23.6817	23.4034	24.4242	24.3292	23.053
Arhgap17	Rho GTPase-activating protein 17	Q3UIA2		0.336573	1.74596	0.017949	0.0709446	26.7367	26.7839	26.4356	26.2527	26.4108	26.346	26.051	26.2728	26.3912	26.484
Arhgap18	Rho GTPase-activating protein 18	Q8K0Q5		-0.440187	0.560874	0.274869	0.284067	27.0088	26.5165	26.5534	28.0711	26.6933	28.1877	26.7301	26.7501	26.9574	26.542
Arhgap31	Rho GTPase-activating protein 31	A6X8Z5		0.896976	0.324374	0.473834	0.374406	28.4584	28.7257	28.9498	29.0223	22.6805	28.7283	28.1468	28.6152	28.7134	28.7936
Arhgap5	Rho GTPase-activating protein 5	P97393		0.276898	0.274687	0.531267	0.397684	24.0031	23.6292	24.0191	24.3328	22.6605	22.533	24.2121	23.9315	24.3427	23.2359
Arhgdia	Rho GDP-dissociation inhibitor 1	Q99PT1		0.220348	1.11177	0.0773097	0.152704	32.4665	32.6874	32.4849	32.2077	32.2386	32.1255	32.3397	32.515	32.4813	32.3737
Arhgdib	Rho GDP-dissociation inhibitor 2	Q61599		0.126294	0.391113	0.406338	0.346524	28.9767	29.1621	29.1246	29.2758	28.8454	28.648	29.2499	28.8002	28.9897	28.9214
Arhgef1	Rho guanine nucleotide exchange factor 1	Q61210		0.140385	0.781093	0.165542	0.223623	27.3265	27.4233	27.1434	27.1665	27.1846	27.0878	27.0518	27.172	27.2822	27.1564
Arhgef10l	Rho guanine nucleotide exchange factor 10-like protein	A2AWP8		0.444934	1.21527	0.0609158	0.13274	25.0847	25.8261	25.5411	25.1179	24.8298	25.1837	24.4731	25.129	25.4453	25.0943
Arhgef12	Rho guanine nucleotide exchange factor 12	Q8R4H2		0.169156	0.72228	0.189548	0.240255	28.0953	28.2836	28.0389	27.9256	27.9513	27.7108	27.9067	28.137	28.2152	27.9442
Arhgef2	Rho guanine nucleotide exchange factor 2	Q60875		0.22228	0.700635	0.199235	0.244571	26.1825	26.5956	26.2948	26.013	26.1535	25.9316	26.4908	25.798	26.3759	26.1846
Arhgef6	Rho guanine nucleotide exchange factor 6	Q8K4I3		0.5124	0.902728	0.125104	0.194554	25.7574	26.5085	25.0132	25.3856	25.0124	25.1484	25.8576	24.704	25.4468	25.1763
Arhgef7	Rho guanine nucleotide exchange factor 7	Q9ES28		-0.0258395	0.0445382	0.90253	0.510427	27.6333	27.8323	27.3154	28.0133	27.4774	27.2846	27.2917	27.8209	28.0432	27.4054
Arid1a	AT-rich interactive domain-containing protein 1A	A2BH40		-0.345485	0.608803	0.246148	0.271356	25.2483	25.6705	24.5473	25.5192	24.9043	25.0389	25.7981	25.7777	25.9554	25.5124
Arih1	E3 ubiquitin-protein ligase ARIH1	Q9Z1K5		0.14987	0.394826	0.402879	0.346248	28.1884	28.7675	28.0928	28.1299	28.0569	28.108	27.993	28.4076	28.5596	28.1427
Arih2	E3 ubiquitin-protein ligase ARIH2	Q9Z1K6		-0.185085	0.353829	0.442763	0.363027	27.3049	26.7629	26.6262	27.8514	27.1517	26.933	26.7827	27.0879	26.8768	26.898
Arl2	ADP-ribosylation factor-like protein 2	Q9D0J4		0.089411	0.146562	0.713572	0.458409	25.6493	25.8583	25.6481	26.0599	25.4281	25.2305	25.1195	25.9108	26.1892	25.4661
Arl3	ADP-ribosylation factor-like protein 3	Q9WUL7		0.204408	0.507106	0.311096	0.303984	27.0292	27.194	26.6814	27.0289	26.4658	26.314	27.0332	26.6263	27.0513	26.8271
Arl6ip5	PRA1 family protein 3	Q8R5J9		0.850333	0.740059	0.181945	0.236782	25.4285	26.3976	26.3251	25.6965	25.0916	25.976	22.9299	25.4554	26.1109	25.1404
Arl8b	ADP-ribosylation factor-like protein 8B	Q9CQW2		0.361454	0.890496	0.128678	0.197766	27.9903	27.5029	28.1718	27.6749	27.8958	26.8515	27.7641	27.5467	27.4821	27.473
Armc1	Armadillo repeat-containing protein 1	Q9D7A8		-0.20721	0.815834	0.152815	0.214297	29.0211	28.5963	28.9406	29.0392	29.1422	29.3374	28.8628	29.114	28.8527	29.0706
Armc10	Armadillo repeat-containing protein 10	Q9D0L7		-0.121285	0.237797	0.578367	0.414179	25.5157	25.7875	25.6655	26.0675	25.4863	25.8041	25.3389	25.6401	26.4246	25.6811
Armc6	Armadillo repeat-containing protein 6	Q8BNU0		0.0210242	0.0425169	0.906741	0.510856	27.6455	27.9409	27.8286	27.7079	28.0922	28.0777	27.2299	27.8034	27.7394	27.8373
Armt1	Protein-glutamate O-methyltransferase	A6H630		-0.023979	0.0376436	0.916973	0.513233	26.4146	26.4706	26.5154	26.9283	26.6604	25.9569	26.9802	26.5203	26.3421	26.0476
Arpc1a	Actin-related protein 2/3 complex subunit 1A	Q9R0Q6		0.0809986	0.351452	0.445193	0.36346	29.401	29.3467	29.4501	29.2787	29.1428	29.3899	29.4134	29.1575	29.4829	29.3625
Arpc1b	Actin-related protein 2/3 complex subunit 1B	Q9WV32		0.203882	0.516298	0.304581	0.30027	29.123	29.6287	29.0471	28.9594	29.1154	28.7331	29.0094	29.2527	29.5442	28.8227
Arpc2	Actin-related protein 2/3 complex subunit 2	Q9CVB6		0.184563	0.659073	0.219243	0.256524	29.4282	29.975	29.4675	29.3932	29.3438	29.2483	29.439	29.6662	29.5937	29.3891
Arpc3	Actin-related protein 2/3 complex subunit 3	Q9JM76		0.0899622	0.291312	0.511314	0.391345	29.1314	29.3132	29.311	29.4766	29.2763	29.1683	29.0209	29.2546	28.863	29.0736
Arpc4	Actin-related protein 2/3 complex subunit 4	P59999		0.303322	1.69676	0.020102	0.0750384	29.7534	29.7331	29.9107	29.7165	29.52	29.4122	29.2708	29.5032	29.6181	29.4291
Arpc5	Actin-related protein 2/3 complex subunit 5	Q9CPW4		0.106896	0.224449	0.596418	0.419871	27.3373	27.948	27.865	28.1349	27.4939	27.2099	27.4548	27.7176	27.6682	27.5896
Arpc5l	Actin-related protein 2/3 complex subunit 5-like protein	Q9D898		0.0556997	0.0975255	0.798867	0.481414	28.9744	29.0334	28.7644	29.3918	28.4594	28.6993	29.1176	28.4973	29.2174	28.6959
Arpin	Arpin	Q9D0A3		-0.157009	0.554794	0.278744	0.286653	27.2856	27.1808	27.0082	27.5424	27.2321	27.1183	27.6516	27.2839	27.1319	27.2462
Arpp19	cAMP-regulated phosphoprotein 19	P56212		-0.187288	0.722049	0.189649	0.240255	26.6192	26.1502	26.4601	26.8234	26.4775	26.5649	26.3534	26.5498	26.6902	26.7206
Arrb1	Beta-arrestin-1	Q8BWG8		0.152696	0.479556	0.33147	0.31366	25.881	26.468	26.3179	26.0802	26.0708	25.7834	26.3476	25.952	26.1467	26.1065
Art1	GPI-linked NAD(P)(+)--arginine ADP-ribosyltransferase 1	Q60935		-0.433265	0.169591	0.676719	0.44522	21.8764	26.8695	25.9653	26.2764	26.241	25.2217	24.9004	26.1025	25.5581	23.0588
Arvcf	Armadillo repeat protein deleted in velo-cardio-facial syndrome homolog	P98203		0.214247	0.663226	0.217157	0.255639	26.0304	25.9914	25.8363	25.6761	25.3697	25.7609	25.7755	25.5589	26.2467	25.7815
As3mt	Arsenite methyltransferase	Q91WU5		-0.242202	1.09711	0.0799624	0.155651	29.4627	29.2279	29.2918	29.3529	29.6622	29.4345	29.4619	29.8767	29.5417	29.6578
Asah1	Acid ceramidase	Q9WV54		0.333505	1.38137	0.0415554	0.11115	27.0467	27.2475	27.1365	26.8703	26.9374	26.3245	26.8283	26.7908	26.916	27.0031
Asap2	Arf-GAP with SH3 domain, ANK repeat and PH domain-containing protein 2	Q7SIG6		0.546327	1.72753	0.0187272	0.0722642	25.7106	26.5123	25.7051	25.5471	25.0563	25.4251	25.3878	25.5511	25.7363	25.3042
Asb14	Ankyrin repeat and SOCS box protein 14	Q8C6Y6		-0.261473	0.418429	0.381567	0.336245	23.6844	23.3367	23.3676	23.8917	23.2787	23.2385	24.7374	23.4615	23.8188	23.6439
Asb2	Ankyrin repeat and SOCS box protein 2	Q8K0L0		-0.18465	0.470977	0.338082	0.316601	26.429	25.6099	26.4735	26.1042	26.2954	26.5708	26.3837	26.2628	26.3984	26.4729
Asl	Argininosuccinate lyase	Q91YI0		0.578844	2.05735	0.00876285	0.0515294	25.5612	26.0425	25.5915	24.7146	24.9993	25.0217	25.1748	25.537	25.3048	25.3179
Asna1	ATPase Asna1	O54984		0.173166	0.598125	0.252275	0.274429	27.862	28.3055	28.1088	27.5808	27.9421	28.0284	27.9074	28.1534	27.7669	28.0534
Asph	Aspartyl/asparaginyl beta-hydroxylase	Q8BSY0		0.257987	1.23925	0.0576435	0.12906	29.9137	30.0637	29.8603	29.7493	29.5312	29.8092	29.419	29.7268	29.9258	29.654
Aspscr1	Tether containing UBX domain for GLUT4	Q8VBT9		-0.0437764	0.141162	0.7225	0.461095	27.3183	27.4735	27.1356	27.3284	27.312	27.1969	27.2084	27.458	27.337	27.6296
Asrgl1	Isoaspartyl peptidase/L-asparaginase	Q8C0M9		-0.182279	0.841214	0.144141	0.207828	30.2456	30.5365	30.424	30.7864	30.5022	30.4548	30.4054	30.5642	30.7498	30.6274
Atad1	ATPase family AAA domain-containing protein 1	Q9D5T0		-0.471191	2.55695	0.00277366	0.0305043	30.4839	30.1585	30.5592	31.0569	30.9212	31.0173	30.7974	30.7553	30.7058	30.8479
Atad3	ATPase family AAA domain-containing protein 3	Q925I1		-0.28104	1.43434	0.0367843	0.103305	31.6172	31.2044	31.2725	31.6379	31.7988	31.617	31.4443	31.7657	31.6449	31.6115
Ate1	Arginyl-tRNA--protein transferase 1	Q9Z2A5		-0.114425	0.24459	0.56939	0.41192	26.5401	26.505	25.7855	26.4796	26.203	26.0717	26.5268	26.3555	26.7974	26.3051
Atg16l1	Autophagy-related protein 16-1	Q8C0J2		0.146321	0.548257	0.282972	0.289017	26.163	25.9505	25.9099	25.6311	25.9603	25.8077	26.209	25.7734	25.8886	25.7603
Atg3	Ubiquitin-like-conjugating enzyme ATG3	Q9CPX6		0.532527	2.21523	0.00609207	0.042744	25.6812	25.8877	25.56	25.5018	24.8597	25.2458	24.9457	25.034	25.4131	25.2398
Atg5	Autophagy protein 5	Q99J83		0.887881	1.75355	0.017638	0.0707399	25.3984	25.4288	24.9395	23.8382	24.6392	24.6336	23.3281	24.7572	24.733	24.6445
Atg7	Ubiquitin-like modifier-activating enzyme ATG7	Q9D906		0.0344787	0.0486107	0.894107	0.508742	25.8712	26.3726	25.7088	26.3866	25.9906	26.2403	26.3033	25.9014	25.5543	25.2715
Atic	Bifunctional purine biosynthesis protein PURH	Q9CWJ9		0.464718	3.11538	0.000766695	0.0214458	31.016	31.273	31.1756	30.5789	30.7637	30.5476	30.6632	30.7447	30.7169	30.8161
Atl2	Atlastin-2	Q6PA06		-0.251131	1.51911	0.0302618	0.0929509	28.5699	28.2975	28.3935	28.8335	28.7458	28.6417	28.599	28.6824	28.6732	28.524
Atl3	Atlastin-3	Q91YH5		0.827441	0.716592	0.192047	0.241561	25.2916	25.6813	25.5035	25.1215	25.065	22.2255	24.6579	25.396	25.3788	24.8082
Atox1	Copper transport protein ATOX1	O08997		0.220328	0.720475	0.190338	0.240836	30.9796	30.5135	31.1364	30.8448	30.7345	30.5526	30.8234	30.6468	30.3045	30.687
Atp11a	Probable phospholipid-transporting ATPase IH	P98197		-0.0493229	0.0521328	0.886885	0.50573	26.0149	25.0283	26.0187	25.6127	25.5657	26.854	25.3451	25.78	25.2359	25.7632
Atp13a1	Manganese-transporting ATPase 13A1	Q9EPE9		-0.483701	0.743748	0.180407	0.236693	24.4902	24.6709	23.875	25.5695	24.9585	25.3169	24.6892	23.8265	24.4691	24.9739
Atp1a1	Sodium/potassium-transporting ATPase subunit alpha-1	Q8VDN2		-0.16277	0.83413	0.146511	0.209518	34.7904	34.3958	34.6909	34.8201	34.8129	34.7104	34.7419	34.8347	34.7061	34.8931
Atp1a2	Sodium/potassium-transporting ATPase subunit alpha-2	Q6PIE5		-0.0249534	0.0945812	0.804301	0.482719	31.4901	31.5537	31.5084	31.7229	31.6043	31.3536	31.4521	31.513	31.6235	31.5273
Atp1a4	Sodium/potassium-transporting ATPase subunit alpha-4	Q9WV27		-0.891053	1.31921	0.0479499	0.118473	25.0329	25.3814	24.6583	26.9199	25.161	25.2142	26.7539	25.7237	26.1275	25.5067
Atp1b1	Sodium/potassium-transporting ATPase subunit beta-1	P14094		-0.491601	2.26402	0.0054448	0.040671	32.1597	32.1945	32.1082	32.8109	32.3663	32.363	32.5786	32.8303	32.9266	32.6444
Atp1b2	Sodium/potassium-transporting ATPase subunit beta-2	P14231		-0.628461	1.87748	0.0132594	0.0616313	24.5828	24.5381	24.6052	24.8169	24.9983	24.822	25.2043	25.1842	25.7422	25.6589
Atp1b3	Sodium/potassium-transporting ATPase subunit beta-3	P97370		-0.172928	0.333465	0.464018	0.37084	28.0432	28.0399	28.2726	28.2431	28.7177	27.8494	27.9225	28.7174	27.9309	28.6593
Atp2a2	Sarcoplasmic/endoplasmic reticulum calcium ATPase 2	O55143		-0.182922	0.813823	0.153524	0.214885	36.8406	36.4268	36.9789	36.8485	36.8966	36.956	37.0415	36.9263	36.9133	36.9396
Atp2a3	Sarcoplasmic/endoplasmic reticulum calcium ATPase 3	Q64518		-0.0390574	0.0361883	0.920051	0.51416	24.6228	24.0195	24.2448	24.4471	23.1033	24.1178	24.7907	25.2182	24.6818	23.9845
Atp2b1	Plasma membrane calcium-transporting ATPase 1	G5E829		-0.118731	0.288421	0.514729	0.392242	28.8317	28.6643	28.4538	29.0293	28.907	28.6497	28.2114	28.754	29.0243	28.805
Atp2b4	Calcium-transporting ATPase	Q6Q477		0.392749	1.7605	0.017358	0.070354	29.2224	29.4761	28.9005	28.9383	28.8315	28.999	28.5715	28.7389	28.8714	28.6977
Atp5a1	ATP synthase subunit alpha, mitochondrial	Q03265		-0.298593	0.984252	0.103693	0.175008	37.5492	36.9233	37.679	37.6445	37.8375	37.8024	37.7946	37.6533	37.3571	37.6875
Atp5b	ATP synthase subunit beta, mitochondrial	P56480		-0.303484	1.48304	0.0328819	0.0968854	37.0637	36.5785	37.0489	37.1773	37.3453	37.2218	37.1881	37.1921	37.0217	37.2574
Atp5c1	ATP synthase subunit gamma, mitochondrial	Q91VR2		-0.262294	0.802814	0.157466	0.216904	35.3229	34.5553	35.3285	35.0501	35.4566	35.3984	35.3552	35.2291	35.3934	35.4357
Atp5d	ATP synthase subunit delta, mitochondrial	Q9D3D9		-0.304346	0.716298	0.192177	0.241561	33.3168	32.5614	33.7721	33.5607	33.471	33.2412	33.743	33.5502	33.4247	33.6569
Atp5e	ATP synthase subunit epsilon, mitochondrial	P56382		-0.480348	1.47761	0.0332958	0.0976932	34.0997	33.0657	33.7074	33.9841	34.2351	34.2157	33.9958	34.1759	33.8412	34.2844
Atp5f1	ATP synthase F(0) complex subunit B1, mitochondrial	Q9CQQ7		-0.458118	1.84849	0.0141745	0.0632094	34.7606	34.1309	34.9375	34.9455	35.1487	35.0422	35.1046	35.1698	34.9717	35.0921
Atp5h	ATP synthase subunit d, mitochondrial	Q9DCX2		-0.384323	2.52301	0.00299909	0.0308418	34.8485	34.627	34.9292	35.3021	35.1512	35.1762	35.2518	35.0745	35.2596	35.0857
Atp5i	ATP synthase subunit e, mitochondrial	Q06185		-0.58045	3.48455	0.000327678	0.0159255	33.9236	33.5827	33.9596	34.3474	34.39	34.5066	34.5329	34.2573	34.438	34.345
Atp5j	ATP synthase-coupling factor 6, mitochondrial	P97450		-0.534989	2.35795	0.0043858	0.0356623	33.7951	33.0387	33.3785	34.0756	34.0203	33.8457	33.8629	33.8051	34.0097	33.9544
Atp5j2	ATP synthase subunit f, mitochondrial	P56135		-0.458595	1.28336	0.0520767	0.122615	33.2653	32.517	33.4698	33.3143	33.7611	33.6328	33.1602	33.666	33.5006	33.7635
Atp5l	ATP synthase subunit g, mitochondrial	Q9CPQ8		-0.452061	2.26634	0.00541578	0.040671	33.6169	33.2415	33.8252	34.0441	33.8617	33.9564	34.1507	33.9972	33.9479	34.1348
Atp5o	ATP synthase subunit O, mitochondrial	Q9DB20		-0.346216	1.37591	0.0420817	0.111892	35.4508	34.8195	35.5095	35.5789	35.714	35.6725	35.5664	35.6197	35.3974	35.6941
Atp5s	ATP synthase subunit s, mitochondrial	Q9CRA7		-0.238681	1.30011	0.0501057	0.120962	29.4057	29.1392	29.2415	29.601	29.4692	29.3577	29.6802	29.4292	29.5991	29.3694
Atp5sl	ATP synthase subunit s-like protein	Q9D7K5		0.293119	0.620793	0.239446	0.266634	24.1784	24.3355	24.221	23.8623	23.6641	24.1126	24.0468	24	24.6695	23.3077
Atp6v0a1	V-type proton ATPase 116 kDa subunit a isoform 1	Q9Z1G4		-0.438298	0.284478	0.519424	0.393532	24.426	25.0916	24.8653	26.148	25.9238	26.2777	22.8308	25.2807	24.4728	25.6945
Atp6v1a	V-type proton ATPase catalytic subunit A	P50516		0.247388	0.982318	0.104156	0.175437	29.2756	29.7128	29.4167	29.0199	29.2975	29.3479	28.9424	29.3487	29.1711	29.4194
Atp6v1b2	V-type proton ATPase subunit B, brain isoform	P62814		0.0588611	0.224169	0.596802	0.42	28.8428	29.0244	28.7324	28.7796	28.6994	29.0572	28.7547	28.7569	28.8715	28.7343
Atp6v1c1	V-type proton ATPase subunit C 1	Q9Z1G3		0.33372	0.848149	0.141857	0.206666	26.6388	27.0979	27.0854	26.3502	26.0769	26.4036	26.6461	26.9621	26.8787	26.9311
Atp6v1d	V-type proton ATPase subunit D	P57746		0.222032	0.884101	0.130587	0.199676	26.2983	26.5592	26.1711	26.3128	26.0672	26.2967	25.8115	26.0102	26.2568	26.0908
Atp6v1e1	V-type proton ATPase subunit E 1	P50518		0.0925516	0.325107	0.473034	0.374044	28.1182	28.44	28.3148	28.061	28.098	28.5059	28.3423	28.0825	28.1375	28.1618
Atp6v1f	V-type proton ATPase subunit F	Q9D1K2		0.238407	0.148705	0.71006	0.45722	25.9661	26.3504	25.7648	26.2972	25.6625	27.2629	25.0633	23.6434	26.2303	26.3614
Atp6v1g1	V-type proton ATPase subunit G 1	Q9CR51		0.303688	1.51389	0.0306276	0.0930111	27.7735	27.6056	27.5488	27.415	27.6063	27.4695	27.3307	27.2368	27.1313	27.1831
Atp6v1h	V-type proton ATPase subunit H	Q8BVE3		0.510797	2.43042	0.00371177	0.0327179	27.1612	27.4976	27.2658	26.51	26.8522	26.6393	26.7423	27.1185	26.8251	26.8943
Atpaf1	ATP synthase mitochondrial F1 complex assembly factor 1	Q811I0		-0.0953028	0.331966	0.465622	0.37138	29.684	29.4852	29.8443	29.7289	29.9041	29.5963	29.5176	29.9316	29.7783	29.9086
Atpaf2	ATP synthase mitochondrial F1 complex assembly factor 2	Q91YY4		-0.261241	0.788458	0.162758	0.221001	27.459	27.1075	27.2743	27.85	27.119	27.2755	27.7096	27.6768	27.7771	27.3824
Atpif1	ATPase inhibitor, mitochondrial	O35143		-0.0883018	0.0942895	0.804842	0.482719	32.8212	31.3953	32.9221	32.5516	32.9342	33.0419	31.9611	32.0515	32.2311	32.5035
Atxn10	Ataxin-10	P28658		-1.5969	1.31355	0.048579	0.119161	22.5493	26.5058	26.5111	26.8709	27.0687	26.9608	26.6216	27.0044	26.3153	26.6579
Atxn2	Ataxin-2	O70305		-0.129252	0.59554	0.253781	0.275286	28.7823	28.3561	28.5018	28.7466	28.6465	28.6442	28.6014	28.6046	28.8082	28.6805
Atxn2l	Ataxin-2-like protein	Q7TQH0		0.112405	0.384107	0.412945	0.348897	27.7913	27.9392	27.5659	27.8638	27.4047	27.4806	27.7762	27.5573	27.8121	27.6765
Auh	Methylglutaconyl-CoA hydratase, mitochondrial	Q9JLZ3		-0.345211	1.3645	0.0432013	0.113126	32.6441	31.9725	32.3581	32.7651	32.8506	32.5517	32.509	32.5895	32.5587	32.8662
Aup1	Ancient ubiquitous protein 1	P70295		-0.143021	0.318709	0.480055	0.377473	24.4464	24.7849	24.1973	25.0429	24.4282	24.5778	24.1264	24.5667	24.7505	24.8421
Aven	Cell death regulator Aven	Q9D9K3		-0.46165	1.27408	0.0532006	0.124124	24.7991	23.7448	24.011	24.8118	24.9859	24.492	24.4351	24.7314	24.5698	24.5003
Azgp1	Zinc-alpha-2-glycoprotein	Q64726		0.0110721	0.020272	0.954395	0.524825	28.197	27.6998	28.0066	28.101	27.9769	27.3834	27.9747	27.8374	28.3386	28.0851
B2m	Beta-2-microglobulin	P01887		-0.190076	0.432975	0.368998	0.33096	29.8118	29.8712	29.5836	29.7606	29.5871	29.4967	30.2864	30.1	29.9805	30.408
Babam1	BRISC and BRCA1-A complex member 1	Q3UI43		0.127459	0.438164	0.364616	0.328434	26.759	26.8297	26.5689	26.6883	26.7629	26.8281	26.3065	26.4002	26.6842	26.4719
Bag1	BAG family molecular chaperone regulator 1	Q60739		-0.137907	0.315291	0.483848	0.378245	26.9611	27.1786	26.4797	27.2863	26.6295	27.0786	27.1396	26.736	27.2896	26.9181
Bag2	BAG family molecular chaperone regulator 2	Q91YN9		0.0452832	0.138372	0.727156	0.461989	29.2996	29.0916	28.8616	29.013	28.847	29.1985	28.8828	29.1074	29.2295	28.9946
Bag3	BAG family molecular chaperone regulator 3	Q9JLV1		0.287692	1.56152	0.0274462	0.0886746	31.6133	31.9303	31.9006	31.5316	31.3193	31.5906	31.6857	31.5444	31.6048	31.4129
Bag5	BAG family molecular chaperone regulator 5	Q8CI32		0.105413	0.22487	0.595841	0.419671	25.7468	25.9744	26.4513	25.5827	25.6514	25.8841	26.0546	26.2436	26.2618	25.9863
Bag6	Large proline-rich protein BAG6	Q9Z1R2		0.0286806	0.112202	0.772321	0.473514	28.6524	28.8188	28.9675	28.7266	28.8568	28.8336	28.8526	28.657	28.7523	28.8106
Banf1	Barrier-to-autointegration factor	O54962		-0.228107	0.600437	0.250936	0.273993	26.4413	26.8541	26.5404	26.9369	26.6407	27.0564	26.3535	26.7039	27.2777	26.9114
Bax	Apoptosis regulator BAX	Q07813		0.515315	0.624803	0.237245	0.265022	24.3259	24.7326	24.3667	24.0556	22.7024	23.985	23.2694	24.2188	24.9125	24.5743
Bcam	Basal cell adhesion molecule	Q9R069		-0.35412	1.67177	0.0212925	0.0772821	29.5405	29.5088	29.3889	29.9242	30.0074	29.6586	29.6579	29.5655	29.976	30.0451
Bcap29	B-cell receptor-associated protein 29	Q61334		0.0275473	0.0257561	0.942419	0.520892	26.8811	27.9721	27.3554	28.3594	27.8176	27.7278	26.5729	27.0216	26.9598	27.1683
Bcap31	B-cell receptor-associated protein 31	Q61335		-0.470499	0.722505	0.18945	0.240255	27.7869	28.4596	26.9918	28.3996	28.3673	28.7296	27.6924	27.5186	28.5913	28.2176
Bcas3	Breast carcinoma-amplified sequence 3 homolog	Q8CCN5		0.275886	0.660517	0.218516	0.256244	23.8447	23.7026	23.7492	23.6361	23.5941	23.4578	23.8042	23.7666	23.4651	22.7033
Bcat2	Branched-chain-amino-acid aminotransferase, mitochondrial	O35855		-0.268764	1.3352	0.0462163	0.115977	31.892	31.4584	31.7102	31.9467	32.0098	32.0867	31.6948	31.985	31.9957	31.9705
Bccip	BRCA2 and CDKN1A-interacting protein	Q9CWI3		-0.308015	0.560651	0.27501	0.284067	24.7195	24.2673	23.9637	25.1203	23.9646	24.1356	24.9508	24.7625	24.9054	24.5345
Bckdha	2-oxoisovalerate dehydrogenase subunit alpha, mitochondrial	P50136		-0.521091	3.04652	0.000898423	0.0220351	31.0825	30.6026	30.8115	31.4718	31.4253	31.234	31.3092	31.3324	31.406	31.2943
Bckdhb	2-oxoisovalerate dehydrogenase subunit beta, mitochondrial	Q6P3A8		-0.568647	1.97141	0.0106805	0.0551865	30.7513	29.9496	30.2427	31.1793	30.9048	30.7287	30.5659	30.9948	31.0586	30.7504
Bckdk	[3-methyl-2-oxobutanoate dehydrogenase [lipoamide]] kinase, mitochondrial	O55028		-0.355	2.00772	0.00982375	0.0531162	29.0011	28.6652	28.7666	29.233	29.1582	28.9311	29.1625	29.2982	29.281	29.0979
Bcl2l13	Bcl-2-like protein 13	P59017		0.0763622	0.225836	0.594517	0.419377	30.6898	30.4234	30.9519	30.6026	30.3103	30.6327	30.6516	30.7246	30.8298	30.5325
Bclaf1	Bcl-2-associated transcription factor 1	Q8K019		0.55383	1.88356	0.013075	0.0615018	26.1218	26.0789	25.7007	25.1101	24.9949	25.3151	25.6355	25.7981	25.6091	25.4303
Bcs1l	Mitochondrial chaperone BCS1	Q9CZP5		-0.113016	0.37431	0.422367	0.353813	27.1258	26.7771	26.9854	27.0334	26.9182	26.8905	27.0055	27.4518	27.0662	27.1649
Bgn	Biglycan	P28653		0.532408	1.25659	0.0553872	0.126026	27.9219	28.9009	28.5081	28.1734	28.1133	27.9952	27.6683	27.7273	28.3459	27.3551
Bicd2	Protein bicaudal D homolog 2	Q921C5		0.387483	1.8782	0.0132373	0.0616313	28.6415	28.9252	28.7708	28.518	28.4703	28.2197	28.0929	28.3457	28.628	28.4673
Bin2	Bridging integrator 2	D3Z6Q9		0.516893	0.350901	0.445758	0.363588	25.1486	24.3904	23.7513	24.4609	24.63	23.5417	24.1056	21.812	25.4592	23.3834
Birc6	Baculoviral IAP repeat-containing protein 6	O88738		0.0444495	0.0997071	0.794864	0.480763	26.6501	27.2182	26.6186	26.6197	26.5685	26.5538	27.0688	26.8184	26.9066	26.9558
Bles03	UPF0696 protein C11orf68 homolog	Q8VD62		0.490277	0.461259	0.345733	0.319237	25.7999	25.9913	25.8379	25.563	25.5476	23.3299	25.4907	25.85	25.9383	25.9832
Blmh	Bleomycin hydrolase	Q8R016		0.0465205	0.0864117	0.819574	0.48619	28.6346	28.7009	28.5833	28.6707	28.0712	28.2752	28.8621	28.6064	29.1167	28.5493
Bloc1s1	Biogenesis of lysosome-related organelles complex 1 subunit 1	O55102		0.35606	1.15889	0.0693594	0.143358	26.8528	27.0342	26.597	26.2655	26.1135	26.2457	26.5828	26.5251	26.8782	26.6931
Bloc1s2	Biogenesis of lysosome-related organelles complex 1 subunit 2	Q9CWG9		0.129542	0.23942	0.576208	0.413964	25.4571	25.4477	26.2196	25.5878	25.0177	25.4088	25.9801	25.8374	25.5707	25.6479
Bloc1s3	Biogenesis of lysosome-related organelles complex 1 subunit 3	Q5U5M8		0.858057	0.530306	0.294913	0.295099	25.8503	26.1609	25.3636	23.1622	25.5963	25.5967	22.5408	26.0363	26.0652	25.5373
Bloc1s4	Biogenesis of lysosome-related organelles complex 1 subunit 4	Q8VED2		0.265404	0.212496	0.613061	0.425832	24.5332	25.3467	24.8923	23.2557	23.4735	25.3263	25.2981	25.5618	24.7378	24.9574
Bloc1s5	Biogenesis of lysosome-related organelles complex 1 subunit 5	Q8R015		0.173623	0.538962	0.289093	0.292422	28.861	29.4989	29.2064	29.191	28.9457	29.0759	28.645	29.0973	29.1402	29.011
Blvra	Biliverdin reductase A	Q9CY64		-0.00788628	0.0263066	0.941225	0.52086	28.8747	29.1818	29.1539	29.0783	28.9761	28.9346	29.1994	29.1901	29.1095	29.0582
Blvrb	Flavin reductase (NADPH)	Q923D2		0.22215	1.11358	0.0769877	0.152612	30.5967	30.3658	30.7643	30.2687	30.3238	30.2333	30.5565	30.2884	30.3505	30.4531
Bnip1	Vesicle transport protein SEC20	Q6QD59		-0.0397176	0.0962311	0.801252	0.481675	28.2823	28.191	28.1349	28.4531	27.7999	28.0043	28.4779	28.3927	28.3217	28.2478
Bnip3	BCL2/adenovirus E1B 19 kDa protein-interacting protein 3	O55003		0.339793	1.1777	0.0664198	0.139901	27.1074	27.9463	27.3957	26.9707	26.9819	27.1121	27.281	27.1425	27.3213	27.1938
Bod1	Biorientation of chromosomes in cell division protein 1	Q5SQY2		-0.638463	0.334515	0.462898	0.370533	22.9507	25.6484	26.0167	25.857	26.2641	26.1852	25.8596	22.7151	26.0726	25.6193
Bola1	BolA-like protein 1	Q9D8S9		-0.15233	0.90621	0.124105	0.194181	29.7103	29.6001	29.6028	29.9765	29.7134	29.8024	29.6964	29.825	29.7627	29.7541
Bola2	BolA-like protein 2	Q8BGS2		0.334931	1.06607	0.0858877	0.160228	27.6944	28.0543	27.5108	27.1632	27.2875	27.2907	27.9627	27.4637	27.3678	27.3923
Bola3	BolA-like protein 3	Q8CEI1		-0.119869	0.366507	0.430025	0.35686	30.9514	30.5778	30.5838	30.6876	30.7748	30.8788	30.4963	30.8796	31.1562	30.8961
Bpgm	Bisphosphoglycerate mutase	P15327		0.35778	1.19727	0.063494	0.136293	30.077	29.8626	30.3893	29.4057	29.4661	29.8564	29.8002	29.7688	29.8112	30.1545
Bphl	Valacyclovir hydrolase	Q8R164		-0.0584874	0.274513	0.53148	0.397684	31.3213	31.3463	31.2489	31.3479	31.3028	31.2597	31.4045	31.438	31.5177	31.2773
Bpnt1	3(2),5-bisphosphate nucleotidase 1	Q9Z0S1		-0.0572622	0.128925	0.743147	0.466358	30.4509	30.1132	30.4799	30.0823	30.3603	30.4277	30.0513	30.6778	30.7325	30.5049
Brcc3	Lys-63-specific deubiquitinase BRCC36	P46737		0.496865	1.338	0.0459197	0.115866	27.1151	27.1452	27.3695	26.1322	27.0304	26.8603	26.439	27.1615	26.4195	26.9485
Bre	BRCA1-A complex subunit BRE	Q8K3W0		0.30007	0.846096	0.142529	0.207016	24.8877	25.1474	25.3096	25.2364	24.5719	25.2131	24.4852	24.7027	24.8823	24.6124
Bri3bp	BRI3-binding protein	Q8BXV2		0.34897	0.351328	0.44532	0.36346	25.0284	24.9646	25.1344	24.6128	25.1225	23.8975	25.3326	25.3499	23.2655	25.2737
Brk1	Protein BRICK1	Q91VR8		0.19805	0.582271	0.261655	0.279525	26.8112	27.3684	26.6087	26.7601	26.7303	26.6517	26.4573	26.8753	26.9852	26.6596
Brox	BRO1 domain-containing protein BROX	Q8K2Q7		0.297545	1.21782	0.0605587	0.13274	26.9417	27.1395	27.1165	26.4747	26.6655	26.8572	26.6516	27.0946	26.9897	26.6453
Bsdc1	BSD domain-containing protein 1	Q80Y55		0.306843	0.798671	0.158975	0.218123	25.5024	26.0771	26.3904	25.6041	25.7706	25.9093	25.3815	26.045	25.4195	25.652
Bsg	Basigin	P18572		-0.267367	1.62304	0.0238208	0.0828745	32.1244	31.7974	32.1495	32.2837	32.324	32.3235	32.197	32.3649	32.334	32.2108
Bst2	Bone marrow stromal antigen 2	Q8R2Q8		-0.436784	0.84594	0.14258	0.207016	25.5152	25.4667	25.028	26.4116	25.9715	25.8021	24.8166	25.7961	25.8596	25.7565
Btf3	Transcription factor BTF3	Q64152		0.155245	0.421478	0.378898	0.33543	28.2711	28.2665	28.4721	27.9734	28.2039	27.8931	28.7219	28.0939	28.3377	28.0452
Btf3l4	Transcription factor BTF3 homolog 4	Q9CQH7		0.214506	0.895103	0.12732	0.196255	29.2015	29.5108	29.6045	29.4627	29.204	29.2772	28.9312	29.2035	29.1882	29.3042
Btnl9	Butyrophilin-like protein 9	Q8BJE2		-0.275691	0.85713	0.138954	0.204652	24.9335	24.5744	24.6916	25.2581	25.123	24.8167	24.8422	24.8473	24.717	25.4576
Bub3	Mitotic checkpoint protein BUB3	Q9WVA3		0.123388	0.202191	0.627783	0.430678	26.2315	26.5369	26.3208	26.4254	26.0624	26.1968	25.3498	26.5978	26.5151	26.5306
Bud31	Protein BUD31 homolog	Q6PGH1		0.575846	0.566032	0.271624	0.283188	24.6402	24.3484	23.6866	24.0418	24.4624	23.0634	21.9221	23.8218	24.339	23.8939
Bves	Blood vessel epicardial substance	Q9ES83		0.0590197	0.172782	0.671767	0.443792	27.9249	27.7704	28.1066	27.5671	27.7781	28.067	27.8551	27.8201	28.151	27.8863
Bzw1	Basic leucine zipper and W2 domain-containing protein 1	Q9CQC6		0.70171	2.01674	0.00962181	0.0527035	28.1691	28.6305	28.8806	27.877	27.5411	27.788	27.4808	28.2641	28.3497	27.7077
Bzw2	Basic leucine zipper and W2 domain-containing protein 2	Q91VK1		-0.0414285	0.0999663	0.79439	0.480763	28.9362	29.0178	29.449	29.1098	28.9413	29.158	28.9847	29.5224	29.3533	29.1607
C1qb	Complement C1q subcomponent subunit B	P14106		0.308848	0.539401	0.288801	0.292268	24.9526	25.008	25.1764	24.8667	25.1218	25.4852	24.3811	24.065	24.3278	24.9101
C1qbp	Complement component 1 Q subcomponent-binding protein, mitochondrial	O35658		-0.341353	0.502446	0.314452	0.30555	31.4749	31.6639	30.6607	32.1315	31.0941	30.858	31.8235	31.736	32.2059	31.4061
C1qc	Complement C1q subcomponent subunit C	Q02105		0.266137	0.255467	0.555306	0.406774	24.552	24.7883	24.4091	24.9808	24.7954	23.0926	24.813	23.2214	24.4664	24.8493
C3	Complement C3	P01027		0.286568	0.338965	0.458179	0.368419	33.2851	34.2515	34.18	33.8246	33.782	34.2858	34.1962	32.5342	33.1079	33.602
C4b	Complement C4-B	P01029		-0.0533372	0.0640277	0.862924	0.498586	29.8191	30.3424	30.7697	30.744	30.4719	30.4198	30.9484	29.5126	29.9764	30.4731
C4bpa	C4b-binding protein	P08607		-0.185116	0.543692	0.285962	0.291504	26.6237	26.8492	26.9156	27.0996	27.0378	26.8888	27.4814	26.7071	26.7257	26.9285
C5	Complement C5	P06684		0.143114	0.285579	0.518109	0.393093	28.49	29.3944	28.9932	28.7395	28.7854	28.8426	29.3594	28.4571	28.6607	28.868
C8a	Complement component C8 alpha chain	Q8K182		0.14956	0.541072	0.287692	0.291968	28.3575	28.5528	28.7575	28.3976	28.5108	28.1402	28.6385	28.3158	28.2764	28.5655
C8b	Complement component C8 beta chain	Q8BH35		-0.119208	0.331725	0.465881	0.37138	27.948	27.9051	28.2993	27.8442	28.3313	27.9236	28.223	28.2917	28.0822	28.4942
C8g	Complement component C8 gamma chain	Q8VCG4		-0.130693	0.251237	0.560741	0.408745	26.0554	26.2489	26.7204	26.4142	26.5382	26.0663	27.0712	26.5117	26.1215	26.5826
C9	Complement component C9	P06683		-0.129689	0.277765	0.527515	0.396654	28.1838	28.3399	28.7365	28.6029	28.4111	28.7128	28.7295	28.1879	28.1829	29.0211
Ca1	Carbonic anhydrase 1	P13634		0.490022	1.02684	0.0940074	0.167274	29.7286	30.1558	30.5646	29.3905	29.3087	29.8146	30.3648	29.1573	29.6309	29.9507
Ca2	Carbonic anhydrase 2	P00920		0.366417	0.994073	0.101374	0.173328	31.9203	32.108	32.3633	31.7553	31.2272	31.898	32.3203	31.5925	31.6495	31.9062
Ca8	Carbonic anhydrase-related protein	P28651		0.0283644	0.0512315	0.888727	0.506285	25.2777	25.0438	24.8329	25.073	24.9427	24.7209	24.5398	25.1062	25.4841	25.2949
Cab39	Calcium-binding protein 39	Q06138		0.487505	1.10581	0.078378	0.154087	27.9475	27.5443	28.4673	27.1444	27.1769	27.5631	27.2474	27.9497	28.0304	27.3799
Cacna1c	Voltage-dependent L-type calcium channel subunit alpha-1C	Q01815		-0.474562	1.40194	0.0396331	0.108404	25.2659	24.5776	24.2769	25.5056	25.1795	25.0725	25.246	25.1913	24.8357	25.239
Cacna2d1	Voltage-dependent calcium channel subunit alpha-2/delta-1	O08532		-0.34503	1.87081	0.0134645	0.0616313	29.9639	29.5256	29.6386	30.2592	29.9393	29.9647	30.0797	30.0645	30.0794	29.9939
Cacnb2	Voltage-dependent L-type calcium channel subunit beta-2	Q8CC27		-0.527009	2.76442	0.0017202	0.0267195	27.2253	26.8297	27.1464	27.6631	27.6895	27.4989	27.3635	27.4811	27.793	27.6696
Cacybp	Calcyclin-binding protein	Q9CXW3		0.103186	0.413172	0.386214	0.338443	29.0884	28.8526	29.3371	28.9947	28.8658	29.1371	28.9848	29.054	28.9521	28.938
Cad	CAD protein	B2RQC6		0.223629	0.359526	0.436992	0.360644	26.1126	26.4824	25.7553	25.4356	26.1782	25.8031	25.1787	26.4207	26.3172	25.9185
Calcoco1	Calcium-binding and coiled-coil domain-containing protein 1	Q8CGU1		0.223446	0.71089	0.194586	0.242461	25.3531	25.1538	25.5138	25.0831	25.0597	25.3899	25.2659	25.151	24.6119	25.2562
Calr	Calreticulin	P14211		0.077756	0.218892	0.604099	0.422866	31.7044	32.1676	31.7254	31.9901	31.4934	31.7596	31.874	31.7494	31.9999	31.6498
Calu	Calumenin	O35887		0.331587	0.843649	0.143334	0.207379	29.9177	30.7513	30.3711	30.1862	29.4772	30.1979	29.9214	30.0021	30.355	29.9658
Camk1	Calcium/calmodulin-dependent protein kinase type 1	Q91YS8		0.0530172	0.096202	0.801305	0.481675	27.4868	28.1555	27.804	28.1597	27.3786	27.6061	27.4011	28.0097	27.9733	27.8084
Camk2b	Calcium/calmodulin-dependent protein kinase type II subunit beta	P28652		-0.384743	0.987482	0.102924	0.174485	24.2046	24.2606	24.0887	25.2085	24.3447	24.5991	24.7393	24.1166	24.7692	24.2084
Camk2d	Calcium/calmodulin-dependent protein kinase type II subunit delta	Q6PHZ2		0.0408515	0.161997	0.688658	0.449506	30.8481	30.7666	30.9246	30.9956	30.7368	30.8524	30.9017	30.7675	30.7269	30.6581
Camk2g	Calcium/calmodulin-dependent protein kinase type II subunit gamma	Q923T9		-0.252563	0.873545	0.1338	0.201857	29.0373	28.9964	28.5534	29.2071	28.9769	28.8304	29.1758	29.1282	29.4802	29.0061
Cand1	Cullin-associated NEDD8-dissociated protein 1	Q6ZQ38		0.139866	0.505485	0.312259	0.304537	29.0769	29.2877	29.4542	29.2326	28.9488	29.0499	28.9188	29.3304	29.3516	29.0994
Cand2	Cullin-associated NEDD8-dissociated protein 2	Q6ZQ73		0.0238424	0.0985955	0.796901	0.480877	31.0029	30.9462	31.1642	30.974	31.0668	31.0323	30.9411	31.1155	31.0557	30.9121
Canx	Calnexin	P35564		-0.263037	1.01295	0.0970616	0.170039	30.8114	30.7336	30.5074	31.1382	30.7068	30.8819	30.9323	30.9007	31.3214	30.7488
Cap1	Adenylyl cyclase-associated protein 1	P40124		0.164056	0.526096	0.297786	0.295721	31.122	31.4323	30.8616	31.0972	30.9558	30.8796	30.7405	31.0303	31.2887	30.8301
Cap2	Adenylyl cyclase-associated protein 2	Q9CYT6		-0.00135861	0.00413937	0.990514	0.534048	29.8978	29.914	29.6653	29.8807	29.7173	29.8396	29.5694	29.9373	29.9195	29.9255
Capn1	Calpain-1 catalytic subunit	O35350		0.255793	0.899186	0.126129	0.194991	28.2014	28.2223	28.3134	27.9159	28.0137	27.6735	27.7073	28.2335	28.3615	28.0242
Capn2	Calpain-2 catalytic subunit	O08529		0.345584	1.4619	0.0345221	0.0996458	29.8801	30.2691	30.2505	29.727	29.6728	29.6025	29.6179	30.0185	30.083	29.7917
Capn7	Calpain-7	Q9R1S8		0.102844	0.239214	0.576482	0.413964	25.1408	25.5207	25.9315	25.318	25.2202	25.35	25.811	25.6095	25.3578	25.3305
Capns1	Calpain small subunit 1	O88456		0.376615	1.71175	0.0194201	0.0740745	29.7867	30.0393	30.1172	29.7167	29.4678	29.4973	29.2886	29.6945	29.8455	29.7209
Caprin1	Caprin-1	Q60865		-0.21477	0.841476	0.144053	0.207828	29.2485	29.4138	28.9888	29.4324	29.2998	29.4462	29.1918	29.4084	29.764	29.4799
Capza1	F-actin-capping protein subunit alpha-1	P47753		0.0530795	0.0470363	0.897354	0.5095	26.0211	26.2436	26.1822	25.48	25.4709	27.3047	26.9917	25.9651	25.6467	25.8121
Capza2	F-actin-capping protein subunit alpha-2	P47754		-0.545218	1.16619	0.0682046	0.142106	29.3365	29.6836	29.6008	30.1258	29.7983	30.5445	30.8601	29.6156	30.0647	29.5896
Capzb	F-actin-capping protein subunit beta	P47757		-0.293629	0.79317	0.161001	0.219897	29.4454	29.4883	29.7464	29.7559	29.5057	30.3711	30.2437	29.6639	29.6151	29.8205
Carkd	ATP-dependent (S)-NAD(P)H-hydrate dehydratase	Q9CZ42		-0.135961	0.712379	0.193919	0.242299	30.3822	30.2275	30.3745	30.6313	30.4159	30.2755	30.4402	30.4942	30.5412	30.4497
Carm1	Histone-arginine methyltransferase CARM1	Q9WVG6		-0.0800764	0.166516	0.681529	0.447082	26.6026	26.0505	26.2961	26.1237	26.4592	26.5237	26.0497	26.8483	26.5929	26.1779
Cars	Cysteine--tRNA ligase, cytoplasmic	Q9ER72		0.275038	0.975692	0.105757	0.177067	27.4288	27.5049	27.413	27.3622	27.2204	27.2722	26.623	27.2051	27.3839	27.1503
Cars2	Probable cysteine--tRNA ligase, mitochondrial	Q8BYM8		-0.0929957	0.255918	0.55473	0.406774	29.4714	28.8243	29.2985	29.1791	29.2381	29.4588	29.0069	29.4199	29.4212	29.3133
Caskin2	Caskin-2	Q8VHK1		-0.204874	0.631733	0.23349	0.26321	26.9088	27.3622	27.3035	27.3774	27.0478	27.3571	27.3691	27.8348	27.4629	27.3255
Casq2	Calsequestrin-2	O09161		-0.0514081	0.179992	0.660706	0.44026	34.4768	34.0874	34.5825	34.4402	34.5003	34.3161	34.3962	34.4129	34.477	34.4927
Cast	Calpastatin	P51125		0.143469	0.389866	0.407506	0.346815	30.6086	31.0789	30.2465	30.5797	30.3214	30.3699	30.596	30.5181	30.7305	30.3926
Cat	Catalase	P24270		0.143422	0.618352	0.240795	0.267463	32.385	32.322	32.48	32.155	32.3394	32.0225	32.0875	32.3408	32.3845	32.4357
Cav1	Caveolin-1	P49817		-0.294959	0.877622	0.132549	0.201065	30.1985	30.6453	30.2464	31.0464	30.499	30.5977	30.521	30.5619	31.0484	30.3338
Cav2	Caveolin-2	Q9WVC3		-0.835435	1.08184	0.0828244	0.15753	24.6149	25.7626	24.3559	26.862	25.1787	25.7172	25.5151	25.4679	26.4982	24.9868
Cav3	Caveolin-3	P51637		-0.890647	1.95068	0.0112027	0.0563596	26.4771	26.9072	27.069	27.4276	27.9868	28.4628	27.7694	27.6865	26.8376	27.7882
Cbfb	Core-binding factor subunit beta	Q08024		0.389391	0.667725	0.214919	0.254588	24.2545	24.4571	24.058	23.8266	24.1808	22.7139	23.9457	24.1768	24.2187	24.0075
Cbl	E3 ubiquitin-protein ligase CBL	P22682		-0.30533	0.0908213	0.811295	0.484211	27.3801	23.6403	25.2951	22.5858	22.7741	26.8446	27.0602	26.8002	27.1237	27.0181
Cbr1	Carbonyl reductase [NADPH] 1	P48758		-0.280228	1.77302	0.0168647	0.0697832	31.724	31.4474	31.5555	31.9193	31.9208	31.6649	31.8953	31.899	31.8901	31.8017
Cbr2	Carbonyl reductase [NADPH] 2	P08074		-0.0132181	0.0444734	0.902665	0.510427	28.4795	28.5828	28.5655	28.631	28.5757	28.5185	28.4635	28.3537	28.5491	28.7991
Cbr3	Carbonyl reductase [NADPH] 3	Q8K354		0.355202	1.59915	0.0251682	0.0854745	26.8203	26.7584	26.6106	26.2677	26.7401	26.2862	26.1153	26.2656	26.4246	26.5225
Cbr4	Carbonyl reductase family member 4	Q91VT4		-0.472273	2.68381	0.00207105	0.0282131	31.4735	31.0301	31.3444	31.8631	31.6189	31.6133	31.7644	31.863	31.8197	31.7419
Cbwd1	COBW domain-containing protein 1	Q8VEH6		0.032016	0.0988459	0.796442	0.480877	24.701	25.2506	25.1023	25.0712	24.9961	24.983	24.9916	25.0065	25.0296	24.8237
Cbx3	Chromobox protein homolog 3	P23198		-0.222213	0.582786	0.261345	0.279525	26.3962	26.8138	26.6927	27.1226	26.8743	26.9801	26.9217	26.8917	27.0043	26.2005
Cc2d1a	Coiled-coil and C2 domain-containing protein 1A	Q8K1A6		0.309006	0.561673	0.274364	0.284067	23.451	23.7462	23.5509	22.466	24.0139	23.5422	23.441	22.9941	23.2265	23.2321
Cc2d1b	Coiled-coil and C2 domain-containing protein 1B	Q8BRN9		0.364162	0.344041	0.452855	0.366527	25.298	25.2474	25.5922	25.7061	25.3641	23.1039	25.3305	25.1691	25.3866	25.0449
Ccar1	Cell division cycle and apoptosis regulator protein 1	Q8CH18		0.406461	0.492261	0.321914	0.30925	26.4079	26.896	26.2742	26.9542	26.6494	25.0805	25.3696	25.8287	26.4935	26.4609
Ccar2	Cell cycle and apoptosis regulator protein 2	Q8VDP4		-0.267332	0.56196	0.274182	0.284067	26.4984	26.6248	26.0157	26.9322	26.0744	26.4187	26.6939	26.5386	27.2434	26.6276
Ccbl1	Kynurenine--oxoglutarate transaminase 1	Q8BTY1		-0.19747	0.5837	0.260796	0.279285	29.7582	29.3021	29.7166	29.647	29.8305	29.7752	29.3299	29.9461	30.0371	29.9625
Ccbl2	Kynurenine--oxoglutarate transaminase 3	Q71RI9		-0.495452	1.70533	0.0197091	0.0741352	30.3247	29.6958	30.4478	30.419	30.6258	30.5622	30.399	30.8897	30.8783	30.787
Ccdc115	Coiled-coil domain-containing protein 115	Q8VE99		-0.160941	0.0854378	0.821414	0.486239	23.3985	24.5546	24.7362	24.3151	23.846	23.8818	26.812	24.7635	22.751	24.3655
Ccdc12	Coiled-coil domain-containing protein 12	Q8R344		-0.0305423	0.0629398	0.865088	0.498835	25.1684	24.921	24.7316	25.0742	25.0392	25.1591	24.3712	24.9435	25.1412	25.0678
Ccdc124	Coiled-coil domain-containing protein 124	Q9D8X2		0.000712698	0.00163021	0.996253	0.534943	26.9505	26.8362	26.6877	27.3137	26.7259	26.8332	26.7728	26.6887	26.8347	26.5995
Ccdc127	Coiled-coil domain-containing protein 127	Q3TC33		0.0329212	0.0432036	0.905308	0.51082	27.0798	27.0939	26.939	27.0109	27.5239	27.748	27.0106	26.7433	26.3627	26.633
Ccdc22	Coiled-coil domain-containing protein 22	Q9JIG7		0.166767	0.874763	0.133425	0.201664	27.7395	27.7413	27.5175	27.6659	27.3759	27.3894	27.494	27.4458	27.6301	27.4943
Ccdc25	Coiled-coil domain-containing protein 25	Q78PG9		-0.0938925	0.257193	0.553105	0.405858	31.7825	31.628	31.4813	31.9109	31.488	31.3354	32.0047	31.81	31.6831	31.8395
Ccdc43	Coiled-coil domain-containing protein 43	Q9CR29		-0.00978241	0.0138451	0.968623	0.528769	25.9235	25.8252	25.3321	26.2803	25.7136	25.6338	24.9901	25.9177	25.8673	25.5208
Ccdc47	Coiled-coil domain-containing protein 47	Q9D024		-0.102854	0.600141	0.251107	0.273993	27.952	27.7401	27.9128	27.9616	27.9125	28.0115	27.9364	28.0076	27.9449	28.0234
Ccdc51	Coiled-coil domain-containing protein 51	Q3URS9		-0.21475	0.735149	0.184014	0.238296	29.0427	28.4677	29.1672	28.9393	29.0984	29.2624	28.9461	29.1641	29.1211	29.2196
Ccdc58	Coiled-coil domain-containing protein 58	Q8R3Q6		-0.391688	1.91823	0.0120716	0.0591702	29.8679	29.6954	29.7823	30.3468	30.0752	29.9081	30.3072	30.4362	30.1309	30.0108
Ccdc6	Coiled-coil domain-containing protein 6	D3YZP9		0.365938	1.12495	0.0749984	0.149561	25.9638	26.5166	26.1554	26.3086	25.7143	25.8361	25.5582	25.693	26.147	25.6648
Ccdc90b	Coiled-coil domain-containing protein 90B, mitochondrial	Q8C3X2		-0.176554	0.57144	0.268262	0.281955	30.1115	29.8473	29.9548	30.4394	30.0711	29.9168	30.0849	30.0559	30.5218	29.9442
Ccdc91	Coiled-coil domain-containing protein 91	Q9D8L5		0.234093	0.543251	0.286252	0.291534	23.9188	24.5224	23.9679	24.2195	23.6861	23.6455	24.1507	23.6057	23.6814	24.327
Ccdc93	Coiled-coil domain-containing protein 93	Q7TQK5		0.328032	1.49371	0.0320841	0.0962927	27.0871	27.3097	27.2703	27.1256	27.0799	26.8267	26.5624	26.7496	26.9732	26.943
Ccpg1	Cell cycle progression protein 1	Q640L3		0.0890844	0.160937	0.69034	0.449506	24.5375	24.6044	25.055	24.8424	24.5325	25.0074	24.6713	23.9171	24.7481	24.7837
Ccs	Copper chaperone for superoxide dismutase	Q9WU84		-0.0383054	0.0628419	0.865283	0.498835	26.5706	26.2738	25.7267	25.9244	26.7469	25.9813	25.9185	26.393	26.3344	26.3024
Ccsmst1	Protein CCSMST1	Q6RUT7		0.0961861	0.242635	0.57196	0.412404	25.7944	25.5161	25.7421	25.1973	25.7812	25.6185	25.3008	25.8401	25.5062	25.8719
Cct2	T-complex protein 1 subunit beta	P80314		0.152513	0.91454	0.121748	0.191859	31.8069	31.8472	31.7924	31.5417	31.81	31.7429	31.5437	31.6663	31.6693	31.667
Cct3	T-complex protein 1 subunit gamma	P80318		0.163693	0.884372	0.130505	0.199676	31.6489	31.7339	31.7401	31.3464	31.5692	31.7222	31.4639	31.5969	31.4831	31.6261
Cct4	T-complex protein 1 subunit delta	P80315		0.126984	0.715383	0.192583	0.241636	32.1122	32.0741	31.9024	31.996	31.955	31.8947	31.9137	31.884	31.9257	31.749
Cct5	T-complex protein 1 subunit epsilon	P80316		0.00333097	0.0117592	0.973287	0.529798	31.7233	31.7593	31.6234	31.8888	31.6035	31.7807	31.6296	31.7224	31.7024	31.5631
Cct6a	T-complex protein 1 subunit zeta	P80317		0.173388	0.928819	0.11781	0.18802	31.8009	31.8702	31.6143	31.5573	31.4348	31.7564	31.5468	31.6964	31.5986	31.5286
Cct7	T-complex protein 1 subunit eta	P80313		0.0556409	0.223259	0.598055	0.420182	31.5229	31.6114	31.4769	31.6081	31.2665	31.4977	31.6108	31.4929	31.5388	31.3551
Cct8	T-complex protein 1 subunit theta	P42932		0.100648	0.376721	0.420029	0.352469	31.8394	32.0518	31.9031	32.0179	31.587	31.8818	31.765	31.8805	32.0208	31.6626
Ccz1	Vacuolar fusion protein CCZ1 homolog	Q8C1Y8		-0.399613	1.33947	0.045765	0.115674	25.1766	25.3569	25.9985	26.0297	25.5389	25.8989	25.9953	26.0185	25.9063	25.984
Cd151	CD151 antigen	O35566		-0.5228	0.72865	0.186789	0.239031	27.6257	28.5682	27.8163	28.7377	27.4384	28.4532	28.5338	28.9348	29.4216	28.1638
Cd163	Scavenger receptor cysteine-rich type 1 protein M130	Q2VLH6		-0.220938	0.605857	0.247824	0.272202	27.3397	26.7322	27.378	27.3836	27.0798	27.7098	27.4407	27.0886	27.334	27.5598
Cd200	OX-2 membrane glycoprotein	O54901		-0.0920097	0.130754	0.740024	0.465094	27.4425	27.7381	26.7137	28.1258	26.9863	27.0233	27.4154	27.3081	27.5901	27.2817
Cd2ap	CD2-associated protein	Q9JLQ0		-0.0400953	0.0848748	0.82248	0.486458	26.4119	26.6777	25.9508	26.479	26.2459	26.2999	26.5438	26.1167	26.7372	26.286
Cd300lg	CMRF35-like molecule 9	Q1ERP8		-0.4217	1.59487	0.0254176	0.0856117	26.4128	25.856	26.1207	26.6313	26.6077	26.8815	26.4906	26.1447	26.5835	26.5212
Cd34	Hematopoietic progenitor cell antigen CD34	Q64314		0.198856	0.233461	0.58417	0.41543	27.063	28.1797	26.9837	27.6964	26.539	26.9343	26.963	27.2149	28.1042	27.0178
Cd36	Platelet glycoprotein 4	Q08857		-0.326226	1.64264	0.0227699	0.08069	32.6286	32.3437	32.8023	33.1798	32.9088	32.9464	32.8967	32.8756	32.8006	32.8162
Cd38	ADP-ribosyl cyclase/cyclic ADP-ribose hydrolase 1	P56528		-0.493507	1.75005	0.0177808	0.0708105	25.0019	25.1655	24.7109	25.6015	25.7123	25.3088	25.0794	25.1388	25.6604	25.6691
Cd47	Leukocyte surface antigen CD47	Q61735		-0.624296	0.821664	0.150777	0.212731	26.7538	26.9229	24.8782	26.4231	26.6373	27.553	26.6779	26.9617	26.7398	26.672
Cd59a	CD59A glycoprotein	O55186		-0.294724	0.695728	0.201499	0.246572	25.8209	25.1567	25.4589	25.6833	26.3143	25.676	25.6406	25.7203	25.2883	26.0921
Cd5l	CD5 antigen-like	Q9QWK4		0.163116	0.16357	0.686167	0.448442	25.0945	26.6013	25.2436	24.9118	25.2519	24.9815	25.4826	26.4151	25.3126	26.0279
Cd81	CD81 antigen	P35762		-0.00289859	0.0034988	0.991976	0.534087	26.3683	26.8097	26.2519	26.8447	26.1218	26.4304	25.6673	26.5916	27.171	26.5299
Cd93	Complement component C1q receptor	O89103		0.196387	0.795461	0.160154	0.218968	28.9053	28.8476	28.7482	28.8872	28.5715	28.7076	28.3217	28.4682	28.8083	28.6965
Cdc123	Cell division cycle protein 123 homolog	Q8CII2		-0.253229	0.526439	0.297551	0.295702	23.761	23.6296	22.8389	23.6917	23.3101	24.2421	23.5556	23.7837	23.6039	23.4544
Cdc23	Cell division cycle protein 23 homolog	Q8BGZ4		-0.175628	0.234207	0.583167	0.414965	24.1228	24.491	24.9099	25.2291	24.2071	23.8916	25.3151	24.8344	24.8413	24.4661
Cdc34	Ubiquitin-conjugating enzyme E2 R1	Q8CFI2		-0.0481007	0.0449886	0.901595	0.510235	25.0336	24.9398	24.5083	24.9166	24.9739	23.3777	25.3629	25.393	24.9764	25.1271
Cdc37	Hsp90 co-chaperone Cdc37	Q61081		0.017781	0.0689191	0.853259	0.495443	29.3682	29.3409	29.5565	29.5554	29.3827	29.3368	29.2927	29.3769	29.4556	29.4284
Cdc37l1	Hsp90 co-chaperone Cdc37-like 1	Q9CZP7		0.193201	0.612165	0.24425	0.27002	26.6473	26.7571	26.2835	26.6136	26.3154	26.6509	26.0027	26.3234	26.3998	26.2804
Cdc42	Cell division control protein 42 homolog	P60766		-0.156997	0.757321	0.174856	0.231729	30.7725	30.8885	30.6859	30.944	30.8184	30.8315	30.9374	30.922	31.2279	30.8939
Cdc42bpb	Serine/threonine-protein kinase MRCK beta	Q7TT50		0.115992	0.485608	0.326883	0.311376	27.7842	28.0996	27.6812	27.7087	27.7246	27.5946	27.8691	27.6574	27.8625	27.756
Cdc42ep1	Cdc42 effector protein 1	Q91W92		-0.0262672	0.0691293	0.852846	0.495341	26.177	25.9279	25.6971	26.0617	25.8294	25.6759	26.0306	26.0199	26.2019	25.9023
Cdc5l	Cell division cycle 5-like protein	Q6A068		-0.0382824	0.0628647	0.865237	0.498835	26.0853	26.2211	25.9718	25.937	26.0322	25.4821	26.7409	26.2046	26.3507	26.1696
Cdh13	Cadherin-13	Q9WTR5		-0.0769048	0.269907	0.537147	0.399316	31.3411	31.112	31.1553	31.5467	31.294	31.1004	31.0996	31.2497	31.4406	31.2269
Cdh2	Cadherin-2	P15116		0.376849	1.61141	0.0244675	0.0839505	30.3454	30.4444	30.2694	29.8413	29.543	30.2389	30.1205	30.0161	29.9928	30.0809
Cdh5	Cadherin-5	P55284		-0.246148	0.60607	0.247702	0.272202	25.8544	26.0729	25.9452	26.6921	25.796	25.8382	26.2292	26.2022	26.6129	26.0548
Cdk16	Cyclin-dependent kinase 16	Q04735		0.323027	0.234095	0.583318	0.414965	25.2512	25.1507	25.2844	25.6958	22.6125	24.6772	25.5246	25.4552	25.4262	24.9489
Cdk5	Cyclin-dependent-like kinase 5	P49615		-0.180547	0.713833	0.193271	0.241921	27.5202	27.2758	27.4671	27.6345	27.4548	27.491	27.3123	27.8326	27.7549	27.7309
Cdk5rap3	CDK5 regulatory subunit-associated protein 3	Q99LM2		0.0495113	0.0993942	0.795437	0.480763	25.5695	26.0134	25.5322	25.9039	25.6187	25.0901	25.5506	25.7486	25.9299	25.7469
Cdkn1b	Cyclin-dependent kinase inhibitor 1B	P46414		-1.40769	1.40456	0.0393946	0.108033	22.5558	25.8702	25.7202	26.5132	26.3849	26.2252	25.618	26.1263	25.8512	26.1429
Cdkn2aip	CDKN2A-interacting protein	Q8BI72		-0.0718247	0.181133	0.658971	0.44026	24.6431	23.9737	24.2228	24.1862	24.579	24.4142	24.0604	24.3278	24.3933	24.5009
Cdkn2c	Cyclin-dependent kinase 4 inhibitor C	Q60772		0.17133	0.243565	0.570736	0.412164	24.4364	24.2869	24.8638	24.7564	24.4151	24.4962	24.3926	23.2549	24.7338	24.4548
Cdnf	Cerebral dopamine neurotrophic factor	Q8CC36		-0.00217282	0.00784779	0.982092	0.532013	27.5263	27.3545	27.5554	27.5347	27.4266	27.5204	27.5324	27.3713	27.3701	27.6109
Cds2	Phosphatidate cytidylyltransferase 2	Q99L43		-0.760763	1.09851	0.079705	0.155401	24.3817	24.8005	22.5811	24.4203	24.4731	24.358	24.9076	24.9111	24.9668	24.736
Ceacam1	Carcinoembryonic antigen-related cell adhesion molecule 1	P31809		-0.28116	0.882679	0.131015	0.200185	24.8275	24.3129	24.0546	24.6544	24.9599	24.7585	24.59	24.3499	24.7089	24.7348
Cebpzos	Protein CEBPZOS	Q8BTE5		0.0695147	0.123598	0.752318	0.468703	26.9805	27.0052	27.6063	27.2786	26.9882	27.0602	26.6017	27.0888	27.2095	27.6678
Cecr5	Cat eye syndrome critical region protein 5 homolog	Q91WM2		0.493015	1.68594	0.0206091	0.0759849	27.3084	27.4765	27.7646	27.1563	27.1512	26.8454	26.5261	26.9175	27.189	27.379
Celf1	CUGBP Elav-like family member 1	P28659		-0.162132	0.763203	0.172503	0.229918	28.0445	27.8407	28.0278	28.3677	28.117	28.1719	27.8927	28.0806	28.1158	28.1861
Celf2	CUGBP Elav-like family member 2	Q9Z0H4		0.280748	1.12512	0.0749686	0.149561	27.8053	28.1925	27.6686	27.7483	27.4643	27.3282	27.5349	27.7116	27.758	27.7114
Cend1	Cell cycle exit and neuronal differentiation protein 1	Q9JKC6		-1.19823	2.04425	0.00903139	0.0517672	23.2044	25.005	24.78	25.6099	25.6457	24.7054	25.9763	25.5006	25.7802	25.478
Cenpe	Centromere-associated protein E	Q6RT24		-0.995115	0.520836	0.301415	0.297989	25.2994	22.4688	25.7624	23.2665	26.2963	26.3207	26.8785	25.7512	23.8207	26.2031
Cep170	Centrosomal protein of 170 kDa	Q6A065		0.0302294	0.0272476	0.939188	0.520144	24.4063	25.0214	22.9671	24.4273	24.6211	24.1229	24.094	23.4463	24.1704	23.8276
Ces1c	Carboxylesterase 1C	P23953		0.134212	0.348323	0.448412	0.364327	30.6898	30.8365	30.6637	30.6391	30.7204	30.0789	30.4333	30.5316	30.9536	30.8138
Cetn2	Centrin-2	Q9R1K9		0.103146	0.186674	0.650618	0.438176	23.4145	23.7366	24.0351	23.9888	23.54	23.9482	23.6371	23.1428	23.2006	23.9216
Cfap36	Cilia- and flagella-associated protein 36	Q8C6E0		0.619162	1.23062	0.0588008	0.131212	23.5161	23.9742	23.8914	23.2795	22.223	23.5513	23.557	23.5759	23.3187	22.7177
Cfb	Complement factor B	P04186		-0.0069011	0.014279	0.967656	0.528598	30.2166	30.6793	30.7321	30.8315	30.6299	30.3204	30.6591	30.2268	30.4182	30.7613
Cfd	Complement factor D	P03953		0.225249	0.769114	0.170171	0.22826	28.0887	28.2878	28.407	28.2339	27.7798	28.2602	27.9647	27.7246	27.9809	28.3071
Cfdp1	Craniofacial development protein 1	O88271		0.176482	0.451258	0.353787	0.323119	26.0556	25.5769	25.4408	25.7874	25.6243	25.0543	25.7659	25.3645	25.535	25.4708
Cfh	Complement factor H	P06909		0.0391851	0.0474913	0.896414	0.5095	30.8487	31.971	31.4469	31.4535	31.5957	31.7033	31.8992	30.7102	30.8946	31.4246
Cfi	Complement factor I	Q61129		0.0375035	0.107294	0.781099	0.476907	28.8666	29.1758	28.9262	28.9825	28.9155	28.6301	29.2096	28.9076	28.9082	29.1109
Cfl1	Cofilin-1	P18760		0.051146	0.122074	0.754963	0.468958	32.5219	32.7511	32.3777	32.9129	32.3528	32.2472	32.4728	32.3355	32.7621	32.4104
Cfl2	Cofilin-2	P45591		0.425749	2.23405	0.00583372	0.0419899	32.4903	33.0373	32.8134	32.3982	32.338	32.4354	32.1637	32.4584	32.3274	32.3612
Cfp	Properdin	P11680		0.0639572	0.152146	0.704457	0.454926	26.3681	26.3136	26.2031	26.4306	26.3363	26.2158	26.5266	25.6897	26.12	26.2977
Cggbp1	CGG triplet repeat-binding protein 1	Q8BHG9		0.597661	0.419233	0.380862	0.336036	24.2515	24.774	23.4441	21.9955	24.1116	23.9977	24.5483	24.2621	21.7464	24.2507
Chchd1	Coiled-coil-helix-coiled-coil-helix domain-containing protein 1	Q9CQA6		-0.338018	1.33012	0.0467607	0.116748	26.4321	26.4819	26.2501	26.8707	26.406	26.9146	26.9653	26.7777	26.7618	26.3863
Chchd2	Coiled-coil-helix-coiled-coil-helix domain-containing protein 2	Q9D1L0		0.0316046	0.0422114	0.907379	0.510856	30.2595	30.2026	30.7309	30.0974	29.8107	31.1979	30.6639	30.1893	30.1813	30.4219
Chchd3	MICOS complex subunit Mic19	Q9CRB9		-0.181527	0.252881	0.558623	0.407607	33.1483	33.1119	33.2837	33.8976	33.9492	33.9602	32.7699	32.8173	33.0101	33.1358
Chchd4	Mitochondrial intermembrane space import and assembly protein 40	Q8VEA4		-0.393603	0.924821	0.118899	0.189398	28.5741	28.4853	28.215	29.445	28.3461	28.4552	28.8447	28.7791	29.2398	28.6188
Chchd5	Coiled-coil-helix-coiled-coil-helix domain-containing protein 5	Q9CQP3		-0.0618213	0.128296	0.744224	0.466615	26.8886	26.3647	27.157	26.9692	27.0553	26.9492	26.6188	26.5839	26.7323	27.1481
Chchd6	MICOS complex subunit Mic25	Q91VN4		-0.145067	0.326129	0.471922	0.373756	29.5176	29.671	29.4656	30.0421	29.8619	30.0356	29.148	29.385	29.7848	29.6179
Chd4	Chromodomain-helicase-DNA-binding protein 4	Q6PDQ2		0.019909	0.0439232	0.903809	0.510785	26.3908	26.3315	26.1588	26.5896	26.1256	25.815	26.5066	26.3513	26.3589	26.1693
Cherp	Calcium homeostasis endoplasmic reticulum protein	Q8CGZ0		0.878194	0.694148	0.202233	0.247095	24.955	25.2924	24.0754	21.3359	24.2027	23.8369	24.2806	24.4185	24.613	24.585
Chid1	Chitinase domain-containing protein 1	Q922Q9		-0.238789	0.56164	0.274385	0.284067	26.0726	24.9494	25.4646	25.7263	25.5556	25.6574	25.98	25.6818	25.5834	25.9559
Chm	Rab proteins geranylgeranyltransferase component A 1	Q9QXG2		-0.453642	0.531009	0.294436	0.295099	23.2269	25.2294	25.3413	24.7447	24.6175	24.8763	25.173	25.2749	25.6093	25.0743
Chmp1a	Charged multivesicular body protein 1a	Q921W0		0.140927	0.427406	0.373761	0.333432	29.1326	29.0753	29.0646	28.9117	29.0712	29.1383	28.6217	29.2406	28.605	29.0609
Chmp1b1	Charged multivesicular body protein 1b-1	Q99LU0		0.182184	0.39153	0.405947	0.346524	26.987	26.8768	27.341	27.3764	27.216	26.6346	26.5185	26.7852	27.1146	26.557
Chmp2a	Charged multivesicular body protein 2a	Q9DB34		0.00555115	0.0157916	0.964292	0.527502	28.523	28.3709	28.2873	28.4278	28.4517	28.5009	28.0169	28.4514	28.4857	28.3829
Chmp2b	Charged multivesicular body protein 2b	Q8BJF9		0.0115882	0.028408	0.936682	0.519579	27.035	27.3465	26.9364	27.121	26.7628	27.1195	27.1351	27.0987	27.4207	27.0029
Chmp3	Charged multivesicular body protein 3	Q9CQ10		0.355802	1.63587	0.0231275	0.0814073	26.8791	27.1142	26.4832	26.5581	26.5661	26.435	26.4606	26.3793	26.577	26.3117
Chmp4b	Charged multivesicular body protein 4b	Q9D8B3		0.105879	0.343017	0.453924	0.36725	29.0815	29.4183	29.2172	28.9825	29.2574	29.2484	28.7623	29.2047	29.3013	29.1751
Chmp5	Charged multivesicular body protein 5	Q9D7S9		0.0629049	0.139932	0.724549	0.461095	26.8796	27.2513	26.6262	26.9243	26.8336	27.045	27.1463	26.8932	26.7352	26.4152
Chmp6	Charged multivesicular body protein 6	P0C0A3		-0.140774	0.453095	0.352294	0.322784	27.0697	26.9135	26.5891	26.8251	26.8311	27.2197	27.2693	26.8255	27.0402	26.9765
Chmp7	Charged multivesicular body protein 7	Q8R1T1		0.220209	0.273161	0.533137	0.398136	24.4359	24.682	24.3704	24.2873	23.6851	23.4564	24.3123	24.2079	25.3751	24.6071
Chordc1	Cysteine and histidine-rich domain-containing protein 1	Q9D1P4		0.0244813	0.0522043	0.886739	0.50573	28.9421	28.7246	28.7154	29.0335	28.2518	28.791	28.8552	28.857	29.0238	28.5743
Chp1	Calcineurin B homologous protein 1	P61022		-0.397661	1.28595	0.0517664	0.122395	27.3329	27.1686	26.8359	27.8318	27.2662	27.2229	27.8943	27.5358	27.5607	27.2593
Chpt1	Cholinephosphotransferase 1	Q8C025		-1.32895	0.87627	0.132963	0.201391	26.9545	27.7978	22.9429	27.2054	27.0826	26.7066	27.3947	26.9461	27.5345	27.7216
Chrnb1	Acetylcholine receptor subunit beta	P09690		-2.62039	1.97732	0.0105361	0.0551865	27.8219	24.7592	23.5491	26.5919	28.3535	28.9313	28.5545	28.4893	26.6812	28.3781
Chtop	Chromatin target of PRMT1 protein	Q9CY57		0.462903	0.85331	0.140181	0.205079	25.7194	25.6479	26.1013	24.9018	25.6028	25.4618	26.1089	24.5168	25.4729	25.4546
Ciao1	Probable cytosolic iron-sulfur protein assembly protein CIAO1	Q99KN2		0.0753286	0.172013	0.672956	0.444104	25.8486	25.6263	25.6384	26.0754	25.4882	25.2596	25.8727	25.6197	25.7316	25.3566
Ciapin1	Anamorsin	Q8WTY4		-0.149899	0.597881	0.252417	0.274429	29.0698	29.1537	28.9689	29.4201	29.0084	29.3046	29.0474	29.0901	29.4532	29.1743
Cirbp	Cold-inducible RNA-binding protein	P60824		-0.313548	0.630851	0.233964	0.26332	24.0652	24.4105	24.4421	25.143	24.5685	24.2343	24.765	23.9309	25.068	24.6266
Cisd1	CDGSH iron-sulfur domain-containing protein 1	Q91WS0		-0.284519	0.741474	0.181354	0.236782	33.3396	32.9455	32.8677	32.9622	33.5689	33.6453	33.5177	33.2351	32.8638	33.5555
Cisd2	CDGSH iron-sulfur domain-containing protein 2	Q9CQB5		0.0314055	0.0434573	0.904779	0.510785	28.2094	28.7448	28.6543	29.3014	28.3748	28.3648	28.2578	28.0421	28.8885	28.304
Cisd3	CDGSH iron-sulfur domain-containing protein 3, mitochondrial	B1AR13		-0.222661	1.32488	0.0473279	0.117413	30.6644	30.3674	30.4497	30.7371	30.5643	30.8264	30.7003	30.7825	30.7548	30.6504
Ckap4	Cytoskeleton-associated protein 4	Q8BMK4		0.766307	1.57522	0.0265938	0.087457	30.1666	31.2383	30.3676	30.1819	30.2391	30.4002	29.4753	29.427	29.3887	29.6593
Ckap5	Cytoskeleton-associated protein 5	A2AGT5		0.171281	0.878259	0.132355	0.200916	29.3656	29.5442	29.2587	29.3655	29.2351	28.9982	29.1946	29.267	29.2768	29.1904
Ckb	Creatine kinase B-type	Q04447		-0.0386082	0.139691	0.724951	0.461095	31.7904	31.7445	31.69	31.9791	31.6849	31.7049	31.7197	31.8109	31.6021	31.9604
Ckm	Creatine kinase M-type	P07310		-0.203304	0.628428	0.235273	0.264406	36.4405	35.7313	36.5564	36.4216	36.4934	36.5561	36.4301	36.3069	36.3884	36.5257
Ckmt2	Creatine kinase S-type, mitochondrial	Q6P8J7		-0.225905	1.1071	0.0781441	0.153857	36.4309	35.9951	36.4938	36.4882	36.5637	36.5415	36.6086	36.4803	36.4493	36.5958
Clasp1	CLIP-associating protein 1	Q80TV8		-0.0590696	0.219929	0.602658	0.422139	28.5199	28.6143	28.5989	28.741	28.4552	28.5769	28.6612	28.5983	28.9089	28.5161
Clasp2	CLIP-associating protein 2	Q8BRT1		0.0377306	0.147813	0.71152	0.457739	27.866	27.9532	27.808	27.981	27.8127	27.8702	27.9636	27.8635	27.6952	27.6798
Clcc1	Chloride channel CLIC-like protein 1	Q99LI2		-0.042655	0.0750511	0.841296	0.492741	25.7685	26.1481	25.5993	25.6879	25.6872	25.6823	25.7744	25.7756	26.5959	25.9658
Clec3b	Tetranectin	P43025		-0.042593	0.0587073	0.87356	0.501677	24.857	24.4362	24.6036	25.1929	25.003	24.5725	24.1126	25.1796	24.5192	24.1443
Clic1	Chloride intracellular channel protein 1	Q9Z1Q5		0.0526673	0.184261	0.654242	0.439208	29.079	29.4124	29.1335	29.1087	29.1733	29.0099	29.0239	29.2799	29.3618	29.1318
Clic4	Chloride intracellular channel protein 4	Q9QYB1		0.242294	1.57449	0.0266388	0.087457	31.263	31.5144	31.5413	31.2716	31.1652	31.2288	31.2252	31.2367	31.1758	31.0777
Clint1	Clathrin interactor 1	Q99KN9		0.0996545	0.349658	0.447036	0.364252	28.3649	28.7215	28.701	28.722	28.386	28.3106	28.5076	28.6689	28.5123	28.3654
Clip1	CAP-Gly domain-containing linker protein 1	Q922J3		0.542764	2.85532	0.00139535	0.0253917	32.2092	32.591	32.0364	31.7707	31.8069	31.5402	31.7289	31.6924	31.8485	31.765
Clpb	Caseinolytic peptidase B protein homolog	Q60649		-0.395433	2.33188	0.00465713	0.0368683	29.4624	29.035	29.331	29.7164	29.688	29.6211	29.5746	29.7034	29.8218	29.5757
Clpp	ATP-dependent Clp protease proteolytic subunit, mitochondrial	O88696		-0.310499	1.10358	0.0787812	0.154235	29.701	29.025	29.555	29.8296	29.8741	29.4944	29.4948	29.8773	29.7524	29.8401
Clptm1	Cleft lip and palate transmembrane protein 1 homolog	Q8VBZ3		-0.121159	0.316614	0.482376	0.377839	26.343	26.7144	26.3305	26.5849	26.0372	26.5863	26.7667	26.7286	26.7509	26.6317
Clpx	ATP-dependent Clp protease ATP-binding subunit clpX-like, mitochondrial	Q9JHS4		-0.198222	1.17889	0.0662391	0.139881	29.3471	29.1455	29.2108	29.5036	29.4155	29.4351	29.2301	29.4859	29.4147	29.5439
Clta	Clathrin light chain A	O08585		0.0667176	0.223387	0.597878	0.420182	28.3294	28.0119	27.9964	28.3033	28.1398	28.0271	28.0495	27.8926	28.0544	27.854
Cltb	Clathrin light chain B	Q6IRU5		0.512638	2.37546	0.00421252	0.035069	30.2703	30.8062	30.2163	29.7351	29.8914	29.8991	29.9446	30.0746	29.814	30.0692
Cltc	Clathrin heavy chain 1	Q68FD5		0.529545	2.85263	0.001404	0.0253917	32.271	32.4882	32.5489	31.6788	31.8835	31.8998	31.7243	32.1088	32.0883	31.9619
Clu	Clusterin	Q06890		0.176766	0.374132	0.42254	0.353813	30.3588	31.3148	30.7329	30.7285	30.6738	30.6273	31.0808	30.3118	30.3727	30.5828
Cluh	Clustered mitochondria protein homolog	Q5SW19		-0.175357	0.684318	0.206862	0.249764	31.0444	30.6308	30.9101	30.8252	30.9429	31.1113	30.8559	31.1685	31.2476	31.1085
Clybl	Citrate lyase subunit beta-like protein, mitochondrial	Q8R4N0		-0.248062	1.05142	0.088835	0.16214	32.7382	32.2927	32.5991	33.0195	32.7564	32.7021	32.5375	32.9445	32.8405	32.7394
Cmas	N-acylneuraminate cytidylyltransferase	Q99KK2		-0.00334054	0.00548754	0.987444	0.53349	26.5523	26.6564	26.5592	26.7145	26.27	26.0497	26.5497	26.5205	27.0999	26.9441
Cmbl	Carboxymethylenebutenolidase homolog	Q8R1G2		-0.0761557	0.360136	0.436379	0.36028	29.9598	29.7964	29.9266	29.9602	29.9352	29.9495	29.8309	30.1104	30.0903	29.9164
Cmc1	COX assembly mitochondrial protein homolog	Q9CPZ8		-0.344264	1.59388	0.0254756	0.0856117	29.0408	28.7317	28.7199	29.4596	29.1954	28.9966	28.9719	29.0907	29.3468	29.1643
Cmc2	COX assembly mitochondrial protein 2 homolog	Q8K199		0.00956874	0.0151641	0.965686	0.528116	29.5715	29.2183	29.6988	29.8635	29.1774	29.8999	29.4596	29.0158	29.2267	29.7635
Cmc4	Cx9C motif-containing protein 4	Q61908		-0.13455	0.175783	0.66714	0.442265	25.6817	24.9685	25.2745	26.0175	26.1353	25.6072	24.9474	25.1009	24.7967	25.4945
Cmpk1	UMP-CMP kinase	Q9DBP5		0.413832	2.51087	0.00308408	0.0309571	29.9973	30.2972	29.9999	29.6219	29.6756	29.6417	29.5167	29.6869	29.8193	29.8281
Cmpk2	UMP-CMP kinase 2, mitochondrial	Q3U5Q7		-0.107114	0.449856	0.354931	0.3236	28.151	27.8697	28.1987	28.039	28.3164	28.0638	28.2089	28.2989	28.2555	28.0791
Cmtr1	Cap-specific mRNA (nucleoside-2-O-)-methyltransferase 1	Q9DBC3		0.0345547	0.0881559	0.816289	0.485672	24.6855	24.6372	25.1245	24.4553	25.0254	24.8532	24.746	24.9075	24.7355	24.7454
Cmya5	Cardiomyopathy-associated protein 5	Q70KF4		-0.316001	1.69991	0.0199567	0.0746289	29.8691	29.6009	29.4902	30.0943	30.0769	30.021	29.9694	29.8421	30.0189	29.7633
Cnbp	Cellular nucleic acid-binding protein	P53996		-0.267536	1.02258	0.094933	0.167924	30.1062	29.8377	30.1271	30.1879	30.1509	30.0895	30.4268	30.2045	30.7253	30.2535
Cndp2	Cytosolic non-specific dipeptidase	Q9D1A2		0.0081522	0.0205168	0.953857	0.524825	29.9371	30.3115	30.01	30.4365	29.9101	29.8668	30.0656	30.126	30.0095	30.1317
Cnn1	Calponin-1	Q08091		-0.20511	0.394022	0.403625	0.346524	28.164	27.3044	27.0922	27.9205	27.5275	27.7708	27.6109	27.3546	28.1777	27.7152
Cnn2	Calponin-2	Q08093		0.384662	1.63256	0.0233044	0.0817145	27.6155	27.6753	27.5077	26.7705	27.3499	27.0989	27.4118	27.1875	27.4348	27.2505
Cnn3	Calponin-3	Q9DAW9		0.279467	0.623651	0.237875	0.265444	27.114	27.7502	26.8763	27.4633	26.8901	26.7149	26.8975	26.6934	27.3165	26.7958
Cnot1	CCR4-NOT transcription complex subunit 1	Q6ZQ08		0.0332201	0.0633624	0.864246	0.498787	25.2821	25.4227	25.3318	25.3264	25.1805	25.1209	24.8282	25.8074	25.2762	25.6468
Cnp	2,3-cyclic-nucleotide 3-phosphodiesterase	P16330		0.376573	0.281822	0.522611	0.394378	25.2628	24.7588	25.2214	25.6972	25.0515	22.3914	24.9669	25.034	24.942	24.848
Cnpy2	Protein canopy homolog 2	Q9QXT0		0.253415	0.715433	0.19256	0.241636	28.4673	28.7115	28.8905	28.2878	28.5854	28.5783	27.9925	28.7333	28.1603	28.7169
Cnpy3	Protein canopy homolog 3	Q9DAU1		0.510755	1.40914	0.0389818	0.107322	25.6789	26.2713	26.0699	25.7951	25.1991	25.0338	25.7752	25.7165	25.783	25.1687
Cnpy4	Protein canopy homolog 4	Q8BQ47		0.510969	2.67406	0.00211805	0.0286186	25.451	25.5312	25.0921	24.7473	24.8542	25.0749	24.7522	24.7697	24.7338	24.998
Cnst	Consortin	Q8CBC4		-0.413112	1.07606	0.0839343	0.158108	25.6361	25.5107	24.9672	25.6673	25.6861	25.4309	25.6798	26.0306	26.4006	25.5957
Coa3	Cytochrome c oxidase assembly factor 3 homolog, mitochondrial	Q9D2R6		-0.0250095	0.0454955	0.900543	0.509915	28.6186	28.2222	28.5415	28.8682	28.8173	28.7029	28.3107	27.9951	28.4101	28.2961
COA4	Cytochrome c oxidase assembly factor 4 homolog, mitochondrial	Q8BT51		0.177948	0.2391	0.576633	0.413964	25.5471	24.7198	25.5702	25.2725	25.3492	24.869	25.4292	25.2949	24.0657	25.427
Coa5	Cytochrome c oxidase assembly factor 5	Q99M07		0.544394	0.341721	0.45528	0.367497	26.1293	25.8093	26.1146	25.8836	23.0818	27.3319	25.9753	24.6678	25.4564	25.9167
Coa6	Cytochrome c oxidase assembly factor 6 homolog	Q8BGD8		-0.15839	0.408517	0.390376	0.339819	28.3978	28.0805	28.5819	28.9749	28.19	28.3954	28.3841	28.5007	28.7587	28.3784
Coa7	Cytochrome c oxidase assembly factor 7	Q921H9		-0.05672	0.230896	0.58763	0.416339	29.5288	29.3085	29.3967	29.6552	29.3508	29.3224	29.5033	29.5461	29.4253	29.4733
Coasy	Bifunctional coenzyme A synthase	Q9DBL7		0.157017	0.511771	0.307772	0.301997	26.5458	26.7743	26.8176	26.4207	26.4162	26.6468	26.2798	26.6834	26.9539	26.488
Cobl	Protein cordon-bleu	Q5NBX1		0.18632	0.104893	0.785429	0.478298	26.4739	27.2978	25.9137	27.0969	27.2336	26.5006	26.1415	23.8209	26.7389	27.096
Cobll1	Cordon-bleu protein-like 1	Q3UMF0		-0.201565	1.02573	0.0942481	0.167419	30.333	30.2524	29.8948	30.3306	30.4156	30.2556	30.3707	30.4654	30.3965	30.2968
Cog2	Conserved oligomeric Golgi complex subunit 2	Q921L5		0.575857	2.02821	0.00937109	0.0524252	25.453	25.349	25.1047	24.8629	24.7184	25.124	24.1455	24.7732	24.6761	24.7846
Cog3	Conserved oligomeric Golgi complex subunit 3	Q8CI04		0.482071	2.09943	0.00795369	0.0487892	24.5823	24.8845	24.9797	24.3174	24.2184	24.1018	24.3187	24.508	24.7021	24.1675
Cog4	Conserved oligomeric Golgi complex subunit 4	Q8R1U1		1.07305	1.29156	0.0511021	0.121962	24.7867	25.0009	25.5212	22.9376	24.7075	23.9803	22.6745	24.4301	24.6033	24.8761
Cog5	Conserved oligomeric Golgi complex subunit 5	Q8C0L8		0.469878	1.01456	0.0967027	0.169625	25.9318	26.5106	25.8756	25.408	25.3818	25.1023	26.3198	25.6577	25.5241	26.0591
Cog7	Conserved oligomeric Golgi complex subunit 7	Q3UM29		0.764296	1.35412	0.0442464	0.114315	24.58	24.7393	25.5804	23.6166	24.179	23.7971	23.6593	24.9725	24.593	24.5984
Col14a1	Collagen alpha-1(XIV) chain	Q80X19		2.2558	1.58142	0.0262171	0.0867513	25.6166	28.5084	24.5721	24.7867	24.582	21.874	22.9556	24.1024	24.5135	25.0219
Col15a1	Collagen alpha-1(XV) chain	O35206		0.3796	0.986952	0.10305	0.174485	26.8972	27.8933	27.0098	26.8603	26.7009	26.6583	27.2405	26.8709	27.0811	26.7982
Col18a1	Collagen alpha-1(XVIII) chain	P39061		0.00691412	0.0125917	0.971423	0.529433	24.9986	25.38	25.2926	25.4695	25.1049	25.1137	25.7776	24.876	24.9952	25.1809
Col4a1	Collagen alpha-1(IV) chain	P02463		0.586852	1.23022	0.0588548	0.131212	24.258	24.3012	23.9732	23.1106	24.0382	22.7983	23.6466	24.1608	23.8617	23.518
Col4a3bp	Collagen type IV alpha-3-binding protein	Q9EQG9		-0.19337	0.384938	0.412157	0.348536	25.1935	25.5651	25.1348	24.8929	25.192	25.3493	25.7353	25.7832	26.006	25.4795
Col6a1	Collagen alpha-1(VI) chain	Q04857		-0.358486	1.76722	0.0170916	0.070159	29.5009	29.6564	29.2073	29.8447	29.7258	29.6025	29.9484	29.7908	30.0285	29.7528
Col6a2	Collagen alpha-2(VI) chain	Q02788		-0.0867312	0.261633	0.547478	0.403423	28.9848	29.2445	28.821	29.1415	28.9441	29.3162	28.8926	28.908	29.3161	29.206
Colgalt1	Procollagen galactosyltransferase 1	Q8K297		0.306047	0.536414	0.290794	0.293199	25.217	26.2536	25.9905	25.3164	25.0878	25.2217	25.2732	25.6488	26.1362	25.9162
Commd1	COMM domain-containing protein 1	Q8K4M5		0.271613	0.439665	0.363358	0.327857	25.4014	25.4564	24.4026	24.928	24.9591	24.8865	24.876	25.1388	23.9405	24.9771
Commd2	COMM domain-containing protein 2	Q8BXC6		0.316008	0.326658	0.471349	0.373724	24.1064	24.3013	24.5626	24.5268	24.02	24.2302	23.7049	22.4235	24.7615	24.385
Commd3	COMM domain-containing protein 3	Q63829		0.104253	0.154993	0.699853	0.453127	27.2149	27.7556	26.7871	26.7464	27.0689	26.5746	27.5655	27.4028	27.5564	27.1236
Commd4	COMM domain-containing protein 4	Q9CQ02		0.359446	0.33507	0.462306	0.370319	24.9585	25.035	24.3453	24.6785	24.9836	22.5295	24.5282	24.9078	24.8275	24.4859
Commd5	COMM domain-containing protein 5	Q8R395		-0.120403	0.177657	0.664267	0.441174	24.5387	24.8168	24.4174	24.9407	24.6235	24.2934	25.6793	24.6285	24.3832	24.4308
Commd6	COMM domain-containing protein 6	Q3V4B5		0.639413	0.804026	0.157027	0.216904	26.005	26.3424	26.0557	25.5582	26.12	26.2142	24.4188	26.3705	24.7559	25.0272
Commd8	COMM domain-containing protein 8	Q9CZG3		-0.690962	0.403873	0.394573	0.342432	22.3091	25.7444	25.7596	25.996	23.3019	25.5486	25.7755	25.4322	25.7914	25.2218
Commd9	COMM domain-containing protein 9	Q8K2Q0		0.396427	1.65861	0.0219478	0.0789435	26.8073	27.1617	26.8701	26.1897	26.6404	26.7366	26.8356	26.4515	26.5595	26.4363
Comtd1	Catechol O-methyltransferase domain-containing protein 1	Q8BIG7		0.52152	1.45315	0.0352248	0.100678	26.0487	27.0425	26.911	26.3308	25.9664	25.9437	26.2028	26.2332	25.873	26.4713
Copa	Coatomer subunit alpha	Q8CIE6		0.464614	2.78892	0.00162586	0.0266474	30.2676	30.5476	30.4601	29.8465	29.9516	29.859	29.822	30.1396	30.1205	29.9843
Copb1	Coatomer subunit beta	Q9JIF7		-0.0736875	0.154427	0.700766	0.453322	27.9749	28.2521	27.8921	28.2331	27.7262	27.697	28.2865	28.1054	28.5447	28.201
Copb2	Coatomer subunit beta	O55029		0.335531	1.35508	0.0441492	0.114205	29.4814	29.6659	29.541	28.8684	29.0255	29.2555	29.1368	29.5046	29.4765	29.3232
Cope	Coatomer subunit epsilon	O89079		0.373949	1.30294	0.049781	0.120594	26.0068	26.5424	26.1068	25.9462	25.8717	25.693	25.398	25.905	26.1189	25.9803
Copg1	Coatomer subunit gamma-1	Q9QZE5		0.507101	2.81889	0.00151745	0.0261221	28.5948	29.1086	28.8455	28.4748	28.3094	28.1685	28.3374	28.3764	28.3988	28.3325
Copg2	Coatomer subunit gamma-2	Q9QXK3		0.128003	0.312437	0.487038	0.379462	27.5212	27.2521	27.9734	27.1376	27.5475	27.3865	27.2984	27.8267	27.5849	27.398
Cops2	COP9 signalosome complex subunit 2	P61202		0.164284	0.736396	0.183486	0.23776	29.9018	30.1363	30.078	29.9546	29.8013	30.0318	29.7211	29.7465	30.0994	29.7662
Cops3	COP9 signalosome complex subunit 3	O88543		0.173531	0.854707	0.139731	0.204937	28.6632	28.963	28.7021	28.6065	28.3811	28.5953	28.6111	28.6411	28.7816	28.6013
Cops4	COP9 signalosome complex subunit 4	O88544		0.0524791	0.192028	0.642647	0.43586	30.4933	30.6416	30.3677	30.4295	30.4156	30.2586	30.5388	30.642	30.5287	30.3255
Cops5	COP9 signalosome complex subunit 5	O35864		0.310879	0.987133	0.103007	0.174485	29.0655	29.2339	28.9278	29.1152	28.5348	28.4521	28.4808	29.0286	29.0128	28.7296
Cops6	COP9 signalosome complex subunit 6	O88545		0.00619742	0.0127534	0.971061	0.529433	28.5842	28.3057	29.0561	28.7938	28.4355	28.413	28.8131	28.7955	28.7296	28.5168
Cops7a	COP9 signalosome complex subunit 7a	Q9CZ04		-0.00115349	0.0026677	0.993876	0.534306	28.2052	28.3281	27.8819	28.4935	28.0537	27.8615	28.0932	28.2592	28.031	28.1848
Cops7b	COP9 signalosome complex subunit 7b	Q8BV13		-0.00156726	0.00305932	0.99298	0.534087	25.3898	25.3644	25.1556	25.002	25.2237	25.7466	24.957	25.593	25.2612	25.3502
Cops8	COP9 signalosome complex subunit 8	Q8VBV7		-0.259745	0.649854	0.223948	0.258042	27.3639	27.5321	27.1884	27.661	26.9275	27.4524	27.9025	27.8541	27.7859	27.7649
Copz1	Coatomer subunit zeta-1	P61924		-0.374851	0.838367	0.145088	0.208764	26.4828	26.4525	26.4143	26.2627	26.5232	26.4011	27.071	27.2451	27.3389	26.931
Coq10b	Coenzyme Q-binding protein COQ10 homolog B, mitochondrial	Q3THF9		-0.127739	0.178041	0.663681	0.441174	25.4173	25.9936	25.6857	25.6719	25.1283	25.5365	25.6442	26.2301	26.6454	25.9298
Coq3	Ubiquinone biosynthesis O-methyltransferase, mitochondrial	Q8BMS4		-0.22747	1.26298	0.0545777	0.125271	31.2616	31.1338	31.3483	31.6764	31.415	31.3912	31.2943	31.5845	31.4962	31.4702
Coq4	Ubiquinone biosynthesis protein COQ4 homolog, mitochondrial	Q8BGB8		1.01381	0.608528	0.246304	0.271385	26.343	26.0894	26.5507	23.7756	25.9897	22.4874	25.9603	26.0355	26.4247	26.524
Coq5	2-methoxy-6-polyprenyl-1,4-benzoquinol methylase, mitochondrial	Q9CXI0		-0.193055	0.85087	0.140971	0.205804	30.4867	29.9916	30.2822	30.3229	30.4817	30.3367	30.3677	30.6335	30.5102	30.4731
Coq6	Ubiquinone biosynthesis monooxygenase COQ6, mitochondrial	Q8R1S0		-0.311479	1.44943	0.0355276	0.100993	31.3639	30.996	31.1798	31.6932	31.3494	31.2239	31.5012	31.5208	31.687	31.4641
Coq7	5-demethoxyubiquinone hydroxylase, mitochondrial	P97478		-0.201981	0.967336	0.107811	0.17894	30.9887	30.5944	30.9164	31.0644	31.0532	30.8666	30.8895	31.1169	31.1673	31.0882
Coq9	Ubiquinone biosynthesis protein COQ9, mitochondrial	Q8K1Z0		-0.191399	0.620016	0.239875	0.266823	33.1616	32.5832	32.9788	32.8814	33.3084	33.1843	32.808	33.2725	33.0958	33.1444
Corin	Atrial natriuretic peptide-converting enzyme	Q9Z319		-0.248897	0.465773	0.342158	0.318287	24.248	24.5377	24.3189	24.865	24.6495	24.7767	23.6682	25.0571	24.6523	24.6509
Coro1a	Coronin-1A	O89053		0.351601	1.07769	0.0836193	0.158108	28.6766	28.9437	28.3231	28.3509	28.4334	27.761	28.3387	28.3588	28.6062	28.2242
Coro1b	Coronin-1B	Q9WUM3		0.133319	0.534694	0.291948	0.293331	29.1886	29.1707	29.2935	29.1613	29.3067	28.7898	28.9304	29.1443	29.0552	29.2024
Coro1c	Coronin-1C	Q9WUM4		-0.267801	0.724622	0.188529	0.240233	28.5474	28.4207	28.5497	28.7051	28.7301	29.2361	29.204	28.3444	28.6061	28.5905
Coro6	Coronin-6	Q920M5		0.033374	0.0250251	0.944006	0.521436	26.4372	26.2618	26.7653	25.9445	26.1024	27.8661	27.3217	26.2576	25.3544	26.3364
Coro7	Coronin-7	Q9D2V7		0.139647	0.491013	0.322839	0.309712	27.3236	27.5522	27.2474	27.025	27.4558	27.1478	27.0524	27.1384	27.5021	27.3221
Cotl1	Coactosin-like protein	Q9CQI6		0.41074	1.43657	0.0365961	0.103053	27.0078	27.6303	27.045	26.9866	27.177	26.5395	26.723	26.8276	26.6583	26.8067
Cox16	Cytochrome c oxidase assembly protein COX16 homolog, mitochondrial	Q9CR63		-0.236358	0.66443	0.216556	0.255639	26.3885	26.2391	25.5491	26.484	26.1235	26.1765	26.5624	26.3192	26.2618	26.1394
Cox17	Cytochrome c oxidase copper chaperone	P56394		-0.213662	0.674854	0.21142	0.252666	31.4793	31.267	30.8984	31.2606	31.2666	31.4723	31.1765	31.4821	31.5614	31.7803
Cox19	Cytochrome c oxidase assembly protein COX19	Q8K0C8		0.455088	1.46119	0.0345787	0.0996458	27.2606	27.4818	27.8893	26.6982	27.3779	27.1076	27.3597	27.0455	26.7812	27.2516
Cox20	Cytochrome c oxidase protein 20 homolog	Q9D7J4		-0.605395	1.8635	0.013693	0.0617062	28.5801	28.2432	28.6843	29.3729	28.8939	28.8791	29.5042	28.7964	29.5058	28.8034
Cox4i1	Cytochrome c oxidase subunit 4 isoform 1, mitochondrial	P19783		-0.166088	0.252369	0.559282	0.407823	33.8156	33.8788	34.298	34.4964	34.5747	34.8099	33.9822	33.8443	33.4438	33.9938
Cox5a	Cytochrome c oxidase subunit 5A, mitochondrial	P12787		-0.223085	0.500554	0.315825	0.306133	34.3888	34.4532	34.6951	35.0586	34.9816	35.183	34.7843	34.3797	34.2229	34.5382
Cox5b	Cytochrome c oxidase subunit 5B, mitochondrial	P19536		-0.316341	0.572934	0.267341	0.281693	33.8504	33.8232	34.173	34.5771	34.4935	34.9444	34.3455	33.4801	33.9346	34.0813
Cox6a1	Cytochrome c oxidase subunit 6A1, mitochondrial	P43024		-0.320373	0.50981	0.309165	0.302939	30.5997	31.052	30.6537	31.6564	31.1176	31.9122	30.7668	30.4983	30.5972	31.0734
Cox6a2	Cytochrome c oxidase subunit 6A2, mitochondrial	P43023		-0.194534	0.318238	0.480575	0.377619	31.1786	31.2508	31.6664	32.0817	31.6679	32.1788	30.8825	31.2582	31.3391	31.5105
Cox6b1	Cytochrome c oxidase subunit 6B1	P56391		-0.204039	0.291659	0.510905	0.391175	34.1825	34.0479	34.4569	35.0235	34.9467	35.003	34.0801	33.962	33.7988	34.2178
Cox6c	Cytochrome c oxidase subunit 6C	Q9CPQ1		-0.137425	0.175725	0.66723	0.442265	33.9425	33.9873	34.2707	34.6344	34.8386	34.7929	33.7002	34.0017	33.3976	34.0642
Cox7a1	Cytochrome c oxidase subunit 7A1, mitochondrial	P56392		-0.0585619	0.054006	0.883068	0.504788	30.8615	30.6964	31.1724	30.6553	31.6255	32.135	30.3401	30.7872	30.1403	31.0974
Cox7a2	Cytochrome c oxidase subunit 7A2, mitochondrial	P48771		0.178481	0.221286	0.600778	0.421525	28.3317	28.4489	28.5289	28.9476	28.4914	28.5055	27.0082	28.0757	28.398	28.3798
Cox7a2l	Cytochrome c oxidase subunit 7A-related protein, mitochondrial	Q61387		-0.665009	0.875979	0.133052	0.201391	26.9835	27.1635	27.2566	29.0949	27.679	28.6002	27.1544	27.2163	27.5998	27.2519
Cox7b	Cytochrome c oxidase subunit 7B, mitochondrial	P56393		0.907224	0.288166	0.515032	0.39233	28.2652	28.1842	28.6676	29.3373	28.7795	29.2181	24.9376	28.4933	22.8168	28.6731
Cox7c	Cytochrome c oxidase subunit 7C, mitochondrial	P17665		-0.0712048	0.0661092	0.858798	0.497085	30.0946	29.2537	30.5559	30.0687	30.9644	30.4722	29.7312	29.9227	28.974	30.1416
Cp	Ceruloplasmin	Q61147		-0.144346	0.377364	0.419408	0.352088	30.7629	31.1793	30.8293	31.4787	31.3236	31.1308	31.054	30.8046	30.7771	30.9086
Cpb2	Carboxypeptidase B2	Q9JHH6		-0.333243	0.298974	0.502373	0.387328	23.1915	25.3284	25.7466	25.1686	24.928	25.0768	25.6578	25.1667	24.2782	25.3451
Cpe	Carboxypeptidase E	Q00493		1.01407	1.46636	0.0341698	0.0994232	23.8676	25.1064	25.0732	23.0526	24.6576	23.7002	23.9174	23.8752	23.8599	22.6154
Cpeb3	Cytoplasmic polyadenylation element-binding protein 3	Q7TN99		-0.17214	0.227694	0.591978	0.418289	23.462	23.503	22.053	22.9674	23.2511	23.3221	22.5549	23.3392	23.5059	23.3065
Cpn1	Carboxypeptidase N catalytic chain	Q9JJN5		0.0932925	0.0932665	0.80674	0.482829	24.4464	25.249	25.2024	25.0113	25.0269	25.151	25.0514	23.4753	24.9294	25.4631
Cpn2	Carboxypeptidase N subunit 2	Q9DBB9		-0.00355915	0.00536619	0.98772	0.533502	26.7802	26.9055	26.9365	26.8674	26.8515	26.306	27.4352	26.4294	27.0819	27.1721
Cpne1	Copine-1	Q8C166		-0.114363	0.353498	0.443101	0.363115	27.3674	27.563	27.0475	27.1804	27.4973	27.5066	27.3236	27.3116	27.7082	27.5549
Cpne3	Copine-3	Q8BT60		0.0901953	0.216787	0.607035	0.424072	27.0696	27.305	27.2916	26.9956	27.3042	26.9807	26.6207	27.2702	27.3902	27.3616
Cpox	Oxygen-dependent coproporphyrinogen-III oxidase, mitochondrial	P36552		-0.335203	1.78001	0.0165954	0.0689271	29.4821	29.2031	29.3273	29.5878	29.4818	29.5386	29.7206	29.7281	29.9401	29.7118
Cpped1	Serine/threonine-protein phosphatase CPPED1	Q8BFS6		0.0885622	0.268823	0.538489	0.399606	28.5404	28.7208	28.4356	28.7867	28.2884	28.5082	28.6893	28.3948	28.4672	28.2046
Cpq	Carboxypeptidase Q	Q9WVJ3		-0.0733312	0.107946	0.779927	0.476857	26.8243	26.4176	26.7389	26.6619	27.0976	25.9482	26.5593	26.6249	27.3482	26.8952
Cpsf6	Cleavage and polyadenylation specificity factor subunit 6	Q6NVF9		-0.103363	0.235377	0.581598	0.414179	27.5039	27.7189	27.6337	28.1216	27.8896	27.4744	27.2402	27.6728	28.0082	27.6488
Cpsf7	Cleavage and polyadenylation specificity factor subunit 7	Q8BTV2		-0.20742	0.229794	0.589123	0.416693	25.4255	25.2766	23.5649	24.7869	25.3527	25.1005	24.305	24.8654	25.2155	25.1156
Cpt1a	Carnitine O-palmitoyltransferase 1, liver isoform	P97742		-0.075843	0.140186	0.724126	0.461095	26.5266	26.5006	26.9	26.5276	26.3643	26.4453	26.5972	27.3086	27.0735	26.7112
Cpt1b	Carnitine O-palmitoyltransferase 1, muscle isoform	Q924X2		-0.00895013	0.0192411	0.956663	0.525246	33.9701	33.4319	34.2837	33.7531	33.9678	33.97	33.7441	33.9864	33.959	33.9488
Cpt2	Carnitine O-palmitoyltransferase 2, mitochondrial	P52825		-0.233699	0.979383	0.104862	0.17599	34.6567	34.1307	34.4134	34.5653	34.767	34.4644	34.477	34.7939	34.7542	34.6159
Cr1l	Complement component receptor 1-like protein	Q64735		-0.222548	0.65616	0.220719	0.257676	26.6274	27.2687	26.6697	27.2153	26.7908	26.9919	27.3232	27.1704	27.2147	26.8382
Crat	Carnitine O-acetyltransferase	P47934		-0.452577	1.93225	0.0116884	0.0579689	33.838	33.1971	33.7148	34.0623	34.2051	34.0362	33.7766	34.0448	34.1744	33.9516
Crbn	Protein cereblon	Q8C7D2		-0.388877	0.295326	0.50661	0.389164	22.3682	24.0932	24.6008	24.5882	24.8666	23.8439	22.3627	24.3945	24.2808	24.1975
Creb1	Cyclic AMP-responsive element-binding protein 1	Q01147		-0.0886123	0.213133	0.612163	0.425832	24.7162	24.1108	24.6684	24.7348	24.4326	24.4331	24.9205	24.5615	24.7176	24.3092
Creld2	Cysteine-rich with EGF-like domain protein 2	Q9CYA0		0.577697	0.901842	0.12536	0.194623	24.5387	25.1599	24.8262	24.7925	24.364	24.2957	22.956	24.1901	24.693	24.5559
Crip1	Cysteine-rich protein 1	P63254		-0.0493674	0.0844258	0.82333	0.486566	31.4573	31.1213	30.9773	31.2629	31.6935	31.4155	31.1859	30.7891	30.7584	31.5374
Crip2	Cysteine-rich protein 2	Q9DCT8		-0.259485	1.29617	0.0505621	0.121504	33.506	33.4273	33.5908	34.0081	33.708	33.6124	33.9554	33.6925	33.8194	33.577
Crk	Adapter molecule crk	Q64010		0.112771	0.44566	0.358377	0.325328	28.7299	29.058	28.6581	28.4982	28.7495	28.681	28.644	28.8065	28.668	28.8706
Crkl	Crk-like protein	P47941		0.0357639	0.0860468	0.820263	0.48619	26.5701	26.6889	26.6645	26.8551	26.2684	26.305	26.4808	26.6845	26.8399	26.804
Crlf3	Cytokine receptor-like factor 3	Q9Z2L7		-0.899545	1.01005	0.0977129	0.170825	23.8771	26.817	26.2204	26.5246	26.3829	26.5767	26.8452	26.3744	26.8197	26.2407
Crocc	Rootletin	Q8CJ40		0.280006	0.165264	0.683496	0.447812	26.2875	25.7397	25.913	26.4302	26.3624	25.7531	26.2483	22.9163	26.139	26.0513
Crot	Peroxisomal carnitine O-octanoyltransferase	Q9DC50		0.0525398	0.0836149	0.824869	0.487322	24.4686	24.5567	24.4631	24.0391	24.8052	24.3081	23.8426	24.9439	24.7694	24.3969
Cryab	Alpha-crystallin B chain	P23927		0.462288	2.62378	0.00237807	0.0296959	34.7568	34.6391	35.0733	34.4077	34.4207	34.4751	34.4475	34.295	34.1715	34.308
Cryl1	Lambda-crystallin homolog	Q99KP3		-0.0163206	0.046129	0.89923	0.509532	25.6371	25.779	25.7188	25.7438	25.5343	25.4266	25.8686	25.8506	25.951	25.7209
Cryz	Quinone oxidoreductase	P47199		-0.475928	2.45719	0.00348991	0.0319713	29.307	28.721	29.2244	29.5608	29.5524	29.5192	29.4653	29.6579	29.6252	29.5397
Cs	Citrate synthase, mitochondrial	Q9CZU6		-0.101175	0.281512	0.522984	0.394378	35.5458	35.018	35.5867	35.2591	35.631	35.653	35.415	35.6678	35.2682	35.4987
Csdc2	Cold shock domain-containing protein C2	Q91YQ3		0.103008	0.151655	0.705253	0.454926	25.0214	24.3553	24.9874	24.7495	24.004	25.329	24.312	24.8361	24.623	24.9418
Csde1	Cold shock domain-containing protein E1	Q91W50		-0.0249018	0.0784444	0.834749	0.491084	29.133	29.1709	28.8756	29.1755	28.9423	28.911	29.1366	29.0472	29.3277	29.0528
Cse1l	Exportin-2	Q9ERK4		0.172598	0.705728	0.196912	0.243389	28.2959	28.7582	28.7578	28.4335	28.338	28.3709	28.2732	28.5996	28.5311	28.4734
Csk	Tyrosine-protein kinase CSK	P41241		0.377457	1.23996	0.0575496	0.12906	25.1472	25.8734	25.7962	25.0118	25.1897	24.9549	25.3487	25.3603	25.5142	25.2173
Csnk1a1	Casein kinase I isoform alpha	Q8BK63		0.290611	0.771293	0.169319	0.227706	26.8295	27.2752	26.8679	26.1607	26.7456	27.0252	26.8341	27.0316	26.4428	26.6617
Csnk2a1	Casein kinase II subunit alpha	Q60737		0.253025	0.867658	0.135626	0.20251	29.0558	29.235	29.1133	28.4531	28.9138	28.6214	28.9536	29.1164	28.9609	29.1525
Csnk2a2	Casein kinase II subunit alpha	O54833		-0.0713397	0.0992751	0.795655	0.480763	24.9522	25.846	24.5167	24.981	25.0471	24.7756	25.058	25.575	25.523	25.2747
Csnk2b	Casein kinase II subunit beta	P67871		0.408244	1.10691	0.0781794	0.153857	27.5305	27.7639	27.7148	27.0122	27.4451	26.8531	26.8642	27.6185	27.2822	27.755
Cspg4	Chondroitin sulfate proteoglycan 4	Q8VHY0		0.440725	2.19441	0.00639127	0.0437726	28.9128	29.3393	28.837	28.4363	28.6861	28.5568	28.422	28.5868	28.6949	28.74
Csrp1	Cysteine and glycine-rich protein 1	P97315		-0.0872242	0.266888	0.540894	0.400258	30.3384	30.4408	30.2408	30.5197	30.2742	30.1517	30.3184	30.379	30.7941	30.5537
Csrp2	Cysteine and glycine-rich protein 2	P97314		-0.0801161	0.185841	0.651867	0.438596	30.2382	30.5779	29.9241	30.2587	30.6403	30.306	30.2178	29.9356	30.4229	30.5067
Csrp3	Cysteine and glycine-rich protein 3	P50462		0.262218	1.3377	0.0459515	0.115866	35.0529	34.7869	35.083	34.6164	34.8089	34.6505	34.9808	34.6664	34.5702	34.6911
Cst3	Cystatin-C	P21460		0.0812371	0.236743	0.579772	0.414179	28.4408	28.6959	28.7628	28.7447	28.7081	28.2597	28.4101	28.6031	28.357	28.7808
Cstb	Cystatin-B	Q62426		0.130307	0.292786	0.509581	0.390446	29.5271	29.7364	29.7941	30.1091	29.7019	29.2425	29.381	29.5496	29.1786	29.7266
Cstf2	Cleavage stimulation factor subunit 2	Q8BIQ5		0.197455	0.742274	0.18102	0.236782	26.8998	27.3183	26.6549	26.8198	26.7733	26.6832	26.6775	26.8684	26.886	26.613
Cstf2t	Cleavage stimulation factor subunit 2 tau variant	Q8C7E9		-0.587934	0.687417	0.205392	0.248775	22.289	23.6724	23.9684	23.532	24.3278	22.8126	24.4593	24.5674	23.6008	23.9852
Cstf3	Cleavage stimulation factor subunit 3	Q99LI7		-0.251822	0.385635	0.411495	0.348373	22.8522	23.1694	23.6635	23.3717	23.3664	22.874	23.2716	24.353	23.882	23.2427
Ctbp1	C-terminal-binding protein 1	O88712		-0.05329	0.168658	0.678176	0.445858	29.0588	29.2628	29.2169	28.9784	28.9933	29.2836	29.4282	29.4032	29.2876	29.2552
Ctbp2	C-terminal-binding protein 2	P56546		-0.590378	0.652215	0.222733	0.258042	23.1131	24.053	23.9461	24.8208	22.6772	24.3422	24.8863	24.1863	25.0243	24.124
Ctcf	Transcriptional repressor CTCF	Q61164		-0.484127	0.598872	0.251842	0.274429	25.138	24.9895	23.1393	25.2766	24.8747	24.5908	24.5307	24.5259	25.4158	25.1299
Ctnna1	Catenin alpha-1	P26231		0.206385	1.13023	0.0740916	0.148742	32.0696	32.2894	31.9143	31.9088	31.6982	31.8712	31.9274	31.9159	31.9261	31.9453
Ctnna3	Catenin alpha-3	Q65CL1		0.119503	0.351297	0.445351	0.36346	29.0019	28.8179	28.9656	28.6354	28.6986	29.03	28.5297	28.7163	29.2266	28.8259
Ctnnb1	Catenin beta-1	Q02248		0.401003	1.63407	0.0232238	0.0816093	29.3748	29.4066	29.5737	28.6515	28.9016	29.2473	28.9321	29.1665	29.3653	29.0904
Ctnnd1	Catenin delta-1	P30999		-0.129014	0.377532	0.419245	0.352088	29.2319	29.1783	28.7977	29.3533	29.032	28.9737	29.2516	29.0477	29.582	29.1477
Ctps1	CTP synthase 1	P70698		0.552217	2.48262	0.00329139	0.0316663	28.3036	28.9321	28.2732	28.1018	27.9306	28.0194	28.0251	27.8508	27.8896	27.8379
Ctsa	Lysosomal protective protein	P16675		0.198611	0.662886	0.217327	0.255639	27.8606	28.2044	27.6629	27.5741	27.5434	27.9747	27.8855	27.6465	27.4865	27.8641
Ctsb	Cathepsin B	P10605		0.127549	0.361718	0.434792	0.359394	29.9588	30.4736	29.9471	30.1034	29.822	29.8723	29.7794	30.2414	30.2485	29.9258
Ctsc	Dipeptidyl peptidase 1	P97821		-0.0232064	0.0512769	0.888634	0.506285	24.8067	25.0316	25.1943	25.1757	24.9668	25.3518	24.9078	25.1204	24.5756	25.1405
Ctsd	Cathepsin D	P18242		-0.0838981	0.354315	0.442268	0.363027	32.2377	32.1702	32.3039	32.557	32.407	32.2974	32.2048	32.3264	32.1368	32.3187
Ctsh	Pro-cathepsin H	P49935		-0.114074	0.18697	0.650175	0.438019	25.996	26.0694	25.8317	26.7336	25.549	25.9943	25.954	26.2606	26.4637	25.6032
Ctsl	Cathepsin L1	P06797		-0.0924585	0.180464	0.659987	0.44026	25.8866	25.8232	26.1427	26.3457	25.6491	26.0145	26.6425	25.8431	26.043	25.7653
Ctsz	Cathepsin Z	Q9WUU7		0.285855	1.25881	0.0551049	0.125656	26.5067	26.973	26.5605	26.6147	26.1755	26.48	26.4636	26.3938	26.3793	26.2526
Cttn	Src substrate cortactin	Q60598		0.26769	0.726761	0.187603	0.239672	30.8099	31.3921	30.458	30.6783	30.6524	30.4822	30.3274	30.6176	30.9423	30.6325
Cuedc2	CUE domain-containing protein 2	Q9CXX9		-0.394667	0.278292	0.526876	0.396315	23.7891	21.6043	23.88	23.4358	22.2146	22.4431	23.9356	23.9856	23.8463	24.5393
Cul1	Cullin-1	Q9WTX6		0.0821167	0.411091	0.388069	0.338936	29.2358	29.0953	29.1736	28.965	29.1167	29.1445	28.9726	29.0614	29.2182	29.1245
Cul2	Cullin-2	Q9D4H8		0.444172	1.26803	0.0539471	0.124695	27.5481	28.0159	28.4197	27.3776	27.253	27.4449	27.5192	27.9486	27.8674	27.4421
Cul3	Cullin-3	Q9JLV5		0.111807	0.489215	0.324179	0.310334	28.1964	28.2898	28.1445	28.0187	27.9798	28.0096	27.9637	28.3342	28.2337	28.1494
Cul4a	Cullin-4A	Q3TCH7		0.233145	1.08867	0.0815327	0.157211	28.3185	28.0146	28.2658	27.9591	28.0254	27.9848	27.6288	28.0922	28.0498	28.0253
Cul5	Cullin-5	Q9D5V5		-0.0608454	0.185546	0.652309	0.438619	29.7761	29.6306	29.7937	29.7265	29.527	29.6226	29.8965	29.9636	30.0921	29.7321
Cuta	Protein CutA	Q9CQ89		-0.230514	0.70982	0.195065	0.242863	28.2383	27.6158	27.959	28.3828	27.8215	28.0009	28.1691	28.3174	28.4117	28.0742
Cutc	Copper homeostasis protein cutC homolog	Q9D8X1		-0.351383	1.33651	0.0460781	0.115907	25.7162	25.5556	25.6024	25.9637	26.0049	25.8527	25.6416	25.877	26.4729	26.02
Cux1	Protein CASP	P70403		0.260779	0.586324	0.259225	0.278598	25.8292	26.2086	25.2409	25.4343	25.6143	25.4473	24.9863	25.5361	25.8752	25.5977
Cwc15	Spliceosome-associated protein CWC15 homolog	Q9JHS9		0.435299	0.281866	0.522558	0.394378	25.2386	25.3261	24.933	24.8916	25.3568	21.9626	25.1447	25.4416	25.2105	25.1064
Cxadr	Coxsackievirus and adenovirus receptor homolog	P97792		-0.668068	1.07555	0.0840324	0.158108	24.6097	23.9016	23.9282	25.8171	24.5856	24.9641	23.8117	24.5769	24.9693	24.9774
Cyb5a	Cytochrome b5	P56395		-0.0125752	0.0259485	0.942001	0.520892	30.1925	29.6213	30.217	29.8824	29.945	29.8487	30.3827	30.2043	29.8081	30.0887
Cyb5b	Cytochrome b5 type B	Q9CQX2		-0.089518	0.282926	0.521284	0.3941	28.5922	28.5274	28.815	28.8197	28.6602	28.8935	28.7015	28.8097	28.344	28.9121
Cyb5r1	NADH-cytochrome b5 reductase 1	Q9DB73		0.416268	1.18357	0.0655277	0.139139	27.6605	27.6851	28.5203	27.3593	27.386	27.495	27.259	27.7925	27.7122	27.7694
Cyb5r3	NADH-cytochrome b5 reductase 3	Q9DCN2		0.354008	1.15802	0.0694994	0.143364	29.2987	29.9964	29.4929	29.4658	28.9842	29.0132	29.1413	29.3223	29.5509	29.2165
Cyc1	Cytochrome c1, heme protein, mitochondrial	Q9D0M3		-0.541675	1.36666	0.042987	0.113126	33.3563	33.4426	33.8199	34.441	34.3536	34.6695	33.7685	33.694	33.7309	33.9114
Cycs	Cytochrome c, somatic	P62897		-0.185617	0.741097	0.181511	0.236782	35.5405	35.1405	35.2674	35.4181	35.6085	35.697	35.6066	35.4299	35.2082	35.544
Cyfip1	Cytoplasmic FMR1-interacting protein 1	Q7TMB8		0.224767	0.68066	0.208612	0.250943	26.1054	26.8342	26.1616	26.0326	25.9279	26.0321	26.2562	26.0844	26.3104	26.3527
Cyld	Ubiquitin carboxyl-terminal hydrolase CYLD	Q80TQ2		-0.35424	0.250101	0.56221	0.409105	22.9194	24.5375	24.5131	22.3379	24.5371	24.4755	25.528	24.2202	24.5508	24.7603
Cyp4b1	Cytochrome P450 4B1	Q64462		-0.64495	1.98915	0.010253	0.0544545	24.5097	23.8982	24.3907	24.7778	24.6238	25.4675	24.7899	24.5957	25.1496	24.9736
Cyth1	Cytohesin-1	Q9QX11		-0.143064	0.354122	0.442464	0.363027	25.8797	25.1682	25.3777	26.0484	25.5076	25.3005	25.671	25.6431	25.5456	25.6117
D10Jhu81e	ES1 protein homolog, mitochondrial	Q9D172		-0.0710362	0.182869	0.656343	0.439773	34.9144	34.4381	35.0085	34.6057	35.0276	34.9607	34.9579	34.9638	34.566	34.9245
D17h6s53e	Uncharacterized protein C6orf47 homolog	Q9Z1R4		-0.194443	0.552898	0.279964	0.287204	25.894	25.6627	25.2786	25.4175	26.082	25.949	25.6922	25.6497	25.9598	25.8931
D2hgdh	D-2-hydroxyglutarate dehydrogenase, mitochondrial	Q8CIM3		-0.437805	0.81062	0.154661	0.215202	24.2966	23.4682	23.4957	24.379	23.871	23.5787	24.4553	23.7843	24.7915	24.4793
D3Ertd751e	UPF0462 protein C4orf33 homolog	Q8BGN2		-0.215819	0.653181	0.222238	0.258042	26.2917	25.9678	26.3033	26.0869	26.6495	26.4906	26.7703	26.3562	26.088	26.3823
D8Ertd738e	Leydig cell tumor 10 kDa protein homolog	Q8R1F0		-0.280781	0.100851	0.792773	0.480539	25.9396	26.0482	22.2532	25.8834	25.9606	25.4514	25.5851	22.139	23.7641	26.4108
Daam1	Disheveled-associated activator of morphogenesis 1	Q8BPM0		0.39515	1.80477	0.0156758	0.0668414	26.8694	26.7363	27.2048	26.671	26.5339	26.3705	26.7552	26.5287	26.6476	26.285
Dab2	Disabled homolog 2	P98078		0.309862	1.27342	0.0532823	0.124124	26.6411	27.1437	26.6676	26.7873	26.6016	26.3506	26.314	26.5308	26.5406	26.4286
Dab2ip	Disabled homolog 2-interacting protein	Q3UHC7		0.105049	0.196473	0.636102	0.433292	24.6045	24.5818	24.3189	24.9476	24.2122	24.4384	24.7333	24.4642	23.838	24.143
Dag1	Dystroglycan	Q62165		-0.229089	1.13238	0.0737257	0.148291	30.2527	30.1854	30.1184	30.6647	30.3088	30.3372	30.6227	30.2437	30.3873	30.3379
Dak	Bifunctional ATP-dependent dihydroxyacetone kinase/FAD-AMP lyase (cyclizing)	Q8VC30		-0.161947	0.619233	0.240307	0.267163	25.859	26.2595	25.9199	26.0396	26.0567	26.0759	26.4225	26.1583	26.3809	26.0893
Dap3	28S ribosomal protein S29, mitochondrial	Q9ER88		-0.0786505	0.301121	0.499896	0.385797	29.4863	29.439	29.4068	29.3916	29.2298	29.5901	29.6126	29.6845	29.6237	29.5264
Dars	Aspartate--tRNA ligase, cytoplasmic	Q922B2		0.27741	2.01976	0.00955522	0.0526617	31.0583	31.0945	31.216	30.8649	30.7559	30.869	30.7355	30.8692	30.9483	30.8758
Dars2	Aspartate--tRNA ligase, mitochondrial	Q8BIP0		0.0898923	0.239239	0.576449	0.413964	28.0099	27.8995	28.0018	27.4755	27.9704	27.6802	27.7172	28.1669	28.057	28.0964
Dazap1	DAZ-associated protein 1	Q9JII5		-0.0525301	0.181365	0.65862	0.44026	28.5035	28.8162	28.7313	28.88	28.6926	28.7233	28.5489	28.6735	28.9635	28.6716
Dbi	Acyl-CoA-binding protein	P31786		-0.0160563	0.0235904	0.94713	0.522611	32.9037	32.2982	32.9165	32.67	33.1981	33.0899	32.5557	32.4318	32.1644	32.9455
Dbn1	Drebrin	Q9QXS6		0.960667	0.907379	0.123772	0.193919	24.4196	25.8583	24.7424	23.9713	24.7564	24.2484	24.2045	21.9026	24.6145	24.6251
Dbnl	Drebrin-like protein	Q62418		0.285837	0.926365	0.118477	0.188869	28.7257	29.4166	28.7966	28.7613	28.4995	28.5447	28.7045	28.5864	29.0463	28.7138
Dbt	Lipoamide acyltransferase component of branched-chain alpha-keto acid dehydrogenase complex, mitochondrial	P53395		-0.529309	2.34073	0.00456324	0.0365454	32.8234	32.1691	32.6013	33.2258	33.0941	32.918	32.9664	33.1061	33.2371	32.8766
Dcaf11	DDB1- and CUL4-associated factor 11	Q91VU6		0.00801116	0.025715	0.942508	0.520892	25.8241	25.7692	25.9559	25.9563	25.88	25.6387	25.6912	26.0161	25.9185	25.7912
Dcaf6	DDB1- and CUL4-associated factor 6	Q9DC22		-0.0699208	0.137142	0.729218	0.462199	26.4571	27.2116	26.6374	27.0882	26.8799	26.7626	27.1962	26.6244	26.4386	26.8804
Dcaf8	DDB1- and CUL4-associated factor 8	Q8N7N5		-0.00295398	0.00930669	0.978799	0.531557	27.2131	27.505	27.1014	27.1557	27.3578	27.3964	27.1609	27.2856	27.2887	27.2877
Dcakd	Dephospho-CoA kinase domain-containing protein	Q8BHC4		0.343872	1.12044	0.0757814	0.150692	28.0509	27.9883	28.4847	27.6281	27.5174	28.0383	27.9192	27.6016	28.2085	27.9021
Dcn	Decorin	P28654		-0.450231	1.08366	0.0824789	0.15753	27.2702	28.0927	27.8974	28.1914	28.3053	28.0068	27.731	28.0819	28.8382	28.2709
Dcps	m7GpppX diphosphatase	Q9DAR7		-0.206667	0.673017	0.212316	0.253076	26.9409	26.9885	26.5323	27.3683	26.9939	26.8391	27.0521	26.7398	27.2239	26.9737
Dctn1	Dynactin subunit 1	O08788		0.126113	0.643171	0.22742	0.25933	31.1897	31.2968	31.0519	31.2356	30.9958	30.9587	31.0659	31.0138	31.1328	30.9709
Dctn2	Dynactin subunit 2	Q99KJ8		0.331599	2.20276	0.00626967	0.0434093	31.2779	31.2023	31.241	31.1385	30.9594	30.8947	30.8823	30.7812	30.8131	30.8926
Dctn3	Dynactin subunit 3	Q9Z0Y1		0.257443	1.184	0.0654638	0.139139	29.2468	29.2125	29.1825	29.094	28.873	28.6649	28.7689	29.0564	29.1812	29.057
Dctn4	Dynactin subunit 4	Q8CBY8		0.251432	1.36889	0.042767	0.112863	27.9898	28.0404	28.0353	27.5487	27.6221	27.8089	27.8209	27.7971	27.7794	28.0155
Dctn5	Dynactin subunit 5	Q9QZB9		0.091099	0.232774	0.585094	0.415775	26.3454	26.3885	26.0557	26.1945	25.8502	26.2184	26.4964	26.3481	25.8168	26.2806
Dctn6	Dynactin subunit 6	Q9WUB4		-0.0269419	0.0530009	0.885114	0.505374	25.9151	26.4288	26.053	26.4744	25.969	26.1307	25.7011	26.3788	26.3889	26.072
Dctpp1	dCTP pyrophosphatase 1	Q9QY93		-0.488785	2.40155	0.00396685	0.0339658	25.9111	25.3745	25.6802	26.0457	25.9993	26.0858	26.0607	26.162	26.385	26.27
Dcun1d1	DCN1-like protein 1	Q9QZ73		0.408106	0.863819	0.13683	0.203151	26.6699	26.9439	26.5415	26.1294	25.8798	25.9225	26.8094	25.9585	26.928	26.5447
Dcun1d2	DCN1-like protein 2	Q8BZJ7		-0.202395	0.572711	0.267479	0.281696	27.3613	27.0181	27.4803	27.7336	27.2673	27.1232	27.5909	27.6687	27.7672	27.2718
Dcxr	L-xylulose reductase	Q91X52		-0.325229	1.29353	0.0508708	0.121689	25.7732	25.679	25.3356	26.099	25.6132	25.6549	26.0552	25.9763	26.0671	25.9827
Ddah1	N(G),N(G)-dimethylarginine dimethylaminohydrolase 1	Q9CWS0		0.406781	1.1554	0.0699197	0.143666	26.8935	27.1536	26.8065	26.8244	26.9378	26.1221	26.8336	26.281	26.6147	26.1975
Ddah2	N(G),N(G)-dimethylarginine dimethylaminohydrolase 2	Q99LD8		0.41062	2.44407	0.00359688	0.0321717	29.4642	29.7687	29.5317	29.2623	29.26	28.9883	29.0846	29.0894	29.3157	29.2427
Ddb1	DNA damage-binding protein 1	Q3U1J4		0.235227	0.75846	0.174398	0.231414	29.5402	29.5546	29.8111	29.1306	29.1681	29.3857	29.1768	29.7598	29.6864	29.493
Ddi2	Protein DDI1 homolog 2	A2ADY9		-0.110437	0.235919	0.580873	0.414179	25.3546	26.1759	25.416	25.4839	25.8696	25.7769	25.6521	25.5286	26.0395	25.9642
Ddost	Dolichyl-diphosphooligosaccharide--protein glycosyltransferase 48 kDa subunit	O54734		-0.333545	0.816103	0.15272	0.214297	28.1507	28.2567	27.3064	28.2791	28.2174	28.2133	27.7631	28.2814	28.5587	28.3541
Ddrgk1	DDRGK domain-containing protein 1	Q80WW9		0.190479	0.328541	0.469309	0.372655	25.2391	24.2592	25.0701	24.9852	24.76	24.4575	23.9957	24.8318	24.6643	24.965
Ddt	D-dopachrome decarboxylase	O35215		-0.433063	2.13202	0.00737868	0.0470505	31.99	31.5096	31.9491	32.3311	32.0757	32.1435	32.1297	32.4182	32.278	32.3688
Ddx1	ATP-dependent RNA helicase DDX1	Q91VR5		-0.0163758	0.0421983	0.907406	0.510856	30.6596	30.8051	30.4977	30.784	30.4872	30.4955	30.4996	30.7036	31.0372	30.6864
Ddx17	Probable ATP-dependent RNA helicase DDX17	Q501J6		-0.0146933	0.0434663	0.904761	0.510785	27.838	28.143	27.9512	28.0105	27.955	27.7022	28.1683	28.1002	28.0928	27.9159
Ddx19a	ATP-dependent RNA helicase DDX19A	Q61655		0.272752	1.36832	0.0428238	0.112863	29.2444	29.3987	29.1141	28.7509	29.0254	29.1438	28.7903	28.9748	29.051	29.1212
Ddx21	Nucleolar RNA helicase 2	Q9JIK5		0.121213	0.307754	0.492318	0.38246	26.2743	26.4986	26.0525	26.4301	26.0566	25.8727	26.5795	25.9292	26.1635	26.0459
Ddx28	Probable ATP-dependent RNA helicase DDX28	Q9CWT6		-0.371402	0.773986	0.168273	0.226875	23.949	23.2636	23.3753	23.2749	23.7175	24.585	23.8925	23.9428	24.1294	23.7629
Ddx39b	Spliceosome RNA helicase Ddx39b	Q9Z1N5		0.0621723	0.226732	0.593291	0.418794	29.6556	29.7009	29.514	29.5145	29.3799	29.5643	29.5247	29.6024	29.8657	29.4777
Ddx3x	ATP-dependent RNA helicase DDX3X	Q62167		0.358796	1.52436	0.0298981	0.092827	27.8059	27.8943	27.7445	27.0388	27.4336	27.623	27.4625	27.3312	27.7358	27.5678
Ddx3y	ATP-dependent RNA helicase DDX3Y	Q62095		-0.0520114	0.248782	0.563921	0.410066	29.8793	29.9775	29.7631	29.8714	29.8811	29.9485	29.9276	29.8565	30.0363	29.9556
Ddx42	ATP-dependent RNA helicase DDX42	Q810A7		-0.500149	0.573051	0.267269	0.281693	25.7331	25.8776	23.8364	26.0041	25.8139	25.0412	24.9976	25.6681	26.0498	25.9695
Ddx46	Probable ATP-dependent RNA helicase DDX46	Q569Z5		-0.332991	0.65428	0.221677	0.258042	24.3746	25.4428	25.7079	25.6931	25.3025	25.1664	25.6555	25.3978	25.7694	25.572
Ddx5	Probable ATP-dependent RNA helicase DDX5	Q61656		-0.160713	0.688522	0.20487	0.248745	30.0422	29.7643	29.5603	30.0411	29.9676	29.7721	29.8255	30.0095	30.0423	29.9893
Ddx50	ATP-dependent RNA helicase DDX50	Q99MJ9		0.631363	1.07629	0.0838901	0.158108	23.5788	24.0333	23.4425	22.4968	23.2877	23.3187	23.7947	22.2015	23.5345	22.7406
Ddx58	Probable ATP-dependent RNA helicase DDX58	Q6Q899		0.157692	0.42116	0.379175	0.33543	26.7693	27.0281	26.9409	26.9337	26.8564	26.3799	26.3118	26.9261	26.9968	26.8808
Ddx6	Probable ATP-dependent RNA helicase DDX6	P54823		-0.0743807	0.226869	0.593104	0.418794	28.0534	28.2735	28.0049	28.1551	27.9991	28.1164	28.1762	28.1795	28.6072	28.0613
Decr1	2,4-dienoyl-CoA reductase, mitochondrial	Q9CQ62		-0.405194	1.90842	0.0123475	0.0594357	34.8575	34.2861	34.7742	35.1468	35.1476	34.8753	34.949	35.039	35.1691	34.9843
Dek	Protein DEK	Q7TNV0		-0.43343	1.06811	0.0854852	0.15998	26.449	26.6937	25.8203	26.9271	26.8798	26.4201	27.2141	26.4124	26.9455	26.482
Dennd4c	DENN domain-containing protein 4C	A6H8H2		-0.170374	0.728984	0.186645	0.239031	26.5941	26.4543	26.0708	26.5961	26.3971	26.5165	26.6596	26.5856	26.5852	26.4639
Denr	Density-regulated protein	Q9CQJ6		-0.27625	1.21523	0.0609214	0.13274	27.6444	27.6148	27.4503	28.1278	27.6663	27.5836	27.9544	27.881	27.7158	27.9938
Des	Desmin	P31001		0.581451	2.45839	0.00348021	0.0319713	33.0965	33.8817	33.3893	32.8248	32.8368	33.0902	32.8882	32.9498	32.7679	32.7628
Dffa	DNA fragmentation factor subunit alpha	O54786		0.389271	2.89915	0.0012614	0.024921	27.2999	27.2538	27.3449	26.9095	26.8796	27.0849	26.806	26.8422	26.9251	26.9246
Dgkz	Diacylglycerol kinase zeta	Q80UP3		0.0697792	0.095242	0.803078	0.482464	24.7618	24.3858	24.5767	24.7467	24.7169	24.1875	24.414	24.4883	25.2663	23.7151
Dguok	Deoxyguanosine kinase, mitochondrial	Q9QX60		-0.279594	1.0809	0.0830038	0.157687	28.436	27.9192	28.0431	28.0963	28.3709	28.3988	28.3309	28.4729	28.557	28.6596
Dhdh	Trans-1,2-dihydrobenzene-1,2-diol dehydrogenase	Q9DBB8		-0.460489	2.58611	0.00259351	0.0300488	28.8909	28.6638	28.9786	29.4433	29.3047	29.1272	29.3144	29.4306	29.4178	29.0965
Dhodh	Dihydroorotate dehydrogenase (quinone), mitochondrial	O35435		-0.417559	1.90801	0.0123591	0.0594357	28.9943	28.7061	28.4579	28.8762	29.1254	29.1189	29.027	29.3247	29.3144	29.1724
Dhrs1	Dehydrogenase/reductase SDR family member 1	Q99L04		-0.149314	0.422188	0.378279	0.335128	29.1672	28.8376	28.948	29.0262	29.0771	29.1804	28.6725	29.5131	29.2287	29.2372
Dhrs11	Dehydrogenase/reductase SDR family member 11	Q3U0B3		-0.349776	1.60469	0.024849	0.0847647	29.033	28.8675	28.9615	29.152	29.2728	29.228	28.9794	29.4532	29.5299	29.5113
Dhrs4	Dehydrogenase/reductase SDR family member 4	Q99LB2		-0.351307	1.30958	0.0490253	0.119731	33.1331	32.5902	32.8663	33.639	33.1451	33.2359	33.0459	33.0935	33.3076	33.0344
Dhrs7	Dehydrogenase/reductase SDR family member 7	Q9CXR1		-0.315753	1.05815	0.0874688	0.161546	27.535	27.4383	26.9334	27.6673	27.382	27.2808	27.8196	27.5866	27.8135	27.7759
Dhrs7b	Dehydrogenase/reductase SDR family member 7B	Q99J47		-0.208789	0.387942	0.409316	0.347502	26.2978	26.5086	26.2268	27.0993	26.7024	27.0418	26.3793	26.0308	26.055	26.5636
Dhrs7c	Dehydrogenase/reductase SDR family member 7C	Q8CHS7		-0.4558	1.82676	0.0149017	0.0652653	28.2358	27.5723	28.2744	28.493	28.3977	28.4755	28.2587	28.5372	28.652	28.569
Dhx15	Pre-mRNA-splicing factor ATP-dependent RNA helicase DHX15	O35286		0.156272	0.5238	0.299364	0.296521	27.1777	27.1421	26.967	26.4805	26.9792	26.958	27.1851	26.9317	26.9431	27.0975
Dhx29	ATP-dependent RNA helicase Dhx29	Q6PGC1		0.177667	0.357813	0.438719	0.361359	25.6988	26.6551	25.918	26.0131	25.6489	25.8367	26.4385	25.6736	25.9597	25.8203
Dhx30	Putative ATP-dependent RNA helicase DHX30	Q99PU8		0.0444156	0.0810251	0.829803	0.489409	26.1654	26.0314	26.3358	26.0703	26.2691	26.5257	25.5377	26.1924	26.4634	25.8732
Dhx9	ATP-dependent RNA helicase A	O70133		0.0110516	0.0239212	0.946409	0.522351	26.1497	26.0152	26.4618	26.3888	26.3441	26.1026	25.7784	26.35	26.3929	26.0283
Diablo	Diablo homolog, mitochondrial	Q9JIQ3		0.0474411	0.0650188	0.860957	0.497846	28.1145	27.5077	28.318	27.917	27.9724	28.5119	27.1977	28.2216	28.0257	27.6821
Diaph1	Protein diaphanous homolog 1	O08808		0.356441	1.02892	0.0935581	0.1669	26.5025	27.1838	26.2657	26.4691	26.168	26.2294	26.3714	26.4199	26.4663	25.9356
Diaph2	Protein diaphanous homolog 2	O70566		0.93915	0.900108	0.125861	0.194934	24.6545	26.458	25.3837	24.3219	24.6327	22.6467	24.7467	24.8776	25.3258	25.3655
Dip2b	Disco-interacting protein 2 homolog B	Q3UH60		-0.0997896	0.184668	0.65363	0.438977	25.7873	25.7429	26.086	26.1092	26.0853	25.6998	26.6927	25.8635	25.6173	25.7352
Dis3	Exosome complex exonuclease RRP44	Q9CSH3		-0.441766	0.937171	0.115566	0.186066	24.5971	24.5827	24.2437	25.7457	24.8829	24.5569	25.2319	24.6064	24.9358	24.4543
Dis3l2	DIS3-like exonuclease 2	Q8CI75		-0.310998	1.05337	0.0884361	0.16214	27.1743	27.1756	26.7807	27.3636	27.3347	26.9072	27.5679	27.6876	27.3693	27.2513
Dlat	Dihydrolipoyllysine-residue acetyltransferase component of pyruvate dehydrogenase complex, mitochondrial	Q8BMF4		-0.111028	0.4842	0.327944	0.311589	35.049	34.7772	35.2127	35.1759	35.0567	34.9819	35.1622	35.1255	35.2126	35.153
Dld	Dihydrolipoyl dehydrogenase, mitochondrial	O08749		-0.174777	0.85556	0.139457	0.204877	35.4719	35.01	35.3547	35.4423	35.5185	35.3695	35.4728	35.5117	35.3689	35.4919
Dlg1	Disks large homolog 1	Q811D0		-0.0770235	0.370825	0.42577	0.35431	30.2149	30.0852	30.0166	30.0117	30.2048	30.1726	30.1521	30.2381	30.198	30.3011
Dlst	Dihydrolipoyllysine-residue succinyltransferase component of 2-oxoglutarate dehydrogenase complex, mitochondrial	Q9D2G2		-0.0995697	0.376373	0.420365	0.352609	34.1968	34.0441	34.3258	34.3054	34.2828	33.9999	34.5303	34.3364	34.2536	34.311
Dmd	Dystrophin	P11531		-0.0115498	0.0490497	0.893203	0.508366	33.6358	33.5923	33.5962	33.7105	33.5971	33.5287	33.5412	33.6317	33.7178	33.6107
Dmpk	Myotonin-protein kinase	P54265		0.26629	0.286431	0.517093	0.393039	26.1466	25.8849	26.1448	24.2074	25.7565	26.2982	26.0176	26.0227	26.3924	25.8523
Dnaja1	DnaJ homolog subfamily A member 1	P63037		0.0491734	0.122675	0.75392	0.468958	28.5706	28.1901	28.0624	28.2843	28.0046	28.375	27.8862	28.4413	28.308	28.2769
Dnaja2	DnaJ homolog subfamily A member 2	Q9QYJ0		0.0410849	0.128986	0.743044	0.466358	31.0354	30.9128	31.1489	31.0074	31.0254	31.0042	30.7938	30.9526	31.321	30.8344
Dnaja3	DnaJ homolog subfamily A member 3, mitochondrial	Q99M87		-0.209255	0.82624	0.149197	0.211836	29.9514	29.8431	30.1915	30.4042	30.2179	30.4712	30.0836	29.933	30.1163	30.2062
Dnaja4	DnaJ homolog subfamily A member 4	Q9JMC3		0.572494	3.00576	0.000986824	0.0230027	30.1751	30.5503	30.3774	29.7743	29.5848	29.9959	29.8989	29.6947	29.962	29.6552
Dnajb1	DnaJ homolog subfamily B member 1	Q9QYJ3		0.216493	0.510896	0.308393	0.302464	25.3359	25.3711	24.9524	24.9922	24.6799	24.7587	25.4899	25.1247	25.3341	24.6434
Dnajb11	DnaJ homolog subfamily B member 11	Q99KV1		0.259448	0.611867	0.244418	0.27002	27.8504	28.6837	27.6911	28.0053	27.5461	27.8911	27.622	27.6442	27.9076	28.0931
Dnajb12	DnaJ homolog subfamily B member 12	Q9QYI4		-0.142407	0.603826	0.248985	0.273038	25.9597	25.6453	25.9062	26.2723	26.0445	25.9415	25.921	25.8773	25.919	25.8807
Dnajb2	DnaJ homolog subfamily B member 2	Q9QYI5		0.315043	0.519215	0.302541	0.298962	26.1263	26.2013	25.8366	25.7185	25.7798	25.9261	25.0494	25.1769	26.6151	25.9118
Dnajb5	DnaJ homolog subfamily B member 5	O89114		0.528	0.422702	0.377831	0.335015	25.4289	25.2612	25.0706	25.1888	22.3493	25.3091	24.6941	24.9808	25.3798	25.1771
Dnajb6	DnaJ homolog subfamily B member 6	O54946		0.33235	0.714186	0.193114	0.241869	24.8459	25.0309	24.8196	24.2469	24.6941	24.958	23.8423	24.9955	24.3906	24.8377
Dnajc1	DnaJ homolog subfamily C member 1	Q61712		-0.0593794	0.114724	0.767849	0.472531	23.8126	24.3742	23.7665	24.1569	23.9001	24.0724	24.4445	23.6668	24.3015	23.7645
Dnajc10	DnaJ homolog subfamily C member 10	Q9DC23		-0.494545	0.415133	0.384474	0.337623	25.263	26.2961	23.2289	25.1081	24.692	25.4636	25.1183	25.6019	25.9771	26.0062
Dnajc11	DnaJ homolog subfamily C member 11	Q5U458		0.0865169	0.116987	0.763858	0.470904	29.1138	29.3269	29.4762	29.7445	29.4343	29.9392	28.8675	28.6732	28.7231	29.1521
Dnajc19	Mitochondrial import inner membrane translocase subunit TIM14	Q9CQV7		-0.617073	1.74521	0.0179799	0.0709446	29.3421	28.9989	29.0186	30.1521	29.9457	29.8176	29.1978	29.4953	30.1446	29.4054
Dnajc2	DnaJ homolog subfamily C member 2	P54103		-0.107927	0.230431	0.58826	0.416503	24.3419	25.099	24.4033	24.7179	24.4865	24.6932	24.8275	24.581	25.1914	24.5612
Dnajc24	DnaJ homolog subfamily C member 24	Q91ZF0		0.560668	0.209662	0.617075	0.426822	29.2964	28.4008	28.0237	28.4339	28.682	23.5274	29.6348	28.7007	28.7918	28.3203
Dnajc3	DnaJ homolog subfamily C member 3	Q91YW3		-0.129671	0.412821	0.386526	0.338575	27.2151	27.4283	27.2043	27.7177	27.2179	27.2662	27.7118	27.3857	27.4	27.1865
Dnajc4	DnaJ homolog subfamily C member 4	Q9D844		-0.278135	0.307592	0.492503	0.38246	23.4973	23.4158	23.4795	24.0469	24.1806	24.2759	22.1927	23.4937	24.0565	23.95
Dnajc5	DnaJ homolog subfamily C member 5	P60904		-0.0223765	0.0113913	0.974111	0.530109	25.029	23.6899	25.4991	25.3809	25.2875	23.4943	22.761	25.2265	25.7193	25.4622
Dnajc7	DnaJ homolog subfamily C member 7	Q9QYI3		-0.0372495	0.139608	0.72509	0.461095	27.7713	27.5266	27.5599	27.7318	27.5805	27.6594	27.5416	27.8276	27.7286	27.526
Dnajc8	DnaJ homolog subfamily C member 8	Q6NZB0		-0.0891143	0.16839	0.678594	0.445993	29.4233	29.4413	29.1069	29.7148	29.496	29.0542	28.8149	29.4159	29.7594	29.6354
Dnlz	DNL-type zinc finger protein	Q9D113		0.0307453	0.0762818	0.838916	0.492438	27.8991	27.6331	27.9143	28.0624	27.6636	28.0912	27.5487	27.8582	27.7039	27.5654
Dnm1	Dynamin-1	P39053		0.622603	1.04454	0.0902537	0.163507	24.2353	24.5436	23.8495	23.529	23.3168	24.0313	23.8633	23.8078	24.1301	22.4297
Dnm1l	Dynamin-1-like protein	Q8K1M6		-0.156063	0.858627	0.138476	0.204652	32.0351	32.1115	31.8251	32.1421	32.1591	32.0554	32.0464	32.2403	32.2642	32.119
Dnm2	Dynamin-2	P39054		0.251421	0.915122	0.121584	0.191782	29.7397	30.3335	29.8122	29.83	29.5395	29.555	29.5861	29.7325	29.965	29.7646
Dnm3	Dynamin-3	Q8BZ98		-0.350537	0.655024	0.221297	0.258042	24.88	25.5476	24.2023	25.5135	25.0486	24.9886	25.7453	25.1361	24.9213	25.2367
Dnpep	Aspartyl aminopeptidase	Q9Z2W0		-0.10604	0.470245	0.338653	0.316601	30.2356	30.5071	30.2619	30.33	30.343	30.3125	30.527	30.4386	30.5809	30.5544
Dock1	Dedicator of cytokinesis protein 1	Q8BUR4		1.01628	1.50829	0.0310252	0.0936508	24.8212	25.9442	24.88	22.7734	24.1296	24.3802	24.6349	24.4191	24.7857	24.269
Dock6	Dedicator of cytokinesis protein 6	Q8VDR9		-0.0463058	0.0692832	0.852544	0.495341	24.3705	24.2285	23.9696	24.3703	23.8472	23.5975	24.1201	24.5409	24.8548	24.3198
Dohh	Deoxyhypusine hydroxylase	Q99LN9		-0.0087195	0.0120647	0.972602	0.529563	26.056	26.2667	25.7696	26.2048	25.855	25.2293	26.195	26.2038	26.5975	25.9909
Dok7	Protein Dok-7	Q18PE0		0.348473	1.1736	0.0670501	0.140804	25.6889	25.4801	25.2028	25.1007	25.2924	24.9942	24.6318	25.0821	25.4173	25.2433
Dpep1	Dipeptidase 1	P31428		-0.511541	1.64638	0.0225748	0.0803054	26.9886	26.9397	26.6505	27.8875	27.454	27.1778	26.8498	27.3373	27.3887	27.5026
Dpp9	Dipeptidyl peptidase 9	Q8BVG4		-0.116527	0.351223	0.445428	0.36346	26.9772	27.3558	26.7948	27.0737	26.9664	27.0034	27.2166	27.2357	27.4836	27.1344
Dpy30	Protein dpy-30 homolog	Q99LT0		-0.156594	0.498024	0.31767	0.307112	26.4371	26.8016	26.4211	26.9307	26.5639	26.5172	26.6667	26.9162	26.9287	26.4457
Dpysl2	Dihydropyrimidinase-related protein 2	O08553		0.119947	0.567557	0.270672	0.282788	32.411	32.6275	32.4083	32.4759	32.2987	32.2097	32.4278	32.263	32.5198	32.3415
Dpysl3	Dihydropyrimidinase-related protein 3	Q62188		0.904064	2.00447	0.00989766	0.0532414	30.2465	31.7393	30.2068	30.0479	29.8281	29.5554	29.8115	29.8245	29.8869	29.8333
Dpysl4	Dihydropyrimidinase-related protein 4	O35098		-0.381332	0.283329	0.5208	0.3941	24.3801	24.5852	22.5003	24.8633	23.6773	24.6768	24.4931	22.4898	24.7719	24.4501
Dr1	Protein Dr1	Q91WV0		-0.226619	0.366927	0.429608	0.356728	25.5075	25.8958	24.668	25.8406	25.5153	25.0174	25.6823	25.7712	26.0125	25.2467
Drap1	Dr1-associated corepressor	Q9D6N5		-0.078933	0.207511	0.620139	0.428131	25.5961	25.7393	25.2101	25.8721	25.5892	25.3191	25.7443	25.6826	25.3417	25.6097
Drg1	Developmentally-regulated GTP-binding protein 1	P32233		0.357929	1.17859	0.0662841	0.139881	26.9254	27.1099	26.6665	26.3875	26.4689	26.1695	26.3293	26.7766	26.8288	26.8381
Drg2	Developmentally-regulated GTP-binding protein 2	Q9QXB9		-0.0692498	0.261442	0.54772	0.403459	26.3325	26.0454	26.5054	26.3176	26.25	26.45	26.3267	26.4136	26.4772	26.3107
Dsc2	Desmocollin-2	P55292		-0.346368	0.787203	0.163229	0.221498	25.7614	25.2613	25.7282	25.8879	25.3498	26.4303	25.5013	26.1201	26.1176	26.1029
Dscr3	Down syndrome critical region protein 3 homolog	O35075		-0.0755649	0.102618	0.789554	0.479696	25.2519	25.8451	24.8414	25.8851	25.0587	25.3671	25.2513	25.3812	25.9534	24.8218
Dsg2	Desmoglein-2	O55111		-0.55734	2.08241	0.00827166	0.0499982	27.158	26.7096	26.6827	27.3313	27.1424	27.4909	27.1169	27.39	27.836	27.5446
Dsp	Desmoplakin	E9Q557		-0.157614	0.460788	0.346108	0.319303	31.8317	31.8181	31.3417	32.013	31.5738	32.191	31.7101	31.6972	31.856	31.7089
Dst	Dystonin	Q91ZU6		0.437255	1.78096	0.0165591	0.0689271	30.2135	30.7882	30.0854	30.0732	29.8874	29.7306	29.8558	29.9111	30.1241	29.8936
Dstn	Destrin	Q9R0P5		-0.0224988	0.0673393	0.856369	0.496378	31.1989	31.2408	31.1844	31.4456	31.1919	31.2439	31.3815	31.1137	30.9086	31.3282
Dtd1	D-tyrosyl-tRNA(Tyr) deacylase 1	Q9DD18		0.0938424	0.196577	0.635951	0.433292	27.1062	26.7871	27.5718	26.9308	27.4614	27.0718	26.8082	27.0125	26.8212	27.3223
Dtd2	Probable D-tyrosyl-tRNA(Tyr) deacylase 2	Q8BHA3		-0.0689029	0.136678	0.729998	0.462199	24.9775	25.179	24.6901	24.5849	25.1028	24.8722	24.6707	25.3385	25.2506	25.305
Dtna	Dystrobrevin alpha	Q9D2N4		0.0971749	0.317078	0.481861	0.377839	29.79	29.851	29.8103	29.7683	29.8955	29.7449	29.9171	29.717	29.2838	29.7127
Dtx3l	E3 ubiquitin-protein ligase DTX3L	Q3UIR3		0.0505226	0.106008	0.783416	0.477627	24.9219	25.2421	24.5916	25.1217	24.8708	24.4245	25.0257	25.1025	24.7802	24.7504
Dtymk	Thymidylate kinase	P97930		-0.0735133	0.150047	0.707869	0.455949	27.9964	27.9035	27.9304	27.6513	28.1815	27.9686	27.4961	28.4112	28.2411	28.1689
Dus3l	tRNA-dihydrouridine(47) synthase [NAD(P)(+)]-like	Q91XI1		0.209726	0.448083	0.356383	0.324273	24.6163	24.693	24.4434	24.4176	24.8444	23.8131	24.8197	24.0615	24.2103	24.4549
Dusp27	Inactive dual specificity phosphatase 27	Q148W8		1.38848	1.28856	0.0514559	0.122395	26.3499	27.0264	26.1765	25.477	25.5422	25.917	22.566	25.6675	25.6533	25.0809
Dusp28	Dual specificity phosphatase 28	Q8BTR5		-0.335579	0.647289	0.225274	0.258675	25.749	25.0083	24.7218	25.9479	25.0515	25.1379	25.9278	25.289	25.4738	25.639
Dusp3	Dual specificity protein phosphatase 3	Q9D7X3		0.417893	2.72762	0.00187233	0.0272773	29.7396	29.8034	29.8504	29.2842	29.3358	29.203	29.4658	29.4253	29.5865	29.3587
Dync1h1	Cytoplasmic dynein 1 heavy chain 1	Q9JHU4		0.410845	2.24063	0.00574609	0.0417115	33.2628	33.5347	33.4517	32.8349	32.9233	32.9047	32.9057	33.2674	33.1347	33.0682
Dync1i2	Cytoplasmic dynein 1 intermediate chain 2	O88487		0.352074	1.88886	0.0129163	0.0612618	30.3187	30.5619	30.2346	29.866	30.0766	29.9081	29.8419	30.1538	30.1284	30.1628
Dync1li1	Cytoplasmic dynein 1 light intermediate chain 1	Q8R1Q8		0.47584	2.49379	0.00320779	0.0313877	30.7432	31.1872	30.8948	30.4408	30.3228	30.3232	30.3616	30.6615	30.5888	30.5624
Dync1li2	Cytoplasmic dynein 1 light intermediate chain 2	Q6PDL0		-0.266421	1.00951	0.0978337	0.170894	27.638	27.4879	27.5415	28.1409	27.7819	27.4253	27.6663	27.8144	28.0254	27.9012
Dynll1	Dynein light chain 1, cytoplasmic	P63168		0.427449	0.548742	0.282656	0.288835	26.8403	27.5866	26.8628	26.9453	26.5896	25.9373	25.6741	27.4398	27.2711	26.8264
Dynll2	Dynein light chain 2, cytoplasmic	Q9D0M5		0.281881	0.475968	0.334219	0.314559	29.4604	29.1269	30.5506	29.3028	29.3931	29.0288	29.2128	29.7263	29.7438	29.6077
Dynlrb1	Dynein light chain roadblock-type 1	P62627		0.200239	0.676525	0.210608	0.252475	29.3655	28.9226	29.1587	29.3485	28.9265	28.8645	29.0773	28.7665	28.7208	28.9368
Dynlt1	Dynein light chain Tctex-type 1	P51807		0.184002	0.557471	0.277032	0.285185	25.93	26.3283	25.9714	25.83	25.7226	25.8867	25.9497	25.9058	25.5955	26.3576
Dynlt3	Dynein light chain Tctex-type 3	P56387		0.889301	0.581769	0.261957	0.279672	26.2017	26.6517	25.91	26.3162	25.4325	23.4941	23.3038	26.6464	26.3856	25.9775
Dyrk1a	Dual specificity tyrosine-phosphorylation-regulated kinase 1A	Q61214		-0.366895	0.871664	0.13438	0.202089	24.6724	23.9506	23.633	24.1811	24.1486	24.5	24.2532	24.6156	24.8387	24.6286
Dysf	Dysferlin	Q9ESD7		0.347234	1.5099	0.0309099	0.0935718	31.0426	31.6626	31.2252	30.9199	30.9255	30.8767	30.7768	31.055	31.1563	31.0301
Ears2	Probable glutamate--tRNA ligase, mitochondrial	Q9CXJ1		-0.279119	1.14417	0.0717514	0.145823	27.8424	27.5079	27.5156	27.5724	27.9911	27.8754	27.7239	28.1424	27.9922	28.01
Ece1	Endothelin-converting enzyme 1	Q4PZA2		-0.0409082	0.0693625	0.852388	0.495341	25.1705	25.9766	25.8815	25.7566	25.5014	26.2713	25.4366	25.5572	25.859	25.6377
Ech1	Delta(3,5)-Delta(2,4)-dienoyl-CoA isomerase, mitochondrial	O35459		-0.413158	1.63729	0.023052	0.0814073	34.4772	33.7922	34.5391	34.7926	34.6709	34.6154	34.7679	34.7571	34.6512	34.5234
Echdc1	Ethylmalonyl-CoA decarboxylase	Q9D9V3		-0.0615626	0.15697	0.696675	0.451844	27.634	27.3974	27.9839	27.458	27.6529	27.5301	27.9767	27.8593	27.836	27.8204
Echdc2	Enoyl-CoA hydratase domain-containing protein 2, mitochondrial	Q3TLP5		-0.150025	0.381473	0.415458	0.350033	28.7319	28.8651	28.5525	29.1303	29.0266	28.2502	28.9999	28.8401	28.9814	28.8371
Echdc3	Enoyl-CoA hydratase domain-containing protein 3, mitochondrial	Q9D7J9		-0.407819	1.84207	0.0143855	0.063645	29.4876	28.9386	29.316	29.7756	29.7303	29.542	29.7633	29.7337	29.6831	29.3584
Echs1	Enoyl-CoA hydratase, mitochondrial	Q8BH95		-0.209774	0.857364	0.138879	0.204652	34.5186	34.1438	34.6599	34.7122	34.7099	34.6366	34.8818	34.6163	34.5121	34.4848
Eci1	Enoyl-CoA delta isomerase 1, mitochondrial	P42125		-0.337023	1.11152	0.0773544	0.152704	34.7355	33.9064	34.7732	34.7388	34.8309	34.7736	34.7856	34.9387	34.7121	34.8815
Eci2	Enoyl-CoA delta isomerase 2, mitochondrial	Q9WUR2		-0.358215	1.97043	0.0107047	0.0551865	32.1003	31.6373	31.9146	32.3877	32.254	32.2876	32.3138	32.1975	32.1668	32.0887
Ecm1	Extracellular matrix protein 1	Q61508		-0.0185097	0.0398704	0.912283	0.51194	25.9691	26.2674	26.085	26.4034	26.2243	25.7823	26.3112	26.2275	25.7245	26.2064
Ecm29	Proteasome-associated protein ECM29 homolog	Q6PDI5		0.294291	1.34667	0.0450117	0.114738	29.6293	29.6351	29.8812	29.1193	29.2429	29.4035	29.5076	29.6353	29.5656	29.4722
Ecsit	Evolutionarily conserved signaling intermediate in Toll pathway, mitochondrial	Q9QZH6		-0.132519	0.627546	0.235751	0.264441	28.4561	28.3614	28.62	28.4224	28.5057	28.7439	28.5817	28.7363	28.6038	28.6883
Edc4	Enhancer of mRNA-decapping protein 4	Q3UJB9		0.26084	1.22501	0.059565	0.132228	27.7469	28.0032	27.8173	27.3359	27.5399	27.4799	27.8041	27.5822	27.8119	27.611
Edf1	Endothelial differentiation-related factor 1	Q9JMG1		-0.13276	0.443014	0.360567	0.326469	27.116	26.9455	27.276	27.0722	26.9498	27.3818	27.4812	27.4567	27.1834	27.1919
Eea1	Early endosome antigen 1	Q8BL66		0.283476	1.29905	0.050228	0.121078	30.6462	30.945	30.4781	30.431	30.2508	30.1892	30.3877	30.4751	30.5849	30.5253
Eef1a1	Elongation factor 1-alpha 1	P10126		0.497441	2.85946	0.0013821	0.0253917	31.5912	32.0482	31.8274	31.2588	31.2459	31.3206	31.2585	31.2537	31.4827	31.4538
Eef1a2	Elongation factor 1-alpha 2	P62631		0.00762777	0.0208098	0.953214	0.524819	34.7964	34.2852	34.6563	34.6601	34.6619	34.4844	34.7678	34.4725	34.463	34.4922
Eef1b	Elongation factor 1-beta	O70251		-0.26748	0.620784	0.239451	0.266634	30.6025	30.844	30.2656	31.4087	30.5794	30.8727	30.34	30.8618	31.0649	30.7398
Eef1d	Elongation factor 1-delta	P57776		-0.0196047	0.0774851	0.836594	0.491756	32.2369	32.0621	32.0539	32.2133	32.0056	32.1748	32.0196	32.1817	32.2117	32.1538
Eef1e1	Eukaryotic translation elongation factor 1 epsilon-1	Q9D1M4		0.280632	1.30681	0.0493395	0.120193	28.0045	27.9926	27.9484	27.7285	27.6693	27.9005	27.4491	27.9956	27.6225	27.5432
Eef1g	Elongation factor 1-gamma	Q9D8N0		0.215074	1.3365	0.0460782	0.115907	31.6301	31.5014	31.6504	31.2812	31.2185	31.4756	31.3243	31.4465	31.4564	31.4499
Eef2	Elongation factor 2	P58252		0.0355101	0.174514	0.669093	0.44294	34.3316	34.3026	34.2628	34.3295	34.2165	34.3014	34.2779	34.3213	34.2154	34.1826
Eepd1	Endonuclease/exonuclease/phosphatase family domain-containing protein 1	Q3TGW2		-0.492473	0.446051	0.358055	0.325328	24.1899	23.8132	22.8902	25.4014	24.3748	24.3492	22.4871	23.7295	24.3684	24.1545
Efemp1	EGF-containing fibulin-like extracellular matrix protein 1	Q8BPB5		0.570574	1.70909	0.0195393	0.0741352	27.1307	28.2266	27.9543	27.069	27.2364	27.0228	27.0703	27.2665	27.4764	27.2582
Efhd2	EF-hand domain-containing protein D2	Q9D8Y0		0.288565	0.492946	0.321406	0.309157	27.2791	28.8817	28.0404	27.9546	27.7848	28.1331	27.6331	27.753	27.5362	27.6544
Efnb1	Ephrin-B1	P52795		-0.223477	0.536163	0.290962	0.293199	24.9596	24.509	25.128	25.2092	24.6284	25.2969	24.7843	25.2482	25.4733	24.9828
Efr3a	Protein EFR3 homolog A	Q8BG67		-0.464015	1.2937	0.050851	0.121689	24.8004	24.7604	25.5038	25.9067	25.0726	25.2779	25.5782	25.4623	25.3566	25.7442
Eftud1	Elongation factor Tu GTP-binding domain-containing protein 1	Q8C0D5		0.128855	0.331257	0.466383	0.37138	25.0745	25.7036	25.0158	24.8864	24.8733	25.1399	25.1725	25.2122	25.3603	25.3058
Eftud2	116 kDa U5 small nuclear ribonucleoprotein component	O08810		-0.0590885	0.143552	0.718536	0.460417	26.9688	27.1603	26.5662	26.907	26.8588	26.8289	26.7048	26.9855	27.3258	27.0919
Egfr	Epidermal growth factor receptor	Q01279		0.046404	0.0968478	0.800115	0.481511	28.2385	28.6016	28.7807	28.2173	28.5158	28.3606	28.7894	28.2979	28.3588	28.917
Egln1	Egl nine homolog 1	Q91YE3		-0.247031	1.22352	0.0597695	0.132228	26.9874	26.9024	26.9131	27.4683	27.2567	27.2623	27.0458	27.1739	27.115	26.9473
Ehbp1	EH domain-binding protein 1	Q69ZW3		0.0882647	0.106762	0.782057	0.477076	25.2818	25.9171	24.1406	25.3795	25.1482	24.7667	24.8626	24.8732	25.2778	24.8662
Ehbp1l1	EH domain-binding protein 1-like protein 1	Q99MS7		0.360894	2.12289	0.00753544	0.0470528	29.8771	30.14	29.6571	29.5476	29.4718	29.4824	29.5928	29.487	29.6239	29.5081
Ehd1	EH domain-containing protein 1	Q9WVK4		-0.0837616	0.287181	0.516202	0.392793	31.8008	31.5223	31.9014	31.7386	31.7344	31.8011	31.6056	31.9405	32.0656	31.891
Ehd2	EH domain-containing protein 2	Q8BH64		-0.0531279	0.200768	0.629843	0.431387	32.5229	32.3995	32.4107	32.33	32.7103	32.4802	32.3101	32.5101	32.5777	32.564
Ehd4	EH domain-containing protein 4	Q9EQP2		0.543998	2.27598	0.00529693	0.0401168	32.5526	33.2321	32.6132	32.0729	32.2416	32.3823	32.0721	32.2823	32.3177	32.4181
Eif1	Eukaryotic translation initiation factor 1	P48024		-0.108403	0.340899	0.456143	0.367686	29.9854	30.0301	29.708	29.9981	29.8345	29.8326	30.0036	30.093	30.4209	29.931
Eif1ax	Eukaryotic translation initiation factor 1A, X-chromosomal	Q8BMJ3		0.215138	0.484485	0.327729	0.311586	26.7801	26.5018	26.1161	26.4276	25.9917	25.8306	26.297	26.2539	26.8136	26.1415
Eif2a	Eukaryotic translation initiation factor 2A	Q8BJW6		-0.0720528	0.216819	0.606989	0.424072	28.9044	28.9017	28.4807	28.5592	28.7487	28.8035	28.8542	28.8714	29.1004	28.903
Eif2b1	Translation initiation factor eIF-2B subunit alpha	Q99LC8		0.735768	0.570215	0.269021	0.282184	26.3902	26.2794	26.2035	25.7179	25.749	25.5452	22.9765	26.4666	26.1701	26.2616
Eif2b2	Translation initiation factor eIF-2B subunit beta	Q99LD9		0.118847	0.290426	0.512359	0.391848	25.691	25.6585	25.982	25.2126	25.528	25.8873	25.4965	26.0666	25.7938	25.6234
Eif2b4	Translation initiation factor eIF-2B subunit delta	Q61749		0.226525	0.729323	0.186499	0.239031	26.3849	26.4204	26.3757	25.9908	25.8987	26.3586	25.8739	26.1547	26.6072	26.2859
Eif2b5	Translation initiation factor eIF-2B subunit epsilon	Q8CHW4		0.747031	1.00797	0.0981813	0.171033	26.167	26.5379	26.7334	25.8737	25.8889	25.7185	24.0912	26.1267	26.2124	26.2156
Eif2d	Eukaryotic translation initiation factor 2D	Q61211		0.315734	0.352961	0.443649	0.363422	24.7267	24.9579	24.3242	24.5544	24.5157	22.8943	25.1106	24.3606	24.8676	24.1739
Eif2s1	Eukaryotic translation initiation factor 2 subunit 1	Q6ZWX6		-0.0247038	0.0601036	0.870756	0.500835	29.1587	29.5429	29.2053	29.6692	29.1998	29.2562	29.0949	29.3984	29.5226	29.148
Eif2s2	Eukaryotic translation initiation factor 2 subunit 2	Q99L45		0.0366103	0.072876	0.84552	0.493958	29.5615	29.479	28.9764	29.5107	29.0443	29.4456	28.8902	29.5337	29.5015	29.1904
Eif2s3x	Eukaryotic translation initiation factor 2 subunit 3, X-linked	Q9Z0N1		0.464936	3.30313	0.000497583	0.0193309	30.1444	30.3065	30.4239	29.7231	29.8843	29.7473	29.8077	29.8778	29.905	29.8416
Eif2s3y	Eukaryotic translation initiation factor 2 subunit 3, Y-linked	Q9Z0N2		-0.118284	0.266529	0.541341	0.400307	26.6235	26.897	26.0209	26.2535	26.7951	26.5275	26.5968	26.7437	26.8333	26.6748
Eif3a	Eukaryotic translation initiation factor 3 subunit A	P23116		0.222589	1.71642	0.0192124	0.0736843	31.2467	31.3524	31.2464	31.031	31.0503	31.0702	31.0766	30.9806	31.1379	31.0682
Eif3b	Eukaryotic translation initiation factor 3 subunit B	Q8JZQ9		0.253018	1.16543	0.0683235	0.142106	29.2068	29.2264	28.9655	28.9932	28.6857	28.6302	29.0907	28.835	28.9739	28.9505
Eif3c	Eukaryotic translation initiation factor 3 subunit C	Q8R1B4		0.157633	0.817143	0.152355	0.214194	29.3044	29.506	29.2598	29.1626	29.2411	29.1466	29.0001	29.328	29.2168	29.2982
Eif3d	Eukaryotic translation initiation factor 3 subunit D	O70194		0.166824	0.781259	0.165478	0.223623	28.8341	28.9481	28.6696	28.6013	28.5781	28.6348	28.4183	28.7782	28.8222	28.7198
Eif3e	Eukaryotic translation initiation factor 3 subunit E	P60229		0.0209174	0.0590054	0.87296	0.50147	28.0528	28.0693	27.8162	28.1281	28.0435	27.7226	27.7605	28.018	28.1794	27.8574
Eif3f	Eukaryotic translation initiation factor 3 subunit F	Q9DCH4		0.290347	0.860921	0.137746	0.203934	28.2871	28.2124	28.4688	27.6621	27.995	28.3942	27.7229	28.3955	28.1906	27.8665
Eif3g	Eukaryotic translation initiation factor 3 subunit G	Q9Z1D1		0.205876	0.87009	0.134868	0.202099	29.3246	29.5424	29.0271	29.0349	29.1427	28.9988	29.0144	29.2407	29.2689	28.9446
Eif3h	Eukaryotic translation initiation factor 3 subunit H	Q91WK2		0.266475	0.876385	0.132928	0.201391	29.3865	30.1047	29.6761	29.5947	29.0877	29.4666	29.3624	29.5582	29.569	29.5532
Eif3i	Eukaryotic translation initiation factor 3 subunit I	Q9QZD9		0.111004	0.340329	0.456742	0.367686	29.335	29.3687	29.0049	28.9579	28.9508	29.0904	29.228	29.3025	29.4377	28.909
Eif3j1	Eukaryotic translation initiation factor 3 subunit J-A	Q3UGC7		0.0990276	0.194548	0.638928	0.434629	28.9428	29.2514	28.7607	29.2857	28.4402	28.6029	28.7944	28.9127	29.3468	28.8188
Eif3k	Eukaryotic translation initiation factor 3 subunit K	Q9DBZ5		0.159987	0.481364	0.330093	0.313205	28.1545	28.1357	27.819	27.5884	27.8476	27.7703	27.7453	28.3409	27.983	27.8596
Eif3l	Eukaryotic translation initiation factor 3 subunit L	Q8QZY1		0.369157	1.95628	0.0110592	0.0561765	28.0889	28.3339	28.3836	27.861	27.8513	27.8689	27.8366	28.184	27.9979	27.6977
Eif3m	Eukaryotic translation initiation factor 3 subunit M	Q99JX4		0.229146	0.698191	0.200359	0.24552	27.9956	27.8902	28.1246	27.6933	27.7649	27.4878	27.5563	28.0076	28.2743	27.636
Eif4a1	Eukaryotic initiation factor 4A-I	P60843		0.557948	3.2709	0.000535919	0.0193844	30.2291	30.5594	30.5298	29.8047	29.7841	29.9723	29.7869	30.0467	30.0101	29.7654
Eif4a2	Eukaryotic initiation factor 4A-II	P10630		-0.0380264	0.103184	0.788527	0.479489	31.3012	31.0523	31.3854	31.1056	31.3401	31.3913	30.9816	31.523	31.4578	31.191
Eif4a3	Eukaryotic initiation factor 4A-III	Q91VC3		-0.145318	0.707183	0.196253	0.243198	26.8044	26.8235	26.7804	26.8267	26.8053	27.1123	27.0169	27.1273	26.9446	26.8035
Eif4b	Eukaryotic translation initiation factor 4B	Q8BGD9		0.0131288	0.0401314	0.911735	0.51194	29.9389	29.9747	29.5078	29.7498	29.7902	29.8241	29.7901	29.7161	29.9473	29.7404
Eif4e	Eukaryotic translation initiation factor 4E	P63073		0.016448	0.0298593	0.933557	0.518668	28.7737	29.1183	28.5601	29.1759	28.579	28.509	29.1477	28.909	28.8252	28.4607
Eif4e3	Eukaryotic translation initiation factor 4E type 3	Q9DBB5		-0.158511	0.441076	0.362179	0.327363	27.7201	27.6454	27.4237	27.9048	27.6859	27.6621	27.4033	28.258	27.6195	27.7507
Eif4ebp1	Eukaryotic translation initiation factor 4E-binding protein 1	Q60876		0.273912	0.543014	0.286408	0.291534	26.7905	27.7009	26.877	27.038	26.5567	26.98	26.3184	27.1789	26.696	27.1742
Eif4g1	Eukaryotic translation initiation factor 4 gamma 1	Q6NZJ6		0.145647	0.702956	0.198173	0.243781	30.5191	30.6811	30.4534	30.5038	30.2901	30.2031	30.3371	30.4862	30.5122	30.5062
Eif4g2	Eukaryotic translation initiation factor 4 gamma 2	Q62448		0.126055	0.589337	0.257432	0.27714	29.3765	29.3527	29.433	29.0509	29.2164	29.3925	29.4109	29.3118	29.1094	29.3375
Eif4g3	Eukaryotic translation initiation factor 4 gamma 3	Q80XI3		0.489761	1.08771	0.081712	0.157225	26.0466	26.2554	25.5316	25.9199	25.9488	25.0141	24.9329	25.3069	25.399	25.6618
Eif4h	Eukaryotic translation initiation factor 4H	Q9WUK2		-0.178966	0.478064	0.332611	0.314007	28.9946	28.9704	28.9734	29.6919	28.9223	28.9861	29.2609	28.8918	29.3994	28.9566
Eif5	Eukaryotic translation initiation factor 5	P59325		0.275347	1.57722	0.0264719	0.0873189	28.908	29.124	28.8686	28.7734	28.499	28.687	28.8516	28.5984	28.6475	28.7838
Eif5a	Eukaryotic translation initiation factor 5A-1	P63242		0.0528652	0.189535	0.646345	0.43699	32.2196	32.1442	31.9643	32.2756	31.9339	31.8793	32.0262	32.1263	31.9859	32.1684
Eif5b	Eukaryotic translation initiation factor 5B	Q05D44		0.159636	0.649066	0.224354	0.258042	28.6612	29.1238	28.8818	28.9113	28.5358	28.5836	28.7976	28.7018	28.7951	28.7799
Eif6	Eukaryotic translation initiation factor 6	O55135		0.29978	0.387248	0.409969	0.347502	24.4391	24.6295	24.6667	24.1429	22.9066	24.4398	24.6384	24.7976	24.6642	24.3611
Elac2	Zinc phosphodiesterase ELAC protein 2	Q80Y81		0.220919	0.810962	0.154539	0.215202	27.004	26.7132	26.9506	26.5756	26.4748	26.7016	26.3314	26.8965	26.8179	26.8806
Elavl1	ELAV-like protein 1	P70372		-0.236918	0.778241	0.166632	0.224807	28.4219	28.3791	27.9367	28.5177	28.3053	28.1896	28.6641	28.7551	28.6452	28.3028
Elmo1	Engulfment and cell motility protein 1	Q8BPU7		0.599594	1.72374	0.0188914	0.0725861	26.0045	26.6473	26.2048	25.8173	25.137	25.473	25.6375	25.6008	26.0362	26.0998
Elp4	Elongator complex protein 4	Q9ER73		0.0319306	0.0672037	0.856636	0.496378	24.1675	24.3117	23.5679	24.2089	23.8475	23.8487	23.8352	24.1245	23.8092	24.2125
Emc1	ER membrane protein complex subunit 1	Q8C7X2		-0.379444	1.19125	0.0643798	0.137677	26.4346	26.8803	26.664	26.8896	27.2913	27.4932	26.5911	27.0781	26.937	26.9933
Emc2	ER membrane protein complex subunit 2	Q9CRD2		-0.403408	1.03594	0.0920568	0.164927	26.3257	26.7967	26.4417	27.1493	27.4313	27.2457	26.5806	26.5353	26.6098	26.9215
Emc7	ER membrane protein complex subunit 7	Q9EP72		0.20784	0.541584	0.287353	0.291968	25.6854	26.4697	26.1854	26.1144	26.0106	26.0384	25.9359	25.6563	25.5218	26.0624
Emc8	ER membrane protein complex subunit 8	O70378		-0.264605	0.418458	0.381542	0.336245	25.4492	26.1073	26.7087	26.487	26.468	26.9431	26.2965	25.7059	26.4919	26.0784
Emd	Emerin	O08579		-0.0627547	0.176267	0.666397	0.442132	27.4801	27.8356	27.1948	27.7464	27.5845	27.3674	27.4689	27.5847	27.7114	27.5004
Eml1	Echinoderm microtubule-associated protein-like 1	Q05BC3		0.0391053	0.143237	0.719057	0.460469	29.2085	29.3057	29.3572	29.0314	29.1182	29.2676	29.4213	29.3736	29.2955	29.2521
Eml2	Echinoderm microtubule-associated protein-like 2	Q7TNG5		-0.0919051	0.188285	0.648209	0.437538	28.0237	28.601	28.0374	28.2395	28.1337	28.019	28.0053	28.5071	28.7364	28.5473
Endod1	Endonuclease domain-containing 1 protein	Q8C522		0.360099	0.379645	0.41721	0.351227	25.1644	25.9174	24.9031	25.5799	25.2616	25.0008	23.3571	25.2618	25.2783	25.0377
Endog	Endonuclease G, mitochondrial	O08600		-0.290904	1.41332	0.038608	0.106572	31.0234	30.5449	30.9712	31.032	31.0466	31.2445	31.3089	31.1675	31.0503	31.1122
Eng	Endoglin	Q63961		-0.30016	1.50383	0.0313448	0.0944795	26.1308	26.0592	26.224	26.5314	26.1436	26.5043	26.5338	26.4519	26.6413	26.261
Eno1	Alpha-enolase	P17182		0.160247	0.918872	0.120539	0.19085	34.1569	34.3038	34.3105	33.9788	34.116	33.9909	34.2491	34.0699	34.0735	34.1995
Eno2	Gamma-enolase	P17183		-0.394361	1.52785	0.0296587	0.0925171	28.7245	28.5207	28.156	28.9777	28.8339	28.4437	28.9315	28.9642	29.0558	28.8231
Eno3	Beta-enolase	P21550		-0.256066	1.09078	0.081138	0.156794	35.8468	35.3234	35.7692	35.7942	36.1209	35.9518	35.8858	35.8298	35.7427	35.9926
Enoph1	Enolase-phosphatase E1	Q8BGB7		0.188277	0.140214	0.724079	0.461095	25.8238	26.4565	25.9699	26.6276	25.8575	25.6993	23.9068	26.2568	26.7566	26.1613
Enpep	Glutamyl aminopeptidase	P16406		-0.0763142	0.168084	0.679072	0.446167	25.6679	24.9927	25.3063	25.4611	25.2159	25.3496	25.04	25.4622	25.8138	25.4478
Enpp4	Bis(5-adenosyl)-triphosphatase enpp4	Q8BTJ4		0.16283	0.57483	0.266177	0.281427	26.1369	26.0785	26.3615	25.912	25.9571	26.2256	25.7647	26.0149	26.3737	25.9582
Ensa	Alpha-endosulfine	P60840		-0.047853	0.087551	0.817427	0.486073	28.4413	28.4769	28.2085	29.0351	28.0953	28.3888	28.1621	28.3919	28.7345	28.1562
Entpd1	Ectonucleoside triphosphate diphosphohydrolase 1	P55772		-0.0268404	0.0455022	0.900529	0.509915	26.6454	27.028	26.5624	26.6641	27.0472	26.0956	26.7323	26.9664	26.7783	27.1208
Entpd2	Ectonucleoside triphosphate diphosphohydrolase 2	O55026		0.79509	0.655173	0.221221	0.258042	25.0472	25.9621	25.4147	25.5013	25.3994	23.0958	23.3394	24.2661	25.2462	25.909
Epb41	Protein 4.1	P48193		-0.200764	0.795333	0.160202	0.218968	29.1636	28.8251	29.2883	29.3957	29.3692	29.4336	29.1301	29.0211	29.3089	29.3929
Epb41l2	Band 4.1-like protein 2	O70318		0.291771	1.05336	0.0884388	0.16214	29.3919	29.9964	29.3767	29.5006	29.3257	29.0092	29.2412	29.2403	29.4337	29.3252
Epb42	Erythrocyte membrane protein band 4.2	P49222		-0.22372	0.182642	0.656686	0.439863	23.0761	25.3848	25.1609	24.3715	24.3233	25.2378	25.5112	23.9955	24.9697	24.9415
Epdr1	Mammalian ependymin-related protein 1	Q99M71		-0.164032	0.0463607	0.898751	0.509532	26.7691	26.8584	22.4898	22.0227	26.5314	26.669	23.7257	26.527	26.2967	26.9828
Ephx2	Bifunctional epoxide hydrolase 2	P34914		-0.215317	1.32819	0.046969	0.116748	33.289	33.0706	33.2868	33.397	33.3688	33.2949	33.4738	33.4446	33.5749	33.4615
Epm2aip1	EPM2A-interacting protein 1	Q8VEH5		0.221808	0.444825	0.359066	0.325531	26.2324	26.2662	25.8302	25.9497	25.6188	25.995	25.1261	26.1756	26.1981	26.1513
Epn1	Epsin-1	Q80VP1		-0.177903	0.478887	0.33198	0.31386	27.1589	27.7022	27.1272	27.4777	27.2891	27.2034	27.7249	27.4625	27.8841	27.5098
Epn2	Epsin-2	Q8CHU3		0.150766	0.406921	0.391813	0.340785	26.3399	26.7371	26.4033	26.5087	26.2757	26.408	25.7967	26.3706	26.5797	26.4594
Eprs	Bifunctional glutamate/proline--tRNA ligase	Q8CGC7		0.0840106	0.357241	0.439298	0.361552	31.9668	32.0461	31.919	31.8213	31.6646	31.8113	31.9281	32.044	31.9624	32.0212
Eps15	Epidermal growth factor receptor substrate 15	P42567		0.200167	0.576406	0.265213	0.281331	26.1803	26.7159	26.3048	26.2621	25.8697	25.8965	26.3593	26.1926	26.5301	26.2909
Eps15l1	Epidermal growth factor receptor substrate 15-like 1	Q60902		0.175535	0.819285	0.151606	0.2136	28.5697	28.554	28.2017	28.27	28.1527	28.3307	28.0871	28.2812	28.3971	28.345
Erap1	Endoplasmic reticulum aminopeptidase 1	Q9EQH2		0.215684	0.479686	0.331371	0.31366	27.7236	27.6065	27.7873	26.9955	26.9974	27.4201	27.7079	27.9316	27.7826	27.5956
Erbb2ip	Protein LAP2	Q80TH2		0.696024	0.687502	0.205352	0.248775	24.8608	25.6189	25.3084	25.0651	24.5195	22.5574	24.7104	25.0049	25.4628	24.6467
Erc1	ELKS/Rab6-interacting/CAST family member 1	Q99MI1		-0.152911	0.470374	0.338553	0.316601	27.8444	27.3531	27.6145	27.9569	27.6897	27.4295	27.6659	27.7909	28.069	27.6966
Ergic3	Endoplasmic reticulum-Golgi intermediate compartment protein 3	Q9CQE7		0.525998	1.64978	0.0223986	0.0801869	24.2061	24.7318	24.495	24.1443	23.6603	23.9292	23.4586	24.147	24.3615	23.9604
Erh	Enhancer of rudimentary homolog	P84089		-0.295854	0.954193	0.111124	0.181968	28.0883	28.0964	28.1883	28.4685	28.4317	28.1675	28.9653	28.4703	28.3784	28.0597
Eri3	ERI1 exoribonuclease 3	Q8C460		0.10471	0.235402	0.581564	0.414179	26.8112	26.7497	27.1969	27.0411	26.7412	26.6242	26.4384	26.8198	27.3167	26.7204
Erlec1	Endoplasmic reticulum lectin 1	Q8VEH8		-0.0595938	0.107451	0.780817	0.476907	24.1716	23.887	23.8782	23.7185	23.7544	23.6497	24.1749	24.0022	24.5649	24.405
Erlin2	Erlin-2	Q8BFZ9		0.246437	0.271679	0.534959	0.398538	27.1307	27.9931	28.0233	28.3092	28.0667	28.0348	27.0522	26.6349	27.0101	27.177
Erp29	Endoplasmic reticulum resident protein 29	P57759		0.423929	2.8668	0.00135893	0.0253917	28.7308	28.8178	28.8752	28.4319	28.3315	28.4118	28.4638	28.2511	28.5513	28.2464
Erp44	Endoplasmic reticulum resident protein 44	Q9D1Q6		0.179306	0.629529	0.234677	0.263981	28.9485	29.2822	28.9602	28.8609	28.9426	28.7295	28.5874	28.8292	29.2074	29.0335
Esam	Endothelial cell-selective adhesion molecule	Q925F2		0.105417	0.387607	0.409631	0.347502	26.8862	26.8501	26.5628	26.6607	26.7165	26.6258	26.3584	26.6393	26.8392	26.7868
Esd	S-formylglutathione hydrolase	Q9R0P3		0.231032	1.02421	0.0945775	0.167492	31.6051	31.9724	32.0745	31.8047	31.4561	31.5785	31.7796	31.5577	31.6543	31.74
Esyt1	Extended synaptotagmin-1	Q3U7R1		0.243463	0.993597	0.101485	0.173375	28.1142	28.4097	27.8495	27.6415	27.8928	27.8834	28.0359	28.0124	27.7505	27.9504
Esyt2	Extended synaptotagmin-2	Q3TZZ7		0.268595	0.756127	0.175337	0.231896	27.3517	27.9231	26.9766	27.2025	26.969	27.1774	27.0896	27.3598	27.3168	26.9248
Etf1	Eukaryotic peptide chain release factor subunit 1	Q8BWY3		0.256694	0.899955	0.125906	0.194934	28.9829	28.8319	28.8334	28.3362	28.2437	28.6528	28.6498	28.8381	28.929	28.7325
Etfa	Electron transfer flavoprotein subunit alpha, mitochondrial	Q99LC5		-0.233995	0.868556	0.135346	0.20238	35.9833	35.358	36.0275	36.0254	36.1453	36.0057	36.0856	36.0296	35.8429	36.0307
Etfb	Electron transfer flavoprotein subunit beta	Q9DCW4		-0.24688	0.810184	0.154816	0.215232	35.9563	35.2645	35.951	36.0289	36.1966	36.0882	35.8269	35.8953	35.8017	35.9581
Etfdh	Electron transfer flavoprotein-ubiquinone oxidoreductase, mitochondrial	Q921G7		-0.25516	1.35994	0.0436573	0.113492	35.3087	34.8646	35.2489	35.3733	35.5107	35.2743	35.3777	35.448	35.4051	35.382
Ethe1	Persulfide dioxygenase ETHE1, mitochondrial	Q9DCM0		-0.146371	0.678757	0.209528	0.251646	31.2783	30.8906	31.0185	31.1709	31.0115	31.2349	31.1859	31.2447	31.3066	31.3073
Ewsr1	RNA-binding protein EWS	Q61545		-0.359167	0.714503	0.192973	0.241869	25.2535	25.0766	24.3489	25.5494	24.7036	25.0464	25.2634	25.4036	25.823	24.9761
Exoc1	Exocyst complex component 1	Q8R3S6		0.657308	1.8494	0.014145	0.0632094	26.9618	27.1622	26.9714	25.7508	26.2524	26.3987	26.0531	26.5669	26.9037	26.6959
Exoc2	Exocyst complex component 2	Q9D4H1		0.551685	0.796501	0.159771	0.218787	24.7983	25.4681	25.1527	25.0317	23.2674	24.5596	24.4743	24.5838	24.9602	25.2392
Exoc3	Exocyst complex component 3	Q6KAR6		0.164661	0.250153	0.562143	0.409105	24.6089	25.2588	24.8539	24.764	24.2214	24.9941	24.8622	25.2019	25.161	23.9931
Exoc4	Exocyst complex component 4	O35382		0.515349	2.73348	0.00184723	0.0270998	26.3248	26.6387	26.4105	25.9527	25.8734	25.9089	25.8476	25.8876	26.3024	25.8256
Exoc5	Exocyst complex component 5	Q3TPX4		0.277566	0.6713	0.213157	0.253359	25.7606	26.2985	25.9512	25.7812	25.9224	26.2433	25.8629	25.6393	25.369	25.263
Exoc6	Exocyst complex component 6	Q8R313		1.01372	1.10336	0.0788213	0.154235	24.811	25.0181	24.6799	23.8043	24.3947	23.7025	21.7438	24.1523	24.5568	24.404
Exoc7	Exocyst complex component 7	O35250		0.266991	1.02757	0.0938484	0.167133	27.0044	27.3617	26.8564	26.8006	26.8009	26.8251	26.5209	26.9108	27.1078	26.6842
Exoc8	Exocyst complex component 8	Q6PGF7		0.284403	1.10416	0.0786761	0.154235	26.9273	27.4045	26.8341	26.4665	26.7914	26.7928	26.7248	26.9718	26.7497	26.8992
Exog	Nuclease EXOG, mitochondrial	Q8C163		-0.0916738	0.245167	0.568634	0.41192	25.537	25.3868	25.5381	25.5482	25.9192	25.4644	25.1919	25.7401	25.3898	25.7993
Exosc10	Exosome component 10	P56960		0.958555	0.656596	0.220498	0.25756	26.1473	25.3954	25.7721	24.8689	25.1538	21.9773	24.8092	25.9671	26.1383	24.7767
Exosc6	Exosome complex component MTR3	Q8BTW3		0.224122	0.215492	0.608846	0.424826	24.2625	24.6075	23.8882	24.5581	22.5067	24.2304	23.5214	24.3956	24.6553	24.3327
Ezr	Ezrin	P26040		-0.396217	1.48701	0.0325826	0.0968854	30.3	29.6708	29.8341	30.5472	30.481	30.1017	30.2714	30.0938	30.5345	30.2885
F10	Coagulation factor X	O88947		0.116003	0.244271	0.569808	0.41192	26.0203	26.2135	26.7174	26.0548	26.531	26.1681	26.2669	25.7092	26.497	26.1804
F11r	Junctional adhesion molecule A	O88792		-0.150993	0.271356	0.535358	0.398693	25.0259	24.8833	25.0792	24.9124	24.9713	25.1667	24.9249	25.1806	26.0506	24.8233
F12	Coagulation factor XII	Q80YC5		0.0598622	0.105126	0.785007	0.47818	26.7058	27.1348	26.6528	26.717	26.689	26.2319	26.5075	26.9254	27.0499	27.2783
F13a1	Coagulation factor XIII A chain	Q8BH61		0.00432928	0.0126013	0.971401	0.529433	29.3398	29.5953	29.2889	29.4865	29.42	29.4508	29.1407	29.3039	29.4223	29.6016
F13b	Coagulation factor XIII B chain	Q07968		0.861033	0.631309	0.233717	0.26332	24.3583	24.1768	24.6458	24.5061	24.2375	22.6361	21.2587	23.2133	23.8892	24.9873
F2	Prothrombin	P19221		0.0424795	0.093975	0.805425	0.482768	29.434	29.9438	29.7339	29.7332	29.7938	29.4793	29.7701	29.2026	29.7065	29.9445
F9	Coagulation factor IX	P16294		-0.0986902	0.246707	0.566622	0.411102	25.3423	25.82	25.5747	25.928	25.771	25.8181	25.7671	25.2969	25.3521	25.8105
Fabp3	Fatty acid-binding protein, heart	P11404		0.189476	0.417452	0.382426	0.336588	36.1447	35.517	36.6766	35.8788	36.0488	36.0399	36.0244	35.6157	35.9635	35.8917
Fabp4	Fatty acid-binding protein, adipocyte	P04117		-0.00505652	0.00995756	0.977333	0.530898	34.8018	34.2167	35.0066	34.7415	34.8643	34.9033	34.5046	34.7089	34.4048	34.6331
Fabp5	Fatty acid-binding protein, epidermal	Q05816		-0.0387164	0.175428	0.667686	0.442334	31.1797	31.1762	31.2071	31.3356	31.2118	31.0591	31.293	31.2076	31.2069	31.2706
Fadd	FAS-associated death domain protein	Q61160		0.116947	0.461012	0.34593	0.319279	28.9941	28.6519	28.6782	28.743	28.7918	28.5619	28.4943	28.6414	28.5293	28.8428
Faf1	FAS-associated factor 1	P54731		-0.165381	0.661285	0.21813	0.255935	27.1128	26.9117	26.9187	27.2853	27.1331	26.8933	27.1442	27.363	27.2831	26.9229
Faf2	FAS-associated factor 2	Q3TDN2		-0.0787421	0.141881	0.721304	0.461064	24.8889	25.5611	24.8562	24.8232	25.4359	25.6436	24.7948	25.2428	25.1712	25.1541
Fahd1	Acylpyruvase FAHD1, mitochondrial	Q8R0F8		-0.382819	1.36117	0.0435337	0.113492	30.7843	29.9927	30.6781	30.7164	30.7782	30.9395	30.7433	30.9224	30.871	31.104
Fahd2	Fumarylacetoacetate hydrolase domain-containing protein 2A	Q3TC72		-0.350737	1.95912	0.010987	0.0559453	30.6787	30.3037	30.2776	30.8645	30.696	30.8312	30.6173	30.8821	30.7957	30.7083
Fam114a1	Protein Noxp20	Q9D281		0.604725	0.903711	0.124821	0.194554	24.9158	26.3575	24.3187	24.9123	24.4606	24.5923	24.7455	24.1643	24.9369	24.3365
Fam114a2	Protein FAM114A2	Q8VE88		0.0287477	0.0721859	0.846865	0.494605	27.3439	27.7141	27.8129	27.3859	27.3251	27.543	27.8163	27.7001	27.6115	27.7823
FAM120A	Constitutive coactivator of PPAR-gamma-like protein 1	Q6A0A9		0.184922	0.734066	0.184474	0.23845	28.708	28.9967	28.6158	28.5466	28.4708	28.4672	28.3818	28.7024	28.8527	28.6984
Fam120c	Constitutive coactivator of PPAR-gamma-like protein 2	Q8C3F2		-0.0299047	0.052501	0.886133	0.505624	26.0631	26.096	26.097	26.0281	26.4619	25.3939	26.2733	26.0724	26.4337	26.1434
Fam129a	Protein Niban	Q3UW53		0.369592	0.816913	0.152436	0.214194	27.2095	28.1031	27.2227	27.1789	27.0586	26.6308	27.1838	27.1289	27.7066	27.1077
Fam129b	Niban-like protein 1	Q8R1F1		0.364673	0.743382	0.180559	0.236732	26.5606	27.2975	26.6475	26.4436	26.7833	26.0897	25.8443	26.4431	26.9708	26.7187
Fam134b	Protein FAM134B	Q8VE91		0.694929	0.515018	0.305479	0.300768	25.1651	25.9949	26.1707	26.0552	23.7382	23.124	25.9803	25.5007	25.8915	25.2837
Fam136a	Protein FAM136A	Q9CR98		0.129404	0.465412	0.342443	0.318287	30.7431	30.3195	30.8436	30.5763	30.73	30.4046	30.381	30.4135	30.4842	30.5524
Fam162a	Protein FAM162A	Q9D6U8		-0.046959	0.122274	0.754616	0.468958	31.857	31.9302	32.2055	31.72	31.8521	32.1736	31.9778	32.3549	32.0604	32.1727
Fam175b	BRISC complex subunit Abro1	Q3TCJ1		0.108794	0.434796	0.367455	0.329998	27.2013	27.3333	27.0389	27.0105	27.1109	27.3149	27.2293	27.0279	26.9113	26.9718
Fam177a1	Protein FAM177A1	Q8BR63		0.414725	0.671739	0.212942	0.253359	24.3303	25.1572	24.8683	24.7142	24.5723	24.6168	23.2191	24.4105	24.6664	24.3944
Fam185a	Protein FAM185A	Q7TPD2		0.0993499	0.243296	0.57109	0.412278	25.3194	24.8374	25.6054	25.2454	25.4258	25.0783	25.0335	25.0391	25.338	24.9227
Fam195a	Protein FAM195A	Q9CQB2		0.240054	0.144331	0.717247	0.459872	26.0548	25.0586	25.123	25.897	22.5961	25.2869	26.0656	25.4161	25.3676	25.5755
Fam20b	Glycosaminoglycan xylosylkinase	Q8VCS3		-0.381403	1.64116	0.0228477	0.0808293	23.9631	24.3915	24.5458	24.7418	24.7327	24.5921	24.8508	24.6956	24.3853	24.7724
Fam21	WASH complex subunit FAM21	Q6PGL7		0.339527	1.06691	0.085721	0.160136	26.7619	27.0998	26.5048	26.7048	26.1881	26.6353	26.7666	26.2565	26.4389	26.155
Fam210a	Protein FAM210A	Q8BGY7		-0.389137	1.25736	0.0552898	0.125941	29.3191	28.8121	29.2206	29.6746	29.5079	29.4028	29.0706	29.9502	29.5353	29.4035
Fam213a	Redox-regulatory protein FAM213A	Q9CYH2		-0.04209	0.136423	0.730427	0.462199	26.2603	26.0638	26.1201	26.4695	26.0873	26.3269	26.0239	26.0576	26.2666	26.0993
Fam213b	Prostamide/prostaglandin F synthase	Q9DB60		0.39395	1.78099	0.0165581	0.0689271	31.0015	30.8197	31.3795	30.8716	30.738	30.7413	30.5116	30.5571	30.5048	30.7861
Fam3c	Protein FAM3C	Q91VU0		0.549024	0.363965	0.432548	0.358246	25.3693	25.0442	23.7519	23.9235	25.6673	23.7061	22.918	22.7522	24.7589	25.4835
Fam49b	Protein FAM49B	Q921M7		0.246254	0.837183	0.145485	0.208768	26.9959	27.4979	27.365	27.2964	26.798	26.7294	27.1494	27.2424	27.0165	27.0483
Fam63a	Protein FAM63A	Q76LS9		0.332248	0.300936	0.500109	0.385797	24.3014	24.7746	24.6646	24.9494	23.805	22.4431	24.4048	24.645	24.8327	24.6555
Fam63b	Protein FAM63B	Q6PDI6		0.248393	0.198418	0.63326	0.432456	24.6433	24.7127	24.2848	24.9997	22.4998	24.431	23.5865	24.7052	25.1063	24.7615
Fam65a	Protein FAM65A	Q68FE6		0.0746056	0.0436707	0.904335	0.510785	23.148	24.7453	24.2877	23.7554	24.1926	21.7994	24.4305	24.3714	25.0431	24.3079
Fam98a	Protein FAM98A	Q3TJZ6		-0.120936	0.267221	0.54048	0.400093	27.4994	27.4713	26.8398	27.3323	27.062	27.0927	27.3859	27.5684	27.7637	27.533
Fam98b	Protein FAM98B	Q80VD1		-0.0673244	0.201763	0.628401	0.43068	26.7988	26.7249	26.6075	26.8405	26.8377	26.3724	26.9654	26.9254	26.6364	26.8664
Farp1	FERM, RhoGEF and pleckstrin domain-containing protein 1	F8VPU2		0.830171	1.03852	0.0915134	0.164927	24.7496	25.84	24.3443	24.3389	22.6898	24.3994	23.8451	24.7467	24.6551	24.3594
Fars2	Phenylalanine--tRNA ligase, mitochondrial	Q99M01		-0.170793	0.37337	0.423282	0.353813	27.3965	26.9181	27.2278	26.8954	27.2786	27.0718	27.1877	27.6122	27.8292	27.5863
Farsa	Phenylalanine--tRNA ligase alpha subunit	Q8C0C7		-0.178291	0.805717	0.156417	0.216762	29.1221	29.0142	28.7963	29.2591	29.0117	29.309	29.0512	29.1192	29.3329	29.0076
Farsb	Phenylalanine--tRNA ligase beta subunit	Q9WUA2		0.0201289	0.0708507	0.849473	0.495126	29.5588	29.4382	29.5185	29.499	29.3174	29.3186	29.5265	29.6168	29.6575	29.4595
Fasn	Fatty acid synthase	P19096		0.136182	0.490681	0.323086	0.309712	26.5226	26.9407	26.9064	26.8397	26.5062	26.5828	26.4244	26.7631	26.6655	26.7945
Fastkd2	FAST kinase domain-containing protein 2	Q922E6		0.209707	0.512781	0.307057	0.301577	24.9884	24.7008	25.25	24.1683	25.0011	25.107	24.7957	24.7747	24.6642	24.8791
Fau	40S ribosomal protein S30	P62862		0.0170383	0.00906317	0.979348	0.531717	25.6373	27.7719	27.0844	27.0672	26.1959	27.4849	25.7106	25.4502	28.1202	27.67
Fbl	rRNA 2-O-methyltransferase fibrillarin	P35550		-0.174635	0.461467	0.345568	0.319225	25.9001	26.1713	25.8677	26.4556	26.1747	26.1298	26.184	26.0557	26.4713	25.6092
Fblim1	Filamin-binding LIM protein 1	Q71FD7		-0.244372	0.835268	0.146128	0.209255	30.2451	29.5333	29.9704	30.2749	30.2389	30.1369	29.8237	30.2349	30.172	30.2433
Fbln1	Fibulin-1	Q08879		-0.0730851	0.118989	0.760345	0.470429	25.2748	26.5459	25.453	25.9602	25.8787	25.6529	25.7306	25.8959	25.7013	25.9974
Fbn1	Fibrillin-1	Q61554		0.326329	1.43137	0.0370364	0.103736	31.0126	31.2618	31.0596	30.8638	30.5802	31.1957	30.7114	30.6792	30.7992	30.6656
Fbxl20	F-box/LRR-repeat protein 20	Q9CZV8		0.278538	0.450282	0.354583	0.323564	24.0463	24.1387	23.9442	23.2902	23.9063	23.9494	22.9186	24.4838	23.6838	24.1196
Fbxo22	F-box only protein 22	Q78JE5		0.443491	2.2476	0.00565459	0.0413418	25.9058	25.833	26.1001	25.3787	25.607	25.2448	25.3535	25.6395	25.7425	25.5536
Fbxo30	F-box only protein 30	Q8BJL1		0.238023	0.70383	0.197774	0.243633	25.6397	25.5718	25.1279	25.1334	25.4192	25.5248	24.7537	25.1987	25.1268	25.3024
Fbxo40	F-box only protein 40	P62932		0.426322	2.24751	0.00565574	0.0413418	29.6039	29.7429	29.604	29.052	29.2946	29.0669	28.9999	29.3884	29.4358	29.3301
Fbxo6	F-box only protein 6	Q9QZN4		-0.145687	0.358126	0.438404	0.361359	25.6454	25.5315	25.2594	25.1099	25.6648	25.5988	25.9625	25.7326	25.8898	25.4126
Fcgrt	IgG receptor FcRn large subunit p51	Q61559		0.345754	0.867214	0.135764	0.202573	26.2118	26.7212	26.7016	26.4291	26.1179	25.502	26.4067	26.3035	26.5081	26.1264
Fcho2	F-BAR domain only protein 2	Q3UQN2		0.0174434	0.042265	0.907267	0.510856	26.6619	26.8035	26.6589	27.0093	26.6227	26.2825	26.538	26.7749	26.8181	26.7893
Fdps	Farnesyl pyrophosphate synthase	Q920E5		-0.169174	0.347721	0.449034	0.364418	24.2733	24.7077	24.5107	24.6295	24.2976	24.1035	25.0656	24.895	24.6624	25.0111
Fdx1	Adrenodoxin, mitochondrial	P46656		0.0121851	0.0274725	0.938701	0.520144	29.6113	29.0278	29.396	29.629	29.4231	29.154	29.1798	29.2052	29.5335	29.2054
Fdx1l	Adrenodoxin-like protein, mitochondrial	Q9CPW2		-0.0704074	0.243879	0.570324	0.412008	26.5487	26.3563	26.3184	26.4309	26.4302	26.2884	26.5929	26.7919	26.391	26.4222
Fdxr	NADPH:adrenodoxin oxidoreductase, mitochondrial	Q61578		0.0290694	0.118323	0.761512	0.470702	28.9601	28.8932	29.0636	28.9235	28.8581	28.8121	28.9091	29.0066	29.0901	29.003
Fech	Ferrochelatase, mitochondrial	P22315		0.0884295	0.281513	0.522982	0.394378	31.4465	31.5248	31.2618	31.6112	31.3529	30.9775	31.2169	31.2814	31.4234	31.395
Fer	Tyrosine-protein kinase Fer	P70451		0.335835	0.771624	0.169191	0.227706	24.4976	25.0284	24.2755	24.5876	24.09	23.8405	23.9217	24.2072	24.7284	24.4772
Fermt2	Fermitin family homolog 2	Q8CIB5		0.108421	0.423027	0.377548	0.334916	31.3239	31.6369	31.5164	31.6662	31.2847	31.3371	31.2332	31.4359	31.4454	31.2854
Fermt3	Fermitin family homolog 3	Q8K1B8		0.0772767	0.0787151	0.834228	0.490965	27.1227	26.5495	26.0592	26.5297	26.9445	25.6992	26.0692	26.7353	27.4297	26.0912
Fetub	Fetuin-B	Q9QXC1		-0.0710934	0.151682	0.705209	0.454926	28.6733	28.846	28.6277	28.8216	29.103	28.6417	28.8097	28.3805	28.506	29.2448
Fga	Fibrinogen alpha chain	E9PV24		-0.260695	0.316727	0.482251	0.377839	32.5531	33.4173	33.9218	33.4567	33.5482	34.2204	34.1729	32.9747	32.8509	33.6828
Fgb	Fibrinogen beta chain	Q8K0E8		-0.261402	0.324958	0.473197	0.374044	31.673	32.828	33.1957	32.9836	32.8029	33.398	33.2602	32.2924	32.1564	32.8952
Fgf1	Fibroblast growth factor 1	P61148		-0.0647027	0.250655	0.561494	0.40901	29.1962	29.0119	29.0485	29.2608	29.4117	29.1081	29.0416	29.1229	29.0392	29.0674
Fgg	Fibrinogen gamma chain	Q8VCM7		-0.352443	0.533083	0.293034	0.29428	31.7739	32.791	33.1024	32.9418	32.8209	33.386	33.5262	32.4645	32.3805	32.8375
Fh	Fumarate hydratase, mitochondrial	P97807		-0.28623	1.6733	0.0212176	0.0772821	35.3544	35.0396	35.3844	35.6725	35.4897	35.5264	35.4664	35.4721	35.6754	35.5175
Fhit	Bis(5-adenosyl)-triphosphatase	O89106		-0.609093	0.529085	0.295743	0.295391	22.2948	23.3437	24.5764	24.733	24.2378	22.2829	24.0488	24.515	24.2465	24.0344
Fhl2	Four and a half LIM domains protein 2	O70433		-0.543053	3.52078	0.000301455	0.0152868	33.3625	33.357	33.4327	33.9258	33.8654	33.9039	34.0125	34.089	34.007	33.6862
Fhl3	Four and a half LIM domains protein 3	Q9R059		0.482511	1.47615	0.0334083	0.0978864	26.3016	26.8778	26.0174	25.8157	25.838	25.746	25.6928	26.0753	26.374	25.8734
Fhod1	FH1/FH2 domain-containing protein 1	Q6P9Q4		0.224484	0.207473	0.620193	0.428131	23.9539	24.4227	23.7347	23.9189	24.3784	24.2342	23.9375	22.059	23.9102	24.2502
Filip1	Filamin-A-interacting protein 1	Q9CS72		0.251001	0.69182	0.20332	0.247891	28.4379	28.6365	27.95	28.4041	27.8901	28.0683	27.7279	28.1782	28.3747	27.9902
Fip1l1	Pre-mRNA 3-end-processing factor FIP1	Q9D824		0.338124	0.237921	0.578201	0.414179	23.7849	24.0364	24.1154	24.1858	24.5296	23.2295	23.6616	21.3513	24.1386	24.3891
Fis1	Mitochondrial fission 1 protein	Q9CQ92		-0.0182066	0.051184	0.888824	0.506285	31.711	31.5364	31.4322	31.361	31.8349	31.6446	31.6453	31.4275	31.415	31.718
Fkbp10	Peptidyl-prolyl cis-trans isomerase FKBP10	Q61576		0.892789	0.626878	0.236114	0.264441	25.1583	25.2227	24.5454	24.9452	21.4399	24.8798	23.2191	24.9591	24.8108	24.3246
Fkbp15	FK506-binding protein 15	Q6P9Q6		0.273597	1.33098	0.0466679	0.116691	26.2451	26.3823	25.9718	25.8539	26.0554	25.8402	25.9357	25.8175	26.1656	25.8144
Fkbp1a	Peptidyl-prolyl cis-trans isomerase FKBP1A	P26883		0.0542517	0.124912	0.750046	0.468306	30.9624	31.0779	31.0709	31.0168	30.6968	30.9361	31.5085	30.7105	31.1284	30.8826
Fkbp2	Peptidyl-prolyl cis-trans isomerase FKBP2	P45878		0.364848	0.736728	0.183346	0.237725	27.6371	27.7802	27.4095	26.849	27.3602	26.95	26.6514	27.8994	27.3307	27.6676
Fkbp3	Peptidyl-prolyl cis-trans isomerase FKBP3	Q62446		-0.136042	0.507098	0.311102	0.303984	31.7753	31.376	31.7619	31.9457	31.8527	31.5647	31.7917	31.819	31.5733	31.8695
Fkbp4	Peptidyl-prolyl cis-trans isomerase FKBP4	P30416		-0.321836	0.975296	0.105853	0.177087	31.1464	30.2642	30.7815	31.2779	30.7767	31.0278	30.9978	31.1865	31.2117	30.8894
Fkbp5	Peptidyl-prolyl cis-trans isomerase FKBP5	Q64378		0.222393	0.409775	0.389247	0.339269	27.2637	27.3	26.886	26.7049	26.8802	27.8362	26.5186	26.8635	26.712	26.9772
Fkbp7	Peptidyl-prolyl cis-trans isomerase FKBP7	O54998		0.463607	1.61824	0.024086	0.0831077	25.6494	25.9938	25.5745	24.8832	24.9552	25.3335	25.2965	25.5744	25.5849	25.3017
Fkbp8	Peptidyl-prolyl cis-trans isomerase FKBP8	O35465		-0.386982	2.22699	0.00592945	0.0420383	27.6079	27.7066	27.5692	27.7839	28.1137	27.9467	28.1906	28.0777	28.1364	27.8552
Fkbp9	Peptidyl-prolyl cis-trans isomerase FKBP9	Q9Z247		0.570879	0.392401	0.405135	0.346524	24.8236	25.3005	22.456	24.1339	22.1392	23.9621	24.5315	22.7824	23.5141	24.2944
Flad1	FAD synthase	Q8R123		-0.00755049	0.0207329	0.953382	0.524819	28.2056	28.1585	28.2854	28.1662	28.2848	27.8898	28.4248	28.3647	28.3567	28.0812
Flii	Protein flightless-1 homolog	Q9JJ28		-0.898695	1.15555	0.0698956	0.143666	24.2841	25.0365	22.9476	24.5225	24.7173	25.7581	25.8467	24.7684	24.7177	24.5859
Flna	Filamin-A	Q8BTM8		0.110841	0.286122	0.517461	0.393039	32.339	32.462	31.9921	32.3601	32.1238	32.0085	31.9236	32.0193	32.605	32.0342
Flnb	Filamin-B	Q80X90		0.0510578	0.147325	0.71232	0.457972	30.3257	30.7872	30.3027	30.4402	30.3135	30.5041	30.5525	30.1988	30.5991	30.3375
Flot1	Flotillin-1	O08917		0.0138034	0.0192543	0.956634	0.525246	28.2971	29.1311	28.5093	29.3263	28.9018	28.5767	28.3425	28.2558	28.6059	28.4154
Flot2	Flotillin-2	Q60634		0.0489454	0.0678028	0.855455	0.496306	27.9342	28.7192	28.0876	28.7259	28.5889	28.5827	27.7847	27.9269	27.9242	27.8533
Fmnl1	Formin-like protein 1	Q9JL26		0.247603	0.289182	0.513828	0.391982	24.7567	24.3602	24.2115	24.5488	24.2408	23.6213	23.0402	24.2806	24.9668	24.6678
Fmo1	Dimethylaniline monooxygenase [N-oxide-forming] 1	P50285		-0.0195454	0.0421612	0.907484	0.510856	27.2045	26.9545	27.0574	26.9558	27.1433	26.663	26.9932	27.4792	27.3483	27.059
Fmo2	Dimethylaniline monooxygenase [N-oxide-forming] 2	Q8K2I3		0.237208	0.856342	0.139206	0.204652	26.7303	27.132	27.3096	26.7286	26.654	26.7681	26.7132	27.0935	26.7442	27.0392
Fmo5	Dimethylaniline monooxygenase [N-oxide-forming] 5	P97872		0.738026	1.24354	0.0570766	0.128476	26.3018	27.6626	26.5165	26.2511	26.4158	25.154	25.7285	26.2995	26.4691	26.3044
Fn1	Fibronectin	P11276		-0.301977	0.396312	0.401502	0.345332	25.6108	26.8149	25.4591	26.5803	26.1121	26.8173	26.4164	25.3276	26.2041	26.3873
Fn3k	Fructosamine-3-kinase	Q9ER35		-0.641533	1.68409	0.020697	0.0761441	27.5232	26.8021	27.2108	27.6665	27.8635	28.5235	28.0024	27.7574	27.4866	27.4416
Fn3krp	Ketosamine-3-kinase	Q8K274		0.321403	0.734405	0.18433	0.23841	26.6542	26.1009	27.2186	26.5694	26.3678	26.1811	26.29	26.0598	26.7412	26.1462
Fnbp1	Formin-binding protein 1	Q80TY0		0.579894	0.501976	0.314792	0.305739	25.5885	26.3163	25.4666	25.535	25.7855	22.9683	25.4779	25.4499	25.7157	25.5418
Fnta	Protein farnesyltransferase/geranylgeranyltransferase type-1 subunit alpha	Q61239		0.203902	0.449943	0.35486	0.3236	25.7928	25.832	25.6441	26.0597	25.6724	24.8899	25.3662	25.7855	25.643	25.45
Foxred1	FAD-dependent oxidoreductase domain-containing protein 1	Q3TQB2		-0.275916	0.717495	0.191648	0.241407	25.2748	24.6206	25.1405	24.7206	25.3872	25.5325	25.2934	25.1338	25.4686	25.4789
Frmd8	FERM domain-containing protein 8	Q3UFK8		0.383995	0.669907	0.213842	0.253598	24.3034	25.0262	24.3542	24.1972	24.7605	24.0644	23.2938	24.6296	24.2676	24.028
Fry	Protein furry homolog	E9Q8I9		0.475376	0.289238	0.513762	0.391982	23.6797	24.6047	24.2101	23.3336	23.9162	20.9779	23.7676	24.7554	24.5516	24.5238
Fscn1	Fascin	Q61553		0.409954	1.21336	0.0611841	0.13274	29.0638	29.6086	29.0178	28.3004	28.6503	28.8534	28.9757	28.7652	29.0447	29.1513
Fsd1l	FSD1-like protein	Q8BYN5		0.34502	0.356549	0.439999	0.361986	24.7993	25.1564	24.5855	24.6984	26.043	23.5343	24.4241	24.1153	24.6191	24.0801
Fsd2	Fibronectin type III and SPRY domain-containing protein 2	Q8BZ52		-0.0745403	0.198622	0.632963	0.432394	27.3383	27.6018	27.5025	27.5047	27.2333	27.5127	27.4118	27.5334	27.9938	27.6982
Fth1	Ferritin heavy chain	P09528		-0.439774	1.13516	0.0732552	0.14777	30.6005	30.7652	30.5916	31.5046	31.1739	30.2696	31.0732	31.1034	31.2884	31.232
Ftl1	Ferritin light chain 1	P29391		0.0052651	0.00583687	0.98665	0.533473	28.2162	29.1808	28.3788	29.1716	28.1976	27.7305	28.8665	28.8263	28.7344	28.5799
Ftsj2	rRNA methyltransferase 2, mitochondrial	Q9CPY0		-0.542603	1.97847	0.0105082	0.0551865	24.9597	25.1943	25.6366	25.9228	25.5063	25.8292	25.9103	26.0373	25.4795	25.9574
Fubp1	Far upstream element-binding protein 1	Q91WJ8		0.0905409	0.403751	0.394684	0.342432	29.1582	29.1583	28.8767	28.9714	29.1012	28.9423	28.8043	29.0557	28.9501	28.9919
Fundc1	FUN14 domain-containing protein 1	Q9DB70		0.186372	0.409761	0.389259	0.339269	26.2127	25.9268	26.4126	25.8288	25.9566	26.6505	25.6681	26.1529	26.0441	25.6826
Fundc2	FUN14 domain-containing protein 2	Q9D6K8		-0.0510278	0.128488	0.743895	0.466548	30.4099	30.2723	30.6708	30.1426	30.4104	30.4114	30.8469	30.6382	30.6161	30.4488
Fus	RNA-binding protein FUS	P56959		0.0155518	0.0253127	0.943381	0.521228	27.769	28.1833	27.6353	28.3637	27.5233	27.715	27.9462	27.5183	28.2338	27.6287
Fv1	Friend virus susceptibility protein 1	P70213		-0.0915018	0.223454	0.597786	0.420182	26.0262	25.7418	26.3826	26.235	25.778	26.2281	25.9674	26.0881	26.4454	26.2499
Fxn	Frataxin, mitochondrial	O35943		-0.235513	1.2159	0.0608281	0.13274	29.4565	29.4396	29.0938	29.5144	29.3813	29.654	29.5572	29.5392	29.5972	29.7151
Fxr1	Fragile X mental retardation syndrome-related protein 1	Q61584		0.0642514	0.192129	0.642496	0.43586	30.2151	30.1438	30.0447	30.1941	29.86	30.4516	29.8611	30.1044	30.0077	30.0131
Fxr2	Fragile X mental retardation syndrome-related protein 2	Q9WVR4		0.19304	0.853854	0.140006	0.205079	26.9178	26.6518	26.9892	26.531	26.7863	26.751	26.5151	26.7023	26.4803	26.8534
Fyco1	FYVE and coiled-coil domain-containing protein 1	Q8VDC1		-0.267298	1.02048	0.0953932	0.168313	29.8771	29.2796	29.5863	29.9933	29.8495	29.7226	29.6033	29.9314	30.0727	29.7653
Fyttd1	UAP56-interacting factor	Q91Z49		0.187645	0.229192	0.589941	0.41713	24.2772	23.0652	23.6739	23.6346	22.5714	24.0407	23.7774	23.6189	23.7676	22.9807
G3bp1	Ras GTPase-activating protein-binding protein 1	P97855		0.0176745	0.0582651	0.87445	0.502051	30.0229	29.9523	29.667	29.9134	29.8351	29.81	29.8685	29.8255	30.0655	29.7233
G3bp2	Ras GTPase-activating protein-binding protein 2	P97379		0.00517954	0.0136708	0.969012	0.528843	28.1281	28.4228	27.9456	28.1941	28.0552	28.0666	28.4222	28.166	28.2448	27.9734
G6pdx	Glucose-6-phosphate 1-dehydrogenase X	Q00612		0.452978	2.03489	0.00922809	0.0521818	27.3642	27.556	27.058	26.8316	26.9623	26.5436	26.8721	26.9969	26.8058	27.0992
Gaa	Lysosomal alpha-glucosidase	P70699		-0.629867	1.79292	0.0161094	0.068274	25.0825	24.9401	24.879	26.0957	25.3038	25.9879	25.8239	25.0977	25.2681	25.6023
Gab1	GRB2-associated-binding protein 1	Q9QYY0		0.0605204	0.0659227	0.859166	0.497085	25.75	25.1816	25.8004	25.3815	26.3258	25.4227	24.9924	24.677	26.088	25.7303
Gabarapl2	Gamma-aminobutyric acid receptor-associated protein-like 2	P60521		0.708676	0.412185	0.387093	0.338714	26.454	26.0777	26.483	22.5524	26.0381	26.0251	25.6426	25.7279	27.391	26.0297
Gadd45gip1	Growth arrest and DNA damage-inducible proteins-interacting protein 1	Q9CR59		-0.334093	1.42758	0.037361	0.104366	29.1304	28.8707	28.7193	28.9684	29.1908	29.2393	29.4408	29.5347	29.1468	29.1656
Gak	Cyclin-G-associated kinase	Q99KY4		-0.718299	0.506402	0.311601	0.304189	23.9235	25.8537	25.5682	23.4009	25.7159	26.1799	26.732	26.5468	26.1394	26.119
Galk1	Galactokinase	Q9R0N0		-0.0383464	0.0930269	0.807185	0.482857	28.1106	28.0115	27.8223	28.0113	28.1728	27.5826	27.8134	28.1678	28.2424	28.1486
Galk2	N-acetylgalactosamine kinase	Q68FH4		0.2709	1.8227	0.0150419	0.0654692	27.6606	27.8469	27.7597	27.4495	27.4054	27.4944	27.5356	27.4019	27.4422	27.6648
Galm	Aldose 1-epimerase	Q8K157		-0.285371	1.06589	0.085923	0.160228	27.5137	27.4472	27.8857	27.87	27.6165	27.7524	28.0967	28.1285	28.0983	27.7439
Galnt2	Polypeptide N-acetylgalactosaminyltransferase 2	Q6PB93		0.350692	0.641908	0.228083	0.259344	24.3953	25.4278	24.1823	24.2321	24.7464	24.4447	24.5397	24.2387	24.2938	23.7289
Galt	Galactose-1-phosphate uridylyltransferase	Q03249		0.102243	0.333776	0.463686	0.370794	26.6123	26.5935	27.0135	26.3692	26.5051	26.7768	26.6217	26.857	26.6615	26.6713
Ganab	Neutral alpha-glucosidase AB	Q8BHN3		0.232349	0.943631	0.113859	0.184228	28.2344	28.748	28.4678	28.0063	28.2015	28.2136	28.2811	28.419	28.1795	28.4563
Gapdh	Glyceraldehyde-3-phosphate dehydrogenase	P16858		0.0447188	0.190077	0.64554	0.43686	36.1962	36.1416	36.4145	36.2036	36.213	36.2711	36.3196	36.1582	36.093	36.1839
Gapvd1	GTPase-activating protein and VPS9 domain-containing protein 1	Q6PAR5		0.0763021	0.177347	0.664742	0.441174	26.3767	26.8585	26.38	26.3202	26.5677	26.2824	26.6133	26.2576	26.2845	26.9092
Gars	Glycine--tRNA ligase	Q9CZD3		0.294158	1.70652	0.0196552	0.0741352	30.3851	30.3639	30.5069	30.0985	30.1689	30.0111	29.9321	30.2173	30.0889	30.3547
Gart	Trifunctional purine biosynthetic protein adenosine-3	Q64737		-0.0341924	0.146404	0.713833	0.458409	30.8518	30.955	30.941	31.0856	30.9222	30.8948	30.9844	31.0048	30.9723	30.7871
Gas7	Growth arrest-specific protein 7	Q60780		1.37497	1.3992	0.0398844	0.108729	26.0568	23.9117	23.1216	21.9555	22.6775	22.6485	23.5211	22.7254	23.7776	23.6132
Gatad2b	Transcriptional repressor p66-beta	Q8VHR5		0.119406	0.191913	0.642816	0.43586	24.7161	24.9822	24.3083	24.986	24.2271	24.1078	24.7314	24.0696	25.0222	24.7021
Gatb	Glutamyl-tRNA(Gln) amidotransferase subunit B, mitochondrial	Q99JT1		-0.183821	0.586682	0.259011	0.278511	27.4013	27.2964	27.2575	27.3112	27.1543	27.3676	27.8361	27.4727	27.8004	27.5734
Gatc	Glutamyl-tRNA(Gln) amidotransferase subunit C, mitochondrial	Q8CBY0		-0.270873	0.448441	0.35609	0.324273	26.7834	26.0628	27.2594	26.7585	26.6987	27.7336	27.2066	26.8359	26.8604	26.7157
Gbas	Protein NipSnap homolog 2	O55126		-0.211176	1.0176	0.0960285	0.168724	34.4199	34.1328	34.3124	34.4959	34.6803	34.6318	34.2424	34.5619	34.4453	34.4392
Gbe1	1,4-alpha-glucan-branching enzyme	Q9D6Y9		0.0926958	0.341053	0.455982	0.367686	30.4909	30.5419	30.5073	30.1689	30.3365	30.3778	30.4381	30.6029	30.3259	30.6945
Gbp2	Interferon-induced guanylate-binding protein 2	Q9Z0E6		-0.184984	0.724389	0.18863	0.240233	27.9029	28.3777	27.8828	28.4156	28.2766	28.2084	28.2918	28.1093	28.3272	28.0472
Gbp4	Guanylate-binding protein 4	Q61107		0.0455496	0.104041	0.786972	0.47896	26.5474	26.58	27.1912	26.7066	26.6506	26.712	26.5544	27.1243	26.6517	26.6918
Gbp5	Guanylate-binding protein 5	Q8CFB4		-0.382541	0.117236	0.76342	0.470904	22.8881	26.5866	26.1493	26.4677	24.2445	21.6684	26.6044	27.8606	26.2033	26.085
Gc	Vitamin D-binding protein	P21614		-0.285814	0.995346	0.101077	0.173273	32.1828	31.8041	32.6203	32.5356	32.4819	32.4569	32.566	32.3335	32.3538	32.6899
Gcc2	GRIP and coiled-coil domain-containing protein 2	Q8CHG3		0.649562	0.938393	0.115241	0.185828	28.431	29.182	28.2805	28.096	26.8244	28.7612	27.4316	28.1882	28.3184	28.2516
Gcdh	Glutaryl-CoA dehydrogenase, mitochondrial	Q60759		-0.385088	1.41996	0.0380225	0.105601	30.782	30.0823	30.8867	30.9963	30.9195	30.8444	30.9747	30.9976	31.1644	30.8844
Gclc	Glutamate--cysteine ligase catalytic subunit	P97494		0.338324	1.4998	0.0316371	0.0952237	25.9268	25.9197	26.0527	25.8035	25.7741	25.3856	25.2882	25.7693	25.5951	25.7807
Gclm	Glutamate--cysteine ligase regulatory subunit	O09172		0.0770576	0.261802	0.547265	0.403407	27.455	27.6701	27.389	27.6899	27.3475	27.2084	27.3016	27.3943	27.5973	27.4546
Gcn1l1		E9PVA8		0.333522	1.60032	0.0251002	0.0854745	28.627	28.6787	28.6968	28.0353	28.4927	28.5174	28.1128	28.2735	28.4683	28.4378
Gcsh	Glycine cleavage system H protein, mitochondrial	Q91WK5		0.0146515	0.0176749	0.960119	0.526305	28.4499	28.2889	28.5147	28.3906	28.3974	28.7455	27.307	28.5377	28.9214	28.5226
Gda	Guanine deaminase	Q9R111		0.207953	0.643711	0.227138	0.25933	28.06	28.7961	28.3907	28.3041	28.1442	28.1766	28.469	28.3207	27.95	28.089
Gdi1	Rab GDP dissociation inhibitor alpha	P50396		0.0767097	0.34635	0.450453	0.365146	29.7101	29.6946	29.6006	29.5475	29.5915	29.5907	29.5621	29.6423	29.7988	29.4094
Gdi2	Rab GDP dissociation inhibitor beta	Q61598		0.167792	0.856532	0.139145	0.204652	32.2021	32.5148	32.3319	32.2027	32.0767	32.1165	32.1018	32.3131	32.3427	32.1191
Gdpd1	Glycerophosphodiester phosphodiesterase domain-containing protein 1	Q9CRY7		0.0856972	0.15758	0.695696	0.451575	26.0305	25.8008	25.8451	26.0349	26.1188	25.1647	25.5854	25.6544	26.2505	25.8361
Gfer	FAD-linked sulfhydryl oxidase ALR	P56213		-0.185571	0.692174	0.203154	0.247891	28.2904	28.0129	28.5259	28.2812	28.2113	28.4802	28.6133	28.4665	28.6096	28.5716
Gfm1	Elongation factor G, mitochondrial	Q8K0D5		-0.206658	0.996375	0.100838	0.173257	31.6504	31.241	31.5254	31.6872	31.5169	31.6675	31.5415	31.8142	31.752	31.7729
Gfm2	Ribosome-releasing factor 2, mitochondrial	Q8R2Q4		0.129134	0.535963	0.291097	0.293199	29.0856	29.2979	29.0415	29.1755	29.0614	28.9637	28.7232	28.9896	29.1521	29.0221
Gfod1	Glucose-fructose oxidoreductase domain-containing protein 1	Q3UHD2		0.442741	0.464818	0.342912	0.318287	24.4714	24.9193	24.8715	22.4834	24.5074	24.8391	24.3881	24.5668	24.7768	24.6176
Gfpt1	Glutamine--fructose-6-phosphate aminotransferase [isomerizing] 1	P47856		0.220689	0.195086	0.638137	0.434373	24.0391	25.2758	23.2803	24.3034	24.1436	23.8024	23.0897	24.0996	24.9964	23.4087
Gga1	ADP-ribosylation factor-binding protein GGA1	Q8R0H9		-0.0315948	0.077052	0.837429	0.492109	27.7363	27.4478	27.2812	27.3685	27.6777	27.8519	27.3092	27.6563	27.447	27.3297
Gga2	ADP-ribosylation factor-binding protein GGA2	Q6P5E6		0.267151	1.25914	0.0550625	0.125656	26.4405	26.3947	26.2877	26.2318	26.2967	26.1879	25.7335	26.0721	26.1101	26.1179
Gga3	ADP-ribosylation factor-binding protein GGA3	Q8BMI3		-0.325962	0.456747	0.349344	0.321299	23.8222	24.6684	24.3301	24.6118	24.4249	23.5844	25.2614	24.3558	25.1484	24.8101
Ggct	Gamma-glutamylcyclotransferase	Q9D7X8		0.143435	0.427533	0.373652	0.333432	28.5881	28.3814	28.4959	28.2459	28.5383	28.0379	28.0722	28.6149	28.2771	28.6288
Ggps1	Geranylgeranyl pyrophosphate synthase	Q9WTN0		0.178147	0.134738	0.733266	0.46262	24.307	24.7262	24.5939	24.6166	24.3846	24.2869	24.8565	25.2414	24.8206	22.3431
Ggt5	Gamma-glutamyltransferase 5	Q9Z2A9		-0.493058	0.982142	0.104198	0.175437	23.5225	24.851	24.9901	25.1381	24.7297	24.6625	25.0868	24.9627	24.9183	25.1353
Gid8	Glucose-induced degradation protein 8 homolog	Q9D7M1		0.305427	0.981218	0.10442	0.175643	24.5827	24.7768	24.2053	24.6148	24.1625	24.3902	24.3082	23.993	24.1279	23.9166
Gigyf2	PERQ amino acid-rich with GYF domain-containing protein 2	Q6Y7W8		-0.383742	0.748477	0.178453	0.235011	23.9494	24.6827	23.4138	24.3715	24.6727	24.8303	24.1887	23.884	24.3183	24.5278
Gimap4	GTPase IMAP family member 4	Q99JY3		0.0296096	0.128707	0.743521	0.466453	29.3415	29.3543	29.2005	29.3135	29.2385	29.2076	29.31	29.1445	29.3703	29.2997
Gimap8	GTPase IMAP family member 8	Q75N62		0.167481	0.319067	0.479659	0.377473	24.912	25.2159	24.8322	24.87	24.912	24.0504	24.6659	24.8541	25.2956	25.0865
Gipc1	PDZ domain-containing protein GIPC1	Q9Z0G0		0.247865	0.725155	0.188298	0.240233	26.8078	27.0568	26.9665	26.7313	26.8582	26.6158	26.0829	26.966	26.7378	26.8791
Git1	ARF GTPase-activating protein GIT1	Q68FF6		0.169934	0.818737	0.151797	0.213717	27.9998	28.1694	27.7759	27.8463	27.6528	27.7472	27.967	27.7448	27.8645	27.8596
Git2	ARF GTPase-activating protein GIT2	Q9JLQ2		0.0796897	0.25275	0.558791	0.407607	28.4215	28.1622	27.8074	28.1239	28.1209	27.9415	27.8669	28.1157	28.0501	28.1357
Gk	Glycerol kinase	Q64516		0.130194	0.493117	0.321279	0.309157	29.5469	29.6291	29.8267	29.6284	29.7209	29.7333	29.2652	29.5376	29.4802	29.396
Glb1	Beta-galactosidase	P23780		0.956899	1.19794	0.0633955	0.136267	24.2476	24.1981	24.5782	23.8369	23.7814	24.0933	22.4933	24.0038	21.8776	23.6046
Glg1	Golgi apparatus protein 1	Q61543		0.0714043	0.27668	0.528835	0.396935	29.7833	29.9633	29.6982	29.8867	29.7656	29.4906	29.79	29.7258	29.8606	29.6854
Glo1	Lactoylglutathione lyase	Q9CPU0		-0.0160418	0.0479047	0.895561	0.509293	31.5546	31.5367	31.6727	31.7885	31.5226	31.6788	31.3082	31.5141	31.7933	31.623
Glod4	Glyoxalase domain-containing protein 4	Q9CPV4		-0.047605	0.118493	0.761214	0.470702	31.6271	31.54	31.5457	31.8775	31.5334	31.343	31.2881	31.6784	31.9585	31.6507
Glrx	Glutaredoxin-1	Q9QUH0		-0.200829	0.474351	0.335466	0.315382	29.568	29.6037	29.2402	29.9148	29.8974	29.7522	28.9475	29.6984	29.7141	29.7757
Glrx2	Glutaredoxin-2, mitochondrial	Q923X4		-0.580045	1.95264	0.0111523	0.0562408	27.8952	27.1764	27.265	27.9411	28.1061	27.9771	27.6253	28.276	27.9299	28.3235
Glrx3	Glutaredoxin-3	Q9CQM9		-0.273077	1.28386	0.0520168	0.122615	30.4109	30.0329	30.4174	30.6409	30.2762	30.4981	30.6973	30.6181	30.6343	30.5562
Glrx5	Glutaredoxin-related protein 5, mitochondrial	Q80Y14		0.171003	0.678698	0.209557	0.251646	30.6744	30.5236	30.7434	30.6713	30.201	30.4327	30.3745	30.5183	30.7473	30.3877
Gls	Glutaminase kidney isoform, mitochondrial	D3Z7P3		0.121646	0.467431	0.340855	0.317669	29.0606	28.881	28.9708	28.9733	28.8221	28.8759	28.5548	29.1097	28.7309	28.8775
Glud1	Glutamate dehydrogenase 1, mitochondrial	P26443		-0.13093	0.603208	0.24934	0.273038	32.866	32.5598	32.8287	32.8395	32.9859	32.669	32.8901	32.9629	32.8524	32.9771
Glul	Glutamine synthetase	P15105		0.226441	0.805114	0.156634	0.216762	29.965	30.5202	30.4118	30.0889	29.7624	30.1647	30.1333	30.3287	30.0453	29.9844
Glyr1	Putative oxidoreductase GLYR1	Q922P9		0.253144	0.879869	0.131866	0.200608	24.4884	24.4264	24.813	23.9565	24.1004	24.5151	24.2267	24.4928	24.5097	24.4582
Gm2a	Ganglioside GM2 activator	Q60648		-0.107339	0.163765	0.685859	0.448442	24.4296	25.0524	23.8102	24.7707	24.2247	24.137	24.8606	24.4411	24.8746	24.4576
Gmds	GDP-mannose 4,6 dehydratase	Q8K0C9		0.496447	1.29363	0.050859	0.121689	25.6187	26.3402	26.4687	25.7235	25.4148	25.1879	25.434	25.8494	25.9196	25.9934
Gmfb	Glia maturation factor beta	Q9CQI3		0.400496	2.177	0.00665275	0.0443384	29.1796	29.6274	29.3065	28.9991	28.8533	28.8795	28.9095	29.1445	28.9091	29.0995
Gmppa	Mannose-1-phosphate guanyltransferase alpha	Q922H4		0.257283	0.487211	0.325679	0.311127	25.1476	24.9509	25.0413	24.1914	24.6199	24.2978	25.3956	24.9678	24.8469	25.2056
Gmppb	Mannose-1-phosphate guanyltransferase beta	Q8BTZ7		-0.0434171	0.139626	0.72506	0.461095	25.901	26.3833	26.1082	26.0868	26.0703	26.2546	26.1611	26.3433	26.2561	26.0476
Gmpr	GMP reductase 1	Q9DCZ1		0.00138755	0.00299301	0.993132	0.534087	30.5247	30.699	30.4583	30.7538	30.3676	30.1547	30.5604	30.5443	30.9411	30.5929
Gmpr2	GMP reductase 2	Q99L27		-0.251232	0.442321	0.361143	0.326849	26.0806	26.1031	26.0991	26.0359	25.8755	26.0662	27.2791	26.5465	26.4854	26.1296
Gmps	GMP synthase [glutamine-hydrolyzing]	Q3THK7		-0.0348626	0.125917	0.748312	0.467988	28.7547	28.8547	28.819	28.7147	28.7539	28.8463	28.7646	28.905	29.1292	28.7965
Gna11	Guanine nucleotide-binding protein subunit alpha-11	P21278		0.269216	0.571832	0.268021	0.281955	26.9854	27.289	27.2397	26.3138	26.9772	26.6615	26.6264	27.1361	27.5373	27.0629
Gna12	Guanine nucleotide-binding protein subunit alpha-12	P27600		-0.432603	0.945825	0.113286	0.183529	24.7375	23.7789	24.1399	24.7368	24.8776	23.9209	24.9165	24.9267	24.5028	24.6783
Gna13	Guanine nucleotide-binding protein subunit alpha-13	P27601		0.243212	0.306451	0.493797	0.382929	25.9485	26.4157	25.8542	25.6593	27.0905	25.4679	25.4336	25.3364	26.1027	25.7167
Gnai2	Guanine nucleotide-binding protein G(i) subunit alpha-2	P08752		-0.103264	0.357933	0.438599	0.361359	29.9103	30.1587	29.9821	30.3383	30.1819	29.8417	29.8891	30.2123	30.2312	30.1475
Gnaq	Guanine nucleotide-binding protein G(q) subunit alpha	P21279		0.153342	0.370855	0.425741	0.35431	26.4176	26.7817	26.5868	26.7841	26.8215	26.4932	26.466	26.303	26.2769	25.9494
Gnas	Guanine nucleotide-binding protein G(s) subunit alpha isoforms short	P63094		0.104456	0.38205	0.414906	0.349772	29.7704	29.5139	29.6566	29.3576	29.5464	29.3953	29.3716	29.6433	29.721	29.7623
Gnb1	Guanine nucleotide-binding protein G(I)/G(S)/G(T) subunit beta-1	P62874		0.193094	0.705286	0.197112	0.243389	29.4416	29.3416	29.4899	29.1031	29.362	29.4189	29.05	28.991	29.1149	29.579
Gnb2	Guanine nucleotide-binding protein G(I)/G(S)/G(T) subunit beta-2	P62880		0.0751534	0.246916	0.566349	0.411102	30.5523	31.0297	30.6889	30.6551	30.6893	30.5938	30.4698	30.6751	30.8756	30.814
Gnb2l1	Guanine nucleotide-binding protein subunit beta-2-like 1	P68040		0.114084	0.477002	0.333425	0.31417	30.5612	30.6639	30.6464	30.3739	30.5594	30.528	30.2256	30.6601	30.6545	30.5667
Gng11	Guanine nucleotide-binding protein G(I)/G(S)/G(O) subunit gamma-11	P61953		-0.267118	0.373627	0.423032	0.353813	26.6432	26.9943	26.6776	28.2086	26.974	26.3572	27.1918	27.012	26.8217	26.7065
Gng12	Guanine nucleotide-binding protein G(I)/G(S)/G(O) subunit gamma-12	Q9DAS9		-0.833044	2.05809	0.00874796	0.0515294	28.1369	28.5427	28.5139	29.7961	29.4124	29.4835	29.3731	28.7487	29.3077	28.4947
Gng5	Guanine nucleotide-binding protein G(I)/G(S)/G(O) subunit gamma-5	Q80SZ7		0.205566	0.739798	0.182055	0.236782	29.9333	30.1759	29.846	29.4788	29.9736	29.7197	30.0587	29.861	29.5524	29.8123
Gnl1	Guanine nucleotide-binding protein-like 1	P36916		0.320239	0.803393	0.157256	0.216904	25.8362	26.176	26.0665	25.6753	25.8542	25.8606	24.9121	25.8277	25.9244	25.8879
Gnpat	Dihydroxyacetone phosphate acyltransferase	P98192		-0.292085	0.190871	0.64436	0.436464	25.8251	25.3358	25.4773	26.6126	25.7947	25.5596	26.6539	26.5402	26.288	23.418
Gnpda1	Glucosamine-6-phosphate isomerase 1	O88958		0.145935	0.706578	0.196527	0.243293	27.6486	27.4422	27.5222	27.1789	27.3445	27.4543	27.4568	27.3917	27.594	27.3218
Gnpda2	Glucosamine-6-phosphate isomerase 2	Q9CRC9		0.196159	0.212637	0.612863	0.425832	24.8687	25.6804	24.8056	25.3981	25.0712	23.6984	24.578	25.3353	25.5612	24.8123
Gns	N-acetylglucosamine-6-sulfatase	Q8BFR4		0.213736	0.68831	0.20497	0.248745	26.2528	26.2057	25.955	25.7309	26.2189	26.0066	25.5215	25.7975	26.0806	26.1126
Golga1	Golgin subfamily A member 1	Q9CW79		0.402479	1.91879	0.0120563	0.0591702	25.9651	26.3586	26.2023	25.9994	25.5127	25.7643	25.9574	25.7381	25.8222	25.6158
Golga2	Golgin subfamily A member 2	Q921M4		0.0844369	0.307299	0.492835	0.382504	28.1836	28.3028	28.0802	28.283	28.0058	28.0603	28.2627	28.2069	28.0949	27.8173
Golga3	Golgin subfamily A member 3	P55937		0.336577	1.52113	0.0301211	0.092827	28.9203	29.3727	28.775	28.8602	28.554	28.5974	28.6891	28.7081	28.7925	28.6015
Golga4	Golgin subfamily A member 4	Q91VW5		0.230663	1.52322	0.0299768	0.092827	30.3522	30.2937	30.1777	30.002	30.0132	29.9712	29.939	30.1022	30.1985	30.0811
Golga5	Golgin subfamily A member 5	Q9QYE6		0.31966	1.51013	0.0308938	0.0935718	27.4696	27.8753	27.5711	27.4872	27.1477	27.2184	27.1122	27.4635	27.4223	27.3815
Golim4	Golgi integral membrane protein 4	Q8BXA1		0.383971	0.306335	0.493929	0.382929	23.6998	26.0189	23.9754	25.2026	24.4328	24.666	23.6892	23.0577	24.3729	23.8437
Gopc	Golgi-associated PDZ and coiled-coil motif-containing protein	Q8BH60		0.349399	1.57767	0.0264441	0.0873189	26.0917	26.2298	25.7241	25.7572	25.6896	25.5895	25.3852	25.7224	25.8694	25.6473
Gorasp2	Golgi reassembly-stacking protein 2	Q99JX3		0.156844	0.512502	0.307254	0.30163	27.7717	28.1471	27.5512	27.4618	27.6782	27.611	27.4711	27.7471	27.7985	27.8976
Gosr1	Golgi SNAP receptor complex member 1	O88630		-0.0249389	0.0297226	0.933851	0.518694	25.0405	26.2561	25.7408	26.1165	25.9665	25.4374	25.5627	25.3792	26.2601	25.206
Gosr2	Golgi SNAP receptor complex member 2	O35166		0.230995	0.541902	0.287143	0.291968	26.5617	27.0769	26.5218	26.3871	26.6855	26.2217	26.0087	26.5117	26.9677	26.6415
Got1	Aspartate aminotransferase, cytoplasmic	P05201		-0.252982	1.5366	0.0290671	0.0915606	35.3615	35.118	35.4651	35.4866	35.5682	35.6231	35.6761	35.6035	35.4637	35.5537
Got2	Aspartate aminotransferase, mitochondrial	P05202		-0.126889	0.546124	0.284365	0.290158	36.5337	36.0416	36.4605	36.4133	36.514	36.455	36.5483	36.4254	36.4682	36.481
Gpalpp1	GPALPP motifs-containing protein 1	Q69ZC8		-0.114598	0.0398067	0.912417	0.51194	26.0866	27.6512	26.0699	27.7122	25.149	23.4068	27.2013	28.7904	26.7828	27.9778
Gpc1	Glypican-1	Q9QZF2		-0.106907	0.321371	0.477122	0.376012	29.821	29.6242	29.9349	29.4943	29.8854	30.2182	29.841	30.0149	29.8931	29.955
Gpcpd1	Glycerophosphocholine phosphodiesterase GPCPD1	Q8C0L9		-0.530397	2.29693	0.0050474	0.038787	28.6396	28.2148	28.5524	28.9211	29.0102	29.3644	28.8334	29.1693	28.7443	28.9527
Gpd1	Glycerol-3-phosphate dehydrogenase [NAD(+)], cytoplasmic	P13707		0.263961	1.22319	0.0598147	0.132228	31.6186	32.0486	32.1229	31.8438	31.6909	31.5657	31.6734	31.7442	31.6171	31.5272
Gpd1l	Glycerol-3-phosphate dehydrogenase 1-like protein	Q3ULJ0		-0.137502	0.565901	0.271706	0.283188	31.2079	31.1998	31.2262	31.5873	31.1499	31.1205	31.4366	31.3015	31.5088	31.337
Gphn	Gephyrin	Q8BUV3		-0.0213774	0.057755	0.875478	0.502228	28.6166	28.6857	28.3986	28.9104	28.5444	28.5541	28.5848	28.4857	28.7349	28.3045
Gpi	Glucose-6-phosphate isomerase	P06745		0.0871862	0.390001	0.407379	0.346815	34.6722	34.6091	34.8975	34.4964	34.6651	34.7421	34.7318	34.7074	34.5775	34.5535
Gpihbp1	Glycosylphosphatidylinositol-anchored high density lipoprotein-binding protein 1	Q9D1N2		0.130698	0.183542	0.655327	0.439549	26.8491	26.7617	25.8495	25.596	26.3736	26.9596	26.537	26.484	26.335	26.2074
Gpld1	Phosphatidylinositol-glycan-specific phospholipase D	O70362		-0.106527	0.183368	0.65559	0.439549	26.8999	26.5697	26.0113	26.5623	27.0497	26.0268	26.6418	26.4287	26.616	26.8757
Gps1	COP9 signalosome complex subunit 1	Q99LD4		0.0812915	0.273822	0.532326	0.397847	29.2004	28.9077	29.2835	29.0403	29.0113	28.9133	29.3611	29.1124	29.008	28.8982
Gpsm1	G-protein-signaling modulator 1	Q6IR34		-0.355094	1.60762	0.0246821	0.0844701	28.2886	28.005	27.6411	28.4024	28.3777	28.4416	28.1245	28.3679	28.29	28.3289
Gpsm3	G-protein-signaling modulator 3	Q3U1Z5		-0.701375	0.65235	0.222664	0.258042	23.4419	24.0501	21.4605	22.7718	23.7516	24.6145	23.0576	23.9755	23.4252	24.2026
Gpx1	Glutathione peroxidase 1	P11352		0.404392	2.2814	0.00523117	0.0397623	30.2058	30.1862	30.1772	29.7662	29.774	29.6257	29.694	29.7177	29.7795	30.1405
Gpx3	Glutathione peroxidase 3	P46412		0.395091	0.781867	0.165247	0.223605	28.2589	29.0726	28.4095	28.2857	28.2317	27.9664	27.3837	28.3713	28.6757	28.3824
Gpx4	Phospholipid hydroperoxide glutathione peroxidase, mitochondrial	O70325		0.156361	0.705351	0.197083	0.243389	30.8298	30.7183	31.0795	30.5392	30.7152	30.7382	30.5844	30.7903	30.8996	30.7697
Gpx8	Probable glutathione peroxidase 8	Q9D7B7		-0.544764	0.606613	0.247393	0.272184	23.0013	24.1754	23.3739	24.8313	24.3409	24.0813	22.4417	24.1342	24.2492	24.3527
Grb10	Growth factor receptor-bound protein 10	Q60760		1.36116	1.16621	0.0682006	0.142106	24.7061	25.869	25.4309	21.3881	24.5582	24.3115	24.7405	24.6428	24.6465	23.5316
Grb14	Growth factor receptor-bound protein 14	Q9JLM9		-0.120267	0.237053	0.579358	0.414179	28.8134	28.1228	28.8911	28.9837	28.4369	29.0083	28.9032	28.8946	28.5474	28.3313
Grb2	Growth factor receptor-bound protein 2	Q60631		-0.173646	0.636138	0.231133	0.262103	28.8403	28.9167	28.4518	29.0809	28.7714	28.8405	28.985	28.6755	29.1232	28.8929
Grcc10	Protein C10	O35127		-0.285913	0.945807	0.11329	0.183529	27.3217	27.3719	27.4921	28.1126	27.5828	27.2285	27.745	27.7793	27.8016	27.5182
Grhpr	Glyoxylate reductase/hydroxypyruvate reductase	Q91Z53		0.0103637	0.0382832	0.915623	0.512779	31.5273	31.6562	31.4909	31.69	31.5854	31.3676	31.5073	31.5241	31.5283	31.6314
Gripap1	GRIP1-associated protein 1	Q8VD04		-0.0281259	0.0805553	0.830701	0.489801	27.9692	27.8143	27.4184	27.7528	27.8579	27.5462	27.7091	27.8557	27.8529	27.76
Grn	Granulins	P28798		-0.2425	1.34437	0.0452507	0.114939	28.0826	28.3587	28.2979	28.5967	28.28	28.4492	28.406	28.5494	28.6146	28.5265
Grpel1	GrpE protein homolog 1, mitochondrial	Q99LP6		0.0406541	0.121559	0.755859	0.469011	32.5283	32.2093	32.6896	32.4505	32.4104	32.5561	32.5618	32.4573	32.1524	32.4569
Grsf1	G-rich sequence factor 1	Q8C5Q4		0.0130251	0.0308085	0.931518	0.518497	28.4673	28.4883	28.676	28.4999	28.3501	28.7051	28.9634	28.4621	28.2707	28.4647
Gsk3a	Glycogen synthase kinase-3 alpha	Q2NL51		0.291209	1.43988	0.0363177	0.102544	28.0994	28.0147	28.195	27.6256	27.7423	27.6301	27.8753	28.0277	28.0433	27.7387
Gsk3b	Glycogen synthase kinase-3 beta	Q9WV60		0.443163	2.37677	0.00419983	0.035069	28.5319	28.5711	28.6454	28.0199	28.2422	28.0585	27.8265	28.314	28.303	28.2135
Gsn	Gelsolin	P13020		-0.0948195	0.331025	0.466633	0.37138	30.8708	31.1207	31.0698	31.0832	30.8863	30.9433	31.4077	31.0911	31.2427	31.1525
Gspt1	Eukaryotic peptide chain release factor GTP-binding subunit ERF3A	Q8R050		0.18118	0.74923	0.178144	0.234899	29.849	29.8098	30.0874	29.9886	29.483	29.7232	29.634	29.7569	29.9073	29.6465
Gsr	Glutathione reductase, mitochondrial	P47791		0.270404	1.48464	0.0327611	0.0968854	29.6799	29.7026	29.7699	29.5741	29.3812	29.1646	29.5069	29.3959	29.489	29.6178
Gss	Glutathione synthetase	P51855		0.24363	1.02171	0.0951238	0.16812	28.5066	28.7456	28.2418	28.0908	28.1691	28.0727	28.4541	28.4006	28.2614	28.3319
Gsta1	Glutathione S-transferase A1	P13745		1.0301	1.22269	0.0598843	0.132242	25.7518	25.7815	25.6821	25.1529	25.3475	24.219	25.8005	23.0205	24.9464	24.472
Gsta3	Glutathione S-transferase A3	P30115		-0.506252	1.03462	0.0923374	0.165143	28.2274	28.5146	27.4574	28.6796	28.7247	27.724	28.7098	28.6002	28.6727	28.8981
Gsta4	Glutathione S-transferase A4	P24472		-0.0229305	0.0637761	0.863424	0.498586	31.2279	30.6751	31.2564	30.9722	31.1837	31.0998	31.0663	31.0049	31.0662	31.1394
Gstm1	Glutathione S-transferase Mu 1	P10649		-0.0791026	0.179678	0.661184	0.44026	32.9446	32.5356	33.0511	33.1354	33.1099	33.0146	32.3975	32.8392	33.0784	32.8852
Gstm2	Glutathione S-transferase Mu 2	P15626		-0.170021	0.847092	0.142203	0.206883	32.5923	32.5889	32.7153	33.0086	32.7493	32.6336	32.7774	32.9795	32.6921	32.7748
Gstm5	Glutathione S-transferase Mu 5	P48774		0.0764152	0.270639	0.536242	0.398829	28.9844	29.0453	29.1111	28.8884	28.9494	28.7423	28.8739	29.2084	29.2045	28.9267
Gsto1	Glutathione S-transferase omega-1	O09131		0.507027	2.41834	0.00381648	0.0332264	32.9576	33.3996	33.1055	32.9514	32.5172	32.4561	32.6499	32.7042	32.4983	32.7532
Gstp1	Glutathione S-transferase P 1	P19157		-0.52859	1.69199	0.0203239	0.075464	31.4903	30.7296	31.5707	32.0475	31.6375	31.7238	32.1299	31.6749	31.6774	31.654
Gstt1	Glutathione S-transferase theta-1	Q64471		-0.300437	1.08767	0.0817195	0.157225	26.4171	26.4254	26.6725	26.6331	27.0097	26.9325	26.9066	26.5405	26.4954	27.1203
Gstt3		Q99L20		-0.0725499	0.160465	0.691091	0.449559	25.807	26.0091	25.8252	25.9299	25.8826	25.6201	26.1799	25.5522	26.3725	26.1335
Gstz1	Maleylacetoacetate isomerase	Q9WVL0		-0.206708	1.10516	0.0784947	0.154087	30.249	30.1888	30.1505	30.4701	30.3204	30.5878	30.3051	30.5795	30.2502	30.3065
Gtf2f2	General transcription factor IIF subunit 2	Q8R0A0		-0.51346	0.495783	0.319313	0.307708	25.1224	24.9153	23.1053	25.8873	24.7446	24.6306	25.3686	23.7941	24.6944	25.1415
Gtf2i	General transcription factor II-I	Q9ESZ8		-0.924372	1.67354	0.0212061	0.0772821	24.9018	25.5094	24.1071	26.0714	25.3032	25.8629	25.8497	24.937	26.3465	25.9759
Gtpbp1	GTP-binding protein 1	O08582		-0.245609	1.20015	0.0630732	0.135987	26.2267	26.1277	26.4191	26.5001	26.3437	26.5989	26.2673	26.6919	26.6139	26.5082
Gtpbp3	tRNA modification GTPase GTPBP3, mitochondrial	Q923K4		0.0364797	0.0741291	0.843084	0.493221	25.162	25.5433	24.967	25.2776	25.4023	25.462	25.1798	24.6861	25.2615	25.0439
Gucy1a3	Guanylate cyclase soluble subunit alpha-3	Q9ERL9		-0.0520729	0.0748857	0.841617	0.492775	25.8526	25.8872	25.3712	26.0776	25.6333	25.191	26.0434	25.4311	26.4054	25.5085
Gucy1b3	Guanylate cyclase soluble subunit beta-1	O54865		0.527441	0.842632	0.143671	0.207722	23.3302	24.509	24.2243	22.9951	22.7682	23.3668	23.6516	24.0229	23.5059	24.1455
Guf1	Translation factor Guf1, mitochondrial	Q8C3X4		-0.0104581	0.0348515	0.922887	0.515196	27.7681	27.52	27.7998	27.7757	27.5937	27.7125	27.5464	27.8205	27.836	27.6601
Guk1	Guanylate kinase	Q64520		0.205693	0.915901	0.121367	0.191582	28.9582	29.157	28.958	28.9495	28.6586	28.743	28.9257	28.6555	28.7039	29.0949
Gvin1	Interferon-induced very large GTPase 1	Q80SU7		0.201062	0.56777	0.270539	0.282788	26.3353	26.6091	26.5833	26.5111	26.4102	25.7259	26.5276	26.3668	26.4451	26.1707
Gyg1	Glycogenin-1	Q9R062		0.457475	2.43483	0.00367428	0.032524	31.7971	31.682	31.7384	31.5801	30.9678	31.2738	31.2422	31.3304	31.2299	31.3475
Gys1	Glycogen [starch] synthase, muscle	Q9Z1E4		-0.0103154	0.029271	0.934822	0.518959	29.4981	29.3353	29.8186	29.4073	29.4755	29.4599	29.5383	29.7113	29.6415	29.6932
H1f0	Histone H1.0	P10922		-0.0965241	0.290121	0.512718	0.391848	32.6908	32.2792	32.4151	32.3717	32.8089	32.4127	32.5221	32.3751	32.5809	32.8363
H2afv	Histone H2A.V	Q3THW5		0.019915	0.046056	0.899382	0.509532	24.5442	24.5167	24.5455	24.0687	24.6201	24.5713	24.6569	24.5394	24.8497	24.3028
H2-D1	H-2 class I histocompatibility antigen, D-B alpha chain	P01899		0.0336796	0.0788714	0.833928	0.490965	28.2535	28.2619	28.4158	28.3501	28.446	27.7489	28.1915	28.2876	28.3855	28.5275
H2-K1	H-2 class I histocompatibility antigen, K-B alpha chain	P01901		0.0359889	0.0417736	0.908294	0.510856	28.9411	29.3271	28.7567	29.1375	29.0575	29.0939	27.7828	29.1437	29.2078	29.3831
H2-Q10	H-2 class I histocompatibility antigen, Q10 alpha chain	P01898		-0.400238	1.18409	0.06545	0.139139	27.0072	26.6535	26.9729	27.3336	27.2698	27.0602	27.5106	26.8673	27.0751	27.8301
Habp4	Intracellular hyaluronan-binding protein 4	Q9JKS5		-0.870785	0.977472	0.105324	0.176625	24.5823	24.4986	21.8992	24.9096	24.5943	24.6412	24.4228	24.0987	24.6956	24.3537
Hacl1	2-hydroxyacyl-CoA lyase 1	Q9QXE0		0.0711425	0.131359	0.738994	0.464725	24.3455	24.4266	24.2721	24.6121	24.6993	24.2099	23.9891	24.5274	24.2222	23.6783
Hadh	Hydroxyacyl-coenzyme A dehydrogenase, mitochondrial	Q61425		-0.372306	1.4205	0.0379752	0.105601	35.5102	34.7949	35.5705	35.6674	35.7082	35.5334	35.6744	35.7862	35.6764	35.6034
Hadha	Trifunctional enzyme subunit alpha, mitochondrial	Q8BMS1		-0.231907	0.967295	0.107821	0.17894	37.1218	36.5681	37.0523	37.0911	37.372	37.1464	37.1566	37.1434	37.0119	37.1004
Hadhb	Trifunctional enzyme subunit beta, mitochondrial	Q99JY0		-0.365245	1.86564	0.0136259	0.0617062	35.8175	35.3654	35.8879	36.161	36.0667	35.8961	36.0645	36.062	36.1411	35.9971
Hagh	Hydroxyacylglutathione hydrolase, mitochondrial	Q99KB8		0.571906	3.04417	0.000903301	0.0220351	30.9271	31.0153	31.4666	30.5613	30.5709	30.4805	30.4176	30.6388	30.6142	30.6675
Hars	Histidine--tRNA ligase, cytoplasmic	Q61035		-0.0857363	0.273356	0.532897	0.398133	29.3466	29.4707	29.3045	29.4652	29.2741	29.3866	29.2702	29.5536	29.8609	29.4072
Hars2	Probable histidine--tRNA ligase, mitochondrial	Q99KK9		-0.199833	0.996006	0.100924	0.173262	27.3734	27.093	27.2774	27.3268	27.5079	27.4795	27.2109	27.4631	27.5695	27.5765
Hax1	HCLS1-associated protein X-1	O35387		-0.150479	0.550297	0.281645	0.288224	26.8258	26.3419	26.7056	27.0392	26.8954	26.6291	26.627	26.7351	26.7903	26.7083
Hba	Hemoglobin subunit alpha	P01942		0.202033	0.50316	0.313936	0.30519	36.2518	35.6061	36.4643	35.752	36.0181	36.0573	36.122	35.6865	35.6181	36.0836
Hbb-b1	Hemoglobin subunit beta-1	P02088		0.220618	0.484968	0.327365	0.311462	35.6493	35.4153	36.1378	35.2311	35.0959	35.7367	35.9732	35.3425	35.464	35.7513
Hbs1l	HBS1-like protein	Q69ZS7		0.251995	0.390689	0.406735	0.346722	26.7493	26.7874	26.849	26.9293	26.7175	26.6946	25.3574	26.5734	26.7712	26.7595
Hccs	Cytochrome c-type heme lyase	P53702		-0.186501	1.14947	0.0708809	0.145073	30.368	30.4863	30.3933	30.6397	30.4903	30.5612	30.5775	30.5195	30.6388	30.7893
Hcfc1	Host cell factor 1	Q61191		-0.0465229	0.102818	0.78919	0.479614	27.0753	27.5675	26.9078	27.2385	27.0256	27.0345	27.0042	27.3836	27.4127	27.5113
Hcls1	Hematopoietic lineage cell-specific protein	P49710		0.167734	0.651726	0.222984	0.258042	26.8506	27.3677	26.8715	26.7596	26.7053	26.8891	26.8242	26.9554	27.0217	26.8799
Hdac10	Histone deacetylase 10	Q6P3E7		-0.0102806	0.0109117	0.975188	0.53042	24.3525	24.3127	24.2909	24.0537	24.9284	24.199	23.9989	24.9877	23.3625	24.773
Hdac2	Histone deacetylase 2	P70288		0.151034	0.337014	0.460241	0.36937	25.8133	25.3691	25.2547	25.5872	25.3654	24.7626	25.1264	25.346	25.6346	25.4738
Hdac6	Histone deacetylase 6	Q9Z2V5		0.947266	1.16241	0.0688002	0.142743	26.2225	25.6636	26.0106	25.5245	25.2369	25.4059	23.1747	25.3218	24.7989	25.6655
Hdgf	Hepatoma-derived growth factor	P51859		0.114967	0.345949	0.45087	0.365343	28.339	28.519	28.3303	28.5549	28.1723	28.3587	28.5584	28.165	27.9072	28.2516
Hdgfrp2	Hepatoma-derived growth factor-related protein 2	Q3UMU9		-0.470964	0.459293	0.347301	0.320022	24.6948	22.8095	24.2479	24.7235	24.7478	24.5595	22.8425	24.5259	24.8161	24.5033
Hdgfrp3	Hepatoma-derived growth factor-related protein 3	Q9JMG7		-0.296776	0.405058	0.393498	0.341827	23.1419	24.1837	24.6095	24.751	24.4306	24.7538	23.9199	23.7965	24.501	23.7731
Hdhd2	Haloacid dehalogenase-like hydrolase domain-containing protein 2	Q3UGR5		-0.077603	0.293284	0.508997	0.390141	30.4226	30.015	30.2012	30.2191	30.3079	30.1678	30.3816	30.4754	30.175	30.307
Hdhd3	Haloacid dehalogenase-like hydrolase domain-containing protein 3	Q9CYW4		0.0528563	0.152015	0.704668	0.454926	27.2317	27.489	27.2591	27.0923	27.2954	27.2231	27.0561	27.5125	27.1672	27.5695
Hdlbp	Vigilin	Q8VDJ3		0.0691823	0.291754	0.510794	0.391175	30.99	31.1815	30.8561	31.089	30.9436	30.8003	30.9355	30.8622	30.9977	30.9519
Heatr3	HEAT repeat-containing protein 3	Q8BQM4		0.708642	1.24863	0.0564112	0.127526	24.5946	24.2418	24.2203	24.1749	24.0786	22.7023	23.549	23.0271	24.2675	23.7058
Hebp1	Heme-binding protein 1	Q9R257		0.069222	0.222982	0.598437	0.420304	27.9518	27.6011	27.7166	27.7541	27.79	27.323	27.6548	27.7349	27.8032	27.7509
Hectd1	E3 ubiquitin-protein ligase HECTD1	Q69ZR2		0.00906266	0.0239664	0.94631	0.522351	28.8419	28.829	28.8584	28.803	28.9219	28.8628	28.3912	28.9926	28.975	28.8918
Herc4	Probable E3 ubiquitin-protein ligase HERC4	Q6PAV2		0.320931	1.08023	0.0831324	0.157687	27.7605	27.8607	27.7083	27.45	27.2586	27.0648	27.9725	27.5263	27.5287	27.388
Hexa	Beta-hexosaminidase subunit alpha	P29416		0.257034	0.191975	0.642725	0.43586	24.4412	24.9842	23.3885	24.5455	22.069	24.0032	24.1007	24.2782	24.7608	24.3422
Hexb	Beta-hexosaminidase subunit beta	P20060		0.402005	0.66203	0.217756	0.255639	26.2326	26.6262	25.964	26.0444	26.1961	25.9626	24.8872	25.7746	25.6527	26.5882
Hexim1	Protein HEXIM1	Q8R409		0.260238	0.140392	0.723782	0.461095	23.974	24.6237	24.0965	24.6572	21.6953	24.4133	25.1055	22.4312	24.6782	24.8174
Hgs	Hepatocyte growth factor-regulated tyrosine kinase substrate	Q99LI8		0.203033	0.632114	0.233285	0.26312	27.7194	28.1719	27.8085	27.6699	27.6387	27.3748	27.6491	27.5539	28.0746	27.9174
Hibadh	3-hydroxyisobutyrate dehydrogenase, mitochondrial	Q99L13		-0.322706	1.4637	0.0343792	0.0996181	32.4388	32.1197	32.6402	32.9126	32.766	32.8194	32.5296	32.5358	32.7776	32.7152
Hibch	3-hydroxyisobutyryl-CoA hydrolase, mitochondrial	Q8QZS1		-0.109338	0.567897	0.27046	0.282788	33.5845	33.333	33.4091	33.5131	33.4599	33.5788	33.4561	33.6819	33.5791	33.5918
Hif1an	Hypoxia-inducible factor 1-alpha inhibitor	Q8BLR9		0.609138	0.799575	0.158644	0.218098	24.2738	24.4347	24.6338	23.7289	22.8082	24.0423	23.0438	24.4843	23.8648	24.8959
Higd1a	HIG1 domain family member 1A, mitochondrial	Q9JLR9		0.128706	0.107052	0.781534	0.477034	26.4736	26.8427	27.8067	26.7146	27.8779	27.8232	27.0195	26.6356	25.7596	26.5554
Higd2a	HIG1 domain family member 2A	Q9CQJ1		0.183755	0.199649	0.631468	0.431879	26.4393	26.2074	27.0401	25.4859	27.1653	27.1367	25.6948	26.4264	26.2397	26.501
Hint1	Histidine triad nucleotide-binding protein 1	P70349		0.0392122	0.172721	0.671861	0.443792	32.8374	32.6791	32.8344	32.8787	32.7935	32.7419	32.6701	32.7499	32.6248	32.7522
Hint2	Histidine triad nucleotide-binding protein 2, mitochondrial	Q9D0S9		-0.193961	0.59416	0.254589	0.275593	32.3543	31.7452	32.1214	32.0721	32.4281	32.3135	32.0427	32.4179	32.0654	32.5335
Hint3	Histidine triad nucleotide-binding protein 3	Q9CPS6		-0.271834	0.768248	0.170511	0.228424	28.0428	27.7696	27.7496	28.5931	27.6226	27.9472	28.3029	28.2313	28.1768	28.0068
Hip1	Huntingtin-interacting protein 1	Q8VD75		0.184617	0.635623	0.231407	0.262272	27.7176	28.3028	27.745	27.62	27.6	27.5822	27.8053	27.8779	27.931	27.7438
Hip1r	Huntingtin-interacting protein 1-related protein	Q9JKY5		0.565135	1.34682	0.0449971	0.114738	25.9055	26.5447	25.6035	25.7092	25.6245	24.8965	25.0657	25.3822	25.8272	25.6642
Hist1h1a	Histone H1.1	P43275		0.408157	1.62133	0.023915	0.0829532	28.7172	28.9068	28.5247	28.0008	28.4785	28.2197	28.174	28.1551	28.6599	28.4687
Hist1h1b	Histone H1.5	P43276		0.175747	0.8613	0.137626	0.2039	30.1697	30.0137	29.9626	29.9178	29.8967	29.6995	29.8906	29.6877	29.933	30.0854
Hist1h1c	Histone H1.2	P15864		0.08075	0.277115	0.528306	0.39668	33.3983	33.1151	33.3629	32.9196	33.4508	33.2372	33.1961	33.1761	33.3431	33.1567
Hist1h1d	Histone H1.3	P43277		1.04429	0.388595	0.4087	0.347268	28.3913	27.7129	28.6525	25.392	29.2797	28.3656	27.8959	28.5241	22.8386	28.1597
Hist1h1e	Histone H1.4	P43274		0.175771	0.287788	0.51548	0.392528	31.9257	31.6355	31.9416	31.0276	32.0969	31.9472	31.9601	31.8534	30.9657	31.7587
Hist1h2ah	Histone H2A type 1-H	C0HKE9		1.09792	0.731314	0.185646	0.238788	26.4988	25.1139	26.3412	23.1023	25.7949	25.7259	26.3193	24.7972	22.8136	25.6538
Hist1h2bc	Histone H2B type 1-C/E/G	Q6ZWY9		0.163726	0.428954	0.372432	0.332901	31.7037	31.247	31.8521	31.7456	31.5407	31.7257	31.1805	31.1609	31.3135	31.3937
Hist1h3a	Histone H3.1	P68433		0.0778401	0.0712485	0.848695	0.495126	25.3968	25.2257	25.317	24.0709	24.8895	26.1486	25.8797	25.2307	25.7418	24.686
Hist1h3b	Histone H3.2	P84228		0.192314	0.354167	0.442418	0.363027	30.7015	30.051	30.245	29.5706	30.2398	30.5024	30.2203	30.3188	30.5088	29.6206
Hist1h4a	Histone H4	P62806		0.0859656	0.17867	0.662721	0.440948	31.5127	31.0977	31.4856	30.7264	31.1054	31.5537	31.5588	31.3027	31.5333	31.1752
Hist2h2ac	Histone H2A type 2-C	Q64523		-0.0609396	0.152148	0.704452	0.454926	31.3841	31.068	31.5642	31.4339	31.0231	31.5305	31.2426	31.5396	31.6756	31.3527
Hk1	Hexokinase-1	P17710		0.309039	1.76508	0.0171759	0.070159	33.3137	33.6937	33.425	33.0371	33.135	33.259	33.0341	33.2316	33.2052	33.2771
Hk2	Hexokinase-2	O08528		0.221886	1.07005	0.0851042	0.15941	33.6603	33.5056	33.913	33.3485	33.4566	33.27	33.4968	33.5463	33.5989	33.5806
Hmbs	Porphobilinogen deaminase	P22907		-0.392394	2.07191	0.00847412	0.0506487	28.6413	28.3165	28.3223	28.974	28.7754	28.6898	28.8216	28.6587	29.0563	28.758
Hmga1	High mobility group protein HMG-I/HMG-Y	P17095		-0.517898	1.63206	0.0233316	0.0817145	27.6769	27.1321	27.059	28.1997	27.7822	27.4037	28.0281	27.6568	27.9924	27.5877
Hmgb1	High mobility group protein B1	P63158		0.0720889	0.232304	0.585728	0.415834	32.4757	32.482	32.3637	32.5311	32.6961	32.2601	32.111	32.2431	32.3721	32.365
Hmgb2	High mobility group protein B2	P30681		0.151852	0.479849	0.331246	0.31366	28.9529	28.9674	28.5968	28.6884	28.7948	28.2854	28.8585	28.6567	28.9331	28.5935
Hmgb3	High mobility group protein B3	O54879		-0.501228	1.14686	0.0713091	0.145452	26.7419	26.1913	26.6369	26.8046	27.02	27.232	26.5504	26.6619	27.7977	27.1053
Hmgcl	Hydroxymethylglutaryl-CoA lyase, mitochondrial	P38060		0.0845806	0.490577	0.323164	0.309712	31.1504	31.0542	31.059	31.0762	30.9916	31.025	31.0214	30.8901	31.0256	30.9933
Hmgcs1	Hydroxymethylglutaryl-CoA synthase, cytoplasmic	Q8JZK9		0.191865	0.0889213	0.814852	0.485555	24.9369	24.6506	24.7753	25.221	25.0733	25.2408	21.2298	24.6442	25.3391	25.4221
Hmgn1	Non-histone chromosomal protein HMG-14	P18608		0.307249	0.193506	0.640463	0.435532	25.1202	24.8376	24.9383	24.9861	25.1683	22.0902	25.3841	25.0924	25.5751	24.3106
Hmgn2	Non-histone chromosomal protein HMG-17	P09602		-1.00162	1.25287	0.0558632	0.126597	25.5713	24.0377	23.3836	24.7673	25.8063	25.7376	25.416	24.4625	26.0369	25.1009
Hmgn5	High mobility group nucleosome-binding domain-containing protein 5	Q9JL35		-0.684501	1.32911	0.0468697	0.116748	25.6551	26.5899	26.0047	27.3569	26.7853	26.6656	26.524	26.3705	27.4822	26.1898
Hmox2	Heme oxygenase 2	O70252		0.00123003	0.00226916	0.994789	0.534307	28.6936	28.723	28.6985	28.5939	28.2321	28.7607	29.3043	28.654	28.76	28.6215
Hnrnpa0	Heterogeneous nuclear ribonucleoprotein A0	Q9CX86		0.294996	1.29134	0.0511285	0.121962	28.9472	29.1773	28.7559	28.4916	28.489	28.7911	28.6951	28.4888	28.8746	28.8259
Hnrnpa1	Heterogeneous nuclear ribonucleoprotein A1	P49312		-0.227604	0.82324	0.150231	0.212377	30.0234	30.2449	29.7246	30.4592	30.0068	30.0291	30.2792	30.0888	30.4316	30.2821
Hnrnpa2b1	Heterogeneous nuclear ribonucleoproteins A2/B1	O88569		-0.281971	1.70512	0.0197187	0.0741352	31.955	31.7422	31.9999	32.2141	32.0842	32.0066	32.2431	32.1984	32.3384	32.1821
Hnrnpa3	Heterogeneous nuclear ribonucleoprotein A3	Q8BG05		0.170364	0.755481	0.175598	0.231896	31.2147	31.287	30.8132	30.8932	31.0858	30.9314	30.93	30.8036	30.8958	31.0024
Hnrnpab	Heterogeneous nuclear ribonucleoprotein A/B	Q99020		-0.118372	0.316698	0.482284	0.377839	29.8283	29.9164	29.5217	30.2526	29.5029	29.8598	29.8406	29.8042	30.1184	29.7385
Hnrnpc	Heterogeneous nuclear ribonucleoproteins C1/C2	Q9Z204		0.206248	0.929573	0.117605	0.187907	28.2377	28.3922	28.2192	27.9612	28.1131	28.0207	28.3405	27.971	28.2654	27.8655
Hnrnpd	Heterogeneous nuclear ribonucleoprotein D0	Q60668		-0.182209	0.548868	0.282574	0.288835	29.7755	29.9134	29.6433	30.0099	29.7878	29.4612	30.0068	30.19	30.1958	30.066
Hnrnpdl	Heterogeneous nuclear ribonucleoprotein D-like	Q9Z130		-0.0740757	0.151102	0.706152	0.455046	27.8022	27.9316	27.2026	28.0041	27.7286	27.3434	27.9987	27.7247	27.7712	27.4661
Hnrnpf	Heterogeneous nuclear ribonucleoprotein F	Q9Z2X1		0.0796249	0.330853	0.466818	0.37138	28.7153	28.9532	28.815	28.7724	28.8616	28.5582	28.5951	28.76	28.8711	28.8189
Hnrnph1	Heterogeneous nuclear ribonucleoprotein H	O35737		-0.136875	0.486744	0.326029	0.311179	28.767	29.0104	28.7585	29.3081	28.7767	29.1074	28.8499	28.9716	29.0617	28.7997
Hnrnph2	Heterogeneous nuclear ribonucleoprotein H2	P70333		-0.153691	0.536068	0.291026	0.293199	26.6428	26.4577	27.0076	26.916	26.9602	26.8062	26.9038	26.6053	27.0609	26.7423
Hnrnpk	Heterogeneous nuclear ribonucleoprotein K	P61979		0.0397117	0.156292	0.697764	0.452357	31.6634	31.7857	31.7927	31.6096	31.7281	31.5307	31.7811	31.6432	31.8752	31.7852
Hnrnpl	Heterogeneous nuclear ribonucleoprotein L	Q8R081		-0.223799	1.26353	0.0545095	0.125271	29.7801	29.7431	29.6252	29.884	30.0253	29.9753	29.7955	29.7645	30.1057	30.0292
Hnrnpll	Heterogeneous nuclear ribonucleoprotein L-like	Q921F4		0.0930315	0.192948	0.641286	0.435809	26.6238	27.2768	26.5901	26.7362	26.7468	26.4598	26.3456	26.8727	27.0568	26.9426
Hnrnpm	Heterogeneous nuclear ribonucleoprotein M	Q9D0E1		0.230984	0.840304	0.144443	0.208121	29.8911	30.1844	30.249	30.046	30.0177	30.0797	29.5059	29.7992	29.9795	29.7122
Hnrnpu	Heterogeneous nuclear ribonucleoprotein U	Q8VEK3		0.00768243	0.0263352	0.941163	0.52086	31.1143	30.9898	30.833	30.8022	31.0597	31.0672	30.8666	30.9682	30.9717	31.0637
Hnrnpul1	Heterogeneous nuclear ribonucleoprotein U-like protein 1	Q8VDM6		-0.0284468	0.0875655	0.8174	0.486073	27.5673	27.8404	27.4726	27.6011	27.6342	27.5411	27.6611	27.6209	27.963	27.565
Hnrnpul2	Heterogeneous nuclear ribonucleoprotein U-like protein 2	Q00PI9		0.176688	0.455544	0.350313	0.321767	27.0522	27.5535	26.9861	26.9829	27.1179	26.6432	26.8867	26.9091	27.1423	27.4619
Homer1	Homer protein homolog 1	Q9Z2Y3		-0.384365	1.73709	0.0183194	0.0715904	27.2085	27.1434	26.9226	27.5032	27.1581	27.6195	27.4714	27.4113	27.8005	27.3672
Homer2	Homer protein homolog 2	Q9QWW1		-0.0708525	0.210384	0.616049	0.426592	26.8149	26.6858	26.9167	27.1277	26.7376	26.7218	26.6453	26.7505	27.1248	27.029
Homer3	Homer protein homolog 3	Q99JP6		-0.139952	0.187203	0.649827	0.438019	23.7779	23.4057	23.6319	24.3824	24.1479	23.4561	22.7996	23.8604	24.0869	23.4825
Hook1	Protein Hook homolog 1	Q8BIL5		0.0325977	0.0678994	0.855265	0.496306	25.6676	25.5701	25.6432	25.9291	25.5506	25.1912	25.5349	25.5233	26.0458	25.3856
Hook3	Protein Hook homolog 3	Q8BUK6		0.189024	0.732548	0.18512	0.238725	28.9019	28.999	28.6273	28.7646	28.6667	28.4055	28.5187	28.5364	28.9228	28.7612
Hopx	Homeodomain-only protein	Q8R1H0		-0.495362	1.20381	0.0625444	0.134991	28.9249	27.8506	28.1917	28.5441	28.6655	28.4052	29.0191	28.9575	29.2102	28.9229
Hp	Haptoglobin	Q61646		-0.872885	0.626683	0.23622	0.264441	30.1866	32.7367	32.9082	33.475	32.8728	33.8633	33.6751	32.3085	31.1017	32.4205
Hp1bp3	Heterochromatin protein 1-binding protein 3	Q3TEA8		-0.13874	0.646405	0.225733	0.25906	29.3374	29.3953	29.1061	29.4361	29.6186	29.2957	29.4605	29.4742	29.2649	29.3787
Hpcal1	Hippocalcin-like protein 1	P62748		0.392629	0.171428	0.673863	0.444555	26.7138	26.7619	26.1045	27.0678	26.5382	26.9138	26.2229	22.3456	27.1372	26.7135
Hpdl	4-hydroxyphenylpyruvate dioxygenase-like protein	Q8K248		0.0677108	0.042288	0.907219	0.510856	23.9551	23.4903	24.6364	24.1594	24.3098	24.2534	23.983	21.7365	24.78	24.4949
Hpx	Hemopexin	Q91X72		-0.383783	0.43202	0.369811	0.331406	32.1007	33.511	33.5407	34.0144	33.6822	33.7649	33.999	32.75	32.5228	33.3091
Hras	GTPase HRas	Q61411		-0.037779	0.137063	0.729352	0.462199	27.8826	27.8777	28.0123	28.1115	28.1486	27.7613	27.914	27.9863	27.9674	27.8446
Hrg	Histidine-rich glycoprotein	Q9ESB3		-0.0160503	0.0288108	0.935813	0.519372	29.0694	29.7671	29.4559	29.419	29.8387	29.6042	29.5823	29.0953	29.0862	29.5021
Hrsp12	Ribonuclease UK114	P52760		-0.341632	0.67069	0.213457	0.253509	26.5169	26.0067	25.8557	27.1958	26.3725	26.0441	26.0776	26.4954	26.8539	26.2373
Hs1bp3	HCLS1-binding protein 3	Q3TC93		-0.0786763	0.143091	0.719299	0.46047	25.9437	26.0223	25.853	26.3631	25.8309	25.7514	25.4769	26.0851	26.5871	26.034
Hscb	Iron-sulfur cluster co-chaperone protein HscB, mitochondrial	Q8K3A0		-0.221842	0.92189	0.119704	0.190247	30.5787	30.0239	30.3533	30.5047	30.4785	30.5322	30.3371	30.6626	30.5439	30.7243
Hsd17b10	3-hydroxyacyl-CoA dehydrogenase type-2	O08756		-0.167096	0.680974	0.208462	0.250905	32.5518	32.0509	32.5037	32.6201	32.6167	32.4236	32.4757	32.4841	32.4438	32.6873
Hsd17b11	Estradiol 17-beta-dehydrogenase 11	Q9EQ06		-0.241214	0.964449	0.10853	0.17942	27.3032	27.0393	27.4133	27.4184	27.4423	27.3458	27.3301	27.6888	27.8268	27.3997
Hsd17b12	Very-long-chain 3-oxoacyl-CoA reductase	O70503		0.294251	0.574655	0.266284	0.281427	26.4227	26.9422	26.7732	26.4973	25.6802	26.2201	26.8007	26.9752	26.526	26.2298
Hsd17b4	Peroxisomal multifunctional enzyme type 2	P51660		-0.221038	1.05417	0.088273	0.16214	31.1512	30.9029	31.0139	31.2641	31.255	30.9936	31.1469	31.5014	31.3359	31.209
Hsd17b8	Estradiol 17-beta-dehydrogenase 8	P50171		-0.270184	1.34156	0.0455446	0.115395	31.2208	30.7891	31.0767	31.4007	31.281	31.0718	31.3588	31.3977	31.3763	31.2068
Hsdl2	Hydroxysteroid dehydrogenase-like protein 2	Q2TPA8		-0.339089	1.63031	0.0234257	0.081771	33.1022	32.5818	33.0142	33.4616	33.1621	33.1888	33.1957	33.2403	33.3013	33.1199
Hsp90aa1	Heat shock protein HSP 90-alpha	P07901		0.495628	2.17394	0.00669974	0.0443384	32.3917	32.9047	32.5551	31.9532	31.8876	32.41	32.0682	32.2476	32.2468	32.0373
Hsp90ab1	Heat shock protein HSP 90-beta	P11499		0.101275	0.590894	0.256511	0.276673	35.1271	35.0564	35.1444	35.0046	34.8705	34.9819	35.0158	35.1025	35.0252	35.0556
Hsp90b1	Endoplasmin	P08113		0.265584	1.59167	0.0256052	0.0856725	32.7275	32.995	32.869	32.6456	32.3935	32.5169	32.6876	32.5965	32.6737	32.6739
Hspa12a	Heat shock 70 kDa protein 12A	Q8K0U4		0.40853	0.837169	0.145489	0.208768	25.9546	26.7985	26.3155	26.7103	26.0878	25.6783	25.5586	25.605	26.115	25.8788
Hspa12b	Heat shock 70 kDa protein 12B	Q9CZJ2		-0.0712416	0.225285	0.595271	0.419486	29.0207	29.0449	29.2209	29.0874	29.2184	28.9853	28.9045	29.1893	29.4652	29.317
Hspa13	Heat shock 70 kDa protein 13	Q8BM72		0.181068	0.158246	0.694631	0.451235	23.5964	24.8371	24.6431	24.5063	23.9109	24.0879	22.6824	24.5885	24.978	24.4905
Hspa14	Heat shock 70 kDa protein 14	Q99M31		0.451727	0.210096	0.616458	0.426592	24.8243	24.2531	24.6092	20.4512	25.2	24.5127	24.3138	24.7731	24.4797	25.0426
Hspa1a	Heat shock 70 kDa protein 1A	Q61696		0.923206	1.56737	0.0270791	0.0882112	29.5001	30.1371	30.0097	28.3046	28.5187	29.5281	30.0545	29.0925	28.6994	28.5161
Hspa2	Heat shock-related 70 kDa protein 2	P17156		0.320946	0.599113	0.251702	0.274429	26.3824	27.4464	26.855	26.7471	26.1482	26.2298	27.1882	26.3868	26.8374	26.4781
Hspa4	Heat shock 70 kDa protein 4	Q61316		0.148193	0.732245	0.185249	0.238725	32.6786	32.8735	32.5859	32.676	32.5159	32.4892	32.4383	32.5503	32.7547	32.5271
Hspa4l	Heat shock 70 kDa protein 4L	P48722		0.0271915	0.0856342	0.821043	0.48619	30.578	30.4271	30.5213	30.3189	30.382	30.6951	30.3435	30.733	30.4334	30.4655
Hspa5	78 kDa glucose-regulated protein	P20029		0.0531417	0.253277	0.558115	0.407577	34.5486	34.27	34.494	34.392	34.3548	34.4371	34.3893	34.3946	34.3561	34.3669
Hspa8	Heat shock cognate 71 kDa protein	P63017		0.171119	0.931349	0.117125	0.187338	35.4987	35.2823	35.5969	35.2996	35.3025	35.3021	35.4087	35.224	35.134	35.3463
Hspa9	Stress-70 protein, mitochondrial	P38647		-0.203832	1.08237	0.0827243	0.15753	35.5516	35.2113	35.4751	35.7684	35.4935	35.6156	35.596	35.6328	35.7094	35.5
Hspb1	Heat shock protein beta-1	P14602		0.579381	2.92499	0.00118853	0.024921	33.5659	33.8621	33.9535	33.2356	32.9608	33.4921	33.2994	33.2553	33.0875	33.1706
Hspb3	Heat shock protein beta-3	Q9QZ57		0.48023	1.71221	0.0193996	0.0740745	27.5144	28.373	27.6955	27.2062	27.4839	27.5216	27.1914	27.512	27.3112	27.439
Hspb7	Heat shock protein beta-7	P35385		0.391206	1.59267	0.0255462	0.0856117	31.9466	32.3336	32.3718	31.9725	31.7668	31.9386	32.093	31.6974	31.4647	31.8498
Hspb8	Heat shock protein beta-8	Q9JK92		0.467678	2.75859	0.00174344	0.0267195	29.8385	29.8061	29.8587	29.4309	29.1715	29.6618	29.2435	29.3009	29.3874	29.3714
Hspbp1	Hsp70-binding protein 1	Q99P31		0.0907986	0.304945	0.495513	0.383731	27.0789	27.1967	27.0625	26.8816	27.1621	27.1527	26.6479	27.1726	27.1155	27.0209
Hspd1	60 kDa heat shock protein, mitochondrial	P63038		-0.339063	1.74495	0.0179908	0.0709446	35.7708	35.2744	35.7206	35.9911	35.9004	35.8025	35.9745	36.0617	35.8503	35.9132
Hspe1	10 kDa heat shock protein, mitochondrial	Q64433		-0.115224	0.184859	0.653343	0.438977	34.1573	33.4315	34.1847	33.9131	34.3893	34.403	34.1648	34.0119	33.2879	34.1081
Hspg2	Basement membrane-specific heparan sulfate proteoglycan core protein	Q05793		-0.116899	0.541197	0.287609	0.291968	32.3231	32.4095	32.1114	32.2487	32.2481	32.3934	32.4523	32.4903	32.4971	32.4576
Hsph1	Heat shock protein 105 kDa	Q61699		0.099236	0.269574	0.537559	0.399444	30.4126	30.0804	30.3958	30.1137	29.8014	30.4899	30.3132	30.4283	30.1681	30.0646
Htatip2	Oxidoreductase HTATIP2	Q9Z2G9		0.165182	0.74856	0.178418	0.235011	28.2265	28.1242	28.2997	27.9371	27.7695	28.1235	28.0946	28.2174	28.0231	28.1961
Htatsf1	HIV Tat-specific factor 1 homolog	Q8BGC0		0.0421154	0.0304197	0.932353	0.518605	25.7329	25.4423	25.5826	25.9311	25.8757	25.6468	23.5177	25.8869	26.1052	25.8431
Htra2	Serine protease HTRA2, mitochondrial	Q9JIY5		-0.470639	2.03524	0.00922059	0.0521818	29.2659	28.8753	29.1407	29.9801	29.4275	29.535	29.3831	29.4867	29.7094	29.4307
Htt	Huntingtin	P42859		0.547778	1.05132	0.088854	0.16214	27.8448	28.5576	28.1333	27.2521	27.3563	27.6998	26.8708	27.8874	28.1919	28.1572
Huwe1	E3 ubiquitin-protein ligase HUWE1	Q7TMY8		-0.0180216	0.0563944	0.878225	0.502842	29.1737	29.3847	29.0213	29.276	29.1968	29.0491	29.1054	29.3899	29.3428	29.1187
Hyou1	Hypoxia up-regulated protein 1	Q9JKR6		0.0803463	0.236211	0.580482	0.414179	29.6151	29.8597	29.2734	29.7532	29.3596	29.5471	29.2874	29.5345	29.5591	29.4758
Hypk	Huntingtin-interacting protein K	Q9CR41		-0.385896	0.738344	0.182665	0.236988	27.1993	26.9229	27.035	27.8215	27.6815	28.0841	27.6101	27.1707	26.8322	26.8677
Iars	Isoleucine--tRNA ligase, cytoplasmic	Q8BU30		0.323442	1.77924	0.0166249	0.0689271	29.8173	30.1106	29.906	29.7013	29.5303	29.6171	29.4109	29.6655	29.8465	29.5767
Iars2	Isoleucine--tRNA ligase, mitochondrial	Q8BIJ6		0.078694	0.245636	0.56802	0.411904	32.138	31.9639	32.528	32.2387	32.1409	31.9983	31.9197	32.2801	32.166	32.1753
Iba57	Putative transferase CAF17 homolog, mitochondrial	Q8CAK1		0.0752488	0.339464	0.457653	0.368137	30.692	30.7201	30.685	30.4332	30.6472	30.6742	30.4735	30.715	30.7331	30.6903
Ica	Inhibitor of carbonic anhydrase	Q9DBD0		-0.0833097	0.282875	0.521344	0.3941	29.4646	29.2298	29.4637	29.3475	29.4628	29.3355	29.3565	29.39	29.5736	29.8195
Icam1	Intercellular adhesion molecule 1	P13597		-0.143236	0.242566	0.57205	0.412404	25.8182	26.6521	25.1932	26.1228	25.9884	26.1048	25.7397	26.0713	26.0983	26.0921
Icam2	Intercellular adhesion molecule 2	P35330		0.0525952	0.116674	0.764409	0.471103	26.35	26.898	26.2876	26.7445	26.3248	26.2393	26.6665	26.1765	26.5846	26.4788
Ict1	Peptidyl-tRNA hydrolase ICT1, mitochondrial	Q8R035		-0.534172	2.89088	0.00128564	0.024921	28.3554	27.9226	28.2181	28.5336	28.869	28.8788	28.7243	28.6282	28.6598	28.603
Ide	Insulin-degrading enzyme	Q9JHR7		0.226758	0.80786	0.155647	0.216244	28.2391	28.3141	28.1623	27.7652	27.8359	27.7647	28.0423	28.2702	28.3608	28.0431
Idh1	Isocitrate dehydrogenase [NADP] cytoplasmic	O88844		-0.400854	1.86878	0.0135276	0.0616313	31.9086	31.5199	31.7241	32.2145	32.0206	31.9652	31.8485	32.2885	32.35	32.1413
Idh2	Isocitrate dehydrogenase [NADP], mitochondrial	P54071		-0.0518528	0.13799	0.727796	0.462199	36.6518	36.0349	36.5876	36.3517	36.6686	36.5033	36.5524	36.3741	36.3131	36.5733
Idh3a	Isocitrate dehydrogenase [NAD] subunit alpha, mitochondrial	Q9D6R2		-0.179541	0.788875	0.162602	0.220932	35.1494	34.77	35.2991	35.2202	35.2736	35.354	35.1949	35.3294	35.1144	35.2799
Idh3g	Isocitrate dehydrogenase [NAD] subunit gamma 1, mitochondrial	P70404		-0.185677	0.815047	0.153092	0.214542	34.5186	34.0832	34.4697	34.3719	34.6034	34.5879	34.4018	34.5668	34.7009	34.5672
Ifi35	Interferon-induced 35 kDa protein homolog	Q9D8C4		0.124136	0.165794	0.682662	0.447685	25.9963	25.9028	24.8677	25.6135	25.4742	25.0185	25.0013	26.198	25.5113	25.4369
Ifit1	Interferon-induced protein with tetratricopeptide repeats 1	Q64282		0.668176	0.845156	0.142838	0.207066	24.1869	24.6701	24.2165	24.0918	22.5003	22.6908	23.7685	24.3372	24.1945	24.2445
Ifit3	Interferon-induced protein with tetratricopeptide repeats 3	Q64345		0.269579	0.827826	0.148653	0.211572	26.0255	26.4786	26.1112	25.8066	25.8821	25.5132	26.3766	26.058	25.981	25.9311
Ifitm3	Interferon-induced transmembrane protein 3	Q9CQW9		0.625494	1.95405	0.011116	0.0562408	26.6339	27.2039	27.2289	26.5341	26.5949	25.8315	26.6491	26.2884	26.2349	26.6444
Igbp1	Immunoglobulin-binding protein 1	Q61249		-0.00591568	0.016017	0.963791	0.527502	28.631	28.4555	28.3307	28.5409	28.4788	28.2856	28.3424	28.6644	28.7283	28.3077
Igf2r	Cation-independent mannose-6-phosphate receptor	Q07113		-0.0563224	0.19326	0.640826	0.435638	28.1786	28.6053	28.1172	28.4906	28.3715	28.2726	28.2511	28.383	28.3607	28.3675
Igh-3	Ig gamma-2B chain C region	P01867		-0.557271	0.888958	0.129134	0.198323	27.5801	29.1477	27.4053	28.7292	28.7723	29.0657	28.4472	28.6497	28.2608	28.2866
Ighg1	Ig gamma-1 chain C region secreted form	P01868		-0.958363	1.01817	0.0959018	0.16865	28.0122	28.1883	27.8606	29.117	30.4416	29.6804	28.4846	27.4521	28.3572	29.3181
Ighm	Ig mu chain C region	P01872		-0.346948	0.308168	0.491849	0.382305	27.9731	29.8946	27.6796	28.7306	28.3955	28.2902	28.8639	30.0821	28.6824	28.9943
Iigp1	Interferon-inducible GTPase 1	Q9QZ85		-0.360337	0.577322	0.264654	0.281331	25.9155	25.9365	26.1256	26.0858	25.8907	25.7668	27.226	26.7764	26.7482	25.9763
Ikbkap	Elongator complex protein 1	Q7TT37		0.176924	0.760894	0.173423	0.23085	26.0254	26.1573	25.8189	25.6238	26.0335	25.6726	25.7629	25.8988	25.975	25.7987
Ikbkg	NF-kappa-B essential modulator	O88522		-0.255141	1.53895	0.0289104	0.0913413	25.6668	25.6805	25.5614	25.7297	25.7394	25.9047	26.0255	25.8754	26.0438	25.9211
Il16	Pro-interleukin-16	O54824		0.527602	1.26191	0.0547135	0.12537	25.2289	25.4958	25.4821	25.1354	24.9486	24.1988	24.4017	25.0735	25.4403	24.9243
Il1rap	Interleukin-1 receptor accessory protein	Q61730		0.163735	0.316757	0.482217	0.377839	26.3801	26.1517	26.1696	26.4259	26.1758	25.3571	25.6889	26.2231	26.2457	26.3742
Il6st	Interleukin-6 receptor subunit beta	Q00560		0.847648	0.579962	0.26305	0.280411	24.5661	24.9607	24.027	20.7211	24.486	23.9994	23.8328	23.9558	24.3114	24.3855
Ilf2	Interleukin enhancer-binding factor 2	Q9CXY6		-0.19917	0.642167	0.227946	0.25933	25.4788	25.4417	25.3972	25.3817	26.0591	25.7615	25.6558	25.3495	25.4609	25.8004
Ilf3	Interleukin enhancer-binding factor 3	Q9Z1X4		0.0536151	0.15407	0.701342	0.453555	27.8497	28.0729	27.9269	27.9168	27.8836	27.9361	27.4583	28.0119	28.1054	27.9612
Ilk	Integrin-linked protein kinase	O55222		0.113857	0.411918	0.38733	0.338714	30.8596	31.0484	30.6367	30.7857	30.7598	30.6123	30.5235	30.6805	31.0054	30.7734
Ilkap	Integrin-linked kinase-associated serine/threonine phosphatase 2C	Q8R0F6		-0.214589	0.728482	0.186861	0.239031	25.2352	25.4811	25.6242	25.8368	25.6531	25.3139	26.0012	25.4805	25.7001	25.6444
Immt	MICOS complex subunit Mic60	Q8CAQ8		-0.262481	0.452369	0.352884	0.322784	34.6272	34.6689	34.8466	35.4926	35.3648	35.5967	34.5166	34.4783	34.6472	34.7408
Impa1	Inositol monophosphatase 1	O55023		-0.0982995	0.314629	0.484586	0.378551	29.5192	29.3805	29.6433	29.9144	29.4766	29.368	29.7871	29.4726	29.744	29.5259
Impact	Protein IMPACT	O55091		0.938727	2.02852	0.00936446	0.0524252	25.6682	26.1811	26.0723	24.6797	25.2628	24.7812	24.1676	25.2222	25.4871	25.6452
Impad1	Inositol monophosphatase 3	Q80V26		0.272991	0.613931	0.243259	0.269587	23.7785	24.4989	24.27	23.5045	24.2569	23.6652	24.2216	24.2401	23.899	23.5789
Impdh2	Inosine-5-monophosphate dehydrogenase 2	P24547		0.0473526	0.120622	0.757491	0.469422	28.7525	28.7734	28.5473	28.7888	28.3209	28.3169	28.6644	28.7462	28.9248	28.7443
Inmt	Indolethylamine N-methyltransferase	P40936		-0.504344	0.269461	0.537699	0.399444	25.3562	23.965	25.5049	26.0458	25.5115	25.9967	25.0717	22.4706	26.5227	26.5057
Inpp1	Inositol polyphosphate 1-phosphatase	P49442		0.0753616	0.215437	0.608924	0.424826	27.8571	28.0719	27.9341	28.2452	27.8223	27.4992	27.9787	27.8753	27.9246	27.8079
Inpp4a	Type I inositol 3,4-bisphosphate 4-phosphatase	Q9EPW0		0.549978	0.557824	0.276806	0.285185	24.5649	24.9442	25.2976	24.923	24.4943	24.9075	22.5229	24.9987	24.6915	24.1612
Inpp5d	Phosphatidylinositol 3,4,5-trisphosphate 5-phosphatase 1	Q9ES52		0.7338	2.01822	0.00958908	0.0526617	24.9223	25.1876	24.2352	24.1	23.8215	24.0232	23.506	24.1904	24.3936	24.3008
Inppl1	Phosphatidylinositol 3,4,5-trisphosphate 5-phosphatase 2	Q6P549		0.295592	1.56107	0.0274746	0.0886746	29.0263	29.3367	28.8865	28.9015	28.7198	28.644	28.8684	28.6859	28.85	28.8434
Insr	Insulin receptor	P15208		-0.229505	0.583073	0.261172	0.279525	26.3775	26.5323	26.0459	26.7806	26.4484	26.1884	26.8474	26.5451	26.8856	26.141
Ipo4	Importin-4	Q8VI75		0.0428574	0.0896714	0.813446	0.485081	25.5468	26.0578	25.3634	26.0553	25.6095	25.5614	25.5132	25.3715	25.7166	25.4645
Ipo5	Importin-5	Q8BKC5		0.355035	0.994067	0.101375	0.173328	28.9543	28.9317	29.512	28.718	28.9182	28.4003	28.3684	29.0381	29.0559	28.9447
Ipo7	Importin-7	Q9EPL8		0.303074	1.48669	0.0326066	0.0968854	27.7866	28.0066	27.7158	27.279	27.4303	27.6467	27.3966	27.6779	27.7059	27.5965
Iqgap1	Ras GTPase-activating-like protein IQGAP1	Q9JKF1		0.506861	2.12062	0.00757502	0.0470528	29.4382	30.093	29.4372	29.0997	29.2338	28.9253	29.1011	29.1445	29.341	29.1995
Irak1	Interleukin-1 receptor-associated kinase 1	Q62406		0.367658	0.348165	0.448575	0.364327	24.6383	23.8107	24.1658	23.7912	24.2607	25.095	22.3276	24.0304	23.9086	23.4473
Irf2bp2	Interferon regulatory factor 2-binding protein 2	E9Q1P8		-0.449386	0.684202	0.206918	0.249764	23.9157	25.2856	24.8665	25.255	25.4547	24.8766	25.4442	24.1902	25.4524	25.2974
Irf3	Interferon regulatory factor 3	P70671		-0.304184	0.677433	0.210168	0.252092	24.9419	25.3618	24.2244	25.299	25.1564	24.7876	24.9119	25.3347	25.4499	25.0887
Irgm1	Immunity-related GTPase family M protein 1	Q60766		0.351954	1.09319	0.0806884	0.156302	26.9757	26.5308	26.9436	26.2315	26.2456	26.521	26.4178	26.9654	26.2001	26.6718
Irgq	Immunity-related GTPase family Q protein	Q8VIM9		-0.0495548	0.101208	0.792122	0.480283	25.8385	25.5746	25.4259	25.293	25.3801	25.5123	26.1334	25.8604	25.6571	25.8014
Irs1	Insulin receptor substrate 1	P35569		-0.0679902	0.0471845	0.897048	0.5095	23.619	23.9962	23.7476	24.5597	23.3229	22.1887	25.0199	23.4409	23.9874	24.4694
Isca1	Iron-sulfur cluster assembly 1 homolog, mitochondrial	Q9D924		-0.0192831	0.0479641	0.895439	0.509293	29.249	28.6828	29.2874	29.0784	28.858	29.1734	29.2424	29.0389	29.0745	29.1808
Isca2	Iron-sulfur cluster assembly 2 homolog, mitochondrial	Q9DCB8		0.134399	0.47992	0.331192	0.31366	29.8233	29.7461	29.9801	29.9111	29.6943	29.7264	29.3764	29.7065	29.6213	29.9719
Iscu	Iron-sulfur cluster assembly enzyme ISCU, mitochondrial	Q9D7P6		-0.149712	0.471803	0.33744	0.316596	29.8867	29.286	29.7587	29.7604	29.8469	29.8487	29.7721	29.9002	29.9662	29.4602
Isg15	Ubiquitin-like protein ISG15	Q64339		0.251988	0.311973	0.487559	0.379533	26.1328	26.1921	26.6626	25.8276	24.9162	26.0909	26.4794	26.3782	26.9001	25.9478
Isoc1	Isochorismatase domain-containing protein 1	Q91V64		-0.280441	0.770374	0.169678	0.227745	28.8798	28.513	28.6715	28.5914	28.9573	28.6729	28.7454	29.1457	29.421	29.246
Isoc2a	Isochorismatase domain-containing protein 2A, mitochondrial	P85094		-0.509363	2.44574	0.00358314	0.0321717	31.2547	30.6668	31.142	31.6964	31.6515	31.558	31.4826	31.5033	31.4824	31.3396
Ist1	IST1 homolog	Q9CX00		0.166438	0.985859	0.10331	0.174642	27.0292	27.1244	26.9679	26.8651	26.8215	26.9872	26.8358	26.7722	27.031	26.8054
Itfg3	Protein ITFG3	Q8C0Z1		-0.490461	1.78443	0.0164275	0.068926	26.2147	26.2378	25.9857	27.0172	26.1063	26.5476	26.8307	26.6946	26.6039	26.6553
Itga1	Integrin alpha-1	Q3V3R4		-0.203576	0.931221	0.11716	0.187338	28.126	28.13	27.9216	28.4049	28.1526	28.126	28.5189	28.1133	28.1607	28.3631
Itga6	Integrin alpha-6	Q61739		0.149602	0.576726	0.265017	0.281331	29.2837	29.4417	29.2177	29.1487	29.1825	28.8342	29.2718	29.0725	29.4314	29.2124
Itga7	Integrin alpha-7	Q61738		0.112271	0.386538	0.410641	0.347931	29.8761	30.4046	29.9779	30.0583	29.8231	29.9195	29.8571	29.9527	30.188	30.0186
Itgb1	Integrin beta-1	P09055		0.229595	1.0586	0.0873772	0.161546	31.3452	31.7286	31.4847	31.46	31.2737	31.1094	31.1314	31.2777	31.4862	31.291
Itgb1bp2	Integrin beta-1-binding protein 2	Q9R000		-0.122991	0.290904	0.511795	0.39157	27.4887	27.2691	27.223	27.6108	27.0404	27.6481	27.0485	27.8054	27.6072	27.389
Itgb2	Integrin beta-2	P11835		0.616076	1.76665	0.017114	0.070159	24.068	24.8306	23.937	23.7704	23.4913	24.089	23.4348	23.5043	23.9306	23.4166
Itgb3	Integrin beta-3	O54890		-0.59174	0.321525	0.476953	0.376012	26.3281	24.8006	23.2852	26.2427	26.2425	23.6015	24.6076	25.2003	27.2081	24.6721
Itgb5	Integrin beta-5	O70309		0.7842	1.74768	0.0178779	0.0709446	25.3569	26.5275	26.1718	25.4093	24.9916	24.627	25.4866	25.1979	25.7867	25.1426
Itih1	Inter-alpha-trypsin inhibitor heavy chain H1	Q61702		0.24931	0.594756	0.25424	0.275593	29.5327	30.3396	29.4606	29.8004	29.6718	29.4898	29.6761	29.1021	29.3761	29.582
Itih2	Inter-alpha-trypsin inhibitor heavy chain H2	Q61703		0.11681	0.439344	0.363627	0.327857	29.7183	30.0473	29.5509	29.8035	29.6484	29.5404	29.7583	29.4988	29.5989	29.7389
Itih3	Inter-alpha-trypsin inhibitor heavy chain H3	Q61704		0.0138871	0.00825325	0.981176	0.531747	28.1322	30.5034	29.6335	29.9119	29.7446	30.4196	29.9738	28.6242	28.106	29.0841
Itih4	Inter alpha-trypsin inhibitor, heavy chain 4	A6X935		0.209029	0.151049	0.706237	0.455046	29.6668	31.6337	31.5292	30.9123	30.5884	31.7108	31.7548	29.8435	29.8334	30.4964
Itpa	Inosine triphosphate pyrophosphatase	Q9D892		-0.223808	0.998981	0.100235	0.172928	29.9773	29.968	29.8442	30.3758	30.0508	29.9742	29.8888	30.3161	30.2171	30.2528
Itsn1	Intersectin-1	Q9Z0R4		-0.0246528	0.060151	0.870661	0.500835	28.6483	29.0692	28.5017	29.007	28.5674	28.7272	28.6321	29.0011	28.6963	28.7196
Itsn2	Intersectin-2	Q9Z0R6		0.102899	0.200272	0.630562	0.43163	25.3326	25.196	24.5763	24.9512	24.8089	25.0695	24.6499	24.534	25.2018	25.3091
Ivd	Isovaleryl-CoA dehydrogenase, mitochondrial	Q9JHI5		-0.275562	1.16639	0.0681731	0.142106	34.2224	33.7226	34.2584	34.3597	34.4794	34.1117	34.2358	34.4217	34.4249	34.3705
Jak1	Tyrosine-protein kinase JAK1	P52332		0.0516028	0.217455	0.606101	0.423843	26.1657	25.9966	25.9658	26.0129	26.0399	26.1091	25.8423	25.8719	26.0849	25.9767
Jam2	Junctional adhesion molecule B	Q9JI59		0.304907	0.244388	0.569655	0.41192	23.7929	24.0564	23.836	21.481	24.1668	23.5387	23.8784	23.7649	24.4078	23.8937
Jmjd7	JmjC domain-containing protein 7	P0C872		-0.122557	0.0861928	0.819987	0.48619	22.4738	23.6607	24.3107	22.5556	24.3523	24.1511	23.6772	24.1489	22.3178	24.027
Jph1	Junctophilin-1	Q9ET80		-0.531926	1.31228	0.0487209	0.119161	24.8123	25.0004	25.077	24.9976	25.1137	25.3912	25.7158	25.4078	26.2707	25.5694
Jph2	Junctophilin-2	Q9ET78		-0.241611	1.60546	0.024805	0.0847523	31.566	31.5066	31.5445	31.8806	31.8207	31.8809	31.5877	31.756	31.7285	31.8101
Jup	Junction plakoglobin	Q02257		0.50148	2.69757	0.00200644	0.0278891	31.2985	31.024	31.4827	30.7373	30.705	30.6961	30.5885	30.7885	30.8786	30.9744
Kalrn	Kalirin	A2CG49		0.418669	0.273043	0.533282	0.398136	24.891	25.1728	24.689	25.479	22.035	24.5529	24.9276	25.7472	24.2032	24.5476
Kank2	KN motif and ankyrin repeat domain-containing protein 2	Q8BX02		-0.197524	1.24265	0.057194	0.128603	28.3943	28.2809	28.4587	28.5498	28.4805	28.5645	28.5791	28.4825	28.7441	28.628
Kank3	KN motif and ankyrin repeat domain-containing protein 3	Q9Z1P7		-0.137144	0.527124	0.297082	0.295629	28.47	28.236	28.3108	28.3528	28.5175	28.2049	28.4061	28.5112	28.7655	28.5746
Kars	Lysine--tRNA ligase	Q99MN1		0.030695	0.109679	0.776821	0.475402	30.7545	30.7605	30.5199	30.7169	30.5162	30.4909	30.6987	30.6654	30.8317	30.6135
Kbp	KIF1-binding protein	Q6ZPU9		0.233567	0.696311	0.201228	0.246441	25.69	25.6735	25.6122	25.6648	25.4075	25.4848	24.8344	25.3463	25.5213	25.7158
Kcmf1	E3 ubiquitin-protein ligase KCMF1	Q80UY2		0.333676	1.28738	0.0515963	0.122395	26.0459	26.3187	26.5503	25.8926	25.9358	26.1329	26.3519	25.9131	25.7768	25.796
Kctd12	BTB/POZ domain-containing protein KCTD12	Q6WVG3		0.138528	0.40016	0.397961	0.343928	26.8572	27.3431	26.8998	27.145	26.8977	26.4783	26.8383	26.8742	26.9912	27.039
Kdelc1	KDEL motif-containing protein 1	Q9JHP7		0.0682932	0.0564936	0.878024	0.502842	23.8335	23.4594	22.9844	23.6438	21.8384	24.1665	23.0437	23.8388	23.1869	23.7842
Kdelc2		G5E897		-0.130368	0.284078	0.519903	0.393752	24.3313	24.8768	24.4677	24.6882	24.4949	24.8867	25.1339	24.4232	24.9022	24.2936
Khdrbs1	KH domain-containing, RNA-binding, signal transduction-associated protein 1	Q60749		-0.238676	0.593554	0.254945	0.275626	28.6437	28.8122	28.3223	29.2304	28.9241	28.848	28.3477	28.6187	29.189	28.6619
Khk	Ketohexokinase	P97328		-0.352638	0.837916	0.145239	0.208768	24.2703	24.3012	24.1513	23.9844	24.7434	24.3855	25.2953	24.6379	24.4662	24.6422
Khsrp	Far upstream element-binding protein 2	Q3U0V1		-0.0149968	0.0435975	0.904487	0.510785	29.1052	29.1093	28.9058	29.2049	29.274	28.8484	28.8397	29.0448	29.1716	29.0021
Kiaa0391	Mitochondrial ribonuclease P protein 3	Q8JZY4		-0.470855	1.00624	0.0985735	0.171395	23.7218	23.944	24.0144	24.7166	23.7695	24.8503	23.7458	24.4908	24.2216	24.7553
Kif13a	Kinesin-like protein KIF13A	Q9EQW7		-0.153963	0.732229	0.185255	0.238725	27.1959	27.0834	27.036	27.1613	27.3598	27.083	27.0946	27.3351	27.4381	27.3417
Kif16b	Kinesin-like protein KIF16B	B1AVY7		0.25121	0.391227	0.406231	0.346524	25.2225	25.254	24.4336	24.329	24.4322	24.0754	24.776	25.3476	24.9411	25.1305
Kif1b	Kinesin-like protein KIF1B	Q60575		-0.0168358	0.0408269	0.910276	0.51156	25.6162	25.6239	25.8908	25.5801	25.3982	25.7191	26.052	25.6012	25.8695	25.8699
Kif1c	Kinesin-like protein KIF1C	O35071		-0.534053	2.50789	0.00310537	0.0310223	26.8348	26.7389	26.5763	27.3219	27.0772	26.9037	27.3145	27.5602	27.3482	27.2295
Kif21a	Kinesin-like protein KIF21A	Q9QXL2		-0.0548315	0.137478	0.728655	0.462199	26.5172	25.9644	25.75	26.1455	26.1429	26.1975	25.885	26.1876	26.1314	26.2343
Kif2a	Kinesin-like protein KIF2A	P28740		-0.341764	0.423014	0.37756	0.334916	24.9751	24.2864	22.8624	24.4401	24.8341	24.0091	24.0926	24.6079	24.4906	24.2071
Kif5b	Kinesin-1 heavy chain	Q61768		0.496438	3.00703	0.000983946	0.0230027	31.4172	31.8039	31.4022	31.1812	31.0142	31.0392	30.9729	30.9869	31.1168	31.0014
Klc1	Kinesin light chain 1	O88447		0.518632	2.05092	0.00889373	0.0516199	28.3803	28.8701	28.196	27.8598	27.8307	27.7681	27.8538	28.1149	28.2639	28.0532
Klc2	Kinesin light chain 2	O88448		0.631114	1.78881	0.0162626	0.0687429	27.2289	27.7435	27.3695	26.8738	26.6566	26.8546	26.0869	27.0468	27.1728	27.0217
Klc4	Kinesin light chain 4	Q9DBS5		0.551129	2.18497	0.00653171	0.0442025	27.8239	28.1375	27.7546	27.2237	27.3469	27.5795	27.559	26.9107	27.2741	27.5855
Klhl31	Kelch-like protein 31	Q8BWA5		0.622817	1.44715	0.0357151	0.101252	26.1111	26.7409	26.0908	25.6076	25.2385	25.7845	25.1325	26.149	26.2399	25.6882
Klhl41	Kelch-like protein 41	A2AUC9		0.511397	1.90796	0.0123607	0.0594357	30.1447	30.7737	30.4336	30.2371	29.8379	29.7242	29.6859	29.8566	30.218	30.015
Klkb1	Plasma kallikrein	P26262		0.0104847	0.0105887	0.975913	0.530545	27.9588	27.8475	27.2736	27.6228	27.631	26.4771	28.2234	27.6407	28.1171	28.0675
Kng1	Kininogen-1	O08677		-0.0839652	0.153347	0.70251	0.454171	31.8504	32.4429	32.3725	32.5931	32.4728	32.1484	32.7548	31.7578	32.1729	32.2415
Kpna1	Importin subunit alpha-5	Q60960		0.240662	0.707164	0.196262	0.243198	27.2732	27.6474	27.5168	26.7455	27.3198	27.3442	27.619	27.3895	27.0533	27.1978
Kpna2	Importin subunit alpha-1	P52293		0.196664	0.792169	0.161373	0.220118	24.8166	25.2622	24.7467	24.5952	24.6395	24.7057	24.9033	24.69	24.7686	24.9139
Kpna3	Importin subunit alpha-4	O35344		0.422789	2.5261	0.00297786	0.0307744	28.858	29.0349	28.9506	28.3283	28.5211	28.4516	28.603	28.6503	28.7282	28.3926
Kpna4	Importin subunit alpha-3	O35343		0.600359	0.968697	0.107474	0.178801	28.8532	29.0308	29.3559	28.3176	27.6103	27.6944	28.9342	29.0742	28.8587	28.868
Kpna6	Importin subunit alpha-7	O35345		0.518861	1.48653	0.0326186	0.0968854	25.6239	25.0576	25.3145	24.7048	24.7203	25.1401	24.1839	25.1893	24.8438	24.9099
Kpnb1	Importin subunit beta-1	P70168		0.14959	0.746485	0.179273	0.235795	31.2966	31.3141	31.2913	31.2599	31.1086	31.1425	30.8784	31.2569	31.2734	31.1382
Kras	GTPase KRas	P32883		-0.083939	0.202876	0.626793	0.430678	26.3294	26.1085	26.3094	26.6023	26.3555	26.2839	26.6534	26.2491	25.8126	26.3746
Ktn1	Kinectin	Q61595		-0.19862	1.12728	0.0745976	0.149329	31.8061	31.6335	31.6364	31.996	31.7229	31.8287	31.881	31.8687	32.0761	31.8609
L2hgdh	L-2-hydroxyglutarate dehydrogenase, mitochondrial	Q91YP0		-0.119832	0.529665	0.295349	0.295291	30.1177	29.9963	30.1173	30.0935	30.1363	30.0936	30.1223	30.2768	30.4952	30.161
L3hypdh	Trans-L-3-hydroxyproline dehydratase	Q9CXA2		-0.227283	0.561436	0.274514	0.284067	26.5876	25.9104	26.8275	26.8711	26.4418	26.327	26.7886	26.8368	26.6341	26.7844
Lace1	Lactation elevated protein 1	Q3V384		-0.261727	0.96504	0.108383	0.179317	31.1022	30.4317	30.993	30.9625	30.9297	31.3043	31.1591	31.0873	31.0945	31.1908
Lactb	Serine beta-lactamase-like protein LACTB, mitochondrial	Q9EP89		-0.270719	1.14385	0.0718036	0.145823	28.3865	28.1484	28.4224	28.4684	28.6467	28.2505	28.5455	28.7964	28.8194	28.6018
Lactb2	Beta-lactamase-like protein 2	Q99KR3		0.0405919	0.197393	0.634756	0.43316	28.6699	28.6067	28.6472	28.5579	28.6817	28.5728	28.5156	28.5536	28.6969	28.6261
Lage3	EKC/KEOPS complex subunit Lage3	Q9CR70		-0.375113	0.230263	0.588487	0.416524	22.554	24.9157	24.8208	25.3045	25.0495	24.7034	24.1856	22.3602	25.1102	24.5904
Lama2	Laminin subunit alpha-2	Q60675		-0.484845	2.85871	0.00138448	0.0253917	32.3775	32.0851	32.0314	32.7431	32.5606	32.4736	32.6794	32.7313	32.7925	32.566
Lama4	Laminin subunit alpha-4	P97927		-0.0488116	0.19133	0.64368	0.436207	29.6262	29.5737	29.322	29.5035	29.4433	29.5686	29.5433	29.5267	29.7538	29.5534
Lama5	Laminin subunit alpha-5	Q61001		-0.112813	0.317497	0.481397	0.377839	26.3501	25.8721	26.0931	26.2475	26.0527	25.9881	26.0685	26.144	26.5006	26.524
Lamb1	Laminin subunit beta-1	P02469		-0.384048	2.13238	0.00737253	0.0470505	32.2063	31.9791	31.7479	32.3882	32.2436	32.2196	32.3253	32.458	32.493	32.4051
Lamb2	Laminin subunit beta-2	Q61292		-0.0154572	0.0524597	0.886217	0.505624	30.583	30.7929	30.4456	30.6619	30.6264	30.5051	30.4689	30.6507	30.7433	30.702
Lamc1	Laminin subunit gamma-1	P02468		-0.280923	1.57325	0.0267148	0.0875637	32.299	32.0873	32.0205	32.5471	32.3171	32.2454	32.3201	32.5121	32.5594	32.4145
Lamp1	Lysosome-associated membrane glycoprotein 1	P11438		0.427536	1.72573	0.018805	0.0723865	27.6296	28.1792	27.8492	27.5587	27.1608	27.3928	27.7427	27.6106	27.4604	27.2835
Lamp2	Lysosome-associated membrane glycoprotein 2	P17047		0.334145	1.36029	0.0436222	0.113492	27.3395	27.6151	27.6887	26.8576	27.2859	27.133	27.0547	27.3017	27.3871	27.4752
Lamtor1	Ragulator complex protein LAMTOR1	Q9CQ22		0.410877	2.09209	0.00808929	0.0493325	28.3554	28.3179	28.7317	27.7991	28.0059	28.1567	28.105	28.0285	28.0623	28.2447
Lamtor2	Ragulator complex protein LAMTOR2	Q9JHS3		-0.106872	0.140974	0.722814	0.461095	25.7297	25.5189	26.6741	25.9941	25.5529	26.7261	26.4079	25.8632	25.774	26.2496
Lamtor3	Ragulator complex protein LAMTOR3	O88653		0.257488	1.40662	0.0392085	0.107804	28.7458	28.4985	28.8784	28.3298	28.3538	28.4388	28.4872	28.5369	28.6165	28.3876
Lamtor5	Ragulator complex protein LAMTOR5	Q9D1L9		0.00363212	0.00603535	0.986199	0.533367	27.6986	27.0741	27.6688	27.49	27.4061	27.7473	26.8471	27.6112	27.5574	27.679
Lancl1	LanC-like protein 1	O89112		-0.0554059	0.0945739	0.804315	0.482719	25.2011	24.8641	25.0811	24.5806	25.2064	25.3677	24.7999	25.6135	25.3464	24.8146
Lancl2	LanC-like protein 2	Q9JJK2		0.275784	0.911897	0.122491	0.192632	25.3586	25.2474	25.7728	25.0349	25.2523	24.7872	25.3064	25.4418	25.37	25.0942
Lap3	Cytosol aminopeptidase	Q9CPY7		0.130707	0.742862	0.180775	0.236732	31.9046	31.809	32.0084	31.7437	31.8117	31.6712	31.8555	31.7807	31.6835	31.8898
Larp1	La-related protein 1	Q6ZQ58		0.0858478	0.0751428	0.841119	0.492741	26.2701	26.7699	25.7323	26.6133	24.6431	26.3727	26.0925	26.3791	26.865	26.2354
Larp4	La-related protein 4	Q8BWW4		0.572359	0.4309	0.370766	0.332001	25.5258	26.0277	25.2047	25.9176	24.8708	25.6732	25.4188	22.5816	25.5074	25.1264
Larp4b	La-related protein 4B	Q6A0A2		-0.40852	0.429129	0.372281	0.332901	24.5567	22.27	24.5962	24.2938	24.2981	24.3389	23.9607	24.5404	23.714	24.3674
Larp7	La-related protein 7	Q05CL8		0.131815	0.131151	0.739348	0.464808	24.901	25.2128	24.4892	24.8013	25.0466	24.8826	23.2098	24.9417	25.0466	25.2226
Lars	Leucine--tRNA ligase, cytoplasmic	Q8BMJ2		0.276512	1.25967	0.0549963	0.125656	28.7698	29.0916	28.7049	28.6387	28.3764	28.4995	28.5851	28.5593	28.8833	28.5101
Lars2	Probable leucine--tRNA ligase, mitochondrial	Q8VDC0		-0.0310728	0.121939	0.755198	0.468958	29.557	29.2396	29.4285	29.3822	29.3988	29.3548	29.4542	29.4811	29.4237	29.5812
Lasp1	LIM and SH3 domain protein 1	Q61792		-0.242648	0.844351	0.143103	0.207187	29.5239	29.2789	28.9853	29.4472	29.6443	29.8823	29.5238	29.3159	29.3631	29.3609
Lbr	Lamin-B receptor	Q3U9G9		-0.597299	1.78648	0.01635	0.0688763	26.7175	26.91	27.2832	28.2822	27.4379	27.4864	27.2995	27.4782	27.6154	27.3734
Lcat	Phosphatidylcholine-sterol acyltransferase	P16301		0.149412	0.18809	0.648499	0.437538	23.7308	23.2996	22.9193	23.0572	23.0262	23.6942	23.5898	23.3786	22.0834	23.3407
Lclat1	Lysocardiolipin acyltransferase 1	Q3UN02		-0.101534	0.301284	0.499707	0.385797	26.8852	27.1156	26.8227	27.1087	26.7714	26.7577	27.2915	26.9641	27.1295	27.276
Lcp1	Plastin-2	Q61233		0.382474	1.10755	0.0780647	0.153857	28.6667	29.7337	29.2234	28.9391	28.736	28.8741	28.7353	28.5678	28.9376	28.9883
Ldb3	LIM domain-binding protein 3	Q9JKS4		0.118263	0.626701	0.23621	0.264441	34.7788	34.6907	34.9147	34.8352	34.7216	34.5945	34.6209	34.5876	34.6544	34.7213
Ldha	L-lactate dehydrogenase A chain	P06151		-0.15067	0.953387	0.11133	0.182009	34.3061	34.439	34.2969	34.5614	34.4293	34.5381	34.53	34.5728	34.4718	34.3825
Ldhb	L-lactate dehydrogenase B chain	P16125		-0.294586	1.01815	0.0959059	0.16865	35.1369	34.4911	35.359	35.3822	35.2837	35.2871	35.3717	35.3115	35.2104	35.1851
Ldhd	Probable D-lactate dehydrogenase, mitochondrial	Q7TNG8		-0.401859	1.30639	0.0493862	0.120193	29.1093	28.4021	28.8351	29.0951	28.9678	28.9885	29.1009	29.4509	29.5762	29.1091
Lemd2	LEM domain-containing protein 2	Q6DVA0		-0.46849	1.26169	0.0547404	0.12537	25.5875	25.2186	24.907	26.1039	25.7581	25.7765	25.7573	25.8132	25.72	25.0143
Lepre1	Prolyl 3-hydroxylase 1	Q3V1T4		1.25387	1.81546	0.0152945	0.0660636	24.049	25.3954	24.3229	23.7522	22.9171	23.6525	24.0394	23.1487	23.8024	22.0343
Letm1	LETM1 and EF-hand domain-containing protein 1, mitochondrial	Q9Z2I0		0.0384197	0.13607	0.731022	0.462199	32.747	32.5875	32.8668	32.727	32.4854	32.6239	32.6245	32.8482	32.7267	32.8318
Lgals1	Galectin-1	P16045		0.415041	1.91171	0.0122544	0.0594357	32.909	33.1069	32.9986	32.8374	32.2229	32.5063	32.6052	32.5812	32.8367	32.5389
Lgals3bp	Galectin-3-binding protein	Q07797		1.07135	1.51665	0.0304337	0.0929509	24.8193	25.4362	25.0976	24.3184	24.5691	24.0062	22.3632	24.3037	24.6604	24.1037
Lgals9	Galectin-9	O08573		0.334234	0.382031	0.414924	0.349772	24.77	25.0163	25.1451	24.6568	24.4529	25.1476	23.1435	24.9915	25.3288	24.7789
Lgalsl	Galectin-related protein	Q8VED9		-0.0649837	0.164437	0.684798	0.447966	25.7698	26.0044	25.8429	26.2412	25.7914	25.5503	26.2014	26.0772	25.7871	25.9129
Lgmn	Legumain	O89017		-0.305428	0.420478	0.379771	0.335742	25.9288	26.8352	25.5907	26.807	25.77	25.7238	26.7879	26.4674	26.9136	26.4959
Lhpp	Phospholysine phosphohistidine inorganic pyrophosphate phosphatase	Q9D7I5		0.087283	0.352117	0.444511	0.36346	28.6847	28.3286	28.5533	28.5146	28.2496	28.5689	28.3131	28.4659	28.4444	28.4879
Lias	Lipoyl synthase, mitochondrial	Q99M04		-0.22278	1.0468	0.0897852	0.16294	28.1194	28.3311	28.168	28.3319	28.2732	28.552	28.7186	28.4961	28.3172	28.3137
Lifr	Leukemia inhibitory factor receptor	P42703		-0.0655669	0.0769111	0.837701	0.49213	27.0214	25.8693	25.8506	26.5549	26.5331	25.5447	26.4113	25.9522	26.3876	26.8048
Limch1	LIM and calponin homology domains-containing protein 1	Q3UH68		0.117381	0.462493	0.344752	0.318859	29.5786	29.8153	29.3127	29.5945	29.3971	29.446	29.4583	29.383	29.5644	29.3173
Limd1	LIM domain-containing protein 1	Q9QXD8		0.196881	0.881351	0.131416	0.20052	27.5432	27.6674	27.3526	27.3711	27.2865	27.1565	27.391	27.2105	27.618	27.2356
Lims1	LIM and senescent cell antigen-like-containing domain protein 1	Q99JW4		-0.00470998	0.0133615	0.969702	0.529082	30.634	30.826	30.3363	30.7283	30.6803	30.3851	30.5524	30.5907	30.6696	30.6178
Lims2	LIM and senescent cell antigen-like-containing domain protein 2	Q91XD2		0.104577	0.259265	0.550472	0.404492	26.3478	26.2488	26.5066	26.741	26.2558	25.8368	26.2056	26.4456	26.1208	26.2366
Lin7c	Protein lin-7 homolog C	O88952		-0.378908	2.08701	0.00818442	0.0496241	28.5336	28.4766	28.1383	28.7246	28.7375	28.6161	28.6373	28.8362	28.8464	28.9344
Lipe	Hormone-sensitive lipase	P54310		-0.384585	1.02122	0.0952311	0.168168	30.1027	29.5154	29.1496	30.4571	30.0206	29.8018	29.8998	30.0274	29.9371	29.6732
Lipt1	Lipoyltransferase 1, mitochondrial	Q8VCM4		0.269678	0.937809	0.115396	0.185935	27.1626	27.3969	27.1057	26.7773	27.072	26.6554	27.135	27.1037	27.2568	26.6641
Lipt2	Putative lipoyltransferase 2, mitochondrial	Q9D009		-0.192231	0.198995	0.632419	0.432163	24.0827	23.6204	23.625	24.1006	24.7593	24.1162	24.3733	24.2772	22.5732	23.5782
Lman1	Protein ERGIC-53	Q9D0F3		-0.0961527	0.332745	0.464788	0.371101	28.7646	29.3149	28.9267	29.0477	29.1831	29.0752	29.0196	29.0307	29.304	29.0273
Lman2	Vesicular integral-membrane protein VIP36	Q9DBH5		0.0324864	0.0850467	0.822154	0.486458	27.4899	27.96	27.406	27.5499	27.3776	27.4991	27.4871	27.7853	27.7434	27.6607
Lmna	Prelamin-A/C	P48678		0.10143	0.573479	0.267006	0.281693	33.017	33.1298	32.9822	33.055	33.0359	32.8763	32.9041	32.8919	32.9172	32.9106
Lmnb1	Lamin-B1	P14733		-0.168337	0.790557	0.161973	0.22065	31.0285	30.9503	31.0126	31.287	31.274	30.9439	31.0421	31.0247	31.342	31.2446
Lmnb2	Lamin-B2	P21619		-0.232882	1.16149	0.0689455	0.142743	29.0549	28.9461	28.8722	29.0816	29.2005	28.9042	29.2187	29.2654	29.398	29.2659
Lmod2	Leiomodin-2	Q3UHZ5		-1.70371	0.659202	0.219178	0.256524	23.1376	23.3924	25.7072	23.9781	22.9783	28.6448	29.2033	25.4755	24.6464	25.5532
Lmtk2	Serine/threonine-protein kinase LMTK2	Q3TYD6		-0.0268481	0.056893	0.877217	0.502676	23.8789	23.8782	24.3582	23.8181	23.8422	24.3575	23.839	24.2398	24.0309	24.3294
Lnp	Protein lunapark	Q7TQ95		-0.122892	0.400065	0.398048	0.343928	27.5304	27.3002	27.5776	27.9453	27.5729	27.2755	27.6153	27.5813	27.7021	27.4536
Lnpep	Leucyl-cystinyl aminopeptidase	Q8C129		0.0268542	0.0761225	0.839223	0.492473	29.0739	29.029	29.3048	29.0063	28.9702	29.2101	28.9677	29.4304	29.2191	28.9596
Loh12cr1	Loss of heterozygosity 12 chromosomal region 1 protein homolog	Q9D920		0.546715	3.08336	0.000825349	0.0216246	26.4202	26.3181	26.7424	25.928	26.0539	25.7709	25.9986	25.8164	25.9844	26.0757
Lonp1	Lon protease homolog, mitochondrial	Q8CGK3		0.292251	1.67005	0.0213773	0.0774562	33.3322	33.4858	33.7093	33.1694	33.2166	33.1192	33.0792	33.3145	33.2679	33.3511
Lonp2	Lon protease homolog 2, peroxisomal	Q9DBN5		0.0210132	0.0341653	0.924346	0.51538	25.4605	24.7961	24.741	25.098	24.7842	24.7932	24.5427	24.9771	25.1678	25.484
Lpl	Lipoprotein lipase	P11152		-0.227816	1.52096	0.0301329	0.092827	30.4108	30.4672	30.6906	30.8025	30.7331	30.6607	30.7985	30.7268	30.7907	30.7426
Lpp	Lipoma-preferred partner homolog	Q8BFW7		0.44465	2.6419	0.00228085	0.029328	30.1082	30.2732	29.909	29.6894	29.6425	29.6411	29.4494	29.6014	29.7188	29.8224
Lrba	Lipopolysaccharide-responsive and beige-like anchor protein	Q9ESE1		0.034646	0.0398499	0.912326	0.51194	28.0778	27.0601	27.5885	28.5348	27.5406	27.2109	27.1011	27.3678	27.3194	27.7113
Lrpap1	Alpha-2-macroglobulin receptor-associated protein	P55302		0.306705	1.4243	0.0376441	0.104878	29.9222	30.2557	29.8401	29.6796	29.6053	29.9158	29.5011	29.846	29.7829	29.5645
Lrpprc	Leucine-rich PPR motif-containing protein, mitochondrial	Q6PB66		-0.297837	1.51657	0.0304389	0.0929509	33.9027	33.4001	33.7403	33.9449	33.9138	33.871	33.9409	34.1075	34.1181	33.9558
Lrrc1	Leucine-rich repeat-containing protein 1	Q80VQ1		0.12193	0.365112	0.431407	0.357583	25.7552	25.4959	25.8917	25.7352	25.7932	25.4761	25.1762	25.5757	25.7692	25.6208
Lrrc20	Leucine-rich repeat-containing protein 20	Q8CI70		-0.138734	0.470677	0.338316	0.316601	26.8925	26.761	26.6598	26.8064	26.7414	26.6465	27.2933	26.9583	26.919	27.004
Lrrc40	Leucine-rich repeat-containing protein 40	Q9CRC8		0.19717	0.762127	0.172931	0.230342	25.5799	25.5152	25.3678	25.5277	25.4024	25.3582	25.4137	24.913	25.2608	25.1575
Lrrc47	Leucine-rich repeat-containing protein 47	Q505F5		0.0170789	0.0578548	0.875276	0.502228	28.6704	28.7792	28.4622	28.5831	28.6169	28.621	28.6717	28.4265	28.7986	28.6237
Lrrc57	Leucine-rich repeat-containing protein 57	Q9D1G5		-0.261298	0.584408	0.260371	0.279285	26.6803	26.8295	26.4492	27.1327	26.283	26.8738	26.873	26.8776	27.537	26.8229
Lrrc59	Leucine-rich repeat-containing protein 59	Q922Q8		0.384251	1.36857	0.0427984	0.112863	28.3419	28.8351	28.7615	28.4272	27.8731	27.9886	28.3734	28.2708	28.4712	28.429
Lrrfip2	Leucine-rich repeat flightless-interacting protein 2	Q91WK0		-0.802905	0.393067	0.404513	0.346524	21.5983	24.2153	23.7796	24.4151	20.9232	24.7463	26.0326	23.8624	24.0884	23.9367
Lsm1	U6 snRNA-associated Sm-like protein LSm1	Q8VC85		0.289761	0.792735	0.161163	0.219975	23.8253	23.5176	23.9874	23.8455	23.7541	23.6676	23.2459	23.0456	23.2382	23.6122
Lsm12	Protein LSM12 homolog	Q9D0R8		-0.258846	0.823942	0.149988	0.21232	27.4584	27.6002	27.1557	27.2105	27.8323	27.7072	27.4885	27.7259	27.6925	27.9882
Lsm14a	Protein LSM14 homolog A	Q8K2F8		-0.239957	0.592565	0.255526	0.275895	25.6295	25.7401	25.1539	25.5707	25.8366	25.6353	25.5199	25.6208	26.3936	25.6578
Lsm2	U6 snRNA-associated Sm-like protein LSm2	O35900		-0.152349	0.557781	0.276834	0.285185	27.3684	27.1189	26.979	27.4478	27.3546	27.3586	26.9468	27.3788	27.4414	27.2265
Lsm3	U6 snRNA-associated Sm-like protein LSm3	P62311		-0.37362	0.427152	0.37398	0.333432	26.7821	25.3962	26.0427	25.7164	26.5216	26.2817	25.5435	26.8806	27.0784	27.1087
Lsm4	U6 snRNA-associated Sm-like protein LSm4	Q9QXA5		0.0636282	0.161344	0.689694	0.449506	27.0585	26.5982	27.091	26.8406	26.8839	26.8328	26.4313	26.9117	27.0503	27.0153
Lsm5	U6 snRNA-associated Sm-like protein LSm5	P62322		-0.88867	0.711272	0.194414	0.242461	22.3373	25.8808	25.1575	25.4843	24.7862	25.2102	24.5687	25.4731	25.9155	25.9925
Lsm6	U6 snRNA-associated Sm-like protein LSm6	P62313		0.0898883	0.17831	0.66327	0.441174	26.9496	26.8749	27.2113	27.4344	26.7496	26.7866	26.881	26.3872	27.2083	27.0073
Lsm7	U6 snRNA-associated Sm-like protein LSm7	Q9CQQ8		-0.0290159	0.0629584	0.865051	0.498835	26.0293	26.0187	25.794	25.8406	25.527	25.9427	26.1977	26.3942	25.9699	25.9625
Lsm8	U6 snRNA-associated Sm-like protein LSm8	Q6ZWM4		0.102231	0.211631	0.614283	0.425874	25.951	25.9789	25.3641	25.2541	25.5662	25.3493	25.9461	25.7157	25.9427	25.8631
Lsp1	Lymphocyte-specific protein 1	P19973		-0.0788099	0.101344	0.791874	0.480271	24.5935	25.2287	24.63	25.5896	24.2016	24.9919	25.4133	24.8163	24.447	24.8137
Lta4h	Leukotriene A-4 hydrolase	P24527		0.232387	1.15325	0.0702667	0.144097	30.6805	30.8098	30.9112	30.3285	30.5018	30.5207	30.5651	30.5588	30.8222	30.6797
Ltf	Lactotransferrin	P08071		1.08382	0.57509	0.266017	0.281427	23.8517	27.5715	28.0012	26.7892	24.8848	25.8012	26.5565	25.6884	24.2726	23.7439
Luc7l2	Putative RNA-binding protein Luc7-like 2	Q7TNC4		-0.138851	0.402319	0.395987	0.343083	28.0603	28.2206	28.0789	28.6602	28.4245	28.1834	27.9282	28.308	28.3394	27.9679
Luc7l3	Luc7-like protein 3	Q5SUF2		-0.0917433	0.198141	0.633663	0.432591	26.6	26.1928	26.417	26.6431	26.4452	26.4443	25.8805	26.8469	26.5872	26.6181
Lum	Lumican	P51885		-0.0852736	0.216108	0.607984	0.424594	29.8444	29.8084	29.699	30.2334	29.9555	29.7354	29.4837	29.7101	30.1747	29.7916
Luzp1	Leucine zipper protein 1	Q8R4U7		1.25684	1.07233	0.0846583	0.159	25.3384	25.83	24.7666	24.8841	24.4511	24.3259	24.8899	22.7243	22.0067	25.1018
Lxn	Latexin	P70202		0.51783	1.32014	0.0478475	0.118371	25.3043	26.0697	25.192	24.9223	24.5207	24.7449	25.4073	25.163	25.2829	24.9883
Ly6c1	Lymphocyte antigen 6C1	P0CW02		-0.298822	0.729625	0.18637	0.239031	27.2255	27.3842	27.1112	27.7366	27.6163	27.6619	26.8945	27.1916	27.7092	27.9638
Lyn	Tyrosine-protein kinase Lyn	P25911		0.217409	0.191288	0.643742	0.436207	25.4225	25.4739	25.2686	25.5838	25.5817	25.3574	23.2862	25.5407	25.7088	25.1376
Lypla1	Acyl-protein thioesterase 1	P97823		0.0732612	0.141907	0.721262	0.461064	30.4679	30.2732	30.9337	30.4066	30.5873	30.6028	29.8705	30.7596	30.6545	30.5138
Lypla2	Acyl-protein thioesterase 2	Q9WTL7		-0.31059	1.04739	0.0896621	0.162858	28.1775	28.0392	28.0847	28.8803	27.947	28.2973	28.4194	28.4972	28.3503	28.4856
Lyrm4	LYR motif-containing protein 4	Q8K215		-0.424518	1.26511	0.0543113	0.125207	29.0802	28.9626	28.8289	29.7957	29.1055	29.4274	29.3909	29.2705	29.7938	28.8885
Lyrm5	LYR motif-containing protein 5	Q91V16		-0.23766	0.916517	0.121194	0.191455	29.7766	29.4932	29.7545	30.3312	29.6969	29.7419	29.9591	29.8405	29.8834	29.9341
Lyrm7	Complex III assembly factor LYRM7	Q9DA03		-0.287343	0.999064	0.100216	0.172928	30.053	29.4879	29.428	29.8198	30.0322	29.916	29.9321	30.0276	29.6566	30.221
Lyrm9	LYR motif-containing protein 9	Q3UN90		-0.301053	1.28324	0.0520908	0.122615	26.7846	26.7438	26.556	27.1664	26.9702	26.9658	27.3312	26.7802	27.0217	26.7356
Lyve1	Lymphatic vessel endothelial hyaluronic acid receptor 1	Q8BHC0		-0.0101859	0.00844017	0.980753	0.531747	22.9581	23.752	23.5477	23.0562	22.8636	23.2919	24.609	23.9636	23.7626	22.4594
Lyz2	Lysozyme C-2	P08905		0.18228	0.509837	0.309145	0.302939	25.4482	25.5915	25.875	25.1514	25.7464	25.1899	25.6484	25.5106	25.7231	25.2216
Lzic	Protein LZIC	Q8K3C3		-0.050001	0.138916	0.726246	0.461551	29.5177	29.3004	29.2749	29.5206	29.4686	29.3577	28.9616	29.5259	29.5441	29.5217
Lztfl1	Leucine zipper transcription factor-like protein 1	Q9JHQ5		0.170131	0.950612	0.112044	0.182638	27.6679	27.3789	27.4443	27.1888	27.3054	27.4105	27.4048	27.2464	27.3454	27.3873
M6pr	Cation-dependent mannose-6-phosphate receptor	P24668		-0.33504	1.07866	0.0834335	0.157973	25.3316	25.6744	25.3365	26.1865	25.4154	25.6322	25.633	25.9207	26.0621	25.6277
Macf1	Microtubule-actin cross-linking factor 1	Q9QXZ0		0.263333	1.06294	0.0865087	0.160891	30.2277	30.5502	30.0443	30.1332	29.8302	29.9242	29.9688	29.9776	30.3273	29.9137
Macrod1	O-acetyl-ADP-ribose deacetylase MACROD1	Q922B1		-0.212334	0.657288	0.220146	0.257293	33.0126	32.5076	32.6504	32.7815	33.1993	32.9148	32.5129	33.0056	33.0191	33.1177
Maged1	Melanoma-associated antigen D1	Q9QYH6		0.420694	0.455926	0.350005	0.321625	24.0807	24.2866	23.5364	22.0448	23.5799	23.8917	23.4416	23.305	24.1534	24.414
Magoh	Protein mago nashi homolog	P61327		0.179465	0.400969	0.39722	0.34378	25.3845	25.006	25.5206	25.7807	25.0186	24.7485	24.9247	25.068	25.1409	25.188
Man2b1	Lysosomal alpha-mannosidase	O09159		-0.0736284	0.169552	0.676781	0.44522	26.264	26.3606	26.2864	26.4528	26.6651	25.8338	26.2803	26.3321	26.3578	26.7193
Man2c1	Alpha-mannosidase 2C1	Q91W89		0.614212	0.478322	0.332413	0.313986	25.1426	25.344	24.7059	24.9721	24.9981	22.8302	22.8418	24.9343	25.5317	25.0416
Manba	Beta-mannosidase	Q8K2I4		-0.23529	0.325783	0.472299	0.373756	23.8759	24.3819	24.6612	24.5714	25.1399	23.442	24.4772	24.6041	24.8853	24.6716
Manf	Mesencephalic astrocyte-derived neurotrophic factor	Q9CXI5		0.11018	0.312638	0.486813	0.379462	28.8344	28.8748	28.5034	28.8897	28.4901	28.3958	28.9636	28.4079	28.6157	28.6289
Maoa	Amine oxidase [flavin-containing] A	Q64133		0.158534	0.116356	0.764969	0.471173	24.9391	24.5301	24.8128	23.1195	25.2804	25.2976	24.9619	23.3191	25.3403	24.8961
Map1b	Microtubule-associated protein 1B	P14873		0.945675	1.41337	0.0386041	0.106572	26.2363	28.2519	26.1745	26.1338	25.8573	25.6269	25.5636	25.9056	26.396	26.1099
Map1lc3a	Microtubule-associated proteins 1A/1B light chain 3A	Q91VR7		0.178975	0.301285	0.499707	0.385797	26.5779	26.8224	26.3051	26.3387	26.0026	26.8601	26.9783	26.1627	26.5863	25.7978
Map1lc3b	Microtubule-associated proteins 1A/1B light chain 3B	Q9CQV6		0.160925	0.616449	0.241853	0.268171	26.3103	25.8	26.0088	25.7723	25.9705	26.0538	25.9265	25.9532	25.6516	25.8235
Map1s	Microtubule-associated protein 1S	Q8C052		0.152259	0.391487	0.405988	0.346524	26.2248	26.5165	26.7335	26.397	26.4595	26.071	26.2811	26.3059	26.8224	26.0384
Map2k1	Dual specificity mitogen-activated protein kinase kinase 1	P31938		0.299715	0.942214	0.114232	0.184549	28.883	29.235	28.7557	28.2521	28.7779	28.8098	28.4321	28.8439	28.5152	28.9764
Map2k2	Dual specificity mitogen-activated protein kinase kinase 2	Q63932		0.224828	1.0525	0.0886135	0.16214	27.3602	27.5959	27.6562	27.2787	27.5673	27.1647	27.348	27.1542	27.4519	27.2232
Map2k3	Dual specificity mitogen-activated protein kinase kinase 3	O09110		0.105802	0.443098	0.360497	0.326469	27.4383	27.5182	27.3985	27.4176	27.2748	27.0617	27.2774	27.4635	27.4906	27.4356
Map2k4	Dual specificity mitogen-activated protein kinase kinase 4	P47809		-0.132311	0.43903	0.36389	0.32792	28.9278	28.9115	28.5959	28.7436	28.6859	28.9444	29.1308	28.8993	29.2383	28.966
Map2k6	Dual specificity mitogen-activated protein kinase kinase 6	P70236		-0.745647	1.05652	0.0877969	0.161994	24.4799	23.1512	24.3313	24.9167	25.0442	24.6971	23.4364	24.7481	25	25.2892
Map3k5	Mitogen-activated protein kinase kinase kinase 5	O35099		0.327685	0.425664	0.375263	0.333867	26.6998	26.5335	27.5102	26.663	26.1746	26.2275	27.852	26.4964	26.2989	26.3952
Map4	Microtubule-associated protein 4	P27546		0.33366	1.33568	0.0461656	0.115977	32.1576	32.5689	31.9908	31.9301	31.6844	31.8122	31.8792	31.8872	32.2424	31.9025
Map4k4	Mitogen-activated protein kinase kinase kinase kinase 4	P97820		0.018615	0.0384585	0.915254	0.512709	25.9062	26.171	25.4654	25.9158	25.7188	25.434	25.9058	25.8136	25.9318	26.0826
Map4k5	Mitogen-activated protein kinase kinase kinase kinase 5	Q8BPM2		0.0275914	0.0414198	0.909034	0.510999	23.7997	24.1803	23.7084	23.42	23.8503	23.6132	23.9048	23.5093	24.4674	24.3147
Map7d1	MAP7 domain-containing protein 1	A2AJI0		-0.071649	0.210133	0.616406	0.426592	29.0199	29.0218	29.1404	29.3119	29.0569	28.7466	29.0896	29.4251	29.2293	29.0672
Mapk1	Mitogen-activated protein kinase 1	P63085		0.213812	0.823255	0.150226	0.212377	28.9811	29.1953	29.0675	28.9215	28.6228	28.6172	29.2018	28.9577	28.9797	28.7718
Mapk12	Mitogen-activated protein kinase 12	O08911		-0.508605	0.946362	0.113146	0.183529	25.4024	25.356	25.0853	26.4596	25.8466	24.7982	25.5633	26.0377	26.1429	25.6805
Mapk14	Mitogen-activated protein kinase 14	P47811		-0.482388	1.86214	0.0137361	0.0617062	27.967	27.5178	27.8689	28.2595	28.1209	28.15	27.9964	28.6556	28.5307	28.1558
Mapk3	Mitogen-activated protein kinase 3	Q63844		0.399825	2.60525	0.00248172	0.0300488	27.597	27.6808	27.6805	27.1561	27.1523	27.1211	27.2896	27.4848	27.3145	27.2524
Mapk8ip3	C-Jun-amino-terminal kinase-interacting protein 3	Q9ESN9		0.244191	0.400308	0.397825	0.343928	27.5057	28.6664	28.1883	27.7254	27.0807	28.1644	28.0849	27.9659	28.0374	28.0729
Mapk9	Mitogen-activated protein kinase 9	Q9WTU6		-0.150865	0.40121	0.397	0.34373	26.1343	26.3353	26.5992	26.0903	26.6594	26.4741	26.3569	26.8477	26.7339	26.3876
Mapkapk2	MAP kinase-activated protein kinase 2	P49138		0.0631518	0.338737	0.45842	0.368472	28.3789	28.3662	28.4586	28.4341	28.3283	28.2516	28.319	28.3966	28.3389	28.2981
Mapkapk3	MAP kinase-activated protein kinase 3	Q3UMW7		-0.309937	0.247577	0.565488	0.410663	24.7144	23.4953	24.1828	24.8785	24.543	24.8094	22.4128	24.7373	25.1137	24.5909
Mapre1	Microtubule-associated protein RP/EB family member 1	Q61166		0.0556196	0.124294	0.751114	0.468703	29.4627	29.7751	29.4254	29.8569	29.1669	29.2874	29.4946	29.5719	29.8235	29.2903
Mapre2	Microtubule-associated protein RP/EB family member 2	Q8R001		0.341918	2.51505	0.00305458	0.0309571	30.5902	30.5419	30.6147	30.1553	30.3688	30.1649	30.2375	30.1757	30.3645	30.2155
Mapre3	Microtubule-associated protein RP/EB family member 3	Q6PER3		0.150036	0.597569	0.252599	0.274429	28.3379	28.4044	28.286	28.4176	28.0584	27.8999	28.0958	28.2383	28.3822	28.2566
Mapt	Microtubule-associated protein tau	P10637		0.194364	1.1991	0.0632273	0.136045	31.2256	31.0253	30.9862	30.9343	30.9183	30.7087	30.9225	30.9041	30.9138	30.891
Marc2	Mitochondrial amidoxime reducing component 2	Q922Q1		-0.0643801	0.26907	0.538182	0.399606	28.9758	29.1005	29.1879	29.2981	29.2226	29.0887	28.9552	29.151	29.246	29.1056
Marcks	Myristoylated alanine-rich C-kinase substrate	P26645		0.0480847	0.127396	0.745768	0.467061	27.9013	28.4423	28.0643	28.2868	27.967	27.8912	27.9324	28.0295	28.2863	28.2221
Mark2	Serine/threonine-protein kinase MARK2	Q05512		-0.202314	1.04073	0.0910477	0.16452	26.3815	26.1097	26.3446	26.4153	26.3546	26.4342	26.452	26.667	26.6475	26.396
Mars	Methionine--tRNA ligase, cytoplasmic	Q68FL6		0.135518	0.573122	0.267226	0.281693	29.22	29.3232	29.4101	29.1819	29.064	29.0709	28.9525	29.3046	29.3287	29.3733
Mars2	Methionine--tRNA ligase, mitochondrial	Q499X9		-0.159034	0.497812	0.317825	0.307121	27.1493	27.0501	27.6956	27.2817	27.3912	27.5942	27.303	27.6729	27.5517	27.4067
Mast2	Microtubule-associated serine/threonine-protein kinase 2	Q60592		-0.915493	0.928652	0.117855	0.18802	25.8988	24.8625	22.5198	25.4416	25.2104	25.4884	25.4596	25.3687	25.246	25.183
Mast4	Microtubule-associated serine/threonine-protein kinase 4	Q811L6		0.570243	1.45825	0.0348136	0.0999108	26.2052	26.4116	25.2723	25.7203	24.9539	25.5161	25.4248	25.3355	25.4819	25.317
Mat2a	S-adenosylmethionine synthase isoform type-2	Q3THS6		-0.0191952	0.065344	0.860312	0.49761	29.1995	29.3173	28.9771	29.2324	29.2258	29.3424	29.058	29.2476	29.0841	29.0967
Mat2b	Methionine adenosyltransferase 2 subunit beta	Q99LB6		-0.0417372	0.131369	0.738977	0.464725	28.5071	28.809	28.3368	28.7431	28.5319	28.4888	28.4279	28.6255	28.7448	28.587
Matr3	Matrin-3	Q8K310		-0.373284	2.13005	0.00741227	0.0470528	27.9798	28.2512	28.133	28.4987	28.3274	28.484	28.7497	28.5101	28.544	28.3483
Mavs	Mitochondrial antiviral-signaling protein	Q8VCF0		-0.350514	1.68702	0.0205582	0.0759306	28.5213	28.4265	28.5774	29.2024	28.9666	28.6761	28.8407	28.8515	28.6103	28.8645
[truncated: 1,916 more rows]

## Sheet: Legends
Header	Legend
Gene name	Name of the gene
Protein name	Name of the protein
Protein ID	Unique protein identifier from Uniprot, which identification is based on.
Significant Proteins	up- or downregulated protein in response to heart failure, based on volcano plot analysis comparing TAC Vh mice to SHAM Vh mice. (adjuested P-value < 0.05 and fold change > 1.5)
logFC (TAC Vh vs SHAM Vh)	Logarithmized ratios of average protein intensities in TAC Vh mice compared to SHAM Vh mice
-log10 Pvalue	Negative log10 of t-test based p-values comparing protein intensities in TAC Vh mice compared to SHAM Vh mice
p.mod	moderated p-value corresonding to the moderated t-statistic based on LIMMA package
q.mod	adjusted P-values corresponsing to the moderated t-statistic based on LIMMA package
Exp-14	label free quantification (LFQ) based protein intensity in log2 from mouse 14, TAC Vh
Exp-17	label free quantification (LFQ) based protein intensity in log2 from mouse 17, TAC Vh
Exp-2	label free quantification (LFQ) based protein intensity in log2 from mouse 2, TAC Vh
Exp-11	label free quantification (LFQ) based protein intensity in log2 from mouse 11, SHAM Vh
Exp-13	label free quantification (LFQ) based protein intensity in log2 from mouse 13, SHAM Vh
Exp-19	label free quantification (LFQ) based protein intensity in log2 from mouse 19, SHAM Vh
Exp-21	label free quantification (LFQ) based protein intensity in log2 from mouse 21, SHAM Vh
Exp-25	label free quantification (LFQ) based protein intensity in log2 from mouse 25, SHAM Vh
Exp-28	label free quantification (LFQ) based protein intensity in log2 from mouse 28, SHAM Vh
Exp-29	label free quantification (LFQ) based protein intensity in log2 from mouse 29, SHAM Vh
