# Supplementary material for: Beta-blocker/ACE inhibitor therapy differentially impacts the steady state signaling landscape of failing and non-failing hearts
Source: Sci Rep. 2022 Mar 19;12:4760. doi: 10.1038/s41598-022-08534-0 (PMC8934364; doi:10.1038/s41598-022-08534-0)
Supplement: Supplementary file 6 — Supplementary Information 6. [file 41598_2022_8534_MOESM6_ESM.xlsx]

## Sheet: Phospho TAC Vh vs SHAM Vh
Gene name	Protein Name	Amino acid position	Significant peptides	Phospho peptide	Protein ID	logFC(TAC Vh vs SHAM Vh)	p.mod	q.mod	-log10 p-value	Localization probability	Multiplicity	Sequence window	Exp-2	Exp-14	Exp-17	Exp-11	Exp-13	Exp-19	Exp-21	Exp-25	Exp-29
Srrm2	Serine/arginine repetitive matrix protein 2	1269	Down in TAC Vh	AAETPAVASCWSGPQVS(1)PEHK	Q8BTI8	-2.0135	0.0448053	0.383562	1.34867	1	___1	AETPAVASCWSGPQVSPEHKELSHSPPRENS	2.2173	-2.39779	1.3826	3.0507	1.935	2.6043	2.4893	2.654	1.75195
Inpp5j	Phosphatidylinositol 4,5-bisphosphate 5-phosphatase A	266;279	Down in TAC Vh	AAGPAT(0.012)S(0.988)PPR	P59644	-1.95657	0.0107471	0.313932	1.96871	0.987821	___2	DKCLYTPERAAGPATSPPRAQAFSDPRLSPS	-2.86854	-3.2785	-3.25849	-1.0441	-0.0615	-2.6529	-2.12701	-1.0581	-0.12805
Slc16a1	Monocarboxylate transporter 1	477	Down in TAC Vh	AAQS(1)PQQHSSGDPTEEESPV	P53986	-4.12223	2.31e-06	0.0102036	5.63639	0.999995	___1	TDVDEKPKETMKAAQSPQQHSSGDPTEEESP	-1.95759	-3.03907	-2.68685	1.3652	1.6828	1.0282	1.3196	1.845	2.12555
Igbp1	Immunoglobulin-binding protein 1	4	Down in TAC Vh	AAS(1)EDELLLPR	Q61249	-1.72307	0.00351401	0.249397	2.4542	1	___1	____________MAASEDELLLPRLPELFET	-4.24203	-3.16137	-3.33589	-1.7701	-1.068	-1.7334	-2.49148	-1.97664	-2.10055
Pkp4	Plakophilin-4	280	Down in TAC Vh	AASPYS(0.007)QRPAS(0.955)PT(0.038)AVRR	Q68FH0	-2.0788	0.0126129	0.314009	1.89919	0.955342	___1	LPAQRAASPYSQRPASPTAVRRVGSVTSRQT	-0.4356	-3.8415	-3.39094	-0.4508	-0.3088	-0.1169	-0.4912	-0.7	-0.79555
Acot1	Acyl-coenzyme A thioesterase 1	56	Down in TAC Vh	ADS(1)HGELDLAR	O55137	-2.87748	0.0160827	0.328235	1.79364	1	___1	EKGALFRAHARYRADSHGELDLARTPALGGS	1.8317	1.33555	-3.44666	2.8526	3.0305	3.2275	2.4072	2.9753	2.21295
Mprip	Myosin phosphatase Rho-interacting protein	292	Down in TAC Vh	AEEQLPPLLSPPS(0.978)PS(0.017)T(0.004)PHS(0.001)R	P97434	-2.62121	0.00131289	0.165479	2.88177	0.978195	___1	DLRAEEQLPPLLSPPSPSTPHSRRSQVIEKF	-3.40681	-2.68429	-3.32523	-0.027	-0.2404	0.1299	-0.4681	-2.40783	-0.09195
Sphk2	Sphingosine kinase 2	364;379	Down in TAC Vh	AKS(1)ELVLAPAPAPAAT(0.038)HS(0.962)PLHR	Q9JIA7	-1.90826	0.0434153	0.383562	1.36236	1	___2	EPALPIPGHSLPRAKSELVLAPAPAPAATHS	-2.7016	-3.78401	-3.28924	-0.4495	-0.569	-2.43765	-3.85925	-0.1411	-0.64365
Mepce	7SK snRNA methylphosphate capping enzyme	188;192	Down in TAC Vh	ALNAET(1)PKS(0.023)S(0.977)PLPAK	Q8K3A9	-2.16583	0.0385393	0.379783	1.4141	0.976536	___2	DEEVSRALNAETPKSSPLPAKGRDPVEILIP	-2.87407	-2.51391	-2.7996	0.8772	-3.07709	-0.0051	0.3169	-2.29402	0.80195
Scn5a	Sodium channel protein type 5 subunit alpha	516	Down in TAC Vh	ALNQLSLTHGLS(1)R	Q9JJV9	-2.03903	0.00799123	0.313932	2.09739	0.999676	___1	DGPRALNQLSLTHGLSRTSMRPRSSRGSIFT	-3.07505	-0.92005	-0.4817	0.5074	-0.1478	1.3601	0.8803	0.6278	0.05275
Ppp1r3f	Protein phosphatase 1 regulatory subunit 3F	545	Down in TAC Vh	ALNS(1)ALAEEITLHYAR	Q9JIG4	-1.95376	0.0109136	0.313932	1.96203	1	___1	RDLILKWPGPERALNSALAEEITLHYARLGC	-3.07861	-0.20505	-0.9	-0.1407	0.6045	1.0052	1.1162	0.5072	0.26285
Hadha	Trifunctional enzyme subunit alpha, mitochondrial	419	Down in TAC Vh	ALT(0.001)S(0.999)FER	Q8BMS1	-2.05951	0.00484508	0.27879	2.3147	0.999194	___1	VFKGLNDKVKKKALTSFERDSIFSNLIGQLD	-3.05736	-1.82984	-0.3428	0.2046	0.1997	-0.0842	0.4903	0.1922	0.89445
Crhr2	Corticotropin-releasing factor receptor 2	392;401	Down in TAC Vh	AMS(1)IPT(0.001)S(0.003)PT(0.006)RIS(0.982)FHS(0.008)IK	Q60748	-2.48189	0.0190451	0.328235	1.72022	0.981809	___2	PVARAMSIPTSPTRISFHSIKQTAAV_____	-1.53774	-3.04134	-4.53285	-0.6681	-0.2208	-3.21517	0.2956	0.2644	0.21155
Pnpla2	Patatin-like phospholipase domain-containing protein 2	406	Down in TAC Vh	AQS(0.994)LPS(0.006)VPLSCATYSEALPNWVR	Q8BJ56	-2.33291	0.00935713	0.313932	2.02886	0.993975	___1	LPSRLSEQVELRRAQSLPSVPLSCATYSEAL	-3.5405	0.01335	-1.346	0.6042	0.6849	1.5023	0.3512	1.3002	-0.19165
Lmnb1	Lamin-B1	24	Down in TAC Vh	ASAPAT(0.002)PLS(0.817)PT(0.181)R	P14733	-2.22894	0.0353729	0.375986	1.45133	0.816922	___1	QQRAGSRASAPATPLSPTRLSRLQEKEELRE	-2.61342	-3.53246	-3.32012	-2.33364	0.3796	0.5139	-2.75982	0.8978	-2.25621
Acacb	Acetyl-CoA carboxylase 2	185;198	Down in TAC Vh	ASLGTLSQEAALNT(0.024)S(0.967)DPES(0.008)HAPTMRPSMSGLHLVK	E9Q4Z2	-2.4652	0.0427905	0.383562	1.36865	0.967083	___2	RASLGTLSQEAALNTSDPESHAPTMRPSMSG	-3.67475	-2.16496	-3.2445	-3.18506	0.2713	-2.74811	1.3543	1.2408	-0.31045
Kmt2d	Histone-lysine N-methyltransferase 2D	2299	Down in TAC Vh	ASQVEPQS(1)PGLGLR	Q6PDK2	-2.10369	0.00865134	0.313932	2.06292	1	___1	FKAPLTPRASQVEPQSPGLGLRAQEPPPAQA	0.1319	-2.75649	-2.90876	0.0817	0.4684	0.0986	0.0215	0.4978	0.38745
Adcy9	Adenylate cyclase type 9	27	Down in TAC Vh	ASSPHQQLLHHHSTEVSCDSSGDS(0.001)NS(0.999)VR	P51830	-1.7979	0.0201543	0.331955	1.69563	0.999009	___1	HHSTEVSCDSSGDSNSVRVKINPKQLSSNTH	-4.55579	-2.50668	-3.25517	-0.8782	-0.9274	-1.2372	-3.03819	-1.269	-2.49784
Syn1	Synapsin-1	67	Down in TAC Vh	ASTAAPVASPAAPS(0.999)PGS(0.001)SGGGGFFSSLSNAVK	O88935	-2.33635	0.0266814	0.349008	1.57379	0.999362	___1	ERASTAAPVASPAAPSPGSSGGGGFFSSLSN	-3.32246	-2.90608	-3.15307	0.6069	0.4952	0.3046	-2.59995	-3.18303	-0.36885
Tbc1d9b	TBC1 domain family member 9B	433	Down in TAC Vh	ASVSDPAPESLPTPQEAS(0.002)EPPAS(0.85)PS(0.07)S(0.07)PLS(0.006)S(0.002)PPSFSTQEIPTTSQGLLK	Q5SVR0	-2.86389	0.0119982	0.313932	1.92088	0.850302	___1	PESLPTPQEASEPPASPSSPLSSPPSFSTQE	-2.78186	-3.65832	-2.6134	0.5803	0.0601	0.6061	0.6449	0.8093	-3.62451
Septin9	Septin-9	60	Down in TAC Vh	ATVASS(0.002)S(0.998)QKFQDLGVK	Q80UG5	-1.6118	0.0211492	0.334479	1.67471	0.998209	___1	RRVQTPLLRATVASSSQKFQDLGVKNSEPAA	-3.42215	-4.08316	-2.83134	-1.7342	-3.30056	-1.6346	-2.2461	-1.4119	-0.67515
Champ1	Chromosome alignment-maintaining phosphoprotein 1	532	Down in TAC Vh	AVLPAS(1)PEPR	Q8K327	-3.4447	0.000458319	0.129681	3.33883	1	___1	KSTLFPEPTKAVLPASPEPRKRALFPESRKH	-2.89957	-2.68746	-3.72042	1.0063	0.7129	1.0849	0.8973	0.2115	-1.85962
Pex19	Peroxisomal biogenesis factor 19	66	Down in TAC Vh	DALFAS(1)QEK	Q8VCI5	-1.81536	0.0335526	0.371449	1.47427	1	___1	QKRAPGDTAKDALFASQEKFFQELFDSELAS	-3.54739	-2.55751	-3.55464	-2.38848	-3.20824	-1.85623	-0.2103	-0.5282	-0.23545
Syn1	Synapsin-1	427	Down in TAC Vh	DAS(1)PGRGSHSQSSSPGALTLGR	O88935	-2.69745	0.00103876	0.161733	2.98349	0.999966	___1	NKMTQALPRQPQRDASPGRGSHSQSSSPGAL	-2.69219	-0.42275	-3.23938	0.6557	0.778	0.3119	0.2533	0.7669	0.71025
Prpf4b	Serine/threonine-protein kinase PRP4 homolog	431;437	Down in TAC Vh	DAS(1)PINRWS(0.917)PT(0.083)R	Q61136	-1.70276	0.0199968	0.330808	1.69904	1	___2	PRDDILGRCERSKDASPINRWSPTRRRSRSP	-0.7259	-1.48176	1.2913	1.5579	1.4318	1.992	0.6292	1.0457	1.72725
Mybpc3	Myosin-binding protein C, cardiac-type	47	Down in TAC Vh	DGS(1)DITANDKYGLAAEGKR	O70468	-1.84754	0.0186869	0.328235	1.72846	1	___1	ETERSGVMVRWQRDGSDITANDKYGLAAEGK	-2.95619	0.02295	-0.3673	-0.0098	0.4851	1.4487	0.8229	0.777	0.96025
Mia2	Melanoma inhibitory activity protein 2	1271	Down in TAC Vh	DNLGNSNVPDS(1)PIPAECEAAGR	Q91ZV0	-3.89941	8.26e-06	0.0145708	5.08302	1	___1	GNGTKDNLGNSNVPDSPIPAECEAAGRGFFP	-3.07519	-2.7555	-2.77588	1.1695	0.6504	1.0788	1.6913	1.6135	-0.02015
Map3k1	Mitogen-activated protein kinase kinase kinase 1	142	Down in TAC Vh	DS(0.044)GARS(0.955)PAGAEPPS(0.001)AAAPSGR	P53349	-1.86674	0.043405	0.383562	1.36246	0.955274	___1	SHSAELAAARDSGARSPAGAEPPSAAAPSGR	-2.35981	-2.487	-2.73284	0.1205	0.3522	0.3783	-2.31251	0.2748	-2.77216
C2cd2l	Phospholipid transfer protein C2CD2L	660	Down in TAC Vh	EAGLS(0.868)QS(0.132)HDDLSNTTATPSVR	Q80X80	-2.65976	0.0275439	0.354771	1.55997	0.868291	___1	KLIFRRRPRQKEAGLSQSHDDLSNTTATPSV	-3.95279	-3.33862	-3.24066	-2.01832	-2.79105	-2.99835	0.9851	0.8189	0.89815
Brd4	Bromodomain-containing protein 4	1086	Down in TAC Vh	EAPSPLMIHSPQMPQFQS(0.001)LT(0.022)HQS(0.977)PPQQNVQPK	Q9ESU6	-1.6476	0.036555	0.377219	1.43705	0.976711	___1	IHSPQMPQFQSLTHQSPPQQNVQPKKQVKGR	-2.54424	-2.90897	-4.23853	-2.62499	-2.1785	-2.58894	-0.0298	-0.9216	-1.15405
Myh6	Myosin-6	1478	Down in TAC Vh	EARS(1)LSTELFK	Q02566	-2.07735	0.0325799	0.368808	1.48705	1	___1	EESQSELESSQKEARSLSTELFKLKNAYEES	1.1844	-0.11925	-3.18381	1.6534	0.5279	1.3411	2.2788	1.4807	0.94485
Actb	Actin, cytoplasmic 1	323	Down in TAC Vh	EITALAPS(0.928)T(0.072)MK	P60710	-2.08866	0.0415106	0.383562	1.38184	0.92831	___1	GIADRMQKEITALAPSTMKIKIIAPPERKYS	-3.61809	-2.91783	-1.2044	-0.0053	0.0162	1.3969	-0.2894	-3.00314	-1.06395
Myh6	Myosin-6	1224	Down in TAC Vh	EKS(1)EFKLELDDVTSNMEQIIK	Q02566	-2.92203	0.0448371	0.383562	1.34836	1	___1	IDNLQRVKQKLEKEKSEFKLELDDVTSNMEQ	-4.15659	-0.85575	-3.6832	-2.81888	0.6209	2.88	1.0424	0.8345	-2.41785
Srrm2	Serine/arginine repetitive matrix protein 2	1278	Down in TAC Vh	ELS(0.006)HS(0.994)PPRENSFESSLEFK	Q8BTI8	-1.84548	0.0126938	0.314009	1.89641	0.993655	___1	WSGPQVSPEHKELSHSPPRENSFESSLEFKN	-0.211	-3.03936	-0.8734	0.8128	-0.0232	0.5147	0.9968	0.4102	0.11405
Zranb2	Zinc finger Ran-binding domain-containing protein 2	120	Down in TAC Vh	ENVEYIEREES(1)DGEYDEFGRK	Q9R020	-1.83008	0.0121259	0.313932	1.91628	1	___1	GFNERENVEYIEREESDGEYDEFGRKKKKYR	-2.71687	-3.20305	-3.49422	-0.3233	-0.2395	-0.8447	-2.45126	-2.0577	-1.93135
Sptbn1	Spectrin beta chain, non-erythrocytic 1	2158;2163	Down in TAC Vh	ES(0.842)S(0.158)PVPS(0.98)PT(0.02)LDR	Q62261	-3.006	0.0136686	0.318759	1.86428	0.842249	___2	EMVNGAAEQRTSSKESSPVPSPTLDRKAKSA	-3.27209	1.79935	-2.80152	1.6183	1.9429	1.5792	1.3002	0.4496	2.59725
Des	Desmin	430	Down in TAC Vh	ET(0.887)S(0.111)PEQRGS(0.002)EVHTK	P31001	-2.37469	0.0180605	0.328235	1.74327	0.886913	___1	INLPIQTFSALNFRETSPEQRGSEVHTKKTV	-2.61853	-3.78753	-3.25218	-0.2449	-2.64795	0.2173	0.0681	0.418	-2.8789
Cmya5	Cardiomyopathy-associated protein 5	769	Down in TAC Vh	ETSPS(1)PLSPEVEHR	Q70KF4	-2.17021	0.00243609	0.209555	2.61331	0.999926	___1	LDYPESPLASKETSPSPLSPEVEHRKEPILP	-2.77503	-0.90755	-3.37986	0.1414	-0.4162	-0.1478	-0.2897	-0.0497	-0.34165
Cmya5	Cardiomyopathy-associated protein 5	3130	Down in TAC Vh	EVLSQGSES(1)FEHIREQELTSEGEPR	Q70KF4	-3.1025	0.00641112	0.307331	2.19307	0.99994	___1	GSESSPKEVLSQGSESFEHIREQELTSEGEP	-3.66313	-3.27284	0.5586	2.1254	0.7724	1.6267	0.9029	-0.238	0.67085
Cobll1	Cordon-bleu protein-like 1	291	Down in TAC Vh	GIFSFFQRS(1)K	Q3UMF0	-1.61334	0.00273138	0.209555	2.56362	1	___1	VKEKENKGIFSFFQRSKKKREQTASAPATPL	-0.153	0.54045	-0.5671	1.6847	1.1467	1.8507	1.7988	1.4415	1.39835
Otud7b	OTU domain-containing protein 7B	100	Down in TAC Vh	GIS(1)HASS(0.028)S(0.972)IVSLAR	B2RUR8	-2.91912	0.00396659	0.2593	2.40158	1	___1	RQDDVIQEKRLSRGISHASSSIVSLARSHVS	0.6848	-2.73123	-3.49579	1.2269	0.7946	1.2054	0.7975	1.2451	1.16075
Ldb3	LIM domain-binding protein 3	220	Down in TAC Vh	GKAS(1)GAGLLGGSLPVK	Q9JKS4	-1.8161	0.0246722	0.341203	1.60779	1	___1	REMAQMYQMSLRGKASGAGLLGGSLPVKDLA	-3.07561	-0.18565	-0.8467	1.4903	-0.3927	0.3892	1.0396	0.3925	-0.23825
Myh6	Myosin-6	1309	Down in TAC Vh	GKLS(1)YTQQMEDLK	Q02566	-2.79564	0.0196986	0.328957	1.70557	0.999999	___1	EEKEALISQLTRGKLSYTQQMEDLKRQLEEE	2.2325	0.91525	-3.084	2.366	1.9099	3.2578	3.9506	2.25	3.16705
Phldb1	Pleckstrin homology-like domain family B member 1	463	Down in TAC Vh	GLDSMRELPPLS(0.999)PS(0.001)LSR	Q6PDH0	-2.484	0.000757679	0.160439	3.12051	0.998711	___1	LGRRGLDSMRELPPLSPSLSRRALSPLPART	-2.79019	-3.09405	-3.96789	-0.6603	-0.9478	-0.7542	0.3499	-1.793	-0.99485
Pkn2	Serine/threonine-protein kinase N2	957	Down in TAC Vh	GREDVSNFDDEFTSEAPILT(1)PPREPR	Q8BWW9	-2.53598	0.0177663	0.328235	1.7504	1	___1	VSNFDDEFTSEAPILTPPREPRILLEEEQEM	0.7088	-3.59614	-3.03528	0.1867	-0.1593	1.8949	0.9293	-0.0499	0.56895
Adra1b	Alpha-1B adrenergic receptor	464	Down in TAC Vh	GRLDS(1)GPLFTFK	P97717	-3.10115	0.00317266	0.236554	2.49858	1	___1	LLSLPEPPGRRGRLDSGPLFTFKLLGEPESP	-1.9484	-3.73802	-3.15416	2.0576	1.6881	-0.5713	-1.073	-0.5487	-0.62695
Myo16	Unconventional myosin-XVI	188;189	Down in TAC Vh	GVDLS(1)S(1)LRQIK	Q5DU14	-2.52651	0.0348974	0.374778	1.45721	1	___2	SAILLAYLDEKGVDLSSLRQIKLQRPLSMLT	-3.13547	-3.40799	-4.51781	-3.27186	-3.43926	-1.44852	-0.4651	1.1382	0.52305
Ccdc85a	Coiled-coil domain-containing protein 85A	342	Down in TAC Vh	HALGGS(1)LEHLPR	Q5SP85	-2.79262	0.0100059	0.313932	1.99974	1	___1	SGGSPEHLQKHALGGSLEHLPRARGTSPEHL	-2.77745	-3.64281	-2.23389	1.0059	1.3617	0.2421	-0.1359	-3.08303	0.05665
Ampd2	AMP deaminase 2	37	Down in TAC Vh	HFPLDLRT(0.219)S(0.781)MDGK	Q9DBT5	-2.05458	0.0185413	0.328235	1.73186	0.78119	___1	GNAPCLKHFPLDLRTSMDGKCKEIAEELFSR	-3.77182	-0.44865	-3.54438	-0.3295	-0.9611	-1.2207	-0.1551	-0.8213	0.28545
Htatsf1	HIV Tat-specific factor 1 homolog	410	Down in TAC Vh	HFSEHPS(0.002)MS(0.998)NMK	Q8BGC0	-1.67366	0.00362173	0.249397	2.44108	0.998463	___1	PGPSRMRHFSEHPSMSNMKAQEATTGMAFEE	-2.86994	-2.95708	-2.77105	-1.1282	-1.9563	-1.4865	-0.2478	-1.2402	-1.09515
Acin1	Apoptotic chromatin condensation inducer in the nucleus	710	Down in TAC Vh	HLS(1)HPEPEQQHVIQR	Q9JIX8	-1.94493	0.0244196	0.341203	1.61226	1	___1	EKAPTFSASVRGRHLSHPEPEQQHVIQRLQP	-3.95829	-2.43736	-2.82079	-1.0319	-0.7309	0.2367	-0.8626	-0.9678	-3.40677
Cmtr1	Cap-specific mRNA (nucleoside-2'-O-)-methyltransferase 1	27	Down in TAC Vh	HLS(1)STSDDEPLSSVNHAAK	Q9DBC3	-3.47545	0.0285359	0.359987	1.54461	0.999823	___1	PLKKQKRIGELARHLSSTSDDEPLSSVNHAA	-3.21884	-2.96058	0.2488	2.8367	-3.2661	2.6566	2.585	2.0508	2.12845
Sod1	Superoxide dismutase [Cu-Zn]	89	Down in TAC Vh	HVGDLGNVT(1)AGKDGVANVSIEDR	P08228	-2.03471	0.01239	0.313932	1.90693	1	___1	GPADEERHVGDLGNVTAGKDGVANVSIEDRV	-0.135	-3.61504	-2.67966	-0.3034	0.0099	-0.1159	0.005	0.1405	-0.38725
Slk	STE20-like serine/threonine-protein kinase	14	Down in TAC Vh	IFKLGS(1)EKK	O54988	-2.40906	0.00472542	0.277947	2.32556	1	___1	__MSFFNFRKIFKLGSEKKKKQYEHVKRDLN	-0.1034	-3.27933	-2.91418	0.4828	-0.3309	0.2389	0.4595	0.6782	0.33205
Bckdha	2-oxoisovalerate dehydrogenase subunit alpha, mitochondrial	335	Down in TAC Vh	IGHHS(0.004)T(0.996)S(0.001)DDSSAYR	P50136	-2.2737	0.0442723	0.383562	1.35387	0.995763	___1	PFLIEAMTYRIGHHSTSDDSSAYRSVDEVNY	-2.69857	-3.05445	-2.81736	-2.51321	-2.68218	1.3038	0.6691	1.2293	-1.50538
Ttn	Titin	34573	Down in TAC Vh	IHNLS(0.005)ES(0.995)DCGEYVCEVSGEGGTSK	A2ASS6	-1.85041	0.026004	0.34501	1.58496	0.994537	___1	SADGTYELKIHNLSESDCGEYVCEVSGEGGT	-3.24838	-0.07885	-3.26887	-0.8351	0.1312	-0.3219	-0.814	0.2512	-0.50115
Pcm1	Pericentriolar material 1 protein	1729	Down in TAC Vh	ILEGDHGS(1)PAGEIDDEDKDKDETETVK	Q9R0L6	-1.86571	0.0113348	0.313932	1.94558	1	___1	SYAKEAKRILEGDHGSPAGEIDDEDKDKDET	-3.74068	-2.75069	-2.90774	-0.5687	-1.0815	-0.4678	-2.57533	-0.5958	-2.31485
Map7d1	MAP7 domain-containing protein 1	34	Down in TAC Vh	IPQEPRPS(0.007)PEGDPS(0.993)PPPPPTPMSALVPDTPPDTPPALK	A2AJI0	-4.28177	0.00154105	0.17046	2.81218	0.992956	___1	ARIPQEPRPSPEGDPSPPPPPTPMSALVPDT	-3.66671	-3.84455	-3.59095	0.6255	0.6139	-3.05027	2.2396	1.5314	1.52605
Shank3	SH3 and multiple ankyrin repeat domains protein 3	451	Down in TAC Vh	ISPSGPGGSGPAPGPGPAS(1)PAPPAPPPRGPK	Q4ACU6	-2.78828	0.000609654	0.152822	3.21492	1	___1	SGPGGSGPAPGPGPASPAPPAPPPRGPKRKL	-2.84539	-2.24734	-4.44889	0.5741	0.0058	-0.8165	-0.7655	-0.751	-0.60045
Il16	Pro-interleukin-16	839	Down in TAC Vh	ISS(1)FENFGSSQLPDRGVQR	O54824	-2.26341	0.0158077	0.328166	1.80113	0.999641	___1	GPQPQASSSIRQRISSFENFGSSQLPDRGVQ	-2.9686	-3.20664	-3.52852	-0.1706	-2.97992	-2.50106	0.3268	-0.0435	-0.45875
Kcnj3	G protein-activated inward rectifier potassium channel 1	442	Down in TAC Vh	ISS(1)VPGNSEEK	P63250	-1.99302	0.0399686	0.382907	1.39828	0.999996	___1	AYSLGDLPMKLQRISSVPGNSEEKLVSKTTK	-0.55	0.63115	-2.72563	1.5175	-1.1189	1.1934	1.9746	1.4627	1.63985
Alpk3	Alpha-protein kinase 3	1197	Down in TAC Vh	KAS(1)MLEVPGAEEEPATGDLVSR	Q924C5	-2.14828	0.00126226	0.165479	2.89885	1	___1	TPGRERRSPTQARKASMLEVPGAEEEPATGD	-2.73034	-3.13857	-3.82175	-0.8546	-0.8976	-1.5032	-0.8755	-0.3293	-2.03145
Wnk1	Serine/threonine-protein kinase WNK1	2006	Down in TAC Vh	KEKPELAEPSHLNGPS(0.808)S(0.192)DLEAAFLSR	P83741	-2.16154	0.00616366	0.304944	2.21016	0.808009	___1	KEKPELAEPSHLNGPSSDLEAAFLSRGTEDG	-3.90431	-3.35477	-3.28629	-0.8244	-2.44125	-0.6626	-2.83183	-0.2916	-1.06985
Ppm1k	Protein phosphatase 1K, mitochondrial	248	Down in TAC Vh	KFGGFVAWNS(1)LGQPHVNGR	Q8BXN7	-2.74707	0.00685488	0.308408	2.164	1	___1	EKERIKKFGGFVAWNSLGQPHVNGRLAMTRS	0.2982	0.37835	-3.52757	1.8222	2.3971	1.8251	1.8822	1.8415	1.01225
Wnk1	Serine/threonine-protein kinase WNK1	2281	Down in TAC Vh	KFS(1)APGQLCVPMTSNLGGSTPISAASATSLGHFTK	P83741	-1.67336	0.0426021	0.383562	1.37057	1	___1	KGHMNYEGPGMARKFSAPGQLCVPMTSNLGG	0.3695	-0.22245	-3.03374	0.5748	-0.2179	0.944	1.3957	1.0267	0.54345
Larp1	La-related protein 1	138	Down in TAC Vh	KGS(1)KVGDFGDAVNWPTPGEIAHK	Q6ZQ58	-1.93371	0.0202543	0.331955	1.69348	1	___1	PAKVVRAAAPKPRKGSKVGDFGDAVNWPTPG	-2.42512	-2.41388	-3.13885	-0.7663	-0.9381	-0.6298	0.0557	0.7512	-2.82614
Mief2	Mitochondrial dynamics protein MID49	12	Down in TAC Vh	KQS(0.916)GS(0.084)EGLGSVVDFLLANAR	Q5NCS9	-2.31142	0.00406608	0.259336	2.39082	0.915621	___1	____MAEFSQKQRKQSGSEGLGSVVDFLLAN	-2.99657	-3.26131	-3.44654	-0.5424	-0.5323	-0.8535	-0.717	0.0567	-2.95183
Cttn	Src substrate cortactin	401;417;418	Down in TAC Vh	KQT(1)PPASPSPQPIEDRPPS(0.549)S(0.451)PIYEDAAPFK	Q60598	-2.62879	0.0270674	0.35206	1.56755	1	___3	EARRKLEEQARAKKQTPPASPSPQPIEDRPP	-3.50992	-3.21557	-3.10533	0.7708	0.0909	-3.39273	0.8545	0.5865	-2.79886
Saysd1	SAYSvFN domain-containing protein 1	16	Down in TAC Vh	KRAS(1)LVAQPSTSSQSVQTSGAK	Q8K190	-1.67663	0.0137472	0.319187	1.86178	0.999959	___1	MEQRLAEFREARKRASLVAQPSTSSQSVQTS	-3.19258	-3.30946	-3.38606	-1.0168	-2.78858	-0.7884	-1.2142	-1.1812	-2.72726
Nexn	Nexilin	502	Down in TAC Vh	KREDEEEEEGSIVNGST(0.007)T(0.993)EDEEQTR	Q7TPW1	-2.84865	0.0198606	0.33062	1.70201	0.992765	___1	EDEEEEEGSIVNGSTTEDEEQTRSGAPWFKK	-2.05725	-3.6153	0.1269	1.7625	1.6546	2.6939	0.8484	-1.85786	0.89905
Cobll1	Cordon-bleu protein-like 1	300	Down in TAC Vh	KREQTAS(1)APATPLVSK	Q3UMF0	-2.03677	0.0145492	0.320916	1.83716	0.999752	___1	FSFFQRSKKKREQTASAPATPLVSKHRPSFT	-2.13798	-0.58915	-3.14625	0.7895	0.1209	0.6693	0.2461	-1.6653	0.31335
Add1	Alpha-adducin	427;436	Down in TAC Vh	KYSDVEVPASVTGHSFASDGDS(0.106)GT(0.15)CS(0.744)PLRHS(1)FQK	Q9QYC0	-2.0949	0.0235589	0.341203	1.62785	0.999725	___2	FASDGDSGTCSPLRHSFQKQQREKTRWLHSG	-3.24992	-3.01952	-4.17447	0.0538	-3.39961	-0.5862	-0.8654	-2.77639	-0.74465
Atp5pd	ATP synthase subunit d, mitochondrial	44	Down in TAC Vh	LAS(1)LSEKPPAIDWAYYR	Q9DCX2	-2.39671	0.0149178	0.321808	1.8263	0.999903	___1	NALKSWNETFHARLASLSEKPPAIDWAYYRA	-3.46781	-2.97453	-2.5866	0.1001	0.2108	0.5699	0.434	-2.46497	-2.52745
Lgalsl	Galectin-related protein	25	Down in TAC Vh	LDDGHLNNS(0.001)LGS(0.999)PVQADVYFPR	Q8VED9	-1.86621	0.023858	0.341203	1.62237	0.999166	___1	AVVKLDDGHLNNSLGSPVQADVYFPRLIVPF	-3.06774	-3.2265	-0.0055	-0.705	-0.844	-0.2385	0.2304	0.0838	0.07105
Myh9	Myosin-9	1408	Down in TAC Vh	LEEKVAAY(1)DKLEK	Q8VDD5	-5.2124	0.0353484	0.375986	1.45163	1	___1	DLEGLSQRLEEKVAAYDKLEKTKTRLQQELD	-2.45111	-3.42859	-3.3126	5.7746	3.9662	-3.47168	3.7239	-2.96526	5.86205
Aak1	AP2-associated protein kinase 1	729	Down in TAC Vh	LGGS(1)AESLIPGFQPTQGDAFTTPSFSAGTAEKR	Q3UHJ0	-2.03947	0.0480297	0.384483	1.31849	0.999988	___1	FAKLGEGKLPEKLGGSAESLIPGFQPTQGDA	-0.1932	-3.30012	0.6208	1.9151	0.1913	1.5678	1.0582	2.2751	-0.51575
Slc25a11	Mitochondrial 2-oxoglutarate/malate carrier protein	102	Down in TAC Vh	LGIY(1)TVLFER	Q9CR62	-1.68416	0.0179459	0.328235	1.74604	0.999998	___1	GLLRQATYTTTRLGIYTVLFERLTGADGTPP	-4.11995	-2.92805	-2.89265	-1.1661	-1.72604	-0.921	-0.7475	-3.06536	-2.15033
Tbc1d4	TBC1 domain family member 4	595	Down in TAC Vh	LGS(1)MDS(1)FER	Q8BYJ6	-2.2688	0.000364538	0.125792	3.43826	1	___1	NIFSRGANRMRGRLGSMDSFERANSLASEKD	-2.50033	-1.09445	-1.2613	0.4854	0.7976	0.369	0.621	0.697	0.93065
Ank1	Ankyrin-1	777	Down in TAC Vh	LGYIS(0.995)VT(0.005)DVLK	Q02357	-2.43746	0.00807231	0.313932	2.093	0.995132	___1	NGTTPLAIAKRLGYISVTDVLKVVTDETSVV	-3.25616	-2.55473	-3.32991	0.2916	-0.1648	0.9328	-2.71127	-0.6455	-1.35965
Pts	6-pyruvoyl tetrahydrobiopterin synthase	27	Down in TAC Vh	LHS(1)PSLSDEENLRVFGK	Q9R1Z7	-1.83101	0.00832091	0.313932	2.07983	0.999981	___1	RLSRLVSFSASHRLHSPSLSDEENLRVFGKC	-3.53922	-3.24524	-3.74128	-1.5588	-1.3503	-3.3384	-1.674	-0.7479	-1.39605
Myh6	Myosin-6	750	Down in TAC Vh	LLGS(1)LDIDHNQYK	Q02566	-1.66799	0.0107198	0.313932	1.96981	1	___1	GQFIDSRKGAEKLLGSLDIDHNQYKFGHTKV	-3.0359	-4.20006	-2.79168	-2.55857	-1.9891	-0.9584	-0.9506	-1.4081	-2.18255
Stk39	STE20/SPS1-related proline-alanine-rich protein kinase	366	Down in TAC Vh	LLT(0.048)RT(0.952)PDIAQR	Q9Z1W9	-4.16834	3.85e-06	0.0102036	5.41454	0.951972	___1	KAKNREYLIEKLLTRTPDIAQRAKKVRRVPG	-2.84397	-2.93244	-4.04508	1.247	1.2733	0.381	0.2894	0.8843	1.29205
Myl3	Myosin light chain 3	188	Down in TAC Vh	LMAGQEDS(1)NGCINYEAFVK	P09542	-3.00379	0.0011209	0.165479	2.95043	1	___1	LTEDEVEKLMAGQEDSNGCINYEAFVKHIMA	-3.66846	-1.53525	-2.70679	0.0037	-0.2279	0.153	1.976	0.906	-0.60905
Tbc1d4	TBC1 domain family member 4	673	Down in TAC Vh	LNLQDGKAHGLRS(1)PLLR	Q8BYJ6	-2.32543	0.00954558	0.313932	2.0202	1	___2	RRKLNLQDGKAHGLRSPLLRQSSSEQCSIVP	-3.5667	-0.13185	-2.95481	0.7682	0.3763	0.5616	0.0965	-0.5629	-0.59385
Cavin1	Caveolae-associated protein 1	171	Down in TAC Vh	LPAKLS(0.002)VS(0.998)K	O54724	-3.57567	0.0476142	0.384483	1.32226	0.997714	___1	MIYQDEVKLPAKLSVSKSLKESEALPEKEGD	-1.2251	-1.35995	-1.5441	-1.5488	-0.3669	0.1316	5.375	4.7132	4.89165
Cobll1	Cordon-bleu protein-like 1	770	Down in TAC Vh	LPEKEPACTYGNNVPLS(0.998)PVDGS(0.002)NKNPAASYLK	Q3UMF0	-2.07497	0.0438333	0.383562	1.3582	0.997711	___1	PEKEPACTYGNNVPLSPVDGSNKNPAASYLK	-3.60941	-0.23635	-2.42438	0.0355	0.7035	1.0894	0.0425	-2.4959	0.53455
Map7d1	MAP7 domain-containing protein 1	454	Down in TAC Vh	LS(0.941)T(0.059)GSELSPK	A2AJI0	-1.66361	0.0107271	0.313932	1.96952	0.941102	___1	LKKRQSLPASIRPRLSTGSELSPKSKARPSS	-3.00831	-1.92251	-0.6331	-0.5918	-0.5793	-0.1421	-0.0523	0.0433	0.17605
Ndrg2	Protein NDRG2	326;328;323	Down in TAC Vh	LS(0.999)RS(0.999)RT(0.002)AS(0.981)LT(0.017)S(0.001)AASIDGSR	Q9QYG0	-2.24398	0.022195	0.338988	1.65375	0.999443	___3	LQGMGYMASSCMTRLSRSRTASLTSAASIDG	-3.77529	-3.40351	-2.22565	-3.34419	0.4483	-0.936	0.6571	-1.1786	-0.99165
Rps6	40S ribosomal protein S6	241	Down in TAC Vh	LSSLRAS(0.155)T(0.815)S(0.03)K	P62754	-3.04216	0.0477234	0.384483	1.32127	0.814772	___2	EQIAKRRRLSSLRASTSKSESSQK_______	-3.25397	-0.12565	-3.37258	0.0296	1.6136	2.3544	1.5954	-3.62336	2.77895
Slc20a2	Sodium-dependent phosphate transporter 2	425	Down in TAC Vh	LVGDSVSYS(1)K	Q80UP8	-1.75158	0.0244511	0.341203	1.6117	0.999606	___1	APEDSEKLVGDSVSYSKKRLRYDSYSSYCNA	-3.1586	-3.06157	-0.463	0.1315	-1.619	-0.2969	-0.1386	-0.4993	-0.43455
Gja1	Gap junction alpha-1 protein	296;297	Down in TAC Vh	LVT(0.005)GDRNNS(0.995)S(1)CRNYNK	P23242	-4.30062	0.000692838	0.152822	3.15937	0.999647	___2	SPPGYKLVTGDRNNSSCRNYNKQASEQNWAN	-2.61378	-2.93773	-1.87621	-0.8869	1.1327	3.0909	1.7689	2.0901	3.75255
Gja1	Gap junction alpha-1 protein	296	Down in TAC Vh	LVTGDRNNS(0.999)S(0.001)CR	P23242	-4.70984	0.000340444	0.125792	3.46795	0.999219	___2	MSPPGYKLVTGDRNNSSCRNYNKQASEQNWA	-3.29461	-2.36228	-2.9985	-0.8869	1.1327	3.0909	1.7689	2.0901	3.75255
Gja1	Gap junction alpha-1 protein	326;328	Down in TAC Vh	MGQAGS(0.956)T(0.725)IS(0.295)NS(0.024)HAQPFDFPDDSQNAK	P23242	-2.20555	0.0490729	0.38683	1.30916	0.724511	___2	ANYSAEQNRMGQAGSTISNSHAQPFDFPDDS	-3.6558	-2.96248	-3.71024	-2.73872	-2.90398	-0.33	0.0419	1.3736	-2.86654
Slc16a10	Monocarboxylate transporter 10	495	Down in TAC Vh	MLENQS(0.009)S(0.99)LLS(0.001)GSSGIFKK	Q3U9N9	-1.68836	0.023381	0.341203	1.63114	0.990308	___1	NAGGEKMEKMLENQSSLLSGSSGIFKKDSAS	-3.04185	-0.51685	-1.62364	-0.5323	-0.9953	-0.2815	0.8887	0.6025	0.08335
Iqsec1	IQ motif and SEC7 domain-containing protein 1	179	Down in TAC Vh	MQFS(1)FEGPEK	Q8R0S2	-1.68814	0.0357421	0.375998	1.44682	1	___1	RMSRRIVLSNMRMQFSFEGPEKVHSSYFEGK	-0.2394	-3.15778	-0.0946	0.3378	-0.1266	-0.055	1.0575	0.9679	0.96365
Stradb	STE20-related kinase adapter protein beta	304	Down in TAC Vh	MRNS(0.946)QS(0.054)GVDSGIGESVLVSTGTHTVNSDRLHTPSTK	Q8K4T3	-1.71917	0.0454252	0.383562	1.3427	0.945791	___1	LDVSIFPQSDSRMRNSQSGVDSGIGESVLVS	-0.5728	-2.40592	-3.3916	-0.2416	-2.25208	-0.3389	0.4713	0.4771	-0.54145
Myh6	Myosin-6	1609	Down in TAC Vh	MVDSLQTSLDAET(0.006)RS(0.994)RNEALR	Q02566	-2.47601	0.00442677	0.266298	2.35391	0.994377	___1	RMVDSLQTSLDAETRSRNEALRVKKKMEGDL	-2.51646	-2.97682	-3.05266	-0.4287	-2.31285	-0.0159	1.3014	-0.5949	-0.18485
Myh6	Myosin-6	881	Down in TAC Vh	MVS(1)LLQEK	Q02566	-1.83207	0.0191593	0.328235	1.71762	1	___1	EKSEARRKELEEKMVSLLQEKNDLQLQVQAE	-1.4868	-2.78205	-3.02154	-1.1467	-2.069	-0.633	0.9525	-0.4229	-0.26925
Myh3	Myosin-3	1336	Down in TAC Vh	NALAHALQS(0.98)S(0.02)RHDCDLLR	P13541	-1.70553	0.0189625	0.328235	1.72211	0.979754	___1	EEENKAKNALAHALQSSRHDCDLLREQYEEE;EEETKAKNALAHALQSSRHDCDLLREQYEEE	-1.2008	-1.53295	-3.5932	-1.0066	-1.0881	0.3636	-0.1873	-0.635	0.13265
Myh6	Myosin-6	1337	Down in TAC Vh	NALAHALQS(0.989)S(0.011)RHDCDLLREQYEEEMEAK	Q02566	-1.7994	0.0191328	0.328235	1.71822	0.989025	___1	EEEGKAKNALAHALQSSRHDCDLLREQYEEE	-1.2008	-1.53295	-3.87484	-1.0066	-1.0881	0.3636	-0.1873	-0.635	0.13265
Mtfr1l	Mitochondrial fission regulator 1-like	107	Down in TAC Vh	NASVPNLRGS(1)EER	Q9CWE0	-1.74244	0.00971969	0.313932	2.01235	0.999975	___1	LIVMQRNASVPNLRGSEERLLALKKPALPAL	-3.94689	-2.80218	-2.75733	-1.6281	-2.6081	-1.1657	-0.8311	-1.7848	-0.54035
Fam126a	Hyccin	321	Down in TAC Vh	NAVTS(0.005)MS(0.995)IR	Q6P9N1	-2.157	0.00523639	0.282859	2.28097	0.994851	___1	TPTSSRISRNAVTSMSIRGHRWKRHGDTELT	-3.93029	-2.38185	-3.15521	-1.5281	-2.53374	-0.6023	-0.5765	-0.6548	-0.09725
Srrm2	Serine/arginine repetitive matrix protein 2	2050;2052	Down in TAC Vh	NHS(1)GS(1)RT(0.933)PPVALS(0.053)S(0.012)S(0.003)R	Q8BTI8	-2.59863	0.00228907	0.209555	2.64034	1	___2	SDRSRSATPPATRNHSGSRTPPVALSSSRMS	-0.1698	-2.61043	-2.77679	1.046	0.9001	0.4749	0.3926	0.0046	1.65955
Atf7ip	Activating transcription factor 7-interacting protein 1	112	Down in TAC Vh	NKQEDLNSEALS(1)PSITCDLSSR	Q7TT18	-1.60302	0.0311581	0.368808	1.50643	0.99998	___1	VAVKNKQEDLNSEALSPSITCDLSSRVTTEP	-2.8483	0.06105	0.0033	0.4948	1.0513	0.3933	0.4198	0.7935	0.89755
Naca	Nascent polypeptide-associated complex subunit alpha, muscle-specific form	494	Down in TAC Vh	NLPISALVNVGAPVS(1)PAQAGLPTRK	P70670	-2.33368	0.00964665	0.313932	2.01562	0.999998	___1	KNLPISALVNVGAPVSPAQAGLPTRKDTTLQ	0.9554	0.30385	-2.5727	2.5564	1.8036	2.2367	2.1989	1.4521	1.12745
Tax1bp1	Tax1-binding protein 1 homolog	708	Down in TAC Vh	NLS(0.998)RPDGLEDPEDS(0.002)REDENVPIPPDPANQHLR	Q3UKC1	-1.91344	0.0102132	0.313932	1.99084	0.997662	___1	SWEDNVVCSQPARNLSRPDGLEDPEDSREDE	-3.15853	-3.30655	-3.82776	-0.4441	-2.09097	-0.6072	-0.9154	-2.27015	-2.77723
Tmsb4x	Thymosin beta-4	40	Down in TAC Vh	NPLPSKET(1)IEQEK	P20065	-1.6999	0.0398409	0.382907	1.39967	0.999914	___1	KKTETQEKNPLPSKETIEQEKQAGES_____	-2.72407	-2.9674	-4.0304	-0.3574	-2.26252	-3.30168	-0.3435	-2.08	-0.89925
Palld	Palladin	194	Down in TAC Vh	NRS(1)PNGESSSPDSGYLSPK	Q9ET54	-1.97593	0.0119796	0.313932	1.92156	0.999999	___1	ELTSIFREAAKPRNRSPNGESSSPDSGYLSP	-1.8069	-2.71676	-2.33641	0.3134	-2.31399	0.18	0.4991	-0.6859	0.14285
Xrn2	5'-3' exoribonuclease 2	471	Down in TAC Vh	NS(0.003)S(0.997)PSISPNTSFASDGSPSPLGGIKR	Q9DBR1	-2.06711	0.0225452	0.341203	1.64695	0.997036	___1	NPRQAAYEMRMQRNSSPSISPNTSFASDGSP	-3.25989	-2.23096	-0.6486	0.4888	0.5162	0.8769	-2.17618	0.1259	0.29215
Nexn	Nexilin	523	Down in TAC Vh	NTS(1)VVDSEPVRFTVK	Q7TPW1	-1.67559	0.0322631	0.368808	1.49129	0.999996	___1	TRSGAPWFKKPLRNTSVVDSEPVRFTVKVTG	-3.22325	0.06225	-1.1218	0.4699	0.7611	-0.1388	0.8028	-0.4486	0.04155
Pfkm	ATP-dependent 6-phosphofructokinase, muscle type	667	Down in TAC Vh	NVLGHMQQGGS(0.999)PT(0.001)PFDRNFATK	P47857	-1.70497	0.0176009	0.328235	1.75447	0.998977	___1	FDSRKNVLGHMQQGGSPTPFDRNFATKMGAK	-1.739	-1.30565	-3.14248	-0.7371	-1.0427	-1.2659	0.7748	0.1502	-0.02375
Ttn	Titin	34097	Down in TAC Vh	PAEEYEDDAERRS(1)PT(1)PER	A2ASS6	-1.83296	0.0361724	0.375998	1.44162	1	___1	HPRPAEEYEDDAERRSPTPERTRPRSPSPVS	-3.77063	-3.1123	-3.0731	-0.1531	-2.34535	-0.677	-3.19811	-0.0933	-2.44748
Kiaa1324	UPF0577 protein KIAA1324	485	Down in TAC Vh	PPQS(0.5)VVADT(0.5)ENK	A2AFS3	-4.12074	0.00411573	0.259377	2.38555	0.5	___1	LVVPGFRPPQSVVADTENKEVARITFVFETI	-2.67896	-3.0782	-2.94666	2.9111	-2.98044	1.2022	2.07	2.3712	1.74275
Kiaa1324	UPF0577 protein KIAA1324	480	Down in TAC Vh	PPQS(0.5)VVADT(0.5)ENK	A2AFS3	-3.9502	0.0122623	0.313932	1.91143	0.5	___1	FMILTLVVPGFRPPQSVVADTENKEVARITF	-3.10779	-2.68591	-2.87939	2.9111	-3.94224	1.2022	2.07	2.3712	1.74275
Ampd2	AMP deaminase 2	87	Down in TAC Vh	QIS(1)QDVKLEPDILLR	Q9DBT5	-1.93392	0.0242253	0.341203	1.61573	1	___1	IEQLEERRQRLERQISQDVKLEPDILLRAKQ	-3.04691	-2.96881	-3.6249	-0.519	-0.2991	-2.36339	-0.6253	-3.37557	-0.49535
Git2	ARF GTPase-activating protein GIT2	536	Down in TAC Vh	QNS(0.33)T(0.67)PESDYDNTACDPEPDDTGSTR	Q9JLQ2	-1.79668	0.0219876	0.337383	1.65782	0.670213	___1	DESARRASRLEKQNSTPESDYDNTACDPEPD	-3.86911	-3.0582	-2.76143	-0.6669	-2.86449	-0.9739	-0.9422	-0.4009	-2.74902
Eps8	Epidermal growth factor receptor kinase substrate 8	658	Down in TAC Vh	QNS(0.998)S(0.001)S(0.001)SDSGGSIVR	Q08509	-1.7644	0.019527	0.328957	1.70936	0.997706	___1	PVSVPKVPANVTRQNSSSSDSGGSIVRDSQR	-1.5579	-3.93593	-3.62589	-0.9486	-2.68429	-0.8158	-0.9489	-1.1754	-1.08005
Fam160a2	FTS and Hook-interacting protein	510	Down in TAC Vh	QQS(1)LGGSESPGPVPR	Q3U2I3	-1.75132	0.0122225	0.313932	1.91284	1	___1	RPSTPSRLALFLRQQSLGGSESPGPVPRSPG	-3.46469	-3.71597	-3.3679	-0.6353	-1.2504	-1.2441	-1.7462	-2.72094	-2.99226
Naca	Nascent polypeptide-associated complex subunit alpha, muscle-specific form	1727	Down in TAC Vh	RAS(0.959)T(0.04)LPATTLPSLK	P70670	-1.73282	0.0257941	0.343949	1.58848	0.959081	___1	LMSSPPKKASSSKRASTLPATTLPSLKEASV	-2.9819	-2.69366	-3.02478	0.4206	-2.69592	-0.4681	-0.6393	-1.8033	-1.81775
Mef2d	Myocyte-specific enhancer factor 2D	121	Down in TAC Vh	RAS(1)EELDGLFRR	Q63943	-2.86202	0.000223563	0.10759	3.6506	1	___1	SLEQSPLLEDKYRRASEELDGLFRRYGSSVP	-3.79585	-2.05685	-2.94569	0.2168	0.0529	0.2255	0.3733	-0.2224	-1.07075
Stmn1	Stathmin	16	Down in TAC Vh	RAS(1)GQAFELILSPR	P54227	-2.0782	0.0045917	0.273116	2.33803	1	___1	MASSDIQVKELEKRASGQAFELILSPRSKES	-2.90412	-0.26655	-2.391	0.3044	-0.1243	0.3724	0.545	0.3239	-0.07555
Fhod3	FH1/FH2 domain-containing protein 3	345	Down in TAC Vh	RAS(1)MCSGGTVGEQQGLDR	Q76LL6	-1.75673	0.00875868	0.313932	2.05756	0.999973	___1	TAEPPPSGHRDRRRASMCSGGTVGEQQGLDR	-1.5828	0.19195	-0.0584	1.1733	0.258	1.0953	1.8578	1.7686	1.48885
Cdk18	Cyclin-dependent kinase 18	66	Down in TAC Vh	RFS(1)MEDLNKR	Q04899	-1.70749	0.038007	0.379783	1.42014	1	___1	SPGMQYQQRQNQRRFSMEDLNKRLSLPMDIR	-0.4023	-2.99813	-1.8112	0.787	0.6962	0.7175	-1.3954	0.0335	-1.01715
Rrad	GTP-binding protein RAD	26	Down in TAC Vh	RGS(0.997)T(0.003)PWGPAPPLHRR	O88667	-2.04666	0.00362759	0.249397	2.44038	0.996677	___1	GSRGAGGRERDRRRGSTPWGPAPPLHRRSMP	-3.72271	-3.14387	-2.92988	-0.4288	-1.1587	-0.3437	-1.0411	-2.24582	-2.09487
Ckm	Creatine kinase M-type	322	Down in TAC Vh	RGT(1)GGVDTAAVGAVFDISNADR	P07310	-2.46889	0.0106219	0.313932	1.9738	0.999638	___1	KFEEILTRLRLQKRGTGGVDTAAVGAVFDIS	-2.36127	-2.78426	-3.21681	0.1234	0.1333	0.1926	1.1524	-0.551	-2.96202
Plekhf2	Pleckstrin homology domain-containing family F member 2	16	Down in TAC Vh	RIS(1)IVESCFGAAGQPLTIPGR	Q91WB4	-2.3865	0.0325584	0.368808	1.48734	0.999959	___1	MVDRLANSEANTRRISIVESCFGAAGQPLTI	-0.0476	-2.75994	-4.27521	0.655	0.6704	-2.24523	0.9911	0.4598	-0.37755
Ppip5k2	Inositol hexakisphosphate and diphosphoinositol-pentakisphosphate kinase 2	1066	Down in TAC Vh	RKIS(1)LNTYTPTK	Q6ZQB6	-1.72681	0.0085956	0.313932	2.06572	1	___1	SSMATRSSPGMRRKISLNTYTPTKILPTPPA	-0.5953	-1.17135	-2.1545	0.9505	-0.2522	1.2979	0.2898	0.5419	-0.30935
Spag7	Sperm-associated antigen 7	219	Down in TAC Vh	RLRQS(1)GEELPTTS	Q7TNE3	-2.7273	0.000272182	0.111575	3.56514	1	___1	EEAMNEIRAKKRLRQSGEELPTTS_______	-2.55852	-0.72595	-1.5126	1.6971	0.7155	1.5588	1.2503	0.6269	0.92105
Speg	Striated muscle-specific serine/threonine-protein kinase	2461;2469	Down in TAC Vh	RLS(0.983)S(0.009)T(0.008)LERLS(0.14)S(0.86)R	Q62407	-3.26097	0.0105749	0.313932	1.97572	0.859801	___2	LAVRRRLSSTLERLSSRLQRSGSSEDSGGAS	-3.90224	-4.31251	-3.63286	-2.85008	0.8853	0.1808	-3.54406	0.6038	0.59485
Prkd2	Serine/threonine-protein kinase D2	197;199	Down in TAC Vh	RLS(0.999)S(0.077)T(0.762)S(0.161)LASGHSVR	Q8BZ03	-3.07157	0.012421	0.313932	1.90584	0.762088	___2	IPNNCSGARKRRLSSTSLASGHSVRLGSSES	-2.88946	-4.53023	-3.30239	0.0071	1.0275	-2.98826	0.0553	-2.53301	1.41665
Cdk16	Cyclin-dependent kinase 16	119	Down in TAC Vh	RLS(1)LPADIRLPEGYLEK	Q04735	-2.87817	0.00103226	0.161733	2.98621	1	___1	HPPRKISTEDINKRLSLPADIRLPEGYLEKL	-2.8454	-3.46279	-0.9316	1.3092	-0.0776	0.941	0.6866	0.4373	-0.50705
Kcnh2	Potassium voltage-gated channel subfamily H member 2	1140	Down in TAC Vh	RLS(1)LPGQLGALTSQPLHR	O35219	-1.74796	0.0113543	0.313932	1.94484	1	___1	AGAPELPQDGPTRRLSLPGQLGALTSQPLHR	1.5409	-0.17825	-0.7072	2.0718	1.2916	2.7861	2.1545	1.5829	1.91175
Prkd2	Serine/threonine-protein kinase D2	197;198	Down in TAC Vh	RLS(1)S(0.912)T(0.071)S(0.017)LASGHSVR	Q8BZ03	-2.44411	0.0178679	0.328235	1.74793	0.999536	___2	FSIPNNCSGARKRRLSSTSLASGHSVRLGSS	-2.99222	1.00655	-3.16968	0.0071	1.0275	0.8525	0.0553	0.9949	1.41665
Cobll1	Cordon-bleu protein-like 1	1214	Down in TAC Vh	RQS(0.991)S(0.983)LT(0.026)FQSSDPEHVR	Q3UMF0	-5.25167	0.0194557	0.328957	1.71095	0.990643	___1	VLTPADGPSFTLKRQSSLTFQSSDPEHVRQS	-3.58752	-2.65682	-2.44678	4.9044	4.4883	5.1349	-1.98557	4.4668	-2.88107
Tra2a	Transformer-2 protein homolog alpha	237	Down in TAC Vh	RRDS(1)YYDR	Q6PFR5	-1.62705	0.0208082	0.3323	1.68177	1	___1	GGGGGGGGGGGRRRDSYYDRGYDRGYDRYED	-4.27186	-2.28925	-3.43137	-1.1102	-2.20808	-0.5041	-2.2637	-2.34685	-1.78975
Tnni3	Troponin I, cardiac muscle	23;24	Down in TAC Vh	RRS(1)S(1)ANYR	P48787	-2.46685	0.0348057	0.374778	1.45835	1	___2	AAGEPQPAPAPVRRRSSANYRAYATEPHAKK	-2.86976	0.77195	0.1714	2.1695	1.4758	3.9368	2.5984	-0.4184	1.18615
Ttn	Titin	33861	Down in TAC Vh	RRT(1)PS(1)PDY(0.999)DLY(0.001)YYR	A2ASS6	-2.39849	0.0232438	0.341203	1.63369	1	___1	QDDLEMVRPARRRTPSPDYDLYYYRRRRRSL	-3.76958	-2.75242	-3.5031	0.1986	-1.0122	0.4728	-2.2076	-3.51943	0.40855
Lipe	Hormone-sensitive lipase	557	Down in TAC Vh	RS(0.684)VS(0.316)EAALAQPEGLLGTDTLK	P54310	-2.82961	0.00124043	0.165479	2.90643	0.684247	___1	SPTAESVRPTESMRRSVSEAALAQPEGLLGT	-3.04943	-0.37085	-3.35634	0.6966	0.3589	0.9954	0.282	0.8137	0.27785
Nelfe	Negative elongation factor E	49	Down in TAC Vh	RS(0.693)LS(0.307)EQPVVDTATATEQAK	P19426	-1.74274	0.0241175	0.341203	1.61767	0.693308	___1	KQSSSGPASQGGVKRSLSEQPVVDTATATEQ	-4.3411	-3.45095	-3.53846	-1.3004	-3.3483	-3.21833	-0.9147	-1.1005	-2.32238
Ctnnb1	Catenin beta-1	552	Down in TAC Vh	RT(0.003)S(0.997)MGGTQQQFVEGVR	Q02248	-2.14241	0.0165325	0.328235	1.78166	0.996736	___1	VQLLVRAHQDTQRRTSMGGTQQQFVEGVRME	0.4713	-2.55261	0.9449	0.9213	1.1327	1.961	2.1901	2.2411	2.13545
Nufip2	Nuclear fragile X mental retardation-interacting protein 2	569	Down in TAC Vh	RT(0.61)S(0.39)PQVLGHILKPGTTESGALSLDPSHIGDLQK	Q5F2E7	-2.70456	0.0358593	0.375998	1.4454	0.61007	___1	TEHPVFPKAYELEKRTSPQVLGHILKPGTTE	-4.00984	-2.4735	-3.09633	-2.69747	-3.47717	0.9811	1.4926	-0.0061	0.77505
Mib2	E3 ubiquitin-protein ligase MIB2	251	Down in TAC Vh	RVS(1)ADGQPFQRGDK	Q8R516	-1.60823	0.0468549	0.384483	1.32925	1	___1	HLPKLGKPAELQRRVSADGQPFQRGDKVKCL	0.2633	-0.13445	-3.2644	0.8816	0.2541	0.4928	0.343	0.888	0.51875
Lpar1	Lysophosphatidic acid receptor 1	351	Down in TAC Vh	S(0.001)AS(0.006)S(0.007)LNHT(0.986)ILAGVHSNDHSVV	P61793	-2.03267	0.0468545	0.384483	1.32925	0.985834	___1	GPTEGSDRSASSLNHTILAGVHSNDHSVV__	0.9332	-3.08758	-3.98566	-0.3844	-0.0705	-0.0483	0.1895	0.1416	0.08805
Tmem59	Transmembrane protein 59	303	Down in TAC Vh	S(0.001)QT(0.999)EEHEEAGPLPTK	Q9QY73	-1.64982	0.0424184	0.383562	1.37245	0.999211	___1	LSRYPAPSLVIVRSQTEEHEEAGPLPTKVNL	-3.17757	-2.62709	-3.54059	-0.526	-2.55324	-0.7103	-0.8146	-0.7605	-3.4269
Slain2	SLAIN motif-containing protein 2	367	Down in TAC Vh	S(0.008)RS(0.992)PARGIEYSR	Q8CI08	-3.76979	0.00135525	0.166777	2.86798	0.991804	___1	RPSPKQSPRNSPRSRSPARGIEYSRASPQPM	-2.77206	-4.29617	-3.21679	1.5237	0.4363	1.7466	-2.49085	0.4993	0.33365
Dync1li1	Cytoplasmic dynein 1 light intermediate chain 1	414	Down in TAC Vh	S(0.012)VS(0.961)S(0.027)NVASVSPIPAGSK	Q8R1Q8	-1.69309	0.017588	0.328235	1.75478	0.960935	___1	PRVPGGSPRTPNRSVSSNVASVSPIPAGSKK	-3.48222	-3.19996	-3.13655	-0.9989	-1.141	-0.9424	-2.4636	-3.13815	-0.79485
Srf	Serum response factor	99	Down in TAC Vh	S(0.04)LS(0.96)EMELGVVVGGPEAAAAAAGGYGPVSGAVSGAKPGKK	Q9JM73	-2.30161	0.0385915	0.379783	1.41351	0.95983	___1	EEELGAERRGLKRSLSEMELGVVVGGPEAAA	-3.43034	0.03355	-4.01316	-2.3088	0.0055	-0.1166	1.3284	0.249	-0.16775
Tacc2	Transforming acidic coiled-coil-containing protein 2	279	Down in TAC Vh	S(0.5)LS(0.5)LQASDFDGASCPGSPEAGTLTTDACGTGSNSASSTLKR	Q9JJG0	-3.42413	0.00417646	0.260108	2.37919	0.499997	___1	KSTESVPPSKSTLSRSLSLQASDFDGASCPG	-2.21693	-3.25572	-3.44677	0.7511	-2.85604	2.0208	1.0242	0.6757	1.09015
Clip4	CAP-Gly domain-containing linker protein 4	580	Down in TAC Vh	SFS(0.985)T(0.014)T(0.001)SASSQK	Q8CI96	-1.83843	0.0106524	0.313932	1.97255	0.985186	___1	SNKQNHSYPGFRRSFSTTSASSQKEINRRNA	-2.80339	-2.54695	-3.44568	-0.3399	-2.88713	-0.9047	-0.535	-0.9105	-0.98425
Magi3	Membrane-associated guanylate kinase, WW and PDZ domain-containing protein 3	702	Down in TAC Vh	SGS(1)PKLDPSEVYLK	Q9EQJ9	-2.20569	0.00558741	0.287169	2.25279	0.999972	___1	IPQPMPFPPSIIRSGSPKLDPSEVYLKSKTL	-3.9587	-3.01248	-1.1405	0.0046	0.1055	-1.0279	-0.4522	-1.2629	-0.35635
Svil	Supervillin	220	Down in TAC Vh	SIS(1)FPEVPRS(1)PK	Q8K4L3	-1.64889	0.0256261	0.343842	1.59132	0.99999	___1	LGEDGSSAFFSERSISFPEVPRSPKQIPSSP	-3.54125	-2.17305	-3.38261	-1.1134	-1.2358	-0.5918	-0.3142	-2.7101	-2.33521
R3hdm2	R3H domain-containing protein 2	283	Down in TAC Vh	SKS(1)IEEREEEYQR	Q80TM6	-2.25184	0.0246676	0.341203	1.60787	0.999997	___1	DNQMRVPLQDGRRSKSIEEREEEYQRVRERI	0.9577	-3.11569	0.9791	2.3785	2.2375	2.183	1.1111	1.4428	1.80035
Sorbs2	Sorbin and SH3 domain-containing protein 2	324	Down in TAC Vh	SLERPS(0.694)S(0.275)S(0.03)AS(0.001)MAGDFR	Q3UTJ2	-2.39291	0.0188645	0.328235	1.72435	0.693739	___1	VSIYQSSIDRSLERPSSSASMAGDFRKRRKS	-3.51875	-3.28333	-3.53174	-2.51273	-2.02526	1.4252	-2.51612	-0.5211	-0.16015
Shank3	SH3 and multiple ankyrin repeat domains protein 3	1529	Down in TAC Vh	SLGEEPVGGLGSLLDPAKKS(1)PIAAAR	Q4ACU6	-2.23887	0.0105838	0.313932	1.97536	0.999999	___1	EPVGGLGSLLDPAKKSPIAAARLFSSLGELS	-1.25565	-3.11178	-2.92449	-2.32278	0.1369	0.6633	0.2498	0.3614	-0.23925
Mast2	Microtubule-associated serine/threonine-protein kinase 2	123	Down in TAC Vh	SLIVTS(0.001)S(0.005)T(0.044)S(0.938)PT(0.032)LPRPHS(0.98)PLHGHTGNSPLDSPR	Q60592	-2.51578	0.0288452	0.360366	1.53993	0.937712	___3	CRTSNRKSLIVTSSTSPTLPRPHSPLHGHTG	-2.76868	-2.41734	-3.76158	1.0734	1.0817	0.6137	-0.1188	-2.99952	-2.45103
Dsp	Desmoplakin	2221	Down in TAC Vh	SMS(1)FQGIR	E9Q557	-2.86227	0.025603	0.343842	1.59171	0.999773	___1	PHTGLLLLSVQKRSMSFQGIRQPVTVTELVD	-3.721	-2.87483	-4.01855	0.6174	0.0538	1.2149	-2.7761	0.5777	-3.74287
Plin5	Perilipin-5	163	Down in TAC Vh	SMS(1)QAMDMVLGK	Q8BVZ1	-1.77686	0.0183989	0.328235	1.73521	0.999996	___1	AQRGRRWSGELRRSMSQAMDMVLGKSEKLVD	-1.1427	-0.95095	-1.7171	0.1073	-0.7011	-0.1959	1.7793	0.2745	1.77555
Nup214	Nuclear pore complex protein Nup214	1139	Down in TAC Vh	SNPS(0.999)PPS(0.001)AAMGSAVQHSAAK	Q80U93	-1.94675	0.00676766	0.308408	2.16956	0.999367	___1	TVPQVVNVQELRSNPSPPSAAMGSAVQHSAA	-2.56654	-3.47098	-3.50221	-1.2243	-0.7381	-0.8483	-0.454	-1.2566	-2.87766
Rab11fip5	Rab11 family-interacting protein 5	296	Down in TAC Vh	SPSHSSWLSTEGGRDSIQS(1)PK	Q8R361	-1.74234	0.0407621	0.383562	1.38974	1	___2	HSSWLSTEGGRDSIQSPKLLTHKRTYSDEAS	-2.94239	-3.01271	-2.75706	-1.0284	0.2304	-0.4495	-2.9074	-2.65584	-0.15955
Cpeb3	Cytoplasmic polyadenylation element-binding protein 3	444	Down in TAC Vh	SSLFPFEDAFLDDSHGDQALSSGLS(0.056)S(0.888)PT(0.056)R	Q7TN99	-2.99132	0.0467357	0.384483	1.33035	0.888384	___1	LDDSHGDQALSSGLSSPTRCQNGERVERYSR	1.807	-3.84828	-3.05747	2.0708	2.3954	1.6827	1.5566	2.1353	-2.09038
Ablim1	Actin-binding LIM protein 1	356	Down in TAC Vh	SSS(1)DFFYPK	Q8K4G5	-2.51032	0.00389334	0.2593	2.40968	0.999633	___1	KTEEKLRPPNIPRSSSDFFYPKSLIRRTGRS	-3.05349	-4.32155	-2.95109	-0.5787	-0.6792	0.4423	-0.9624	-2.82117	-0.99115
Naca	Nascent polypeptide-associated complex subunit alpha, muscle-specific form	851	Down in TAC Vh	SVPAVTS(0.002)LS(0.998)PPKAPVAPSNEATIVPTEIPTSLK	P70670	-3.03352	0.00873581	0.313932	2.0587	0.997661	___1	SATLSLKSVPAVTSLSPPKAPVAPSNEATIV	-2.06634	2.68485	1.8424	4.2512	3.6997	4.7844	3.9759	3.7521	2.65965
Synpo2	Synaptopodin-2	618	Down in TAC Vh	SVTSPISDFPAPPPYSAVS(0.999)PPPEAFSR	Q91YE8	-1.87259	0.0192746	0.328957	1.71501	0.999325	___1	SPISDFPAPPPYSAVSPPPEAFSRGVSSPVA	-3.47913	-1.77916	-3.37216	-0.7031	-0.3841	0.0119	-0.4677	-1.99688	-2.48552
Tbc1d4	TBC1 domain family member 4	752;758	Down in TAC Vh	T(0.009)S(0.013)S(0.941)T(0.036)CS(0.001)NES(1)LNAGGTPVTPR	Q8BYJ6	-1.93758	0.0482259	0.384483	1.31672	0.941442	___2	TASESSDGEGRKRTSSTCSNESLNAGGTPVT	-2.96554	-2.99216	-3.77875	-3.32911	0.0238	-3.07186	-1.1021	-0.778	0.40985
Kcnq1	Potassium voltage-gated channel subfamily KQT member 1	481	Down in TAC Vh	T(0.5)NS(0.5)FAEDLDLEGETLLTPITHVSQLRDHHR	P97414	-2.64824	0.00771774	0.313932	2.11251	0.5	___1	KSPTLLEVSTPHFLRTNSFAEDLDLEGETLL	-3.17418	-2.18896	-3.63265	-0.2293	-0.2478	1.5657	0.4395	-2.46262	-1.16765
Ndrg1	Protein NDRG1	330	Down in TAC Vh	TAS(1)GS(0.03)S(0.969)VT(0.001)SLEGTR	Q62433	-2.3933	0.0248389	0.341203	1.60487	0.999962	___1	MPSASMTRLMRSRTASGSSVTSLEGTRSRSH	0.6322	1.49155	-3.43887	2.0545	2.3769	1.583	1.7487	1.7629	2.20355
Ndrg1	Protein NDRG1	330;333	Down in TAC Vh	TAS(1)GS(0.03)S(0.969)VT(0.001)SLEGTR	Q62433	-2.64047	0.0386663	0.379783	1.41267	0.999962	___2	MPSASMTRLMRSRTASGSSVTSLEGTRSRSH	0.4969	2.87545	-3.55884	2.8956	3.1172	2.3019	1.8422	2.1853	3.12765
Myom1	Myomesin-1	124	Down in TAC Vh	TASAYDYGYSHGLTDSSLLLEDYSSKLS(1)PQTK	Q62234	-3.08921	0.00797958	0.313932	2.09802	0.999982	___1	LTDSSLLLEDYSSKLSPQTKRAKRSLLSGEE	-2.79505	1.47605	-2.52717	2.5384	1.2943	3.2271	1.3766	0.8528	1.55375
Hcfc1	Host cell factor 1	666	Down in TAC Vh	TIT(0.001)LVKS(0.998)PIS(0.001)VPGGSALISNLGK	Q61191	-2.22349	0.00938594	0.313932	2.02752	0.997559	___1	TTVVGGVTKTITLVKSPISVPGGSALISNLG	-3.78134	-0.74555	-2.37466	0.1791	-0.8757	1.2383	-0.0438	-0.4121	-0.54795
Phldb1	Pleckstrin homology-like domain family B member 1	445	Down in TAC Vh	TLQPPES(1)PR	Q6PDH0	-2.40834	0.0102911	0.313932	1.98754	1	___1	FSDGLAATRTLQPPESPRLGRRGLDSMRELP	0.037	-3.18098	-3.72901	0.1254	-0.1431	0.6338	-0.381	-0.3081	0.77705
Ablim1	Actin-binding LIM protein 1	475	Down in TAC Vh	TLS(1)PTPSAEGYQDVR	Q8K4G5	-1.90764	0.0301438	0.3667	1.5208	0.999969	___1	DKQERQSLGESPRTLSPTPSAEGYQDVRDRM	-2.99333	0.52725	0.4993	1.2608	1.1345	2.1272	0.9718	0.8928	1.12515
Kcnd2	Potassium voltage-gated channel subfamily D member 2	572;575	Down in TAC Vh	TPLSNS(0.999)RS(0.032)S(0.968)LNAK	Q9Z0V2	-2.12737	0.0122004	0.313932	1.91363	0.999457	___2	STIQIRCVERTPLSNSRSSLNAKMEECVKLN	-3.68071	-3.57615	-3.36056	-0.4455	-3.16904	-0.3432	-2.44064	-1.7156	-0.35665
Kcnd2	Potassium voltage-gated channel subfamily D member 2	572;575	Down in TAC Vh	TPLSNS(0.999)RS(0.032)S(0.968)LNAK	Q9Z0V2	-1.59058	0.0428482	0.383562	1.36807	0.968269	___2	QIRCVERTPLSNSRSSLNAKMEECVKLNCEQ	-3.55472	-2.29229	-2.99925	-0.4455	-2.80513	-0.3432	-2.48295	-1.7156	-0.35665
Hspa12b	Heat shock 70 kDa protein 12B	42	Down in TAC Vh	TQESCGIAPLT(1)PS(0.141)QS(0.859)PKPEAR	Q9CZJ2	-1.95576	0.0327317	0.368808	1.48503	0.999971	___1	PGSPRTQESCGIAPLTPSQSPKPEARALQQA	-0.387	-2.7776	-3.71166	-1.99362	0.5135	0.5811	-0.4032	-0.5523	-0.16345
Add1	Alpha-adducin	464	Down in TAC Vh	TRWLHSGRGDDAS(0.003)EEGQNGS(0.825)S(0.172)PK	Q9QYC0	-2.44649	0.0280514	0.35752	1.55205	0.824562	___1	HSGRGDDASEEGQNGSSPKSKTKWTKEDGHR	-3.49855	-2.4013	-3.39657	0.018	-0.0915	0.0609	0.3385	-0.0253	-4.21449
Tsc22d4	TSC22 domain family protein 4	183;189	Down in TAC Vh	VET(1)PPLSAS(1)PPQQRPPGPGTGDSAQTLPSLR	Q9EQN3	-2.55882	0.029914	0.366569	1.52413	1	___2	GGLGQLAGPGKAKVETPPLSASPPQQRPPGP	0.3376	-2.78077	-4.01943	-2.07831	1.2984	0.6334	0.9323	1.4074	0.23455
Myh6	Myosin-6	1039	Down in TAC Vh	VKLEQQVDDLEGS(1)LEQEKK	Q02566	-2.02713	0.0165575	0.328235	1.78101	1	___1	KSKVKLEQQVDDLEGSLEQEKKVRMDLERAK	-3.15547	0.36335	-0.3969	0.877	0.5363	0.9851	1.3377	1.5355	0.51315
Myh7	Myosin-7	1037	Down in TAC Vh	VKLEQQVDDLEGS(1)LEQEKK	Q91Z83	-1.99249	0.0162058	0.328235	1.79033	1	___1	KAKVKLEQQVDDLEGSLEQEKKVRMDLERAK	-3.05156	0.36335	-0.3969	0.877	0.5363	0.9851	1.3377	1.5355	0.51315
Vdac3	Voltage-dependent anion-selective channel protein 3	250	Down in TAC Vh	VNNASLIGLGYT(0.002)QT(0.998)LRPGVK	Q60931	-2.12078	0.0042268	0.260182	2.37399	0.998266	___1	AKVNNASLIGLGYTQTLRPGVKLTLSALIDG	-2.96775	-3.154	-3.25278	-1.0965	-1.2957	0.5378	-0.7124	-1.1351	-2.32245
Vdac1	Voltage-dependent anion-selective channel protein 1	253	Down in TAC Vh	VNNS(0.984)S(0.016)LIGLGYTQTLKPGIK	Q60932	-3.41061	0.0383965	0.379783	1.41571	0.984254	___1	YQVDPDACFSAKVNNSSLIGLGYTQTLKPGI	3.9909	3.95385	-3.61736	5.0681	4.7872	5.5518	4.7175	4.5918	4.40205
Ak3	GTP:AMP phosphotransferase AK3, mitochondrial	224	Down in TAC Vh	VPETT(0.001)QKAS(0.996)VT(0.003)P	Q9WTP7	-2.40942	0.0132475	0.3143	1.87787	0.996302	___1	YSFLQTKVPETTQKASVTP____________	-3.74415	-3.23455	-2.95158	-3.44136	0.2945	-1.7307	-0.5119	-0.1568	0.14225
Ttn	Titin	879	Down in TAC Vh	VRAEPT(0.062)PS(0.938)PQFPFADMPPPDTYK	A2ASS6	-2.68103	0.0117607	0.313932	1.92957	0.937643	___1	TVKPGETRVRAEPTPSPQFPFADMPPPDTYK	0.5861	-3.17649	-3.62477	-0.1912	-0.1058	0.5313	1.638	0.9608	0.82275
Atp5f1a	ATP synthase subunit alpha, mitochondrial	168	Down in TAC Vh	VVDALGNAIDGKGPIGS(0.056)KT(0.944)R	Q03265	-2.11972	0.0312185	0.368808	1.50559	0.943838	___1	ALGNAIDGKGPIGSKTRRRVGLKAPGIIPRI	-3.23509	1.14555	0.7865	1.6306	1.6685	1.3468	1.509	2.0487	1.90865
Mlip	Muscular LMNA-interacting protein	219	Down in TAC Vh	YANLSSSS(0.006)S(0.87)T(0.118)AS(0.006)ESQLTKPGVIRPVPVK	Q5FW52	-2.01555	0.0196128	0.328957	1.70746	0.870032	___1	AAGRETKYANLSSSSSTASESQLTKPGVIRP	-2.2163	-3.18488	-1.9882	0.2026	-0.0307	0.2975	-2.8808	-0.4919	0.21785
Myh6	Myosin-6	1467	Down in TAC Vh	YEESQS(1)ELESSQK	Q02566	-1.65271	0.00741398	0.313932	2.12995	1	___1	DKILAEWKQKYEESQSELESSQKEARSLSTE	-2.0381	-1.50605	-3.12045	-0.7059	-1.2606	-0.8578	0.0968	-0.5438	-0.14165
Lmod2	Leiomodin-2	15	Down in TAC Vh	YES(1)IDEDELLASLSPEELK	Q3UHZ5	-2.03967	0.043135	0.383562	1.36517	1	___1	_MSTFGYRRGLSKYESIDEDELLASLSPEEL	-3.30821	-3.92283	-1.8468	-0.2727	-2.41228	-0.8461	1.1804	-0.6503	-2.91666
Pdha1	Pyruvate dehydrogenase E1 component subunit alpha, somatic form, mitochondrial	293;295	Down in TAC Vh	YHGHS(1)MS(1)DPGVSYR	P35486	-1.70168	0.0240474	0.341203	1.61893	0.999999	___2	GPILMELQTYRYHGHSMSDPGVSYRTREEIQ	3.4257	5.52125	5.8501	7.2229	6.6317	6.9854	5.814	5.7598	7.39035
Pdha1	Pyruvate dehydrogenase E1 component subunit alpha, somatic form, mitochondrial	293;300	Down in TAC Vh	YHGHS(1)MSDPGVS(1)YR	P35486	-1.70168	0.0240474	0.341203	1.61893	1	___2	QTYRYHGHSMSDPGVSYRTREEIQEVRSKSD	3.4257	5.52125	5.8501	7.2229	6.6317	6.9854	5.814	5.7598	7.39035
Eif3j1	Eukaryotic translation initiation factor 3 subunit J-A	14	Up in TAC Vh	AAAAAAAAAAGDS(0.999)DS(0.001)WDADTFSMEDPVRK	Q3UGC7	3.52492	0.0419461	0.383562	1.37731	0.999356	___1	__MAAAAAAAAAAGDSDSWDADTFSMEDPVR	2.7548	3.41685	3.2198	2.9248	2.9265	-3.94891	0.5732	-2.45514	-2.38706
Vps51	Vacuolar protein sorting-associated protein 51 homolog	18	Up in TAC Vh	AAAAAVGPGLGSGPGDS(1)PEGPEADAPER	Q3UVL4	1.72691	0.0278644	0.356299	1.55495	0.999996	___1	AAAAVGPGLGSGPGDSPEGPEADAPERRRKA	-1.236	-0.39475	0.6864	-1.3842	-2.27097	-2.0765	-3.55438	-0.6127	-2.3514
Septin6	Septin-6	416	Up in TAC Vh	AAAELLQSQGSQAGGS(0.964)QT(0.036)LKR	Q9R1T4	1.88875	0.0326427	0.368808	1.48621	0.964426	___1	AAAELLQSQGSQAGGSQTLKRDKEKKNNPWL	-0.7673	-0.93715	-0.6868	-2.77754	-3.50431	-4.03016	-3.79376	-0.9609	-1.04835
Srrm1	Serine/arginine repetitive matrix protein 1	779;781	Up in TAC Vh	AAS(1)PS(1)PQSVR	Q52KI8	2.32253	0.0329365	0.368808	1.48232	0.999992	___2	SKSPKADSLSRAASPSPQSVRRVSSSRSVSG	-0.7228	0.67675	1.2042	0.1623	-3.46527	-1.2999	-0.4215	-2.85094	-3.74357
Csrp3	Cysteine and glycine-rich protein 3	105	Up in TAC Vh	AATT(0.002)S(0.998)NPS(0.001)KFSAK	P50462	1.67229	0.0493199	0.387371	1.30698	0.997528	___1	LQFQQSPKPARAATTSNPSKFSAKFGESEKC	2.3695	1.32825	1.1169	-0.9702	-2.22461	0.8266	0.3759	0.5605	1.02735
Dcaf6	DDB1- and CUL4-associated factor 6	863;866	Up in TAC Vh	ADRLEGDRS(1)EGS(1)GQENENEDEE	Q9DC22	2.78278	0.00501351	0.282344	2.29986	1	___2	NHIRADRLEGDRSEGSGQENENEDEE_____	-1.0286	0.41195	1.2141	-3.24826	-1.9137	-2.72753	-4.06906	-2.97437	-0.56885
Rplp0	60S acidic ribosomal protein P0	304;307	Up in TAC Vh	AEAKEES(1)EES(1)DEDMGFGLFD	P14869	4.98959	0.00963105	0.313932	2.01633	1	___2	AAAPAKAEAKEESEESDEDMGFGLFD_____	1.5659	4.82355	4.9298	1.5193	2.7083	-3.49781	-3.96267	-0.7861	-3.28008
Arvcf	Armadillo repeat protein deleted in velo-cardio-facial syndrome homolog	334;337	Up in TAC Vh	AFEDTADDAGELIEERPPFPAATAPLAQPERGS(1)LGS(1)LDR	P98203	2.65775	0.00236739	0.209555	2.62573	1	___2	AATAPLAQPERGSLGSLDRVVRRSPSVDSTR	0.1308	-0.02755	0.3981	-3.54566	-2.80543	-2.63592	-2.86458	-0.2847	-2.80752
Cavin3	Caveolae-associated protein 3	165;166	Up in TAC Vh	AFQKVPELLGPEDQLVLGPDQPEDEVGES(1)S(1)EEEPVESR	Q91VJ2	3.67724	0.0141242	0.320705	1.85004	0.999995	___2	QLVLGPDQPEDEVGESSEEEPVESRAQRLRR	-0.014	3.28155	3.7298	0.065	1.4288	-3.32629	-3.29239	-0.2307	-2.71319
Eif3b	Eukaryotic translation initiation factor 3 subunit B	143	Up in TAC Vh	ALENGEADEPS(0.006)FS(0.994)DPEDFVDDVSEEELLGDVLK	Q8JZQ9	3.67973	0.00220879	0.209555	2.65585	0.993726	___1	EPRALENGEADEPSFSDPEDFVDDVSEEELL	-0.3896	2.04805	2.7488	-3.02951	0.4432	-2.89314	-2.71081	-2.29516	-2.77844
Xirp1	Xin actin-binding repeat-containing protein 1	928	Up in TAC Vh	APERS(0.569)S(0.431)VQLLASCIDKGDLHSLHSLR	O70373	2.71098	0.00090401	0.161733	3.04383	0.569014	___1	AYSLQPQLTSRAPERSSVQLLASCIDKGDLH	-0.4708	0.61195	-0.6176	-1.512	-3.10417	-4.1747	-2.71619	-2.89927	-2.81243
Cope	Coatomer subunit epsilon	13	Up in TAC Vh	APPVPGAVSGGS(1)GEVDELFDVK	O89079	3.47332	0.0360519	0.375998	1.44307	0.999988	___1	___MAPPVPGAVSGGSGEVDELFDVKNAFYI	1.5827	2.19935	2.0116	1.6051	-3.14377	-3.0529	-4.07486	2.4444	-3.03057
Scaf1	Splicing factor, arginine/serine-rich 19	676;682	Up in TAC Vh	APS(1)PAPAVS(1)PKR	Q5U4C3	2.04343	0.0236331	0.341203	1.62648	1	___2	PDKAEPRAPSPAPAVSPKREVLYDSEGLSAD	-1.0312	-0.17325	-0.0585	-3.3768	-3.40068	-0.8492	-0.6351	-3.39443	-3.13025
Enah	Protein enabled homolog	721	Up in TAC Vh	APSTS(0.001)T(0.999)PEPTR	Q03173	2.07812	0.012081	0.313932	1.9179	0.998783	___1	NEDAEPITAKAPSTSTPEPTRKPWERTNTMN	2.1786	0.31895	0.3906	-0.1313	-0.6461	-0.9307	-1.29	-0.7407	-2.95361
Hspb6	Heat shock protein beta-6	68	Up in TAC Vh	APSVALPTAQVS(0.977)T(0.021)DS(0.002)GYFSVLLDVK	Q5EBG6	2.59625	0.00401655	0.2593	2.39615	0.976813	___1	YYLRAPSVALPTAQVSTDSGYFSVLLDVKHF	-0.4311	0.46375	0.4977	-2.7949	-3.72966	-2.69065	-2.5019	-0.1777	-2.62201
Sorbs2	Sorbin and SH3 domain-containing protein 2	959	Up in TAC Vh	AQTS(1)KELSFK	Q3UTJ2	2.25655	0.00131049	0.165479	2.88257	0.999573	___1	EKLPAKAVYDFKAQTSKELSFKKGDTVYILR	0.3991	-1.04815	0.04	-3.161	-2.31131	-3.22248	-2.16209	-2.1692	-1.73135
Hspb3	Heat shock protein beta-3	53	Up in TAC Vh	ARGAGT(1)PQALAEDSASTEKPPGEGK	Q9QZ57	1.71246	0.0191584	0.328235	1.71764	1	___1	PGPTIEDLSKARGAGTPQALAEDSASTEKPP	-0.0844	-2.11397	-0.5844	-3.82309	-3.1978	-2.60745	-1.8269	-1.8369	-2.54815
Plec	Plectin	728	Up in TAC Vh	ARNDESQLS(1)PATR	Q9QXS1	2.13034	0.00119729	0.165479	2.9218	0.999979	___1	FRAKIERARNDESQLSPATRGAYRDCLGRLD	-0.676	0.01245	-0.1393	-2.2161	-2.53107	-3.00239	-1.7108	-1.7314	-3.19596
Cttn	Src substrate cortactin	11	Up in TAC Vh	AS(0.001)AGHAVS(0.997)IT(0.002)QDDGGADDWETDPDFVNDVSEK	Q60598	2.5349	0.0214637	0.336329	1.6683	0.997231	___1	_____MWKASAGHAVSITQDDGGADDWETDP	0.3947	1.89095	0.7758	-2.76264	-0.2246	0.1217	-3.1216	0.1141	-3.21345
Mapt	Microtubule-associated protein tau	289	Up in TAC Vh	AS(0.065)T(0.935)PKEQDLEGATVVGVPGEEQK	P10637	1.64998	0.0105464	0.313932	1.9769	0.935461	___1	EAAPEFTFHVEIKASTPKEQDLEGATVVGVP	-0.5449	-1.91445	-1.6149	-2.7146	-3.46052	-3.04237	-1.82907	-3.58991	-3.41188
Vcp	Transitional endoplasmic reticulum ATPase	3	Up in TAC Vh	AS(1)GADSKGDDLSTAILK	Q01853	1.60165	0.00272068	0.209555	2.56532	1	___1	_____________MASGADSKGDDLSTAILK	-1.39	-1.38375	-0.8228	-2.26768	-2.55772	-3.14931	-2.95778	-2.61653	-3.254
Map1b	Microtubule-associated protein 1B	1384	Up in TAC Vh	ASLSPMDEPVPDS(0.001)ES(0.999)PVEK	P14873	1.75393	0.0171368	0.328235	1.76607	0.998952	___1	RASLSPMDEPVPDSESPVEKVLSPLRSPPLL	-1.2636	-0.94665	0.3974	-1.4363	-1.4248	-3.61817	-2.84572	-2.1206	-2.70368
Tp53bp1	TP53-binding protein 1	1115	Up in TAC Vh	ASQEPFS(1)PAEDVMETDLLEGLAANQDRPSK	P70399	2.41799	0.0316434	0.368808	1.49972	1	___1	QQRASQEQRASQEPFSPAEDVMETDLLEGLA	1.2779	0.02715	-0.0368	-0.1358	0.5264	-2.74395	-3.58206	-2.47704	-3.55899
Ldb3	LIM domain-binding protein 3	177;179	Up in TAC Vh	ASSEGAQGS(1)VS(1)PKVLPGPSQPR	Q9JKS4	2.33656	0.0081371	0.313932	2.08953	0.999998	___2	LGSPVAKASSEGAQGSVSPKVLPGPSQPRQY	-0.9455	-0.53855	0.7147	-3.0258	-0.3893	-2.59702	-3.12837	-3.57983	-2.83771
Csrp3	Cysteine and glycine-rich protein 3	126	Up in TAC Vh	CGKS(1)VYAAEK	P50462	1.75744	0.00310193	0.234584	2.50837	1	___1	SAKFGESEKCPRCGKSVYAAEKVMGGGKPWH	-0.1702	-0.79155	-0.3872	-2.8446	-1.46408	-1.8101	-2.88514	-2.0747	-2.16395
Map1a	Microtubule-associated protein 1A	981	Up in TAC Vh	CLS(1)PDDSTVK	Q9QYR6	1.97809	0.000944568	0.161733	3.02477	0.999998	___1	HPGEPALGEVEERCLSPDDSTVKMASPPPSG	-0.7652	-1.22655	-0.277	-2.32894	-3.30283	-2.41884	-2.53062	-2.6063	-3.21854
Pbxip1	Pre-B-cell leukemia transcription factor-interacting protein 1	144	Up in TAC Vh	CSS(0.012)S(0.988)DDDTDVDVEGLRR	Q3TVI8	2.21267	0.000992317	0.161733	3.00335	0.988202	___1	PSSPRAVWKEHRCSSSDDDTDVDVEGLRRRR	-1.1774	-1.50595	-0.9815	-3.91933	-2.56375	-2.60781	-3.9772	-3.79032	-3.74733
Ppfibp1	Liprin-beta-1	957;961	Up in TAC Vh	DFAARS(0.984)PS(0.016)AS(1)ITDEDSNV	Q8C8U0	1.79707	0.0257211	0.343842	1.58971	0.999734	___2	EDDMFKDFAARSPSASITDEDSNV_______	-1.544	-0.89375	-0.1049	-0.5949	-3.44614	-2.4067	-2.66108	-3.66346	-3.09543
P2ry2	P2Y purinoceptor 2	353	Up in TAC Vh	DLSVS(0.037)S(0.925)DDS(0.037)R	P35383	1.68705	0.00400422	0.2593	2.39748	0.925192	___1	LHRPNRTVRKDLSVSSDDSRRTESTPAGSET	-1.7531	-2.32195	-0.856	-2.76672	-3.8689	-3.23096	-3.45075	-3.52002	-3.14704
Dcaf8	DDB1- and CUL4-associated factor 8	124	Up in TAC Vh	DQDS(1)S(1)DDERALEDWVSSETTALPRPR	Q8N7N5	2.81279	0.0263359	0.345945	1.57945	1	___1	RHRGQRKRASRDQDSSDDERALEDWVSSETT	0.6607	0.75315	1.216	-3.34376	0.6225	-3.9818	-2.89478	0.695	-2.71417
Sec31a	Protein transport protein Sec31A	526;531	Up in TAC Vh	DSDQVAQS(1)DGEESPAAEEQLLGER	Q3UPL0	3.49671	0.00915877	0.313932	2.03816	1	___2	DGPDVALKDSDQVAQSDGEESPAAEEQLLGE	0.4005	2.11805	2.3119	-0.3977	1.438	-3.30251	-2.91766	-2.71609	-3.42341
Tnrc6c	Trinucleotide repeat-containing gene 6C protein	714	Up in TAC Vh	DSSEATGWEEPS(0.997)PPS(0.003)IRR	Q3UHC0	2.47195	0.000108989	0.0721205	3.96262	0.997199	___1	VKQKDSSEATGWEEPSPPSIRRKMEIDDGTS	-0.473	-0.81875	-0.5086	-2.98073	-3.20614	-3.44151	-2.30315	-3.35019	-3.15068
Rtn4	Reticulon-4	953	Up in TAC Vh	EAEEKLPS(0.998)DT(0.002)EKEDR	Q99P72	2.09836	0.0207155	0.3323	1.6837	0.99834	___1	VKPKVLTKEAEEKLPSDTEKEDRSLTAVLSA	-0.0874	-1.17055	1.2689	-3.74555	-3.32356	-1.3302	-1.2009	-1.2164	-1.75165
Ppp1r18	Phostensin	146	Up in TAC Vh	EERLS(1)PR	Q8BQ30	2.50233	0.00627359	0.306692	2.20248	1	___1	RDQSPKGRESREERLSPRESRDRRLVIGGAQ	0.4032	0.14945	0.1698	-3.76714	-3.25759	-0.6659	-2.88718	-0.8128	-2.17846
Xirp1	Xin actin-binding repeat-containing protein 1	332	Up in TAC Vh	EIEVDEKDFQPS(1)PDLIPPGPDVQHQR	O70373	1.80669	0.00432285	0.263036	2.36423	1	___1	DAIREIEVDEKDFQPSPDLIPPGPDVQHQRH	4.086	4.09965	5.4628	3.2196	1.9765	2.5227	3.2449	3.036	2.45705
Map1a	Microtubule-associated protein 1A	526;527	Up in TAC Vh	ELALS(1)S(1)PEDLTQDFEELKR	Q9QYR6	4.21918	0.000872018	0.161733	3.05947	1	___2	APPPAASGHRELALSSPEDLTQDFEELKREE	-0.3696	1.02115	2.8945	-3.35424	-0.4405	-3.28285	-3.38511	-3.41953	-4.34073
Pdia6	Protein disulfide-isomerase A6	428	Up in TAC Vh	EPWDGKDGELPVEDDIDLS(1)DVELDDLEKDEL	Q922R8	3.29595	0.000102033	0.0721205	3.99126	1	___1	DGKDGELPVEDDIDLSDVELDDLEKDEL___	-0.9559	0.19995	1.3922	-2.95125	-3.31869	-3.40297	-3.24965	-2.42467	-3.15597
Nek1	Serine/threonine-protein kinase Nek1	1071	Up in TAC Vh	EQPGDEYS(1)EEEESVLK	P51954	1.91471	0.0110085	0.313932	1.95827	0.999977	___1	ASMEQLLREQPGDEYSEEEESVLKSSDVEQT	-0.3633	-0.60735	0.3064	-0.7975	-1.4159	-3.1807	-3.04124	-1.6335	-2.74791
Sorbs2	Sorbin and SH3 domain-containing protein 2	40	Up in TAC Vh	ESQS(1)PDSAWR	Q3UTJ2	2.00064	0.0381628	0.379783	1.41836	0.999999	___1	VQSSPNLLAAGRESQSPDSAWRSYNDRNPET	1.8429	1.57475	3.2309	1.0561	-0.3604	0.8093	-2.4635	0.9404	1.31135
Flnc	Filamin-C	2123	Up in TAC Vh	FADKHVPGS(0.996)PFT(0.004)VK	Q8VHX6	1.89732	0.0382733	0.379783	1.4171	0.99641	___1	TYIINIKFADKHVPGSPFTVKVTGEGRMKES	1.279	-0.14955	-0.4463	-2.8104	-3.10792	-0.2411	-2.67273	-0.5002	-0.68525
Arnt	Aryl hydrocarbon receptor nuclear translocator	77	Up in TAC Vh	FARS(1)DDEQSSADK	P53762	2.29886	0.0239291	0.341203	1.62107	1	___1	CDDDQMCNDKERFARSDDEQSSADKERLARE	0.4732	0.15485	-0.3463	-3.57697	-3.14186	-3.6605	-0.3128	-2.32727	-0.21025
Atg4b	Cysteine protease ATG4B	383	Up in TAC Vh	FFDS(1)EDEDFEILSL	Q8BGE6	3.53749	0.00232194	0.209555	2.63415	1	___1	SLDSSDVERLERFFDSEDEDFEILSL_____	-1.5956	1.47545	1.1777	-3.12642	-1.7224	-2.64608	-5.416	-3.1271	-3.07186
Csrp3	Cysteine and glycine-rich protein 3	117	Up in TAC Vh	FGES(1)EKCPR	P50462	1.99736	0.0111613	0.313932	1.95229	1	___1	ATTSNPSKFSAKFGESEKCPRCGKSVYAAEK	3.7067	3.26635	3.2169	1.4324	-0.6343	1.9432	1.3054	2.5139	1.83515
Akap13	A-kinase anchor protein 13	1892;1895	Up in TAC Vh	FLS(0.009)HS(0.877)T(0.114)DS(1)LNK	E9Q394	1.71472	0.0452736	0.383562	1.34415	0.999989	___2	ENMSNTWKFLSHSTDSLNKICKVNESTESLT	-0.3222	0.02285	0.5827	0.4521	-1.0174	-2.4161	-3.14862	-2.47203	-1.11955
Blvra	Biliverdin reductase A	154	Up in TAC Vh	FTAS(1)PLEEEK	Q9CY64	1.81522	0.00116854	0.165479	2.93236	0.999984	___1	VAGKELLKGSLRFTASPLEEEKFGFPAFSGI	-0.9919	-1.20475	-1.2253	-3.21154	-2.71591	-2.36811	-2.85702	-2.97583	-3.60679
Myom1	Myomesin-1	786	Up in TAC Vh	FTCHGLTTAQS(1)YIFR	Q62234	2.36677	0.0338344	0.3716	1.47064	1	___1	VKGSRFTCHGLTTAQSYIFRVRAVNAAGLSE	0.7852	0.06075	1.2533	-0.6359	-3.5553	0.1613	-3.97278	-0.1179	-1.88153
Got2	Aspartate aminotransferase, mitochondrial	133	Up in TAC Vh	FVTVQT(0.002)IS(0.997)GT(0.001)GALR	P05202	2.53835	0.00962662	0.313932	2.01653	0.997295	___1	NEVLKSGRFVTVQTISGTGALRVGASFLQRF	0.3473	-0.29595	-0.3647	-3.72688	-3.0846	-2.94636	-3.25577	0.2133	-3.05652
Dffa	DNA fragmentation factor subunit alpha	8	Up in TAC Vh	GAS(1)APDPDDVRPLKPCLLR	O54786	2.14416	0.000380197	0.125792	3.41999	1	___1	________MELSRGASAPDPDDVRPLKPCLL	-0.5448	-0.55555	-0.9077	-2.79164	-3.51589	-2.23633	-2.51813	-2.86991	-2.94915
Dab2ip	Disabled homolog 2-interacting protein	978	Up in TAC Vh	GDS(1)PELKPR	Q3UHC7	1.86232	0.0148591	0.321808	1.82801	1	___1	PGTRLRQQSSSSKGDSPELKPRAMHKQGPSP	0.4269	0.55745	-0.5934	-0.909	-2.05362	-2.89951	-0.7977	-0.8844	-2.8478
Strn4	Striatin-4	53	Up in TAC Vh	GGGGGGS(1)PGPTAGPEPLSLPGILHFIQHEWAR	P58404	2.52613	0.0169465	0.328235	1.77092	1	___1	APGPGPVGKGGGGGGSPGPTAGPEPLSLPGI	0.4551	0.69155	1.223	-0.1962	0.5369	-2.74949	-3.40129	-1.5372	-3.07021
Znf148	Zinc finger protein 148	306	Up in TAC Vh	GGLLTSEEDSGFS(0.008)T(0.006)S(0.974)PKDNS(0.012)LPK	Q61624	1.64722	0.0417639	0.383562	1.3792	0.97405	___1	KGGLLTSEEDSGFSTSPKDNSLPKKKRQKTE	-0.753	-0.89445	-1.5922	-3.40627	-2.83225	-2.51321	-3.65681	-0.4272	-3.52691
Dpysl3	Dihydropyrimidinase-related protein 3	514;518	Up in TAC Vh	GGT(1)PAGS(0.957)T(0.047)RGS(0.971)PT(0.026)RPNPPVR	Q62188	2.07108	0.0466965	0.384483	1.33072	0.956529	___2	VFDLTTTPKGGTPAGSTRGSPTRPNPPVRNL	0.1439	0.62815	2.5949	-0.3829	0.1631	-0.3895	-2.47982	-3.13231	0.52885
Ptpn12	Tyrosine-protein phosphatase non-receptor type 12	550;555	Up in TAC Vh	GHVTWSLHGPENATPVPDS(1)PDGKS(0.999)PDNHS(0.001)QTLK	P35831	1.94259	0.011253	0.313932	1.94873	0.999998	___2	TWSLHGPENATPVPDSPDGKSPDNHSQTLKT	-0.6898	-0.24295	0.1065	-1.1352	-0.8474	-2.46348	-2.62611	-3.54889	-2.68699
Pygb	Glycogen phosphorylase, brain form	31	Up in TAC Vh	GIAGLGDVAEVRKS(1)FNR	Q8CI94	1.70997	0.00268502	0.209555	2.57105	1	___1	VRGIAGLGDVAEVRKSFNRHLHFTLVKDRNV	-0.6947	-1.57675	-1.6387	-2.82674	-2.90734	-3.23705	-2.40442	-3.61665	-3.08793
Tnnc1	Troponin C, slow skeletal and cardiac muscles	98	Up in TAC Vh	GKSEEELS(1)DLFR	P19123	1.97415	0.0374851	0.379783	1.42614	1	___1	RCMKDDSKGKSEEELSDLFRMFDKNADGYID	0.5132	0.21685	0.4557	0.4491	-0.0369	-2.9179	-1.3962	-3.0077	-2.56382
Mb	Myoglobin	4	Up in TAC Vh	GLS(1)DGEWQLVLNVWGK	P04247	2.02947	0.0404334	0.382907	1.39326	1	___1	____________MGLSDGEWQLVLNVWGKVE	-0.2797	1.25055	0.6728	-0.8088	0.9764	-3.4842	-1.249	-2.0288	-2.2951
Bin1	Myc box-dependent-interacting protein 1	304	Up in TAC Vh	GNKSPSPPPDGS(1)PAATPEIR	O08539	3.28459	0.000273998	0.111575	3.56225	1	___1	APEKGNKSPSPPPDGSPAATPEIRVNHEPEP	-0.3025	-0.70815	1.7929	-3.25948	-3.46126	-2.80329	-3.25269	-2.05027	-3.31603
Sik3	Serine/threonine-protein kinase SIK3	534	Up in TAC Vh	GPSPLVTMTPAVPAVT(0.001)PVDEES(1)S(0.999)DGEPDQEAVQR	Q6P4S6	2.37101	0.00961108	0.313932	2.01723	0.999282	___1	MTPAVPAVTPVDEESSDGEPDQEAVQRYLAN	0.5354	-0.33625	-0.2661	-3.22085	0.0952	-2.86218	-2.35031	-3.50806	-2.51378
Ehbp1l1	EH domain-binding protein 1-like protein 1	278;284	Up in TAC Vh	GQGSEPAAITGGQVGPET(1)PEPPPS(0.988)PPET(0.012)R	Q99MS7	2.50669	0.0138348	0.319628	1.85903	1	___2	GSEPAAITGGQVGPETPEPPPSPPETRSTGQ	-0.3278	0.52865	1.3071	-0.2157	-2.11604	-3.5099	-2.81239	-0.2128	-3.15742
Ltbp4	Latent-transforming growth factor beta-binding protein 4	1557	Up in TAC Vh	GSFPEPEES(0.978)S(0.022)ER	Q8K4G1	1.68499	0.0143041	0.320705	1.84454	0.977544	___1	YRSRDTRGSFPEPEESSERGSYTGALSEPYE	-1.0972	-1.14765	-0.4511	-3.99895	-3.14652	-1.8077	-2.74001	-1.8083	-2.00036
Tecpr1	Tectonin beta-propeller repeat-containing protein 1	413	Up in TAC Vh	GSGTESAPS(0.997)DT(0.003)DASLEVER	Q80VP0	2.22778	0.000665125	0.152822	3.1771	0.9969	___1	FFGDEVRGSGTESAPSDTDASLEVERQGPEQ	-1.0277	-0.70675	0.3083	-2.41356	-2.48094	-3.14575	-2.29702	-2.54424	-3.3375
Rps6kc1	Ribosomal protein S6 kinase delta-1	280	Up in TAC Vh	GVDLLLEGVQGES(0.714)S(0.248)PT(0.038)RR	Q8BLK9	1.61196	0.0462543	0.383562	1.33485	0.714323	___1	YRKGVDLLLEGVQGESSPTRREAVKRRTAEY	-0.5493	-0.42585	-0.3515	-3.44774	-2.53814	-0.9775	-0.5384	-3.38503	-1.43825
Tns2	Tensin-2	825	Up in TAC Vh	GYPSPGAHS(1)PR	Q8CGB6	2.00248	0.0159411	0.328235	1.79748	1	___1	GSPSEGRGYPSPGAHSPRAGSVSPGSPPYLQ	0.8898	-0.41535	0.8294	-0.2989	-1.3257	-2.8911	-2.40949	-2.21433	-0.26765
Mapt	Microtubule-associated protein tau	705;708	Up in TAC Vh	HLS(0.003)NVS(0.104)S(0.851)T(0.042)GS(1)IDMVDSPQLATLADEVSASLAK	P10637	2.65082	0.0278264	0.356299	1.55554	0.851463	___2	VVSGDTSPRHLSNVSSTGSIDMVDSPQLATL	0.623	0.88525	0.4488	0.3014	0.5651	-3.97006	-2.79139	-2.53201	-3.56388
Sacs	Sacsin	1781	Up in TAC Vh	IADLQS(1)PLFRGPDDDPATLFEMAK	Q9JLC8	1.8985	0.00200898	0.208531	2.69702	1	___1	VEEFHHVFRRIADLQSPLFRGPDDDPATLFE	-0.9132	-1.83425	-0.7995	-3.55989	-2.3558	-3.53857	-3.35745	-3.03271	-2.6405
Enah	Protein enabled homolog	696	Up in TAC Vh	IAEKGS(0.004)T(0.996)IETEQKEDR	Q03173	1.83279	0.0119884	0.313932	1.92124	0.995804	___1	SALLARRRRIAEKGSTIETEQKEDRNEDAEP	0.9316	0.62055	1.3132	-0.0633	-2.74777	-0.2564	-0.5894	-0.8264	-0.78275
Ttn	Titin	2078	Up in TAC Vh	IELS(1)PS(1)MEAPK	A2ASS6	2.6396	0.0336101	0.371449	1.47353	1	___1	GKITIPTFKPERIELSPSMEAPKIFERIQSQ	0.9616	0.52225	0.6023	0.2757	0.819	-3.13771	-4.38967	-2.58614	-2.64646
Ulk2	Serine/threonine-protein kinase ULK2	430	Up in TAC Vh	IEQNLISTASSGTNPHGS(1)PR	Q9QY01	1.92317	0.00356957	0.249397	2.44738	0.999939	___1	QNLISTASSGTNPHGSPRSAVVRRSNTSPMG	0.1516	-0.77545	-0.8629	-2.54219	-2.71356	-3.03916	-2.88935	-2.0973	-1.23095
Mapt	Microtubule-associated protein tau	648	Up in TAC Vh	IGS(1)LDNITHVPGGGNK	P10637	1.91749	0.0430819	0.383562	1.3657	1	___1	SEKLDFKDRVQSKIGSLDNITHVPGGGNKKI	0.6335	-0.53355	0.2051	-0.6318	-0.7759	-2.98287	-3.41341	-0.0814	-3.00945
Hint1	Histidine triad nucleotide-binding protein 1	45	Up in TAC Vh	IIFEDDRCLAFHDIS(1)PQAPTHFLVIPK	P70349	2.6193	0.000212606	0.10759	3.67242	1	___1	KIIFEDDRCLAFHDISPQAPTHFLVIPKKHI	0.3534	0.00845	-0.4926	-2.91648	-2.83097	-2.7747	-3.40561	-2.31	-1.73955
Prune2	Protein prune homolog 2	1682	Up in TAC Vh	IISTS(0.011)S(0.291)GS(0.698)GNDS(1)GGDEELLEK	Q52KR3	1.74579	0.00667303	0.308408	2.17568	1	___1	EGTRIISTSSGSGNDSGGDEELLEKELHLAT	2.2355	2.56295	3.5667	1.7969	1.1881	0.9643	0.6799	1.5682	0.05815
Igf2bp2	Insulin-like growth factor 2 mRNA-binding protein 2	162	Up in TAC Vh	ISYIPDEEVS(0.822)S(0.944)PS(0.233)PPHR	Q5SF07	1.85781	0.0232164	0.341203	1.6342	0.944235	___1	DYSFKISYIPDEEVSSPSPPHRAREQGHGPG	-0.0216	-0.02765	0.1761	-2.94201	-0.5185	-1.0078	-2.4541	-3.2686	-0.70215
Afdn	Afadin	1199	Up in TAC Vh	IT(0.012)S(0.948)VS(0.031)T(0.008)GNLCTEEQS(1)PPPRPEAYPIPTQTYTR	Q9QZQ1	1.87821	0.0324765	0.368808	1.48843	0.948344	___1	GGKGPYTSGTAAKITSVSTGNLCTEEQSPPP	-0.5381	0.03475	-0.4071	-2.546	-0.3585	-2.50141	-3.24499	-0.7414	-3.69784
Tomm20	Mitochondrial import receptor subunit TOM20 homolog	138	Up in TAC Vh	IVS(1)AQS(1)LAEDDVE	Q9DCC8	3.47859	0.0391145	0.381869	1.40766	1	___1	LTKLPTISQRIVSAQSLAEDDVE________	1.5906	2.58605	3.0221	-2.90132	2.701	-2.61252	-3.85374	2.3105	-2.11796
Prkag2	5'-AMP-activated protein kinase subunit gamma-2	196	Up in TAC Vh	IYASS(0.001)S(0.999)PPDTGQR	Q91WG5	1.85396	0.0391748	0.381869	1.40699	0.999147	___1	KQEPERPESRIYASSSPPDTGQRFCLAFQSP	-0.0028	0.07175	0.3515	-3.28124	-0.327	-0.4462	-0.5498	-3.0266	-2.65199
Rtn4	Reticulon-4	489	Up in TAC Vh	KAQIITEKT(0.008)S(0.992)PK	Q99P72	2.28048	0.0116542	0.313932	1.93352	0.991657	___1	KKIEERKAQIITEKTSPKTSNPFLVAIHDSE	2.4541	1.42805	3.8024	0.9867	-1.8792	0.4269	0.9876	0.4132	0.75105
Obscn	Obscurin	4775	Up in TAC Vh	KAS(1)VVWKK	A2AAJ9	2.07488	0.00248955	0.209555	2.60388	1	___1	ESSTVTLRCKLSKKASVVWKKGSETLRNGAR	0.2054	-1.34555	-0.7364	-2.6146	-3.04502	-2.1854	-3.31327	-1.8112	-3.2329
Lysmd1	LysM and putative peptidoglycan-binding domain-containing protein 1	193	Up in TAC Vh	KGESGVPEEDTGLYPS(0.094)S(0.906)PR	Q9D0E3	1.82928	0.0157187	0.328166	1.80358	0.905853	___1	GESGVPEEDTGLYPSSPRMQQRAVLGPVPLT	-0.2359	-0.90125	-1.0602	-2.86763	-3.15253	-2.78036	-3.15626	-0.4867	-2.92689
Ppp1r7	Protein phosphatase 1 regulatory subunit 7	45;48	Up in TAC Vh	KHGGGGIVANLS(1)EQS(1)LKDGVDR	Q3UM45	2.23882	0.0330229	0.368808	1.48119	1	___2	EEGKKHGGGGIVANLSEQSLKDGVDRGAEDP	-0.9909	-0.58165	1.0113	-0.0402	-0.8809	-3.57394	-3.54804	-3.31081	-3.2015
Anp32a	Acidic leucine-rich nuclear phosphoprotein 32 family member A	77	Up in TAC Vh	KLELSENRIS(1)GDLEVLAEK	O35381	2.12519	0.000865658	0.161733	3.06265	0.999997	___1	KLNKLKKLELSENRISGDLEVLAEKCPNLKH	-0.4946	-1.10095	-1.2803	-3.27315	-2.33476	-2.52633	-3.76101	-3.2804	-3.3272
Mia3	Transport and Golgi organization protein 1 homolog	421	Up in TAC Vh	KPQPAAGYT(0.001)DS(0.999)EDEGDDLFVEEPK	Q8BI84	1.60367	0.0120455	0.313932	1.91917	0.999025	___1	SSHQRKPQPAAGYTDSEDEGDDLFVEEPKTN	-0.671	-1.38765	-1.3403	-1.6886	-2.55812	-3.70178	-3.16704	-3.19984	-2.10452
Camkk2	Calcium/calmodulin-dependent protein kinase kinase 2	495	Up in TAC Vh	KRS(1)FGNPFEGSR	Q8C078	1.8961	0.000930007	0.161733	3.03151	1	___1	SLATVILVKTMIRKRSFGNPFEGSRREERSL	-0.9334	-1.36735	-1.173	-2.7697	-3.52493	-2.46167	-3.46539	-2.83402	-3.26835
Tacc2	Transforming acidic coiled-coil-containing protein 2	441	Up in TAC Vh	KSVPLTTASEAVEVT(0.001)LS(0.992)DS(0.007)GGQEDLPAK	Q9JJG0	2.41244	0.000139735	0.0821914	3.85469	0.992084	___1	SVPLTTASEAVEVTLSDSGGQEDLPAKGLSV	-0.2359	-0.52965	-0.0568	-2.70358	-2.69134	-2.73778	-1.99365	-3.2822	-2.71081
Ccdc102a	Coiled-coil domain-containing protein 102A	12	Up in TAC Vh	LAES(1)PQLSK	Q3TMW1	2.2883	0.00222805	0.209555	2.65208	0.999999	___1	____MSHGPSPRLAESPQLSKSSLLTILGSP	-0.8709	-0.83945	-0.2648	-4.08046	-3.89246	-1.8256	-2.49362	-2.59062	-2.79734
Cmklr1	Chemokine-like receptor 1	347;350	Up in TAC Vh	LANALS(1)EDTGPSS(0.001)YPS(0.046)HRS(0.921)FT(0.032)K	P97468	1.90093	0.0177968	0.328235	1.74966	0.920993	___2	ALSEDTGPSSYPSHRSFTKMSSLNEKASVNE	-1.3149	-0.21265	0.5168	-2.74168	-1.4575	-2.39845	-3.20896	-0.6138	-3.00668
Gga1	ADP-ribosylation factor-binding protein GGA1	267	Up in TAC Vh	LAS(0.956)DT(0.044)EDNDEALAEILQANDNLTQVINLYK	Q8R0H9	2.67754	0.0131864	0.3143	1.87987	0.955912	___1	YQRCERMRPTLFRLASDTEDNDEALAEILQA	1.4619	0.81915	0.7804	-2.93315	1.0614	-3.44649	-0.6624	-2.08879	-1.87288
Map2k4	Dual specificity mitogen-activated protein kinase kinase 4	255	Up in TAC Vh	LCDFGISGQLVDS(1)IAK	P47809	1.93003	0.033802	0.3716	1.47106	1	___1	NIKLCDFGISGQLVDSIAKTRDAGCRPYMAP	-0.3652	-0.43115	-0.2193	-0.8773	-2.52379	-3.42242	-3.82307	-0.2332	-2.73168
Nek3	Serine/threonine-protein kinase Nek3	477	Up in TAC Vh	LDEEDT(1)DFEEDNENPDWVSELKK	Q9R0A5	3.27844	0.0324684	0.368808	1.48854	1	___1	MLDPERFEPRLDEEDTDFEEDNENPDWVSEL	1.5696	2.16775	2.4149	0.7533	1.3445	-2.9733	-4.49326	1.0458	-3.04318
Pkm	Pyruvate kinase PKM	37	Up in TAC Vh	LDIDS(1)APITAR	P52480	2.1502	0.00891464	0.313932	2.0499	1	___1	MADTFLEHMCRLDIDSAPITARNTGIICTIG	0.4232	0.15185	0.6841	-0.879	-0.4657	-2.50709	-2.77496	-0.7883	-2.96787
Flnc	Filamin-C	2234;2237	Up in TAC Vh	LGS(1)FGS(0.988)IT(0.012)R	Q8VHX6	2.56996	0.0026047	0.209555	2.58424	0.987998	___2	VFGDFLGRERLGSFGSITRQQEGEASSQDMT	-1.134	-0.44175	0.5844	-1.641	-1.6926	-3.47074	-3.68466	-3.50779	-3.40567
Macf1	Microtubule-actin cross-linking factor 1	280	Up in TAC Vh	LLDAEDVDVPS(1)PDEK	Q9QXZ0	2.54815	0.0156627	0.328166	1.80513	1	___1	LGVTRLLDAEDVDVPSPDEKSVITYVSSIYD	0.8453	0.46685	0.6163	-2.75603	-3.98782	-2.00367	-0.3517	0.3486	-2.68137
Asap2	Arf-GAP with SH3 domain, ANK repeat and PH domain-containing protein 2	704	Up in TAC Vh	LLHEDLDES(1)DDDVDEKLQPSPNRR	Q7SIG6	1.98841	0.0124535	0.313932	1.90471	1	___1	HVEYEWRLLHEDLDESDDDVDEKLQPSPNRR	0.7472	1.68325	2.5996	1.3014	0.0967	-1.5373	-0.8186	-0.3738	-0.53875
Ncoa5	Nuclear receptor coactivator 5	377	Up in TAC Vh	LLRS(0.855)S(0.141)ADS(0.004)LPGPISR	Q91W39	2.81054	0.00653906	0.308408	2.18448	0.855124	___1	KIINYLRERKERLLRSSADSLPGPISRQPLG	0.9428	1.06935	1.0516	-0.3907	0.47	-3.22435	-1.91394	-2.79305	-2.88368
Map3k5	Mitogen-activated protein kinase kinase kinase 5	965	Up in TAC Vh	LSALSTGS(1)NEYLR	O35099	2.53785	0.0150152	0.321808	1.82347	0.999909	___1	KKKKTQPKLSALSTGSNEYLRSISLPVPVLV	-0.1472	0.03945	-0.142	-3.63331	-0.3481	-0.8221	-3.89342	-3.20894	-3.8207
Dbn1	Drebrin	142	Up in TAC Vh	LSS(1)PVLHR	Q9QXS6	1.58816	0.00518568	0.282859	2.28519	1	___1	GAIGQRLSNGLARLSSPVLHRLRLREDENAE	1.2335	0.06795	0.9191	-0.9183	-1.4952	-0.7736	-0.8507	-0.901	-0.14905
Rtn4	Reticulon-4	690	Up in TAC Vh	LSTEPS(1)PEFSNYSEIAK	Q99P72	2.77514	0.00263477	0.209555	2.57926	0.999538	___1	IACDLIKETKLSTEPSPEFSNYSEIAKFEKS	-0.2899	-1.41965	1.6315	-2.71455	-1.5256	-3.44512	-2.98893	-2.5327	-3.60004
Hspa5	Endoplasmic reticulum chaperone BiP	650	Up in TAC Vh	LYGSGGPPPT(0.008)GEEDT(0.075)S(0.918)EKDEL	P20029	1.91415	0.0284497	0.359987	1.54592	0.917549	___1	LYGSGGPPPTGEEDTSEKDEL__________	0.1493	-0.47535	0.3014	-2.78667	-0.5777	-1.82394	-2.80944	-0.15	-3.38643
Ndc1	Nucleoporin NDC1	473	Up in TAC Vh	MAGILDVNPFSGSPQS(1)PQLIR	Q8VCB1	2.21916	0.0152915	0.324337	1.81555	0.999991	___1	MAGILDVNPFSGSPQSPQLIRRGPRLWTHTS	0.4132	-1.32915	-1.3109	-2.84293	-0.7074	-3.95085	-2.98177	-4.05502	-3.23072
Dmd	Dystrophin	3418;3422	Up in TAC Vh	MGYLPVQTVLEGDNMETPVTLINFWPVDSAPAS(0.062)S(0.934)PQLS(0.003)HDDTHSR	P11531	2.00709	0.0087239	0.313932	2.05929	0.934496	___2	VTLINFWPVDSAPASSPQLSHDDTHSRIEHY	-0.7641	-0.56855	-0.3968	-0.7576	-2.38809	-3.674	-2.35998	-3.24883	-3.07293
Ttn	Titin	1419;1424	Up in TAC Vh	MS(1)PARMS(1)PAR	A2ASS6	2.69113	0.00551898	0.287169	2.25814	1	___2	PRSLSRSPIRMSPAMSPARMSPARMSPARMS	1.4294	1.04035	1.4661	-0.0251	-0.8234	0.2972	-2.58621	-2.83494	-2.3026
Ttn	Titin	1439;1444	Up in TAC Vh	MS(1)PARMS(1)PGRR	A2ASS6	3.40952	1.56e-05	0.0165389	4.80688	1	___2	SPARMSPARMSPARMSPGRRLEETDESQLER	0.6171	0.28695	0.4983	-3.59777	-2.12667	-2.50211	-3.17852	-2.88329	-3.36406
Rnf207	RING finger protein 207	395	Up in TAC Vh	MSGS(1)PVQKPSPHR	Q3V3A7	2.13153	0.030178	0.3667	1.52031	0.999996	___1	LKTPSCPSPVGKMSGSPVQKPSPHRFISTKV	0.4103	0.02305	-1.1981	-0.4036	-2.95191	-0.7602	-4.08151	-3.00164	-3.11984
Ank1	Ankyrin-1	813	Up in TAC Vh	MSYPETVDEILDVS(1)EDEGDELVGSKAER	Q02357	2.74925	0.00393747	0.2593	2.40478	1	___1	HRMSYPETVDEILDVSEDEGDELVGSKAERR	0.4438	0.20515	-0.0214	-2.97637	-0.2457	-2.50509	-4.19386	-2.22984	-3.08952
Myo18a	Unconventional myosin-XVIIIa	1966;1970	Up in TAC Vh	NKLEGDS(1)DVDS(1)ELEDRVDGVK	Q9JMH9	2.9803	0.0487487	0.38517	1.31204	1	___2	MVTKYQKKKNKLEGDSDVDSELEDRVDGVKS	-0.3824	3.19915	4.1285	2.6987	-3.37201	-0.1023	-0.5845	-0.2394	-2.3918
Dbr1	Lariat debranching enzyme	489	Up in TAC Vh	NLPS(0.001)S(0.001)MFVS(0.047)S(0.05)DDAS(0.922)RS(0.942)PAS(0.037)GEGK	Q923B1	1.72839	0.038085	0.379783	1.41925	0.921643	___1	IRNLPSSMFVSSDDASRSPASGEGKCGETVE	-0.9188	-1.22305	-1.3096	-3.52405	-3.54925	-3.46961	-3.47594	-0.3135	-2.94091
Stom	Erythrocyte band 7 integral membrane protein	161	Up in TAC Vh	NLS(1)QILSDREEIAHHMQSTLDDATDDWGIKVER	P54116	2.43649	0.00546224	0.287169	2.26263	1	___1	LAQTTLRNALGTKNLSQILSDREEIAHHMQS	1.3843	-0.39185	0.2259	-2.65111	-2.23527	-2.81955	-2.62248	0.035	-1.88887
Arhgap21	Rho GTPase-activating protein 21	1501	Up in TAC Vh	NRS(1)PTLSCR	Q6DFV3	1.97593	0.0234826	0.341203	1.62925	0.999999	___1	PWEEPPPPHSSKRNRSPTLSCRLAMLKEGPR	0.304	-0.13995	0.0113	-0.7179	-3.2025	-0.5163	-0.9424	-3.07205	-3.05372
Rcsd1	CapZ-interacting protein	246	Up in TAC Vh	NTCNS(1)TEKPEELVR	Q3UZA1	1.9635	0.0248517	0.341203	1.60464	0.999846	___2	TPWSAEKPRRRNTCNSTEKPEELVRTPEEAN	-0.6585	-0.81065	0.1949	-3.3256	-2.99239	-3.19187	-3.349	-0.6992	-0.77145
Rcsd1	CapZ-interacting protein	246;256	Up in TAC Vh	NTCNS(1)TEKPEELVRT(1)PEEANAGEK	Q3UZA1	1.72681	0.0339275	0.371852	1.46945	1	___2	RNTCNSTEKPEELVRTPEEANAGEKVGQNPD	-0.6585	-0.81065	0.1949	-2.70388	-3.67637	-2.27615	-2.78234	-0.6992	-0.77145
Enah	Protein enabled homolog	355	Up in TAC Vh	PSS(1)PVNTPSSQPPAAK	Q03173	1.85171	0.00213583	0.209555	2.67043	0.999634	___1	YATVPRPLNKNSRPSSPVNTPSSQPPAAKSC	1.5097	0.71865	1.9955	-0.3771	-1.1792	-0.3045	-0.6697	-0.1577	0.02565
Ppme1	Protein phosphatase methylesterase 1	243	Up in TAC Vh	QCEGIT(0.001)S(0.999)PEGSK	Q8BVQ5	1.72555	0.0332081	0.370097	1.47876	0.999057	___1	RVSMVGQVKQCEGITSPEGSKSIVEGIIEEE	-0.8366	-1.69755	-0.0159	-2.2413	-3.91884	-3.29016	-3.32644	-1.5153	-1.16135
Enah	Protein enabled homolog	144	Up in TAC Vh	QNS(1)QLPAQVQNGPSQEELEIQRR	Q03173	1.61159	0.00483814	0.27879	2.31532	1	___1	NLRCIFCGPTLPRQNSQLPAQVQNGPSQEEL	1.3281	1.59975	2.9014	0.2662	0.5673	0.5797	0.1512	0.4071	0.01745
Ttn	Titin	281;283;290	Up in TAC Vh	QQS(1)PS(1)PIRHS(1)PS(1)PVRHVR	A2ASS6	1.89236	0.0413764	0.383562	1.38325	1	___3	QLARQQSPSPIRHSPSPVRHVRAPTPSPVRS	0.8986	1.28505	1.9282	0.0958	0.0417	-0.3056	-0.9031	-3.14431	1.08505
Itsn1	Intersectin-1	623	Up in TAC Vh	QRS(1)LEAAR	Q9Z0R4	2.63271	0.00160151	0.17302	2.79547	1	___1	ELREIHSKQQLQKQRSLEAARLKQKEQERKS	-0.1145	-0.41055	0.1236	-0.8544	-2.99711	-2.7796	-3.7912	-3.40073	-2.7761
Naca	Nascent polypeptide-associated complex subunit alpha, muscle-specific form	790	Up in TAC Vh	QVPAEILPS(1)PQK	P70670	2.84665	0.0315655	0.368808	1.50079	1	___1	ESSISSKQVPAEILPSPQKTPEVTASRLISA	2.5281	0.53425	1.9603	0.7819	0.6761	-3.2752	-2.31027	0.6423	-3.5494
Phldb1	Pleckstrin homology-like domain family B member 1	472	Up in TAC Vh	RALS(1)PLPAR	Q6PDH0	1.66788	0.0473838	0.384483	1.32437	1	___1	RELPPLSPSLSRRALSPLPARTAPDPKLSRE	0.9591	-1.65095	-0.9793	-2.55946	-1.0625	-1.0896	-3.15147	-2.09499	-3.39156
Pgrmc2	Membrane-associated progesterone receptor component 2	98	Up in TAC Vh	RDFS(1)LEQLR	Q80UU9	1.72661	0.0217411	0.336329	1.66272	1	___1	ESPAATLPRMKKRDFSLEQLRQYDGARTPRI	-0.2911	-1.35645	1.3446	-1.9531	-1.443	-1.2582	-1.65053	-1.5918	-3.06895
Tns3	Tensin-3	934	Up in TAC Vh	RES(1)PPSAER	Q5SSZ5	1.6395	0.0184013	0.328235	1.73515	1	___1	SSCTVSSNGPGQRRESPPSAERQWVESSPKS	-0.323	-0.36665	-0.1951	-3.21044	-2.69708	-1.0423	-1.0183	-1.2631	-2.37528
Mcm2	DNA replication licensing factor MCM2	27	Up in TAC Vh	RIS(1)DPLTS(0.041)S(0.959)PGR	P97310	3.22132	0.000664161	0.152822	3.17773	0.958911	___1	SPARQRRRISDPLTSSPGRSSRRADALTSSP	0.6949	-0.20755	0.5861	-3.08469	-3.22774	-3.36525	-3.62049	-0.6383	-3.24453
Myo9b	Unconventional myosin-IXb	1647	Up in TAC Vh	RKS(1)ELGAEPGHFGVCVDSLTSDK	Q9QY06	1.92308	0.00840062	0.313932	2.07569	1	___1	VHKIQSYCSYTGRRKSELGAEPGHFGVCVDS	-0.0885	-0.46345	-0.8224	-2.72211	-2.60257	-2.99934	-0.7919	-3.36062	-1.81065
Acadl	Long-chain specific acyl-CoA dehydrogenase, mitochondrial	364	Up in TAC Vh	RLDS(0.033)GS(0.967)ASMAK	P51174	2.43678	0.00851848	0.313932	2.06964	0.967469	___1	DSCLQLHETKRLDSGSASMAKYWASELQNSV	0.878	-0.00015	-0.1993	-2.18126	-3.33387	-0.5237	-2.89129	-0.8039	-3.52958
Ktn1	Kinectin	1060	Up in TAC Vh	RLFPT(0.006)VS(0.994)VPSNLNYSEWLR	Q61595	1.85046	0.0164261	0.328235	1.78446	0.994358	___1	ELESKDLLKRLFPTVSVPSNLNYSEWLRGFE	-0.8278	-1.77195	-1.1864	-3.06879	-3.56722	-1.0602	-3.79755	-3.90674	-3.27454
Ank1	Ankyrin-1	779	Up in TAC Vh	RLGYIS(0.012)VT(0.988)DVLK	Q02357	2.62574	0.016814	0.328235	1.77433	0.988386	___1	TTPLAIAKRLGYISVTDVLKVVTDETSVVLV	1.5764	-0.69845	-0.6878	-3.35551	-2.43874	-3.65851	0.3707	-2.89639	-3.39569
Irf2bpl	Probable E3 ubiquitin-protein ligase IRF2BPL	636;638	Up in TAC Vh	RNS(1)S(0.055)S(0.945)PVSPASVPGQR	Q8K3X4	2.7773	0.00950371	0.313932	2.02211	0.999585	___2	DGSSVHSTTASARRNSSSPVSPASVPGQRRL	-0.9062	0.65665	0.8213	0.3695	-3.15921	-2.87448	-2.71375	-3.46912	-3.67326
Ace	Angiotensin-converting enzyme	1305	Up in TAC Vh	RPHRGPQFGS(1)EVELR	P09470	2.88878	0.0148896	0.321808	1.82712	1	___1	NHHSLRRPHRGPQFGSEVELRHS________	0.952	0.11335	2.308	-0.554	-0.292	-3.48979	-3.63894	0.1613	-2.77257
Nes	Nestin	169	Up in TAC Vh	RPPAPAHAS(1)PIRAPEVEELAR	Q6P5H2	1.91998	0.0144362	0.320705	1.84055	1	___1	QAACTPRRPPAPAHASPIRAPEVEELARRLG	0.1637	-0.96115	-1.5058	-2.1127	-3.23026	-2.70248	-3.57048	-3.47221	-1.03825
Arhgap29	Rho GTPase-activating protein 29	1149	Up in TAC Vh	RS(0.001)S(0.999)DSCPATAVR	Q8CGF1	2.09812	0.0407984	0.383562	1.38936	0.99934	___1	AEPARAAGDVSERRSSDSCPATAVRAPRTLQ	0.4948	0.94665	0.5187	-0.0873	-2.59345	0.0183	-3.34691	0.2117	-2.87078
Rgs3	Regulator of G-protein signaling 3	686	Up in TAC Vh	RS(0.008)S(0.992)LIETGQGAEGGFSLR	Q9DC04	1.68596	0.0422023	0.383562	1.37466	0.991777	___1	TSDDNYGDRSEAKRSSLIETGQGAEGGFSLR	0.9184	-0.16535	-0.3473	-0.5586	-0.1905	-2.41437	-2.00672	-0.8433	-3.29075
Apbb1ip	Amyloid beta A4 precursor protein-binding family B member 1-interacting protein	532	Up in TAC Vh	RS(0.011)S(0.984)DT(0.004)CGSPALPSK	Q8R5A3	2.1625	0.0116219	0.313932	1.93472	0.984237	___1	PKSSLPPPPPPVRRSSDTCGSPALPSKVKGP	-0.8451	-0.67035	0.9842	-1.5012	-2.70681	-1.4601	-1.2923	-3.50823	-3.56886
Zc3h13	Zinc finger CCCH domain-containing protein 13	1344	Up in TAC Vh	RS(0.018)S(0.982)PESDRQVHSR	E9Q784	2.47599	0.0236805	0.341203	1.62561	0.982122	___1	SSDRQDSRSHSSRRSSPESDRQVHSRSGSFD	0.6001	0.23245	-0.8638	-0.5213	-4.35301	-4.37508	-1.90179	-2.88521	-0.88205
Hspb1	Heat shock protein beta-1	13	Up in TAC Vh	RVPFSLLRS(1)PSWEPFR	P14602	2.21287	0.0261429	0.34532	1.58265	0.999947	___1	___MTERRVPFSLLRSPSWEPFRDWYPAHSR	1.2712	-0.64705	1.2346	-2.77103	-2.78365	-2.95851	-0.4842	0.214	-0.77635
Myo18a	Unconventional myosin-XVIIIa	1063	Up in TAC Vh	RVS(0.668)S(0.206)S(0.097)S(0.03)ELDLPPGDPCEAGLLQLDVSLLR	Q9JMH9	2.07687	0.0334704	0.371449	1.47534	0.667612	___1	EGWPGEPRSASSRRVSSSSELDLPPGDPCEA	-1.2773	-0.04765	-0.1468	-3.44292	0.1537	-3.14364	-3.86107	-1.87256	-3.23824
Irs2	Insulin receptor substrate 2	556	Up in TAC Vh	RVS(1)GDGAQDLDR	P81122	1.69568	0.0448731	0.383562	1.34801	1	___1	MDRPLSHCGRPYRRVSGDGAQDLDRGLRKRT	-1.0289	0.31075	0.4967	-0.6813	-1.82453	-0.61	-3.42774	-3.01334	-1.06005
Bin1	Myc box-dependent-interacting protein 1	296;298	Up in TAC Vh	S(0.001)PS(0.999)PPPDGSPAATPEIR	O08539	2.52201	0.000465443	0.129681	3.33213	0.999469	___2	AQPSDNAPEKGNKSPSPPPDGSPAATPEIRV	-1.1525	-1.44625	0.1684	-2.81504	-3.23515	-3.68106	-3.44202	-2.81928	-4.00023
Eif4b	Eukaryotic translation initiation factor 4B	420	Up in TAC Vh	S(0.001)RT(0.887)GS(0.113)ES(0.022)S(0.976)QT(0.002)GASATSGR	Q8BGD9	3.40177	0.0101279	0.313932	1.99448	0.886779	___1	PSWRSEETQERERSRTGSESSQTGASATSGR	-0.7306	2.42225	0.9801	-3.4705	-2.41148	-3.38377	-2.82925	0.9933	-3.9654
Mtmr2	Myotubularin-related protein 2	6	Up in TAC Vh	S(0.002)S(0.002)S(0.996)CESLGAQLPAAR	Q9Z2D1	2.7429	0.00254646	0.209555	2.59406	0.996154	___1	__________MEKSSSCESLGAQLPAARLPS	-0.7342	0.05185	-0.148	-3.0539	-0.6777	-3.49299	-3.77495	-3.44744	-3.67109
Dock7	Dedicator of cytokinesis protein 7	1428	Up in TAC Vh	S(0.01)PS(0.989)GS(0.001)AFGS(1)QENLR	Q8R1A4	1.91801	0.0161523	0.328235	1.79177	1	___1	SRGQLERSPSGSAFGSQENLRWRKDMTHWRQ	-0.6914	-1.56215	-0.274	-2.78159	-3.93672	-3.52049	-2.33833	-3.08476	-0.90125
Bag3	BAG family molecular chaperone regulator 3	275;280	Up in TAC Vh	S(0.01)PVRGAS(0.917)S(0.073)REGS(1)PAR	Q9JLV1	3.12342	0.0387162	0.379783	1.41211	0.916929	___2	PLRAASPFRSPVRGASSREGSPARSGTPVHC	3.3188	2.36145	2.723	2.0278	0.9498	-3.99256	0.7784	-3.06361	1.36615
Bckdk	[3-methyl-2-oxobutanoate dehydrogenase [lipoamide]] kinase, mitochondrial	32	Up in TAC Vh	S(0.011)T(0.892)S(0.096)AT(0.001)DTHHVELAR	O55028	5.04935	0.0217826	0.336329	1.66189	0.891976	___1	LWPLLGSSLSLRARSTSATDTHHVELARERS	7.9001	7.16965	6.8653	3.2916	7.6447	-1.80303	3.3213	-2.08484	3.20425
Tspyl1	Testis-specific Y-encoded-like protein 1	3	Up in TAC Vh	S(0.149)S(0.85)PERDEGTPVPDSR	O88852	2.10492	0.0139024	0.319628	1.85691	0.850493	___1	_____________MSSPERDEGTPVPDSRGH	-0.278	-0.27635	0.0307	-2.86132	-2.53275	-2.8134	-3.882	-0.9372	-0.65015
Hnrnpul2	Heterogeneous nuclear ribonucleoprotein U-like protein 2	224	Up in TAC Vh	S(0.877)KS(0.123)PPPPEEEAKDEEEDQTLVNLDTYTSDLHFQISK	Q00PI9	2.93042	0.0070286	0.308408	2.15313	0.876543	___1	GRAYYEFREEAYHSRSKSPPPPEEEAKDEEE	0.5609	0.62335	0.0079	-3.53801	0.6841	-2.96207	-3.37792	-3.04003	-2.96426
Rab6b	Ras-related protein Rab-6B	2	Up in TAC Vh	S(1)AGGDFGNPLRK	P61294	1.91551	0.0402767	0.382907	1.39495	1	___1	______________MSAGGDFGNPLRKFKLV	0.067	-0.42955	-0.4607	-2.8847	-0.4838	-2.40507	-3.78424	-0.2806	-3.30114
Pgam2	Phosphoglycerate mutase 2	118	Up in TAC Vh	S(1)FDTPPPPMDEK	O70250	1.89783	0.0450643	0.383562	1.34617	0.999999	___1	TAAKHGEEQVKIWRRSFDTPPPPMDEKHNYY	1.8125	0.73855	1.3939	0.9063	0.0891	0.9738	-1.4998	-2.73101	-1.23545
Ttn	Titin	33880	Up in TAC Vh	S(1)LGDMS(1)DEELLLPIDDYLAMKR	A2ASS6	2.39398	0.039274	0.381869	1.4059	1	___1	DLYYYRRRRRSLGDMSDEELLLPIDDYLAMK	1.0103	0.72305	1.1254	-1.0781	0.8496	-2.81173	-3.71262	0.6877	-2.58125
Ttn	Titin	34063;34065	Up in TAC Vh	S(1)LS(1)PTYIELMRPVSELIR	A2ASS6	3.19946	0.0181539	0.328235	1.74103	1	___2	RESSSSVSRLLRRRRSLSPTYIELMRPVSEL	0.5287	3.34645	4.1072	0.742	2.2268	-1.5669	-2.2334	-0.0632	-2.33736
Pdlim5	PDZ and LIM domain protein 5	2	Up in TAC Vh	S(1)NYSVSLVGPAPWGFR	Q8CI51	2.18836	0.0458048	0.383562	1.33909	0.999859	___1	______________MSNYSVSLVGPAPWGFR	1.6397	1.48535	2.6057	0.781	1.378	0.317	-2.26438	0.8686	-2.74885
Pdlim1	PDZ and LIM domain protein 1	130	Up in TAC Vh	SAMPFTAS(1)PAPSTR	O70400	2.24756	0.0341644	0.372136	1.46643	0.999934	___1	HIGSAHNRSAMPFTASPAPSTRVITNQYNSP	2.0292	-0.13475	0.4491	-0.4566	0.397	-3.84789	-2.24479	-0.497	-2.14899
Fgd5	FYVE, RhoGEF and PH domain-containing protein 5	307	Up in TAC Vh	SFS(1)VEGR	Q80UZ0	3.26831	0.0180757	0.328235	1.7429	1	___1	LPAKPRAFTLYPRSFSVEGRESPLSMFREPE	1.2724	1.39545	1.3986	0.872	-3.33138	-2.77291	0.9721	-3.98755	-3.22922
Prkaa2	5'-AMP-activated protein kinase catalytic subunit alpha-2	481;485	Up in TAC Vh	SIDDEVVEQRS(0.998)GS(0.001)STPQR	Q8BRK8	2.20459	0.022988	0.341203	1.6385	0.998408	___2	LLDFKSIDDEVVEQRSGSSTPQRSCSAAGLH	-0.9277	-0.30075	0.8398	-3.29809	-1.0311	-2.55816	-3.72715	-0.2305	-3.15985
Rtn4	Reticulon-4	329	Up in TAC Vh	SKDKEDLVCSAALHNPQES(0.999)PAT(0.001)LTK	Q99P72	2.62023	0.00148133	0.17046	2.82935	0.999326	___1	KEDLVCSAALHNPQESPATLTKVVKEDGVMS	0.0301	-0.97975	0.7186	-3.51802	-2.33528	-2.73911	-3.22037	-1.1865	-3.18417
Cavin2	Caveolae-associated protein 2	203;204	Up in TAC Vh	SLEETLHNVDLS(1)S(1)DDELPRDEEALEDSAEEKMEESR	Q63918	2.77043	0.0226468	0.341203	1.64499	1	___2	ENKSLEETLHNVDLSSDDELPRDEEALEDSA	-0.1665	2.56835	2.8979	0.8555	1.2392	-1.69344	-1.48645	-2.4417	-2.49619
R3hdm2	R3H domain-containing protein 2	361	Up in TAC Vh	SLEPRPWS(0.702)S(0.245)T(0.052)DS(0.001)DGSVR	Q80TM6	2.28129	0.0375493	0.379783	1.4254	0.702397	___1	SSTDSELKSLEPRPWSSTDSDGSVRSMRPPV	-0.3932	0.53385	1.2419	0.3538	0.2591	-3.55052	-2.90181	-2.08421	-2.99902
Sorbs2	Sorbin and SH3 domain-containing protein 2	325	Up in TAC Vh	SLERPS(0.023)S(0.952)S(0.023)AS(0.001)MAGDFR	Q3UTJ2	2.1352	0.0208403	0.3323	1.6811	0.952023	___1	SIYQSSIDRSLERPSSSASMAGDFRKRRKSE	0.307	-0.49745	1.0641	-0.6833	-0.1975	-2.20962	-3.53531	-3.05443	-1.38375
Xirp2	Xin actin-binding repeat-containing protein 2	2192	Up in TAC Vh	SLS(1)DVEIK	Q4U4S6	2.46021	0.0069455	0.308408	2.1583	0.999999	___1	KMNQYSSSGELERSLSDVEIKATLSKDQKRS	0.1516	-0.56635	2.662	-3.0155	-1.2952	-1.0816	-2.0781	-1.4653	-1.33105
Fam53a	Protein FAM53A	119	Up in TAC Vh	SLS(1)EPEELAR	E9PV82	2.42581	0.000450792	0.129681	3.34602	0.999994	___1	GPPAAPPTKRHCRSLSEPEELARCRSPWRPG	-0.3833	-0.72845	-0.2056	-2.99796	-3.66587	-2.43355	-2.90525	-1.86913	-3.3178
Pnisr	Arginine/serine-rich protein PNISR	601	Up in TAC Vh	SNRS(0.005)S(0.995)IERER	A2AJT4	2.23533	0.00531993	0.284469	2.27409	0.994769	___1	RTRGKLRDRRRSNRSSIERERRRNRSPSRDR	-1.3349	0.13135	-0.2519	-3.06731	-3.40258	-1.44292	-1.5958	-3.16398	-3.65029
Caskin2	Caskin-2	696	Up in TAC Vh	SPS(1)QESIGAR	Q8VHK1	1.65699	0.0369237	0.378911	1.43269	0.999975	___1	GGGSEPLPLPPARSPSQESIGARSRGSGHSQ	-1.3284	-0.74955	-1.1482	-1.6951	-3.78773	-1.8247	-3.34085	-4.22074	-1.52515
Dock7	Dedicator of cytokinesis protein 7	900	Up in TAC Vh	SRS(0.975)LS(0.025)NS(1)NPDISGTPTSPDDEVR	Q8R1A4	2.10061	0.00494166	0.28129	2.30613	1	___1	RPASLNLNRSRSLSNSNPDISGTPTSPDDEV	-0.6764	-1.40895	-0.2183	-3.28038	-1.2399	-2.75979	-2.93825	-3.15823	-3.83438
Fbxw8	F-box/WD repeat-containing protein 8	86	Up in TAC Vh	SRS(1)PPDRDATEPEPLVDQLIR	Q8BIA4	1.73954	0.0132665	0.3143	1.87724	0.999967	___1	PGRGGDRKDTSSRSRSPPDRDATEPEPLVDQ	-0.0507	-1.02685	-1.0116	-3.01556	-1.6614	-3.00904	-2.46736	-1.1254	-3.3368
Sgta	Small glutamine-rich tetratricopeptide repeat-containing protein alpha	305	Up in TAC Vh	SRT(1)PSASHEEQQE	Q8BJU0	2.12853	0.0439179	0.383562	1.35736	0.999693	___3	PEFVEQIRSQVVRSRTPSASHEEQQE_____	-2.0588	0.27525	1.5198	-3.02881	-2.97709	-3.46914	-2.57551	-1.0267	-0.22145
Sgta	Small glutamine-rich tetratricopeptide repeat-containing protein alpha	307	Up in TAC Vh	SRTPS(1)ASHEEQQE	Q8BJU0	2.27508	0.0436115	0.383562	1.3604	0.999873	___3	FVEQIRSQVVRSRTPSASHEEQQE_______	-2.0588	0.27525	1.5198	-2.69239	-4.08074	-2.70558	-3.45113	-1.0267	-0.22145
Fdx1	Adrenodoxin, mitochondrial	67	Up in TAC Vh	SS(0.001)S(0.999)EDKITVHFK	P46656	1.77206	0.0353799	0.375986	1.45124	0.999009	___1	GPGRPLSVSARARSSSEDKITVHFKNRDGET	0.6286	-0.01475	-0.0104	-2.14141	-1.46931	-3.02392	-2.63189	-0.3002	0.14125
Prune2	Protein prune homolog 2	2850	Up in TAC Vh	SSGQESES(1)IPEYTAEEEREDNRLWR	Q52KR3	1.85709	0.0303404	0.3667	1.51798	0.999994	___1	HEDPTANKSSGQESESIPEYTAEEEREDNRL	-1.2562	-0.28325	1.4452	-0.5227	-0.8092	-2.3481	-2.86251	-2.09307	-2.69549
Epn1	Epsin-1	5	Up in TAC Vh	STS(0.009)S(0.991)LRR	Q80VP1	2.82141	0.0458963	0.383562	1.33822	0.990983	___1	___________MSTSSLRRQMKNIVHNYSEA	1.0961	1.75065	0.4692	-3.03399	-3.10189	1.3595	1.2296	-2.80903	-3.94077
Clip1	CAP-Gly domain-containing linker protein 1	146	Up in TAC Vh	T(0.003)AS(0.997)PLSTAAATMVSSSPATPSNIPHKPSQSTAKEPSATPQISNLTK	Q922J3	2.00111	0.0475968	0.384483	1.32242	0.997316	___1	EDEANGLQAAPGRTASPLSTAAATMVSSSPA	0.2743	0.38595	-0.758	-0.3939	0.1461	-4.03374	-2.93005	-2.27095	-2.7196
Xirp2	Xin actin-binding repeat-containing protein 2	2860	Up in TAC Vh	T(0.037)RPPS(0.963)PTFITIESTAR	Q4U4S6	2.2513	0.00517741	0.282859	2.28589	0.962962	___1	EDGKMAPPSLKTRPPSPTFITIESTARRAET	-0.0541	-1.27345	0.7729	-2.99156	-1.7372	-1.1031	-3.08926	-2.47206	-3.22392
Ttn	Titin	34112	Up in TAC Vh	T(0.047)RPRS(0.965)PS(0.988)PVS(0.988)S(0.012)ER	A2ASS6	3.37051	0.0291952	0.36195	1.53469	0.988187	___3	SPTPERTRPRSPSPVSSERSLSRFERSARFD	-1.1159	2.89255	2.6187	-2.59167	-3.6827	-2.78261	-2.63878	-2.10963	2.37305
Hsp90b1	Endoplasmin	306	Up in TAC Vh	TETVEEPLEEDEAAKEEKEES(1)DDEAAVEEEEEEK	P08113	2.56001	0.00218417	0.209555	2.66071	1	___1	EPLEEDEAAKEEKEESDDEAAVEEEEEEKKP	-0.1087	-1.18525	0.8769	-3.53325	-2.84862	-3.2623	-2.42746	-1.1826	-2.93994
Rtkn	Rhotekin	520	Up in TAC Vh	TFS(1)LDAAPADHSLGPSR	Q8C6B2	1.68202	0.0423442	0.383562	1.37321	0.999996	___1	PTWMQPLPWGRPRTFSLDAAPADHSLGPSRS	0.7223	0.08015	0.3474	-0.4485	-0.3054	-0.249	-2.6683	-1.0202	-3.10104
Rgs3	Regulator of G-protein signaling 3	712	Up in TAC Vh	THS(1)EGSLLQESR	Q9DC04	2.2104	0.00851723	0.313932	2.0697	0.999805	___1	GFSLRVQNSLRRRTHSEGSLLQESRGPCFAS	0.1077	-0.84215	-1.1646	-0.703	-2.77519	-3.55415	-3.42366	-2.978	-3.62649
Ctnna1	Catenin alpha-1	641	Up in TAC Vh	TPEELDDS(1)DFETEDFDVR	P26231	3.38973	0.0419422	0.383562	1.37735	1	___1	RKAVLMIRTPEELDDSDFETEDFDVRSRTSV	1.2898	3.86405	3.7481	2.7499	2.8069	-3.13912	-0.1972	-1.7568	-2.99816
Ctnna3	Catenin alpha-3	637;647	Up in TAC Vh	TPEELEDVS(1)DLEDDHEVRS(1)HT(0.038)S(0.959)IQT(0.003)EGKTDR	Q65CL1	2.56181	0.0352489	0.375986	1.45285	0.999958	___2	ELEDVSDLEDDHEVRSHTSIQTEGKTDRAKM	0.0037	1.42835	0.9936	0.7214	0.7817	-3.13666	-3.3403	-2.80308	-2.74261
Rtn4	Reticulon-4	438	Up in TAC Vh	TPELVKDGS(1)R	Q99P72	1.85653	0.0164017	0.328235	1.78511	1	___1	ENASFPRTPELVKDGSRAYITCDSFSSATES	-0.8484	0.15465	1.2634	-2.52922	-2.75058	-0.8466	-1.6144	-1.699	-0.56005
Ralbp1	RalA-binding protein 1	27;29	Up in TAC Vh	TPS(0.999)S(0.001)EEISPTKFPGLYR	Q62172	2.21141	0.0413476	0.383562	1.38355	0.999108	___2	EHRRAEHGSGLTRTPSSEEISPTKFPGLYRT	-0.4717	0.32955	1.2759	-0.1077	0.6147	-3.33053	-2.78141	-3.25135	-2.14465
Mast4	Microtubule-associated serine/threonine-protein kinase 4	1389	Up in TAC Vh	TPSPTPQPT(0.074)S(0.917)PQRS(0.117)PS(0.892)PLLGHSLGNAK	Q811L6	1.78618	0.0365038	0.377219	1.43766	0.917149	___1	LSPLARTPSPTPQPTSPQRSPSPLLGHSLGN	-1.3163	-0.56745	-0.9092	-1.3114	-0.8007	-3.61968	-3.62216	-3.3707	-3.57836
Slc12a7	Solute carrier family 12 member 7	980	Up in TAC Vh	TQAPPTPDKVQMT(0.989)WT(0.011)K	Q9WVL3	1.92238	0.00188097	0.199148	2.72562	0.989319	___1	TARTQAPPTPDKVQMTWTKEKLIAEKHRNKD	-1.4791	-0.71705	-1.1554	-2.84713	-3.61466	-3.77808	-3.02373	-2.69544	-2.27832
Tfip11	Tuftelin-interacting protein 11	211	Up in TAC Vh	TTQSLQDFPVADS(1)EEEAEEEFQK	Q9ERA6	2.53845	0.00555846	0.287169	2.25505	1	___1	SERTTQSLQDFPVADSEEEAEEEFQKELSQW	-1.0265	0.33795	0.7145	-2.91788	-2.65259	-2.11136	-3.44642	-0.47	-3.58054
Srpk2	SRSF protein kinase 2	487;490	Up in TAC Vh	TVS(1)ASS(0.941)T(0.058)GDLPK	O54781	1.71173	0.0286698	0.360366	1.54258	0.941151	___2	ESSPSHDRSRTVSASSTGDLPKTKTRAADLL	-1.1106	-1.04325	-0.2967	-2.27315	-3.10325	-3.07397	-3.30178	-3.0673	-0.35205
Prkg1	cGMP-dependent protein kinase 1	517	Up in TAC Vh	TWT(1)FCGTPEYVAPEIILNK	P0C605	1.64194	0.0216438	0.336329	1.66467	0.999996	___1	DFGFAKKIGFGKKTWTFCGTPEYVAPEIILN	-0.3007	-0.55935	-0.9212	-3.36701	-1.0665	-2.8392	-2.38564	-1.0026	-2.75321
Rcsd1	CapZ-interacting protein	333	Up in TAC Vh	VADEDRLGQKS(1)PDANMPEEEGVVR	Q3UZA1	1.97077	0.0435895	0.383562	1.36062	1	___1	ASEERVADEDRLGQKSPDANMPEEEGVVREK	0.1033	-0.42325	0.1514	-0.5672	-1.206	-2.58631	-4.077	-0.3097	-3.41552
Wasl	Neural Wiskott-Aldrich syndrome protein	426	Up in TAC Vh	VEQNSRPVS(0.999)CSGR	Q91YD9	3.66273	0.0116555	0.313932	1.93347	0.999494	___1	EGAQLKKVEQNSRPVSCSGRDALLDQIRQGI	1.8398	1.88685	1.4689	-3.93436	-3.1685	-3.02541	0.3783	1.5495	-3.3848
Ctnnd1	Catenin delta-1	268;269	Up in TAC Vh	VGGS(1)S(1)VDLHR	P30999	2.18046	0.00859734	0.313932	2.06564	1	___2	RQDVYGPQPQVRVGGSSVDLHRFHPEPYGLE	-1.5885	-0.45775	-0.2596	-4.0873	-3.27005	-3.43978	-2.87599	-3.07829	-0.94305
Mast4	Microtubule-associated serine/threonine-protein kinase 4	1521	Up in TAC Vh	VGRQES(1)VDDLDRDK	Q811L6	1.77046	0.0168962	0.328235	1.77221	1	___1	GCLKRPVSRKVGRQESVDDLDRDKLKAKVVV	-0.3409	-1.00715	-1.317	-3.44806	-1.398	-3.55715	-2.83284	-3.26675	-1.45005
Slain2	SLAIN motif-containing protein 2	63	Up in TAC Vh	VGVS(0.659)T(0.341)PS(0.044)S(0.956)GAAS(1)PR	Q8CI08	2.41691	0.0328494	0.368808	1.48347	0.999933	___1	SPARVGVSTPSSGAASPRGFPLGLGAKASGG	2.1242	1.32645	1.8693	0.0694	-0.4711	-2.91387	0.6033	1.5936	-2.74292
Slain2	SLAIN motif-containing protein 2	59;63	Up in TAC Vh	VGVS(0.659)T(0.341)PS(0.044)S(0.956)GAAS(1)PR	Q8CI08	2.12028	0.0143436	0.320705	1.84334	0.999933	___2	SPARVGVSTPSSGAASPRGFPLGLGAKASGG	0.0582	0.21165	1.0223	-0.8963	-1.2759	-2.45354	-3.27888	0.0978	-2.33053
Ttn	Titin	16476	Up in TAC Vh	VILRT(0.669)S(0.331)LEVK	A2ASS6	1.75557	0.0235172	0.341203	1.62861	0.668548	___1	TKAVDPIDAPKVILRTSLEVKRGDEIALDAT	0.0329	-1.02305	-1.3379	-3.32077	-2.80885	-2.39283	-2.85628	-3.27466	-0.53615
Enah	Protein enabled homolog	315	Up in TAC Vh	VISAPVSDATPDYAVVTALPPT(0.002)S(0.005)T(0.027)PPT(0.967)PPLR	Q03173	2.91232	0.00126515	0.165479	2.89786	0.966582	___1	DYAVVTALPPTSTPPTPPLRHAATRFATSLG	1.0785	-0.14375	0.1778	-2.0851	-2.99602	-3.43778	-2.99164	-3.14906	-0.58925
Evl	Ena/VASP-like protein	367	Up in TAC Vh	VKPAGS(1)VNDVGLDALDLDR	P70429	1.64539	0.0491781	0.38683	1.30823	1	___1	SPLQSQPHSRVKPAGSVNDVGLDALDLDRMK	-0.2661	-0.23495	-0.3265	-0.9252	-0.6758	-3.23908	-2.89747	-0.603	-3.18688
Fam126b	Protein FAM126B	306	Up in TAC Vh	VLKVEVT(0.985)PT(0.015)VPR	Q8C729	1.70593	0.0242309	0.341203	1.61563	0.98479	___1	PDSSQEGQKVLKVEVTPTVPRISRTAITTAS	-0.5787	-2.68916	-0.7591	-2.6179	-2.70168	-3.07033	-1.992	-4.27714	-3.63045
Eef1g	Elongation factor 1-gamma	46	Up in TAC Vh	VLSAPPHFHFGQT(0.05)NRT(0.95)PEFLR	Q9D8N0	2.28581	0.038405	0.379783	1.41561	0.949729	___1	VLSAPPHFHFGQTNRTPEFLRKFPAGKVPAF	1.308	-0.08905	-0.3601	-3.91066	-0.735	-3.60353	-3.10133	-0.4566	-0.19005
Appl1	DCC-interacting protein 13-alpha	401	Up in TAC Vh	VNQSALEAVTPS(0.999)PS(0.001)FQQR	Q8K3H0	3.09706	0.0406492	0.383562	1.39095	0.998774	___1	TAARVNQSALEAVTPSPSFQQRHESLRPGGQ	2.2234	2.13835	2.9243	1.1968	1.785	-2.58505	-3.06932	1.9388	-3.27652
Map1a	Microtubule-associated protein 1A	1789	Up in TAC Vh	VPSAPGQES(1)PVPDTK	Q9QYR6	2.05016	0.0218554	0.336329	1.66044	1	___1	PEMTGQRVPSAPGQESPVPDTKSTPPTRNEP	-0.5479	-0.97875	0.511	-4.34598	-1.0896	-2.2245	-1.965	-1.2779	-3.4293
Khsrp	Far upstream element-binding protein 2	182	Up in TAC Vh	VQIS(1)PDSGGLPER	Q3U0V1	2.63708	0.0390892	0.381869	1.40794	0.999992	___1	QINKIQQDSGCKVQISPDSGGLPERSVSLTG	0.587	0.44455	1.1471	0.9971	-3.4041	-2.77126	-3.29764	0.5949	-3.58418
Ltbp2	Latent-transforming growth factor beta-binding protein 2	491	Up in TAC Vh	VRGELDPVLEDNS(1)VETR	O08999	3.32028	0.00153336	0.17046	2.81436	1	___1	VARVRGELDPVLEDNSVETRASHRPHGNLGH	2.4219	1.52405	3.8259	-0.6006	-0.1294	-0.8552	-2.94962	0.5185	-0.36165
not found		268	Up in TAC Vh	VS(0.001)T(0.001)GDT(0.009)S(0.989)PCGTEDSSPASPMHER		1.71796	0.0148001	0.321808	1.82974	0.988616	___1	GHAEMAVSRVSTGDTSPCGTEDSSPASPMHE	-0.5931	-0.98735	-0.7323	-1.7275	-0.9299	-2.83915	-3.01395	-3.28538	-3.13741
Necap1	Adaptin ear-binding coat-associated protein 1	211	Up in TAC Vh	VTIPPPSSSVAISNHVT(1)PPPIPK	Q9CR95	2.4692	0.00599542	0.299418	2.22218	0.999745	___1	TIPPPSSSVAISNHVTPPPIPKSNHGGNDSD	0.7279	-0.40925	-0.3789	-2.3959	-0.2954	-3.06207	-3.84587	-2.70782	-2.62864
Col14a1	Collagen alpha-1(XIV) chain	649	Up in TAC Vh	VTWHPLS(1)AEEGQHK	Q80X19	2.15674	0.000642234	0.152822	3.19231	1	___1	DEVKTDSFRVTWHPLSAEEGQHKLMWIPVYG	-0.8732	-1.40925	-0.2871	-2.47009	-2.70883	-2.95149	-3.72154	-2.96841	-3.2592
Gyg1	Glycogenin-1	320	Up in TAC Vh	WEQGQADYMGADS(1)FDNIKR	Q9R062	2.52588	0.0013862	0.166777	2.85817	1	___1	KERWEQGQADYMGADSFDNIKRKLDTYLQ__	-0.1399	0.53375	0.1941	-0.8242	-2.52859	-3.45835	-3.00737	-2.0207	-2.14014
Wdr13	WD repeat-containing protein 13	70	Up in TAC Vh	YGPLS(1)EPGS(1)AR	Q91V09	2.82017	0.0118117	0.313932	1.92769	0.999935	___1	LRLRGQLLGQRYGPLSEPGSARAYSNSIVRS	0.9674	-0.02225	0.6959	-3.51972	-3.36633	-3.31957	-3.23666	-0.1499	-0.04675
Plcg1	1-phosphatidylinositol 4,5-bisphosphate phosphodiesterase gamma-1	1263	Up in TAC Vh	YQQPFEDFRIS(1)QEHLADHFDSR	Q62077	2.6729	0.00631488	0.306692	2.19964	1	___1	SFEARYQQPFEDFRISQEHLADHFDSRERST	1.1889	-0.15795	-0.1975	-3.10969	-2.81412	-3.49769	0.1783	-2.39222	-2.73511
Add1	Alpha-adducin	427	Up in TAC Vh	YSDVEVPASVTGHSFAS(0.005)DGDS(0.924)GT(0.067)CS(0.004)PLR	Q9QYC0	1.84943	0.040399	0.382907	1.39363	0.924281	___1	VPASVTGHSFASDGDSGTCSPLRHSFQKQQR	-0.9698	-1.33075	-0.4529	-3.25181	-2.78833	-3.57771	-4.45375	-0.3968	-2.13509
Sgcb	Beta-sarcoglycan	16		AAAAAAAAATEQQGS(1)NGPVKK	P82349	-0.958728	0.138539	0.439275	0.858427	1	___1	MAAAAAAAAATEQQGSNGPVKKSMREKAVER	-3.22594	-2.09445	-4.1445	-2.88671	-2.81175	-2.702	-1.9	-1.8468	-1.03015
Sgcb	Beta-sarcoglycan	23		AAAAAAAAATEQQGSNGPVKKS(1)MR	P82349	-0.883158	0.103614	0.420562	0.98458	1	___1	AAATEQQGSNGPVKKSMREKAVERRNVNKEH	0.6807	0.66235	-0.6122	0.9896	0.694	0.6815	0.9068	1.4174	2.07135
Foxk2	Forkhead box protein K2	24		AAAAALSGAGAPPAGGGAGGGGS(1)PPGGWAVAR	Q3UCQ1	-0.361074	0.74855	0.686574	0.125779	1	___1	GAGAPPAGGGAGGGGSPPGGWAVARLEGREF	-3.35104	0.19785	-0.4903	0.5923	0.5576	-2.07676	-3.71392	0.1659	-0.64565
Samd1	Atherin	150		AAAATAPPS(1)PGPAQPGPR	D3YXK1	0.0810417	0.833819	0.707391	0.0789284	1	___1	APTRAPRAAAATAPPSPGPAQPGPRAQRAAP	-1.6493	-1.94665	-2.3589	-1.7968	-2.0323	-2.3826	-1.9463	-2.0448	-2.19315
Apex1	DNA-(apurinic or apyrimidinic site) lyase	18		AAADDGEEPKS(1)EPETK	P28352	0.840242	0.2915	0.528761	0.535362	1	___1	KRGKKAAADDGEEPKSEPETKKSKGAAKKTE	0.6808	1.00395	0.3089	0.473	-2.8814	0.3391	0.59	0.2343	0.19085
Snapin	SNARE-associated protein Snapin	14		AAAGSAAVSGAGT(1)PVAGPTGR	Q9Z266	0.332492	0.419028	0.583746	0.377757	0.999924	___1	__MAAAGSAAVSGAGTPVAGPTGRDLFAEGL	0.5378	-0.00825	0.2085	-0.3306	-0.6464	0.2975	-0.029	0.136	0.05365
Rras2	Ras-related protein R-Ras2	10		AAAGWRDGS(1)GQEK	P62071	1.56352	0.012192	0.313932	1.91392	1	___1	______MAAAGWRDGSGQEKYRLVVVGGGGV	-0.8467	-0.87785	0.0254	-2.28754	-3.0926	-2.72531	-1.8337	-1.4599	-1.38035
Marcksl1	MARCKS-related protein	148		AAAT(1)PESQEPQAK	P28667	0.432422	0.330445	0.547036	0.480901	0.999999	___1	ACSDEGTAQEGKAAATPESQEPQAKGAEASA	-2.3198	-2.47725	-2.2812	-2.5257	-3.05538	-3.37523	-3.16997	-2.0802	-2.54455
Pgm2	Phosphoglucomutase-2	5		AAAT(1)PTETPAPEGSGLGMDAR	Q7TSV4	-1.35196	0.0930992	0.418666	1.03105	0.999501	___1	___________MAAATPTETPAPEGSGLGMD	-2.51393	-3.09232	-0.8481	-0.9912	-1.0874	-0.4149	0.3596	-2.64897	-0.01405
Tomm22	Mitochondrial import receptor subunit TOM22 homolog	15		AAAVAAAGAGEPLS(1)PEELLPKAEAEKAEEELEEDDDDELDETLSER	Q9CPQ3	-0.440892	0.685923	0.669856	0.163725	1	___1	_MAAAVAAAGAGEPLSPEELLPKAEAEKAEE	2.5855	0.11945	1.614	2.9935	2.9571	2.7575	2.1336	2.2812	-1.83965
Pelp1	Proline-, glutamic acid- and leucine-rich protein 1	13		AAAVLSGAS(0.002)AGS(0.998)PAGAPGGPGGLSAVGSGPR	Q9DBD5	-0.706582	0.595294	0.640856	0.225269	0.998023	___1	___MAAAVLSGASAGSPAGAPGGPGGLSAVG	-3.3962	0.21555	0.1911	0.9871	1.2359	-3.09834	1.2267	-2.95482	0.86385
Ddx47	Probable ATP-dependent RNA helicase DDX47	9		AADEEPDS(0.981)PS(0.019)GALQTAAEEEETK	Q9CWX9	0.355993	0.627984	0.649453	0.202051	0.980687	___1	_______MAADEEPDSPSGALQTAAEEEETK	-0.8929	-2.50704	-0.5221	-0.4255	-0.6624	-2.94494	-1.12	-2.26249	-2.56471
Srek1	Splicing regulatory glutamine/lysine-rich protein 1	465		AADEKGS(1)PRTEDEGK	Q8BZX4	-0.442044	0.513491	0.61688	0.289467	0.999975	___1	KESDATVSKAADEKGSPRTEDEGKVQHNGNC	-2.7163	-2.07975	-2.4691	-0.8959	-3.07852	-2.514	-1.3675	-0.7922	-3.22991
Ybx1	Y-box-binding protein 1	312		AADPPAENS(0.005)S(0.995)APEAEQGGAE	P62960	0.477575	0.297574	0.532243	0.526405	0.995326	___1	DGKETKAADPPAENSSAPEAEQGGAE_____	1.0758	1.97375	2.5346	1.186	1.7179	1.2476	1.2015	1.7174	1.23245
Tom1	Target of Myb protein 1	462		AADRLPNLAS(1)PSAEGPPRPSPGTAPR	O88746	-0.751908	0.114832	0.423391	0.939937	0.999966	___1	LEERAKAADRLPNLASPSAEGPPRPSPGTAP	2.4784	2.48245	3.129	3.9978	3.4688	3.8359	3.5763	3.129	2.68335
Tom1	Target of Myb protein 1	462;472		AADRLPNLAS(1)PSAEGPPRPSPGTAPR	O88746	-1.32442	0.0719845	0.406845	1.14276	0.999966	___2	LEERAKAADRLPNLASPSAEGPPRPSPGTAP	-3.64886	-2.35773	-2.42546	-0.7341	-1.6386	-1.3789	-0.9288	-0.7716	-3.46558
Tom1	Target of Myb protein 1	472		AADRLPNLASPSAEGPPRPS(1)PGTAPR	O88746	-0.237058	0.543745	0.629171	0.264605	0.999555	___1	LPNLASPSAEGPPRPSPGTAPRRKTQEKDDD	3.2605	2.52235	2.4423	2.9285	2.9827	2.92	3.1734	2.8403	3.02775
Raver1	Ribonucleoprotein PTB-binding 1	14		AADVSVTHRPPLS(1)PEAEAEAETPETVDR	Q9CW46	-0.321092	0.478014	0.606397	0.320559	1	___1	__MAADVSVTHRPPLSPEAEAEAETPETVDR	1.9874	1.19835	0.732	1.0497	1.8198	1.4236	2.0408	1.8419	1.58625
Ttc1	Tetratricopeptide repeat protein 1	67		AAEAHPQDDHVEEECFHDCS(0.583)AS(0.417)FEEEQPGAHVAGSK	Q91Z38	1.27426	0.215817	0.485543	0.665915	0.582893	___1	HPQDDHVEEECFHDCSASFEEEQPGAHVAGS	1.1321	0.62495	-0.0064	0.6999	-2.50955	0.7784	-0.0738	-3.34368	0.30445
Map7d1	MAP7 domain-containing protein 1	544		AAEEKEPAAPAS(1)PAPS(1)PVPS(0.873)PT(0.128)PAQPQK	A2AJI0	-0.659817	0.467175	0.601731	0.33052	1	___1	RKSRAAEEKEPAAPASPAPSPVPSPTPAQPQ	-3.28341	-1.25755	-0.4071	0.5056	-1.4244	-2.97686	0.0927	-0.3198	-1.81445
Map7d1	MAP7 domain-containing protein 1	544		AAEEKEPAAPAS(1)PAPS(1)PVPS(0.873)PT(0.128)PAQPQK	A2AJI0	-0.111742	0.865777	0.713897	0.0625939	1	___2	RKSRAAEEKEPAAPASPAPSPVPSPTPAQPQ	-1.0634	0.26445	1.1902	1.6025	0.2329	-0.6415	0.1548	0.6546	-0.55035
Srrm2	Serine/arginine repetitive matrix protein 2	1269		AAETPAVASCWSGPQVS(1)PEHK	Q8BTI8	1.73347	0.181864	0.466848	0.740252	1	___2	AETPAVASCWSGPQVSPEHKELSHSPPRENS	0.8408	1.10275	0.8849	-0.8423	1.412	-2.93735	-4.17613	1.4163	0.38355
Map4	Microtubule-associated protein 4	231		AAEVES(1)VKEQLPAK	P27546	0.58937	0.358673	0.559188	0.445301	1	___1	TLQPATELSKAAEVESVKEQLPAKALETMAE	-0.6794	-1.15675	-1.1275	-2.73761	-1.3392	-0.7871	-2.71206	-1.6286	-0.25895
Ywhae	14-3-3 protein epsilon	210		AAFDDAIAELDTLS(1)EESYKDSTLIMQLLR	P62259	1.65274	0.155302	0.451123	0.808823	0.999511	___1	AKAAFDDAIAELDTLSEESYKDSTLIMQLLR	2.1596	2.03085	2.7696	1.3299	2.5804	-0.4271	1.3244	2.1212	-2.92516
Ncam1	Neural cell adhesion molecule 1	774		AAFSKDES(1)KEPIVEVR	P13595	-0.687658	0.102303	0.420562	0.990113	1	___1	GKDMEEGKAAFSKDESKEPIVEVRTEEERTP	0.2475	0.12525	0.0875	1.3876	0.7071	0.4696	0.6941	1.0692	0.71885
Bag6	Large proline-rich protein BAG6	1103		AAGARPLT(0.024)S(0.975)PES(0.002)LSR	Q9Z1R2	1.49193	0.0844395	0.412443	1.07345	0.974584	___1	AVSRAAKAAGARPLTSPESLSRDLEAPEVQE	-0.0189	-1.06555	-0.7859	-0.9218	-2.2226	-3.09309	-2.70284	-3.67502	-0.07695
Ppp6r2	Serine/threonine-protein phosphatase 6 regulatory subunit 2	820		AAGAVEAVCTGHTGKVS(1)PPPR	Q8R3Q2	-1.24431	0.112028	0.423303	0.950675	0.999691	___1	AGAVEAVCTGHTGKVSPPPRTAEAAVGRAEC	-3.56233	-1.48045	-0.9438	0.15	-2.26607	-0.2781	-0.8014	-1.2745	-0.03725
Golph3	Golgi phosphoprotein 3	35		AAGGGGGS(1)GEDEAQSR	Q9CRA5	-0.0414288	0.929962	0.731283	0.0315347	1	___1	RNAADKERAAGGGGGSGEDEAQSRRDEQDDD	-3.15685	-3.77555	-3.376	-3.6801	-4.27649	-3.6259	-3.1861	-2.7282	-2.87145
Pgm5	Phosphoglucomutase-like protein 5	122		AAGGIILTAS(1)HCPGGPGGEFGVK	Q8BZF8	-0.211758	0.591923	0.640355	0.227735	1	___1	IIRKIKAAGGIILTASHCPGGPGGEFGVKFN	6.7294	6.17095	5.9124	6.4881	6.2668	6.7889	6.3698	6.651	6.33145
Atxn1	Ataxin-1	213;229		AAGLVNPGS(1)PPPPTQQNQYIHIS(0.023)S(0.195)S(0.637)PQS(0.068)S(0.077)GR	P54254	-1.23133	0.0825689	0.411248	1.08318	0.63711	___2	PPPPTQQNQYIHISSSPQSSGRATSPPPIPV	-3.45139	-3.21673	-2.96887	-0.8712	-0.7667	-1.4896	-2.71667	-3.24156	-2.80027
Atxn1	Ataxin-1	213		AAGLVNPGS(1)PPPPTQQNQYIHISSSPQSSGR	P54254	-0.199475	0.611567	0.644662	0.213556	1	___1	PQQHLSRAAGLVNPGSPPPPTQQNQYIHISS	-0.2641	0.07605	-0.4944	-0.4851	-0.1344	0.0611	0.2866	-0.0465	0.15025
Inpp5j	Phosphatidylinositol 4,5-bisphosphate 5-phosphatase A	279		AAGPATSPPRAQAFSDPRLS(0.992)PS(0.007)FR	P59644	-0.430908	0.490447	0.610753	0.309408	0.992486	___1	ATSPPRAQAFSDPRLSPSFRARPEAPRHSPE	1.316	-0.88545	-1.1696	-0.3867	-0.1015	-0.1156	0.2665	0.9961	0.44855
Rusc2	Iporin	557		AAGS(0.016)GS(0.984)PPLR	Q80U22	-0.422703	0.520044	0.618927	0.28396	0.983873	___1	FAELAKGRKKAAGSGSPPLRASVGDSSQEFS	-3.31647	-2.31551	-1.557	-1.6217	-2.59964	-1.5403	-3.22131	-0.6144	-2.24439
Rpl14	60S ribosomal protein L14	139		AAILKAS(1)PKK	Q9CR57	0.890685	0.149134	0.44835	0.826424	1	___1	KTEVKKLQRAAILKASPKKAAVAKAAIAAAA	-0.5798	-1.29245	-1.6013	-2.4551	-2.63963	-1.3019	-1.7503	-3.18343	-0.96085
Rbm17	Splicing factor 45	222		AAIPPPVY(0.024)EEPDRPRS(0.93)PT(0.028)GPS(0.008)NS(0.011)FLANMGGTVAHK	Q8JZX4	2.14033	0.0636918	0.40428	1.19592	0.929716	___1	AAIPPPVYEEPDRPRSPTGPSNSFLANMGGT	1.8878	0.39175	0.2618	0.3935	-3.05284	1.0114	-2.21056	-0.4642	-3.43656
Oxsr1	Serine/threonine-protein kinase	359		AAISQLRS(1)PR	Q6P9R2	-0.531689	0.287881	0.526779	0.540787	0.999934	___1	DEESEEGRAAISQLRSPRVKDSLSSSELFAA	-2.6944	-2.86674	-2.2678	-2.0474	-2.23046	-2.1267	-2.1954	-2.90023	-0.96755
Nolc1	Nucleolar and coiled-body phosphoprotein 1	563		AAKES(1)EEEEEEEETEEKK	E9Q5C9	0.336025	0.632168	0.650203	0.199167	1	___1	ANGTPASLNGKAAKESEEEEEEEETEEKKKA	-0.6303	-0.04915	1.3642	0.7272	-2.0204	-0.2155	0.3839	0.3521	0.12605
Zc3h4	Zinc finger CCCH domain-containing protein 4	1104;1115		AAKPCPT(0.008)EAS(0.992)PPAASPS(0.004)GDS(0.156)S(0.84)PPATAPYDPR	Q6ZPZ3	1.13604	0.0971269	0.419826	1.01266	0.840264	___2	PTEASPPAASPSGDSSPPATAPYDPRVLAAG	-0.4647	-0.06875	0.1642	-0.6996	-0.0708	-2.4776	-0.9441	-0.8024	-2.56023
Shank3	SH3 and multiple ankyrin repeat domains protein 3	985		AALAVGSPGPVGGS(0.001)FAREPS(0.857)PT(0.142)HR	Q4ACU6	-0.862913	0.210211	0.48277	0.677345	0.857003	___1	VGSPGPVGGSFAREPSPTHRGPRPGSLDYSS	-2.95082	-1.65025	-2.97354	-2.82512	-2.73899	-0.8542	-1.5067	-0.3664	-1.68035
Perm1	PGC-1 and ERR-induced regulator in muscle protein 1	289		AALHVVSKPVQEVHPDVPMAS(1)PNVSTR	Q149B8	-0.616658	0.289266	0.527511	0.538702	0.999995	___1	VSKPVQEVHPDVPMASPNVSTRASKPQPDVA	1.9108	0.25275	-0.5833	1.3868	1.1937	0.9592	0.7145	0.9913	1.61495
Ccdc43	Coiled-coil domain-containing protein 43	137		AALLAQYADVT(1)DEEDEADKKDDAGASTANVSSDR	Q9CR29	1.37718	0.107199	0.421219	0.969809	1	___1	EKQRKAALLAQYADVTDEEDEADKKDDAGAS	2.6084	2.44315	2.6959	2.6554	1.9923	1.0601	0.3552	2.2602	-1.09135
Elac2	Zinc phosphodiesterase ELAC protein 2	797		AALLTQQADS(1)PEDREPQQK	Q80Y81	-0.736329	0.413468	0.581464	0.383558	1	___1	ELRLVRAALLTQQADSPEDREPQQKRAHTDE	-2.67267	-2.98443	-0.3399	-2.93928	-0.6273	-0.8552	-2.876	-0.1819	-0.09635
Cdv3	Protein CDV3	51		AANAASGAGGSSAAAGS(0.018)RPGDGGS(0.943)LGS(0.039)GAR	Q4VAA2	0.942766	0.0988204	0.419826	1.00515	0.943094	___1	GGSSAAAGSRPGDGGSLGSGARSGDGGSLGS	-0.7949	-0.58135	-0.3431	-1.315	-1.4702	-0.9867	-3.04095	-1.0766	-1.20585
Tppp	Tubulin polymerization-promoting protein	19		AANKT(1)PPKS(1)PGDPAR	Q7TQD2	-0.352194	0.600572	0.642824	0.221435	1	___1	SKAKPAKAANKTPPKSPGDPARAAKRLSLES	-1.1244	-1.23155	-2.5873	-0.7525	-2.54579	-0.4834	-0.7018	-0.7103	-2.57955
Tppp	Tubulin polymerization-promoting protein	15;19		AANKT(1)PPKS(1)PGDPAR	Q7TQD2	0.600041	0.618268	0.646467	0.208824	1	___2	_MADSKAKPAKAANKTPPKSPGDPARAAKRL	0.4771	1.90355	0.956	1.7247	-0.1566	1.3397	-3.67779	1.9896	1.85345
Fundc2	FUN14 domain-containing protein 2	5		AANS(1)QGNFDGKFEALDLAELTK	Q9D6K8	-0.359055	0.789003	0.696243	0.102921	1	___1	___________MAANSQGNFDGKFEALDLAE	-0.2822	0.13445	-3.56964	-2.59237	0.7779	1.3979	-3.3465	1.1067	-2.62408
Hint2	Histidine triad nucleotide-binding protein 2, mitochondrial	52		AAPGGAS(0.997)PT(0.003)IFSR	Q9D0S9	0.224357	0.706762	0.674739	0.150727	0.997067	___1	GSEVAKAQKAAPGGASPTIFSRILDRSLPAD	-0.2731	-0.71675	-0.4804	-0.4279	-2.59389	-0.4741	-0.366	-0.2024	-0.22235
Ncor1	Nuclear receptor corepressor 1	1122		AAPLTYIKQEEFS(1)PR	Q60974	0.714239	0.349709	0.555999	0.456293	1	___1	STKAAPLTYIKQEEFSPRSQNSQPEGLLVRA	-0.2247	-0.55915	-1.1157	-0.9286	-0.6598	-3.2253	-2.62808	-0.2393	-0.40345
Jcad	Junctional protein associated with coronary artery disease	980		AAPLYCLS(0.007)EPRGS(0.989)QELT(0.005)K	Q5DTX6	0.185543	0.794593	0.696768	0.099855	0.9886	___1	DTKAAPLYCLSEPRGSQELTKFGDAVGSVQL	-0.4239	-1.18025	-1.2385	-0.5694	-2.37939	-2.87882	-0.4948	-0.2968	-0.17935
Ubr4	E3 ubiquitin-protein ligase UBR4	620		AAPPPPPPPPPLES(0.5)S(0.5)PR	A2AN08	0.0442583	0.912089	0.727495	0.0399627	0.5	___1	KAAPPPPPPPPPLESSPRVKSPNKQASGEKG	-0.5524	-0.98395	-1.3396	-1.4664	-0.8817	-1.1724	-0.8953	-0.9075	-0.69415
Ubr4	E3 ubiquitin-protein ligase UBR4	619		AAPPPPPPPPPLES(0.717)S(0.283)PR	A2AN08	0.0442583	0.912089	0.727495	0.0399627	0.717098	___1	EKAAPPPPPPPPPLESSPRVKSPNKQASGEK	-0.5524	-0.98395	-1.3396	-1.4664	-0.8817	-1.1724	-0.8953	-0.9075	-0.69415
Esam	Endothelial cell-selective adhesion molecule	336;340		AAPPRPGT(0.006)FT(0.989)PT(0.016)PS(0.845)VS(0.127)S(0.017)QALSSPR	Q925F2	0.747561	0.505263	0.614672	0.296483	0.989215	___2	ALRPPKAAPPRPGTFTPTPSVSSQALSSPRL	-2.38963	-0.31075	-0.1861	0.0058	0.1429	-3.28584	-2.80667	-0.1837	-4.13081
Esam	Endothelial cell-selective adhesion molecule	348		AAPPRPGTFTPTPSVSSQALS(0.027)S(0.973)PRLPR	Q925F2	-1.46126	0.0450487	0.383562	1.34632	0.973328	___1	GTFTPTPSVSSQALSSPRLPRVDEPPPQAVS	-2.58381	-0.04175	0.4587	1.1236	0.5667	0.6484	0.2175	0.8725	1.00515
Mapt	Microtubule-associated protein tau	223		AAPQAGS(0.639)GS(0.359)VCGET(0.001)AS(0.001)VPGLPTEGSVPLPADFFSK	P10637	0.586816	0.624481	0.647699	0.204481	0.639303	___1	SQASLTPGRAAPQAGSGSVCGETASVPGLPT	-1.888	0.81875	0.1235	0.8454	-2.34092	0.9542	-3.04384	1.0677	-2.89493
Bag3	BAG family molecular chaperone regulator 3	404		AAPS(1)PAPAEPAAPK	Q9JLV1	0.857542	0.0677931	0.406697	1.16881	1	___1	PSPPKNVAAEQKAAPSPAPAEPAAPKSGEAE	4.0742	2.68815	3.0791	2.1253	2.3961	2.438	2.447	2.5539	2.57735
Skt	Sickle tail protein	1905		AAPTTSSSSSPPSPAS(0.995)PT(0.002)S(0.002)LNQGAR	A2AQ25	-0.196456	0.852017	0.711527	0.0695519	0.995403	___1	AAPTTSSSSSPPSPASPTSLNQGARGIRTIH	-3.66465	-0.65915	-0.6154	0.1421	0.1399	-2.61879	-3.14938	-2.92206	-0.29145
Znrf2	E3 ubiquitin-protein ligase ZNRF2	107		AAQSAFSIPSAGGGGGPYGS(0.998)QDS(0.002)VHSSPEDSVGAR	Q71FD5	0.763994	0.206735	0.481477	0.684585	0.997971	___1	AFSIPSAGGGGGPYGSQDSVHSSPEDSVGAR	-0.8384	-0.21615	-0.2712	-0.755	-0.4527	-0.9775	-0.8997	-1.2325	-2.91806
Slc16a1	Monocarboxylate transporter 1	491		AAQSPQQHSSGDPTEEES(1)PV	P53986	0.645942	0.152207	0.451123	0.817564	1	___1	QSPQQHSSGDPTEEESPV_____________	3.2327	3.61755	3.9572	2.8366	3.306	2.4292	2.535	3.3264	3.30605
Ldb3	LIM domain-binding protein 3	44		AAQSQLS(1)QGDLVVAIDGVNTDTMTHLEAQNK	Q9JKS4	-0.253342	0.84992	0.711343	0.0706217	1	___1	ISRITPGSKAAQSQLSQGDLVVAIDGVNTDT	0.2389	-3.05895	0.952	0.6122	0.436	-3.90563	1.5456	1.1505	-2.05473
Gpsm1	G-protein-signaling modulator 1	543		AAQSSVTAS(1)PQTEEFFDLIASSQSR	Q6IR34	-2.26322	0.231615	0.496822	0.635234	1	___1	APSVEDRAAQSSVTASPQTEEFFDLIASSQS	2.0108	-3.3042	-3.99251	2.3742	-3.00524	2.6228	2.2625	2.0357	-3.28246
Gtf3c2	General transcription factor 3C polypeptide 2	214		AAQVALLYLQELAEELSTALPAPPLS(0.046)GPKS(0.954)PK	Q8BL74	1.20018	0.137421	0.438766	0.861947	0.953607	___1	ELSTALPAPPLSGPKSPKVSSPTKPKKTRQA	0.2774	-0.01355	0.4712	-0.7335	0.7506	-1.402	-1.2833	0.0103	-3.0731
Map4k4	Mitogen-activated protein kinase kinase kinase kinase 4	795		AAS(0.014)S(0.986)PNLSNGETESVK	P97820	0.164392	0.716297	0.677732	0.144907	0.986222	___1	ADDSTSGPEDTRAASSPNLSNGETESVKTMI	-0.6096	-0.70525	0.0175	-0.9896	-0.3947	-1.2423	-0.7697	-0.248	0.06325
Prag1	Inactive tyrosine-protein kinase PRAG1	802		AAS(0.963)S(0.037)PDGFFWTQGSPKPR	Q571I4	0.522297	0.456508	0.598402	0.340551	0.963253	___1	QPPPLPQKKIVSRAASSPDGFFWTQGSPKPR	-1.0069	-1.70065	-1.9729	-1.6551	-1.9022	-0.99	-1.1159	-3.87059	-2.96089
Znf652	Zinc finger protein 652	196		AAS(1)AAAATTSPAPR	Q5DU09	-0.783557	0.139225	0.439318	0.856284	1	___1	VERVRVTQRRTRRAASAAAATTSPAPRTTRG	-3.81855	-2.33012	-3.32395	-2.1441	-2.31336	-2.3747	-2.3726	-1.755	-3.28414
Mettl22	Methyltransferase-like protein 22	120		AAS(1)DPNPAEPARDK	Q8R1C6	0.482028	0.461	0.599426	0.336222	1	___1	DEDGDLDVVRRPRAASDPNPAEPARDKVHPT	-1.5951	-1.23085	-0.58	-0.6093	-3.50882	-1.5487	-0.931	-1.5358	-1.57045
Adam17	Disintegrin and metalloproteinase domain-containing protein 17	811		AAS(1)FKLQR	Q9Z0F8	-0.394405	0.581862	0.639881	0.23518	1	___1	EDLTDHPVTRSEKAASFKLQRQSRVDSKETE	-1.1701	-3.5278	-2.87554	-1.2797	-1.5685	-2.80604	-3.50733	-2.42782	-1.19105
Akr7a2	Aflatoxin B1 aldehyde reductase member 2	40		AAS(1)GAPLRPATVLGTMEMGR	Q8CG76	-0.0719237	0.928678	0.73124	0.0321348	1	___1	GRPLAMSRPPPPRAASGAPLRPATVLGTMEM	-1.0937	-0.06505	-0.1031	-0.6319	-2.71701	0.2628	1.4414	-0.0578	-0.38965
Rasip1	Ras-interacting protein 1	286		AAS(1)GGAALAS(1)PGPGSGSGTPTGSGGKER	Q3U0S6	-0.521025	0.405769	0.575996	0.391721	1	___1	NAPSWRTQKNRSRAASGGAALASPGPGSGSG	2.7051	1.46255	0.9063	0.6478	2.7394	2.7834	2.1709	2.3728	2.55975
Bloc1s4	Biogenesis of lysosome-related organelles complex 1 subunit 4	65		AAS(1)GYASSLLPSAGPRPEVEALDASLEELLAK	Q8VED2	1.33244	0.0982077	0.419826	1.00785	0.999975	___1	EDAPGRDLPLLRRAASGYASSLLPSAGPRPE	-0.2149	-0.78345	-1.1638	-1.8958	-1.0764	-0.1844	-3.62848	-2.81346	-2.72041
Trip12	E3 ubiquitin-protein ligase TRIP12	1111		AAS(1)KDTISNNREK	G5E870	-0.58248	0.292363	0.529129	0.534077	1	___1	EPARTAGVSGLARAASKDTISNNREKIKGWI	-3.89856	-2.52285	-3.1651	-3.6181	-2.12094	-2.92381	-2.95725	-2.2053	-1.85275
Klc4	Kinesin light chain 4	590		AAS(1)LNYLNQPNAAPLQVSR	Q9DBS5	0.370625	0.361606	0.559397	0.441765	1	___1	GTEPRPSSSSMKRAASLNYLNQPNAAPLQVS	0.757	0.38355	0.2425	-0.262	-0.1755	0.3734	0.1868	0.5117	-0.09205
Synpo	Synaptopodin	833		AAS(1)PAKPSSLDLVPNLPR	Q8CC35	0.178858	0.715305	0.677276	0.145509	1	___1	TSSRTPSRTVSPRAASPAKPSSLDLVPNLPR	5.3915	4.47775	4.1532	4.842	4.7777	4.93	4.0855	3.6214	4.71515
Bag3	BAG family molecular chaperone regulator 3	274		AAS(1)PFRS(1)PVR	Q9JLV1	-0.365225	0.460855	0.599426	0.336436	1	___1	DDWEPRPLRAASPFRSPVRGASSREGSPARS	2.6959	1.95075	0.6644	2.1475	1.9265	2.3	2.1852	2.1023	2.15195
Bag3	BAG family molecular chaperone regulator 3	274		AAS(1)PFRS(1)PVR	Q9JLV1	0.985025	0.0586902	0.403438	1.23143	1	___2	DDWEPRPLRAASPFRSPVRGASSREGSPARS	3.4598	2.86025	3.0999	1.8912	1.7628	1.5965	1.8972	2.7274	3.05465
Strip1	Striatin-interacting protein 1	335		AAS(1)PPASASDLIEQQQK	Q8C079	0.281808	0.492667	0.61087	0.307446	1	___1	LPEDSIKVIRNMRAASPPASASDLIEQQQKR	1.5433	1.36245	2.0225	1.0007	1.5169	1.0594	1.3068	1.3898	1.89205
Strip2	Striatin-interacting proteins 2	328		AAS(1)PPSYTLDLGESQLAPPPSK	Q8C9H6	-0.623975	0.145903	0.445668	0.835936	0.999906	___1	LAEDSIQVVKSMRAASPPSYTLDLGESQLAP	2.2527	1.98825	2.1131	2.4937	2.5036	3.2233	3.1363	2.2731	2.82195
Srrm1	Serine/arginine repetitive matrix protein 1	779		AAS(1)PS(1)PQSVR	Q52KI8	0.966749	0.0786099	0.409992	1.10452	1	___1	RVSKSPKADSLSRAASPSPQSVRRVSSSRSV	-0.0827	-0.50815	-0.6372	-1.5414	-2.59104	-1.5271	-0.8262	-0.7138	-1.05705
Pank1	Pantothenate kinase 1	30		AAS(1)PVRGAQLAEDVGTPTGGGEER	Q8K4K6	-0.175725	0.74746	0.686278	0.126412	1	___1	PAAARDADTLRARAASPVRGAQLAEDVGTPT	1.235	-0.20565	-1.1286	0.4033	0.0087	0.4256	-0.3945	0.2199	0.19285
Eml3	Echinoderm microtubule-associated protein-like 3	177		AAS(1)SANLLLR	Q8VC03	0.443084	0.548418	0.630457	0.260888	0.999836	___1	SPSERPRQKLSRKAASSANLLLRSGSTESRG	0.2456	-0.79695	-0.6911	-0.4246	-3.26006	-0.1589	-0.6836	-0.0199	-0.59635
Speg	Striated muscle-specific serine/threonine-protein kinase	2114		AAS(1)SEAAPHHQPPPESR	Q62407	-0.219542	0.765185	0.689769	0.116234	0.999677	___1	SLGGRARDPRMARAASSEAAPHHQPPPESRG	4.7411	5.19625	4.0842	5.1415	2.5439	6.0078	5.5408	5.1927	4.93365
Speg	Striated muscle-specific serine/threonine-protein kinase	2042		AAS(1)VELPQRR	Q62407	-0.404892	0.365656	0.560674	0.436927	1	___1	RVGSREPGRSLHKAASVELPQRRSPSPGATR	2.2968	2.16765	1.7172	2.2085	2.0515	2.8383	2.7638	1.8995	3.03105
Speg	Striated muscle-specific serine/threonine-protein kinase	2042		AAS(1)VELPQRR	Q62407	-0.232245	0.76892	0.689911	0.114119	1	___2	RVGSREPGRSLHKAASVELPQRRSPSPGATR	-2.43042	-0.28115	-0.9102	-2.95672	-0.2409	-1.1691	-1.0058	-1.1204	0.64285
Speg	Striated muscle-specific serine/threonine-protein kinase	2042;2050;2052		AAS(1)VELPQRRS(1)PS(0.998)PGAT(0.002)R	Q62407	0.071775	0.882617	0.718254	0.0542276	0.99993	___3	RSLHKAASVELPQRRSPSPGATRLTRGGLGE	0.4734	1.22505	1.5871	1.2394	1.4464	0.5262	0.1611	1.288	1.47935
Speg	Striated muscle-specific serine/threonine-protein kinase	2050		AAS(1)VELPQRRS(1)PS(0.998)PGAT(0.002)R	Q62407	-2.12554	0.117639	0.424509	0.929447	0.99993	___1	RSLHKAASVELPQRRSPSPGATRLTRGGLGE	-2.05183	-3.11058	0.7671	-3.4842	1.7461	1.7411	1.4101	1.2193	1.33025
Speg	Striated muscle-specific serine/threonine-protein kinase	2050		AAS(1)VELPQRRS(1)PS(0.998)PGAT(0.002)R	Q62407	-0.923725	0.200669	0.478512	0.697519	0.99993	___2	RSLHKAASVELPQRRSPSPGATRLTRGGLGE	-2.9997	-0.28115	-0.9102	0.0536	-0.2409	-1.1691	-1.0058	-1.1204	0.64285
Trim28	Transcription intermediary factor 1-beta	23		AASAAATAAASAATAASAAS(0.002)GS(0.994)PGS(0.004)GEGSAGGEK	Q62318	-1.89657	0.0843575	0.412443	1.07388	0.993596	___1	TAAASAATAASAASGSPGSGEGSAGGEKRPA	-1.96179	-2.7882	-1.81525	1.0037	-2.66269	0.4745	1.9143	-2.33307	-0.14785
Rasip1	Ras-interacting protein 1	293		AASGGAALAS(1)PGPGSGSGTPTGSGGKER	Q3U0S6	-0.964484	0.138471	0.439275	0.85864	0.999986	___1	QKNRSRAASGGAALASPGPGSGSGTPTGSGG	-3.30418	-2.73245	-3.2794	-3.0023	-1.1165	-1.1358	-3.33994	-2.58638	-1.66425
Pkp4	Plakophilin-4	272;280		AASPYS(0.007)QRPAS(0.955)PT(0.038)AVRR	Q68FH0	-1.28336	0.0782163	0.409992	1.1067	0.955342	___2	LPAQRAASPYSQRPASPTAVRRVGSVTSRQT	-2.78191	-2.75885	-2.46171	-0.3374	-2.92643	-0.1475	-1.82618	-0.8351	-2.23214
Ube2v1	Ubiquitin-conjugating enzyme E2 variant 1	5		AAT(0.002)T(0.996)GS(0.002)GVKVPR	Q9CZY3	-0.616027	0.446438	0.595146	0.350239	0.996254	___1	___________MAATTGSGVKVPRNFRLLEE	-1.36351	-2.70157	-3.30931	-2.97446	-0.8116	-0.447	-0.9082	-3.28351	-2.62787
Bag3	BAG family molecular chaperone regulator 3	560		AAT(1)PPNPSNPADSAGNLVAP	Q9JLV1	0.0280538	0.968684	0.736583	0.0138178	0.999943	___1	KDPQTESQQLEAKAATPPNPSNPADSAGNLV	0.646	-0.26785	0.1408	-2.22297	0.4859	0.3641	0.8318	0.4372	0.97355
Tln1	Talin-1	1589		AATAPLLEAVDNLSAFASNPEFSSVPAQIS(1)PEGR	P26039	1.31536	0.060352	0.404049	1.21931	0.999998	___1	AFASNPEFSSVPAQISPEGRAAMEPIVISAK	-0.4422	-0.10265	0.0399	-2.92133	-0.339	-1.4053	-1.3673	-0.457	-2.41213
Slc25a11	Mitochondrial 2-oxoglutarate/malate carrier protein	6		AATAS(1)PGAGR	Q9CR62	-0.0611822	0.928604	0.73124	0.0321693	0.999941	___1	__________MAATASPGAGRMDGKPRTSPK	-1.879	-2.06115	-3.75961	-2.3252	-3.05017	-1.6948	-1.1962	-3.08041	-3.68565
Akt1s1	Proline-rich AKT1 substrate 1	88;92		AATATRPPGPPPAPQPPS(1)PAPS(1)PPPRPALAR	Q9D1F4	-0.121751	0.929355	0.73124	0.0318182	0.999999	___2	TATRPPGPPPAPQPPSPAPSPPPRPALARED	1.077	1.61405	-3.09598	1.7299	1.6205	-2.87619	-2.07961	1.5588	-0.03275
Septin8	Septin-8	10		AATDLERVS(1)NAEPEPR	Q8CHH9	0.372175	0.336071	0.549309	0.473569	1	___1	______MAATDLERVSNAEPEPRSLSLGGHV	2.5434	2.69405	2.7535	2.1379	2.3789	1.8685	2.3532	2.5784	2.43195
Csrp3	Cysteine and glycine-rich protein 3	111		AATTSNPSKFS(1)AK	P50462	0.588692	0.463125	0.60051	0.334302	0.999993	___1	PKPARAATTSNPSKFSAKFGESEKCPRCGKS	2.5629	3.00655	2.2296	2.4049	-0.7308	2.8509	2.8146	2.1557	2.57065
Uba1	Ubiquitin-like modifier-activating enzyme 1	793		AAVASLLQS(1)VQVPEFTPK	Q02053	0.207459	0.793904	0.696664	0.100232	1	___1	LTGSQDRAAVASLLQSVQVPEFTPKSGVKIH	-0.6596	0.03185	-0.6471	-0.2906	-0.0195	-0.2049	-3.4058	0.2341	-0.10775
Map4	Microtubule-associated protein 4	658		AAVGVTGNDIT(0.007)T(0.993)PPNKEPPPSPEKK	P27546	-0.723061	0.385481	0.569599	0.413997	0.993031	___1	EEAKAAVGVTGNDITTPPNKEPPPSPEKKAK	0.5344	-3.53866	-0.499	-1.0719	0.1664	-0.4443	-0.2583	-1.1135	0.05345
Map4	Microtubule-associated protein 4	667		AAVGVTGNDITTPPNKEPPPS(1)PEK	P27546	-0.0188417	0.968122	0.736583	0.01407	1	___1	TGNDITTPPNKEPPPSPEKKAKPLATTQPAK	4.2667	3.10165	3.2724	3.5806	3.48	4.1472	4.0222	2.9078	3.25675
Iws1	Protein IWS1 homolog	345		AAVLS(1)DS(1)EDDAGNASAKK	Q8C1D8	0.427301	0.423914	0.585681	0.372722	1	___1	DEEKVAKRKAAVLSDSEDDAGNASAKKSRVV	-2.4369	-2.11875	-1.957	-2.5842	-2.5577	-2.9891	-2.4044	-3.66566	-1.38805
Iws1	Protein IWS1 homolog	343;345		AAVLS(1)DS(1)EDDAGNASAKK	Q8C1D8	1.50788	0.198816	0.476454	0.701548	1	___2	DEEKVAKRKAAVLSDSEDDAGNASAKKSRVV	-2.30606	1.22795	2.18	-0.2193	0.1979	-2.50853	-3.41732	-0.7003	-0.19595
Eno1	Alpha-enolase	40		AAVPSGAS(0.966)T(0.034)GIYEALELR	P17182	0.054622	0.971179	0.737062	0.0127006	0.966044	___1	YTAKGLFRAAVPSGASTGIYEALELRDNDKT	-2.80411	1.17645	0.3559	1.722	1.9437	-2.77142	-3.05175	1.9024	-2.61618
Eno2	Gamma-enolase	40		AAVPSGAS(0.966)T(0.034)GIYEALELR	P17183	-1.47093	0.203126	0.48093	0.692235	0.966044	___1	YTAKGLFRAAVPSGASTGIYEALELRDGDKQ	-2.10368	0.44865	-0.9198	2.089	0.1274	0.5335	2.319	1.4528	-2.84576
Eno3	Beta-enolase	40		AAVPSGAS(0.966)T(0.034)GIYEALELR	P21550	-0.161801	0.900308	0.723659	0.0456087	0.966044	___1	HTAKGRFRAAVPSGASTGIYEALELRDGDKA	2.2047	1.01125	-3.18497	-2.91538	-0.3836	1.4189	1.2294	1.2253	0.45815
Add1	Alpha-adducin	12		AAVVTS(0.999)PPPTTAPHK	Q9QYC0	-0.845658	0.169758	0.457566	0.770169	0.999445	___1	____MNGDTRAAVVTSPPPTTAPHKERYFDR	0.9811	0.40595	0.9141	2.8811	0.2963	1.5263	2.3193	1.3896	1.26365
Slc25a4	ADP/ATP translocase 1	191		AAY(1)FGVYDTAK	P48962	-1.42041	0.113318	0.423391	0.945701	1	___1	GFSVSVQGIIIYRAAYFGVYDTAKGMLPDPK	-3.40532	-1.04725	-2.293	-1.5478	-0.3903	-0.2728	-3.00829	0.7655	-0.51495
Sdha	Succinate dehydrogenase [ubiquinone] flavoprotein subunit, mitochondrial	483		ACALSIAES(0.001)CRPGDKVPS(0.999)IK	Q8K2B3	-0.457682	0.51089	0.616425	0.291673	0.999183	___1	ALSIAESCRPGDKVPSIKANAGEESVMNLDK	-0.9861	-2.55232	-2.86596	-1.3245	-0.5714	-3.29209	-2.31822	-1.3631	-1.19335
Msrb3	Methionine-R-sulfoxide reductase B3, mitochondrial	94		ACGLPS(0.001)GS(0.999)CRDKK	Q8BU85	0.624413	0.402508	0.574718	0.395225	0.999093	___1	KSQPVAPRACGLPSGSCRDKKNCKVVFSQQE	-1.7132	-0.84075	-3.74543	-2.5757	-2.89894	-3.99902	-3.19212	-1.963	-1.71645
Phyhd1	Phytanoyl-CoA dioxygenase domain-containing protein 1	5		ACLS(1)PSQLK	Q9DB26	-0.555189	0.229403	0.495975	0.639401	0.999943	___1	___________MACLSPSQLKKFQEDGFLLL	-1.7587	-2.10665	-2.2741	-1.8755	-1.2411	-2.33202	-1.2695	-1.2068	-1.02285
Cic	Protein capicua homolog	20		ACPGLAGSASGS(0.001)KS(0.996)PPAT(0.003)R	Q924A2	0.287075	0.526701	0.623452	0.278436	0.996103	___1	KKACPGLAGSASGSKSPPATRAKALRRRGAG	0.8614	0.57765	0.2728	0.0814	0.8138	0.2341	-0.2234	-0.1904	0.98575
Farp1	FERM, ARHGEF and pleckstrin domain-containing protein 1	427		ACTLELGPHQS(1)PALPK	F8VPU2	-0.816411	0.327723	0.545905	0.484493	1	___1	AKETKACTLELGPHQSPALPKSPPGSKAADG	-3.47236	-0.27505	0.9168	-0.0414	-0.0895	-0.2726	-0.2341	-0.1087	-0.01645
Atp1a1	Sodium/potassium-transporting ATPase subunit alpha-1	668		ACVVHGS(1)DLK	Q8VDN2	0.366903	0.602554	0.643582	0.220004	1	___1	NQVNPRDAKACVVHGSDLKDMTSEELDDILR	-1.2641	-1.78265	-2.1322	-1.1506	-2.9562	-3.14655	-3.26922	-0.6938	-1.34295
Atp1a2	Sodium/potassium-transporting ATPase subunit alpha-2	665		ACVVHGS(1)DLK	Q6PIE5	0.0864763	0.88285	0.718254	0.0541133	1	___1	SQVNPREAKACVVHGSDLKDMTSEQLDEILR	-1.2641	-1.78265	-2.1322	-1.1506	-2.9562	-2.30348	-2.42973	-0.6938	-1.34295
Chgb	Secretogranin-1	220		ADAHS(1)MELEEK	P16014	-0.733663	0.117525	0.424386	0.929869	1	___1	SAKKKDESVARADAHSMELEEKTHSREQSSQ	-2.9331	-2.26315	-2.9697	-2.1104	-2.05947	-2.7105	-1.5938	-1.4411	-2.01465
Shroom2	Protein Shroom2	236		ADASS(0.999)T(0.001)ENILYK	A2ALU4	0.282827	0.570897	0.637163	0.243442	0.999352	___1	CSSTPDHTLPKADASSTENILYKVGLWEASR	-0.5433	-1.09295	-0.9256	-1.2239	-0.8796	-2.36521	-1.1131	-0.7506	-0.48825
Gorasp2	Golgi reassembly-stacking protein 2	418		ADASSLTVDVT(0.041)S(0.953)PAS(0.007)KVPTTVEDR	Q99JX3	-0.58437	0.541446	0.627608	0.266445	0.952606	___1	TTAKADASSLTVDVTSPASKVPTTVEDRVSD	-3.32197	-2.93604	-1.4249	-0.7179	-0.5341	-3.78695	-4.2137	-1.1472	-1.45975
Cobll1	Cordon-bleu protein-like 1	1028		ADDDIIQKPAET(0.038)S(0.962)PPPVAPKPMTLR	Q3UMF0	-0.36216	0.771865	0.691216	0.112459	0.962413	___1	ISKADDDIIQKPAETSPPPVAPKPMTLRAET	-0.2502	-1.65425	-4.09725	-3.21752	-4.57183	-2.17054	0.2812	0.0141	-0.16585
Cobll1	Cordon-bleu protein-like 1	1027		ADDDIIQKPAET(0.832)S(0.168)PPPVAPKPMTLR	Q3UMF0	-0.955062	0.142753	0.443779	0.845414	0.831751	___1	NISKADDDIIQKPAETSPPPVAPKPMTLRAE	-2.02041	-1.66455	-2.5088	-1.2426	-2.8552	-1.2099	-0.5406	-0.6817	-0.12715
Gtf3c4	General transcription factor 3C polypeptide 4	17		ADEPS(1)PPAEEKDEGGGK	Q8BMQ2	0.0670701	0.945353	0.734167	0.0244059	1	___1	SEADQALVGPKADEPSPPAEEKDEGGGKEAA	-0.1207	-0.76445	-3.13615	-1.0375	0.3014	-3.35121	-3.11346	-0.5126	-0.73165
Tnni3	Troponin I, cardiac muscle	6		ADES(1)S(1)DAAGEPQPAPAPVR	P48787	-0.631592	0.321259	0.544194	0.493145	1	___1	__________MADESSDAAGEPQPAPAPVRR	2.5584	3.02755	3.0263	3.5419	3.3959	4.6145	4.2778	3.4176	1.76635
Tnni3	Troponin I, cardiac muscle	5		ADES(1)S(1)DAAGEPQPAPAPVR	P48787	0.120161	0.899554	0.723659	0.0459727	1	___1	___________MADESSDAAGEPQPAPAPVR	-0.5653	-1.28375	-1.8162	-2.59059	-0.6058	0.6086	0.0406	-1.6416	-3.86267
Sirt1	NAD-dependent protein deacetylase sirtuin-1	14		ADEVALALQAAGS(0.991)PS(0.009)AAAAMEAASQPADEPLR	Q923E4	-0.947975	0.324027	0.545031	0.489419	0.991028	___1	__MADEVALALQAAGSPSAAAAMEAASQPAD	-2.82115	-1.13045	-2.74896	0.0866	-0.5533	-2.93632	-0.6524	-0.017	-3.64087
Purb	Transcriptional activator protein Pur-beta	6		ADGDS(1)GS(1)ERGGGGGGGGGPGGFQPAPR	O35295	-0.0470083	0.91063	0.727098	0.0406579	1	___1	__________MADGDSGSERGGGGGGGGGPG	3.779	4.35165	4.739	3.7255	4.456	4.3218	4.3703	4.5782	4.56955
Purb	Transcriptional activator protein Pur-beta	8		ADGDS(1)GS(1)ERGGGGGGGGGPGGFQPAPR	O35295	0.81289	0.385759	0.569599	0.413684	1	___1	________MADGDSGSERGGGGGGGGGPGGF	0.1896	1.17625	1.2418	1.0164	-3.14969	0.2024	0.6415	0.3268	1.30055
Purb	Transcriptional activator protein Pur-beta	6;8		ADGDS(1)GS(1)ERGGGGGGGGGPGGFQPAPR	O35295	1.35804	0.0979442	0.419826	1.00902	1	___2	__________MADGDSGSERGGGGGGGGGPG	2.8588	4.37975	4.7376	4.0537	3.9945	1.7502	1.4118	2.7835	1.81035
Afdn	Afadin	1172;1173		ADHRS(0.926)S(0.074)PNVANQPPS(0.997)PGGKGPYT(0.002)S(0.001)GTAAK	Q9QZQ1	-0.341792	0.503322	0.613738	0.298154	0.925628	___2	LPGDDRLMKNRADHRSSPNVANQPPSPGGKG	0.9842	1.36685	0.7294	1.3519	2.0888	1.0932	0.2434	1.4068	2.02755
Myh3	Myosin-3	1916		ADIAES(1)QVNKLR	P13541	-0.559958	0.395994	0.571462	0.402311	1	___1	QHELEEAEERADIAESQVNKLRAKTRDFTSS;QHELEEAEERADIAESQVNKLRVKSREVHTK	3.175	1.93235	0.6267	1.1338	2.541	3.0583	2.4496	2.6803	2.96485
Ehbp1l1	EH domain-binding protein 1-like protein 1	1074		ADILGVQKPGS(1)WGALK	Q99MS7	0.954316	0.108741	0.421406	0.963608	1	___1	SGEVKADILGVQKPGSWGALKYEALDVPVTK	-1.2132	-2.47757	-0.8508	-3.44786	-1.6327	-2.6866	-2.81904	-2.0385	-2.18435
Atp5f1b	ATP synthase subunit beta, mitochondrial	529		ADKLAEEHGS(1)	P56480	0.575442	0.603383	0.643606	0.219407	1	___1	EEAVAKADKLAEEHGS_______________	1.0346	0.88115	0.8774	-0.1052	-3.5998	1.1244	1.4666	1.6556	1.59205
Klf13	Krueppel-like factor 13	163		ADLES(1)PQRK	Q9JJZ6	0.916093	0.219316	0.488228	0.65893	1	___1	LRQRGRRGRSRADLESPQRKHKCHYAGCEKV	-1.3669	-0.16205	-0.8609	-2.85016	-3.04655	-0.5481	-0.9869	-2.3297	-0.51485
Cycs	Cytochrome c, somatic	98		ADLIAY(1)LKK	P62897	0.376926	0.616556	0.646317	0.210027	1	___1	FAGIKKKGERADLIAYLKKATNE________	-0.88	-1.68085	-2.2829	-1.3469	-0.7914	-3.70865	-2.70942	-0.7243	-2.66838
Pacs1	Phosphofurin acidic cluster sorting protein 1	493		ADLQGS(0.002)AS(0.994)PS(0.005)KVEGTHTPR	Q8K212	0.162542	0.717554	0.677962	0.144145	0.993556	___1	KTPMKSSKADLQGSASPSKVEGTHTPRQKRS	0.0634	-1.02375	-0.8305	-0.7839	-0.1886	-1.3498	-0.8993	-0.8566	-0.47875
Pacs1	Phosphofurin acidic cluster sorting protein 1	502		ADLQGSASPSKVEGT(0.009)HT(0.991)PR	Q8K212	-0.304556	0.720091	0.67892	0.142612	0.991299	___1	DLQGSASPSKVEGTHTPRQKRSTPLKERQLS	-0.4492	-3.02186	-3.82959	-1.2843	-1.3503	-1.2809	-2.64279	-2.41	-3.80568
Zfx	Zinc finger X-chromosomal protein	269		ADPGEDDLGGTVDIVES(1)EPENEHGVELLDPNNSIRVPR	P17012	1.98999	0.0714743	0.406845	1.14585	1	___1	DPGEDDLGGTVDIVESEPENEHGVELLDPNN	0.1774	0.12895	0.4562	-3.58062	0.456	-3.21327	-2.51959	0.7196	-2.27699
Ripor1	Rho family-interacting cell polarization regulator 1	748		ADPTASCTSYQSLASSGSKPLTSPAPDS(1)PEQIPK	Q68FE6	1.44842	0.12229	0.42652	0.91261	0.999981	___1	LASSGSKPLTSPAPDSPEQIPKSPSSSPSSS	-0.1694	-0.28925	-0.3003	-0.3316	-0.0268	-0.4416	-3.1836	-3.31293	-2.91186
Pura	Transcriptional activator protein Pur-alpha	8		ADRDS(1)GS(1)EQGGAALGSGGSLGHPGSGSGSGGGGGGGGGGGGSGGGGGAPGGLQHETQELASKR	P42669	-1.90986	0.165733	0.455977	0.780591	1	___1	________MADRDSGSEQGGAALGSGGSLGH	-3.33003	-0.51975	-2.90015	-0.0324	-2.09422	-3.32835	0.6765	-0.5215	3.25925
Pura	Transcriptional activator protein Pur-alpha	6		ADRDS(1)GS(1)EQGGAALGSGGSLGHPGSGSGSGGGGGGGGGGGGSGGGGGAPGGLQHETQELASKR	P42669	0.830913	0.578136	0.638538	0.23797	1	___1	__________MADRDSGSEQGGAALGSGGSL	3.855	4.10165	3.5403	4.1126	4.0538	3.8162	4.3232	4.443	-2.74038
Pura	Transcriptional activator protein Pur-alpha	6;8		ADRDS(1)GS(1)EQGGAALGSGGSLGHPGSGSGSGGGGGGGGGGGGSGGGGGAPGGLQHETQELASKR	P42669	-0.996633	0.49268	0.61087	0.307435	1	___2	________MADRDSGSEQGGAALGSGGSLGH	2.3994	3.45935	-3.07542	3.2202	3.4525	-0.4664	1.2516	3.1612	0.92735
Dcaf6	DDB1- and CUL4-associated factor 6	866		ADRLEGDRS(1)EGS(1)GQENENEDEE	Q9DC22	1.24788	0.045807	0.383562	1.33907	1	___1	NHIRADRLEGDRSEGSGQENENEDEE_____	-0.125	0.09735	0.4477	-1.3212	-2.71206	-0.6779	-0.8316	-0.6395	-0.46495
Cbx1	Chromobox protein homolog 1	89		ADS(1)DSEDKGEESKPK	P83917	0.0060507	0.993951	0.742159	0.00263514	0.999995	___1	AHETDKSEGGKRKADSDSEDKGEESKPKKKK	-1.5863	-1.03305	-2.5488	-1.1261	-3.45376	-0.7181	-0.4959	-3.3345	-1.24425
Naca	Nascent polypeptide-associated complex subunit alpha, muscle-specific form	565		ADS(1)PPAVIR	P70670	-0.140258	0.732131	0.681534	0.135411	1	___1	PAIAGVATTTSLRADSPPAVIRADSCVSPNT	4.9658	4.45885	4.7197	4.7747	4.4546	4.9127	4.8472	4.6151	5.52595
Lnpk	Endoplasmic reticulum junction formation protein lunapark	411		ADS(1)VPNLEPSEESLVTK	Q7TQ95	-0.360242	0.373108	0.56517	0.428165	1	___1	ETSTNEAKSPVLRADSVPNLEPSEESLVTK_	2.7315	3.54335	3.3278	3.4025	3.4735	3.6394	3.5545	3.9708	3.32605
Intu	Protein inturned	678		ADSLTTS(0.999)PILSR	Q059U7	-0.872865	0.348141	0.555212	0.458244	0.999422	___1	WFLAAPREKADSLTTSPILSRLQGPSKTAAS	-3.09507	-1.00295	-2.31856	-0.7612	-0.1444	0.05	-3.17085	-0.3906	-3.17893
Arhgap17	Rho GTPase-activating protein 17	575		ADSSSGGGPVFSSTGILEQGLSPGDS(0.25)S(0.75)PPKPK	Q3UIA2	-1.36229	0.26979	0.518217	0.568974	0.750112	___1	SSTGILEQGLSPGDSSPPKPKDSVSAAVPAA	-2.41856	0.36855	-3.62507	0.529	-2.77252	0.5503	-3.00586	0.7464	0.77625
Cav2	Caveolin-2	23		ADVQLFMADDAYSHHS(1)GVDYADPEK	Q9WVC3	-0.574303	0.591956	0.640355	0.227711	0.999872	___1	ADVQLFMADDAYSHHSGVDYADPEKYVDSSH	-3.96095	-3.84212	-0.4196	0.2505	-2.0023	-1.1636	-3.68079	-3.20653	-3.19679
Akap12	A-kinase anchor protein 12	1645		AEADASGNLTKES(1)PDTNGPK	Q9WTQ5	-0.0766635	0.942142	0.733867	0.0258837	0.999599	___1	LAKAEADASGNLTKESPDTNGPKLTEEGDAL	-3.61301	-0.13635	0.2049	-2.8463	0.1059	-1.4093	-2.63949	-0.3762	0.53645
Fam189a2	Protein FAM189A2	280		AEAERPHS(1)LIGVIR	Q4FZH1	0.597774	0.409185	0.578405	0.38808	1	___1	AERRPQQRAEAERPHSLIGVIRETVL_____	0.6592	-0.96685	-0.7723	-0.3084	-0.0666	-2.98429	-1.179	-0.3255	-0.88275
Igf2r	Cation-independent mannose-6-phosphate receptor	2401		AEALSSLHGDDQDS(1)EDEVLTVPEVK	Q07113	1.22146	0.235474	0.499616	0.628057	1	___1	VKAEALSSLHGDDQDSEDEVLTVPEVKVHSG	3.68	4.75565	4.6199	4.6955	4.4594	1.8058	3.7234	3.9517	0.14655
Foxo3	Forkhead box protein O3	7		AEAPAS(1)PVPLS(1)PLEVELDPEFEPQSRPR	Q9WVH4	0.50847	0.699737	0.672993	0.155065	1	___1	_________MAEAPASPVPLSPLEVELDPEF	1.9332	1.03125	0.5782	2.4604	2.4063	2.1229	1.9929	-2.62847	-2.31955
Prkra	Interferon-inducible double-stranded RNA-dependent protein kinase activator A	18		AEAPPLQREDS(0.999)GT(0.001)FSLGK	Q9WTX2	-0.450158	0.278255	0.521499	0.555557	0.999259	___1	HSRHRAEAPPLQREDSGTFSLGKMITAKPGK	4.872	4.92775	3.9251	4.8261	5.0666	5.0537	5.079	4.9353	5.18995
Tepsin	AP-4 complex accessory subunit Tepsin	305		AEAT(1)PPNDCQQELNLVR	Q3U3N6	-0.304412	0.661288	0.660747	0.17961	1	___1	GTSREPGDLAERAEATPPNDCQQELNLVRTV	-2.81696	-1.73775	-2.5954	-2.6392	-1.0754	-1.365	-2.5635	-1.0254	-3.80524
Marcks	Myristoylated alanine-rich C-kinase substrate	138		AEDGAAPS(0.999)PS(0.073)S(0.659)ET(0.269)PKKK	P26645	0.329708	0.591523	0.640355	0.228028	0.998802	___1	ASSTSSPKAEDGAAPSPSSETPKKKKKRFSF	0.8196	1.26145	2.214	1.6311	-0.5735	0.9097	1.6677	1.5182	1.45865
Marcks	Myristoylated alanine-rich C-kinase substrate	143		AEDGAAPSPSSET(1)PKKK	P26645	0.167054	0.898299	0.72339	0.0465793	0.999796	___1	SPKAEDGAAPSPSSETPKKKKKRFSFKKSFK	1.571	-2.41741	-2.92438	0.9433	-3.1713	-3.0153	-0.0074	-0.0522	-3.24101
Htatsf1	HIV Tat-specific factor 1 homolog	455		AEEGGES(1)EGDAS(1)EKDAKEGGS(1)DGDHPER	Q8BGC0	-1.00137	0.0622405	0.404049	1.20593	1	___1	ESEGDASEKDAKEGGSDGDHPEREGGEGCSK	-4.5914	-3.55685	-4.3685	-3.884	-2.86599	-2.21743	-3.32931	-3.4429	-3.28567
Htatsf1	HIV Tat-specific factor 1 homolog	441		AEEGGES(1)EGDAS(1)EKDAKEGGS(1)DGDHPER	Q8BGC0	0.0355084	0.950938	0.735004	0.0218477	1	___1	TIDENKFEKAEEGGESEGDASEKDAKEGGSD	-1.4872	-2.87764	-2.3736	-2.98799	-2.37465	-3.39174	-1.8219	-1.647	-1.46665
Htatsf1	HIV Tat-specific factor 1 homolog	441;446		AEEGGES(1)EGDAS(1)EKDAKEGGS(1)DGDHPER	Q8BGC0	0.542988	0.477921	0.606397	0.320644	1	___2	TIDENKFEKAEEGGESEGDASEKDAKEGGSD	-2.79715	-0.90145	-1.3881	-1.4024	-3.8095	-2.2324	-1.8618	-0.7823	-3.34294
Ccnl1	Cyclin-L1	358		AEEKS(1)PVSINVK	Q52KE7	-0.457259	0.434812	0.591112	0.361698	0.999939	___1	ASKPSSPREVKAEEKSPVSINVKTVKKEPED	0.4535	-1.17765	-2.14425	-0.7274	-0.5896	-0.7785	-0.6139	-0.4055	0.12165
Dcaf5	DDB1- and CUL4-associated factor 5	799		AEEPPAS(1)PGPK	Q80T85	0.848569	0.298183	0.532243	0.525517	1	___1	ALSKALSSRAEEPPASPGPKASGSTLNSASG	0.2096	0.28175	-0.13	-0.342	-1.76679	0.2493	0.4053	-3.05247	0.13795
Bcl2l13	Bcl-2-like protein 13	377		AEGAAQLS(1)EER	P59017	1.36999	0.0243171	0.341203	1.61409	1	___1	ARPEAVERAEGAAQLSEERAGSRKKSHTGEA	-0.2587	-2.47395	-2.1911	-3.182	-3.07299	-2.75472	-2.90416	-3.09486	-3.0587
Obscn	Obscurin	236		AEGIPPS(0.999)PPGAGT(0.001)R	A2AAJ9	0.244242	0.580722	0.639792	0.236032	0.99934	___1	LQQRREAMRAEGIPPSPPGAGTRTCTVTEGK	0.0249	-0.92705	-0.372	-1.2633	-0.7935	-0.3347	-0.5109	-0.9504	-0.16095
Cobl	Protein cordon-bleu	272		AEHLGLSGADS(1)DEDPAK	Q5NBX1	0.598733	0.41135	0.579609	0.385788	1	___1	RSNSKAEHLGLSGADSDEDPAKSASGGDLNG	-0.1444	-1.08505	-0.1481	-0.0474	-0.5787	-2.9185	-2.12424	-0.2696	-0.40905
Bnip3	BCL2/adenovirus E1B 19 kDa protein-interacting protein 3	79		AEIDSHS(1)FGEK	O55003	0.62182	0.378787	0.5683	0.421605	0.999971	___1	SQTPQDTNRAEIDSHSFGEKNSTLSEEDYIE	-1.1063	-0.87155	-0.664	-1.4351	-2.018	-3.53937	-0.8496	-0.9127	-0.25985
Bnip3	BCL2/adenovirus E1B 19 kDa protein-interacting protein 3	85		AEIDSHSFGEKNS(0.998)T(0.002)LSEEDYIER	O55003	0.734378	0.302645	0.533729	0.519066	0.997908	___1	TNRAEIDSHSFGEKNSTLSEEDYIERRREVE	0.4426	-0.26035	-0.0571	-0.2538	0.3343	0.1833	-1.059	-2.79612	-0.56465
Bnip3	BCL2/adenovirus E1B 19 kDa protein-interacting protein 3	85		AEIDSHSFGEKNS(0.998)T(0.002)LSEEDYIER	O55003	0.779459	0.442534	0.593531	0.354054	0.997908	___2	TNRAEIDSHSFGEKNSTLSEEDYIERRREVE	-2.42894	0.19885	0.7389	-0.0539	0.0645	-0.8445	-3.54294	-0.5845	-2.69779
Ehbp1	EH domain-binding protein 1	1061		AEITETQRKPS(1)EDEK	Q69ZW3	0.733712	0.497468	0.612734	0.303235	1	___1	GTEEKAEITETQRKPSEDEKGFKDTSQYVVG	-1.0317	-0.66335	0.1529	0.1043	-4.12605	-3.09637	0.518	0.2395	-1.12595
Fyco1	FYVE and coiled-coil domain-containing protein 1	372		AEKGEKT(1)PPDTELHQEPVPADLVLK	Q8VDC1	0.178958	0.746484	0.686001	0.126979	1	___1	ASLSERLARAEKGEKTPPDTELHQEPVPADL	1.9442	0.43165	-0.2125	1.0768	0.902	0.1314	0.8582	0.2151	0.06945
Bcl2l13	Bcl-2-like protein 13	343		AEKT(0.022)S(0.977)PTPSVFVELGEEELEAVTARPEAVER	P59017	2.53343	0.144182	0.445108	0.841089	0.977258	___1	VPTVEAPEMMRAEKTSPTPSVFVELGEEELE	2.3934	2.65965	2.942	3.6285	3.0513	2.1977	-2.40002	-3.16301	-2.52494
Bcl2l13	Bcl-2-like protein 13	342		AEKT(0.94)S(0.06)PTPSVFVELGEEELEAVTARPEAVER	P59017	0.624578	0.804931	0.700154	0.0942413	0.939573	___1	QVPTVEAPEMMRAEKTSPTPSVFVELGEEEL	-2.38504	4.79445	4.3541	4.8678	-3.27455	-3.08065	5.1445	5.7972	0.32525
Ank3	Ankyrin-3	1795		AELAMSSLAGWQNETPSGSLES(1)PAQAR	G5E8K5	0.677567	0.390185	0.569725	0.40873	0.999987	___1	SLAGWQNETPSGSLESPAQARRLTGGLLDRL	0.9146	0.61655	0.8898	0.3943	0.738	-2.58525	0.6338	1.0389	0.55675
Map1a	Microtubule-associated protein 1A	667		AELEEMEEVHPS(1)DEEEEETKAESFYQK	Q9QYR6	1.11522	0.193737	0.47295	0.712788	1	___1	VIEKAELEEMEEVHPSDEEEEETKAESFYQK	0.6687	-0.24205	1.2635	-0.026	-3.04589	-0.0402	0.5543	0.4594	-1.21265
Acss2	Acetyl-coenzyme A synthetase, cytoplasmic	267		AELGMNDSPS(0.002)QS(0.997)PPVK	Q9QXG4	-0.454835	0.503742	0.613738	0.297791	0.997463	___1	HLGRAELGMNDSPSQSPPVKRPCPDVQICWN	-2.52794	-2.87523	-1.5288	-0.7856	-3.01555	-2.02549	-0.6333	-1.6843	-2.99069
Anks1a	Ankyrin repeat and SAM domain-containing protein 1A	636		AELKLS(1)R	P59672	0.604956	0.575544	0.637805	0.239921	1	___1	SRAPPTSKPKAELKLSRSLSKSDSDLLTCSP	0.1781	-0.20055	-2.8241	-0.229	-2.3857	-0.2986	-3.29883	-3.46906	0.35835
Ndrg2	Protein NDRG2	20		AELQEVQITEEKPLLPGQT(1)PETAKEAELAAR	Q9QYG0	-0.945342	0.131406	0.432561	0.881386	0.999931	___1	QEVQITEEKPLLPGQTPETAKEAELAARILL	1.2921	0.18365	-0.9138	-0.0886	1.4046	1.1628	1.5349	1.4769	1.30535
Nap1l4	Nucleosome assembly protein 1-like 4	5		AENS(1)LSDGGPADSVEAAK	Q78ZA7	0.624277	0.144983	0.445611	0.838682	0.999989	___1	___________MAENSLSDGGPADSVEAAKN	-1.6885	-1.49745	-1.133	-1.7885	-1.9572	-1.8702	-2.14796	-1.8965	-2.7232
Nap1l4	Nucleosome assembly protein 1-like 4	7		AENSLS(1)DGGPADSVEAAK	Q78ZA7	0.621408	0.186752	0.467874	0.728736	1	___1	_________MAENSLSDGGPADSVEAAKNAS	0.9195	1.20465	1.7098	1.1565	1.1545	0.4082	0.4232	0.8575	-0.06045
Arhgdia	Rho GDP-dissociation inhibitor 1	24		AEQEPTAEQLAQIAAENEEDEHS(1)VNYKPPAQK	Q99PT1	-0.2533	0.818981	0.70488	0.0867262	1	___1	EQLAQIAAENEEDEHSVNYKPPAQKSIQEIQ	-2.15417	1.40945	1.795	1.1731	1.1621	1.0628	1.3195	1.4074	-2.50453
Stim1	Stromal interaction molecule 1	257		AEQS(1)LHDLQER	P70302	1.07521	0.163308	0.45546	0.786992	1	___1	KKMMKDLEGLHRAEQSLHDLQERLHKAQEEH	0.8287	-1.39695	0.308	-1.6358	-1.1055	-0.286	-1.016	-2.88603	-0.04245
Mlxipl	Carbohydrate-responsive element-binding protein	614		AERLS(1)PPASSGSER	Q99MZ3	0.30699	0.701597	0.673941	0.153912	0.999993	___1	LAPPRSLVVPKAERLSPPASSGSERRLSGDL	-0.6507	-0.83285	-2.12198	-0.7074	-1.4848	-0.3465	-0.3357	-3.4216	-2.75699
Fcho2	F-BAR domain only protein 2	507		AES(0.999)S(0.001)SSISSSASLSAANTPTVGVSR	Q3UQN2	-0.0544954	0.968678	0.736583	0.0138207	0.998642	___1	SNTSPPPTAPLARAESSSSISSSASLSAANT	0.4597	0.49655	-3.23369	0.3309	0.0256	1.4249	-3.70724	1.0835	-3.38557
Dsp	Desmoplakin	22		AES(1)GPDLR	E9Q557	0.564275	0.385711	0.569599	0.413738	1	___1	SHPRINTLGRMTRAESGPDLRYEMTYSGGGG	3.0135	2.84915	2.3578	2.806	1.4549	3.5375	0.6881	2.5976	1.97115
Fip1l1	Pre-mRNA 3'-end-processing factor FIP1	280		AES(1)PDLRR	Q9D824	0.401625	0.409907	0.578808	0.387314	1	___1	SSSVGKWQDRYGRAESPDLRRLPGAIDVIGQ	-0.192	-0.94645	-0.1187	-0.7839	-1.8273	-0.9666	-0.2922	-0.3001	-0.75395
Pds5b	Sister chromatid cohesion protein PDS5 homolog B	1356		AES(1)PETSAVESTQSTPQKGR	Q4VA53	0.0197583	0.967841	0.736583	0.0141958	1	___1	SKQHRTSKRAQQRAESPETSAVESTQSTPQK	0.9409	1.30385	2.3535	2.2197	1.23	0.787	1.6167	1.5574	1.66715
Mon1a	Vacuolar fusion protein MON1 homolog A	31		AES(1)PTPGLTQGTEPGAGQEGAMFVHTR	Q6PDG8	-1.02991	0.272139	0.519887	0.565209	0.999643	___1	GTLAPSNGQSVERAESPTPGLTQGTEPGAGQ	-3.70008	-1.49585	-1.0331	-3.75584	-0.8244	-0.8478	-0.5113	0.1503	-0.48955
Nostrin	Nostrin	429		AESKAPAGGQNNPSS(0.013)S(0.986)PS(0.002)GSTVSQASK	Q6WKZ7	0.684344	0.274595	0.519887	0.561307	0.985619	___1	AESKAPAGGQNNPSSSPSGSTVSQASKHLCK	-2.0406	-1.52815	-2.2414	-3.23043	-4.22553	-2.21031	-2.16844	-2.2602	-1.63145
Alpk3	Alpha-protein kinase 3	1004		AESQEVADTGGLTSSSTLVPTMEVAGLS(1)PR	Q924C5	-0.0838911	0.947042	0.734179	0.0236309	1	___1	TSSSTLVPTMEVAGLSPRTSRRILERVENNH	0.6388	0.33755	-3.56247	0.0369	0.6369	0.4584	-3.26847	0.5342	-3.06682
Rpain	RPA-interacting protein	7		AESS(0.005)GS(0.995)PHRLLYK	Q9CWY9	-0.940737	0.344204	0.553378	0.463184	0.994528	___1	_________MAESSGSPHRLLYKQVGSPHWK	-3.74403	-0.31845	-0.73	-0.1749	-0.4011	-0.0318	0.0416	-0.0284	-3.34593
Rtn3	Reticulon-3	31		AESSAATQSPSVSSSSSGAEPSALGGGGGS(1)PGACPALGAK	Q9ES97	0.018875	0.964082	0.736583	0.015886	1	___1	SSSGAEPSALGGGGGSPGACPALGAKSCGSS	0.3883	0.02315	1.1265	0.413	0.8016	0.4888	0.3748	0.7761	0.10835
Mcm2	DNA replication licensing factor MCM2	12		AESSESLSAS(0.034)S(0.966)PAR	P97310	0.758625	0.214778	0.485543	0.66801	0.965889	___1	____MAESSESLSASSPARQRRRISDPLTSS	-0.9096	-0.22125	-0.1165	-2.3134	-0.2312	-1.9478	-1.1722	-1.2479	-0.13395
Cobll1	Cordon-bleu protein-like 1	1092		AET(0.005)S(0.995)PPPVAAKPVALPGSQGTSLNLK	Q3UMF0	-0.279292	0.483425	0.607645	0.315671	0.995462	___1	LPLVFPKPMTLRAETSPPPVAAKPVALPGSQ	3.1321	3.05325	2.3943	2.9774	3.2588	3.4604	3.2171	3.088	2.83335
Cobll1	Cordon-bleu protein-like 1	1091		AET(0.901)S(0.099)PPPVAAKPVALPGSQGTSLNLK	Q3UMF0	1.60596	0.10498	0.420562	0.978893	0.901121	___1	SLPLVFPKPMTLRAETSPPPVAAKPVALPGS	-0.475	-0.41505	-0.9039	-2.8725	-2.79804	-3.4371	-0.2142	-3.89019	-0.01165
Tmem51	Transmembrane protein 51	188		AETETSPGHAPDRQNS(1)K	Q99LG1	-1.09099	0.0554958	0.395082	1.25574	1	___1	AETETSPGHAPDRQNSKLAKRLKPLKVRRIK	-3.5536	-2.42885	-4.0855	-1.8349	-3.09212	-1.971	-2.3641	-1.7605	-2.56735
Safb	Scaffold attachment factor B1	24		AETLSGLGDASAAGAAAVSSAAS(0.96)ET(0.014)GT(0.026)RR	D3YXK2	-1.60848	0.194863	0.47356	0.71027	0.959782	___1	GDASAAGAAAVSSAASETGTRRLSDLRVIDL	-3.01878	-0.46205	-2.74659	-0.1309	1.0974	1.2651	0.9205	-2.36675	-3.58931
Mecp2	Methyl-CpG-binding protein 2	80		AETSESSGSAPAVPEAS(0.037)AS(0.963)PK	Q9Z2D6	1.1396	0.0825795	0.411248	1.08313	0.963372	___1	SESSGSAPAVPEASASPKQRRSIIRDRGPMY	-1.0126	-0.77395	-0.8018	-3.27374	-2.10637	-2.59513	-2.30344	-0.8444	-0.89125
Srl	Sarcalumenin	304		AEVDTES(1)GEKVEDQGEPRPSLDAGSAIEANK	Q7TQ48	-0.432975	0.435028	0.591112	0.361482	0.999998	___1	AEEGAEESKAEVDTESGEKVEDQGEPRPSLD	-0.5238	-0.36745	-0.2849	1.2997	-0.9957	-0.6787	0.0538	0.363	0.20345
Uqcrfs1	Cytochrome b-c1 complex subunit Rieske, mitochondrial	99		AEVLDS(0.948)T(0.052)K	Q9CR68	-1.40207	0.0446388	0.383562	1.35029	0.948489	___1	KVPDFSDYRRAEVLDSTKSSKESSEARKGFS	-3.59771	-3.2836	-4.39131	-1.0762	-3.51467	-1.7444	-2.57444	-3.31585	-1.90725
Mlip	Muscular LMNA-interacting protein	85		AEYVFIVDS(1)DGEDEATCR	Q5FW52	0.394552	0.755884	0.688566	0.121545	1	___1	QKGDLFKAEYVFIVDSDGEDEATCRQGEQGP	-2.0914	2.34375	2.07	1.9818	2.0344	-0.8326	0.0144	1.517	-2.43761
Arvcf	Armadillo repeat protein deleted in velo-cardio-facial syndrome homolog	334		AFEDTADDAGELIEERPPFPAATAPLAQPERGS(1)LGS(1)LDR	P98203	0.465192	0.565442	0.636092	0.247612	1	___1	PFPAATAPLAQPERGSLGSLDRVVRRSPSVD	1.8392	1.78475	1.4505	1.34	1.6375	2.3418	1.6676	1.9361	-1.56525
Arvcf	Armadillo repeat protein deleted in velo-cardio-facial syndrome homolog	337		AFEDTADDAGELIEERPPFPAATAPLAQPERGS(1)LGS(1)LDR	P98203	1.03053	0.134904	0.436862	0.869977	1	___1	AATAPLAQPERGSLGSLDRVVRRSPSVDSTR	0.1648	-0.36735	-0.0077	-1.3014	-2.0817	-2.39325	-0.8736	-0.3893	0.43555
Ppp1r11	E3 ubiquitin-protein ligase PPP1R11	82		AFGESSTES(1)DEDEEEGCSHK	Q8K1L5	-0.195058	0.660161	0.660618	0.18035	1	___1	CIYEKPRAFGESSTESDEDEEEGCSHKHCVR	0.3271	1.49025	1.2335	1.1651	0.8466	1.1178	0.8903	1.6882	1.56405
Prrc2c	Protein PRRC2C	2625		AFGSGIDIKPGT(1)PPIGGR	Q3TLH4	0.253542	0.588888	0.640355	0.229968	1	___1	MELKAFGSGIDIKPGTPPIGGRSTTPTSSPF	4.2271	2.68605	2.8933	2.7879	3.3262	2.7733	2.8941	3.3886	2.92155
Arpc5l	Actin-related protein 2/3 complex subunit 5-like protein	64		AFHAALRNS(1)PINTK	Q9D898	1.10222	0.31394	0.538744	0.503154	0.999995	___1	RQGDMLRAFHAALRNSPINTKNQAVKERAQG	1.2656	0.56595	0.0875	1.3588	0.359	0.5234	-3.07716	-2.77122	0.83195
Mia2	Melanoma inhibitory activity protein 2	1131		AFLS(1)PPTLLEGPLR	Q91ZV0	0.170792	0.69121	0.671019	0.16039	1	___1	PSPLGRPPSETRAFLSPPTLLEGPLRLSPLL	0.6461	-0.38985	-0.0213	0.1634	-0.0807	0.2183	-0.1322	0.0015	-0.72515
Mia2	Melanoma inhibitory activity protein 2	1131;1143		AFLS(1)PPTLLEGPLRLS(1)PLLPGGGGR	Q91ZV0	1.79222	0.0622074	0.404049	1.20616	0.999998	___2	AFLSPPTLLEGPLRLSPLLPGGGGRGSRGPE	-0.5582	-1.26405	0.6876	-1.231	-0.0556	-3.6382	-3.88146	-2.1776	-2.03878
Uqcrq	Cytochrome b-c1 complex subunit 8	29		AFPS(0.999)YFS(0.001)K	Q9CQ69	-0.742942	0.112951	0.423391	0.94711	0.9989	___1	VISYSLSPFEQRAFPSYFSKGIPNVLRRTRE	0.088	-0.97495	-0.6081	0.4399	0.3553	0.7901	0.0092	-0.3135	0.18655
Hspa4	Heat shock 70 kDa protein 4	76		AFS(1)DPFVEAEK	Q61316	1.32266	0.217301	0.486607	0.662938	1	___1	KNTVQGFKRFHGRAFSDPFVEAEKSNLAYDI	0.0922	-0.06815	0.0619	-0.1637	-0.1802	-0.1135	-3.67957	0.1747	-3.80178
Dact3	Dapper homolog 3	6		AFS(1)FPVSPER	Q0PHV7	0.289008	0.467662	0.601918	0.330068	1	___1	__________MIRAFSFPVSPERGRLRGWLE	-1.4294	-1.42325	-1.7705	-2.1573	-2.0443	-2.0241	-1.6641	-1.769	-1.32155
Rasgrp2	RAS guanyl-releasing protein 2	575		AFS(1)FSLPRPGR	Q9QUG9	-1.15936	0.103237	0.420562	0.986165	0.999989	___1	SAPSPSPTHTHHRAFSFSLPRPGRRSSRPPE	-3.74709	-2.85627	-2.8641	-1.09	-1.3782	-4.02653	-1.62959	-2.1352	-1.71925
Atp2a2	Sarcoplasmic/endoplasmic reticulum calcium ATPase 2	661		AFTGREFDELS(1)PSAQR	O55143	0.360142	0.404064	0.575331	0.39355	1	___1	DVTSKAFTGREFDELSPSAQRDACLNARCFA	2.2731	1.84915	2.0971	1.317	1.7991	1.3247	1.424	2.403	2.01005
Ccdc66	Coiled-coil domain-containing protein 66	583		AFTTISSSHS(1)DPEETADTSTASPK	Q6NS45	-0.46914	0.482929	0.607247	0.316117	0.999872	___1	AQVDYKAFTTISSSHSDPEETADTSTASPKK	-0.7763	-2.79001	-0.8979	-1.0398	-2.60673	-0.9062	-0.208	-0.5831	-0.76975
Tjap1	Tight junction-associated protein 1	407		AFVDRT(1)PPPAAVVQR	Q9DCD5	0.695905	0.251083	0.510435	0.600183	1	___1	EEDLLASWQRAFVDRTPPPAAVVQRTAFGRD	-0.0049	-1.28135	-1.0616	-1.3829	-0.9182	-0.6001	-2.93148	-1.7035	-1.33495
Gigyf2	GRB10-interacting GYF protein 2	383		AGAEASEEVPQTSLSS(0.011)ARPGT(0.986)PS(0.002)DHQPQEATQFER	Q6Y7W8	1.06627	0.376512	0.567207	0.424221	0.98645	___1	SEEVPQTSLSSARPGTPSDHQPQEATQFERK	1.9543	0.61715	0.6704	1.3206	1.3937	-2.63127	-2.9093	1.6146	1.29775
Atp5md	ATP synthase membrane subunit DAPIT, mitochondrial	6		AGAES(1)DGQFQFTGIKK	Q78IK2	0.386804	0.428114	0.587742	0.368441	1	___1	__________MAGAESDGQFQFTGIKKYFNS	-1.22	-1.60525	-1.974	-2.82738	-2.1842	-2.0302	-1.8448	-0.996	-2.03675
Sltm	SAFB-like transcription modulator	999		AGAGMITQHSST(0.003)AS(0.996)PVNR	Q8CH25	-0.938318	0.139207	0.439318	0.856339	0.996497	___1	GRAGAGMITQHSSTASPVNRIVQMSGNSLPR	-2.56994	-2.56677	-3.76463	-1.8988	-2.69145	-3.27756	-1.158	-1.1432	-2.00375
Naa38	N-alpha-acetyltransferase 38, NatC auxiliary subunit	18		AGAGPTMLLREENGCCS(1)R	Q9D2U5	1.20781	0.0969767	0.419826	1.01333	1	___1	GAGPTMLLREENGCCSRRQSSSSAGDSDGEQ	-0.6533	-1.63375	-1.0359	-1.4678	-1.0652	-1.6906	-2.75568	-2.97494	-3.93851
Mdh2	Malate dehydrogenase, mitochondrial	246		AGAGS(1)ATLSMAYAGAR	P08249	-0.646742	0.230521	0.496378	0.63729	0.999999	___1	QEAGTEVVKAKAGAGSATLSMAYAGARFVFS	1.1566	0.39565	0.5176	0.8215	0.5296	0.7668	1.9619	1.8582	2.08215
Tcof1	Treacle protein	593		AGAVTSSASLS(0.006)S(0.994)PALAK	O08784	0.514391	0.379941	0.568651	0.420284	0.99442	___1	SHCKAGAVTSSASLSSPALAKGTQRSDVDSS	0.1352	-0.68535	-0.6121	-0.546	-0.5514	-0.6374	-0.6609	-2.60859	-0.40655
Zbtb7a	Zinc finger and BTB domain-containing protein 7A	331		AGDS(1)DEESRTDDKGVMDYYLK	O88939	1.21008	0.129638	0.431618	0.887268	1	___1	TLLQQMMSSVGRAGDSDEESRTDDKGVMDYY	-0.9938	0.54595	0.6549	0.0007	-0.1228	-0.5071	-3.04175	-1.4576	-1.71781
Rasgrf2	Ras-specific guanine nucleotide-releasing factor 2	805		AGDSADMS(0.019)PCRS(0.805)PT(0.072)T(0.103)PR	P70392	-0.246687	0.608629	0.644259	0.215647	0.80543	___1	PADKAGDSADMSPCRSPTTPRHLRYRQPGGQ	-3.16465	-2.80965	-2.4609	-2.6153	-2.71581	-2.0974	-1.7254	-2.80554	-3.43083
Ybx3	Y-box-binding protein 3	359		AGEAPTENPAPATEQS(0.115)S(0.885)AE	Q9JKB3	1.45955	0.0175907	0.328235	1.75472	0.885312	___1	GEAPTENPAPATEQSSAE_____________	-2.1855	-1.91585	-1.477	-3.0681	-2.36287	-2.62628	-3.76666	-4.00912	-4.081
Pxn	Paxillin	118		AGEEEHVY(0.996)S(0.004)FPNK	Q8VI36	0.552661	0.389826	0.569725	0.409129	0.995501	___1	GVGSLCSRAGEEEHVYSFPNKQKSAEPSPTV	-0.3852	-1.08395	0.0929	-0.7699	-0.9221	-0.7738	-0.2057	-0.5074	-2.88956
Eef2	Elongation factor 2	57		AGETRFT(1)DTR	P58252	0.100525	0.886757	0.718769	0.0521955	1	___1	KAGIIASARAGETRFTDTRKDEQERCITIKS	4.983	4.31575	4.0319	4.1501	2.1049	5.2077	4.6269	5.0643	4.90425
Stard10	START domain-containing protein 10	284		AGGAGGEGS(1)DDDTSLT	Q9JMD3	-0.0834583	0.881115	0.718254	0.0549674	1	___1	TESREERAGGAGGEGSDDDTSLT________	0.853	1.16415	0.2926	0.6612	-0.4206	0.4995	1.1501	1.3298	1.90025
Irf2bp1	Interferon regulatory factor 2-binding protein 1	453		AGGAS(1)PAASSTTQPPAQHR	Q8R3Y8	0.240608	0.630168	0.650203	0.200543	1	___1	KDPGGGGGSVRAGGASPAASSTTQPPAQHRL	0.9647	0.32275	-0.0415	0.3425	-1.0359	0.4616	0.6273	0.3406	0.31215
Epn2	Epsin-2	192		AGGS(1)PAS(1)YHGSTSPR	Q8CHU3	0.882872	0.279658	0.522385	0.553373	1	___1	LSTSYSEQEYGKAGGSPASYHGSTSPRVSSE	0.1723	-0.16735	-0.3753	-0.3925	-2.7585	-0.3553	0.1288	0.1137	-2.77413
Epn2	Epsin-2	192;195		AGGS(1)PAS(1)YHGSTSPR	Q8CHU3	0.594825	0.482562	0.607222	0.316447	1	___2	LSTSYSEQEYGKAGGSPASYHGSTSPRVSSE	-1.186	1.29675	1.4902	0.7236	-2.2639	-0.0893	-0.0582	0.8986	0.42215
Sash1	SAM and SH3 domain-containing protein 1	500		AGGS(1)VESLR	P59808	-0.169738	0.771801	0.691216	0.112495	1	___1	PDSEHVDKPKLKAGGSVESLRSSLSGQSSMS	-1.5536	-1.18935	-3.46238	-2.21019	-1.9469	-2.563	-1.9075	-1.6167	-1.14795
Epn2	Epsin-2	195		AGGSPAS(1)YHGSTSPR	Q8CHU3	0.498276	0.331794	0.547517	0.479132	0.999997	___1	SYSEQEYGKAGGSPASYHGSTSPRVSSELEQ	-1.8282	-2.64925	-2.3585	-2.1664	-2.87088	-2.54087	-3.06246	-2.15766	-3.86328
Synpo	Synaptopodin	854		AGLPPS(1)PALPRPSR	Q8CC35	-0.0161917	0.977533	0.738628	0.00986861	1	___1	SLDLVPNLPRAGLPPSPALPRPSRSSPGLYT	1.1238	-0.84895	-1.4323	-0.3211	-0.3315	-0.1701	-0.8346	-0.5015	-0.05895
Lemd2	LEM domain-containing protein 2	5		AGLS(1)DLELRR	Q6DVA0	-0.172722	0.785807	0.695399	0.104684	1	___1	___________MAGLSDLELRRELQALGFQP	-3.07227	-1.75235	-2.89747	-1.6952	-1.4754	-2.5649	-3.62682	-1.6843	-3.36124
Fxr2	Fragile X mental retardation syndrome-related protein 2	477		AGPGDRDPPS(1)RGEESR	Q9WVR4	0.790206	0.314594	0.539085	0.502249	0.999554	___1	REESNRAGPGDRDPPSRGEESRRRRLGPGKG	-0.8566	-1.02695	-2.43616	-1.5422	-4.0415	-2.97004	-2.73276	-0.9251	-1.16905
Adrb1	Beta-1 adrenergic receptor	417		AGPPPSPGAPS(1)DDDDDDAGTTPPAR	P34971	-0.00436047	0.995319	0.742352	0.00203791	0.999999	___1	GCLARAGPPPSPGAPSDDDDDDAGTTPPARL	-2.90292	-0.80555	-1.4606	-0.8033	-0.6625	-2.69997	-2.79288	-0.7118	-2.64152
Srpk3	SRSF protein kinase 3	328		AGPS(1)PASS(0.001)S(0.999)PVPGGER	Q9Z0G2	-0.073505	0.883568	0.718254	0.0537599	1	___1	TSSSGCHPEGTRAGPSPASSSPVPGGERSLS	-1.1955	-1.53185	-1.9692	-1.2717	-2.73782	-1.5437	-1.4217	-1.0996	-0.87755
Srpk3	SRSF protein kinase 3	333		AGPSPASSS(1)PVPGGER	Q9Z0G2	0.746074	0.305476	0.535984	0.515023	0.999575	___1	CHPEGTRAGPSPASSSPVPGGERSLSPSSQT	0.5494	0.19935	0.0711	-0.0392	-0.0812	-0.1061	-0.2367	-2.85919	0.48565
Srpk3	SRSF protein kinase 3	328;333		AGPSPASSS(1)PVPGGER	Q9Z0G2	1.48313	0.173156	0.459326	0.761563	0.999575	___2	CHPEGTRAGPSPASSSPVPGGERSLSPSSQT	-0.0123	0.34775	0.4041	-0.0718	-3.90962	-0.6853	-3.377	0.148	0.47605
Atp1a2	Sodium/potassium-transporting ATPase subunit alpha-2	439		AGQENIS(0.998)VS(0.002)KRDTAGDASESALLK	Q6PIE5	0.0381799	0.956552	0.735264	0.0192913	0.998176	___1	GLCNRAVFKAGQENISVSKRDTAGDASESAL	-0.7844	-1.28855	-3.59979	-1.0752	-1.8262	-1.6768	-3.13018	-1.5434	-2.32278
Gpkow	G-patch domain and KOW motifs-containing protein	6		AGRES(1)PPPSAPSMAPISFGFTR	Q56A08	-1.57694	0.128763	0.431055	0.890209	1	___1	__________MAGRESPPPSAPSMAPISFGF	-0.0137	-2.76398	-0.3798	0.6546	-2.39859	0.9927	2.0994	0.9296	0.86895
Uqcrb	Cytochrome b-c1 complex subunit 7	5		AGRS(1)AVSASSK	Q9D855	0.111508	0.883054	0.718254	0.0540127	1	___1	___________MAGRSAVSASSKWLDGFRKW	1.3911	0.87125	1.0983	1.5988	-1.5744	2.108	1.397	1.1793	1.34355
Tns2	Tensin-2	835		AGS(0.034)VS(0.966)PGS(1)PPYLQPR	Q8CGB6	0.26324	0.766903	0.689769	0.11526	0.999999	___1	SPGAHSPRAGSVSPGSPPYLQPRKLGYEISA	0.7021	0.66885	0.6442	0.8521	-2.83029	1.0731	0.8923	1.2914	1.17225
Tns2	Tensin-2	835		AGS(0.034)VS(0.966)PGS(1)PPYLQPR	Q8CGB6	0.664445	0.45985	0.598853	0.337383	0.999999	___2	SPGAHSPRAGSVSPGSPPYLQPRKLGYEISA	-3.09061	-0.42515	-0.6813	-0.8406	-0.5126	-1.3889	-2.9609	-3.34725	-3.33055
Rpl6	60S ribosomal protein L6	21		AGS(1)DAAASRPR	P47911	0.730642	0.499087	0.613305	0.301823	1	___1	APDTKEKKPAAKKAGSDAAASRPRAAKVAKK	3.0657	2.68965	2.0934	2.3003	-2.0071	2.211	2.9753	3.346	2.48815
Wnk2	Serine/threonine-protein kinase WNK2	1797		AGS(1)LGPETPSR	Q3UH66	-1.7897	0.122293	0.42652	0.912598	1	___1	VKKATAFLHRSSRAGSLGPETPSRAGVKVPT	-2.99151	0.88495	-0.4646	1.2862	-2.27338	1.9961	1.318	1.6406	1.62835
Znf740	Zinc finger protein 740	19		AGS(1)PDVLR	Q6NZQ6	1.3296	0.248553	0.508105	0.604581	1	___1	SQIASKQAENGERAGSPDVLRCSSQMDCKPR	1.1538	0.27885	0.1338	0.1432	-3.35108	0.3852	-3.47605	0.3773	1.07675
Plekhm2	Pleckstrin homology domain-containing family M member 2	423		AGS(1)PGEAPEKPPFCDFSEGLPAPMDFYR	Q80TQ5	-0.665733	0.633794	0.650476	0.198052	1	___1	WCSHADPPEQSFRAGSPGEAPEKPPFCDFSE	-2.54543	1.96335	1.0619	1.2905	2.562	2.0314	0.6054	1.8413	-3.37657
Eif2b5	Translation initiation factor eIF-2B subunit epsilon	540		AGS(1)PQLDDIRVFQNEVLGTLQR	Q8CHW4	0.962615	0.392005	0.570418	0.406708	1	___1	SEGSVDPEELDSRAGSPQLDDIRVFQNEVLG	2.017	1.94645	1.8245	1.8406	2.3268	-2.65494	1.8892	2.6758	-0.27725
Speg	Striated muscle-specific serine/threonine-protein kinase	402		AGS(1)RILDKLQFFEER	Q62407	-0.250424	0.766613	0.689769	0.115424	1	___1	RLSALGRSPRLVRAGSRILDKLQFFEERRRS	-0.3314	-2.73016	-2.98711	-2.719	-0.6395	-0.1588	-2.55242	-1.5241	-3.00098
Tns2	Tensin-2	830		AGS(1)VS(1)PGSPPYLQPR	Q8CGB6	1.13381	0.178397	0.465201	0.748613	1	___2	GRGYPSPGAHSPRAGSVSPGSPPYLQPRKLG	-2.65962	-0.85045	-0.2147	-1.5027	-0.6447	-2.1629	-3.75189	-2.88109	-3.30912
Alpk3	Alpha-protein kinase 3	1163		AGSDGEANKAEERES(1)PT(0.289)VS(0.711)PR	Q924C5	0.997823	0.181411	0.466848	0.741337	0.999983	___1	RAGSDGEANKAEERESPTVSPRGPRKGLTPG	0.2538	-0.19625	0.4468	-0.4407	-0.6748	-0.4145	-0.0171	-3.22989	-0.20125
Naca	Nascent polypeptide-associated complex subunit alpha, muscle-specific form	1400		AGSKETPT(0.021)T(0.979)PS(1)PEGVTAAPLEIPISSKK	P70670	-0.823592	0.114333	0.423391	0.941828	0.999993	___1	KGSKKAGSKETPTTPSPEGVTAAPLEIPISS	1.6613	1.27105	0.1439	1.2054	1.7246	2.4872	1.883	2.1276	1.66625
Naca	Nascent polypeptide-associated complex subunit alpha, muscle-specific form	1400		AGSKETPT(0.021)T(0.979)PS(1)PEGVTAAPLEIPISSKK	P70670	0.863158	0.335573	0.549309	0.474213	0.999993	___2	KGSKKAGSKETPTTPSPEGVTAAPLEIPISS	1.4279	2.04865	2.2074	1.6672	2.1801	0.7299	1.6459	1.9355	-1.96965
Stx12	Syntaxin-12	142		AGSRLS(1)AEDR	Q9ER00	1.41827	0.126829	0.430845	0.89678	0.999992	___1	KEKESIARARAGSRLSAEDRQREEQLVSFDS	0.603	0.05775	0.7376	-0.1365	-3.23237	0.1412	-0.0776	-2.63648	0.22885
Tns2	Tensin-2	832		AGSVS(1)PGSPPYLQPR	Q8CGB6	0.366175	0.343181	0.552979	0.464476	1	___1	GYPSPGAHSPRAGSVSPGSPPYLQPRKLGYE	1.5641	1.05165	1.2876	0.8722	1.2484	0.9133	0.6295	0.9259	1.02035
Tns2	Tensin-2	832		AGSVS(1)PGSPPYLQPR	Q8CGB6	1.05204	0.203846	0.481325	0.690698	1	___2	GYPSPGAHSPRAGSVSPGSPPYLQPRKLGYE	-2.15156	-0.42515	-0.2147	-0.8406	-0.5126	-1.3889	-3.15866	-2.66375	-3.33055
Plec	Plectin	4389		AGTLSITEFADMLSGNAGGFRS(1)R	Q9QXS1	-1.35661	0.107633	0.421219	0.968054	1	___1	TEFADMLSGNAGGFRSRSSSVGSSSSYPISS	0.8897	-2.77614	0.6971	1.0705	0.6985	0.5772	1.6301	1.3148	0.46985
Tbc1d4	TBC1 domain family member 4	679		AHGLRS(0.999)PLLRQS(0.772)S(0.202)S(0.027)EQCSIVPSAR	Q8BYJ6	-1.63354	0.121241	0.42652	0.916352	0.772181	___2	QDGKAHGLRSPLLRQSSSEQCSIVPSARRMY	-3.14089	-2.92609	-3.77726	0.7682	-2.72073	-2.77595	-4.00199	-0.5629	-0.59385
Ehbp1l1	EH domain-binding protein 1-like protein 1	1460		AHGS(1)FSHVR	Q99MS7	1.15407	0.298543	0.53227	0.524992	0.999963	___1	VNGEAGPVPPPRAHGSFSHVRDADLLKKRRS	3.4999	2.80605	2.3762	2.1428	-2.2414	2.9552	2.4944	2.7201	2.36875
Cox4i1	Cytochrome c oxidase subunit 4 isoform 1, mitochondrial	26		AHGS(1)VVKSEDYAFPTYADRR	P19783	-1.64578	0.2076	0.481477	0.682772	0.999994	___1	GKRAISTSVCLRAHGSVVKSEDYAFPTYADR	0.392	-3.3114	-2.99426	-3.40119	0.957	2.3245	-0.6676	-1.3116	0.14625
Kif21a	Kinesin-like protein KIF21A	1660		AHNLQDGQLS(0.993)DT(0.007)GDLGEDIASN	Q9QXL2	0.525749	0.525753	0.622741	0.279218	0.993351	___1	TVRIWKAHNLQDGQLSDTGDLGEDIASN___	-2.76518	-0.41045	-0.9899	-1.0274	-0.5258	-2.81637	-2.98842	-0.8767	-3.25087
Mast2	Microtubule-associated serine/threonine-protein kinase 2	1700		AHPLS(1)PETRPSLLWK	Q60592	0.194458	0.7248	0.680592	0.139782	0.999931	___1	SGDRRQDIPCRAHPLSPETRPSLLWKSQELG	1.6193	0.23985	-0.1489	1.1793	0.667	0.7623	-0.0331	-0.3661	0.04435
Snap23	Synaptosomal-associated protein 23	20		AHQVTDES(1)LESTRR	O09044	1.28965	0.0839388	0.412443	1.07604	0.999779	___1	SPEEVQLRAHQVTDESLESTRRILGLAIESQ	-0.2478	-0.89145	-0.2029	-0.7292	-0.6662	-2.78991	-0.7037	-2.70826	-2.82493
Lysmd2	LysM and putative peptidoglycan-binding domain-containing protein 2	24		AHRPSAPS(1)PPPR	Q9D7V2	0.112408	0.823816	0.705244	0.0841698	0.999939	___1	ALREGGPRAHRPSAPSPPPRSRSTSEPEEAE	1.5245	0.23105	0.1486	0.9457	0.2657	1.1202	0.7275	0.3417	-0.26695
Yap1	Transcriptional coactivator YAP1	113		AHS(0.437)S(0.561)PAS(0.002)LQLGAVSPGTLTASGVVSGPAAAPAAQHLR	P46938	-4.09882	0.0933155	0.418666	1.03005	0.560605	___1	GTAGALTPQHVRAHSSPASLQLGAVSPGTLT	-3.38046	-2.4285	-3.41876	4.425	-3.62784	5.6091	4.8743	-1.7826	-3.3605
Tjp1	Tight junction protein ZO-1	1576		AHS(0.982)S(0.014)T(0.004)QPPEFDSGVETFSVHTDKPK	P39447	1.79228	0.108952	0.421406	0.962766	0.981731	___1	SSKTPTSPKTLMKAHSSTQPPEFDSGVETFS	1.2169	0.87285	0.9356	-2.75373	1.1902	1.3082	-2.27284	-2.50723	0.33245
Yap1	Transcriptional coactivator YAP1	112		AHS(0.996)S(0.004)PASLQLGAVSPGTLTASGVVSGPAAAPAAQHLR	P46938	-0.010325	0.984176	0.740638	0.00692739	0.995607	___1	AGTAGALTPQHVRAHSSPASLQLGAVSPGTL	3.3514	1.98625	2.3319	2.3412	1.8524	3.0795	3.1356	3.0656	1.92675
Phactr4	Phosphatase and actin regulator 4	436		AHS(1)LLFENSDSFSEDTGTLGR	Q501J7	-0.0770312	0.938876	0.733393	0.0273916	1	___1	PLPVTPPLEGTHRAHSLLFENSDSFSEDTGT	0.326	-1.08365	-3.18156	-0.7189	-0.374	-0.467	-4.14919	-0.3897	-1.31745
Inpp5e	Phosphatidylinositol polyphosphate 5-phosphatase type IV	236		AHS(1)NLGPSRPR	Q9JII1	-0.57776	0.248777	0.508105	0.604189	0.999998	___1	TDYKLRMQTRLVRAHSNLGPSRPRSPLAGDD	-2.7932	-3.2772	-3.05516	-1.9044	-3.29579	-3.20302	-2.228	-2.2764	-1.87695
Flcn	Folliculin	62		AHS(1)PAEGASSESSSPGPK	Q8QZS3	0.176175	0.780907	0.693963	0.107401	1	___1	EEEGGIQMSSRVRAHSPAEGASSESSSPGPK	0.3534	0.24025	-0.7705	0.3326	-2.061	0.5222	0.0777	0.1614	-0.44365
Shank3	SH3 and multiple ankyrin repeat domains protein 3	482		AHS(1)PQGEGEIPLHRGEAVK	Q4ACU6	-0.149575	0.749741	0.687003	0.125089	1	___1	YSAVPGRKFIAVKAHSPQGEGEIPLHRGEAV	-0.1443	-0.71985	-0.585	-0.584	-0.3862	0.0384	-0.1601	-1.2796	0.37065
Stk24	Serine/threonine-protein kinase 24	4		AHS(1)PVQSGLPGMQNLK	Q99KH8	0.213992	0.65352	0.659344	0.184741	1	___1	____________MAHSPVQSGLPGMQNLKAD	-0.5087	-1.08145	-0.4095	-0.3543	-0.3816	-0.8974	-1.9451	-0.8276	-0.87725
Tbc1d4	TBC1 domain family member 4	649		AHT(1)FSHPPSSSR	Q8BYJ6	0.0871487	0.935105	0.732658	0.0291396	0.999757	___1	PEEDSDSPQFRRRAHTFSHPPSSSRRKLNLQ	0.5719	-3.37558	-3.12965	-0.5083	-3.26413	-3.63046	-3.07671	-0.7428	-1.16715
Ttn	Titin	34685		AIAQGS(1)KYK	A2ASS6	-0.443116	0.311734	0.537714	0.506216	1	___1	PTITWTKDGKAIAQGSKYKLSSNKEEFILEI	-3.2705	-3.16469	-3.47865	-3.1077	-2.04263	-3.3619	-2.8778	-2.7126	-3.06636
Stx4	Syntaxin-4	117		AIEPQKEEADENYNS(1)VNTR	P70452	0.508875	0.185539	0.467491	0.731565	0.999993	___1	KAIEPQKEEADENYNSVNTRMKKTQHGVLSQ	1.6527	1.85105	2.1189	1.248	1.6047	1.2894	1.329	1.3777	1.34325
Naca	Nascent polypeptide-associated complex subunit alpha, muscle-specific form	1859		AIETLLVS(1)PAK	P70670	-0.2812	0.71175	0.676264	0.147672	1	___1	PVEKDTSKAIETLLVSPAKGSDCLHSPKGPV	-3.05397	-3.34907	-0.8584	-0.7117	-3.18585	-2.4346	-1.1012	-2.55181	-2.85052
Pgm1	Phosphoglucomutase-1	117		AIGGIILTAS(1)HNPGGPNGDFGIK	Q9D0F9	-0.899058	0.0766652	0.409992	1.1154	0.999996	___1	IIRKIKAIGGIILTASHNPGGPNGDFGIKFN	6.9935	6.21845	6.3295	7.2236	6.8254	8.2594	7.6783	6.9076	7.58295
Atp5pd	ATP synthase subunit d, mitochondrial	33		AIGNALKS(1)WNETFHAR	Q9DCX2	1.54251	0.0913942	0.416964	1.03908	0.999935	___1	EVMPQNQKAIGNALKSWNETFHARLASLSEK	0.183	-1.25195	-0.6925	-2.45317	-0.2262	-0.4662	-3.42546	-3.50987	-2.69708
Tbc1d10a	TBC1 domain family member 10A	407		AILDAEPGPRPALQPS(0.98)PS(0.019)IRLPPDAALLSSK	P58802	0.305225	0.502091	0.613679	0.299217	0.98045	___1	AILDAEPGPRPALQPSPSIRLPPDAALLSSK	0.2641	-0.57255	-0.8868	-0.4904	-0.463	-1.0124	-0.8861	-0.1636	-1.20635
Fgf1	Fibroblast growth factor 1	154		AILFLPLPVS(0.12)S(0.88)D	P61148	0.830188	0.111041	0.422373	0.954516	0.879997	___1	HYGQKAILFLPLPVSSD______________	-2.3601	-2.07285	-2.1051	-3.4833	-2.5026	-3.07821	-3.8854	-2.07915	-3.02857
Fgf1	Fibroblast growth factor 1	153		AILFLPLPVS(0.729)S(0.271)D	P61148	0.75027	0.0820704	0.411248	1.08581	0.729359	___1	THYGQKAILFLPLPVSSD_____________	-2.3601	-1.96415	-2.1051	-2.74744	-2.5026	-2.67405	-2.92197	-3.0553	-3.45896
Fxr1	Fragile X mental retardation syndrome-related protein 1	643		AINGPTSAS(1)GDEIPKLPR	Q61584	-0.872725	0.0713886	0.406845	1.14637	0.999997	___1	EHGPSEKAINGPTSASGDEIPKLPRTLGEEK	6.414	5.15595	5.2014	5.9744	6.4011	6.5587	6.6695	6.4298	6.74555
Vcl	Vinculin	52		AIPDLTAPVAAVQAAVS(1)NLVR	Q64727	0.537572	0.394354	0.571321	0.404113	1	___1	IPDLTAPVAAVQAAVSNLVRVGKETVQTTED	-1.7118	-0.98805	-1.0814	-0.9699	-0.6652	-3.09982	-2.77823	-1.6221	-1.65268
Speg	Striated muscle-specific serine/threonine-protein kinase	614		AIQECRS(1)PVPPYTADPPESR	Q62407	-0.0761619	0.927044	0.731183	0.0328997	0.999763	___1	DQFPLTRSRAIQECRSPVPPYTADPPESRTK	0.7769	-1.60479	-0.851	-0.0534	0.449	0.2179	-2.99417	-0.1873	-0.33285
Ints1	Integrator complex subunit 1	104		AIS(0.795)PS(0.191)IKEPS(0.014)VVPIEVLPTVLLDEIEAAELEGNDDRIEGVLCGAVK	Q6P4S8	0.940419	0.116351	0.424386	0.934229	0.795031	___1	LGRLAEAAVAEKRAISPSIKEPSVVPIEVLP	-1.136	-0.83425	-1.9506	-2.7721	-2.21187	-2.32183	-1.0628	-3.30622	-1.80939
Tsc2	Tuberin	1365		AIS(0.987)S(0.013)EGARPAVDLSFQPSQPLSK	Q61037	-1.14684	0.261572	0.516198	0.582409	0.987259	___1	LEELAAGGIPIERAISSEGARPAVDLSFQPS	-1.90156	0.95955	0.4728	1.4395	-2.04365	2.0702	1.6784	1.8279	0.97025
Arfgap2	ADP-ribosylation factor GTPase-activating protein 2	431		AIS(0.999)S(0.001)DMFFGR	Q99K28	-0.914925	0.0749007	0.409992	1.12551	0.999394	___1	ESSEARQKFAGAKAISSDMFFGREVDSEYEA	0.8101	1.32105	0.6617	1.605	1.1369	1.3086	2.3189	2.5345	2.17135
Cacna1c	Voltage-dependent L-type calcium channel subunit alpha-1C	1670		AIS(1)GDLTAEEELDK	Q01815	-0.294875	0.514964	0.617183	0.288223	1	___1	LRTLHDIGPEIRRAISGDLTAEEELDKAMKE	2.6809	1.83485	1.6003	2.7978	2.2681	2.2364	1.8476	2.8312	2.02025
Mief1	Mitochondrial dynamics protein MID51	59		AISAPTS(0.996)PT(0.003)R	Q8BGV8	0.835942	0.157142	0.451123	0.803708	0.996253	___1	LAVKRMYDRAISAPTSPTRLSHSGKRSWEEP	3.7538	2.59285	2.852	1.9258	0.943	2.1487	2.4079	2.9413	3.01495
Mief1	Mitochondrial dynamics protein MID51	55;59		AISAPTS(0.996)PT(0.003)R	Q8BGV8	1.20499	0.0745852	0.409864	1.12735	0.996253	___2	LAVKRMYDRAISAPTSPTRLSHSGKRSWEEP	-0.1028	0.00265	-0.3221	-0.8122	-0.1422	-0.9558	-2.79907	-2.29755	-1.06765
Tpm1	Tropomyosin alpha-1 chain	283		AISEELDHALNDMT(0.001)S(0.999)I	P58771	-0.400675	0.840875	0.709159	0.0752683	0.999465	___1	KAISEELDHALNDMTSI______________	6.8175	6.94815	6.0517	8.082	7.5966	9.2163	9.687	8.127	-0.67015
Tpm1	Tropomyosin alpha-1 chain	282		AISEELDHALNDMT(0.999)SI	P58771	-3.9075	0.0804092	0.410114	1.09469	0.999356	___1	YKAISEELDHALNDMTSI_____________	-2.57154	-2.69651	-1.70417	-0.2902	0.6728	9.1435	2.2559	-0.0899	-2.19155
Wipf3	WAS/WASL-interacting protein family member 3	161		AISGPLPAPAS(1)PR	P0C7L0	0.601958	0.26512	0.517317	0.576557	1	___1	RLPIKAISGPLPAPASPRLGNASETHSSARP	4.6369	2.88435	2.8386	2.7069	3.1939	2.4555	2.3839	3.069	3.29875
Srl	Sarcalumenin	878		AITQELPS(1)LLGSIGLGK	Q7TQ48	-1.32197	0.131889	0.43305	0.879792	0.999994	___1	CFLEKIERAITQELPSLLGSIGLGKNPGAPN	-0.9217	-3.66614	-1.9789	0.3293	-0.7191	-1.064	-0.5344	-0.1507	-3.06275
Nipbl	Nipped-B-like protein	2652		AITSLLGGGS(1)PK	Q6KCD5	-0.442542	0.267346	0.518217	0.572926	0.999999	___1	TNARNKAITSLLGGGSPKNNTAADTEDEESD	1.3129	1.03095	1.2588	1.8377	1.4383	1.1704	1.7332	1.9701	1.71085
Rcsd1	CapZ-interacting protein	124		AIVS(0.067)PFHS(0.944)PPS(0.974)T(0.945)PS(0.054)S(0.017)PGIR	Q3UZA1	1.0402	0.264715	0.517317	0.577222	0.944834	___3	PGLKAIVSPFHSPPSTPSSPGIRSHPSEAEE	-0.9283	0.45925	-1.2427	0.0148	0.4719	-3.44655	-2.53164	-1.98415	-2.18905
Rcsd1	CapZ-interacting protein	124		AIVS(0.067)PFHS(0.944)PPS(0.974)T(0.945)PS(0.054)S(0.017)PGIR	Q3UZA1	-1.15992	0.401331	0.574239	0.396497	0.944834	___2	PGLKAIVSPFHSPPSTPSSPGIRSHPSEAEE	-2.57144	-0.45415	0.0014	-3.89963	0.6841	0.2024	0.4709	-0.2193	3.67265
Rcsd1	CapZ-interacting protein	116		AIVS(1)PFHS(1)PPS(0.311)T(0.688)PS(0.001)SPGIR	Q3UZA1	-1.38668	0.307762	0.536479	0.511785	1	___3	LPGASPKSPGLKAIVSPFHSPPSTPSSPGIR	-0.9283	-3.52815	-3.41143	1.689	0.7243	-0.5274	-3.89583	-3.87977	-1.52595
Rcsd1	CapZ-interacting protein	120		AIVS(1)PFHS(1)PPS(0.311)T(0.688)PS(0.001)SPGIR	Q3UZA1	2.63162	0.0532761	0.393059	1.27347	1	___3	SPKSPGLKAIVSPFHSPPSTPSSPGIRSHPS	-0.9283	2.67215	3.1303	0.0148	1.6036	-0.5274	-2.48457	-3.60802	-1.03985
Rcsd1	CapZ-interacting protein	120		AIVS(1)PFHS(1)PPS(0.311)T(0.688)PS(0.001)SPGIR	Q3UZA1	-0.012875	0.979026	0.739228	0.00920573	1	___1	SPKSPGLKAIVSPFHSPPSTPSSPGIRSHPS	1.7918	1.29055	0.1674	0.997	1.6533	1.0785	1.4788	0.5767	0.79245
Rcsd1	CapZ-interacting protein	123		AIVSPFHS(1)PPS(0.998)T(0.002)PS(0.402)S(0.597)PGIR	Q3UZA1	2.81412	0.0763302	0.409992	1.1173	0.998377	___3	SPGLKAIVSPFHSPPSTPSSPGIRSHPSEAE	-2.44695	2.67215	3.1303	1.1467	0.4719	-3.16345	-3.38683	-2.3964	-2.84565
Rcsd1	CapZ-interacting protein	127		AIVSPFHSPPSTPS(0.001)S(0.999)PGIR	Q3UZA1	2.43208	0.0963647	0.419826	1.01608	0.99936	___3	KAIVSPFHSPPSTPSSPGIRSHPSEAEEVPV	-3.08495	2.32165	2.7606	-2.89855	0.7243	-0.5274	-3.02896	-2.9625	-1.90475
Rcsd1	CapZ-interacting protein	127		AIVSPFHSPPSTPS(0.001)S(0.999)PGIR	Q3UZA1	0.125483	0.881758	0.718254	0.0546506	0.99936	___1	KAIVSPFHSPPSTPSSPGIRSHPSEAEEVPV	0.3157	0.65335	0.2503	0.6998	1.0394	-2.71375	1.3617	0.499	0.79965
Tom1l2	TOM1-like protein 2	479		AKAAETVPDLPS(0.998)PPT(0.002)EAPAPASNTSTR	Q5SRX1	-0.183763	0.804515	0.700154	0.0944661	0.998195	___1	LEERAKAAETVPDLPSPPTEAPAPASNTSTR	-0.3781	-2.74562	-1.65428	-3.02298	-1.0238	-0.1805	-1.0131	-2.26939	-0.94365
Spag9	C-Jun-amino-terminal kinase-interacting protein 4	493		AKDDDDS(1)DIPTAQR	Q58A65	-0.00334245	0.995917	0.742352	0.00177699	1	___1	AEAEDARQKAKDDDDSDIPTAQRKRFTRVEM	-1.9854	-1.78315	-3.35824	-1.371	-3.67717	-3.1288	-1.7196	-1.6402	-2.69676
Dusp27	Inactive dual specificity phosphatase 27	862		AKDDEDMS(1)VGDRDEDTDSAIGSFR	Q148W8	1.5058	0.0568845	0.400156	1.24501	1	___1	SSLFKKKKAKDDEDMSVGDRDEDTDSAIGSF	-0.467	-2.30479	0.3845	-2.51007	-1.2892	-1.6587	-3.34903	-1.7584	-3.24399
Atp1b1	Sodium/potassium-transporting ATPase subunit beta-1	11		AKEEGS(1)WKK	P14094	0.639506	0.50033	0.613305	0.300743	1	___1	_____MARGKAKEEGSWKKFIWNSEKKEFLG	-0.9819	-1.73685	-1.7974	-1.0322	-5.3169	-1.9481	-0.8282	-2.54788	-1.19605
Epb41l2	Band 4.1-like protein 2	38		AKEVENEQTPVS(1)EPEEEK	O70318	0.502825	0.24461	0.50573	0.611526	0.999999	___1	SKEKAKEVENEQTPVSEPEEEKGSQPGPPVE	0.7508	0.52315	0.465	-0.547	0.6005	0.1696	-0.1825	-0.039	0.45935
Eif3b	Eukaryotic translation initiation factor 3 subunit B	68		AKPAAQS(0.999)EEET(0.001)ATSPAASPTPQSAER	Q8JZQ9	0.184742	0.631707	0.650203	0.199485	0.999439	___1	EAGPEPEVRAKPAAQSEEETATSPAASPTPQ	0.2697	-0.11925	0.1439	-0.1355	-0.4714	-0.1003	-0.1339	0.3409	-0.01955
Eif3b	Eukaryotic translation initiation factor 3 subunit B	79		AKPAAQSEEETAT(0.001)S(0.999)PAAS(1)PTPQSAER	Q8JZQ9	-0.509822	0.493381	0.611303	0.306817	0.999948	___1	PAAQSEEETATSPAASPTPQSAERSPSQEPS	-3.42497	-0.66225	-2.38839	-2.89296	-0.9062	-1.2885	-1.1232	-0.9628	-2.71863
Eif3b	Eukaryotic translation initiation factor 3 subunit B	68;75;59		AKPAAQSEEETAT(0.001)S(0.999)PAAS(1)PTPQSAER	Q8JZQ9	1.09238	0.302826	0.533729	0.518807	0.999948	___3	PAAQSEEETATSPAASPTPQSAERSPSQEPS	-2.91088	-0.35585	0.2895	-1.7278	-0.2175	-4.1453	-3.86942	-1.356	-1.19275
Eif3b	Eukaryotic translation initiation factor 3 subunit B	75;79		AKPAAQSEEETAT(0.001)S(0.999)PAAS(1)PTPQSAER	Q8JZQ9	0.215542	0.632438	0.650203	0.198982	0.999948	___2	PAAQSEEETATSPAASPTPQSAERSPSQEPS	0.5116	1.75765	1.7181	1.375	1.1631	0.7048	0.7764	1.3975	1.26465
Eif3b	Eukaryotic translation initiation factor 3 subunit B	75		AKPAAQSEEETATS(1)PAAS(1)PTPQSAER	Q8JZQ9	-1.87934	0.193235	0.47295	0.713913	0.999932	___1	VRAKPAAQSEEETATSPAASPTPQSAERSPS	-3.9671	3.02875	3.2689	2.4481	2.674	2.3142	2.3303	3.0466	3.12395
Bicd2	Protein bicaudal D homolog 2	819		AKPAS(0.002)PS(0.998)L	Q921C5	0.816905	0.0953397	0.419826	1.02073	0.998417	___1	RGRSKAASKAKPASPSL______________	-1.7008	-1.67855	-1.5384	-2.3669	-2.76425	-3.18966	-2.72687	-2.0757	-1.61355
Bicd2	Protein bicaudal D homolog 2	817		AKPAS(1)PSL	Q921C5	0.672325	0.265069	0.517317	0.576642	0.999997	___1	TRRGRSKAASKAKPASPSL____________	2.0698	2.19485	2.1163	1.4561	-0.2732	1.3538	1.9221	2.0331	2.23605
Psme2	Proteasome activator complex subunit 2	10		AKPCGVRLS(1)GEAR	P97372	0.673874	0.55946	0.634321	0.252231	1	___1	______MAKPCGVRLSGEARKQVDVFRQNLF	2.3894	1.54595	1.1411	1.3033	2.177	1.2882	-3.13999	1.8798	2.60135
Rbm33	RNA-binding protein 33	816		AKPLS(1)PEAQPK	Q9CXK9	0.526078	0.216683	0.486123	0.664175	1	___1	SRSSQGNTDAKAKPLSPEAQPKEEAKPEAEF	-1.0597	-1.44565	-1.8627	-1.9732	-2.37812	-1.9108	-2.3083	-1.5592	-1.76295
Pygb	Glycogen phosphorylase, brain form	8		AKPLTDS(1)ERQK	Q8CI94	0.982185	0.185901	0.467554	0.730718	0.999915	___1	________MAKPLTDSERQKQISVRGIAGLG	-0.6048	-0.83905	-1.0387	-2.013	-3.7528	-1.5419	-0.3168	-2.32606	-0.90765
Pex19	Peroxisomal biogenesis factor 19	35		AKPS(1)PEHAPTISAPDASGPQKR	Q8VCI5	-0.530408	0.418794	0.583728	0.377999	1	___1	ELLESALDDFDKAKPSPEHAPTISAPDASGP	0.9864	-0.49265	-1.2284	1.3625	-0.9947	0.4139	0.6627	0.3125	-0.04375
Atg4d	Cysteine protease ATG4D	467		AKRPS(0.902)S(0.098)EDFVFL	Q8BGV9	0.0569094	0.917422	0.728456	0.0374308	0.901721	___1	LRLPCTGRLLKAKRPSSEDFVFL________	-1.0015	-1.61365	-2.0424	-1.0948	-1.2819	-1.1394	-2.87751	-1.0635	-2.19945
Sphk2	Sphingosine kinase 2	364		AKS(1)ELVLAPAPAPAAT(0.038)HS(0.962)PLHR	Q9JIA7	-0.386225	0.460534	0.599302	0.336738	1	___1	EPALPIPGHSLPRAKSELVLAPAPAPAATHS	3.8398	2.46985	1.5712	3.2476	3.0266	3.1257	2.8588	2.8957	2.92465
Mcf2l	Guanine nucleotide exchange factor DBS	609		AKS(1)EMSEPR	Q64096	0.629846	0.236634	0.500663	0.625922	0.999999	___1	SEGNALRRGPYRRAKSEMSEPRQGRTSSTGE	-1.8548	-1.61555	-2.7901	-2.0578	-2.52204	-3.67152	-2.7346	-2.1546	-3.15942
Hnrnpu	Heterogeneous nuclear ribonucleoprotein U	247		AKS(1)PQPPVEEEDEHFDDTVVCLDTYNCDLHFK	Q8VEK3	-0.0862417	0.866507	0.714061	0.0622279	1	___1	GYFEYIEENKYSRAKSPQPPVEEEDEHFDDT	4.644	3.60785	2.8941	3.2866	4.2497	4.1526	3.2964	4.2579	3.56615
Tmpo	Lamina-associated polypeptide 2, isoforms beta/delta/epsilon/gamma	207		AKT(1)PVTLK	Q61029	0.567092	0.42947	0.588702	0.367067	1	___1	ELKLEKREPLKGRAKTPVTLKQRRTEHNQSY	0.6227	-1.46615	-1.8898	-1.0036	-3.048	-0.6401	-1.0834	-1.4221	-1.67185
Mapt	Microtubule-associated protein tau	688		AKTDHGAEIVYKS(1)PVVSGDT(0.598)S(0.402)PR	P10637	0.245025	0.579323	0.639049	0.237079	1	___2	NAKAKTDHGAEIVYKSPVVSGDTSPRHLSNV	3.2535	4.03875	3.9942	3.1796	3.853	3.83	2.8168	3.622	3.80135
Mapt	Microtubule-associated protein tau	688;695;696		AKTDHGAEIVYKS(1)PVVSGDT(0.598)S(0.402)PR	P10637	1.20766	0.252067	0.510502	0.598483	1	___3	NAKAKTDHGAEIVYKSPVVSGDTSPRHLSNV	0.8148	4.70475	5.1266	3.945	3.5229	1.6062	1.2077	2.1048	1.65975
Map1a	Microtubule-associated protein 1A	2182		ALALVPGT(0.932)PT(0.068)R	Q9QYR6	1.0571	0.231303	0.496822	0.635818	0.931748	___1	SLAFSGDRALALVPGTPTRTRHDEYLEVTKA	0.506	-1.06475	0.2404	-0.8066	-0.7801	-0.7379	-0.496	-0.1358	-4.02291
Mknk1	MAP kinase-interacting serine/threonine-protein kinase 1	415		ALAQAGRS(1)R	O08605	-0.751077	0.172807	0.459007	0.762438	1	___1	KSRLARRRALAQAGRSRDANPCLTPAGL___	-2.9736	-3.21532	-2.95727	-2.1361	-3.5864	-2.6837	-1.6088	-2.20817	-1.56275
Vcl	Vinculin	579		ALASQLQDS(1)LK	Q64727	-1.0562	0.290088	0.527511	0.537471	1	___1	GESPQARALASQLQDSLKDLKAQMQEAMTQE	1.0922	-2.55587	-2.73703	0.2364	0.6439	0.2708	0.0051	-2.43802	-0.78235
Shank3	SH3 and multiple ankyrin repeat domains protein 3	1128		ALASQTPS(0.001)RS(0.995)PT(0.004)PVHSPDADRPGPLFVDVQTR	Q4ACU6	-0.111944	0.935309	0.732658	0.029045	0.995068	___2	LAARERALASQTPSRSPTPVHSPDADRPGPL	-2.95896	0.75775	0.4704	1.0866	1.731	-2.74824	-3.71637	1.1675	-0.31045
Shank3	SH3 and multiple ankyrin repeat domains protein 3	1134		ALASQTPSRS(0.002)PT(0.998)PVHS(1)PDADRPGPLFVDVQTR	Q4ACU6	-0.278492	0.58866	0.640355	0.230135	1	___1	ALASQTPSRSPTPVHSPDADRPGPLFVDVQT	1.3318	1.51225	0.1344	1.622	1.2077	1.7346	1.7873	0.4209	0.85535
Shank3	SH3 and multiple ankyrin repeat domains protein 3	1134		ALASQTPSRS(0.002)PT(0.998)PVHS(1)PDADRPGPLFVDVQTR	Q4ACU6	-0.315558	0.471904	0.60371	0.326146	1	___2	ALASQTPSRSPTPVHSPDADRPGPLFVDVQT	2.1812	2.06925	2.1963	2.8131	2.8749	2.325	2.4805	2.7295	1.56385
Shank3	SH3 and multiple ankyrin repeat domains protein 3	1130		ALASQTPSRSPT(0.999)PVHS(1)PDADRPGPLFVDVQTR	Q4ACU6	-0.315558	0.471904	0.60371	0.326146	0.999456	___2	ARERALASQTPSRSPTPVHSPDADRPGPLFV	2.1812	2.06925	2.1963	2.8131	2.8749	2.325	2.4805	2.7295	1.56385
Igdcc4	Immunoglobulin superfamily DCC subclass member 4	1238		ALCPLTVS(0.994)PS(0.006)LPR	Q9EQS9	0.332781	0.758152	0.688724	0.120244	0.993718	___1	PGKSCQPKALCPLTVSPSLPRAPVSSAQVP_	-0.1252	-3.12597	-1.0878	-0.3453	0.3469	-3.62927	-3.76165	-0.8236	-2.4617
Itfg2	KICSTOR complex protein ITFG2	104		ALDAS(1)GHHETLGEEQRPVFK	Q91WI7	-0.642982	0.482645	0.607222	0.316372	0.999827	___1	WLHLFDLTPTKALDASGHHETLGEEQRPVFK	-3.42319	-0.79105	-3.09414	-1.0193	-1.3088	-2.74568	-3.104	0.3341	-2.91518
Cartpt	Cocaine- and amphetamine-regulated transcript protein	48		ALDIYSAVDDAS(1)HEK	P56388	-1.466	0.0551651	0.395072	1.25834	1	___1	LQPRALDIYSAVDDASHEKELPRRQLRAPGA	-0.7436	-0.98905	-3.42553	0.7372	-0.6468	-0.8771	-0.2765	0.4573	-0.91445
Shroom4	Protein Shroom4	369		ALDS(1)PKAHDK	Q1W617	-0.245582	0.629099	0.649942	0.201281	1	___1	DCEHLLIEDSSKALDSPKAHDKGSNKEFGLL	-2.34427	-3.60955	-4.1058	-2.9543	-3.42154	-3.254	-2.3316	-3.40586	-3.27845
Apeh	Acylamino-acid-releasing enzyme	187		ALDVSAS(1)DEEMARPK	Q8R146	-0.278175	0.558066	0.63412	0.253315	0.999992	___1	KAESFFQTKALDVSASDEEMARPKKPDQAIK	-0.4723	-1.11315	-0.6515	-1.1107	-0.8207	-0.9499	-0.1128	0.3332	-0.14395
Ifngr1	Interferon gamma receptor 1	373		ALEAGGSTSAMTPDS(0.024)PPT(0.965)PT(0.496)QRRS(0.259)FS(0.188)LLS(0.037)S(0.032)NQSGPCSLTAYHSR	P15261	-0.987562	0.119577	0.42652	0.922352	0.964511	___1	EAGGSTSAMTPDSPPTPTQRRSFSLLSSNQS	-2.85297	-3.06434	-2.7248	-1.5845	-2.96601	-1.2786	-1.2409	-3.19079	-1.09805
Immt	MICOS complex subunit Mic60	457		ALEHHRS(1)EIQAEQDR	Q8CAQ8	0.154205	0.822817	0.704936	0.0846967	1	___1	RTFDSAVAKALEHHRSEIQAEQDRKVEEVRD	-1.4248	-2.51528	-2.0512	-1.152	-1.1977	-1.1412	-2.8404	-3.53544	-3.04104
Mcf2l	Guanine nucleotide exchange factor DBS	964		ALEQS(0.625)HS(0.375)LPLPTPSSTSPTKGNTR	Q64096	-1.13784	0.37742	0.567767	0.423175	0.625234	___1	LQACREASQHRALEQSHSLPLPTPSSTSPTK	-3.14831	0.66535	-2.43593	-2.62701	1.2435	-3.42529	0.1971	0.5225	1.07845
Mcf2l	Guanine nucleotide exchange factor DBS	966		ALEQSHS(1)LPLPTPSSTSPTK	Q64096	-0.0141312	0.989412	0.741151	0.00462277	0.999975	___1	ACREASQHRALEQSHSLPLPTPSSTSPTKGN	0.9476	0.67505	0.7356	2.481	-3.02336	1.194	1.9819	1.442	0.72575
Pgk1	Phosphoglycerate kinase 1	203		ALES(1)PERPFLAILGGAK	P09411	-0.395275	0.425648	0.586616	0.37095	1	___1	FLMKKELNYFAKALESPERPFLAILGGAKVA	3.7811	3.44985	2.9532	4.0583	3.8034	3.922	4.2797	4.079	2.59755
Map4	Microtubule-associated protein 4	254		ALETMAEQTTDVVHS(0.999)PS(0.001)TDTTPGPDTEAALAK	P27546	-0.413342	0.439662	0.592358	0.356882	0.998662	___1	KALETMAEQTTDVVHSPSTDTTPGPDTEAAL	0.2979	-0.61405	0.2753	0.272	-0.5889	0.0913	1.3499	1.0193	0.25475
Pirt	Phosphoinositide-interacting protein	14		ALEVDERS(1)PESK	Q8BFY0	0.267017	0.48943	0.610489	0.31031	0.999935	___1	__MEVLPKALEVDERSPESKDLLPSQTASSL	-2.30548	-2.48675	-2.97485	-2.9329	-2.84093	-2.866	-2.98765	-2.9907	-2.51807
Rps6kc1	Ribosomal protein S6 kinase delta-1	634		ALFTLEDGDS(1)PSQSLDPGESKR	Q8BLK9	1.5848	0.100939	0.420202	0.995939	0.999967	___1	KPEPLKALFTLEDGDSPSQSLDPGESKRESE	-0.2341	0.21085	0.7133	-0.2262	-0.5282	-3.21955	-0.4826	-0.0886	-3.58356
Cdc42bpb	Serine/threonine-protein kinase MRCK beta	481		ALGNS(1)NRDKEIK	Q7TT50	0.918764	0.267227	0.518217	0.57312	1	___1	QTVQSLHGSTRALGNSNRDKEIKRLNEELER	-0.1796	0.37225	-0.5153	-1.4428	-3.65613	-0.3074	-0.5697	0.025	-0.20685
Tmcc1	Transmembrane and coiled-coil domains protein 1	410		ALGVISNFQS(0.048)S(0.952)PK	Q69ZZ6	-0.367758	0.393377	0.570888	0.405191	0.952241	___1	DDGGKALGVISNFQSSPKYGSEEDCSSATSG	0.3305	0.08185	0.6633	0.5282	0.7011	0.3183	0.6262	1.5289	0.65515
Slirp	SRA stem-loop-interacting RNA-binding protein, mitochondrial	104		ALHGAQT(1)S(1)DEER	Q9D8T7	0.175392	0.665267	0.663232	0.177004	1	___1	IHVQAQRAKALHGAQTSDEERFLR_______	-1.4186	-1.39345	-1.7191	-1.3383	-2.324	-1.6874	-1.5016	-1.4158	-1.84755
Slirp	SRA stem-loop-interacting RNA-binding protein, mitochondrial	105		ALHGAQT(1)S(1)DEER	Q9D8T7	1.07044	0.291189	0.528631	0.535824	1	___1	HVQAQRAKALHGAQTSDEERFLR________	3.7523	4.20535	3.8336	3.5812	-0.7974	3.4261	3.5396	3.5019	3.90845
Abcb8	Mitochondrial potassium channel ATP-binding subunit	621		ALIKQPTVLILDEAT(0.978)S(0.022)ALDAESERVVQEALDR	Q9CXJ4	-0.13036	0.901523	0.724221	0.045023	0.978079	___1	RALIKQPTVLILDEATSALDAESERVVQEAL	1.274	1.02705	-0.2965	1.2846	1.8817	1.2564	0.9557	2.3063	-2.89344
Srf	Serum response factor	220		ALIQTCLNSPDS(1)PPRSDPTTDQR	Q9JM73	-0.403475	0.337574	0.549656	0.471631	0.999999	___1	ETGKALIQTCLNSPDSPPRSDPTTDQRMSAT	3.3167	3.48065	2.4759	3.5132	3.8856	3.4288	3.5682	3.3618	3.20975
Ldlrap1	Low density lipoprotein receptor adapter protein 1	14		ALIRS(0.998)PS(0.002)LAK	Q8C142	0.223145	0.757542	0.688724	0.120593	0.9979	___1	__MDALKSAGRALIRSPSLAKQSWAGGRHRK	0.3222	-2.08575	-3.29831	-1.498	-1.5043	-1.9222	-2.3282	-1.761	-2.44888
Ppp1r12c	Protein phosphatase 1 regulatory subunit 12C	403		ALNGVS(0.003)S(0.996)PVSSNPK	Q3UMT1	-1.29702	0.0759234	0.409992	1.11962	0.996491	___1	AEHPAVEPRALNGVSSPVSSNPKSPVLPEEA	-3.60983	-2.54492	-3.41787	-1.296	-2.46062	-0.9551	-1.1711	-1.7032	-3.77713
Scn5a	Sodium channel protein type 5 subunit alpha	510		ALNQLS(0.999)LT(0.001)HGLSR	Q9JJV9	-0.961342	0.0795561	0.410086	1.09933	0.999217	___1	PKSDSEDGPRALNQLSLTHGLSRTSMRPRSS	-0.5034	-0.66925	-0.7877	-0.5936	-0.4733	1.2289	0.4771	0.6376	0.57065
Speg	Striated muscle-specific serine/threonine-protein kinase	334		ALPGPSTQPPAT(0.983)PT(0.552)S(0.465)PHRR	Q62407	0.423848	0.554125	0.632505	0.256392	0.982588	___1	VGKRALPGPSTQPPATPTSPHRRAQEPSLPE	-0.0779	-2.25367	-3.22955	-2.4437	-1.267	-2.59369	-2.85249	-2.81219	-1.69625
Ncor1	Nuclear receptor corepressor 1	1292		ALPRGS(1)PHSDLK	Q60974	1.33943	0.0857509	0.413607	1.06676	0.999961	___1	SAPLEGLICRALPRGSPHSDLKERTVLSGSI	-0.7248	-1.12435	-1.4994	-0.4756	-2.1244	-3.00096	-3.82067	-1.93237	-3.37967
Srrm2	Serine/arginine repetitive matrix protein 2	1592		ALPRHS(1)R	Q8BTI8	0.596597	0.494922	0.612191	0.305463	1	___1	SPEHKIPAPRALPRHSRSGSSSKERGPSPEG	-0.0832	-0.01105	-0.8639	-0.3925	-3.3017	-2.28483	-0.0272	0.5317	-0.02135
Patl1	Protein PAT1 homolog 1	177		ALPRRS(0.968)T(0.13)S(0.902)PIIGSPPVR	Q3TC46	0.405448	0.49434	0.611716	0.305974	0.968443	___2	PEDDRDLSERALPRRSTSPIIGSPPVRAVPI	-1.1146	-1.53295	-0.8243	-0.9158	-1.16	-1.1839	-1.5649	-3.32904	-1.22275
Alpk3	Alpha-protein kinase 3	546		ALPSASTQVPT(1)PPAR	Q924C5	1.18596	0.0975478	0.419826	1.01078	1	___1	QSLGKALPSASTQVPTPPARRRHGTRDSPLQ	1.2018	0.09935	-0.3452	-0.5478	-0.0122	-0.6083	-0.7819	-0.4415	-2.81219
Ddx54	ATP-dependent RNA helicase DDX54	74		ALPSFPTSECVS(1)DVEPDTR	Q8K4L0	0.98258	0.10449	0.420562	0.980924	0.999965	___1	GPGRALPSFPTSECVSDVEPDTREMVRAQNK	-1.366	-1.00915	-0.9238	-1.3115	-0.9032	-3.17797	-2.63359	-2.01681	-2.45031
Myh6	Myosin-6	1021		ALQEAHQQALDDLQAEEDKVNT(1)LTK	Q02566	-1.23834	0.0456643	0.383562	1.34042	0.999933	___1	QQALDDLQAEEDKVNTLTKSKVKLEQQVDDL	3.1979	2.09665	1.0582	2.7447	3.2264	3.8641	4.0516	3.2785	2.97025
Myh7	Myosin-7	1019		ALQEAHQQALDDLQAEEDKVNT(1)LTK	Q91Z83	-1.23834	0.0456643	0.383562	1.34042	0.999933	___1	QQALDDLQAEEDKVNTLTKAKVKLEQQVDDL	3.1979	2.09665	1.0582	2.7447	3.2264	3.8641	4.0516	3.2785	2.97025
Cars1	Cysteine--tRNA ligase, cytoplasmic	390		ALQEGEGDLSIS(0.999)ADRLS(0.001)EK	Q9ER72	0.987465	0.195502	0.474242	0.708849	0.998974	___1	GDQKALQEGEGDLSISADRLSEKRSPNDFAL	-0.2047	-0.50385	-1.2763	-0.8629	-0.789	-3.59325	-0.9792	-2.73059	-0.93955
Cdk4	Cyclin-dependent kinase 4	300		ALQHSYLHKEES(1)DAE	P30285	0.459358	0.283868	0.524148	0.546883	1	___1	SAFRALQHSYLHKEESDAE____________	0.8377	0.89605	0.5822	0.1166	0.4216	0.16	-0.0959	0.1786	1.09485
Braf	Serine/threonine-protein kinase B-raf	454		ALQKS(1)PGPQRER	P28028	0.904897	0.181346	0.466848	0.741491	1	___1	ASLPGSLTNVKALQKSPGPQRERKSSSSSSS	-0.8019	-1.33925	-1.4862	-1.7822	-4.15503	-2.1508	-1.6738	-1.2926	-1.62965
Erg	Transcriptional regulator ERG	222		ALQNS(1)PR	P81270	0.988475	0.382774	0.56919	0.417057	1	___1	LPHLTSDDVDKALQNSPRLMHARNTGGAAFI	-0.0117	-0.01475	-1.1323	-3.57473	0.5412	-3.01167	-3.0468	0.2097	0.63395
Sugp1	SURP and G-patch domain-containing protein 1	483		ALQQHQHGYDS(1)DEEVDSELGTWEHQLR	Q8CH02	0.857785	0.214496	0.485504	0.668581	1	___1	LLWEKALQQHQHGYDSDEEVDSELGTWEHQL	0.1148	-0.28405	0.5243	0.4672	0.0235	-0.6778	-1.2329	-0.4377	-2.57891
Ppip5k1	Inositol hexakisphosphate and diphosphoinositol-pentakisphosphate kinase 1	959		ALQT(0.001)S(0.999)PQPVEGTGLPR	A2ARP1	0.0512057	0.941912	0.733867	0.0259897	0.999068	___1	CPGKASDEPDRALQTSPQPVEGTGLPRRSPL	-2.30143	-0.67445	-0.2136	-0.685	-0.9659	-3.01155	-0.7607	-0.241	-1.02205
Adgre5	CD97 antigen	814		ALRS(0.063)S(0.936)ES(0.001)GM	Q9Z0M6	-0.20674	0.766131	0.689769	0.115697	0.936014	___1	STTGTGTSQTRALRSSESGM___________	-1.223	-2.58225	-1.7522	-1.3393	-3.48791	-0.9605	-2.3361	-1.2642	-0.48645
Tmcc2	Transmembrane and coiled-coil domains protein 2	461		ALS(0.002)GS(0.984)AT(0.014)LVSSPK	Q80W04	0.171075	0.683649	0.669455	0.165167	0.984321	___1	MEDGPPEEAARALSGSATLVSSPKYGSDDEC	-0.4781	-0.32025	-0.6229	-1.1812	-0.2027	-0.5836	-1.1296	-0.5535	-0.21835
Cast	Calpastatin	165		ALS(0.167)RS(0.833)NEQMVSEKPSESK	P51125	0.473342	0.649261	0.657428	0.187581	0.832851	___1	STGSKHAHKEKALSRSNEQMVSEKPSESKTK	1.1744	1.12615	1.4039	1.4017	0.8216	0.9463	2.4301	1.9052	-2.93605
Cast	Calpastatin	163		ALS(0.765)RS(0.235)NEQMVSEKPSESK	P51125	-1.80677	0.168805	0.456858	0.772615	0.765081	___1	TSSTGSKHAHKEKALSRSNEQMVSEKPSESK	-2.34908	-3.63256	-3.50512	-3.23434	-2.1336	-2.83841	-3.09953	1.6777	1.49525
Stard13	StAR-related lipid transfer protein 13	411		ALS(1)IESLSPTDNSNGVNWR	Q923Q2	-0.132342	0.886606	0.718769	0.0522693	0.999997	___1	HIPKDHKPGTFPKALSIESLSPTDNSNGVNW	-2.86338	-0.88485	-3.62026	-1.411	-0.5653	-3.75631	-1.2216	-3.136	-3.85273
Dst	Dystonin	3065		ALS(1)LKPQER	Q91ZU6	-1.44929	0.0116308	0.313932	1.93439	1	___1	EKASAEEEPHRERALSLKPQEREHHMLGFVE	-2.77874	-1.32155	-1.0734	0.1185	-0.6139	-0.5172	-0.4114	-0.1131	-0.11455
Dok3	Docking protein 3	274		ALS(1)LPSLEPPGELR	Q9QZK7	0.244436	0.825867	0.705244	0.08309	0.999999	___1	PELAMSPPCPLPRALSLPSLEPPGELREVAP	1.082	-2.82328	-0.174	0.2786	-3.21903	0.7409	-0.3809	-0.0863	-2.63045
Prrc2b	Protein PRRC2B	415		ALS(1)LSSADSTDAKR	Q7TPM1	0.115767	0.841451	0.709305	0.0749714	0.999988	___1	RSKWNNWDPRRQRALSLSSADSTDAKRTQEE	-1.6209	-1.84215	-2.4578	-2.57557	-1.609	-1.93016	-3.51333	-1.8603	-1.04795
Slc20a2	Sodium-dependent phosphate transporter 2	316		ALS(1)MTHGSAK	Q80UP8	-1.21328	0.270279	0.518592	0.568187	0.999999	___1	TSAGNHPRASYGRALSMTHGSAKSPISNGTF	-0.4499	-1.23245	-1.2536	0.7737	-3.7302	1.0991	1.4058	0.9546	0.90475
Il16	Pro-interleukin-16	930		ALS(1)PDPLLR	O54824	0.187078	0.736051	0.682527	0.133092	1	___1	PESPPPGQRPSTKALSPDPLLRLLTTQSEDT	-0.7735	-2.21035	-2.1413	-2.14307	-1.7453	-1.8885	-1.6232	-0.9851	-2.9876
Tbx2	T-box transcription factor TBX2	704;709		ALS(1)PGRES(1)PK	Q60707	1.74579	0.0581792	0.403438	1.23523	1	___2	VSGLESQRALSPGRESPK_____________	-0.5161	0.05305	-0.2143	-2.51355	-3.46171	-2.86094	-2.79019	-0.1216	-0.08145
Kmt2d	Histone-lysine N-methyltransferase 2D	4789		ALS(1)PVIPIIPR	Q6PDK2	-0.661108	0.123537	0.427435	0.908203	1	___1	PQLGSGRWEQDNRALSPVIPIIPRTGIPVFP	1.0234	0.62465	-0.0806	1.0848	1.2964	1.2546	1.1405	1.3506	0.97465
Tln1	Talin-1	1323		ALS(1)TDPASPNLK	P26039	0.636489	0.319315	0.542657	0.495781	0.999813	___1	ISMSSSKLLLAAKALSTDPASPNLKSQLAAA	-1.1781	-1.14065	-1.7693	-2.0239	-1.1101	-2.86397	-1.4188	-1.1106	-3.46766
Kifc3	Kinesin-like protein KIFC3	86		ALS(1)VDWPGPR	O35231	-1.31975	0.0226813	0.341203	1.64433	1	___1	SRTAARPSLAQCRALSVDWPGPRSPHRLYLT	-3.20375	-3.50967	-2.3804	-2.83921	-1.1056	-1.32	-1.6137	-1.6911	-1.69955
Mast4	Microtubule-associated serine/threonine-protein kinase 4	2549		ALS(1)VTAATGEPK	Q811L6	-0.842675	0.0986449	0.419826	1.00593	0.999979	___1	DPQVPIASGHRGRALSVTAATGEPKGRELAQ	-0.4853	-1.46375	-1.8964	-0.8287	-0.9777	-0.1598	0.0989	-0.5807	-0.18685
Atxn1	Ataxin-1	87		ALSAGLDYS(0.999)PPS(0.001)APR	P54254	-0.224394	0.715868	0.677689	0.145167	0.999251	___1	QGMGLHKALSAGLDYSPPSAPRSVPTANTLP	-2.80788	-2.18411	-1.9427	-3.41368	-1.4248	-2.53934	-1.0147	-1.389	-2.74149
Gigyf2	GRB10-interacting GYF protein 2	26		ALSSGGSIT(0.038)S(0.959)PPLS(0.003)PALPK	Q6Y7W8	0.315898	0.672448	0.665451	0.172341	0.958998	___1	GPEWLRALSSGGSITSPPLSPALPKYKLADY	0.2752	-0.45765	0.1956	-0.4407	0.3205	0.3887	-2.74974	0.7044	-0.09225
Gigyf1	GRB10-interacting GYF protein 1	24		ALSSGGSVAS(1)PPPSPAMPK	Q99MR1	0.177653	0.751946	0.687003	0.123814	0.999926	___1	GPEWLRALSSGGSVASPPPSPAMPKYKLADY	-0.9708	-1.84775	-2.38943	-1.3548	-1.103	-1.7226	-2.75726	-1.7024	-2.84181
Tln1	Talin-1	1328		ALSTDPAS(1)PNLK	P26039	-0.137892	0.710801	0.676203	0.148252	1	___1	SKLLLAAKALSTDPASPNLKSQLAAAARAVT	2.2275	1.79965	1.8754	2.0633	1.865	2.0743	2.1103	2.1506	2.36895
Plekho2	Pleckstrin homology domain-containing family O member 2	233		ALT(1)PDSASSGANPESQEDAETPAKEDSDVK	Q8K124	0.414544	0.573784	0.63729	0.241251	0.999999	___1	AVEDSKETPAGERALTPDSASSGANPESQED	-0.2359	-0.70235	-2.04207	-2.66292	-0.8221	-0.1037	-1.0031	-0.9767	-2.87939
Atxn2	Ataxin-2	710		ALT(1)PSIEAK	O70305	0.144025	0.903723	0.725184	0.0439645	0.999948	___1	AASPTPASPASNRALTPSIEAKDSRLQDQRQ	2.769	0.83985	0.5502	1.7698	1.8364	2.255	-3.0092	2.192	2.40995
Osbpl3	Oxysterol-binding protein-related protein 3	405		ALVHQLS(1)NESR	Q9DBS9	0.098375	0.824124	0.705244	0.0840073	0.999985	___1	EENSRDEGRALVHQLSNESRLSITDSLSEFF	0.9264	0.75405	0.4547	0.5532	0.6957	-0.0187	0.1299	1.1889	1.13105
Arhgef17	Rho guanine nucleotide exchange factor 17	689		ALVS(1)PETPPTPGALRR	Q80U35	0.325531	0.614079	0.645766	0.211776	0.999889	___1	LGAGTEDSLGGRALVSPETPPTPGALRRRRK	-1.6285	-1.04445	-1.3506	-1.1185	-1.0095	-0.9752	-3.21277	-0.9238	-2.76052
Ssh3	Protein phosphatase Slingshot homolog 3	9		ALVTVS(0.009)RS(0.991)PPASGHSTPVGPTQDR	Q8K330	-0.125825	0.777387	0.692928	0.109363	0.9911	___1	_______MALVTVSRSPPASGHSTPVGPTQD	1.7349	0.61055	0.9743	1.6798	1.7481	1.1165	0.8873	1.0476	0.91515
Smn1	Survival motor neuron protein	10		AMGSGGAGS(1)EQEDTVLFR	P97801	0.519422	0.39594	0.571462	0.402371	1	___1	______MAMGSGGAGSEQEDTVLFRRGTGQS	-1.377	-1.46465	-1.0003	-1.1702	-0.9541	-2.1544	-0.8163	-2.85941	-2.84602
Snapin	SNARE-associated protein Snapin	133		AMLDSGVYPPGS(0.922)PS(0.078)K	Q9Z266	1.07695	0.263178	0.517238	0.57975	0.922122	___1	ARRRAMLDSGVYPPGSPSK____________	-0.0553	-0.16395	-0.5909	-0.4589	-0.6558	-3.49845	-3.47508	-0.2179	0.22415
Dbnl	Drebrin-like protein	277		AMS(0.999)T(0.001)TSVTSSQPGK	Q62418	-0.127263	0.89789	0.723252	0.046777	0.999039	___1	APHPREIFKQKERAMSTTSVTSSQPGKLRSP	-3.2011	-0.53485	-1.6495	-0.4544	-3.16221	-0.7731	-4.22036	-0.5396	-0.85765
Retreg3	Reticulophagy regulator 3	26		AMS(1)GSWERDQQVEAAQR	Q9CQV4	-1.65495	0.0854357	0.413607	1.06836	0.999997	___1	PGPASGLAFRGRRAMSGSWERDQQVEAAQRT	0.3366	0.27025	-3.96852	0.227	0.1638	0.5891	0.8507	1.0846	0.29115
Crhr2	Corticotropin-releasing factor receptor 2	392		AMS(1)IPTS(0.004)PT(0.033)RIS(0.956)FHS(0.007)IK	Q60748	0.317151	0.554273	0.632505	0.256276	1	___1	WQDHHALRVPVARAMSIPTSPTRISFHSIKQ	-3.04352	-1.83875	-2.47794	-2.1126	-3.16917	-2.5322	-3.70994	-1.9666	-3.13283
Filip1	Filamin-A-interacting protein 1	979		AMS(1)PVTITTISR	Q9CS72	0.201075	0.623377	0.647699	0.205249	1	___1	KPKSADPTLGPERAMSPVTITTISREKSPEG	2.6631	1.91245	1.937	1.854	1.9819	1.4684	2.1447	2.3062	2.06345
Ugp2	UTP--glucose-1-phosphate uridylyltransferase	13		AMS(1)QDGASQFQEVILQELELSVKK	Q91ZJ5	1.43046	0.142657	0.443779	0.845707	1	___1	___MSRFVQDLSKAMSQDGASQFQEVILQEL	4.3001	4.62305	4.6935	3.351	2.6108	4.0106	4.3563	4.3329	-0.01105
Dst	Dystonin	1381		AMVESQQKS(1)PVK	Q91ZU6	0.469078	0.552363	0.631687	0.257776	1	___1	LQTMTYRAMVESQQKSPVKRRRIQSSADLVI	0.0097	0.26035	-1.0986	-1.1759	-3.19172	-0.0341	0.2117	-0.0435	-0.23805
Atp2a2	Sarcoplasmic/endoplasmic reticulum calcium ATPase 2	473		ANACNS(1)VIK	O55143	-0.381236	0.489617	0.610489	0.310144	1	___1	ELKGLSKIERANACNSVIKQLMKKEFTLEFS	-3.63126	-1.88655	-2.7114	-2.632	-1.89205	-3.1651	-2.85382	-1.8904	-1.73765
CEFIP	Cardiac-enriched FHL2-interacting protein	343		ANCAQEENRS(1)PSGSQSTSGAWGAR	D3Z1D3	0.258819	0.763143	0.689491	0.117394	0.999925	___1	SPYQARANCAQEENRSPSGSQSTSGAWGARD	-2.57083	-0.30315	-0.0056	-0.6181	0.3381	-2.43723	-3.00129	-0.8505	-0.74305
Pcif1	mRNA (2'-O-methyladenosine-N(6)-)-methyltransferase	8		ANENHGS(1)PR	P59114	-0.199034	0.718792	0.678745	0.143397	1	___1	________MANENHGSPREGASLLSHSPGTS	-3.36638	-2.34469	-4.0619	-3.7215	-2.2727	-3.8829	-2.7704	-2.70408	-3.00015
not found		95		ANMHISES(1)QQEFFR		-0.129625	0.802247	0.699915	0.0956921	0.999983	___1	PGLVHQPRANMHISESQQEFFRMLDEKIEKG	0.9161	0.17755	1.2485	0.1469	0.1581	0.9985	1.7726	1.3889	0.99705
Prpf38b	Pre-mRNA-splicing factor 38B	5		ANNS(1)PALTGNSQPQHQAAAAVTQQQQQCGGGGGATKPAVSGK	Q80SY5	0.298408	0.490233	0.610644	0.309598	1	___1	___________MANNSPALTGNSQPQHQAAA	-0.0209	0.40505	0.4007	-0.8291	0.2559	0.1879	-0.2543	0.3763	0.04255
Slc25a3	Phosphate carrier protein, mitochondrial	31		ANPFNAPHLQLVHDGLS(0.01)GPRS(0.99)PPAPPRR	Q8VEM8	0.645886	0.584893	0.639993	0.232923	0.989912	___1	APHLQLVHDGLSGPRSPPAPPRRSRHLAAAA	0.1108	-0.75005	-3.62638	-0.3462	-3.34322	-0.1599	-3.68069	-4.0768	-0.79975
Cdkn1b	Cyclin-dependent kinase inhibitor 1B	178		ANRTEENVSDGS(1)PNAGTVEQTPK	P46414	-1.08586	0.125283	0.430063	0.902106	0.999996	___1	QNKRANRTEENVSDGSPNAGTVEQTPKKPGL	-1.5165	-3.00519	-4.28783	-1.8675	-1.0886	-2.71584	-2.5169	-1.7835	-1.13155
Hecw2	E3 ubiquitin-protein ligase HECW2	48		ANS(1)DTDLVTSESR	Q6I6G8	0.974759	0.30316	0.533729	0.518328	0.999998	___1	AQNSMPENMALQRANSDTDLVTSESRSSLTA	-0.0892	-2.59026	0.0494	-2.74079	-2.97607	-3.50378	-0.995	-0.6251	-0.26795
Myh3	Myosin-3	1367		ANS(1)EVAQWR	P13541	-1.19613	0.0345348	0.373863	1.46174	1	___1	QEGKAELQRALSKANSEVAQWRTKYETDAIQ	3.7564	3.23745	2.8576	3.7508	4.1285	5.3914	5.1428	4.2339	4.23225
Pdpk1	3-phosphoinositide-dependent protein kinase 1	244		ANS(1)FVGTAQYVSPELLTEK	Q9Z2A0	-0.530975	0.183988	0.46693	0.735211	1	___1	TAKVLSPESKQARANSFVGTAQYVSPELLTE	2.1453	2.34055	2.2453	2.4303	2.5254	2.9524	3.0094	3.0825	2.64815
Amotl1	Angiomotin-like protein 1	253		ANS(1)GQAHKDEALK	Q9D4H4	-0.318563	0.481639	0.607222	0.317279	1	___1	QKSRTEGRPTVNRANSGQAHKDEALKELKQG	-3.6513	-2.96845	-3.6395	-3.5169	-2.60067	-3.0193	-2.6088	-3.0805	-3.78095
Pacs2	Phosphofurin acidic cluster sorting protein 2	424		ANS(1)LDNERCPDTR	Q3V3Q7	0.874808	0.168348	0.456707	0.773791	1	___1	LKERQPARPQNERANSLDNERCPDTRSQLQI	-0.0059	0.04745	0.8113	-0.2588	-2.4228	-0.3688	-0.3823	0.1454	-0.25585
Tiam1	T-lymphoma invasion and metastasis-inducing protein 1	231		ANS(1)LGDLYAQK	Q60610	-0.41453	0.554174	0.632505	0.256354	1	___1	TEASPRQLSTCQRANSLGDLYAQKNSGVKAN	-1.0054	-3.96795	-2.0697	-2.0469	-2.3333	-0.5536	-2.17136	-2.081	-2.41275
Adcy6	Adenylate cyclase type 6	573		ANS(1)MEGLMPR	Q01341	-0.677808	0.311232	0.537492	0.506916	1	___1	EEKAMLAKLQRTRANSMEGLMPRWVPDRAFS	-1.1167	-0.61365	-0.746	-0.6744	-1.8078	-0.5861	0.861	0.4437	0.87775
Psmf1	Proteasome inhibitor PI31 subunit	153		ANS(1)PPREFPPATAR	Q8BHL8	-1.02821	0.147382	0.446791	0.831555	1	___1	IITPIHEQWEKARANSPPREFPPATAREVDP	0.1276	-3.10876	-0.841	-0.4784	-0.1934	-0.0487	-0.4798	-0.6842	0.40945
Prox1	Prospero homeobox protein 1	79		ANS(1)YEDAMMPFPGATIISQLLK	P48437	0.215322	0.846502	0.710284	0.072372	0.999999	___1	GEKSNVLRKLLKRANSYEDAMMPFPGATIIS	-0.4869	-1.16225	-1.1529	1.1288	0.2398	-2.58285	0.4936	-4.01283	-2.16255
Peak1	Inactive tyrosine-protein kinase PEAK1	282		ANTLS(1)PVR	Q69Z38	1.55416	0.167582	0.456549	0.775773	0.999998	___1	MRGQPRFANFRANTLSPVRFFVSKKWNTIPL	1.5682	0.34685	0.7694	-3.32033	-2.98726	0.4529	0.4163	0.4731	1.00925
Sgta	Small glutamine-rich tetratricopeptide repeat-containing protein alpha	82		APDRT(1)PPSEEDSAEAER	Q8BJU0	-1.48826	0.177082	0.464051	0.751825	0.999999	___1	SSKQEMPQDPRAPDRTPPSEEDSAEAERLKT	2.3928	-3.02384	2.0343	2.0578	1.5746	2.5119	1.6665	1.9136	2.01165
CEFIP	Cardiac-enriched FHL2-interacting protein	221		APGEQES(1)PKNPEIASHSSDSLLR	D3Z1D3	0.161059	0.804732	0.700154	0.0943485	1	___1	HQGSHQSGRAPGEQESPKNPEIASHSSDSLL	0.4011	-0.64725	-0.3075	-2.3284	-0.1657	0.3217	-0.4178	0.1348	0.38175
Aspscr1	Tether containing UBX domain for GLUT4	193		APGS(0.997)PVS(0.003)SLSADQASSSTLLPLNSGEFSR	Q8VBT9	-0.238625	0.793895	0.696664	0.100237	0.99718	___1	AGKQESIAVRSKAPGSPVSSLSADQASSSTL	0.2649	0.83045	0.7388	1.6537	1.4783	1.9373	-2.4514	1.1824	1.29975
Tns2	Tensin-2	811		APHSCGS(1)PSEGR	Q8CGB6	0.0193627	0.980584	0.73965	0.00851505	0.999597	___1	PSYCPAYGRAPHSCGSPSEGRGYPSPGAHSP	-1.123	-1.19105	-2.2024	-1.0197	-0.2373	-0.7246	-3.3348	-3.12633	-0.70635
Perm1	PGC-1 and ERR-induced regulator in muscle protein 1	159		APHSPES(1)PGHSDNPQSSPDSLEASPR	Q149B8	-1.12892	0.558398	0.63412	0.253056	0.999998	___1	GPAPSSPSKAPHSPESPGHSDNPQSSPDSLE	2.6927	-4.07711	-3.33383	2.2521	-2.56494	3.0117	-3.09598	0.9684	-3.23427
Perm1	PGC-1 and ERR-induced regulator in muscle protein 1	159		APHSPES(1)PGHSDNPQSSPDSLEASPR	Q149B8	0.54274	0.535596	0.626711	0.271162	0.999998	___2	GPAPSSPSKAPHSPESPGHSDNPQSSPDSLE	-0.2252	0.92905	1.4437	1.0244	1.5866	0.6317	0.1061	-2.59959	0.28945
Perm1	PGC-1 and ERR-induced regulator in muscle protein 1	176		APHSPESPGHSDNPQSSPDSLEAS(1)PR	Q149B8	0.140327	0.886756	0.718769	0.0521959	0.999995	___1	GHSDNPQSSPDSLEASPRNPGRKKRRAVGAK	0.515	-1.00765	-2.94436	-0.9617	-0.0986	-2.87211	-3.30143	-0.1995	-0.28265
Srrm1	Serine/arginine repetitive matrix protein 1	260		APKPEPVPEPKEPS(1)PEK	Q52KI8	-0.552742	0.420113	0.583874	0.376634	1	___1	LKAPKPEPVPEPKEPSPEKNSKKEKEKTRPR	0.973	1.04495	1.9461	3.8565	0.8726	1.2791	2.229	1.7002	1.30715
Trappc12	Trafficking protein particle complex subunit 12	338		APLDVPES(1)PKPFSQIQAVFAGSDDPFATALSMSEMDRR	Q8K2L8	-0.27866	0.798947	0.698594	0.0974821	0.999994	___1	RSESGVSRAPLDVPESPKPFSQIQAVFAGSD	1.2754	0.73235	0.4228	2.1568	1.6696	1.404	2.3797	1.878	-2.95504
Mycbp2	E3 ubiquitin-protein ligase MYCBP2	3057		APLKDEQEMRAS(1)PK	Q7TPH6	0.490339	0.463869	0.60051	0.333605	1	___1	SIGKAPLKDEQEMRASPKISRKCANRHTRPK	-0.1772	-2.66877	-1.095	-0.8507	-1.599	-1.5678	-2.53388	-1.4092	-2.86341
Ccdc9b	Coiled-coil domain-containing protein 9B	146		APLSPGVTTTLT(1)DDEDAADAPGTFSMGHR	A3KGF9	1.51638	0.162823	0.454854	0.788283	0.99996	___1	NWARAPLSPGVTTTLTDDEDAADAPGTFSMG	0.5763	-0.16425	-0.3541	-0.2017	-0.1875	-3.19679	-3.46494	0.8981	-2.82953
Nes	Nestin	1837		APLVGS(1)PVHLGPSQPLK	Q6P5H2	-0.586225	0.371242	0.565057	0.430343	1	___1	IPLQEQGTLKAPLVGSPVHLGPSQPLKFTLS	0.1444	-0.28335	0.8076	2.1176	-0.6509	0.3795	1.4909	1.227	0.29055
Speg	Striated muscle-specific serine/threonine-protein kinase	19		APPS(1)PGVPPKR	Q62407	0.340758	0.537028	0.626711	0.270003	1	___1	ARGTRGEDAGTRAPPSPGVPPKRAKVGAGRG	0.2198	-0.83495	-1.7623	-1.5256	-1.0034	-0.6217	-1.4048	-1.7838	-0.46015
Lrrk1	Leucine-rich repeat serine/threonine-protein kinase 1	669		APQLAHS(0.602)EAT(0.398)IR	Q3UHC2	-0.0399206	0.943958	0.734167	0.0250473	0.601777	___1	LLEILQTGKAPQLAHSEATIRTTKWELQRPA	-0.7712	-0.96135	-1.2713	-0.7603	-2.64643	-0.3019	-0.6179	-0.9754	-0.46625
Cxadr	Coxsackievirus and adenovirus receptor homolog	332		APQS(1)PTLAPAK	P97792	-0.275325	0.591558	0.640355	0.228003	0.999823	___1	QYNQVPSEDFERAPQSPTLAPAKVAAPNLSR	0.8654	1.41675	1.0991	1.2884	2.2559	1.5966	0.6526	0.576	2.04495
Srrm1	Serine/arginine repetitive matrix protein 1	714		APQTSS(1)PPPVR	Q52KI8	0.299975	0.572077	0.637163	0.242546	0.999787	___1	KRHSPSPRPRAPQTSSPPPVRRGASASPQGR	1.851	0.98505	1.831	0.923	-0.005	1.6524	1.6632	1.8866	1.41405
Gpsm1	G-protein-signaling modulator 1	490		APS(0.999)S(0.001)DEECFFDLLSK	Q6IR34	-1.75275	0.0906597	0.416756	1.04259	0.999325	___1	DVRVQVPRTGIPRAPSSDEECFFDLLSKFQS	-0.4382	-3.64125	-3.87242	-0.0393	-0.1397	-2.82214	-0.2984	0.097	-2.18471
Micall1	MICAL-like protein 1	496		APS(1)AS(1)PLAIHASR	Q8BGT6	0.845042	0.13035	0.432561	0.884889	1	___1	SPKTKKRPAPRAPSASPLAIHASRLSHSEPP	3.6826	1.77805	2.0087	2.2709	1.6761	1.6577	1.1058	1.3882	1.76975
Aifm1	Apoptosis-inducing factor 1, mitochondrial	129		APS(1)HVPFLLIGGGTAAFAAAR	Q9Z0X1	-0.411092	0.714571	0.677032	0.145954	1	___1	ASATEGGSVPQIRAPSHVPFLLIGGGTAAFA	-0.0986	-3.73705	-2.3532	0.2412	-0.078	-3.45594	-2.90193	-0.4305	-3.28596
Sec16a	Protein transport protein Sec16A	2101		APS(1)LTSDSEGKKPAQAVK	E9QAT4	0.293603	0.685142	0.669755	0.16422	0.999905	___1	SPVWDLGSSSLTRAPSLTSDSEGKKPAQAVK	0.1052	-0.38595	-0.5945	-2.89927	-0.5066	0.2281	-0.6506	-0.1769	0.49315
Ankrd17	Ankyrin repeat domain-containing protein 17	2401		APS(1)PAPSSVPLGSEKPSSVSQDR	Q99NH0	-0.0923083	0.827026	0.705244	0.082481	0.999997	___1	NESPAQSVSSGVRAPSPAPSSVPLGSEKPSS	1.8264	1.26215	0.8124	1.3894	1.6207	1.1413	1.0815	1.2183	1.90455
Arid1b	AT-rich interactive domain-containing protein 1B	1550		APS(1)PASFQR	E9Q4N7	-0.0536998	0.929644	0.73125	0.0316833	1	___1	YQTPPSLPNHISRAPSPASFQRSLESRMSPS	-0.7928	-1.53135	-1.646	-0.7275	-3.10955	-0.8276	-1.162	-1.1445	-0.64695
Eif4enif1	Eukaryotic translation initiation factor 4E transporter	563		APS(1)PPMSQVFR	Q9EST3	0.644925	0.196225	0.475192	0.707245	1	___1	GSLEATASLLSQRAPSPPMSQVFRTQAASAD	0.0075	-0.59025	-0.526	-0.9461	-0.2953	-0.6566	-1.813	-0.7262	-1.64985
Mier1	Mesoderm induction early response protein 1	376		APS(1)PPPTASNSSNSQSEKEDGAVSSR	Q5UAK0	0.842052	0.0835438	0.412443	1.07809	1	___1	RLLDESESAASSRAPSPPPTASNSSNSQSEK	-2.0189	-1.79345	-2.2058	-2.83876	-2.61454	-2.94047	-3.51452	-1.9729	-3.20743
Speg	Striated muscle-specific serine/threonine-protein kinase	531		APS(1)PREPGEPPLFS(0.007)RPS(0.089)T(0.904)PK	Q62407	-0.344742	0.3797	0.568612	0.420559	1	___1	VRSHESLRATLQRAPSPREPGEPPLFSRPST	1.761	1.14835	1.0402	1.7487	1.491	1.9316	1.6924	1.6017	1.50215
Speg	Striated muscle-specific serine/threonine-protein kinase	531		APS(1)PREPGEPPLFS(0.007)RPS(0.089)T(0.904)PK	Q62407	-0.399858	0.412729	0.580779	0.384335	1	___2	VRSHESLRATLQRAPSPREPGEPPLFSRPST	1.9011	1.39775	1.9487	3.0164	2.5466	2.0526	1.9755	2.0964	1.20675
Wipf3	WAS/WASL-interacting protein family member 3	144		APS(1)PRLPIK	P0C7L0	-0.241808	0.605612	0.643606	0.217806	1	___1	VSGGKSGQGPGSRAPSPRLPIKAISGPLPAP	0.0361	-1.32375	-1.7227	-0.6657	-0.8465	-0.5928	-0.7862	-0.8137	-0.86495
Pds5b	Sister chromatid cohesion protein PDS5 homolog B	1381		APS(1)PSQPPKK	Q4VA53	0.0504523	0.954531	0.735264	0.0202099	0.999847	___1	QSTPQKGRGRPSKAPSPSQPPKKIRVGRSKQ	-0.3606	-3.25008	-2.343	-3.70888	-3.60154	-0.8785	-1.49	-1.6136	-0.91755
Ctnnd1	Catenin delta-1	252		APS(1)RQDVYGPQPQVR	P30999	-0.462603	0.453787	0.597589	0.343148	0.999907	___1	IEERYRPSMEGYRAPSRQDVYGPQPQVRVGG	-3.31458	-2.60239	-3.03423	-2.77694	-1.4531	-1.3228	-3.44971	-2.6236	-3.50063
Cryab	Alpha-crystallin B chain	59		APS(1)WIDTGLSEMR	P23927	0.022825	0.959859	0.736327	0.0177928	1	___1	LSPFYLRPPSFLRAPSWIDTGLSEMRLEKDR	3.4898	3.07495	3.2259	2.6956	2.8261	3.8135	4.01	3.0898	3.00935
Des	Desmin	81		APS(1)YGAGELLDFSLADAVNQEFLATR	P31001	1.16804	0.374175	0.565491	0.426925	1	___1	LGSLRSSRLGTTRAPSYGAGELLDFSLADAV	1.692	1.24225	2.868	1.5079	1.8041	1.8317	1.9591	1.5588	-4.06535
Chmp3	Charged multivesicular body protein 3	200		APSKVTDALPEPEPAGAMAAS(1)EEGEEEEDEEDLEAMQSR	Q9CQ10	1.86409	0.0658246	0.406697	1.18161	1	___1	TDALPEPEPAGAMAASEEGEEEEDEEDLEAM	0.5677	0.03645	0.7294	-0.4418	-0.1014	-2.85357	-2.65492	0.7084	-3.17413
Ttn	Titin	307		APT(1)PS(1)PVRS(1)VS(1)PAGR	A2ASS6	-0.010532	0.988161	0.740755	0.00517209	1	___1	VRHVRAPTPSPVRSVSPAGRISTSPIRSVKS	-1.5559	-2.82029	-2.1122	-3.06636	-2.92737	-1.9537	-1.7051	-3.09341	-0.16765
Ttn	Titin	307		APT(1)PS(1)PVRS(1)VS(1)PAGR	A2ASS6	0.785325	0.081423	0.410941	1.08925	1	___2	VRHVRAPTPSPVRSVSPAGRISTSPIRSVKS	2.6034	2.06855	2.7706	1.9954	1.4918	1.5733	1.6343	1.2377	2.24065
Ttn	Titin	307		APT(1)PS(1)PVRS(1)VS(1)PAGR	A2ASS6	0.698142	0.158278	0.45254	0.800578	1	___3	VRHVRAPTPSPVRSVSPAGRISTSPIRSVKS	2.8288	3.06165	3.3334	2.7082	2.9672	1.5944	2.0739	1.9378	2.97735
Safb	Scaffold attachment factor B1	366		APTAALS(1)PEPQDSKEDVKK	D3YXK2	-0.548242	0.206492	0.481477	0.685097	1	___1	EATSQELVRAPTAALSPEPQDSKEDVKKFAF	3.0158	2.80225	2.8485	3.9399	2.6988	3.3971	3.4744	3.7509	3.36145
Nkap	NF-kappa-B-activating protein	9		APVS(0.065)GS(0.946)RS(0.987)PEREAS(0.003)GAK	Q9D0F4	0.654814	0.617092	0.646336	0.20965	0.98655	___1	_______MAPVSGSRSPEREASGAKRRSPSR	-3.20213	0.94985	0.4872	-3.0921	-3.09587	-2.99332	0.6363	0.7164	0.36955
Myo9b	Unconventional myosin-IXb	1264		AQDKPES(1)PSGSTQIQR	Q9QY06	0.367617	0.769212	0.690056	0.113954	0.999947	___1	KDKDESSTKAQDKPESPSGSTQIQRYQHPDT	0.5097	-3.33046	1.1514	-3.83601	-2.47865	0.1938	0.0184	0.4354	0.12265
Kmt2d	Histone-lysine N-methyltransferase 2D	2318		AQEPPPAQALAPS(0.997)PPS(0.003)HPDVFR	Q6PDK2	-0.282108	0.498551	0.613305	0.30229	0.996784	___1	GLRAQEPPPAQALAPSPPSHPDVFRSGPYPD	0.2699	-0.23835	-0.3877	-0.2679	0.4337	0.0605	0.349	0.5998	-0.19475
Cap2	Adenylyl cyclase-associated protein 2	300		AQGQIRS(1)PTK	Q9CYT6	0.397703	0.617795	0.646336	0.209156	0.999964	___1	KTYKNPSLRAQGQIRSPTKTHTPSPTSPKSN	-0.1707	-0.42285	0.6099	0.4811	-2.96527	-0.3541	0.7487	0.2425	-0.50645
Hspb1	Heat shock protein beta-1	206		AQIGGPEAGKSEQS(1)GAK	P14602	-0.601527	0.36325	0.559956	0.439794	0.999999	___1	ARAQIGGPEAGKSEQSGAK____________	-2.85305	-0.83315	-3.22533	-2.1789	-2.59575	-0.8812	-2.13129	-1.2106	-1.21615
Rtn4	Reticulon-4	488		AQIITEKT(0.946)S(0.054)PK	Q99P72	0.588459	0.43225	0.590336	0.364265	0.945981	___1	EKKIEERKAQIITEKTSPKTSNPFLVAIHDS	-0.4628	-1.78925	-3.0011	-1.3183	-3.39137	-2.89766	-1.454	-3.37177	-1.60395
Sh3pxd2a	SH3 and PX domain-containing protein 2A	420		AQIS(0.003)S(0.997)PNLR	O89032	0.753568	0.372807	0.56517	0.428516	0.997082	___1	SPAVARIAPQRAQISSPNLRTRPPPRRESSL	1.3917	0.19225	0.7868	0.4	-0.4371	0.4168	-2.56046	0.9308	1.47005
Apobec2	C->U-editing enzyme APOBEC-2	15		AQKEEAAEAAAPAS(1)QNGDDLENLEDPEKLK	Q9WV35	0.493498	0.568828	0.636692	0.245019	1	___1	_MAQKEEAAEAAAPASQNGDDLENLEDPEKL	-3.073	-0.98595	-0.3517	-0.5445	-1.1332	-1.09	-3.83728	-2.56845	-2.60885
Plec	Plectin	1443		AQLEPVAS(1)PAKKPK	Q9QXS1	-1.2635	0.0149739	0.321808	1.82466	1	___1	ELQLITYKAQLEPVASPAKKPKVQSGSESVI	-3.70584	-2.72624	-3.09645	-2.3014	-2.42929	-1.4097	-1.5761	-1.6653	-2.09426
Ncor1	Nuclear receptor corepressor 1	1481		AQLS(1)PGLYDDSSAR	Q60974	0.0173417	0.964841	0.736583	0.0155441	1	___1	SVLRSTLHEAPKAQLSPGLYDDSSARRTPVS	-0.2766	-0.71915	-0.5206	-0.6665	-0.0517	-0.8297	-0.8281	-0.4233	-0.33745
Vcl	Vinculin	600		AQMQEAMTQEVSDVFS(0.944)DT(0.044)T(0.01)T(0.002)PIK	Q64727	0.179392	0.842212	0.709472	0.0745784	0.944446	___1	AQMQEAMTQEVSDVFSDTTTPIKLLAVAATA	-3.35872	-1.40625	-0.695	-0.7956	-3.21779	-3.29319	-0.9951	-0.478	-3.2166
Iqsec2	IQ motif and SEC7 domain-containing protein 2	402		AQNPAYFEGKPAS(1)LDEGAMAGAR	Q5DU25	-0.219087	0.819655	0.70488	0.0863689	1	___1	YEKAQNPAYFEGKPASLDEGAMAGARSHRLE	-1.2507	-0.83785	-3.25607	-1.3768	-3.89326	-1.0732	-0.103	-2.9039	-0.02455
Rbl2	Retinoblastoma-like protein 2	37		AQPAGS(1)PSHQIQQR	Q64700	-0.13014	0.840369	0.709118	0.0755299	0.999661	___1	EEEDGDAADRAQPAGSPSHQIQQRFEELCSR	-1.8006	-1.23465	-2.92659	-1.717	-2.50201	-1.5628	-0.7381	-1.3239	-3.29903
Synj1	Synaptojanin-1	1350		AQPSVQIS(0.998)PVLT(0.002)PDPK	Q8CHC4	0.91175	0.154349	0.451123	0.811496	0.998053	___1	LSVLAVSKAQPSVQISPVLTPDPKMLIQLPS	-0.7697	-1.99125	-0.9252	-1.3769	-3.46206	-2.74728	-1.5576	-1.3002	-2.39876
Perm1	PGC-1 and ERR-induced regulator in muscle protein 1	238		AQQDKPQPDS(0.002)T(0.025)S(0.973)PEQMAR	Q149B8	0.241808	0.709429	0.675459	0.149091	0.973332	___1	LMAKAQQDKPQPDSTSPEQMAREESGLDLST	-0.9264	-0.44365	0.1274	-0.466	-2.5434	-0.8084	0.3656	-0.4497	-0.03425
Nucb1	Nucleobindin-1	368		AQRLS(1)QETEALGR	Q02819	1.00721	0.067295	0.406697	1.17202	1	___1	LAAREAELNARAQRLSQETEALGRSQDRLEA	3.4986	2.00325	2.7395	1.7223	1.8509	0.8094	1.6697	2.3821	2.00505
Srrm2	Serine/arginine repetitive matrix protein 2	1576;1577		AQS(0.001)GT(0.048)DS(0.953)S(0.998)PEHKIPAPR	Q8BTI8	0.605347	0.458221	0.598402	0.338925	0.998495	___2	DKPRVLQRAQSGTDSSPEHKIPAPRALPRHS	-2.60677	-1.32545	-0.4795	-1.0498	-0.9699	-3.94496	-2.98739	-2.44671	-1.05675
Usp40	Ubiquitin carboxyl-terminal hydrolase 40	1207		AQS(0.998)S(0.002)DLFSNAGVPAR	Q8BWR4	0.291646	0.730926	0.681363	0.136126	0.998047	___1	LALEKKKSREVHRAQSSDLFSNAGVPARFRG	-3.56418	-0.44455	-0.6575	-0.6648	-3.13651	-1.1009	-2.1139	-2.91067	-1.15555
Hdac4	Histone deacetylase 4	629		AQS(0.999)S(0.001)PASATFPMSVQEPPTKPR	Q6NZM9	-0.140698	0.864959	0.713897	0.0630044	0.999307	___1	IPVSFGSHRPLSRAQSSPASATFPMSVQEPP	-0.1315	-0.58935	-0.6991	-0.3559	-0.1922	0.48	0.9421	0.2755	-3.14521
Atp5f1d	ATP synthase subunit delta, mitochondrial	139		AQS(1)ELSGAADEAAR	Q9D3D9	-0.237075	0.576744	0.638199	0.239017	1	___1	MLDLGAARANLEKAQSELSGAADEAARAEIQ	-0.721	-0.90845	-0.9036	-1.2215	-0.9192	-0.5812	-0.6396	0.0563	-0.33845
Itsn1	Intersectin-1	203		AQS(1)FDVASAPPAAEWAVPQSSR	Q9Z0R4	0.196525	0.749107	0.686704	0.125456	1	___1	SGPGSQLNTKLQKAQSFDVASAPPAAEWAVP	0.0808	0.40805	0.3654	0.0668	0.4578	0.34	0.3168	1.1183	-1.77035
Kank2	KN motif and ankyrin repeat domain-containing protein 2	358		AQS(1)LEPYGTGLK	Q8BX02	0.395313	0.682837	0.669455	0.165683	1	___1	VAASTAAGALAQRAQSLEPYGTGLKALTTSG	-0.4156	0.00815	-0.3192	0.3172	-2.4884	1.069	0.4202	0.052	-3.19518
Psmd11	26S proteasome non-ATPase regulatory subunit 11	14		AQS(1)LLSTDR	Q8BG32	-1.13443	0.046231	0.383562	1.33507	1	___1	__MAAAAVVEFQRAQSLLSTDREASIDILHS	0.7704	1.05505	-0.6877	1.4493	1.0059	1.9759	1.754	1.8705	1.02645
Synpo2	Synaptopodin-2	895		AQS(1)PT(0.001)PS(0.999)LPASWK	Q91YE8	0.364308	0.40126	0.574239	0.396575	1	___1	VVDSDTVQAHTVRAQSPTPSLPASWKYSSNV	1.8068	1.24835	2.2422	1.605	1.3812	1.9031	1.4373	1.1823	0.89995
Synpo2	Synaptopodin-2	895;899		AQS(1)PT(0.001)PS(0.999)LPASWK	Q91YE8	1.62569	0.0991459	0.419826	1.00373	1	___2	VVDSDTVQAHTVRAQSPTPSLPASWKYSSNV	0.1797	0.40025	1.6316	0.3614	0.5975	-0.8179	-1.3901	-0.3196	-3.76233
Rabep1	Rab GTPase-binding effector protein 1	407		AQS(1)TDS(1)LGTSSSLQSK	O35551	-0.0194083	0.961177	0.736327	0.0171965	0.999983	___1	KSDNDMFKDGLRRAQSTDSLGTSSSLQSKAL	0.3775	0.23895	0.5788	0.0849	0.3984	-0.0047	0.4364	0.6987	0.89325
Map3k2	Mitogen-activated protein kinase kinase kinase 2	239		AQS(1)YPDNHQEFTDYDNPIFEK	Q61083	0.898987	0.236705	0.500663	0.625793	1	___1	LDGESYPKSRMPRAQSYPDNHQEFTDYDNPI	-0.9549	0.15985	0.3919	-0.3211	-0.3442	-0.3071	-3.30697	-0.6357	-1.28515
Synpo2l	Synaptopodin 2-like protein	443		AQSAPPEAAVLPLSPLSVPAVS(0.981)PT(0.018)PFFPDGGAPIPAPSIFNR	Q8BWB1	1.68227	0.155093	0.451123	0.809407	0.981437	___1	EAAVLPLSPLSVPAVSPTPFFPDGGAPIPAP	-3.11715	0.33975	2.294	-0.7089	-0.7489	-2.3974	-3.1386	-0.9562	-3.1104
Atp5f1d	ATP synthase subunit delta, mitochondrial	142		AQSELS(1)GAADEAAR	Q9D3D9	-0.475251	0.503554	0.613738	0.297954	0.999998	___1	LGAARANLEKAQSELSGAADEAARAEIQIRI	-0.9286	-1.20815	-3.32009	-3.02181	-0.6918	-1.3361	-1.2544	-0.8845	-0.87355
Rabep1	Rab GTPase-binding effector protein 1	410		AQSTDS(1)LGTSSSLQSK	O35551	-0.41834	0.409331	0.578457	0.387926	0.999999	___1	NDMFKDGLRRAQSTDSLGTSSSLQSKALGYN	-2.5232	-1.44135	-0.4982	-1.2566	-1.1273	-1.2191	-1.1659	-1.0776	-0.56895
Rabep1	Rab GTPase-binding effector protein 1	407;410		AQSTDS(1)LGTSSSLQSK	O35551	1.08537	0.17239	0.458876	0.763488	0.999999	___2	NDMFKDGLRRAQSTDSLGTSSSLQSKALGYN	-1.1251	0.76705	0.851	-0.8031	-0.0433	-2.1813	-2.228	-0.7854	0.51475
Sptbn1	Spectrin beta chain, non-erythrocytic 1	2327		AQT(1)LPTSVVTITSESSPGKR	Q62261	0.0720998	0.917214	0.7284	0.0375291	0.999985	___1	TSASTQSTPASSRAQTLPTSVVTITSESSPG	0.0717	-0.62155	-1.0098	0.4279	0.1701	-0.101	-0.4895	-2.66485	-0.89455
Trip12	E3 ubiquitin-protein ligase TRIP12	1460		AQTAPTKT(0.033)S(0.967)PR	G5E870	1.26167	0.293207	0.52928	0.532825	0.967336	___1	VGGKRGRAQTAPTKTSPRNAKKHDELWHDGV	1.0214	0.46585	-0.4088	-3.32209	-3.9443	0.2926	0.3974	0.8589	0.30435
Sptbn1	Spectrin beta chain, non-erythrocytic 1	2340		AQTLPTSVVTITSES(0.008)S(0.992)PGKREK	Q62261	1.27942	0.368626	0.563099	0.433414	0.992024	___1	AQTLPTSVVTITSESSPGKREKDKEKDKEKR	1.1683	1.57065	1.5125	-3.66615	1.8125	-2.80215	2.1813	1.2788	2.02205
Sptbn1	Spectrin beta chain, non-erythrocytic 1	2339		AQTLPTSVVTITSES(0.891)S(0.109)PGKR	Q62261	0.418744	0.583252	0.639993	0.234143	0.890714	___1	RAQTLPTSVVTITSESSPGKREKDKEKDKEK	-2.88933	-1.15335	-0.2069	-0.8843	-2.52349	-2.68869	-2.96849	-1.1611	-0.78555
Phb2	Prohibitin-2	161		AQVS(1)LLIR	O35129	-0.326067	0.534254	0.626681	0.272252	1	___1	AKFNASQLITQRAQVSLLIRRELTERAKDFS	-1.5454	-2.41705	-3.064	-1.6274	-1.4591	-2.3037	-2.6005	-1.4442	-2.6616
Rnf34	E3 ubiquitin-protein ligase RNF34	258		ARAS(0.999)LS(0.001)DLSSLEEVEGMSVR	Q99KR6	0.006875	0.985959	0.740752	0.00614094	0.998976	___1	EEEQNPGLSKKKARASLSDLSSLEEVEGMSV	-0.291	-0.69125	-0.8333	-0.5631	-0.9379	-0.5309	-0.866	-0.1725	-0.60195
Wdr7	WD repeat-containing protein 7	935		ARDS(1)PPPSSNIVQGQIK	Q920I9	-0.601867	0.509264	0.61626	0.293057	1	___1	RPPRPGTPDLSKARDSPPPSSNIVQGQIKQA	-2.79981	0.10705	-0.5407	0.2381	-0.2065	-3.06298	0.1627	-0.4744	0.48735
Plcg1	1-phosphatidylinositol 4,5-bisphosphate phosphodiesterase gamma-1	1248		AREGS(1)FEAR	Q62077	0.917692	0.348816	0.555212	0.457403	1	___1	SDASSQLFHVRAREGSFEARYQQPFEDFRIS	3.2985	3.87975	3.6985	3.0169	-0.7805	3.3088	3.5413	3.9325	3.22835
Ugp2	UTP--glucose-1-phosphate uridylyltransferase	103		ARGLPDNIS(0.072)S(0.928)VLNK	Q91ZJ5	-0.0922538	0.873808	0.716509	0.0585838	0.92804	___1	PYEKIKARGLPDNISSVLNKLVVVKLNGGLG	-2.12544	-0.30135	-0.4326	-0.7176	0.1786	-0.5332	-1.4796	-1.423	-1.19045
Wnk2	Serine/threonine-protein kinase WNK2	107		ARGRPAAPAPAAPAAPPGS(0.982)PS(0.018)VPSDPGPER	Q3UH66	-1.313	0.0718197	0.406845	1.14376	0.981694	___1	RPAAPAPAAPAAPPGSPSVPSDPGPERAGTQ	-1.3772	-2.52258	-3.70326	-1.86251	-2.52652	-0.8752	-0.6745	-0.2261	-1.16325
Rbm20	RNA-binding protein 20	1049		ARGS(1)PEDGSHEASPLEGK	Q3UQS8	-0.0689917	0.867957	0.7147	0.0615017	1	___1	ARQSSPFLDDCKARGSPEDGSHEASPLEGKA	0.9648	1.39185	1.2514	0.7346	0.9578	1.1022	1.6336	1.7524	1.44945
Rbm20	RNA-binding protein 20	1049;1065		ARGS(1)PEDGSHEASPLEGK	Q3UQS8	-1.4965	0.0739489	0.409058	1.13107	1	___2	ARQSSPFLDDCKARGSPEDGSHEASPLEGKA	-3.79436	-1.09165	-2.79256	-0.3946	-0.5914	-0.8721	-3.13248	-0.5915	-0.79605
Lcp1	Plastin-2	5		ARGS(1)VSDEEMMELR	Q61233	-0.654592	0.385788	0.569599	0.413651	0.999999	___1	___________MARGSVSDEEMMELREAFAK	-0.7662	-0.09175	1.3774	0.0363	0.0556	-0.3281	1.6898	2.3584	1.15445
Bud13	BUD13 homolog	157;161		ARHDT(1)PDT(0.244)S(0.756)PPRK	Q8R149	0.273322	0.610636	0.644351	0.214218	0.999993	___2	HDTPDPSPPRKARHDTPDTSPPRKARHDTPD	-1.83316	-2.4605	-1.5387	-1.5717	-3.16432	-2.88047	-1.9987	-2.3686	-1.32085
Mdh1	Malate dehydrogenase, cytoplasmic	242		ARKLS(0.087)S(0.913)AMSAAK	P14152	0.787802	0.387707	0.569725	0.411496	0.912904	___1	VQQRGAAVIKARKLSSAMSAAKAIADHIRDI	0.9928	-0.02085	-0.928	-0.0291	-0.9608	1.0167	-0.8463	-0.3616	-3.45781
not found		156		ARLLPEGEETVES(1)DDDKDER		0.990788	0.272502	0.519887	0.564631	1	___1	AKKARLLPEGEETVESDDDKDERASKIRRVE	2.1765	2.38155	1.7449	2.0766	2.2775	-1.97398	1.5804	1.3583	1.34235
Washc2	WASH complex subunit 2	388		ARPAQAPVSEELPPS(1)PKPGK	Q6PGL7	0.462462	0.568722	0.636692	0.2451	1	___1	RARPAQAPVSEELPPSPKPGKKIPAGAVSVL	0.6872	-0.53485	-0.2475	-3.14952	-0.2352	0.2684	0.1209	-0.5596	0.58995
Pygm	Glycogen phosphorylase, muscle form	204		ARPEFTLPVHFY(1)GR	Q9WUB3	-0.986445	0.0561408	0.397853	1.25072	1	___1	PWEKARPEFTLPVHFYGRVEHTSQGAKWVDT	-2.96415	-3.5608	-3.10649	-3.1533	-2.19036	-2.29525	-2.42205	-1.7946	-1.48865
Smtn	Smoothelin	641		ARPGES(0.039)RS(0.961)NVATETTTR	Q921U8	-1.10402	0.0700596	0.406845	1.15453	0.960918	___1	ERRLREARARPGESRSNVATETTTRHSQRAA	-2.95734	-2.85531	-2.47589	-0.9456	-2.3334	-0.497	-1.4296	-2.15699	-2.5904
Necap2	Adaptin ear-binding coat-associated protein 2	180		ARPT(0.81)S(0.19)AGGLSLLPPPPGGK	Q9D1J1	1.27982	0.338825	0.550072	0.470025	0.809686	___1	MRKKEGAAGTPRARPTSAGGLSLLPPPPGGK	3.1806	2.76165	2.7221	2.5213	2.5147	2.6869	-3.42058	2.7334	2.61405
Eif4b	Eukaryotic translation initiation factor 4B	207		ARPTT(0.001)DS(0.998)FDDYPPR	Q8BGD9	0.438229	0.651636	0.658362	0.185995	0.998318	___1	SDKTDTDWRARPTTDSFDDYPPRRGDDSFGD	-0.9641	0.74995	-0.1034	-0.1379	-0.6287	-3.83312	0.5538	0.1134	0.66805
Rbm20	RNA-binding protein 20	1037		ARQS(0.793)S(0.207)PFLDDCK	Q3UQS8	-1.03938	0.27507	0.519887	0.560556	0.792723	___1	QQMSSPQPADERARQSSPFLDDCKARGSPED	-2.93905	-0.63285	-2.90645	-2.7176	-2.54975	0.1096	0.0574	-2.00239	0.38235
Epha2	Ephrin type-A receptor 2	571		ARQS(0.966)S(0.034)EDVRFSK	Q03145	1.18996	0.0825385	0.411248	1.08334	0.966086	___1	GLFIHRRRRNLRARQSSEDVRFSKSEQLKPL	-0.5132	-1.63155	-1.489	-1.7925	-2.81249	-0.7395	-2.86197	-3.30624	-2.89455
Tab3	TGF-beta-activated kinase 1 and MAP3K7-binding protein 3	649		ARRIS(1)VTSK	Q571K4	0.0981003	0.861957	0.713183	0.0645143	0.999925	___1	DSSDSCAIERKARRISVTSKAPVDIHDAQAA	-1.8228	-2.72392	-3.2003	-1.4931	-3.2787	-2.296	-3.31474	-2.4245	-3.27561
Tor1aip1	Torsin-1A-interacting protein 1	253		ARS(0.015)S(0.964)DS(0.021)LESR	Q921T2	-0.31204	0.462889	0.60051	0.334523	0.964205	___1	DLESSYSDITIRARSSDSLESRDEATPAAGN	-2.6814	-2.73505	-2.9241	-2.1718	-2.00209	-3.20185	-2.4533	-2.71308	-2.26675
Prkaa2	5'-AMP-activated protein kinase catalytic subunit alpha-2	501		ARS(0.186)S(0.814)FDSSTAENHSLSGSLTGSLTGSTLSSASPR	Q8BRK8	1.86005	0.0837823	0.412443	1.07685	0.814152	___1	PQRSCSAAGLHRARSSFDSSTAENHSLSGSL	0.4147	0.25565	-0.3294	-0.2855	0	-3.4187	-3.3257	-0.0115	-3.43701
Shroom4	Protein Shroom4	658		ARS(0.199)S(0.801)ECLSQASESSK	Q1W617	-1.43284	0.0705211	0.406845	1.15168	0.800949	___1	GDKVFNKSMILRARSSECLSQASESSKARGG	-2.64882	-2.08724	-3.43965	-3.2316	-2.26693	-0.553	-0.4828	-0.6614	-0.55865
Sh2b3	SH2B adapter protein 3	103		ARS(0.294)S(0.706)EDLGPRPACALQHLR	O09039	-1.45652	0.161147	0.454661	0.792777	0.70599	___1	RATAPPRPALPKARSSEDLGPRPACALQHLR	-3.14314	-2.09359	-0.6324	0.4227	0.4972	0.1473	-0.2569	-3.76777	-0.04165
Sh2b3	SH2B adapter protein 3	102		ARS(0.938)S(0.062)EDLGPRPACALQHLR	O09039	0.639677	0.561428	0.635128	0.250706	0.93791	___1	YRATAPPRPALPKARSSEDLGPRPACALQHL	1.3189	0.25005	-2.63622	0.4227	-3.30012	-2.64492	-0.2569	-0.1517	-0.04165
Git1	ARF GTPase-activating protein GIT1	419		ARS(0.999)MDS(0.001)SDLSDGAVTLQEYLELKK	Q68FF6	-1.61323	0.0981523	0.419826	1.0081	0.998814	___1	EPLPSAGATRNNRARSMDSSDLSDGAVTLQE	0.8263	0.68785	-2.69085	1.4258	1.0215	1.6563	1.9913	2.02	-0.78895
Shroom4	Protein Shroom4	657		ARS(0.999)S(0.001)ECLSQASESSK	Q1W617	0.222965	0.642709	0.654766	0.191986	0.998521	___1	PGDKVFNKSMILRARSSECLSQASESSKARG	-1.5276	-2.28715	-2.94012	-2.1418	-2.54642	-2.0005	-2.6106	-2.297	-3.2512
Ptov1	Prostate tumor-overexpressed gene 1 protein homolog	53		ARS(1)APPMEGAR	Q91VU8	0.944582	0.0777643	0.409992	1.10922	1	___1	PGGPRGPQPPRIRARSAPPMEGARVFGALGP	-1.4608	-1.69715	-2.4783	-2.3107	-3.34187	-1.9074	-3.07953	-3.33014	-2.97035
Gp1bb	Platelet glycoprotein Ib beta chain	186		ARS(1)IQEFSLTAPLVAESAR	P56400	-0.718542	0.233446	0.498425	0.631813	1	___1	LLGRLRRLRARARARSIQEFSLTAPLVAESA	0.8339	1.80615	-0.1384	2.0805	2.1454	0.5365	1.9954	1.5961	0.96065
Srsf6	Serine/arginine-rich splicing factor 6	314;316		ARS(1)MS(1)PPPK	Q3TWW8	0.164879	0.773513	0.691571	0.111532	1	___2	SHSPLPAPPSKARSMSPPPKRASRSRSRSRS	-3.3384	-2.41535	-1.8735	-1.6493	-3.30632	-3.4274	-3.3278	-2.3745	-2.15845
Rbm12b2	RNA-binding protein 12B-B	277;279		ARS(1)RS(1)PLGFYVHLK	Q66JV4	-1.764	0.110823	0.422087	0.95537	0.999999	___2	RHFRKRSHSKSPRARSRSPLGFYVHLKNLSL	-0.1854	-3.02738	-3.62092	0.4943	0.658	-0.4986	-0.6374	0.3136	-3.41332
Srrm2	Serine/arginine repetitive matrix protein 2	2362		ARS(1)RT(1)PPSAPSQSR	Q8BTI8	-1.0815	0.205796	0.481477	0.686564	0.999978	___1	SGRTSPLMLDRARSRTPPSAPSQSRMTSERE	-1.4326	-2.92209	-2.99786	-0.2524	-2.92825	0.3731	-0.9523	-1.6669	-2.78937
Srrm2	Serine/arginine repetitive matrix protein 2	2360		ARS(1)RT(1)PPSAPSQSR	Q8BTI8	0.0689864	0.912848	0.727609	0.0396015	0.99999	___1	RVSGRTSPLMLDRARSRTPPSAPSQSRMTSE	-3.5948	-1.60425	-1.9771	-2.2558	-2.94553	-1.2893	-3.57782	-2.55282	-2.14495
Srrm2	Serine/arginine repetitive matrix protein 2	2360;2362		ARS(1)RT(1)PPSAPSQSR	Q8BTI8	0.569175	0.414893	0.581835	0.382064	0.99999	___2	RVSGRTSPLMLDRARSRTPPSAPSQSRMTSE	1.5673	2.85445	2.7911	2.1157	-0.2491	2.3981	1.9286	2.0851	2.73225
Ank2	Ankyrin-2	3362		ARS(1)YIETETESR	Q8C8R3	-0.827551	0.268013	0.518217	0.571844	1	___1	ASSLDAKTKCPVKARSYIETETESRERAEGF	-3.37634	-2.72784	-2.0277	-2.59563	-1.3449	-1.3002	-1.2212	-0.8968	-3.93973
Cic	Protein capicua homolog	470		ART(1)PLTAAQQK	Q924A2	0.648846	0.272093	0.519887	0.565282	0.999941	___1	VASLEKGAAPAARARTPLTAAQQKYKKGDVV	-0.9754	-2.94334	-2.33291	-2.84804	-3.44139	-2.2308	-2.3225	-2.0908	-3.46284
Map2	Microtubule-associated protein 2	1783		ARVDHGAEIITQS(1)PSR	P20357	0.745742	0.121736	0.42652	0.914581	0.999679	___1	HAKARVDHGAEIITQSPSRSSVASPRRLSNV	1.1536	0.31805	0.691	-0.2364	-0.3148	-0.588	-0.139	0.4349	0.69415
Speg	Striated muscle-specific serine/threonine-protein kinase	2327		ARVPTVPPRPGS(0.185)S(0.709)LS(0.106)GS(0.999)IENLESEAVFEAK	Q62407	-0.166592	0.83123	0.706881	0.0802785	0.999416	___1	RVPTVPPRPGSSLSGSIENLESEAVFEAKFK	3.0423	2.80465	2.3623	3.4116	0.181	3.6355	3.491	3.6286	3.07035
Pard3b	Partitioning defective 3 homolog B	338		AS(0.001)S(0.999)PEGEEPASPQQSK	Q9CSB4	0.806977	0.193464	0.47295	0.713399	0.998527	___1	RGKPGLKAVHLTRASSPEGEEPASPQQSKSP	-1.524	-0.99345	-1.2855	-1.5726	-3.25334	-3.25307	-1.6504	-1.4381	-1.28025
Gphn	Gephyrin	338		AS(0.002)HS(0.998)AVDITK	Q8BUV3	0.697591	0.556204	0.633343	0.254766	0.998293	___1	QSRCSSKENILRASHSAVDITKVARRHRMSP	1.0444	0.27465	-3.18963	-0.9286	-2.9913	0.5872	0.646	-2.93817	-2.30183
Gab2	GRB2-associated-binding protein 2	402		AS(0.002)S(0.998)CETYEYPAR	Q9Z1S8	0.411683	0.701589	0.673941	0.153917	0.998163	___1	NTLPAMDNSRLHRASSCETYEYPARGSGESA	-2.53336	0.46375	1.2523	-0.196	0.4424	0.2648	-2.42983	-2.81233	0.62625
Specc1	Cytospin-B	55		AS(0.003)S(0.997)EDTLNKPGSASSGVAR	Q5SXY1	-0.655025	0.290942	0.528544	0.536194	0.996693	___1	SLAFESRLSKLKRASSEDTLNKPGSASSGVA	-2.53721	-1.13095	-1.4535	-0.8211	-2.63471	-0.7149	-1.2371	-0.6524	-0.25295
Lrba	Lipopolysaccharide-responsive and beige-like anchor protein	1000		AS(0.004)S(0.996)IDSASNTELQTHDMSSDEK	Q9ESE1	-0.551756	0.472176	0.603911	0.325896	0.995979	___1	FTRNSDENSSIGRASSIDSASNTELQTHDMS	-3.12658	-1.44195	-2.13283	-0.8316	-3.3463	-2.27118	-0.3024	-0.8134	-2.5273
Chkb	Choline/ethanolamine kinase	40		AS(0.004)S(0.996)LSRDAQRR	O55229	0.302905	0.560422	0.634732	0.251485	0.9958	___1	DAKCPEPIPNRRRASSLSRDAQRRAYQWCRE	-1.7445	-2.76645	-2.689	-2.6734	-2.77019	-1.9124	-3.29896	-2.0491	-3.51328
Cavin2	Caveolae-associated protein 2	284		AS(0.005)S(0.996)GKS(0.126)S(0.874)PFKVSPLSFGR	Q63918	0.0252758	0.983739	0.740638	0.00712004	0.996059	___3	EKIKKSLTPNHQKASSGKSSPFKVSPLSFGR	-2.81678	1.09005	-2.85336	0.1897	0.212	-3.73414	-2.44895	-0.1573	-3.37314
Fam13a	Protein FAM13A	526		AS(0.005)T(0.005)VPIIGS(0.906)PS(0.034)S(0.051)KR	Q8BGI4	0.739764	0.570652	0.637163	0.243629	0.905856	___1	VKQILSRASTVPIIGSPSSKRRSPSLQPIIE	1.464	0.81425	-3.1757	-0.0532	0.3231	-3.05176	-0.1605	-3.74967	0.45855
Gja1	Gap junction alpha-1 protein	373		AS(0.008)S(0.992)RPRPDDLEI	P23242	1.33559	0.378533	0.5683	0.421897	0.991872	___1	IVDQRPSSRASSRASSRPRPDDLEI______	3.6143	3.08005	2.7723	-1.80326	3.3113	3.6423	-1.81631	3.5113	4.07445
Tars1	Threonine--tRNA ligase 1, cytoplasmic	8		AS(0.01)S(0.989)PSGKMDGEKPVDASEEK	Q9D0R2	0.353432	0.682864	0.669455	0.165666	0.989499	___1	________MSQEKASSPSGKMDGEKPVDASE	-0.3685	-0.11505	-0.0298	0.1673	-3.33464	-0.9155	0.6977	0.8201	-0.58225
Nolc1	Nucleolar and coiled-body phosphoprotein 1	626		AS(0.01)S(0.99)PFRR	E9Q5C9	1.42645	0.0754458	0.409992	1.12237	0.990353	___1	PNTFPKRKKGERRASSPFRRVREEEIEVDSR	0.7126	-0.28345	-0.6481	-0.9575	-3.39106	-2.51168	-0.6053	-0.3584	-1.17265
Rnmt	mRNA cap guanine-N7 methyltransferase	11;15		AS(0.012)VAS(0.988)DPES(1)PPGGNEPAAASGQR	Q9D0L8	-0.270876	0.689581	0.670797	0.161415	0.987945	___2	_____MEGSAKASVASDPESPPGGNEPAAAS	-3.27856	-0.89745	-0.7914	-1.4916	-0.8455	-1.5242	-2.65972	-0.8817	-0.90685
Lmna	Prelamin-A/C	404		AS(0.018)S(0.98)HS(0.002)SQSQGGGSVTK	P48678	-1.85576	0.0884811	0.415615	1.05315	0.979976	___1	LSPSPTSQRSRGRASSHSSQSQGGGSVTKKR	-2.44996	-2.45282	-3.79774	-2.89457	-2.68902	0.7391	0.8636	-2.37867	0.09305
Brat1	BRCA1-associated ATM activator 1	685		AS(0.02)S(0.98)PRPHPEFLQTLCR	Q8C3R1	-1.41362	0.121568	0.42652	0.915181	0.980021	___1	PSLHCPYTVGLPRASSPRPHPEFLQTLCRLP	-2.97182	-3.08754	-3.07797	-1.2746	-1.0885	-2.80668	-3.8299	0.6211	-1.41435
Klhl31	Kelch-like protein 31	626		AS(0.024)S(0.97)VS(0.006)SVPVSI	Q8BWA5	2.37324	0.074565	0.409864	1.12746	0.970081	___1	TLAMPNSVSRESRASSVSSVPVSI_______	2.5288	1.78215	1.549	1.6444	1.8611	1.3966	-2.00452	-3.02228	-2.39484
Irs1	Insulin receptor substrate 1	325		AS(0.036)S(0.964)DGEGTMSRPASVDGSPVSPSTNR	P35569	-0.988895	0.147831	0.447192	0.830234	0.963568	___1	SMVGGKPGSFRVRASSDGEGTMSRPASVDGS	-3.41233	-2.35128	-3.02222	-3.46496	-2.68813	-1.1213	-1.0126	-1.1628	-2.18851
Ldb3	LIM domain-binding protein 3	138		AS(0.037)PGALEFGDT(0.959)FS(0.003)S(0.001)SFSQTSVCSPLMEASGPVLPLGSPVAK	Q9JKS4	0.342525	0.685162	0.669755	0.164207	0.9593	___1	SPEARASPGALEFGDTFSSSFSQTSVCSPLM	-1.0885	-0.97395	-2.63476	-3.73819	-0.8254	0.0686	-1.9134	-2.93054	-2.11065
Aspscr1	Tether containing UBX domain for GLUT4	496		AS(0.133)GS(0.789)PPLLPAPDPVS(0.041)LES(0.037)EPIAEDGALGPPEPIQGTAQPVK	Q8VBT9	-1.48047	0.328019	0.545974	0.484101	0.788712	___1	TADVLVARCMSRASGSPPLLPAPDPVSLESE	-2.27343	1.95565	1.4864	2.989	2.8486	3.1649	3.1982	-2.94897	1.96835
Kif1b	Kinesin-like protein KIF1B	1659		AS(0.203)S(0.797)PCQEFEQFQIVPTVETPYLAR	Q60575	0.509876	0.640806	0.65387	0.193273	0.797201	___1	SSMDQKTPEANSRASSPCQEFEQFQIVPTVE	0.9359	1.43135	0.5449	1.5809	-3.15311	1.3047	1.4162	2.1838	-0.56745
Kif1b	Kinesin-like protein KIF1B	1658		AS(0.5)S(0.5)PCQEFEQFQIVPTVETPYLAR	Q60575	0.403732	0.681564	0.669022	0.166493	0.5	___1	SSSMDQKTPEANSRASSPCQEFEQFQIVPTV	0.9359	1.43135	0.5449	1.5809	-2.51624	1.3047	1.4162	2.1838	-0.56745
Aspscr1	Tether containing UBX domain for GLUT4	494		AS(0.551)GS(0.449)PPLLPAPDPVSLESEPIAEDGALGPPEPIQGTAQPVKR	Q8VBT9	-1.66745	0.282097	0.52325	0.549601	0.550964	___1	PSTADVLVARCMSRASGSPPLLPAPDPVSLE	-2.7707	1.95565	1.4864	2.989	2.8486	3.1649	3.1982	-2.82163	1.96835
Dtx3l	E3 ubiquitin-protein ligase DTX3L	9		AS(0.555)S(0.445)PDPPS(1)PLLVR	Q3UIR3	1.00302	0.3546	0.557444	0.450262	1	___1	_______MASSPDPPSPLLVRLRESIPKAHR	2.567	2.17895	2.3173	2.1827	2.3369	2.0155	2.2578	-2.63418	1.94965
Mapt	Microtubule-associated protein tau	288		AS(0.573)T(0.427)PKEQDLEGATVVGVPGEEQK	P10637	0.153658	0.69556	0.671921	0.157665	0.572955	___1	HEAAPEFTFHVEIKASTPKEQDLEGATVVGV	1.9004	1.26565	1.0941	1.362	1.3922	1.3737	1.189	1.3678	0.91365
Gja1	Gap junction alpha-1 protein	372		AS(0.582)S(0.418)RPRPDDLEI	P23242	1.0912	0.464167	0.60051	0.333326	0.582338	___1	AIVDQRPSSRASSRASSRPRPDDLEI_____	2.9133	2.35985	1.5893	2.9166	-2.49935	2.8969	3.3406	2.7646	-2.24165
P2ry1	P2Y purinoceptor 1	343		AS(0.759)RRS(0.241)EANLQSK	P49650	-0.33321	0.51955	0.618927	0.284372	0.75896	___1	GDTFRRRLSRATRKASRRSEANLQSKSEEMT	-2.88438	-3.06285	-2.95402	-3.34447	-2.4978	-2.6655	-2.6283	-1.3539	-3.31327
Sh3kbp1	SH3 domain-containing kinase-binding protein 1	630		AS(0.855)S(0.141)PS(0.004)LFSTEGKPK	Q8R550	-0.526709	0.489335	0.610489	0.310394	0.854568	___1	SSPMSSSLGTAGQRASSPSLFSTEGKPKMEP	-1.93926	-3.2954	-3.47447	-2.0055	-3.97524	-1.7117	-1.9222	-3.69102	-0.95235
Sec16a	Protein transport protein Sec16A	1242		AS(0.994)HYS(0.006)DQLAPR	E9QAT4	0.6792	0.482562	0.607222	0.316447	0.993826	___1	ENHRYSEPERPSSRASHYSDQLAPRQGYPEG	-3.21669	-0.18115	0.4308	-0.2402	-2.3107	-0.5303	-1.1363	-2.39531	-3.39647
Cfl1	Cofilin-1	3		AS(1)GVAVSDGVIK	P18760	-0.487392	0.229282	0.495975	0.63963	1	___1	_____________MASGVAVSDGVIKVFNDM	6.6082	6.20915	6.485	6.7083	6.9737	6.4559	6.9507	7.2114	7.22905
Dstn	Destrin	3		AS(1)GVQVADEVCR	Q9R0P5	-0.232525	0.571986	0.637163	0.242614	1	___1	_____________MASGVQVADEVCRIFYDM	6.5472	6.16675	6.2857	6.2478	6.7463	6.0566	6.6442	6.5641	7.13545
Cfl2	Cofilin-2	3		AS(1)GVT(1)VNDEVIKVFNDMK	P45591	-0.432075	0.281414	0.522868	0.550655	1	___1	_____________MASGVTVNDEVIKVFNDM	8.1006	7.66705	7.698	8.0594	8.1484	8.0536	8.6099	8.0379	8.61455
Akr1b1	Aldo-keto reductase family 1 member B1	3		AS(1)HLELNNGTK	P45376	0.21966	0.740105	0.683258	0.130707	1	___1	_____________MASHLELNNGTKMPTLGL	0.6502	0.20135	0.0393	0.5726	0.2643	-2.07131	0.2349	0.6366	0.82665
Cct2	T-complex protein 1 subunit beta	3		AS(1)LSLAPVNIFK	P80314	0.0544794	0.937743	0.733328	0.0279163	0.99999	___1	_____________MASLSLAPVNIFKAGADE	-3.04359	-1.32185	-1.0874	-1.987	-1.5283	-1.6149	-1.83	-0.6621	-3.61025
Atp5mf	ATP synthase subunit f, mitochondrial	3		AS(1)LVPLKEKK	P56135	-1.48155	0.0248791	0.341203	1.60416	1	___1	_____________MASLVPLKEKKLMEVKLG	-2.94543	-3.05293	-1.4102	-2.28689	-1.1194	-0.89	-0.6525	-0.4821	-0.49695
Tomm70	Mitochondrial import receptor subunit TOM70	94		AS(1)PALGSGHHDGSGDSLEMSSLDR	Q9CZW5	-0.782892	0.0866138	0.413607	1.06241	1	___1	GLKRNSERKTPEGRASPALGSGHHDGSGDSL	3.0987	2.94225	2.9513	3.3466	3.1882	3.8052	4.1932	3.811	4.33765
Tomm70	Mitochondrial import receptor subunit TOM70	94;105		AS(1)PALGSGHHDGSGDSLEMSSLDR	Q9CZW5	0.966826	0.281496	0.522868	0.550528	1	___2	GLKRNSERKTPEGRASPALGSGHHDGSGDSL	0.0382	0.17845	1.1272	0.3207	0.5916	0.4988	-3.3918	-0.1872	-0.94535
Sync	Syncoilin	3		AS(1)PEPLRGGDGAR	Q9EPM5	0.325275	0.418342	0.583728	0.378469	1	___1	_____________MASPEPLRGGDGARASRE	2.1036	1.79545	2.2618	1.9025	1.9191	1.2006	1.533	1.767	2.04785
Ldb3	LIM domain-binding protein 3	129		AS(1)PGALEFGDTFSSSFSQTSVCSPLMEASGPVLPLGSPVAK	Q9JKS4	-0.932822	0.659255	0.660399	0.180947	0.999999	___1	NGSLATPSPSPEARASPGALEFGDTFSSSFS	-1.0366	3.28355	-3.36236	3.4857	4.2811	-3.48395	-2.64038	3.2176	-1.49395
Mef2d	Myocyte-specific enhancer factor 2D	231		AS(1)PGLLPVANGNSLNK	Q63943	-0.413942	0.292561	0.52919	0.533783	1	___1	ACPSPVGNGYVSARASPGLLPVANGNSLNKV	0.298	0.22555	0.3467	0.8002	1.0484	0.3141	0.5329	0.5639	0.96465
Strn4	Striatin-4	223		AS(1)PGPGGLSGGESLLVK	P58404	0.0855295	0.883767	0.718254	0.053662	1	___1	ELNGAGEPVEGAPRASPGPGGLSGGESLLVK	-0.0898	-0.28915	0.0471	0.3219	0.3274	0.0762	0.0716	-2.03213	0.05815
Hsd17b4	Peroxisomal multifunctional enzyme type 2	3		AS(1)PLRFDGR	P51660	1.51424	0.204287	0.481477	0.689759	1	___1	_____________MASPLRFDGRVVLVTGAG	0.8859	0.42675	0.1042	-3.13726	-2.48535	-0.078	-3.10597	1.0697	1.48515
Irs1	Insulin receptor substrate 1	3		AS(1)PPDTDGFSDVRK	P35569	0.228992	0.54685	0.630457	0.262131	1	___1	_____________MASPPDTDGFSDVRKVGY	1.4411	1.56945	1.2415	1.1386	1.0661	1.3792	1.1561	0.8691	1.52105
Slain2	SLAIN motif-containing protein 2	378		AS(1)PQPMISR	Q8CI08	-0.40934	0.720888	0.67892	0.142132	0.999998	___1	PRSRSPARGIEYSRASPQPMISRLQQPRLSL	-3.15405	0.19735	-2.52999	-3.67866	0.1226	-0.3641	-3.78154	-0.1241	-0.69155
Speg	Striated muscle-specific serine/threonine-protein kinase	2451		AS(1)PVLAVRR	Q62407	-0.463332	0.6545	0.659785	0.18409	1	___1	SGDGESSEGGSSARASPVLAVRRRLSSTLER	0.3589	-0.20715	-3.5135	-0.0269	-0.0868	-3.31836	-0.0914	-0.8316	0.41155
Speg	Striated muscle-specific serine/threonine-protein kinase	2451		AS(1)PVLAVRR	Q62407	-0.247725	0.593934	0.640355	0.226262	1	___2	SGDGESSEGGSSARASPVLAVRRRLSSTLER	-1.118	-0.26395	0.1086	-0.018	0.3429	-0.1041	-0.4047	-0.8914	0.01495
Kbtbd11	Kelch repeat and BTB domain-containing protein 11	70		ASAAEGSEAS(0.994)PPS(0.006)LR	Q8BNW9	1.20901	0.0393861	0.381869	1.40466	0.993819	___1	SPPQSRASAAEGSEASPPSLRSDLRVVETQW	-1.8036	-1.88285	-1.1948	-2.89082	-1.5136	-3.64752	-3.09076	-3.1692	-2.70464
Got2	Aspartate aminotransferase, mitochondrial	123		ASAELALGENNEVLKS(1)GR	P05202	-0.850624	0.270129	0.518592	0.568429	1	___1	ASAELALGENNEVLKSGRFVTVQTISGTGAL	-3.38701	-3.08301	-3.08258	-3.72698	-3.12028	-3.48944	-1.803	-1.2347	-0.62705
Hcfc1	Host cell factor 1	6		ASAVS(1)PANLPAVLLQPR	Q61191	-0.344925	0.404169	0.575331	0.393437	1	___1	__________MASAVSPANLPAVLLQPRWKR	-0.4051	-0.64995	-0.4842	-0.2206	0.3426	-0.2126	-0.3947	0.1869	-0.71055
Tcof1	Treacle protein	1216		ASAVS(1)PEKAPMTSK	O08784	0.991408	0.133384	0.435597	0.874897	1	___1	NKKKKEQPVPRASAVSPEKAPMTSKAKSKLD	-0.2723	0.31305	-0.1155	-1.708	-2.2949	-0.7706	0.6061	-0.7768	-1.15375
Nfkb2	Nuclear factor NF-kappa-B p100 subunit	222		ASDGSFSLPLKPVISQPIHDS(0.064)KS(0.871)PGAS(0.064)NLK	Q9WTK5	-0.809057	0.209663	0.48277	0.678479	0.871403	___1	LPLKPVISQPIHDSKSPGASNLKISRMDKTA	-3.04611	-2.3479	-2.3556	-3.16068	-1.1605	-1.81248	-0.921	-0.8932	-2.69702
Cobll1	Cordon-bleu protein-like 1	647		ASDMETDRLSGS(1)PACR	Q3UMF0	-0.724972	0.384791	0.569599	0.414775	0.999601	___1	ALKKASDMETDRLSGSPACRMDNVKSSRENH	-2.6235	-1.41615	-3.8579	-3.79031	-2.59639	-2.43713	-0.9305	-0.8319	-0.85905
Taok1	Serine/threonine-protein kinase TAO1	421		ASDPQS(1)PPQVSR	Q5F2E8	0.608258	0.17878	0.465299	0.747681	1	___1	YQEEGDPRTRASDPQSPPQVSRHKSHYRNRE	0.2838	-0.35775	-0.1689	-0.9338	-0.4077	-0.8883	-1.3237	-0.469	-0.11275
Kmt2d	Histone-lysine N-methyltransferase 2D	2231		ASEPLLS(1)PPPFGESRK	Q6PDK2	0.320164	0.588991	0.640355	0.229891	0.999998	___1	ESPGVAGGKASEPLLSPPPFGESRKSLEVKK	-1.1739	-1.79425	-2.1432	-3.17268	-2.22519	-2.60387	-0.8039	-2.0809	-1.25715
Scaf8	SR-related and CTD-associated factor 8	617		ASEPVKEPVQTAQS(1)PAPVEK	Q6DID3	-0.588325	0.18669	0.467874	0.72888	1	___1	VKASEPVKEPVQTAQSPAPVEKESVVTTQAE	1.725	1.82625	1.8621	3.0489	1.7737	2.1641	2.6011	2.6706	2.09825
Atxn2	Ataxin-2	741		ASET(0.002)S(0.998)PSFSKADNK	O70305	-0.901456	0.399502	0.573499	0.398481	0.997997	___1	NSPAGSKENVKASETSPSFSKADNKGMSPVV	-2.49455	-0.03595	-3.5288	0.3653	-2.2098	-3.12755	-2.22836	0.4037	0.08685
Ldb3	LIM domain-binding protein 3	228		ASGAGLLGGS(1)LPVK	Q9JKS4	-0.038575	0.939879	0.733633	0.0269279	1	___1	MSLRGKASGAGLLGGSLPVKDLAVDSASPVY	-0.8492	-1.24135	-0.5668	0.2893	-1.6528	-1.3376	-0.7113	-0.5179	-1.15295
Ldb3	LIM domain-binding protein 3	240		ASGAGLLGGSLPVKDLAVDSAS(1)PVYQAVIK	Q9JKS4	0.45999	0.676069	0.667714	0.170009	0.999916	___1	LGGSLPVKDLAVDSASPVYQAVIKTQSKPED	1.6306	1.28215	2.4274	2.1644	1.3589	1.7737	2.8123	2.4464	-2.63534
Stmn1	Stathmin	25		ASGQAFELILS(1)PR	P54227	-0.376292	0.358062	0.559155	0.446042	1	___1	ELEKRASGQAFELILSPRSKESVPDFPLSPP	-0.6275	-0.71425	-1.1713	-0.3835	-0.2895	-0.8418	-0.1683	-0.2019	-0.88335
Wdr37	WD repeat-containing protein 37	119		ASHSTSQLS(1)QK	Q8CBE3	0.82282	0.294947	0.530619	0.530256	1	___1	KGQLKTKASHSTSQLSQKLKTTYKASTSKIV	-1.254	-1.02175	-1.8485	-3.60186	-2.50391	-3.12409	-0.9062	-0.3059	-2.74346
Sec16a	Protein transport protein Sec16A	1245		ASHYS(1)DQLAPR	E9QAT4	1.26156	0.183522	0.46693	0.736312	0.999894	___1	RYSEPERPSSRASHYSDQLAPRQGYPEGYYN	1.4012	0.57795	0.8331	-3.32442	-1.0202	0.4859	0.3392	0.8092	0.76545
Dennd1b	DENN domain-containing protein 1B	516		ASKIS(1)S(1)EDGEETR	Q3U1T9	0.804307	0.230334	0.496378	0.637643	0.999975	___1	DDDDDDDDIERASKISSEDGEETRAYFYESD	-0.8814	-0.65655	-1.4511	-1.3947	-2.56656	-3.54153	-1.1217	-0.9419	-1.23755
Dennd1b	DENN domain-containing protein 1B	516;517		ASKIS(1)S(1)EDGEETR	Q3U1T9	1.51326	0.180023	0.46672	0.744672	0.999975	___2	DDDDDDDDIERASKISSEDGEETRAYFYESD	-3.4411	1.02735	0.6073	-0.9382	-3.7387	-2.3192	-3.41022	-1.416	-0.87015
Clasp2	CLIP-associating protein 2	1005		ASLLHSMPLHS(0.197)S(0.803)PR	Q8BRT1	0.178771	0.821082	0.70488	0.0856135	0.803037	___1	LDNKASLLHSMPLHSSPRSRDYNPYNYSDSI	0.0302	-0.61875	-2.6074	-0.7807	-0.4913	-0.0897	-2.3913	-2.76407	-0.94745
Clasp2	CLIP-associating protein 2	1004		ASLLHSMPLHS(0.691)S(0.309)PR	Q8BRT1	0.31871	0.688228	0.670714	0.162267	0.691055	___1	ALDNKASLLHSMPLHSSPRSRDYNPYNYSDS	-0.0083	-2.37381	-0.433	-0.2894	-2.24539	-0.6149	-2.49659	-2.04796	0.15175
Atf7ip	Activating transcription factor 7-interacting protein 1	514		ASLLPVETSQDLEDKMEGS(0.04)FGS(0.919)PS(0.04)KQES(0.001)SENLPK	Q7TT18	-0.906959	0.199475	0.476836	0.700111	0.918594	___1	ETSQDLEDKMEGSFGSPSKQESSENLPKEAF	-3.07636	-1.57425	-3.2559	-2.29373	-1.3779	-3.43108	-0.9632	-0.8919	-1.41345
Cd2ap	CD2-associated protein	404		ASNLLRS(1)PGAVYPK	Q9JLQ0	0.686617	0.394364	0.571321	0.404103	0.999999	___1	PKKPTAPTKASNLLRSPGAVYPKRPEKPVPP	-0.2861	-0.95245	-1.5502	-0.4105	-0.3805	-2.42152	-3.47089	-0.5673	-2.4465
Ldb3	LIM domain-binding protein 3	150		ASPGALEFGDTFSSSFSQTSVCS(1)PLMEASGPVLPLGSPVAK	Q9JKS4	0.296354	0.858148	0.712378	0.0664377	0.999872	___1	FGDTFSSSFSQTSVCSPLMEASGPVLPLGSP	2.8341	-2.69887	-3.08827	-2.88352	-3.72427	1.7735	1.63	-2.68128	-1.79865
Nfia	Nuclear factor 1 A-type	396		ASPHATPSTLHFPT(0.159)S(0.841)PIIQQPGPYFSHPAIR	Q02780	-2.34801	0.0872885	0.413789	1.05904	0.841106	___1	RASPHATPSTLHFPTSPIIQQPGPYFSHPAI	-3.10659	-2.57832	-2.79411	1.311	-2.47372	2.0536	1.708	-2.91893	-2.5499
Eml4	Echinoderm microtubule-associated protein-like 4	146		ASPS(1)PQPSSQPLQINR	Q3UMY5	0.721358	0.111293	0.422388	0.953533	0.999933	___1	DSHSNDQSPQIRASPSPQPSSQPLQINRQTP	-0.4685	-0.75415	-0.1665	-0.8876	-0.8379	-1.7912	-1.5069	-1.3226	-0.76025
Tbc1d10b	TBC1 domain family member 10B	136		ASPVPGPGT(0.999)PT(0.001)RTPSR	Q8BHL3	-0.326022	0.773931	0.691598	0.111298	0.999148	___1	QKTEEVRASPVPGPGTPTRTPSRMAPGALTA	0.8795	-3.06432	-2.66922	-0.4079	-3.42941	-3.28439	-0.3213	-0.0105	-0.29845
Sync	Syncoilin	32		ASREPHTEASFPLQESES(1)PKEAK	Q9EPM5	0.255042	0.559441	0.634321	0.252246	0.999972	___1	REPHTEASFPLQESESPKEAKTFNPEATLSL	3.7193	2.74315	3.6859	2.5483	3.1152	3.6203	3.0854	3.2238	3.17345
Cavin2	Caveolae-associated protein 2	287		ASS(0.002)GKS(0.981)S(0.017)PFKVSPLSFGR	Q63918	-0.68461	0.253948	0.512694	0.595255	0.981234	___1	KKSLTPNHQKASSGKSSPFKVSPLSFGRKKV	-1.6848	-0.35575	-0.7232	0.3393	0.1386	-0.2934	-1.74469	-0.2447	0.38505
Cavin2	Caveolae-associated protein 2	287		ASS(0.002)GKS(0.981)S(0.017)PFKVSPLSFGR	Q63918	-2.14425	0.243667	0.504724	0.613204	0.981234	___2	KKSLTPNHQKASSGKSSPFKVSPLSFGRKKV	-3.31626	-3.40222	-1.0689	-1.5819	-2.25151	-1.1819	-3.08077	-0.7066	6.09345
Ldb3	LIM domain-binding protein 3	171		ASS(1)EGAQGSVSPK	Q9JKS4	1.73857	0.168615	0.456707	0.773105	0.999998	___1	SGPVLPLGSPVAKASSEGAQGSVSPKVLPGP	2.9771	3.07245	3.638	2.1081	-3.07148	2.216	2.6415	2.4687	2.58085
Mtfr1l	Mitochondrial fission regulator 1-like	235		ASS(1)FADMMGILK	Q9CWE0	-1.33769	0.0253433	0.343842	1.59614	0.999991	___1	SSSEEDDCISLSKASSFADMMGILKDFHRIK	2.7175	2.88555	2.8844	3.7768	3.0328	3.7969	4.996	4.8	4.59855
Pkn2	Serine/threonine-protein kinase N2	582		ASS(1)LGETDESSELR	Q8BWW9	-0.40695	0.740041	0.683258	0.130744	0.999506	___1	FDLEPEPPPAPPRASSLGETDESSELRVLDI	0.4418	-2.49264	1.1272	0.4438	-3.83033	0.8377	0.6601	1.1789	1.30425
Klc2	Kinesin light chain 2	575		ASS(1)LNFLNK	O88448	0.248692	0.548599	0.630457	0.260745	0.999976	___1	GGGPQEPNSRMKRASSLNFLNKSVEEPVQPG	2.7069	2.08715	2.0928	1.6005	2.4133	2.0214	1.6742	2.2992	2.27295
Arglu1	Arginine and glutamate-rich protein 1	75		ASS(1)PPDRIDIFGR	Q3UL36	0.0737083	0.85007	0.711343	0.0705455	0.999676	___1	STNAAASRRERERASSPPDRIDIFGRTVSKR	3.9292	3.38925	3.2772	3.4722	3.8497	3.3507	3.5727	3.1873	3.31645
Sh3kbp1	SH3 domain-containing kinase-binding protein 1	631		ASS(1)PSLFSTEGKPK	Q8R550	-0.419608	0.375969	0.566722	0.424848	0.999874	___1	SPMSSSLGTAGQRASSPSLFSTEGKPKMEPA	5.2254	4.68185	4.1014	5.2202	5.2851	5.649	4.3854	5.3401	4.65515
Crip2	Cysteine-rich protein 2	115		ASS(1)VTTFTGEPNMCPR	Q9DCT8	-1.48494	0.0196771	0.328957	1.70604	0.99972	___1	ERKTSGPPKGPSKASSVTTFTGEPNMCPRCN	0.5455	0.95175	-0.0817	1.5202	0.7021	2.3632	2.9009	2.0954	2.15895
Fhod3	FH1/FH2 domain-containing protein 3	442		ASSASGQS(0.006)S(0.994)PGKDAAPESSALHTTSSPTSQGR	Q76LL6	-0.728975	0.129195	0.431055	0.888753	0.993622	___1	CQGKDSKASSASGQSSPGKDAAPESSALHTT	-1.033	-0.86285	-1.8459	-0.7278	-0.5998	0.1521	-0.6069	-1.1281	-0.19915
Irs1	Insulin receptor substrate 1	343		ASSDGEGTMSRPASVDGSPVS(0.966)PS(0.031)T(0.003)NR	P35569	-1.26637	0.0901671	0.416756	1.04495	0.966184	___1	EGTMSRPASVDGSPVSPSTNRTHAHRHRGSS	-3.28833	-4.22924	-2.78998	-3.05817	-3.75893	-2.26445	-1.529	-1.5001	-0.90625
Ldb3	LIM domain-binding protein 3	179		ASSEGAQGS(1)VS(1)PKVLPGPSQPR	Q9JKS4	1.69653	0.397734	0.57246	0.400407	1	___1	SPVAKASSEGAQGSVSPKVLPGPSQPRQYNN	6.4622	6.42945	6.3178	6.1964	-3.04601	5.9243	6.6135	6.2713	6.28025
Cavin2	Caveolae-associated protein 2	288		ASSGKS(0.026)S(0.974)PFKVSPLSFGR	Q63918	-0.387471	0.656811	0.659919	0.18256	0.974287	___1	KSLTPNHQKASSGKSSPFKVSPLSFGRKKVR	-1.6848	-0.35575	-0.7232	0.3393	0.1386	-0.2934	-3.52752	-0.2447	0.38505
Adcy9	Adenylate cyclase type 9	14		ASSPHQQLLHHHS(0.843)T(0.157)EVSCDSSGDSNSVR	P51830	-1.17542	0.136404	0.437364	0.865174	0.842779	___1	__MASSPHQQLLHHHSTEVSCDSSGDSNSVR	-0.7429	-2.85792	-2.97522	-0.3337	-1.1058	-0.5952	-0.5526	-0.4982	-3.01409
Stx7	Syntaxin-7	129		ASSRVS(1)GGFPEDSSK	O70439	0.777759	0.271812	0.519887	0.565731	0.999995	___1	REKEFVARVRASSRVSGGFPEDSSKEKNLVS	-0.9411	-1.43975	-0.6665	-0.6667	-3.03108	-3.34233	-1.6361	-1.0264	-1.05865
Erbin	Erbin	849		ASSSADVGISKS(0.997)T(0.003)EDLSPQR	Q80TH2	-0.870023	0.260221	0.515936	0.584658	0.997152	___1	EPQKASSSADVGISKSTEDLSPQRSGPTGAV	-3.27629	-0.46415	0.3645	0.1924	-1.0847	-0.0063	-0.2278	-0.4571	0.05175
Sorbs1	Sorbin and SH3 domain-containing protein 1	58		ASSSYRGTPSSSPVS(1)PQES(1)PKHESK	Q62417	-0.152759	0.839075	0.708711	0.0761993	0.999899	___1	RASSSYRGTPSSSPVSPQESPKHESKSGLEP	-1.4157	-2.93994	-1.297	-1.4964	-2.9904	0.0847	-1.1518	-1.8781	-2.95674
Sorbs1	Sorbin and SH3 domain-containing protein 1	58;62		ASSSYRGTPSSSPVS(1)PQES(1)PKHESK	Q62417	0.465875	0.382116	0.568898	0.417805	0.999899	___2	RASSSYRGTPSSSPVSPQESPKHESKSGLEP	-1.4831	-0.14525	0.4313	-1.5457	-1.0991	-0.7727	-0.904	-0.5476	-0.32025
Klhl31	Kelch-like protein 31	633		ASSVSSVPVS(1)I	Q8BWA5	1.08407	0.329605	0.546803	0.482007	0.999773	___1	VSRESRASSVSSVPVSI______________	-0.235	-3.04875	0.3732	-3.59798	-0.3888	-0.7635	-3.36002	-0.5128	-3.70245
Ccny	Cyclin-Y	73		ASTIFLSKS(1)QTDVREK	Q8BGU5	-1.08003	0.269667	0.518217	0.569173	0.999789	___1	NPSDHPRASTIFLSKSQTDVREKRKSLFINH	1.745	-2.9694	1.5327	0.8368	1.4421	0.8927	0.7825	1.5268	1.61585
Rnmt	mRNA cap guanine-N7 methyltransferase	15		ASVASDPES(1)PPGGNEPAAASGQR	Q9D0L8	0.0645917	0.861203	0.713183	0.0648944	1	___1	_MEGSAKASVASDPESPPGGNEPAAASGQRL	0.8901	1.33145	1.4583	1.1332	1.1103	1.058	1.1715	1.313	1.18615
Pik3c2a	Phosphatidylinositol 4-phosphate 3-kinase C2 domain-containing subunit alpha	261		ASVCNLQIS(1)PK	Q61194	-0.117997	0.864754	0.713897	0.0631074	1	___1	LEIANSKASVCNLQISPKSEDINKFDWLDLD	-1.0636	-1.52985	-1.5635	-0.7558	-0.4623	-0.7513	-1.1629	-0.894	-3.57962
Rprd2	Regulation of nuclear pre-mRNA domain-containing protein 2	633		ASVGQS(1)PVLPSTTFK	Q6NXI6	-0.501391	0.405373	0.57573	0.392146	1	___1	SEVSSTSASKASVGQSPVLPSTTFKLPSSSL	-2.1058	-3.2267	-2.66516	-1.7884	-1.4705	-3.26173	-2.0453	-1.2435	-3.17756
Cmklr1	Chemokine-like receptor 1	370		ASVNEKETS(0.002)T(0.998)L	P97468	0.503275	0.338625	0.550072	0.47028	0.997862	___1	SSLNEKASVNEKETSTL______________	1.2407	0.38985	1.0741	-0.5297	0.0455	0.3692	0.382	0.6126	1.51005
Thrap3	Thyroid hormone receptor-associated protein 3	243		ASVSDLS(1)PR	Q569Z6	0.553642	0.281402	0.522868	0.550673	1	___1	TYGAGSASRASVSDLSPRERSPALKSPLQSV	5.268	4.76175	4.8971	4.2927	3.2465	4.4969	4.478	4.7341	5.28365
Thrap3	Thyroid hormone receptor-associated protein 3	243		ASVSDLS(1)PR	Q569Z6	1.46363	0.324439	0.545031	0.488867	1	___2	TYGAGSASRASVSDLSPRERSPALKSPLQSV	0.874	1.96205	2.4863	3.1374	1.0321	-3.71512	-2.3213	2.1933	1.53655
Mid2	Probable E3 ubiquitin-protein ligase MID2	116		ASVSGPNS(0.999)PS(0.001)ESRR	Q9QUS6	0.119267	0.800322	0.699128	0.0967354	0.999144	___1	NIIDRFQKASVSGPNSPSESRRERTYRPSSA	-1.6523	-2.01445	-2.2598	-2.4759	-1.36445	-2.8356	-2.4775	-1.6832	-1.73205
Cavin1	Caveolae-associated protein 1	40		AT(0.001)EEPS(0.999)GT(1)GS(1)DELIK	O54724	0.406596	0.610508	0.644351	0.214309	0.999881	___2	EPTQGEARATEEPSGTGSDELIKSDQVNGVL	-0.6807	0.46605	1.3507	1.5564	0.3869	-2.20583	-0.199	0.3944	-0.10035
Cavin1	Caveolae-associated protein 1	38		AT(0.001)EEPS(1)GT(1)GS(1)DELIK	O54724	1.19301	0.209505	0.48277	0.678806	0.999669	___2	GPEPTQGEARATEEPSGTGSDELIKSDQVNG	2.34	3.73515	4.196	4.586	3.2622	0.6344	0.9574	2.6282	1.31605
Pml	Protein PML	528		AT(0.001)S(0.999)PPHLDGTSNPESTVPEK	Q60953	0.036125	0.927077	0.731183	0.0328843	0.999248	___1	TSSPEQSWPSTFKATSPPHLDGTSNPESTVP	0.7266	0.16715	0.5254	0.7748	0.0614	0.5709	0.7209	0.2936	0.19995
Cavin1	Caveolae-associated protein 1	42		AT(0.002)EEPS(0.999)GT(1)GS(1)DELIK	O54724	-0.839075	0.77853	0.693246	0.108725	0.999998	___1	TQGEARATEEPSGTGSDELIKSDQVNGVLVL	-3.05491	6.76975	7.0386	7.6859	6.9628	6.9269	-3.11492	7.3498	0.73085
Cavin1	Caveolae-associated protein 1	42		AT(0.002)EEPS(0.999)GT(1)GS(1)DELIK	O54724	1.19301	0.209505	0.48277	0.678806	0.999998	___2	TQGEARATEEPSGTGSDELIKSDQVNGVLVL	2.34	3.73515	4.196	4.586	3.2622	0.6344	0.9574	2.6282	1.31605
Speg	Striated muscle-specific serine/threonine-protein kinase	2503		AT(0.002)S(0.998)EGES(1)LRR	Q62407	-0.61979	0.347485	0.554735	0.459065	1	___1	TPLFGRLRRATSEGESLRRLGVPHNQLGSQT	-2.1812	-1.59805	-3.08084	-0.8131	-3.47549	-0.9957	-1.6565	-1.5611	-1.49955
Speg	Striated muscle-specific serine/threonine-protein kinase	2503		AT(0.002)S(0.998)EGES(1)LRR	Q62407	0.0628417	0.94908	0.734425	0.0226973	1	___2	TPLFGRLRRATSEGESLRRLGVPHNQLGSQT	1.0019	2.20805	0.7179	1.7124	-2.2337	1.9741	1.6412	2.5094	1.87525
Arhgap12	Rho GTPase-activating protein 12	229		AT(0.002)T(0.998)PPNQGRPDS(1)PVYANLQELK	Q8C0D4	-0.97681	0.173106	0.459326	0.761688	0.997859	___1	GDELSSSSTEQMRATTPPNQGRPDSPVYANL	-2.4481	-2.48341	-3.42116	-3.07857	-2.75374	-0.7268	-0.7815	-2.53941	-0.96445
Ranbp3	Ran-binding protein 3	463		AT(0.006)EEEDS(0.994)DEDAVLAPSGVTGAGTGDEGDGQAPGST	Q9CT10	2.01092	0.111466	0.422388	0.952856	0.993854	___1	PPPEPGATRATEEEDSDEDAVLAPSGVTGAG	-1.018	1.55475	1.4866	1.1712	0.9539	-2.99339	-2.97978	-1.0518	-3.11898
Arhgap31	Rho GTPase-activating protein 31	343		AT(0.008)IRPAKS(0.992)MDSLCSVPVEGK	A6X8Z5	0.0392871	0.966705	0.736583	0.0147059	0.992241	___1	GQRLSVEKATIRPAKSMDSLCSVPVEGKENK	-0.238	-1.38835	-3.96805	-2.6828	-0.3944	-0.8181	-3.50824	-2.60693	-1.41405
Arhgap12	Rho GTPase-activating protein 12	238		AT(0.032)T(0.968)PPNQGRPDS(1)PVYANLQELK	Q8C0D4	0.811719	0.379277	0.5683	0.421043	1	___1	EQMRATTPPNQGRPDSPVYANLQELKISQSA	0.7824	0.21185	-0.2438	0.0187	0.4381	0.7047	-2.47225	0.677	-2.73566
Arhgap12	Rho GTPase-activating protein 12	229;238		AT(0.032)T(0.968)PPNQGRPDS(1)PVYANLQELK	Q8C0D4	1.97958	0.183547	0.46693	0.736252	1	___2	EQMRATTPPNQGRPDSPVYANLQELKISQSA	1.6859	2.44065	2.4345	1.9462	2.4504	-3.14136	-3.24607	2.3243	0.91115
Ppp1r3a	Protein phosphatase 1 regulatory subunit 3A	837		AT(0.039)S(0.961)KLDLHLGVLPTDR	Q99MR9	-0.590347	0.53148	0.624791	0.274513	0.960763	___1	IDEPSQVITGNQKATSKLDLHLGVLPTDRAI	-0.874	-1.38295	-3.56051	-1.9913	-3.84789	-0.6031	-0.0905	-0.1126	-1.44745
Mknk1	MAP kinase-interacting serine/threonine-protein kinase 1	39		AT(0.118)DS(0.882)LPGKFEDVYQLTSELLGEGAYAK	O08605	0.0976686	0.866516	0.714061	0.0622236	0.882167	___1	SDKRRKKKRKTRATDSLPGKFEDVYQLTSEL	-1.3656	-2.23815	-0.625	-0.6703	-0.8273	-1.3906	-1.5423	-1.9002	-2.7128
Parva	Alpha-parvin	4		AT(0.172)S(0.83)PQKS(0.997)PLVPK	Q9EPC1	0.975411	0.449449	0.595962	0.34732	0.830173	___1	____________MATSPQKSPLVPKSPTPKS	0.9553	1.11105	-2.63995	-3.31098	0.9624	-2.86694	0.4094	0.5164	-2.70994
Eef1d	Elongation factor 1-delta	133		ATAPQTQHVS(1)PMR	P57776	0.624825	0.339924	0.550905	0.468619	1	___1	SSPTPRATAPQTQHVSPMRQVEPPTKKGATP	1.4513	1.34105	0.8924	0.6072	-1.2931	0.4629	1.653	1.3148	0.87575
Prdx5	Peroxiredoxin-5, mitochondrial	167		ATDLLLDDSLVS(1)LFGNRR	P99029	-0.527163	0.670485	0.664555	0.173611	1	___1	AFGKATDLLLDDSLVSLFGNRRLKRFSMVID	-2.29806	0.20025	0.4785	-2.54757	1.1222	1.115	1.0929	1.988	-2.84617
Serpinc1	Antithrombin-III	69		ATEEDGS(1)EQKVPEATNR	P32261	0.614103	0.548157	0.630457	0.261095	1	___1	CIYRSPGKKATEEDGSEQKVPEATNRRVWEL	-2.97125	0.02535	0.2095	-0.0153	-3.26422	-2.60602	-0.5077	-0.0674	-2.69678
Wdr33	pre-mRNA 3' end processing protein WDR33	7		ATEIGS(1)PPR	Q8K4P0	-0.829584	0.226964	0.494884	0.644044	1	___1	_________MATEIGSPPRFFHMPRFQHQAP	-3.26634	-1.77715	-2.95382	-2.85181	-2.63284	-1.5167	-0.384	-1.1439	-2.48785
Pecam1	Platelet endothelial cell adhesion molecule	702		ATETVY(0.885)S(0.115)EIR	Q08481	-1.46133	0.0142892	0.320705	1.84499	0.885449	___1	LEPHQALGTRATETVYSEIRKVDPNLMENRY	-2.37078	-1.87355	-2.92509	-0.8056	-0.2424	-1.0333	-0.6831	-0.6996	-2.10684
Ppp1r3a	Protein phosphatase 1 regulatory subunit 3A	40		ATFKPGFS(1)PQPSR	Q99MR9	-0.556175	0.296035	0.531593	0.528657	1	___1	VCEDEEVKATFKPGFSPQPSRRGSGSSEDMY	1.3239	-0.51065	0.2195	1.7186	0.7528	0.4567	0.5249	1.0169	0.93265
Myo9b	Unconventional myosin-IXb	1317		ATGAALT(1)PTEER	Q9QY06	0.952152	0.112414	0.423391	0.949181	0.999994	___1	SLDLSEKHRATGAALTPTEERRISFSTSDIS	0.1511	-0.67085	-0.3275	-2.79166	-1.2765	-0.9794	-0.9067	-1.0509	-0.40225
Pcdh12	Protocadherin-12	902		ATGDQDKEEAPQS(1)PPASSATLRR	O55134	-0.768261	0.310731	0.537047	0.507616	0.999636	___1	IARATGDQDKEEAPQSPPASSATLRRQRNFN	-0.7958	-1.42345	-3.30212	-0.5004	-0.7945	-2.96092	-0.8361	-1.082	-0.25925
Cacnb1	Voltage-dependent L-type calcium channel subunit beta-1	418		ATHPPSS(0.001)T(0.999)PPNPLLNR	Q8R3Z5	0.975722	0.316759	0.539903	0.499271	0.999234	___1	EYLEAYWKATHPPSSTPPNPLLNRTMATAAL	0.9222	-0.01625	0.8341	0.1894	0.1292	0.4104	0.2742	-3.85438	0.47695
Znf106	Zinc finger protein 106	1381		ATHVPENS(1)DTEQDVFTAKPARK	O88466	1.21192	0.185929	0.467554	0.730653	0.999766	___1	LRKKKTLRATHVPENSDTEQDVFTAKPARKV	0.1283	-0.20055	0.0721	-0.3152	-0.3574	-0.2445	-3.68156	0.024	-2.69719
Chmp2b	Charged multivesicular body protein 2b	199		ATIS(1)DEEIER	Q8BJF9	-1.81087	0.165132	0.455795	0.782169	1	___1	AARSLPSASTSKATISDEEIERQLKALGVD_	-3.07485	3.17175	3.4309	3.0279	3.1876	2.8424	2.7454	3.0644	3.05315
Slk	STE20-like serine/threonine-protein kinase	647		ATLEQPETDEVEQVSES(0.003)NS(0.997)IEELER	O54988	-0.0974628	0.927978	0.73124	0.0324624	0.996872	___1	EQPETDEVEQVSESNSIEELERLVVTGAEAR	-3.20125	0.42275	0.0128	-0.108	0.3468	-0.153	-2.80882	0.5738	-2.7974
Actn2	Alpha-actinin-2	574		ATLPEADGERQS(1)ILAIQNEVEK	Q9JI91	-0.825046	0.258563	0.515725	0.587433	1	___1	EQFKATLPEADGERQSILAIQNEVEKVIQSY	-2.32694	-2.52562	-2.74862	-1.2143	-1.0584	-1.4328	-0.2414	-2.98402	-3.32116
Uba1	Ubiquitin-like modifier-activating enzyme 1	835		ATLPS(1)PDKLPGFK	Q02053	-0.267957	0.549001	0.630457	0.260427	0.999973	___1	SVDDSRLEELKATLPSPDKLPGFKMYPIDFE	-1.5885	-3.09029	-2.5123	-1.8134	-2.3839	-2.1401	-2.0163	-2.342	-2.07875
Plin4	Perilipin-4	1126		ATNHGVGQAILT(0.004)S(0.993)T(0.003)ESLCCETSSFSDKYGLGHVTEPR	O88492	1.53883	0.277262	0.520663	0.55711	0.992907	___1	IYRATNHGVGQAILTSTESLCCETSSFSDKY	2.8658	1.65205	0.963	-2.55457	2.4099	2.2753	-3.27969	1.1179	1.75985
C2cd2	C2 domain-containing protein 2	436		ATPLNS(0.01)ES(0.988)PVRT(0.002)PVTVK	E9Q3C1	-0.478042	0.289229	0.527511	0.538758	0.988106	___1	KPRFDTGRATPLNSESPVRTPVTVKVIEKDI	-0.4466	-0.38345	-1.4927	-0.4201	-0.5129	0.1283	-0.733	-0.2134	-0.02615
Scn5a	Sodium channel protein type 5 subunit alpha	1988		ATS(1)DNLPVR	Q9JJV9	0.684671	0.241815	0.504179	0.616517	0.999989	___1	STSFPPSYDSVTRATSDNLPVRASDYSRSED	0.1119	-0.97325	0.1767	-0.6157	-2.31528	-0.2779	-1.224	-0.6598	-0.38465
Speg	Striated muscle-specific serine/threonine-protein kinase	2499		ATS(1)EGESLR	Q62407	0.629858	0.512114	0.616425	0.290633	0.999939	___1	SGRSTPLFGRLRRATSEGESLRRLGVPHNQL	3.936	4.39335	3.3718	3.3842	-0.1276	4.2009	4.0634	4.3695	3.73275
Speg	Striated muscle-specific serine/threonine-protein kinase	2499		ATS(1)EGESLR	Q62407	0.0628417	0.94908	0.734425	0.0226973	0.999939	___2	SGRSTPLFGRLRRATSEGESLRRLGVPHNQL	1.0019	2.20805	0.7179	1.7124	-2.2337	1.9741	1.6412	2.5094	1.87525
Map4	Microtubule-associated protein 4	785		ATS(1)PSTLVSTGPSSR	P27546	0.550492	0.173336	0.459326	0.761111	0.999853	___1	LKPGPKTTPTVSKATSPSTLVSTGPSSRSPA	3.4056	2.91875	3.6735	2.7781	2.6214	2.6214	2.8624	2.7196	3.08985
Mief2	Mitochondrial dynamics protein MID49	111		ATSPQKPQPPPAAFSQPLATGSPS(0.007)PS(0.007)VPVEPT(0.056)PIHS(0.686)PT(0.174)T(0.07)PK	Q5NCS9	-0.198074	0.887238	0.718989	0.0519599	0.685546	___1	GSPSPSVPVEPTPIHSPTTPKFSTIAPLCLT	1.5362	-2.90941	-3.66623	0.2369	-3.95733	-3.17901	0.2504	-2.56135	0.31995
Parva	Alpha-parvin	8		ATSPQKS(1)PLVPKSPTPK	Q9EPC1	0.261558	0.519902	0.618927	0.284078	1	___1	________MATSPQKSPLVPKSPTPKSPPSR	3.6383	2.71685	3.4169	3.3807	2.7634	2.8138	2.9453	3.0739	2.99765
Thumpd1	THUMP domain-containing protein 1	8		ATTAQQS(1)PQPVAGK	Q99J36	0.998058	0.0688575	0.406697	1.16205	1	___1	________MATTAQQSPQPVAGKRKGKSQFL	1.9698	2.05145	2.0172	0.6964	-0.1282	1.1055	0.948	1.6901	1.77675
Gap43	Neuromodulin	142		ATTDNS(1)PSSKAEDGPAKEEPK	P06837	-0.676208	0.153375	0.451123	0.814245	0.999876	___1	GSAETESAAKATTDNSPSSKAEDGPAKEEPK	-1.1281	-0.12225	-0.3707	-0.5097	-0.0618	0.0178	0.6978	0.5121	0.15895
Spag9	C-Jun-amino-terminal kinase-interacting protein 4	292		ATTPASTANSDVSAIPPDT(0.857)PS(0.143)KEDNEGFVK	Q58A65	-0.128029	0.881665	0.718254	0.0546965	0.856724	___1	PASTANSDVSAIPPDTPSKEDNEGFVKGTDT	-0.4845	-3.0773	-0.5073	-0.2613	-3.01698	-0.2371	-0.5425	-0.8074	-2.50473
Ankrd17	Ankyrin repeat domain-containing protein 17	15		ATVPAAAEGEGS(1)PPAAAAVAAPPAAAAAEVGGGARPASSPR	Q99NH0	-0.657273	0.587758	0.640355	0.230802	1	___1	_MEKATVPAAAEGEGSPPAAAAVAAPPAAAA	-2.68554	0.92625	0.645	0.8069	1.1225	1.2615	1.3291	-3.49129	0.68635
Ankrd17	Ankyrin repeat domain-containing protein 17	42		ATVPAAAEGEGSPPAAAAVAAPPAAAAAEVGGGARPAS(0.5)S(0.5)PR	Q99NH0	-0.394358	0.364561	0.559956	0.43823	0.5	___1	AAAAAEVGGGARPASSPRGMVRVCDLLLKKK	1.016	1.01945	0.8298	1.2485	1.4393	1.5325	1.5518	1.8322	0.49235
Ankrd17	Ankyrin repeat domain-containing protein 17	41		ATVPAAAEGEGSPPAAAAVAAPPAAAAAEVGGGARPAS(0.604)S(0.396)PR	Q99NH0	-0.394358	0.364561	0.559956	0.43823	0.604385	___1	PAAAAAEVGGGARPASSPRGMVRVCDLLLKK	1.016	1.01945	0.8298	1.2485	1.4393	1.5325	1.5518	1.8322	0.49235
Nucks1	Nuclear ubiquitous casein and cyclin-dependent kinase substrate 1	181		ATVTPS(1)PVK	Q80XU3	0.216332	0.758399	0.688724	0.120102	0.999999	___1	EKKMPKPRLKATVTPSPVKGKAKVGRPTASK	-1.2751	-1.47895	-0.4666	0.0476	-2.67489	-1.4638	-0.4551	-0.6257	-2.5674
Snap23	Synaptosomal-associated protein 23	110		ATWGDGGDNS(1)PSNVVSKQPSR	O09044	-0.011725	0.981202	0.73971	0.00824136	0.999997	___1	SGKNYKATWGDGGDNSPSNVVSKQPSRITNG	0.7918	0.96805	1.0252	1.7848	1.2603	0.1997	0.8341	1.4544	0.10715
Uqcrc2	Cytochrome b-c1 complex subunit 2, mitochondrial	169		AVAFQNS(0.989)QT(0.011)R	Q9DB77	-0.046915	0.961949	0.736327	0.0168478	0.98871	___1	LRSQLKIDKAVAFQNSQTRIIENLHDVAYKN	-3.15443	-2.64199	-1.0312	-3.07617	-3.89111	-0.5507	-4.10262	-1.2725	-0.48065
Vcl	Vinculin	809		AVAGNIS(1)DPGLQK	Q64727	1.24709	0.0672077	0.406697	1.17258	1	___1	ISPMVMDAKAVAGNISDPGLQKSFLDSGYRI	-0.0306	-0.16065	0.7501	-1.0203	-2.26757	-2.1882	-0.2534	-0.5604	-0.07495
Pgm2l1	Glucose 1,6-bisphosphate synthase	175		AVAGVMITAS(1)HNR	Q8CAA7	0.609026	0.463903	0.60051	0.333573	0.99973	___1	AVQELKAVAGVMITASHNRKEDNGYKVYWET	-0.5389	-0.64105	-0.5414	-3.11852	-0.72	-2.47549	-0.3266	-1.3148	0.85855
Uqcrc2	Cytochrome b-c1 complex subunit 2, mitochondrial	368		AVAQGNLS(0.003)S(0.997)ADVQAAK	Q9DB77	-0.296996	0.770742	0.690727	0.113091	0.996788	___1	AAYNQVKAVAQGNLSSADVQAAKNKLKAGYL	-0.1264	0.64985	1.3809	1.9579	1.8445	2.0607	0.8671	-2.65798	1.51845
Uqcrc2	Cytochrome b-c1 complex subunit 2, mitochondrial	367		AVAQGNLS(0.914)S(0.086)ADVQAAK	Q9DB77	-0.295175	0.609045	0.644351	0.215351	0.913668	___1	NAAYNQVKAVAQGNLSSADVQAAKNKLKAGY	1.3972	-0.68675	-0.1718	0.2571	0.7357	0.6406	-0.3224	1.3244	0.21295
Rpap3	RNA polymerase II-associated protein 3	429		AVDNPPRGS(1)PK	Q9D706	0.995908	0.253309	0.512011	0.59635	1	___1	QRHHVVKAVDNPPRGSPKALKKVFIEETGNL	2.3282	2.20285	1.9987	1.3663	-1.8353	1.9713	2.0965	1.7086	1.77665
Hnrnpul2	Heterogeneous nuclear ribonucleoprotein U-like protein 2	183		AVEEQGDDQDS(1)EKS(1)KPAGS(1)DGER	Q00PI9	1.21143	0.137184	0.438272	0.862698	1	___1	APGDKAVEEQGDDQDSEKSKPAGSDGERRGV	-1.3388	-0.98465	-1.1651	-0.5183	-4.2701	-2.4251	-2.39132	-1.3487	-3.29217
Hnrnpul2	Heterogeneous nuclear ribonucleoprotein U-like protein 2	183;186		AVEEQGDDQDS(1)EKS(1)KPAGS(1)DGER	Q00PI9	1.06886	0.0921732	0.417582	1.0354	1	___2	APGDKAVEEQGDDQDSEKSKPAGSDGERRGV	-1.8202	-1.75565	-1.1248	-1.2545	-3.36587	-3.1255	-3.50982	-1.9016	-2.65714
Apc	Adenomatous polyposis coli protein	1359		AVEFSSGAKS(0.997)PS(0.003)K	Q61315	0.330602	0.605938	0.643606	0.217572	0.997103	___1	STRHNKAVEFSSGAKSPSKSGAQTPKSPPEH	-2.4331	-3.22859	-1.3011	-1.9126	-2.96042	-2.8449	-4.04109	-1.7222	-2.42798
Rreb1	Ras-responsive element-binding protein 1	1452		AVEGPS(1)PS(1)PEPEEKPAESLAIDPTPGTR	Q3UH06	-1.33378	0.271171	0.519717	0.566756	1	___1	LENEGVGRAVEGPSPSPEPEEKPAESLAIDP	0.05	-0.40735	-4.61068	0.4413	-3.31674	0.447	0.3814	0.2437	-0.13005
Abhd11	Protein ABHD11	188		AVEIPEKVPHS(1)QAR	Q8K4F5	0.594454	0.445278	0.594801	0.351368	1	___1	IAAMKAVEIPEKVPHSQARKLADKQLSSVVK	-0.1506	-1.87675	-1.6575	-3.40449	-1.4712	-0.8451	-1.5951	-3.14019	-0.48035
Fam207a	Protein FAM207A	38		AVEPALPQS(1)PAGGAGAK	P58468	0.360773	0.591184	0.640355	0.228278	1	___1	APGPVPRAVEPALPQSPAGGAGAKDWTFVHN	-2.0711	-1.78225	-0.9718	-0.6566	-3.55748	-1.544	-1.4618	-1.745	-2.85006
Actb	Actin, cytoplasmic 1	33		AVFPS(1)IVGRPR	P60710	0.0523828	0.909584	0.726591	0.0411574	1	___1	KAGFAGDDAPRAVFPSIVGRPRHQGVMVGMG	-2.0434	-2.55944	-2.9751	-2.1782	-2.4744	-2.4603	-2.0021	-3.08436	-3.27082
Akap12	A-kinase anchor protein 12	652		AVGEEQRS(1)EEPKR	Q9WTQ5	0.588566	0.225661	0.49356	0.646543	1	___1	SGMQDEVRAVGEEQRSEEPKRRVDTSVSWEA	-2.0669	-1.60765	-1.3591	-1.7232	-2.9231	-2.89174	-1.8967	-1.7474	-2.41655
Tbc1d10b	TBC1 domain family member 10B	664		AVGGAPS(1)PPPPVRR	Q8BHL3	-0.113025	0.788533	0.696243	0.10318	1	___1	PSLKSRGSRAVGGAPSPPPPVRRASAGPVPG	1.7245	0.94295	1.0737	1.4139	1.6889	0.8464	1.0319	1.7646	1.41475
Speg	Striated muscle-specific serine/threonine-protein kinase	2847		AVGPPPAT(1)PPRKHR	Q62407	-0.395225	0.497688	0.612734	0.303043	1	___1	NQALSSLKAVGPPPATPPRKHRGLLATQQAE	2.8192	1.23995	1.134	2.672	1.0734	2.8444	2.4623	1.7572	1.94835
Robo4	Roundabout homolog 4	714		AVGPQLHRNS(0.979)S(0.021)ELASRPLPPTPLSLR	Q8C310	-1.46407	0.020221	0.331955	1.6942	0.978953	___1	AVVSWRAVGPQLHRNSSELASRPLPPTPLSL	-3.41984	-1.33795	-2.94808	-1.1329	-0.585	-0.7668	-1.5324	-1.6889	-0.92135
Ndufb11	NADH dehydrogenase [ubiquinone] 1 beta subcomplex subunit 11, mitochondrial	39		AVIAPS(1)GVEK	O09111	-1.04373	0.288816	0.527511	0.539378	1	___1	AARVRWESSRAVIAPSGVEKKRQREPTMQWQ	-0.3437	-0.98565	-3.12995	-3.33117	0.2026	0.7213	-0.4207	-0.2805	0.45225
Hdac6	Histone deacetylase 6	909		AVLAQGQS(0.864)S(0.136)EQAAK	Q9Z2V5	0.795458	0.178371	0.465201	0.748677	0.863853	___1	QAKSKMAKAVLAQGQSSEQAAKGTTLDLATS	-2.5905	-0.48365	-0.2753	-1.7552	-2.27541	-2.1292	-2.0552	-1.78878	-1.46785
Hp1bp3	Heterochromatin protein 1-binding protein 3	48		AVNS(0.034)T(0.928)RET(0.039)PPK	Q3TEA8	-0.570217	0.500346	0.613305	0.300729	0.92772	___1	KAEDTTMPIRRAVNSTRETPPKSKLAEGEEE	-3.31984	-2.79761	-1.8439	-0.027	-2.73964	-1.5771	-4.29544	-1.7106	-2.1516
Hp1bp3	Heterochromatin protein 1-binding protein 3	51		AVNSTRET(1)PPK	Q3TEA8	-0.288245	0.590508	0.640355	0.228774	0.999976	___1	DTTMPIRRAVNSTRETPPKSKLAEGEEEKPE	-2.1695	-2.43335	-2.3381	-0.7623	-2.93665	-2.38	-1.4758	-2.316	-2.28168
Usp20	Ubiquitin carboxyl-terminal hydrolase 20	132		AVPIAVADEGES(1)ES(1)EDDDLKPR	Q8C6M1	0.8919	0.453332	0.597589	0.343584	1	___1	HPLKAVPIAVADEGESESEDDDLKPRGLTGM	2.0733	2.40905	2.7718	2.3743	2.2201	2.0718	1.8561	3.4248	-2.7902
Tjp1	Tight junction protein ZO-1	1614		AVPVS(0.998)PS(0.002)AVEEDEDEDGHTVVATAR	P39447	-1.6283	0.073006	0.407273	1.13664	0.998167	___1	YQMNNISTMPKAVPVSPSAVEEDEDEDGHTV	-1.7437	0.02515	-3.11238	0.116	0.6128	-2.17049	0.8154	0.2398	0.49445
Hnrnpa0	Heterogeneous nuclear ribonucleoprotein A0	84		AVS(0.998)REDS(0.002)ARPGAHAK	Q9CX86	-0.0244649	0.973449	0.737647	0.011687	0.997633	___1	PHAVDGNTVELKRAVSREDSARPGAHAKVKK	-0.5965	-1.03095	-2.5787	-1.0916	-3.48206	-0.6222	-0.7023	-0.8499	-1.51745
Zfand6	AN1-type zinc finger protein 6	115		AVS(1)ETEDLQGPR	Q9DCH6	-0.571831	0.283523	0.523955	0.547412	0.999937	___1	VAPSQVDSTSVDKAVSETEDLQGPRAEGLVP	-3.40175	-2.39192	-2.70365	-2.48815	-3.40763	-1.93044	-1.7686	-2.401	-1.56785
Speg	Striated muscle-specific serine/threonine-protein kinase	554		AVS(1)PAATQPPPPSGAGK	Q62407	0.0240832	0.986289	0.740752	0.00599571	1	___1	PLFSRPSTPKTSRAVSPAATQPPPPSGAGKS	-2.60302	1.07415	1.0056	-3.30895	-2.97983	1.8451	1.229	0.8434	1.18025
Cic	Protein capicua homolog	766		AVS(1)PAVPFSR	Q924A2	1.24054	0.308618	0.537047	0.510579	1	___1	SHTPTPSTPAGFRAVSPAVPFSRSRQPSPLL	1.624	0.59275	0.3617	0.879	1.0359	-2.46662	-3.81798	0.9719	1.11145
Arid5b	AT-rich interactive domain-containing protein 5B	1032		AVS(1)PLDPAK	Q8BM75	0.31326	0.513339	0.61688	0.289596	1	___1	EDLDLVIAGKKARAVSPLDPAKEASGKEKAS	-2.32752	-2.68233	-2.6363	-2.0787	-3.50762	-3.4497	-2.1975	-2.91528	-3.02305
Ttn	Titin	34488		AVS(1)PTETKPTEK	A2ASS6	1.08036	0.251601	0.510502	0.599287	0.999986	___1	RVKSPEPVTSHPKAVSPTETKPTEKGQHLPV	6.5972	5.53745	5.994	5.3611	1.7329	5.3445	5.8901	6.0859	5.36065
Stbd1	Starch-binding domain-containing protein 1	179		AVS(1)QDQAGHEDWEVVSR	Q8C7E7	0.787089	0.369544	0.563931	0.432334	1	___1	KLPSSSLLVDRAKAVSQDQAGHEDWEVVSRH	-2.36345	-1.00045	-1.1393	-1.3101	-3.23533	-3.99606	-3.52059	-0.5403	-1.12655
Speg	Striated muscle-specific serine/threonine-protein kinase	569		AVSPAATQPPPPS(0.044)GAGKS(0.956)GDEPGRPR	Q62407	-0.520302	0.422645	0.585205	0.374024	0.95633	___1	SPAATQPPPPSGAGKSGDEPGRPRSRGPVGR	-3.41663	-1.16615	-2.93894	-3.3616	-1.9873	-1.5218	-1.8611	-1.2779	-1.91191
Tppp	Tubulin polymerization-promoting protein	159		AVSS(1)PTVSR	Q7TQD2	2.18975	0.138813	0.439275	0.85757	0.999752	___1	EGRAPVISGVTKAVSSPTVSRLTDTSKFTGS	2.0735	1.44255	0.2794	1.5122	-2.97168	1.1429	-3.10091	-3.74654	1.61645
Nfrkb	Nuclear factor related to kappa-B-binding protein	1288		AVSTVVVTT(0.002)APS(0.998)PK	Q6PIJ4	-0.192624	0.658077	0.66011	0.181723	0.998218	___1	GSSKAVSTVVVTTAPSPKQAPEQQ_______	-1.6102	-2.5316	-2.27279	-2.30666	-1.5417	-1.7754	-1.8311	-2.53564	-1.68295
Kank3	KN motif and ankyrin repeat domain-containing protein 3	163		AVT(0.033)RS(0.967)PRGS(1)GR	Q9Z1P7	-1.54169	0.452351	0.597316	0.344524	0.99994	___1	RALSPARAVTRSPRGSGRSSPAPNPALASPG	2.4282	-3.38844	-4.33584	-2.49239	-3.52147	2.9401	2.4924	-3.21989	2.45925
Ttn	Titin	34450		AVT(0.998)S(0.002)PPRVKS(1)PEPR	A2ASS6	0.914174	0.355901	0.557839	0.448671	0.997761	___1	FTLTVQKARVIEKAVTSPPRVKSPEPRVKSP	0.1895	-2.80655	-1.6748	-2.5711	-3.9299	-0.8217	-3.84789	-2.5342	-0.36395
Ttn	Titin	34450		AVT(0.998)S(0.002)PPRVKS(1)PEPR	A2ASS6	-0.366125	0.374616	0.565639	0.426413	0.997761	___2	FTLTVQKARVIEKAVTSPPRVKSPEPRVKSP	7.691	7.46925	7.3399	7.4153	7.6952	7.7876	8.2572	7.6791	8.36265
Larp1	La-related protein 1	503		AVT(1)PVPTKTEEVSNLK	Q6ZQ58	0.477925	0.364717	0.559956	0.438044	1	___1	YQKETESAPGSPRAVTPVPTKTEEVSNLKTL	1.3555	-0.50175	0.6217	0.253	0.2246	-0.3209	-0.7053	0.4929	0.13905
Ttn	Titin	34451		AVTS(1)PPR	A2ASS6	0.0120083	0.98637	0.740752	0.00595995	0.99989	___1	TLTVQKARVIEKAVTSPPRVKSPEPRVKSPE	3.8118	3.00845	2.6033	3.0251	0.9612	3.5416	4.1334	3.3283	3.78545
Akap12	A-kinase anchor protein 12	890		AVTSAEERS(0.935)PS(0.065)WISASMTEPLEHAEGVATPPVGEVTEK	Q9WTQ5	-0.834803	0.554175	0.632505	0.256353	0.934616	___1	AVIDGTRAVTSAEERSPSWISASMTEPLEHA	0.9775	-3.51159	-3.15416	1.1021	0.0221	-3.3245	-3.6762	1.1173	-1.60847
Hcfc1	Host cell factor 1	1516		AVTTVTQSTPVPGPSVPPPEELQVS(1)PGPR	Q61191	0.131709	0.892774	0.720777	0.0492584	1	___1	PVPGPSVPPPEELQVSPGPRQQLPPRQLLQS	-0.2527	0.44045	0.5915	0.2729	0.6787	1.0007	1.1319	1.0976	-3.41355
Myh6	Myosin-6	1700		AVVEQTERS(1)R	Q02566	0.243989	0.805499	0.700184	0.0939348	1	___1	AELEELRAVVEQTERSRKLAEQELIETSERV	0.8295	0.82835	-0.1791	0.2029	-3.21629	1.0212	1.2144	1.7162	0.55515
Slc25a11	Mitochondrial 2-oxoglutarate/malate carrier protein	203		AVVVNAAQLAS(0.005)YS(0.97)QS(0.026)K	Q9CR62	-0.760459	0.151338	0.450776	0.820051	0.96965	___1	MARAVVVNAAQLASYSQSKQFLLDSGYFSDN	-3.42364	-3.32638	-3.09243	-2.366	-3.35176	-3.40055	-1.9758	-1.796	-2.23205
Comt	Catechol O-methyltransferase	261		AVYQGPGS(0.048)S(0.952)PVK	O88587	1.42359	0.00763459	0.313932	2.11721	0.952236	___1	VVDGLEKAVYQGPGSSPVKS___________	5.3801	4.69175	5.8984	3.5096	4.1057	3.835	3.645	3.8417	4.46195
Slc4a7	Sodium bicarbonate cotransporter 3	60		AVYVGVHVPFS(0.069)KES(0.931)R	Q8BTY2	-0.736452	0.40913	0.578405	0.388139	0.931136	___1	HRAVYVGVHVPFSKESRRRHKHRGHKHHHRR	-1.4142	-2.68591	-2.72051	0.182	-0.3056	-0.4891	-2.64605	-3.38448	-2.5793
Slc4a7	Sodium bicarbonate cotransporter 3	57		AVYVGVHVPFS(0.803)KES(0.197)R	Q8BTY2	-0.840934	0.461083	0.599426	0.336221	0.802956	___1	LESHRAVYVGVHVPFSKESRRRHKHRGHKHH	-3.40803	-0.52395	-2.74923	-3.0553	-3.32677	-2.8284	0.3312	0.6591	-0.09665
Synpo	Synaptopodin	512		AWAPPASSMADRS(1)PQPQR	Q8CC35	-0.300692	0.541079	0.627509	0.266739	1	___1	GEKAWAPPASSMADRSPQPQRHIMSRSPMVE	2.1363	0.74445	0.6701	0.9727	1.2607	1.3856	1.3909	2.0933	1.80265
Tbkbp1	TANK-binding kinase 1-binding protein 1	500		AYGGELYGRPLS(1)PR	A2A9T0	-0.420825	0.296251	0.531687	0.528341	1	___1	PKPRAYGGELYGRPLSPRRAFEGIRLRFEKQ	-0.6512	-1.52035	-1.2796	-0.7764	-0.6368	-0.8272	-0.9719	-0.6849	-0.48015
Tmcc3	Transmembrane and coiled-coil domain protein 3	242		AYGGS(1)ATIVNKPK	Q8R310	0.385326	0.619919	0.646961	0.207665	0.999899	___1	LEEFRPEASPRAYGGSATIVNKPKYGSDDEC	0.0084	-2.64645	-1.97	-1.4274	-0.9575	-1.2526	-3.4573	-1.468	-2.96526
Upf1	Regulator of nonsense transcripts 1	1122		AYQHGGVTGLS(1)QY	Q9EPU0	-1.63671	0.089986	0.416756	1.04583	1	___1	YQGERAYQHGGVTGLSQY_____________	-0.7079	-3.46195	-3.78786	-0.2003	-0.0352	-2.83268	-0.6449	-2.23572	-0.14635
Samd4a	Protein Smaug homolog 1	420		AYS(0.002)S(0.998)PSTTPEVR	Q8CBY1	1.30374	0.28147	0.522868	0.550568	0.997573	___1	QELHQMILTPIKAYSSPSTTPEVRCREPSLM	2.2681	1.74275	2.2585	-3.64957	1.6676	1.1849	1.6993	1.7416	2.07245
Znrf2	E3 ubiquitin-protein ligase ZNRF2	20		AYS(0.333)GS(0.667)DLPSGTGSGGGGADGAR	Q71FD5	0.73125	0.442755	0.593585	0.353836	0.666505	___1	QSGPAANGRTRAYSGSDLPSGTGSGGGGADG	0.376	-0.16745	-0.7211	-2.91725	-0.2389	0.2135	-3.16079	0.3946	0.29625
Znrf2	E3 ubiquitin-protein ligase ZNRF2	18		AYS(1)GSDLPSGTGSGGGGADGAR	Q71FD5	0.202408	0.589961	0.640355	0.229176	0.999984	___1	AKQSGPAANGRTRAYSGSDLPSGTGSGGGGA	0.7624	0.83075	0.647	0.7283	0.8924	0.4806	0.2767	0.4403	0.44755
Wdr13	WD repeat-containing protein 13	79		AYS(1)NSIVR	Q91V09	1.03541	0.251616	0.510502	0.599262	0.999992	___1	QRYGPLSEPGSARAYSNSIVRSSRTTLDRME	0.2744	-1.41615	-0.2738	-1.0743	-2.58742	-1.1382	-3.88199	-0.4479	0.08625
Csrp3	Cysteine and glycine-rich protein 3	153		CAICGKS(1)LESTNVTDKDGELYCK	P50462	1.09385	0.125353	0.430063	0.901867	0.99992	___1	KPWHKTCFRCAICGKSLESTNVTDKDGELYC	0.4109	-0.59355	-1.789	-2.71954	-0.7099	-2.42092	-2.45378	-1.2372	-0.96505
Vcl	Vinculin	566		CDRVDQLTAQLADLAARGEGES(1)PQAR	Q64727	1.78093	0.067843	0.406697	1.16849	1	___1	LTAQLADLAARGEGESPQARALASQLQDSLK	0.4837	-0.37825	-0.5364	-3.0799	0.0413	-0.0467	-3.40755	-3.12468	-1.92995
Plekha2	Pleckstrin homology domain-containing family A member 2	308		CHPREPS(0.798)FS(0.202)R	Q9ERS5	0.659744	0.415613	0.581835	0.381311	0.798204	___1	IGAAVQALKCHPREPSFSRSISLTRPGSSTL	-0.3933	-2.40853	-2.302	-1.8517	-1.9707	-0.5582	-3.59874	-3.79654	-2.39025
Atp1a2	Sodium/potassium-transporting ATPase subunit alpha-2	464		CIELSCGS(1)VRK	Q6PIE5	1.21054	0.0397508	0.382907	1.40065	0.999955	___1	ASESALLKCIELSCGSVRKMRDRNPKVAEIP	-0.8818	-2.15425	-2.342	-3.69668	-3.48514	-2.07045	-3.04894	-2.7257	-2.9924
Slc9a1	Sodium/hydrogen exchanger 1	801		CLS(1)DPGPHPEPGEGEPFIPKGQ	Q61165	-0.120075	0.843895	0.709472	0.0737118	1	___1	GSSDSPSSQRIQRCLSDPGPHPEPGEGEPFI	-1.3381	-2.07885	-1.5499	-1.4593	-0.9651	-2.37954	-2.92376	-0.4071	-1.07845
Apbb1	Amyloid-beta A4 precursor protein-binding family B member 1	517		CLVNGLS(1)LDHSK	Q9QXJ1	-0.841446	0.211325	0.483272	0.675048	0.99979	___1	IMSERRNARCLVNGLSLDHSKLVDVPFQVEF	-1.6837	-2.68852	-3.8577	-1.1205	-1.3457	-2.1958	-3.07453	-2.50329	-1.17135
Vdac3	Voltage-dependent anion-selective channel protein 3	4		CNT(1)PTYCDLGK	Q60931	-0.236292	0.676989	0.667879	0.169419	0.999805	___1	____________MCNTPTYCDLGKAAKDVFN	0.9576	0.36175	0.0336	0.949	1.6164	1.2918	-0.6252	0.1612	0.73045
Naa30	N-alpha-acetyltransferase 30	39		CPFPAGAALACCS(1)EDEEDDEEHEGGCGSPAGGEAATSAK	Q8CES0	1.51882	0.0206063	0.3323	1.686	1	___1	ELRCPFPAGAALACCSEDEEDDEEHEGGCGS	-0.2258	-0.86205	-0.7597	-0.8765	-1.3212	-2.54965	-2.31097	-3.00796	-2.74176
Synpo	Synaptopodin	740		CPS(1)PTMSLPSSWK	Q8CC35	0.497631	0.435326	0.591112	0.361185	0.999942	___1	YVIESSGHAELARCPSPTMSLPSSWKYTTNA	-0.1771	-0.34545	-1.0576	-0.5793	-0.3375	-2.96524	-0.5238	-0.77	-0.97025
Akap12	A-kinase anchor protein 12	1292		CQETESNEEQS(0.011)IS(0.989)PEKR	Q9WTQ5	0.73601	0.131001	0.432561	0.882727	0.989157	___1	VARCQETESNEEQSISPEKREMGTDVEKEET	-1.9826	-2.03405	-1.7246	-2.9988	-1.7051	-3.24172	-2.43656	-2.47169	-3.04469
Mndal	Myeloid cell nuclear differentiation antigen-like protein	276		CQS(1)PILHSSSSASSNIPSATNQKPQPQNQNIPR	D0QMC3	-0.882943	0.300363	0.533037	0.522353	0.999985	___1	PDQPPCCEEPTARCQSPILHSSSSASSNIPS	-0.0466	-2.40934	-3.01542	-0.0141	-0.4072	-0.0389	-0.9573	-1.3342	-2.89335
Pcyt1a	Choline-phosphate cytidylyltransferase A	362		CRAVTCDIS(1)EDEED	P49586	0.363108	0.510323	0.616425	0.292155	1	___1	SPASLSRCRAVTCDISEDEED__________	1.2859	2.61985	2.8859	1.4504	2.8258	1.3818	1.5637	1.6789	2.50405
Prkab1	5'-AMP-activated protein kinase subunit beta-1	182		CSDVSELSS(0.003)S(0.997)PPGPYHQEPYMSKPEER	Q9R078	-1.40429	0.0071482	0.308408	2.1458	0.997139	___1	MVDSQKCSDVSELSSSPPGPYHQEPYMSKPE	-0.3437	0.32705	-0.3328	1.1088	1.3396	1.5304	1.1056	0.7262	1.91625
Flna	Filamin-A	1459		CSGPGLS(1)PGMVR	Q8BTM8	-0.773237	0.264247	0.517317	0.57799	1	___1	DVTDASKVKCSGPGLSPGMVRANLPQSFQVD	-3.79453	-1.29865	-1.5882	-1.016	-1.0833	-2.8353	-0.9757	-1.2317	-1.58135
Ppfibp2	Liprin-beta-2	362		CSS(1)PTPGPPPLPQK	O35711	0.430792	0.331287	0.547517	0.479796	0.999606	___1	SPEEVPKQEISPRCSSPTPGPPPLPQKSLES	0.4249	-0.13975	-0.1357	-0.186	-0.087	-0.5821	-1.1903	-0.2462	0.00575
Ppp6r2	Serine/threonine-protein phosphatase 6 regulatory subunit 2	746		CSS(1)PVDMDHSNAEGGQSPGPEK	Q8R3Q2	0.293419	0.655401	0.65985	0.183493	0.999982	___1	DFQPFCCSETGPRCSSPVDMDHSNAEGGQSP	-1.6825	-3.4373	-1.5572	-1.8647	-2.9628	-1.6801	-3.66479	-1.77	-3.17213
Pbxip1	Pre-B-cell leukemia transcription factor-interacting protein 1	143		CSS(1)SDDDTDVDVEGLRR	Q3TVI8	0.430092	0.288927	0.527511	0.539212	0.999918	___1	LPSSPRAVWKEHRCSSSDDDTDVDVEGLRRR	-0.024	0.55305	0.05	0.0061	-0.0565	-0.0446	-0.6264	-0.5465	-0.15455
Rftn1	Raftlin	199		CTLGDRS(0.004)S(0.996)LENDTPK	Q6A0D4	1.31388	0.112925	0.423391	0.94721	0.996389	___1	VEDARDVKCTLGDRSSLENDTPKAAETDAAT	-0.0724	-0.33935	0.2226	-0.7979	-0.8266	-3.94412	-1.3556	-1.3046	-0.03275
Fhod3	FH1/FH2 domain-containing protein 3	459		DAAPESSALHTTS(0.002)S(0.997)PTSQGR	Q76LL6	-0.0795875	0.923739	0.730295	0.0344509	0.997322	___1	GKDAAPESSALHTTSSPTSQGRWLSASTAAR	-0.4341	-0.03665	-1.1618	-0.2299	0.6873	0.0566	-3.28422	-0.3557	0.33835
Alad	Delta-aminolevulinic acid dehydratase	215		DAAQS(0.039)S(0.961)PAFGDRR	P10518	0.305413	0.644579	0.655194	0.190724	0.960826	___1	FASCFYGPFRDAAQSSPAFGDRRCYQLPPGA	-0.7739	-0.75165	-1.1665	-1.0651	-3.20003	-1.392	-1.0143	-0.1507	-0.39445
Alad	Delta-aminolevulinic acid dehydratase	214		DAAQS(0.717)S(0.283)PAFGDRR	P10518	-0.578089	0.333198	0.548467	0.477298	0.717297	___1	KFASCFYGPFRDAAQSSPAFGDRRCYQLPPG	-1.5467	-2.50244	-2.14205	-3.12709	-0.6996	-1.5713	-1.2444	-0.9692	-1.30225
Ptpn12	Tyrosine-protein phosphatase non-receptor type 12	673		DADVSEES(1)PPPLPER	P35831	0.52695	0.439014	0.592358	0.357522	1	___1	TPHSGAEKDADVSEESPPPLPERTPESFVLA	-0.9062	-0.58025	0.2824	-0.2106	-0.4832	-3.02755	-0.7734	-0.3745	-0.70055
Tjp1	Tight junction protein ZO-1	686		DAGT(0.004)DHRS(0.081)S(0.915)GIIR	P39447	-0.548677	0.573996	0.63729	0.241091	0.914904	___1	IAKSEPRDAGTDHRSSGIIRLHTIKQIIDQD	-2.08716	2.43425	1.9833	1.5116	-0.2516	1.8229	2.003	1.4741	1.39285
P2ry2	P2Y purinoceptor 2	329		DAKPPTEPTPS(1)PQAR	P35383	0.892247	0.0917025	0.417054	1.03762	0.999604	___1	VRFARDAKPPTEPTPSPQARRKLGLHRPNRT	-0.0994	-0.76095	0.2505	-1.2349	-0.5247	-1.1174	-1.3286	-1.98753	-0.38005
Myom1	Myomesin-1	863		DALLGSNPNKPS(1)PPS(0.019)S(0.979)PS(0.001)SR	Q62234	0.437942	0.288636	0.527511	0.53965	1	___1	TSQKDALLGSNPNKPSPPSSPSSRGQKEVST	3.243	2.99905	3.4474	2.6147	2.2901	3.3091	2.8279	2.7414	2.96805
Myom1	Myomesin-1	863;867		DALLGSNPNKPS(1)PPS(0.019)S(0.979)PS(0.001)SR	Q62234	1.71498	0.116584	0.424386	0.933361	1	___2	TSQKDALLGSNPNKPSPPSSPSSRGQKEVST	1.3638	2.19475	3.1897	-3.12272	1.4109	1.3041	1.0462	1.1513	1.41685
Pphln1	Periphilin-1	147		DAPFFRES(1)PVGR	Q8K2H1	-0.411306	0.475127	0.605064	0.323191	1	___1	RDRSPHKRDAPFFRESPVGRKDSPHSRSGSS	-2.52475	-2.59356	-3.95067	-2.4641	-2.15048	-2.67413	-3.99748	-2.2748	-2.10915
Tle3	Transducin-like enhancer protein 3	286		DAPT(0.001)S(0.999)PASVASSSSTPSSK	Q08122	1.23664	0.131098	0.432561	0.882404	0.999043	___1	NGLDKARGLKKDAPTSPASVASSSSTPSSKT	-0.3489	0.16705	0.3527	-0.2738	-0.4899	-2.87439	-2.90198	-0.3454	-0.19265
Naca	Nascent polypeptide-associated complex subunit alpha, muscle-specific form	1491		DAPT(0.001)T(0.001)LAES(0.449)PS(0.841)S(0.709)PKKAPK	P70670	-1.2501	0.314503	0.539085	0.502375	0.840511	___1	TPSPKDAPTTLAESPSSPKKAPKTAAPPSER	-2.76515	-2.88763	-2.30121	-4.12639	-3.22667	-2.93464	0.8804	0.7426	0.25735
Naca	Nascent polypeptide-associated complex subunit alpha, muscle-specific form	1489		DAPTTLAES(1)PS(0.362)S(0.638)PKKAPK	P70670	-2.26519	0.142763	0.443779	0.845383	0.999554	___1	PLTPSPKDAPTTLAESPSSPKKAPKTAAPPS	4.012	4.74535	-3.18661	3.9343	4.0207	3.8429	4.0525	4.4621	4.42015
Naca	Nascent polypeptide-associated complex subunit alpha, muscle-specific form	1489		DAPTTLAES(1)PS(0.362)S(0.638)PKKAPK	P70670	1.02114	0.171565	0.458876	0.765572	0.999554	___2	PLTPSPKDAPTTLAESPSSPKKAPKTAAPPS	0.3154	1.85085	2.6664	0.5055	1.7502	-0.3209	-0.4991	0.4596	1.64315
Naca	Nascent polypeptide-associated complex subunit alpha, muscle-specific form	1492		DAPTTLAESPS(0.008)S(0.992)PK	P70670	-0.539975	0.276041	0.520446	0.559026	0.991673	___1	PSPKDAPTTLAESPSSPKKAPKTAAPPSERV	0.8475	1.03655	1.1121	2.1047	1.0934	0.4581	1.831	1.7946	1.95035
Naca	Nascent polypeptide-associated complex subunit alpha, muscle-specific form	1492		DAPTTLAESPS(0.008)S(0.992)PK	P70670	2.42722	0.0874814	0.414201	1.05808	0.991673	___2	PSPKDAPTTLAESPSSPKKAPKTAAPPSERV	0.3154	1.85085	2.6664	0.5055	1.7502	-2.76183	-2.67106	-3.36398	1.64315
Gab1	GRB2-associated-binding protein 1	403		DAS(0.025)S(0.975)QDCYDIPR	Q9QYY0	-0.69666	0.41998	0.583846	0.376771	0.975058	___1	TISTVDLNKLRKDASSQDCYDIPRTFPSDRS	-3.81025	-0.67415	-3.58412	-2.45842	-2.81167	-1.2868	-3.40664	-0.9081	-1.08545
Mybpc3	Myosin-binding protein C, cardiac-type	72		DAS(1)PDDQGSYAVIAGSSK	O70468	0.928075	0.219056	0.488059	0.659445	1	___1	LAAEGKRHTLTVRDASPDDQGSYAVIAGSSK	4.4863	5.44155	4.6382	5.4044	4.8151	3.2368	2.7838	4.7411	2.58245
Pphln1	Periphilin-1	219		DAS(1)PSSSSAVASSK	Q8K2H1	0.43495	0.538188	0.626711	0.269066	0.999907	___1	GKERSIQSVKTSRDASPSSSSAVASSKALDK	-1.6685	-1.21095	-1.6294	-1.5898	-4.15376	-1.2003	-2.33449	-1.1358	-1.21325
Mybpc3	Myosin-binding protein C, cardiac-type	85		DASPDDQGSYAVIAGS(0.907)S(0.093)K	O70468	-0.318362	0.712007	0.676331	0.147516	0.906776	___1	DASPDDQGSYAVIAGSSKVKFDLKVTEPAPP	-0.6473	-2.41614	-1.1739	0.2249	-2.90223	-0.2468	-0.7581	-2.87272	-0.00955
Hnrnpc	Heterogeneous nuclear ribonucleoproteins C1/C2	306		DDEKEPEEGEDDRDS(1)ANGEDDS	Q9Z204	0.907842	0.121098	0.42652	0.916864	1	___1	KDDEKEPEEGEDDRDSANGEDDS________	-1.7449	-1.47765	-0.5845	-2.54449	-2.92738	-1.7917	-1.761	-1.121	-2.91557
Riok3	Serine/threonine-protein kinase RIO3	512		DDGS(1)PPVLSAD	Q9DBU3	0.273375	0.510899	0.616425	0.291665	1	___1	QKNGRKAASFLKDDGSPPVLSAD________	0.4652	0.43725	0.1957	-0.0844	0.6535	-0.3194	0.1751	0.4404	-0.30915
Arrb1	Beta-arrestin-1	412		DDKDEEDDGT(0.001)GS(0.999)PHLNNR	Q8BWG8	0.230708	0.72727	0.681021	0.138304	0.999309	___1	KGMKDDKDEEDDGTGSPHLNNR_________	1.9677	1.72015	2.6077	2.8844	-0.0271	1.6219	2.5709	2.457	1.69975
Tcp1	T-complex protein 1 subunit alpha	544		DDKHGS(1)YENAVHSGALDD	P11983	-0.343662	0.739621	0.683193	0.130991	1	___1	DLIKLHPESKDDKHGSYENAVHSGALDD___	-0.1796	-3.29768	-0.1368	-2.31833	-3.23162	-0.0688	-0.011	0.3648	0.09875
Tcp1	T-complex protein 1 subunit alpha	551		DDKHGSYENAVHS(1)GALDD	P11983	0.747511	0.155283	0.451123	0.808876	0.999998	___1	ESKDDKHGSYENAVHSGALDD__________	-1.5169	-1.61215	-1.1134	-2.226	-1.967	-3.32202	-1.858	-2.3006	-1.29635
Limch1	LIM and calponin homology domains-containing protein 1	201		DDS(1)FDSLDSFGSR	Q3UH68	0.142708	0.730308	0.681363	0.136494	1	___1	ERSDSLSPPRHGRDDSFDSLDSFGSRSRQTP	2.0498	2.72855	2.4182	2.449	1.797	2.4277	2.3025	2.7053	1.85535
Nucks1	Nuclear ubiquitous casein and cyclin-dependent kinase substrate 1	75		DDSHS(1)AEDS(1)EDEKDDHK	Q80XU3	1.64083	0.0966751	0.419826	1.01469	0.999897	___2	DSEEKDVKTKKDDSHSAEDSEDEKDDHKNVR	-1.0642	0.47045	0.1512	-2.64913	-2.87323	-2.48924	-2.86814	-0.933	1.08265
Nucks1	Nuclear ubiquitous casein and cyclin-dependent kinase substrate 1	79		DDSHS(1)AEDS(1)EDEKDDHKNVR	Q80XU3	1.10086	0.128286	0.431055	0.891822	1	___1	KDVKTKKDDSHSAEDSEDEKDDHKNVRQQRQ	-0.0697	-0.83515	-1.6308	-2.8266	-3.51434	-1.3587	-1.9449	-0.9472	-1.08475
Nucks1	Nuclear ubiquitous casein and cyclin-dependent kinase substrate 1	79		DDSHS(1)AEDS(1)EDEKDDHKNVR	Q80XU3	1.87713	0.0844996	0.412443	1.07315	1	___2	KDVKTKKDDSHSAEDSEDEKDDHKNVRQQRQ	-1.0642	0.47045	0.1512	-2.93048	-3.47838	-2.54292	-3.34573	-0.933	1.08265
Arhgap31	Rho GTPase-activating protein 31	1242		DDSPSSLGS(1)PEEEQPKQETGASASRR	A6X8Z5	-0.146571	0.80224	0.699915	0.0956959	0.999886	___1	IPQKSTKDDSPSSLGSPEEEQPKQETGASAS	-2.69362	-1.71555	-2.0208	-3.54562	-1.3496	-1.9879	-1.698	-2.24145	-1.15795
Rps3	40S ribosomal protein S3	221		DEILPTT(0.998)PIS(0.001)EQK	P62908	1.05881	0.347483	0.554735	0.459066	0.998123	___1	DHVSIVEPKDEILPTTPISEQKGGKPEPPAM	2.0704	1.17215	1.3957	1.7465	0.8396	1.7101	1.6324	-3.51684	0.51185
Ppfibp1	Liprin-beta-1	957		DFAARS(0.999)PS(0.001)AS(0.736)IT(0.264)DEDSNV	Q8C8U0	1.45331	0.0415148	0.383562	1.3818	0.998779	___1	HMLKEDDMFKDFAARSPSASITDEDSNV___	-1.7602	-1.39745	-0.4432	-3.25759	-3.59187	-2.86524	-3.11053	-1.0099	-2.08643
Srl	Sarcalumenin	848		DFFGINPIS(1)NFK	Q7TQ48	-1.59043	0.124045	0.428073	0.906421	1	___1	PNREAYKDFFGINPISNFKLLSQQCSYMGGC	-2.0694	-3.23206	-3.84371	0.099	-1.6421	-1.8267	-0.6224	-0.2336	-4.52195
Sptb	Spectrin beta chain, erythrocytic	2034		DFGHTVDS(1)VEK	P15508	-0.292811	0.660881	0.660727	0.179876	0.999998	___1	QEPYLASRDFGHTVDSVEKLIKRHEAFEKST	-1.3663	-1.42225	-3.7563	-2.0523	-1.3973	-1.7504	-1.6622	-3.18249	-1.28815
Pum2	Pumilio homolog 2	177		DFNRTPGS(1)R	Q80U58	0.709202	0.458969	0.598432	0.338216	0.999998	___1	NGMDADCKDFNRTPGSRQASPTEVVERLGPS	0.3451	0.83265	1.5937	0.996	-3.15606	0.4874	1.1029	1.1863	0.67115
Jcad	Junctional protein associated with coronary artery disease	954		DFS(1)PRPVSR	Q5DTX6	0.410222	0.346734	0.554507	0.460004	1	___1	QKSQEDLNGMCERDFSPRPVSRIAPIDTKAA	-2.4085	-2.96175	-2.2033	-2.60405	-2.40515	-3.4431	-3.23468	-2.8164	-3.10505
Pygm	Glycogen phosphorylase, muscle form	473		DFY(1)ELEPHKFQNK	Q9WUB3	-0.658313	0.325879	0.545031	0.486943	1	___1	RIHSEILKKTIFKDFYELEPHKFQNKTNGIT	-1.803	-2.3248	-3.31688	-1.2863	-2.3986	-1.6916	-1.5001	-0.6506	-3.41228
Tbc1d9b	TBC1 domain family member 9B	1090		DGAHSGDPNS(0.999)AT(0.001)EEDEPPTPK	Q5SVR0	0.151884	0.807341	0.700635	0.092943	0.998781	___1	TTKKPRDGAHSGDPNSATEEDEPPTPKLHQD	-2.51322	-1.19505	-1.0073	-1.5105	-1.4055	-3.39889	-1.7339	-1.3473	-0.94635
Dcaf6	DDB1- and CUL4-associated factor 6	336		DGEQS(1)PNVSLMQR	Q9DC22	-0.101842	0.836804	0.708215	0.0773762	1	___1	PRARPESERERDGEQSPNVSLMQRMSDMLSR	-2.49448	-2.45505	-1.8816	-2.6812	-3.20636	-1.9682	-1.5513	-1.9887	-1.65545
Clasp1	CLIP-associating protein 1	1220		DGGAAS(1)PATEGRGGSEIEGGR	Q80TV8	-0.178742	0.677957	0.668142	0.168798	0.999999	___1	GKKDCDIVSRDGGAASPATEGRGGSEIEGGR	0.4412	1.63005	0.8864	0.8823	1.6489	0.8849	1.2746	1.1856	1.11145
Tbc1d4	TBC1 domain family member 4	817		DGLDRTELLPLSPLS(0.998)PT(0.002)MEEEPLIIFLSGDEDTEKVEEK	Q8BYJ6	0.206214	0.826907	0.705244	0.0825435	0.997794	___1	KDGLDRTELLPLSPLSPTMEEEPLIIFLSGD	0.4795	-0.26525	-0.6045	0.9624	0.3555	-0.1555	0.374	0.1237	-3.67788
Jph2	Junctophilin-2	504		DGLLSPGS(1)WNGEPGGEGSRPATPSDGAGR	Q9ET78	-0.111225	0.806572	0.700427	0.0933567	1	___1	RPRPGASKDGLLSPGSWNGEPGGEGSRPATP	0.3023	1.12495	1.0449	1.6677	0.8547	1.1952	0.5427	1.025	0.32635
Vim	Vimentin	459		DGQVINET(0.044)S(0.956)QHHDDLE	P20152	-0.450463	0.467477	0.601827	0.33024	0.956175	___1	IKTVETRDGQVINETSQHHDDLE________	-0.9571	-3.09423	-3.26751	-1.7481	-2.7474	-1.9798	-2.05051	-1.1172	-2.29189
Gapdh	Glyceraldehyde-3-phosphate dehydrogenase	209		DGRGAAQNIIPAS(0.08)T(0.92)GAAK	P16858	-1.55084	0.261217	0.516198	0.582999	0.919732	___1	WRDGRGAAQNIIPASTGAAKAVGKVIPELNG	-2.72798	0.11755	-2.72362	-3.46959	1.9294	1.9842	0.2316	-2.6144	0.57575
Gapdh	Glyceraldehyde-3-phosphate dehydrogenase	208		DGRGAAQNIIPAS(0.947)T(0.053)GAAK	P16858	0.515431	0.43989	0.592358	0.356656	0.946615	___1	LWRDGRGAAQNIIPASTGAAKAVGKVIPELN	0.0907	-0.54365	-0.536	-0.5219	-0.3043	0.2402	-0.8047	-0.8166	-2.86319
Fyn	Tyrosine-protein kinase Fyn	21		DGS(1)LNQSSGYR	P39688	-0.453346	0.605509	0.643606	0.217879	1	___1	CKDKEAAKLTEERDGSLNQSSGYRYGTDPTP	-0.8177	0.32205	-2.58809	-3.08956	-0.374	-0.0049	-0.3774	0.1134	0.28505
Fyn	Tyrosine-protein kinase Fyn	25		DGSLNQS(0.647)S(0.353)GYR	P39688	-0.26118	0.587754	0.640355	0.230804	0.647335	___1	EAAKLTEERDGSLNQSSGYRYGTDPTPQHYP	-2.82624	-1.92095	-2.65304	-1.2913	-1.9313	-2.82826	-2.2249	-2.68703	-2.2706
Pacsin3	Protein kinase C and casein kinase II substrate protein 3	354		DGTAPPPQSPSSPGSGQDEDWS(1)DEESPRK	Q99JB8	1.14841	0.06328	0.404049	1.19873	0.999944	___1	PQSPSSPGSGQDEDWSDEESPRKVATGVRVR	1.4175	1.98025	2.4065	1.2589	1.4895	0.5538	0.1447	1.6383	-0.36715
Sod1	Superoxide dismutase [Cu-Zn]	99		DGVANVS(1)IEDR	P08228	-1.34155	0.0992673	0.419826	1.00319	1	___1	DLGNVTAGKDGVANVSIEDRVISLSGEHSII	1.0107	0.27515	-2.74074	1.1811	1.2763	0.3542	0.8018	1.0815	0.44465
Piezo1	Piezo-type mechanosensitive ion channel component 1	1864		DHIQGKGS(1)IR	E2JF22	0.376926	0.501268	0.613548	0.29993	1	___1	PVLAGTPRDHIQGKGSIRSKDVIQDPPEDLK	-0.5256	-1.52355	-1.5488	-1.1904	-3.0083	-1.0266	-1.7445	-1.0515	-1.43615
Fip1l1	Pre-mRNA 3'-end-processing factor FIP1	479		DHS(1)PTPSVFNS(1)DEERYR	Q9D824	0.023725	0.95309	0.735264	0.0208663	1	___1	RERERTRERERERDHSPTPSVFNSDEERYRY	0.7473	0.46015	0.2207	0.2595	1.0627	0.422	0.0368	0.4913	0.44165
Akap2	A-kinase anchor protein 2	44		DHSSPFYSPSHNGLLADHHES(1)LDNDVAR	O54931	1.3801	0.268974	0.518217	0.570289	1	___1	FYSPSHNGLLADHHESLDNDVAREIQYLDEV	-3.31201	0.43665	0.9109	-0.4277	-3.7247	-2.76701	-0.2864	-4.17907	-0.82465
Bnip3l	BCL2/adenovirus E1B 19 kDa protein-interacting protein 3-like	119		DHSSQS(1)EEEVVEGEK	Q9Z2F7	-1.09432	0.0643107	0.405292	1.19172	0.999995	___1	MFDVEMHTSRDHSSQSEEEVVEGEKEVEALK	-3.05758	-2.9409	-3.09386	-2.52818	-1.8155	-2.88023	-0.8895	-1.1255	-2.37985
Add2	Beta-adducin	594		DIATEKPGS(1)PVK	Q9QYB8	-0.534804	0.305128	0.535746	0.515518	1	___1	QEQEGEKDIATEKPGSPVKSTPASPVQSPSK	-2.334	-3.35562	-2.3244	-1.4795	-3.09434	-1.9087	-2.65568	-1.7854	-1.89559
Llgl1	Lethal(2) giant larvae protein homolog 1	986		DIILAPESCEGS(0.968)PS(0.027)S(0.005)AHSK	Q80Y17	0.0473978	0.941386	0.733867	0.0262321	0.968278	___1	NGTRDIILAPESCEGSPSSAHSKRADTMEPP	-1.87263	-1.10785	-1.3364	-0.8569	-2.50925	-1.1667	-3.04104	-0.7114	-0.63285
Rbm33	RNA-binding protein 33	243		DIKEES(1)DEEDDDDEESGRLR	Q9CXK9	0.393892	0.415557	0.581835	0.38137	1	___1	GGMETLELQKDIKEESDEEDDDDEESGRLRF	1.3295	1.52075	2.2586	2.0162	1.353	0.4637	1.092	1.7441	1.18535
Arvcf	Armadillo repeat protein deleted in velo-cardio-facial syndrome homolog	205		DIPSYGS(0.997)LS(0.003)R	P98203	0.034725	0.93309	0.732269	0.0300764	0.997095	___1	GFPDGPESRDIPSYGSLSRGLGVRPPRTGLL	0.4451	0.65535	-0.3574	-0.1134	0.2403	0.3713	-0.0384	0.5539	0.26405
Sorbs1	Sorbin and SH3 domain-containing protein 1	345		DIS(1)PEEIDLKNEPWYK	Q62417	1.13559	0.0417813	0.383562	1.37902	1	___1	GKSSVLTNEKMSRDISPEEIDLKNEPWYKFF	2.8562	3.03905	3.9747	2.8081	2.4267	2.265	1.7822	2.4583	1.18605
Dnaja4	DnaJ homolog subfamily A member 4	79		DIYDQGGEQAIKEGGS(0.044)GS(0.95)PS(0.006)FSSPMDIFDMFFGGGGR	Q9JMC3	-0.277557	0.743926	0.684661	0.12847	0.949577	___1	YDQGGEQAIKEGGSGSPSFSSPMDIFDMFFG	-2.60893	-0.18575	-3.71269	-2.5251	-0.9842	-2.47031	-2.70391	-0.313	-2.35288
Dap	Death-associated protein 1	51		DKDDQEWEST(0.007)S(0.993)PPKPTVFISGVIAR	Q91XC8	1.71469	0.219424	0.488264	0.658715	0.992978	___1	GKEERDKDDQEWESTSPPKPTVFISGVIARG	3.545	2.87755	3.5005	2.58	2.6195	2.5195	2.4618	2.9421	-3.56492
Srrm2	Serine/arginine repetitive matrix protein 2	1151		DKFS(1)PTQDRPESSTVLK	Q8BTI8	-0.456825	0.26241	0.516981	0.58102	0.999991	___1	IQEDVASSCIPRDKFSPTQDRPESSTVLKVT	2.9423	2.45535	1.9348	2.9644	2.8661	3.1049	2.7243	2.8381	2.90805
Speg	Striated muscle-specific serine/threonine-protein kinase	2562;2568		DKGLS(1)QPNLS(0.041)S(0.572)S(0.38)VQEDLGHQY(0.006)VPSESDFPPVFHIK	Q62407	-0.678501	0.52765	0.623502	0.277654	0.999953	___2	RHRWGLSRLRKDKGLSQPNLSSSVQEDLGHQ	-2.71004	-0.15645	-2.5314	0.5767	0.8216	-2.93288	-2.84321	-0.0748	-2.27217
Adrm1	Proteasomal ubiquitin receptor ADRM1	405		DKKDEEEDMS(1)LD	Q9JKV1	0.31428	0.584762	0.639993	0.233021	1	___1	KEGDTKDKKDEEEDMSLD_____________	-2.7315	-1.93715	-0.4713	-2.0699	-2.18993	-2.8125	-1.9184	-1.2741	-1.90075
Ppp1r12a	Protein phosphatase 1 regulatory subunit 12A	299		DKKS(1)PLIESTANMENNQPQK	Q9DBR7	1.0554	0.090871	0.416756	1.04157	1	___1	QKKQTLLHSEKRDKKSPLIESTANMENNQPQ	-1.4812	-1.26275	-1.9112	-3.12206	-1.5208	-3.56218	-2.69352	-1.5478	-3.19633
Rab11fip5	Rab11 family-interacting protein 5	188		DKPRS(0.999)PFS(0.001)K	Q8R361	0.929658	0.323974	0.545031	0.48949	0.999414	___1	LSASMFDLSMKDKPRSPFSKLKDRVKGKKKY	3.0183	1.51725	1.5966	2.3088	-1.9929	1.2555	1.8349	2.0121	1.26795
Ehd4	EH domain-containing protein 4	459		DKPVYDELFYTLS(1)PINGK	Q9EQP2	-0.185502	0.832363	0.707089	0.0796875	0.999999	___1	VAKDKPVYDELFYTLSPINGKISGVNAKKEM	-0.7698	-0.66725	-2.29945	-2.58044	0.3181	0.3518	-0.0164	-2.8183	-1.61475
Abl2	Tyrosine-protein kinase ABL2	632		DKS(1)PSSLLEDAKETCFTR	Q4JIM5	0.246454	0.766143	0.689769	0.11569	0.9998	___1	ASSGSPALPRKQRDKSPSSLLEDAKETCFTR	-0.4551	-0.94295	-1.582	-1.922	-0.1561	-0.3393	-3.85157	-0.5915	-0.57835
Rbm39	RNA-binding protein 39	136		DKS(1)PVREPIDNLTPEER	Q8VH51	-0.174692	0.68317	0.669455	0.165471	1	___1	SRRRSRSKSPFRKDKSPVREPIDNLTPEERD	3.9516	3.16185	3.9568	4.2766	3.4296	3.8138	4.1507	4.0802	3.43775
Mtdh	Protein LYRIC	213		DKVLT(0.024)DS(0.622)GS(0.338)LDS(0.016)T(0.001)IPGIENIITVTTEQLTTASFPVGSKK	Q80WJ7	1.04165	0.331753	0.547517	0.479185	0.621551	___1	REKRQQRKRDKVLTDSGSLDSTIPGIENIIT	-2.96008	0.21425	0.6598	-3.18134	-0.1366	-0.648	-2.57216	-0.47	-3.41388
Atp1a1	Sodium/potassium-transporting ATPase subunit alpha-1	16		DKYEPAAVS(1)EHGDKK	Q8VDN2	-1.31001	0.173206	0.459326	0.761436	1	___1	MGKGVGRDKYEPAAVSEHGDKKGKKAKKERD	-2.50048	-2.90554	-1.1234	0.0308	-2.45851	-0.6617	0.2413	0.7269	-3.07756
Idh2	Isocitrate dehydrogenase [NADP], mitochondrial	423		DLAGCIHGLS(1)NVK	P54071	-0.240258	0.590296	0.640355	0.22893	1	___1	SGAMTKDLAGCIHGLSNVKLNEHFLNTTDFL	-0.008	-0.23775	0.1008	0.8312	-0.3282	0.2792	0.4728	-0.5137	0.41035
Sdha	Succinate dehydrogenase [ubiquinone] flavoprotein subunit, mitochondrial	339		DLAS(1)RDVVSR	Q8K2B3	2.01849	0.0781704	0.409992	1.10696	1	___1	ERFMERYAPVAKDLASRDVVSRSMTLEIREG	0.645	0.11485	-0.1516	-0.3131	-4.12408	-0.0711	-3.08589	0.1475	-3.44778
Smap2	Stromal membrane-associated protein 2	219		DLDLLASVPS(0.989)PS(0.008)S(0.001)VS(0.002)RK	Q7TN29	-2.10356	0.0770177	0.409992	1.11341	0.989005	___1	SNALEKDLDLLASVPSPSSVSRKAVGSMPTA	-2.96719	-2.67372	-3.74799	1.3484	0.5276	0.4097	-2.40308	-2.74043	-3.29862
Tfeb	Transcription factor EB	454		DLDLMLLDDSLLPLASDPLFS(0.001)T(0.003)MS(0.988)PEAS(0.007)K	Q9R210	1.01342	0.198026	0.476286	0.703277	0.988385	___1	DSLLPLASDPLFSTMSPEASKASSRRSSFSM	-1.7993	0.45735	-0.197	-0.8756	-0.1295	-2.91495	-1.9197	-0.8337	-2.48497
Grb14	Growth factor receptor-bound protein 14	86		DLDVLEKPPIPNPFPELCCS(0.999)PLTSVLSAGLFPR	Q9JLM9	0.643746	0.368511	0.563099	0.433549	0.999444	___1	LEKPPIPNPFPELCCSPLTSVLSAGLFPRAN	-1.4675	-1.15875	-1.7476	-0.4081	-1.0033	-3.23979	-2.58979	-2.1352	-3.23399
Myh8	Myosin-8	1191		DLEEATLQHEAT(1)AAALR	P13542	-1.14621	0.192286	0.471312	0.716052	1	___1	KLRRDLEEATLQHEATAAALRKKHADSVAEL;KMRRDLEEATLQHEATAAALRKKHADSVAEL	-0.6899	-2.65565	-3.74301	-3.24532	-0.4543	-0.5459	-0.1511	-1.3017	-1.60155
Shank3	SH3 and multiple ankyrin repeat domains protein 3	1073		DLLLPS(1)PVSALKPLVGGPSLGPSGSTFIHPLTGKPLDPSSPLALALAAR	Q4ACU6	-1.57613	0.180731	0.466848	0.742968	0.999656	___1	LLGTGATTGRDLLLPSPVSALKPLVGGPSLG	0.3943	-2.99442	-3.40668	0.4699	1.0952	0.1398	-0.31	-0.397	-3.55471
Rapgef2	Rap guanine nucleotide exchange factor 2	1079		DLPPFGINS(1)PQALKK	Q8CHG7	-0.900668	0.0631058	0.404049	1.19993	1	___1	RKKVPVKDLPPFGINSPQALKKILSLSEEGS	-1.9803	-2.99318	-1.906	-0.8378	-1.7898	-1.7669	-1.2872	-1.3507	-1.32255
Osbpl8	Oxysterol-binding protein-related protein 8	65		DLPQPS(0.001)LS(0.992)PAS(0.007)LHSQGFER	B9EJ86	-0.613812	0.453545	0.597589	0.34338	0.991569	___1	DANPTPTRDLPQPSLSPASLHSQGFERGKED	-0.409	-1.00375	-3.51071	-0.689	-0.0037	-1.1697	-0.7981	-2.8578	-0.64575
Csdc2	Cold shock domain-containing protein C2	48		DLPS(1)PLPTKR	Q91YQ3	0.668608	0.2757	0.520317	0.559563	1	___1	RIWERGGGIAPRDLPSPLPTKRTRTYSATAR	2.5753	0.83045	0.2608	0.2849	0.9825	0.8559	-0.3883	0.5183	1.06815
Ibtk	Inhibitor of Bruton tyrosine kinase	1046		DLQS(1)PDFTAGFHSDKVEGK	Q6ZPR6	-0.768465	0.198016	0.476286	0.7033	1	___1	SEGSYAGVASPRDLQSPDFTAGFHSDKVEGK	-1.1244	-1.26375	-3.49157	-1.3009	-0.6841	-1.2917	-1.2703	-1.1366	-1.46505
Prkab2	5'-AMP-activated protein kinase subunit beta-2	183		DLS(0.001)S(0.007)S(0.992)PPGPYGQEMYVFR	Q6PAM0	-0.222358	0.720161	0.67892	0.14257	0.991981	___1	DSMESSETSCRDLSSSPPGPYGQEMYVFRSE	-0.3434	1.62435	2.4305	1.3882	1.102	1.5945	1.0932	1.3463	2.23285
Kcnk3	Potassium channel subfamily K member 3	351		DLS(0.001)T(0.135)S(0.852)DT(0.012)CVEHSHSSPGGGGR	O35111	-1.15101	0.260019	0.515931	0.584994	0.852256	___1	LQYSIPMIIPRDLSTSDTCVEHSHSSPGGGG	-0.4808	-2.63136	-3.17032	-0.0794	-1.99461	0.7608	-2.82993	0.6577	-2.17347
Stmn1	Stathmin	46		DLS(1)LEEIQK	P54227	0.874438	0.0522328	0.391538	1.28206	1	___1	SEAPRTLASPKKKDLSLEEIQKKLEAAEERR;SVPDFPLSPPKKKDLSLEEIQKKLEAAEERR	-1.7475	-2.14675	-2.3588	-2.92512	-2.87734	-3.26207	-3.45513	-2.51791	-2.71516
Hars2	Histidine--tRNA ligase, mitochondrial	66		DLS(1)PQQMVVR	Q99KK9	0.127986	0.857559	0.71217	0.0667361	1	___1	KPNFVIKVPKGTRDLSPQQMVVREKILDKII	-1.1817	-1.56315	-1.3133	-3.16635	-1.1265	-2.82361	-0.4951	-0.8957	-0.37695
Spag9	C-Jun-amino-terminal kinase-interacting protein 4	365		DLSGYKGSS(0.001)T(0.992)PT(0.008)KGIENK	Q58A65	-0.109219	0.920125	0.72938	0.0361533	0.99163	___1	ELDMDKDLSGYKGSSTPTKGIENKAFDRNTE	-2.70007	-0.59415	0.6718	1.1017	-2.6132	-0.6499	0.4705	0.1745	-3.07312
Stim1	Stromal interaction molecule 1	519		DLTHS(1)DSESSLHMSDR	P70302	1.57653	0.104253	0.420562	0.981913	0.999719	___1	TEPQLGLGSQRDLTHSDSESSLHMSDRQRVA	0.3975	0.35105	-0.0047	-0.2154	0.06	0.0736	-3.09693	-1.2218	-3.57094
Stim1	Stromal interaction molecule 1	521		DLTHSDS(1)ESSLHMSDR	P70302	-0.532742	0.384399	0.569599	0.415217	0.999854	___1	PQLGLGSQRDLTHSDSESSLHMSDRQRVAPK	-0.1986	-0.20625	-0.9486	-0.6403	-1.4155	0.4388	0.9291	0.4301	0.74735
Terf2	Telomeric repeat-binding factor 2	367		DLVLANLASPS(0.01)S(0.99)PAHK	O35144	-0.313699	0.610158	0.644351	0.214558	0.990299	___1	LDQKDLVLANLASPSSPAHKHKRPRKDEHES	-3.1342	-2.46153	-1.504	-1.1905	-1.766	-3.16715	-1.3989	-2.99578	-1.79895
Zc3h14	Zinc finger CCCH domain-containing protein 14	515		DLVQPDKPAS(1)PK	Q8BJ05	0.0996417	0.820925	0.70488	0.0856964	1	___1	HLMQTRDLVQPDKPASPKFIVTLDGVPSPPG	0.5915	-0.54035	-0.0472	-0.3381	-0.595	0.2974	-0.1182	-0.187	0.35095
Sgca	Alpha-sarcoglycan	327		DMAT(0.037)S(0.963)DIQMFHHCSIHGNTEELR	P82350	-0.963919	0.204273	0.481477	0.689789	0.962876	___1	MCFRREGRLKRDMATSDIQMFHHCSIHGNTE	-2.09656	-2.9904	-2.4911	-2.0205	-3.02664	-2.74123	-0.8654	0.0186	-0.73745
Smarcc2	SWI/SNF complex subunit SMARCC2	347		DMDEPS(1)PVPNVEEVTLPK	Q6PDG5	-0.118442	0.822734	0.704936	0.0847405	1	___1	REEEQEDLTKDMDEPSPVPNVEEVTLPKTVN	0.2757	0.31375	0.9011	0.9882	0.4458	0.1694	1.501	1.1184	-0.53105
Gpn1	GPN-loop GTPase 1	314		DMGSVALDPEAGKGNAS(1)PVLDPSDLILTR	Q8VCE2	-1.37451	0.215251	0.485543	0.667054	1	___1	MGSVALDPEAGKGNASPVLDPSDLILTRGTL	-2.78236	0.01745	-0.3873	1.4817	0.722	0.127	1.1159	1.5314	-3.0354
Ubl7	Ubiquitin-like protein 7	230		DMPGGFLFDGLS(1)DDEDDFHPSTR	Q91W67	1.87095	0.190258	0.471294	0.720656	1	___1	SSYRDMPGGFLFDGLSDDEDDFHPSTRSTPS	0.9063	1.31305	1.4502	1.6567	1.445	-3.07918	-2.83553	2.0121	-3.08568
Map4	Microtubule-associated protein 4	519		DMS(0.157)PS(0.843)AETEAPLAK	P27546	-1.92232	0.0967172	0.419826	1.0145	0.843094	___1	PLSEEEVTSVKDMSPSAETEAPLAKNADLHS	-2.98	-2.91972	-3.73961	-0.0665	-0.2024	-2.99279	1.5379	-3.09837	-2.92257
Map4	Microtubule-associated protein 4	475		DMS(1)PLPESEVTLGK	P27546	0.586496	0.535957	0.626711	0.27087	1	___1	TAPPTETNLGMAKDMSPLPESEVTLGKDVVI	0.7225	0.60695	2.121	1.7054	-2.40062	0.0451	1.9994	1.4121	0.62055
Map4	Microtubule-associated protein 4	517		DMS(1)PSAETEAPLAK	P27546	0.275592	0.588306	0.640355	0.230396	1	___1	VTPLSEEEVTSVKDMSPSAETEAPLAKNADL	4.1513	4.14665	5.3572	4.3265	3.5068	3.7561	4.9897	4.6542	4.42345
Eaf1	ELL-associated factor 1	165		DNPS(1)PEPQLDDIKR	Q9D4C5	-1.13179	0.080867	0.410941	1.09223	1	___1	KPPAGPKTSPLKDNPSPEPQLDDIKRELRAE	-3.26577	-3.02371	-3.04566	-0.6564	-2.92447	-2.12582	-1.2782	-1.7913	-3.10336
Stxbp5	Syntaxin-binding protein 5	779		DNS(0.004)FS(0.026)RS(0.97)R	Q8K400	-0.58649	0.31872	0.542168	0.496591	0.97006	___1	DLKPDLDVKDNSFSRSRSSSVTSIDKESRET	-3.1365	-3.4687	-2.0913	-1.7832	-2.46235	-3.27924	-1.7464	-1.4849	-3.11797
Ddx1	ATP-dependent RNA helicase DDX1	481		DNTRPGANS(1)PEMWSEAIK	Q91VR5	-0.127977	0.824638	0.705244	0.0837366	0.999983	___1	TDDVHAKDNTRPGANSPEMWSEAIKILKGEY	-2.59874	-3.20401	-1.6806	-3.26486	-3.1449	-1.4014	-2.58514	-1.8653	-1.93725
Ldb3	LIM domain-binding protein 3	121		DPALDTNGSLAT(0.01)PS(0.989)PS(0.001)PEAR	Q9JKS4	0.362392	0.53529	0.626711	0.271411	0.989048	___1	QKDPALDTNGSLATPSPSPEARASPGALEFG	0.3543	0.33705	-0.5553	0.9563	0.0624	-1.3061	-1.0376	-0.6366	0.05935
Ldb3	LIM domain-binding protein 3	123		DPALDTNGSLAT(1)PSPS(1)PEAR	Q9JKS4	-2.23485	0.0741106	0.409097	1.13012	0.999917	___1	DPALDTNGSLATPSPSPEARASPGALEFGDT	0.6357	-3.19734	-3.36305	1.4986	0.7541	0.354	-2.92554	1.0202	0.85835
Ldb3	LIM domain-binding protein 3	119;123		DPALDTNGSLAT(1)PSPS(1)PEAR	Q9JKS4	1.62806	0.123252	0.427251	0.909204	0.999917	___2	DPALDTNGSLATPSPSPEARASPGALEFGDT	-0.9566	-0.02205	0.7178	0.5182	-2.61309	-3.77657	-2.80578	0.2643	-1.87715
Naca	Nascent polypeptide-associated complex subunit alpha, muscle-specific form	442		DPAS(1)PVTSLVVPAAHK	P70670	-0.0805083	0.860087	0.713183	0.0654577	1	___1	PPPTSSGLVSSKDPASPVTSLVVPAAHKQFP	-0.0401	-0.80825	0.3265	0.3317	-0.246	0.0026	0.2723	-0.8589	-0.06235
Rcsd1	CapZ-interacting protein	216		DPGS(1)PQLNQEAMADGVEGTPWSAEKPR	Q3UZA1	-0.411392	0.333667	0.548656	0.476686	1	___1	ENGDDVFASKSKDPGSPQLNQEAMADGVEGT	2.8393	2.71395	2.4252	2.7207	2.737	2.6969	3.6448	3.3591	3.26675
Cacnb2	Voltage-dependent L-type calcium channel subunit beta-2	621		DQDHNECIKQRS(1)R	Q8CC27	0.346601	0.631987	0.650203	0.199292	1	___1	DMGRDQDHNECIKQRSRHKSKDRYCDKEGEV	-1.207	-0.27385	-2.6509	-3.07706	-2.12585	-1.0711	-2.47454	-0.8177	-0.77685
Speg	Striated muscle-specific serine/threonine-protein kinase	2004		DQEAPSPEALPSPGQES(0.998)PDGPS(0.002)PR	Q62407	-0.243675	0.577273	0.638282	0.238619	0.997869	___1	QEAPSPEALPSPGQESPDGPSPRRPELRRGS	1.3507	2.52705	2.2633	2.3161	2.7662	2.2634	1.8826	2.4267	2.08915
Scn5a	Sodium channel protein type 5 subunit alpha	539		DQGS(1)EADFADDENSTAGESESHR	Q9JJV9	-0.177095	0.845038	0.709955	0.073124	1	___1	SSRGSIFTFRRRDQGSEADFADDENSTAGES	-0.26	-0.26575	-0.3889	0.378	0.7139	1.2636	-0.2256	-3.31648	0.41985
Vmp1	Vacuole membrane protein 1	23		DQHNGS(0.998)LT(0.002)DPSSVHEK	Q99KU0	0.36136	0.676507	0.667773	0.169728	0.997693	___1	CDQRRIAMSKDQHNGSLTDPSSVHEKKRRDR	-2.91017	0.00305	0.1334	-2.88658	-2.39868	-0.99	-0.3483	-0.282	-0.81005
Tjp2	Tight junction protein ZO-2	968		DQLRDAS(1)PPPAFKPEPPK	Q9Z0U1	0.585558	0.345135	0.553655	0.462011	1	___1	AQMRRAASRDQLRDASPPPAFKPEPPKARSQ	1.9345	1.52645	0.7326	-0.7188	1.6617	1.1684	0.2795	1.0413	1.44165
Camkk2	Calcium/calmodulin-dependent protein kinase kinase 2	89		DQPPEADGQELPLEAS(0.003)DPES(0.856)RS(0.135)PLS(0.006)GR	Q8C078	0.159162	0.855819	0.712071	0.0676182	0.856144	___1	EADGQELPLEASDPESRSPLSGRKMSLQEPS	-2.74603	-2.56814	0.0804	-2.50485	-3.06265	-1.5182	-0.3902	-0.7095	-3.23711
Zc3h13	Zinc finger CCCH domain-containing protein 13	704		DQRPS(0.027)S(0.973)PIRHQGR	E9Q784	0.747725	0.229255	0.495975	0.63968	0.973036	___1	ERDRRDNRERDQRPSSPIRHQGRSEELERDE	-0.1517	-1.58735	-1.8114	-1.7148	-2.72814	-0.9667	-2.45515	-1.1584	-2.56405
Zc3h13	Zinc finger CCCH domain-containing protein 13	703		DQRPS(0.588)S(0.412)PIRHQGR	E9Q784	0.525497	0.359986	0.559188	0.443715	0.588099	___1	GERDRRDNRERDQRPSSPIRHQGRSEELERD	-0.6444	-2.22815	-2.6831	-2.0743	-3.32239	-1.817	-2.57075	-2.1741	-2.30574
Synpo	Synaptopodin	672		DRAS(1)PAAAEEAVPEWASCLK	Q8CC35	-0.156358	0.692238	0.671427	0.159745	1	___1	EASNFQQEPIARDRASPAAAEEAVPEWASCL	2.6169	2.74725	2.4413	2.5771	2.72	3.382	2.6844	2.7382	2.44735
Prox1	Prospero homeobox protein 1	511		DRAS(1)PESLDLTR	P48437	-0.565058	0.215337	0.485543	0.66688	0.999987	___1	PLGAPSGSFSGKDRASPESLDLTRDTTSLRT	-1.5283	-1.07915	-1.3229	-0.1295	-1.4921	-1.0893	-0.5266	-0.7796	-0.45325
Clint1	Clathrin interactor 1	235		DREDS(1)PERCS(1)DS(1)DEEK	Q99KN9	0.582253	0.269657	0.518217	0.569189	1	___1	IDDTISKFRRKDREDSPERCSDSDEEKKARR	-1.7321	-2.13915	-1.83	-2.91664	-3.13745	-3.20057	-1.7235	-1.587	-2.33085
Clint1	Clathrin interactor 1	235;240		DREDS(1)PERCS(1)DS(1)DEEK	Q99KN9	1.05394	0.190704	0.471294	0.719639	1	___2	IDDTISKFRRKDREDSPERCSDSDEEKKARR	-2.804	-0.86405	-0.7519	-1.8868	-3.40502	-3.2348	-1.4363	-3.92045	-1.28015
Sp100	Nuclear autoantigen Sp-100	314		DRGGDT(0.001)S(0.995)DT(0.004)ESSIIIR	O35892	0.781825	0.156377	0.451123	0.805826	0.994842	___1	SRKPPTLRRDRGGDTSDTESSIIIRRRKRTG	1.4061	2.07825	2.1259	1.9215	1.683	0.4358	0.2657	1.5563	0.66725
Hic1	Hypermethylated in cancer 1 protein	351		DRGS(1)PGERLEER	Q9R1Y5	0.921408	0.364966	0.560174	0.437748	1	___1	PGLGSYGDELVRDRGSPGERLEERGGDPAAS	2.0495	2.11585	2.0032	1.7182	-2.5222	1.2865	2.1603	2.3207	1.84515
Plin5	Perilipin-5	70		DRHPLLGS(1)ACR	Q8BVZ1	-0.328798	0.61113	0.644351	0.213867	1	___1	SSAYNSAKDRHPLLGSACRLAEHCVCSVTTC	-1.2701	-1.20735	-2.66959	-2.0109	-2.87385	-0.5818	-0.6509	-0.7662	-1.43765
Lbh	Protein LBH	63		DRLPS(1)IVVEPTEGEVESGELR	Q9CX60	0.457868	0.561123	0.635111	0.250942	1	___1	PSDFDRCCKLKDRLPSIVVEPTEGEVESGEL	-0.9186	0.25425	-2.54475	-2.37562	-0.6741	-2.39921	-2.55553	-0.1676	-0.99335
Dnajb4	DnaJ homolog subfamily B member 4	148		DRNS(1)VGPSR	Q9D832	-0.155019	0.766372	0.689769	0.11556	1	___1	SAFGFSMNGYPRDRNSVGPSRLKQDPPIIHE	-3.95409	-2.95594	-2.5736	-2.41311	-2.10796	-3.3216	-3.2193	-3.61083	-3.36435
Atl1	Atlastin-1	10		DRNS(1)WGGFSEK	Q8BH66	1.05725	0.15245	0.451123	0.816873	0.999999	___1	______MAKSRRDRNSWGGFSEKSSDWSSEE	-0.3034	-2.25628	0.1472	-1.336	-2.63284	-1.0155	-0.9331	-2.91334	-2.33766
Wnk1	Serine/threonine-protein kinase WNK1	165		DRPVS(1)QPSLVGSK	P83741	-0.00219167	0.996095	0.742375	0.00169914	0.999911	___1	ATTTVPSSTSKDRPVSQPSLVGSKEEPPPSR	-1.4047	-0.95565	-0.2933	-0.5202	-1.6267	-0.9759	-0.529	-0.866	-0.77635
Wnk1	Serine/threonine-protein kinase WNK1	172		DRPVSQPSLVGS(1)KEEPPPSR	P83741	1.13406	0.0813794	0.410941	1.08949	0.999994	___1	STSKDRPVSQPSLVGSKEEPPPSRSGSGSGG	-1.1077	-1.08725	-1.6987	-2.76981	-3.41984	-1.95131	-0.8551	-2.45893	-3.13669
Tnks1bp1	182 kDa tankyrase-1-binding protein	713		DRQS(1)PSTCSEGLLGWAQK	P58871	0.993664	0.261608	0.516198	0.58235	0.99961	___1	GSARRAAGAELKDRQSPSTCSEGLLGWAQKD	0.1809	0.13475	0.9619	0.649	-0.1094	-0.1895	-3.44673	0.4946	-0.80485
Spp2	Secreted phosphoprotein 24	174		DRS(1)LEIMRR	Q8K1I3	1.07085	0.0514437	0.391538	1.28867	1	___1	GFLSDESRSEQFRDRSLEIMRRGQPPAHRRF	-0.9311	-1.39985	-2.5524	-2.9624	-1.9059	-2.4546	-3.01764	-2.9352	-2.91605
Ncoa5	Nuclear receptor coactivator 5	29;34		DRS(1)PIRGS(1)PR	Q91W39	0.718575	0.404402	0.575331	0.393187	1	___2	DPYSFGDSRDTRRDRSPIRGSPRREPRDGRN	2.3674	2.72665	2.5669	2.0875	-1.2072	2.3239	2.5892	2.7007	2.51635
Rbm14	RNA-binding protein 14	215		DRS(1)PLRR	Q8C2Q3	-2.01912	0.0681331	0.406697	1.16664	1	___1	AMAAAASSSYYGRDRSPLRRNAAVLPAVGEG;GQARQPTPPFFGRDRSPLRRSPPRASYVAPL	-3.45702	-4.64233	-0.3933	-2.15014	-2.53899	-0.7368	0.293	0.2101	0.05225
Carhsp1	Calcium-regulated heat stable protein 1	31		DRS(1)PS(1)PLR	Q9CR86	1.44347	0.0697493	0.406762	1.15646	1	___1	QTSVGLLDTPRTRDRSPSPLRGNVVPSPLPT	1.4804	1.60805	2.0485	0.2901	-2.19186	0.6344	0.9233	0.8136	1.14355
Rbm15	RNA-binding protein 15	567		DRT(1)PPLLYR	Q0VBL3	0.134375	0.756108	0.688566	0.121416	1	___1	FGHRAPDPLRSARDRTPPLLYRDRDRDLYTD	-0.4949	-1.53785	-1.6806	-1.712	-1.2205	-1.3039	-1.673	-1.2603	-1.06325
Casq2	Calsequestrin-2	38		DRVVSLS(1)EK	O09161	-0.304266	0.767119	0.689769	0.115137	0.999998	___1	LNFPTYDGKDRVVSLSEKNLKQMLKRYDLLC	-3.04528	-0.34265	-0.9526	-0.4298	-2.4275	-0.8127	-3.83331	0.2133	0.43455
Mcat	Malonyl-CoA-acyl carrier protein transacylase, mitochondrial	41		DS(0.009)S(0.991)VAEEGAQEAVAR	Q8R3F5	-0.0698045	0.919424	0.729061	0.0364844	0.991044	___1	PPPDAVDVAELLRDSSVAEEGAQEAVARRRP	-1.4672	-0.92615	-1.1706	-0.3398	-0.2718	-3.27362	-1.1691	-0.3382	-1.31655
Ilf3	Interleukin enhancer-binding factor 3	482		DS(0.041)S(0.041)KGEDS(0.935)AEES(0.983)DGKPAIVAPPPVVEAVSNPSSVFPSDATTEQGPILTK	Q9Z1X4	-1.85903	0.131195	0.432561	0.882084	0.93501	___1	LPTGAEGRDSSKGEDSAEESDGKPAIVAPPP	1.1459	-2.56375	-2.49826	1.8802	0.9599	0.9201	0.6784	1.6762	-2.79285
Cul4b	Cullin-4B	149		DS(0.042)AS(0.957)PS(0.001)TSSFCLGVPVATSSHVPIQK	A2A432	0.202048	0.846669	0.710312	0.0722861	0.957371	___1	STSSSSTPPQPRDSASPSTSSFCLGVPVATS	-3.15931	-0.58685	-0.3202	-3.36211	0.0929	-2.8876	-2.84655	0.2915	-0.63315
Rftn1	Raftlin	530		DS(0.946)VALRHS(0.054)NPRAEAELAAGPTPTEAN	Q6A0D4	-0.398021	0.685115	0.669755	0.164236	0.94582	___1	GSAAVQNGPAGHNRDSVALRHSNPRAEAELA	-2.10475	-0.39565	-3.0184	-2.97353	-3.24121	-2.29577	0.3124	0.0168	-0.46815
Fkbp15	FK506-binding protein 15	310		DSAAPS(1)PIPASDSLSADPVVTPLPLPLKPGEPGLR	Q6P9Q6	-0.126925	0.782563	0.694444	0.106481	0.999997	___1	GSDGHSVSSRDSAAPSPIPASDSLSADPVVT	1.5693	0.66545	0.398	1.0173	0.8405	1.1579	1.1057	1.5975	0.30815
Sec31a	Protein transport protein Sec31A	526		DSDQVAQS(1)DGEESPAAEEQLLGER	Q3UPL0	1.96082	0.136082	0.436862	0.866199	1	___1	DGPDVALKDSDQVAQSDGEESPAAEEQLLGE	1.3792	1.98105	2.8038	2.042	1.2469	-3.82196	0.6327	1.8879	-1.42435
Dusp27	Inactive dual specificity phosphatase 27	562		DSEAGDGGS(1)EHGTEEAAAGEK	Q148W8	0.78422	0.238206	0.502392	0.623048	1	___2	QFGFHKKDSEAGDGGSEHGTEEAAAGEKNLS	-2.27161	-0.30975	-0.6361	-1.3813	-3.15958	-2.31602	-1.8431	-0.7943	-1.64595
Smarca4	Transcription activator BRG1	1390		DSEAGSS(0.002)T(0.98)PT(0.013)T(0.002)ST(0.001)R	Q3TKT4	-0.188828	0.703142	0.674224	0.152957	0.980499	___1	KSSRKRKRDSEAGSSTPTTSTRSRDKDEESK	-1.577	-2.02915	-3.0986	-2.2654	-2.62136	-1.6206	-2.38142	-1.424	-1.96375
Prune2	Protein prune homolog 2	2638		DSGPES(1)PGRTPEPFLSLSLDKGPK	Q52KR3	0.790742	0.0937075	0.418838	1.02823	1	___1	EVGDPPTETRDSGPESPGRTPEPFLSLSLDK	2.3205	1.55785	1.5023	0.3994	1.1974	1.2939	0.5385	1.2793	1.30835
Wnk2	Serine/threonine-protein kinase WNK2	1673		DSGS(1)PHKRPGQQDNSSPAK	Q3UH66	-0.729052	0.301504	0.533301	0.520707	0.999991	___1	TVGSPAQLRGARDSGSPHKRPGQQDNSSPAK	-2.3862	-2.52015	-2.30047	-1.5221	-3.75608	-1.4854	-1.9046	-0.3343	-1.03685
Slk	STE20-like serine/threonine-protein kinase	777		DSGS(1)VSLQETR	O54988	-1.00356	0.0769035	0.409992	1.11405	0.999921	___1	NLSISSFLSKAKDSGSVSLQETRRQKKTLKK	-1.91646	-2.9144	-2.04243	-1.745	-2.37787	-0.5133	-1.1049	-1.1567	-0.82745
Wnk2	Serine/threonine-protein kinase WNK2	1685		DSGSPHKRPGQQDNS(0.012)S(0.988)PAK	Q3UH66	-0.276635	0.696398	0.672297	0.157143	0.988051	___1	DSGSPHKRPGQQDNSSPAKTVGRFSVVSTQD	-2.0847	-1.72245	-3.31012	-1.4449	-3.2295	-0.8949	-1.1059	-2.60971	-3.28983
Ifih1	Interferon-induced helicase C domain-containing protein 1	289		DSGTMGS(1)DSDESVIQTK	Q8R5F7	0.514109	0.440428	0.592358	0.356125	1	___1	LGHNSNMGRDSGTMGSDSDESVIQTKRVSPE	-1.5053	-1.16515	-1.644	-1.5876	-1.5579	-3.37741	-3.15339	-1.3829	-0.65435
Purb	Transcriptional activator protein Pur-beta	113		DSLGDFIEHYAQLGPS(0.057)S(0.943)PEQLAAGAEEGGGPR	O35295	0.296393	0.818032	0.704599	0.0872298	0.942702	___1	SLGDFIEHYAQLGPSSPEQLAAGAEEGGGPR	-2.79913	-0.00735	0.1681	-3.12232	-3.41237	-0.0728	0.9908	1.3833	-2.82173
Rbsn	Rabenosyn-5	218		DSLSTHTSPSQS(1)PNSVHGSR	Q80Y56	0.479654	0.446499	0.595146	0.350179	0.999991	___1	SASKDSLSTHTSPSQSPNSVHGSRRGSISSM	-2.20077	-1.34315	-1.7677	-1.6716	-3.51737	-1.9761	-1.476	-1.4375	-3.4226
Rbsn	Rabenosyn-5	214;218		DSLSTHTSPSQS(1)PNSVHGSR	Q80Y56	-1.28662	0.0792374	0.410086	1.10107	0.999991	___2	SASKDSLSTHTSPSQSPNSVHGSRRGSISSM	-3.55846	-3.00837	-2.55582	-0.7593	-3.1021	-2.60727	-2.46618	-0.7142	-0.87655
Map4k4	Mitogen-activated protein kinase kinase kinase kinase 4	646		DSPLQGGGQQNSQAGQRNS(0.882)T(0.103)S(0.012)S(0.003)IEPR	P97820	-0.711723	0.218395	0.487684	0.660757	0.881643	___1	LQGGGQQNSQAGQRNSTSSIEPRLLWERVEK	-2.78469	-0.59675	-0.5708	-0.69	-0.3643	-1.0247	-0.7046	-0.4544	-0.39615
Edc4	Enhancer of mRNA-decapping protein 4	884		DSQDTSAEQS(1)DHDDEVASLASASGGFGSKIPTPR	Q3UJB9	0.638608	0.292897	0.52919	0.533285	1	___1	HLLQQRDSQDTSAEQSDHDDEVASLASASGG	0.7848	0.66575	0.9258	1.2421	1.0001	-0.581	-0.0771	0.4752	-1.13825
not found		67		DSS(1)ESQLASTESDKPTTGR		-0.649814	0.569355	0.637026	0.244617	0.999559	___1	LSSMPCLLMELRRDSSESQLASTESDKPTTG	1.0201	1.53395	-2.627	-2.53486	1.1333	1.2525	1.1796	1.3781	1.34435
Cpsf7	Cleavage and polyadenylation specificity factor subunit 7	203		DSSDSADGRAT(1)PSENLVPSSAR	Q8BTV2	-0.233004	0.795324	0.697177	0.0994562	0.999931	___1	RAHSRDSSDSADGRATPSENLVPSSARVDKP	0.039	-0.27645	-1.2302	-3.41593	0.4291	0.615	0.5454	-0.002	0.29115
Inpp5d	Phosphatidylinositol 3,4,5-trisphosphate 5-phosphatase 1	972		DSSLGPGRGEGPPTPPSQPPLS(1)PK	Q9ES52	-0.443192	0.261876	0.516198	0.581905	0.999993	___1	GRGEGPPTPPSQPPLSPKKFSSSTANRGPCP	0.2206	-0.11845	-0.2682	0.5401	0.0675	0.1602	0.6606	0.3456	0.55305
Inpp5d	Phosphatidylinositol 3,4,5-trisphosphate 5-phosphatase 1	964;972		DSSLGPGRGEGPPTPPSQPPLS(1)PK	Q9ES52	-1.38066	0.0621911	0.404049	1.20627	0.999993	___2	GRGEGPPTPPSQPPLSPKKFSSSTANRGPCP	-4.11066	-2.83864	-0.9039	-1.5191	-1.1687	-2.0264	-1.0024	-1.0865	-0.61935
Rftn1	Raftlin	536		DSVALRHS(1)NPR	Q6A0D4	0.000125	0.999746	0.743735	0.000110452	1	___1	NGPAGHNRDSVALRHSNPRAEAELAAGPTPT	0.9467	0.11585	0.8366	0.6624	0.4557	0.9033	0.6467	0.6917	0.43775
Actb	Actin, cytoplasmic 1	60		DSYVGDEAQS(1)K	P60710	-1.36795	0.110318	0.421606	0.957355	1	___1	VGMGQKDSYVGDEAQSKRGILTLKYPIEHGI	-2.4198	-0.91125	-1.5228	-0.7184	-2.49558	0.693	1.3752	-0.2588	-0.09545
Cand2	Cullin-associated NEDD8-dissociated protein 2	1229		DTASGPS(0.103)T(0.878)DS(0.019)MELS	Q6ZQ73	-0.315678	0.567792	0.636692	0.245811	0.878029	___1	TLFESIQKDTASGPSTDSMELS_________	-3.31291	-2.6633	-1.7868	-3.27159	-2.59136	-2.64176	-1.7911	-1.7218	-1.61435
Nfkb2	Nuclear factor NF-kappa-B p100 subunit	425		DTDAGEGAEEPRT(1)PPEAPQGEPQALDTLQR	Q9WTK5	0.647817	0.161467	0.454661	0.791917	1	___1	SRRDTDAGEGAEEPRTPPEAPQGEPQALDTL	-1.9938	-1.72415	-1.2197	-1.8345	-1.7072	-2.32923	-2.81127	-2.71334	-2.36665
Dock6	Dedicator of cytokinesis protein 6	1219		DTLPQLHGFAEGS(0.856)GQRS(0.144)R	Q8VDR9	0.92788	0.198388	0.47637	0.702485	0.856243	___1	LARDTLPQLHGFAEGSGQRSRLASMLDSDTE	-0.4941	-0.50465	-0.1165	-3.09672	-0.6622	-0.8624	-0.588	-2.38152	-0.20695
Prune2	Protein prune homolog 2	878		DTSLTSGS(1)PTSDLGQTWNNSK	Q52KR3	2.12128	0.0733112	0.407305	1.13483	0.999994	___1	WGKNNSSKDTSLTSGSPTSDLGQTWNNSKLP	1.5274	1.31365	0.9243	0.0309	0.8183	0.5586	0.2442	-3.7769	-3.07211
Naca	Nascent polypeptide-associated complex subunit alpha, muscle-specific form	519		DTTLQPLAPIALKES(0.937)PS(0.05)S(0.012)QSASSLEVLSEDTVTKK	P70670	0.408425	0.604602	0.643606	0.21853	0.937312	___1	KDTTLQPLAPIALKESPSSQSASSLEVLSED	0.9127	0.01635	0.8008	0.4349	-2.4879	1.2442	0.6654	0.7764	0.37615
Amot	Angiomotin	693		DTTVISHS(1)PNTSYDTALEAR	Q8VHG2	1.52498	0.0520029	0.391538	1.28397	0.999923	___1	AATVAAQRDTTVISHSPNTSYDTALEARIQK	-0.28	-1.21975	-0.7035	-0.5839	-0.9998	-3.10444	-2.55534	-3.33399	-2.97892
Hadha	Trifunctional enzyme subunit alpha, mitochondrial	395		DTTVT(1)GLGR	Q8BMS1	-0.387035	0.565881	0.636092	0.247275	0.999851	___1	SVDKGLKTLLKDTTVTGLGRGQQQVFKGLND	-0.2925	-0.83385	-2.3755	-2.01824	-0.053	-0.3257	-1.6754	-0.7203	0.11115
Sptbn1	Spectrin beta chain, non-erythrocytic 1	817		DVAEEITNYRPTIDTLHEQASALPQAHAES(1)PDVK	Q62261	-1.34701	0.106312	0.420622	0.973416	1	___1	TLHEQASALPQAHAESPDVKGRLAGIEERCK	-1.6035	-3.36871	-4.14339	-0.5259	-1.0894	-1.8214	-0.8774	-3.41231	-2.42275
Cmtm4	CKLF-like MARVEL transmembrane domain-containing protein 4	208		DVDSRPEIQRLDT(1)	Q8CJ61	-1.57888	0.135388	0.436862	0.86842	1	___1	ESRDVDSRPEIQRLDT_______________	-2.65406	-2.90439	-3.44124	-3.4471	-2.88449	-2.75153	-0.3546	0.1021	0.80955
Golga3	Golgin subfamily A member 3	381		DVLQAAAAQHQDQNQEANGEVRS(1)R	P55937	-0.830637	0.330485	0.547036	0.480848	1	___1	AQHQDQNQEANGEVRSRRDSICSSVSMESSL	-1.72511	-2.04467	-3.46184	-0.2002	-3.52766	-2.94701	-1.4688	-0.585	-0.75075
Map1b	Microtubule-associated protein 1B	1151		DVMSDETNNEETES(0.999)PS(0.001)QEFVNITK	P14873	-0.505717	0.538902	0.627105	0.268491	0.998774	___1	PRDVMSDETNNEETESPSQEFVNITKYESSL	-3.14558	-2.89663	-1.5109	-1.1411	-3.84349	-2.32234	-3.02914	-0.1662	-1.56965
Nipbl	Nipped-B-like protein	318		DVPPDILLDS(1)PERK	Q6KCD5	-0.410389	0.512461	0.616425	0.290339	1	___1	PCSSPRDVPPDILLDSPERKQKKQKKIKLGK	-2.96896	-3.91924	-1.7669	-3.16011	-1.2866	-3.01458	-2.3058	-3.01752	-2.06325
Sltm	SAFB-like transcription modulator	289		DVQDAIAQS(1)PEKEAK	Q8CH25	0.218025	0.638252	0.653052	0.195008	1	___1	SEASKPKDVQDAIAQSPEKEAKDYEMNPNHK	-1.4603	-1.38515	-0.5222	-1.3781	-1.9511	-1.7701	-1.131	-1.1942	-0.61895
Naca	Nascent polypeptide-associated complex subunit alpha, muscle-specific form	929		DVS(1)PSQFPK	P70670	0.0170083	0.969643	0.736643	0.0133879	1	___1	MTSKKATEIAASKDVSPSQFPKEVPLLPHVP	2.5669	1.82995	1.6085	1.5884	2.3913	2.2718	1.7316	1.4799	2.44565
Clcc1	Chloride channel CLIC-like protein 1	497		DVSGQVPS(0.007)AGKS(0.609)S(0.377)PT(0.007)VDKAQLK	Q99LI2	-0.185612	0.703449	0.674347	0.152767	0.609258	___1	QSAKDVSGQVPSAGKSSPTVDKAQLKTDSEC	-2.60482	-1.86142	-2.65975	-2.23983	-2.80109	-2.92753	-2.0473	-1.49	-1.63255
Supt5h	Transcription elongation factor SPT5	664		DVTNLTVGGFT(0.009)PMS(0.991)PR	O55201	0.305776	0.717969	0.678101	0.143894	0.990685	___1	PRDVTNLTVGGFTPMSPRISSPMHPSAEGQH	-0.6341	-0.80945	-1.2534	-2.90876	-1.80521	-2.76603	0.0613	0.5586	-0.36845
Rbmxl1	RNA binding motif protein, X-linked-like-1	205		DVYLS(1)PR	Q91VM5	-0.084225	0.826789	0.705244	0.0826055	1	___1	PPRREPLPSRRDVYLSPRDDGYSTKDSYSSR	1.5709	1.54255	1.7683	1.9269	1.6931	2.1211	1.4002	1.4016	1.72595
Rrp15	RRP15-like protein	265		DWDKES(1)EGEEPAGGR	Q9CYX7	0.719998	0.396261	0.571462	0.402019	1	___1	DDFMMGASMKDWDKESEGEEPAGGRAEAAAS	-0.5609	-1.11455	-0.3852	0.2914	-1.4445	-0.8412	-3.22312	-0.1813	-3.04257
Mylk3	Myosin light chain kinase 3	432		DWRDETVGTTDLQQGIDPGAVS(1)PEPGKDHAAQGPGR	Q3UIZ8	0.0604083	0.886308	0.718769	0.0524156	1	___1	VGTTDLQQGIDPGAVSPEPGKDHAAQGPGRT	2.181	2.26425	2.3098	2.5532	2.7329	1.9466	2.1255	2.3153	1.47415
Hnrnpk	Heterogeneous nuclear ribonucleoprotein K	284		DYDDMS(1)PR	P61979	0.484942	0.586323	0.640355	0.231863	1	___1	GGRPMPPSRRDYDDMSPRRGPPPPPPGRGGR	1.2418	1.40545	1.363	0.8675	-2.2349	0.963	1.8159	2.1616	1.53775
Rbm5	RNA-binding protein 5	59		DYDS(1)PERER	Q91YE7	0.951184	0.0304807	0.36697	1.51597	1	___1	DDRRGDRYDDYRDYDSPERERERRNSDRSED	-1.8386	-1.95305	-1.7838	-2.5815	-3.03278	-2.67608	-2.83092	-3.28567	-2.45105
Nufip2	Nuclear fragile X mental retardation-interacting protein 2	626		DYEIENQNPLAS(0.988)PT(0.012)NTLLGSAK	Q5F2E7	-0.839632	0.416757	0.582883	0.380117	0.987514	___1	FLSKDYEIENQNPLASPTNTLLGSAKEQRYQ	0.0052	-3.7289	0.4013	0.773	-0.0418	0.1938	-2.25955	0.8064	-1.07885
Actn2	Alpha-actinin-2	433		DYESAS(0.982)LT(0.018)EVR	Q9JI91	-1.03499	0.0909255	0.416756	1.04131	0.982028	___1	YGKEQILLQKDYESASLTEVRALLRKHEAFE	-2.85006	-2.49421	-3.6818	-1.5927	-3.18517	-2.71046	-1.2258	-1.6452	-1.48285
Cox4i1	Cytochrome c oxidase subunit 4 isoform 1, mitochondrial	58		DYPLPDVAHVTMLSAS(1)QK	P19783	-1.44355	0.0849772	0.413464	1.0707	0.999985	___1	DYPLPDVAHVTMLSASQKALKEKEKADWSSL	-0.968	-3.17978	0.237	0.7009	-0.9312	0.2442	1.317	-0.1734	-0.31775
Myom1	Myomesin-1	1163		DYVPTEDS(1)PRLEVENKGDK	Q62234	1.04534	0.2829	0.523949	0.548367	0.999999	___1	KSEFVWSKDYVPTEDSPRLEVENKGDKTKMT	1.7572	1.20725	2.5609	-2.5218	0.859	1.8619	1.632	1.7063	1.24125
Fmnl1	Formin-like protein 1	1021		EAAADTSGREEPPTPKS(1)PPK	Q9JL26	0.0586869	0.933429	0.732269	0.0299189	0.999974	___1	AAADTSGREEPPTPKSPPKARRQQMDLISEL	-0.9775	-2.0829	-1.2855	0.1421	-1.78091	-1.1743	-1.129	-1.7684	-3.33341
Sympk	Symplekin	1260		EAAAVGSSSKDERS(1)PQNLSHAVEEALK	Q80X82	0.447077	0.690586	0.671019	0.160782	0.999808	___1	PKEAAAVGSSSKDERSPQNLSHAVEEALKTS	0.9016	-0.47745	-0.5421	0.9048	0.4	0.3844	-2.85422	1.468	-3.22134
Marcks	Myristoylated alanine-rich C-kinase substrate	113		EAAEAEPAEPS(0.013)S(0.987)PAAEAEGASASSTSSPK	P26645	-0.156168	0.84012	0.709118	0.0756586	0.987256	___1	AADKEAAEAEPAEPSSPAAEAEGASASSTSS	-2.0901	-0.89645	-0.7174	-2.80003	-1.0107	-2.35751	0.3712	-0.0206	-0.65325
Marcks	Myristoylated alanine-rich C-kinase substrate	112		EAAEAEPAEPS(0.565)S(0.435)PAAEAEGASASSTSSPK	P26645	-1.26944	0.173909	0.459628	0.759677	0.56532	___1	GAADKEAAEAEPAEPSSPAAEAEGASASSTS	-2.5432	-0.89645	-2.7551	0.7777	-1.0107	-0.8405	0.3712	-3.41732	-0.65325
Robo4	Roundabout homolog 4	947		EADCVFTDASS(0.001)PPS(0.999)PR	Q8C310	0.189201	0.783485	0.694611	0.105969	0.999359	___1	PREADCVFTDASSPPSPRGDLSLTRSFSLPL	-0.6675	-0.14735	-0.7653	-0.9098	0.5094	-0.0563	-2.79036	-0.2756	-0.77285
Cdc42ep4	Cdc42 effector protein 4	64		EADDES(1)LDEQASASK	Q9JM96	-0.635458	0.178401	0.465201	0.748602	1	___1	DTSFLTSKAREADDESLDEQASASKLSLLSR	0.4129	0.09285	1.1282	1.0471	1.0211	0.8078	0.8658	1.9687	1.37015
Ppp6r1	Serine/threonine-protein phosphatase 6 regulatory subunit 1	739		EADMSSIQIPS(0.004)S(0.996)PPAHGSPQLR	Q7TSI3	-0.607542	0.164484	0.455795	0.783876	0.995553	___1	PVSKEADMSSIQIPSSPPAHGSPQLRSQDPT	0.2431	0.17095	-0.0777	0.3215	0.4577	0.7925	1.489	0.7287	0.52855
Bag3	BAG family molecular chaperone regulator 3	360		EADSKPVSQKS(1)PPPAEK	Q9JLV1	2.52705	0.0645206	0.405792	1.1903	0.999997	___1	QVIRREADSKPVSQKSPPPAEKVEVKVSSAP	3.3618	2.43075	2.4438	2.3173	-0.8961	2.577	-2.05774	-2.5666	1.93655
Eif4g1	Eukaryotic translation initiation factor 4 gamma 1	1597		EAEDEES(1)DHN	Q6NZJ6	-0.265621	0.630484	0.650203	0.200326	1	___1	VTAFFNWLREAEDEESDHN____________	-3.7687	-2.80225	-3.5795	-2.81843	-3.28469	-2.83564	-3.4564	-4.28707	-2.02495
Iws1	Protein IWS1 homolog	458;460		EAEDS(1)DS(1)DDNIKRGK	Q8C1D8	0.612076	0.259799	0.515931	0.585363	1	___2	EEKNETQLKEAEDSDSDDNIKRGKHMDFLSD	-2.99175	-1.73355	-1.5256	-2.1	-3.62721	-2.53781	-3.14327	-2.3053	-2.46065
Sh3pxd2a	SH3 and PX domain-containing protein 2A	546		EAEENPVGACES(0.008)QGS(0.992)PLKVK	O89032	0.232094	0.73931	0.683055	0.131173	0.991658	___1	KEAEENPVGACESQGSPLKVKYEEPEYDVPA	-1.0789	-0.78765	-1.7013	-3.12042	-0.0833	-2.0681	-1.3888	-1.6076	-0.26005
Wdr44	WD repeat-containing protein 44	50		EAENTANQAGNES(1)PVQELR	Q6NVE8	0.586487	0.321434	0.544194	0.492908	1	___1	SFKEAENTANQAGNESPVQELRQDVSKKIIE	-1.1612	-1.06395	-0.2185	-0.6165	-1.3312	-2.87877	-1.786	-0.8688	-0.92495
Abcf1	ATP-binding cassette sub-family F member 1	225		EAEQGS(1)GEEKEEKEGDLK	Q6P542	0.672842	0.387239	0.569725	0.41202	1	___1	PQQGKDRDKKEAEQGSGEEKEEKEGDLKAND	3.6774	4.16495	4.4115	4.0829	0.7885	3.6157	4.0595	4.2311	3.69295
C2cd2l	Phospholipid transfer protein C2CD2L	662		EAGLSQS(1)HDDLSNTTATPSVR	Q80X80	0.621053	0.500671	0.613305	0.300448	0.999997	___1	IFRRRPRQKEAGLSQSHDDLSNTTATPSVRK	0.8895	-0.78925	-1.2351	-2.01725	0.3332	0.0892	-0.4447	-0.4165	-3.53997
Rrp1	Ribosomal RNA processing protein 1 homolog A	434		EAGS(1)EAESSSADPGPGR	P56183	0.400958	0.571653	0.637163	0.242868	1	___1	KKRLPKPQPQNKEAGSEAESSSADPGPGRKR	-0.434	0.09275	-0.049	-0.0277	-2.8799	-0.4853	-0.1366	0.3385	0.00475
Arhgef12	Rho guanine nucleotide exchange factor 12	1389		EAHS(1)DDNPSEGDGAVKKEEK	Q8R4H2	0.648507	0.315754	0.539543	0.500651	1	___1	LDESGEHFFDAREAHSDDNPSEGDGAVKKEE	-0.7491	-1.00055	-1.0381	-2.82738	-2.70132	-0.7693	-0.4257	-0.986	-1.75685
Cpt1b	Carnitine O-palmitoyltransferase 1, muscle isoform	534		EAIENS(0.021)Y(0.979)QVAK	Q924X2	1.01686	0.102768	0.420562	0.988141	0.979388	___1	PWDIPEQCREAIENSYQVAKALADDVELYCF	-1.4174	-1.37605	-1.7085	-2.2308	-2.54431	-1.8848	-3.59053	-1.3355	-3.51914
Hdlbp	Vigilin	944		EAKETDPGS(1)PR	Q8VDJ3	-0.608848	0.213583	0.48485	0.670433	0.999704	___1	DEAGEGREAKETDPGSPRRCDIIIISGRKEK	-3.4901	-3.32705	-3.8531	-2.14774	-3.45287	-3.22594	-3.37724	-3.22372	-2.2599
Mark3	MAP/microtubule affinity-regulating kinase 3	657		EAKPRS(1)LR	Q03141	0.122211	0.842411	0.709472	0.0744762	1	___1	GTDKDKEEFREAKPRSLRFTWSMKTTSSMEP;VSSEQKDENREAKPRSLRFTWSMKTTSSMDP	-2.4143	-1.12405	-2.0577	-1.8026	-3.56152	-2.1338	-0.9857	-1.338	-2.10375
Wnk2	Serine/threonine-protein kinase WNK2	1661		EALAAPMQSGPGSFTVGS(1)PAQLR	Q3UH66	-1.09219	0.120374	0.42652	0.919466	0.999645	___1	LAAPMQSGPGSFTVGSPAQLRGARDSGSPHK	-1.5467	-2.28891	-3.33243	-3.14071	-1.123	-1.1362	-0.4984	-0.8083	-1.07635
Myh6	Myosin-6	1301		EALIS(1)QLTR	Q02566	-0.709575	0.16156	0.454661	0.791666	1	___1	NGELARQLEEKEALISQLTRGKLSYTQQMED	1.689	0.79015	0.6074	1.7157	1.4233	1.6283	2.6048	1.9984	1.06005
Myh7	Myosin-7	1299		EALIS(1)QLTR	Q91Z83	-0.709575	0.16156	0.454661	0.791666	1	___1	NGELSRQLDEKEALISQLTRGKLTYTQQLED	1.689	0.79015	0.6074	1.7157	1.4233	1.6283	2.6048	1.9984	1.06005
Arl13b	ADP-ribosylation factor-like protein 13B	328		EALSQQLDS(1)EDEQDQRGSESGENSK	Q640N2	-0.620024	0.457502	0.598402	0.339607	1	___1	RVVDSYREALSQQLDSEDEQDQRGSESGENS	-3.58808	-2.9226	-0.8065	-0.488	-1.1815	-2.45028	-3.58571	-1.0426	-2.16614
Slc9a3r1	Na(+)/H(+) exchange regulatory cofactor NHE-RF1	275		EALVEPASES(1)PRPALAR	P70441	-1.4387	0.14604	0.445668	0.835529	0.99997	___1	QKESSREALVEPASESPRPALARSASSDTSE	2.0108	-2.84389	1.4354	1.8104	1.8643	1.0592	1.6693	1.702	1.73165
Me3	NADP-dependent malic enzyme, mitochondrial	600		EAMS(1)VQKV	Q8BMF3	0.380734	0.740734	0.683258	0.130338	1	___1	DSFSLDTYSWPKEAMSVQKV___________	-0.395	-0.19535	0.0248	0.3273	-2.96049	-3.62756	0.8916	1.199	0.75465
Naca	Nascent polypeptide-associated complex subunit alpha, muscle-specific form	1581		EAPATLPPS(0.048)PT(0.88)KS(0.072)PK	P70670	0.159823	0.836954	0.708215	0.0772982	0.87991	___1	TIELKEAPATLPPSPTKSPKIPSSKKAPRTS	-3.42545	-1.41555	-1.1176	-1.1774	-3.07266	-2.87456	-1.8325	-3.29118	-0.62785
Naca	Nascent polypeptide-associated complex subunit alpha, muscle-specific form	1579		EAPATLPPS(0.994)PT(0.006)K	P70670	-0.291708	0.595575	0.640856	0.225064	0.993566	___1	SKTIELKEAPATLPPSPTKSPKIPSSKKAPR	0.2589	-0.00885	0.88	1.6341	-0.514	0.4652	1.3749	0.506	0.54415
Naca	Nascent polypeptide-associated complex subunit alpha, muscle-specific form	1579		EAPATLPPS(0.994)PT(0.006)K	P70670	0.391208	0.327252	0.545607	0.485117	0.993566	___2	SKTIELKEAPATLPPSPTKSPKIPSSKKAPR	1.4066	1.71795	1.7574	1.4055	1.5753	0.9108	0.8688	1.1891	1.46715
Naca	Nascent polypeptide-associated complex subunit alpha, muscle-specific form	1206		EAPATPSVGVIAVSGEIS(0.982)PS(0.016)PKKT(0.001)S(0.001)K	P70670	0.587658	0.2394	0.502742	0.620876	0.982229	___1	PATPSVGVIAVSGEISPSPKKTSKTAAPKEN	1.549	1.67825	1.8953	0.8182	1.7282	1.0235	1.5696	1.536	0.04365
Myl2	Myosin regulatory light chain 2, ventricular/cardiac muscle isoform	80		EAPGPINFT(1)VFLTMFGEK	P51667	-1.07023	0.122502	0.42652	0.911856	0.999999	___1	EIDEMIKEAPGPINFTVFLTMFGEKLKGADP	-3.16223	-3.5465	-2.38738	-1.9708	-3.79799	-1.7208	-0.709	-1.7531	-1.81915
Heatr6	HEAT repeat-containing protein 6	23		EAPRELS(1)PEQDDGFRR	Q6P1G0	-0.0211123	0.980631	0.73965	0.00849442	1	___1	ASLPCGQPREAPRELSPEQDDGFRRLSARLR	-1.0554	-0.50655	-3.40855	-1.86023	-3.04991	-3.09574	-0.6422	-0.4568	-0.70945
Apc	Adenomatous polyposis coli protein	2449		EAPS(1)PTLRR	Q61315	1.45285	0.00644414	0.307331	2.19083	0.999713	___1	RPALVRQSTFIKEAPSPTLRRKLEESASFES	-0.9744	-1.38725	-1.524	-3.00489	-2.12198	-3.3836	-2.90128	-2.30396	-2.77268
Usp20	Ubiquitin carboxyl-terminal hydrolase 20	369		EAQPPS(1)PR	Q8C6M1	0.642655	0.315486	0.539543	0.50102	1	___1	AMASLDEQSREAQPPSPRSTSPCQTPEPDNE	-1.3296	-1.22985	-1.0396	-1.8215	-3.14668	-1.0488	-0.9187	-1.1189	-2.99945
Rbm20	RNA-binding protein 20	1026		EARGEEDSDVSLAPAVQQMS(0.001)S(0.999)PQPADER	Q3UQS8	-0.637108	0.222386	0.492165	0.652892	0.999267	___1	EDSDVSLAPAVQQMSSPQPADERARQSSPFL	-0.588	0.09575	0.3726	0.7567	-0.3192	0.2546	1.3138	1.233	0.34445
Drosha	Ribonuclease 3	299;301		EARRS(1)PS(1)LER	Q5HZJ0	0.561087	0.470098	0.603001	0.327812	1	___2	RDRERHRHREARRSPSLERSYKKEYKRSGRS	-0.1124	-2.29542	-0.1068	-0.8087	-3.43528	-1.1471	-0.9484	-0.4396	-1.61669
Clasp2	CLIP-associating protein 2	513		EAS(1)PSRLSVAR	Q8BRT1	0.568592	0.237714	0.501907	0.623945	0.999996	___1	KRSKIPRSQGCSREASPSRLSVARSSRIPRP	3.929	2.73415	2.5141	2.2956	1.9869	2.7684	2.3259	2.8851	2.68105
Atxn1	Ataxin-1	382		EAS(1)PSTLNDK	P54254	-0.187022	0.809334	0.700979	0.0918721	0.999985	___1	PSADLEAQQTTHREASPSTLNDKSGLHLGKP	-3.11203	-1.22325	-2.70789	-3.64827	-3.27557	-2.70981	-1.3276	-1.1054	-0.89755
Clasp2	CLIP-associating protein 2	547		EASRESSRDT(0.013)S(0.987)PVR	Q8BRT1	2.09145	0.130488	0.432561	0.884428	0.986985	___1	QGCSREASRESSRDTSPVRSFQPLGPGYGIS	1.0847	1.06795	-0.5129	-0.4488	-2.98076	0.9602	-2.90128	0.9595	-4.85805
Naca	Nascent polypeptide-associated complex subunit alpha, muscle-specific form	1744		EASVLS(0.999)PT(0.001)ATSSGK	P70670	0.371966	0.564829	0.636092	0.248083	0.999461	___1	LPATTLPSLKEASVLSPTATSSGKDSHISPV	-0.6817	-2.27215	-0.3123	-0.6266	-1.8598	-1.2317	-1.1519	-2.91074	-0.98335
Eif4g1	Eukaryotic translation initiation factor 4 gamma 1	1231		EATLPPVS(1)PPK	Q6NZJ6	1.15704	0.0519442	0.391538	1.28446	1	___1	RGRDPVKREATLPPVSPPKAALSVDEVEKKS	2.3685	0.24965	0.495	-0.6924	-0.0827	-0.0521	0.2764	-0.0535	-0.11165
Ttn	Titin	3870		EATLQFEEPEGVFPGASSAAQVS(0.999)PVT(0.001)IKPLITLTAEPK	A2ASS6	0.670508	0.414123	0.581657	0.382871	0.998985	___1	EPEGVFPGASSAAQVSPVTIKPLITLTAEPK	4.9422	3.59515	4.2908	4.1598	4.6077	3.2754	4.1384	4.4562	0.99575
Acadvl	Very long-chain specific acyl-CoA dehydrogenase, mitochondrial	57		EATQAVLDKPET(0.017)LS(0.937)S(0.036)DAS(0.005)T(0.005)R	P50544	-0.0466965	0.935135	0.732658	0.0291258	0.93689	___1	AREATQAVLDKPETLSSDASTREKPARAESK	-1.7379	-1.68365	-2.60872	-1.4934	-1.2963	-2.85724	-1.653	-1.3235	-3.15692
Actl6a	Actin-like protein 6A	233		EAVREGS(1)PANWKR	Q9Z2N8	-0.980984	0.163665	0.455521	0.786045	1	___1	IPPYMIASKEAVREGSPANWKRKEKLPQVTR	-3.07868	-3.70643	-1.9497	-1.2939	-1.7338	-3.58007	-2.4908	-1.5752	-0.90995
Triobp	TRIO and F-actin-binding protein	2011		EAVRNS(1)LAE	Q99KW3	0.385697	0.631498	0.650203	0.199628	1	___1	RLAMAALQEKEAVRNSLAE____________	-2.99382	-1.23625	-1.2794	-1.9516	-3.61715	-1.4285	-1.4752	-3.94823	-0.91245
Cacna1c	Voltage-dependent L-type calcium channel subunit alpha-1C	1691		EAVSAAS(1)EDDIFRR	Q01815	-0.681742	0.141609	0.442674	0.848909	1	___1	EEELDKAMKEAVSAASEDDIFRRAGGLFGNH	2.428	2.23905	2.0453	3.6031	2.6584	3.0688	3.047	3.0162	2.12165
Prkar1a	cAMP-dependent protein kinase type I-alpha regulatory subunit	83		EDEIS(1)PPPPNPVVKGR	Q9DBC7	-0.100292	0.789031	0.696243	0.102906	1	___1	LQKTGIRTDSREDEISPPPPNPVVKGRRRRG	7.0096	6.81645	6.8025	6.9794	7.1069	7.0496	6.6798	6.7513	7.29185
Prkar1a	cAMP-dependent protein kinase type I-alpha regulatory subunit	83		EDEIS(1)PPPPNPVVKGR	Q9DBC7	0.882992	0.256993	0.515407	0.590078	1	___2	LQKTGIRTDSREDEISPPPPNPVVKGRRRRG	1.3255	2.81585	3.1034	1.8713	2.9902	0.0608	0.1938	1.9927	2.08275
Sde2	Replication stress response regulator SDE2	269		EDGIDAVEVAADRPGS(1)PR	Q8K1J5	0.023275	0.956277	0.735264	0.0194161	1	___1	EDGIDAVEVAADRPGSPRSSASGTHSESPEK	0.4977	0.00395	0.1848	-0.1039	0.3878	-0.5298	0.3836	0.5828	0.51275
Epb41l5	Band 4.1-like protein 5	581		EDS(1)LLTHK	Q8BGS1	-0.359982	0.54936	0.630457	0.260143	0.999997	___1	LKAQVEAVHKVTREDSLLTHKNASVQDAATN	-1.90244	-2.94728	-3.65806	-1.7117	-2.95282	-3.68167	-1.7043	-2.38822	-2.41695
Mia3	Transport and Golgi organization protein 1 homolog	1915		EEAKPAS(1)PSSVQDR	Q8BI84	0.942382	0.387654	0.569725	0.411556	0.999912	___1	RDSLPSGPREEAKPASPSSVQDRSQASKPTP	2.2851	2.07885	1.7268	2.1191	1.8889	2.1787	-2.91484	1.5655	1.68985
Snrnp200	U5 small nuclear ribonucleoprotein 200 kDa helicase	225		EEAS(1)DDDMEGDEAVVR	Q6P4T2	0.269525	0.585897	0.640355	0.232179	1	___1	EEGDEDVYGEVREEASDDDMEGDEAVVRCTL	-1.1043	-0.73315	-0.2842	-1.0331	-1.1011	-1.9819	-1.0774	-0.4605	-0.20645
Tfip11	Tuftelin-interacting protein 11	60		EEATYGVWAERDS(1)DEERPSFGGK	Q9ERA6	1.77821	0.0645573	0.405792	1.19005	0.999958	___1	QTKEEATYGVWAERDSDEERPSFGGKRARDY	-0.3468	-0.23085	-0.6209	0.191	-0.6	-3.65621	-3.13902	-2.75439	-3.10771
Zrsr1	U2 small nuclear ribonucleoprotein auxiliary factor 35 kDa subunit-related protein 1	418		EEDS(0.048)S(0.952)PGPQSQSHRT	Q64707	0.236237	0.623775	0.647699	0.204972	0.951604	___1	SHERHSSRRGREEDSSPGPQSQSHRT_____	-2.8122	-2.26875	-2.752	-2.7521	-2.26077	-4.0169	-2.6501	-2.5875	-2.81595
Pdha1	Pyruvate dehydrogenase E1 component subunit alpha, somatic form, mitochondrial	312		EEIQEVRS(1)K	P35486	0.508357	0.392359	0.570463	0.406316	1	___1	PGVSYRTREEIQEVRSKSDPIMLLKDRMVNS	-2.6321	-1.51185	-2.169	-1.6438	-3.57448	-1.5608	-3.29667	-2.75271	-2.84759
Sec62	Translocation protein SEC62	375		EELEQQT(1)DGDCDEEDDDKDGEVPK	Q8BU14	1.30693	0.218731	0.487684	0.660089	1	___1	GNDFEMITKEELEQQTDGDCDEEDDDKDGEV	-0.3877	-0.30365	0.9891	1.1725	0.3866	-2.83054	-2.615	-0.404	-2.95564
Tmem38a	Trimeric intracellular cation channel type A	289		EELGEGS(1)R	Q3TMP8	0.789376	0.384793	0.569599	0.414773	1	___1	HSGLPAKAKEELGEGSRKKKTKKAD______	0.8392	0.17765	1.2946	0.7982	-3.0182	1.0895	0.804	-0.4657	0.67885
Afdn	Afadin	1510		EELSSGDS(0.002)LS(0.998)PDPWKR	Q9QZQ1	-0.246339	0.672158	0.665451	0.172529	0.997711	___1	YITISKEELSSGDSLSPDPWKRDAREKLEKQ	-1.4139	-1.47005	-1.8145	-0.1904	-0.7967	-1.0654	-1.3325	-1.73781	-2.79606
Speg	Striated muscle-specific serine/threonine-protein kinase	518		EELVRS(1)HESLR	Q62407	0.342308	0.609413	0.644351	0.215088	0.999883	___2	LGRIRRSTSREELVRSHESLRATLQRAPSPR	1.1411	3.13215	2.6395	2.5846	1.3192	1.3791	1.1642	1.8812	3.44335
Prkce	Protein kinase C epsilon type	710		EEPILT(1)LVDEAIIK	P16054	0.441054	0.49562	0.612398	0.304851	1	___1	VNNFDQDFTREEPILTLVDEAIIKQINQEEF	0.3594	-1.00165	-0.904	-0.453	-0.3331	-0.7911	-0.9805	-0.397	-2.78412
Tcap	Telethonin	109		EEREET(1)PIQLR	O70548	-0.433749	0.513534	0.61688	0.289431	1	___1	FTPTKVGASKEEREETPIQLRELLALETALG	-3.94702	-1.80005	-1.1526	-2.77856	-1.3509	-2.15394	-1.4435	-2.0735	-1.39645
Dek	Protein DEK	33		EES(1)EEEEEDDEDDDEEDEEEEKEK	Q7TNV0	-0.452275	0.537474	0.626711	0.269643	1	___1	PSSEKEPEMPGPREESEEEEEDDEDDDEEDE	-3.07155	-0.37775	-0.301	-0.2254	-0.4412	-2.0987	-1.1972	-0.7096	-0.11485
Bclaf1	Bcl-2-associated transcription factor 1	529		EES(1)PLRIK	Q8K019	-0.114225	0.798728	0.698542	0.097601	1	___1	HKSLDAREKSIFREESPLRIKMIASDSHRPE	4.0295	3.14565	2.3482	3.2851	3.2806	3.3233	3.3053	3.3865	3.15125
Perm1	PGC-1 and ERR-induced regulator in muscle protein 1	266		EESGLDLSTPILITEQDQIRKT(0.651)S(0.349)R	Q149B8	-1.52874	0.0988241	0.419826	1.00514	0.650514	___1	LSTPILITEQDQIRKTSRAALHVVSKPVQEV	-3.15359	-3.19309	-3.3815	-0.2603	-0.3289	-3.16222	-0.3975	-2.63939	-3.49565
Nop56	Nucleolar protein 56	536		EEVAS(1)EPEEAASPTTPK	Q9D6Z1	0.563975	0.341732	0.551875	0.466315	1	___1	SSAKRKKSSPKEEVASEPEEAASPTTPKKKR	-0.5039	0.14755	0.1187	-0.6388	0.3899	-2.1143	-1.0722	-0.1639	-0.25985
Spag7	Sperm-associated antigen 7	114		EFAPS(1)DEELDSYRHGEEWDPQKAEEK	Q7TNE3	-0.103675	0.915602	0.728257	0.0382934	0.999962	___1	DDCRYVMIFKKEFAPSDEELDSYRHGEEWDP	-0.1292	-2.36888	-3.493	-0.2595	-2.40776	-0.8839	-3.10113	-0.8822	-3.82561
Atp2a2	Sarcoplasmic/endoplasmic reticulum calcium ATPase 2	663		EFDELSPS(1)AQR	O55143	-0.556292	0.207643	0.481477	0.682683	1	___1	TSKAFTGREFDELSPSAQRDACLNARCFARV	8.7707	8.23595	7.9147	8.3241	8.5207	9.2031	9.0996	8.8618	9.17115
Serbp1	Plasminogen activator inhibitor 1 RNA-binding protein	197		EFDRHS(1)GSDR	Q9CY58	0.103947	0.879017	0.717439	0.0560025	0.999712	___1	GDGFDSRGKREFDRHSGSDRSSFSHYSGLKH	-1.2067	-0.83155	-2.7106	-1.2068	-3.26856	-1.2272	-1.0303	-2.47457	-0.91395
Ank3	Ankyrin-3	960		EFDSDS(1)LR	G5E8K5	0.81243	0.198421	0.47637	0.702412	0.99995	___1	SKEQHLTFTREFDSDSLRHYSWAADTLDNVN	-1.019	-0.93425	0.1372	-0.9459	-3.09433	-1.4791	-1.3993	-0.8228	-0.76525
Adh5	Alcohol dehydrogenase class-3	247		EFGASECISPQDFS(1)K	P28474	1.00796	0.143935	0.445108	0.841833	0.999998	___1	AKEFGASECISPQDFSKSIQEVLVEMTDGGV	-0.6405	-0.38005	-0.5645	-2.47218	-1.0076	-3.18045	-1.4207	-0.6458	-0.49115
Ndufb5	NADH dehydrogenase [ubiquinone] 1 beta subcomplex subunit 5, mitochondrial	182		EFIDHS(1)PK	Q9CQH3	0.0107395	0.9868	0.740755	0.00577104	1	___1	PWYQFPTPEKEFIDHSPKATPDN________	-0.3369	-2.33896	-1.063	-0.0126	-2.6003	-0.8077	-1.478	-1.1695	-1.47405
Prkcq	Protein kinase C theta type	676		EFLSEKPRLS(1)FADR	Q02111	-1.74205	0.274814	0.519887	0.560961	0.999988	___1	CSNFDKEFLSEKPRLSFADRALINSMDQNMF	-2.66318	-3.10202	1.0521	2.1289	-2.80066	-3.36061	2.061	2.2273	0.77015
Dync1li2	Cytoplasmic dynein 1 light intermediate chain 2	194		EFQDYIEPEEGCQGS(1)PQRR	Q6PDL0	-0.965734	0.197053	0.476091	0.705417	1	___1	KEFQDYIEPEEGCQGSPQRRGPLTSGSDEDS	-3.16572	-3.00699	-0.8808	-1.7983	-3.01917	-0.9075	-1.3474	-0.6468	-0.59345
Cdc42bpa	Serine/threonine-protein kinase MRCK alpha	1638		EFS(1)GGSYNTK	Q3UU96	-0.0393299	0.954782	0.735264	0.0200959	0.999983	___1	ARSSAQNGSALKREFSGGSYNTKRQPMPSPS	-0.9208	-1.36065	-3.03022	-1.2873	-3.01437	-1.7287	-1.1998	-2.63084	-0.52635
Tbc1d5	TBC1 domain family member 5	578		EFTGS(1)PPPSATKK	Q80XQ2	0.163608	0.714628	0.677032	0.14592	0.999994	___1	SPSIESLPGGREFTGSPPPSATKKDSFFSNI	-0.8773	-1.76465	-1.0793	-1.4509	-1.8947	-1.2943	-1.8882	-1.1535	-0.74255
Atp2a2	Sarcoplasmic/endoplasmic reticulum calcium ATPase 2	488		EFTLEFS(1)R	O55143	0.517287	0.447971	0.595712	0.34875	0.999995	___1	SVIKQLMKKEFTLEFSRDRKSMSVYCTPNKP	-3.43982	-3.1025	-2.00952	-3.10666	-2.5792	-3.58613	-3.88636	-2.0904	-4.95865
Tgfb1i1	Transforming growth factor beta-1-induced transcript 1 protein	194		EGCPS(1)PPGQTSK	Q62219	0.431933	0.43869	0.592358	0.357842	1	___1	PPQPPAASPTREGCPSPPGQTSKGSLDTMLG	-1.3731	-0.71045	-0.8008	-1.0385	-2.91485	-1.4986	-1.2803	-0.8843	-0.74375
Tgfb1i1	Transforming growth factor beta-1-induced transcript 1 protein	186;194		EGCPS(1)PPGQTSK	Q62219	1.44743	0.240129	0.502742	0.619555	1	___2	PPQPPAASPTREGCPSPPGQTSKGSLDTMLG	0.1434	1.23115	1.767	1.1928	0.977	1.0237	0.7645	-3.49688	-2.86258
Gap43	Neuromodulin	96		EGDGSATTDAAPAT(0.024)S(0.975)PKAEEPS(0.001)K	P06837	-0.688936	0.342999	0.552979	0.464707	0.974653	___1	KEGDGSATTDAAPATSPKAEEPSKAGDAPSE	-2.72807	-2.37535	-2.2904	-0.1551	-1.4383	-3.71852	-1.5073	-1.384	-2.4508
Perm1	PGC-1 and ERR-induced regulator in muscle protein 1	715		EGGLEASTKPVS(0.999)PT(0.001)AEHLSLTVR	Q149B8	1.0818	0.145394	0.445668	0.837452	0.999118	___1	ELSREGGLEASTKPVSPTAEHLSLTVRKAGE	0.9521	-1.36545	-0.7332	-0.9607	-2.489	-0.7436	-0.6799	-2.76937	-1.14135
Dnaja4	DnaJ homolog subfamily A member 4	77		EGGS(0.995)GS(0.005)PSFSSPMDIFDMFFGGGGR	Q9JMC3	1.32778	0.14562	0.445668	0.836779	0.995394	___1	DIYDQGGEQAIKEGGSGSPSFSSPMDIFDMF	-0.3848	-0.19895	1.0549	-0.2981	-0.6465	-2.94887	-0.0959	0.0855	-3.12054
Meis1	Homeobox protein Meis1	196		EGGSKS(1)DSEDVTR	Q60954	-0.866638	0.12953	0.43153	0.887629	0.999695	___1	MPIDLVIDDREGGSKSDSEDVTRSANLTDQP	-4.1439	-3.82595	-4.6148	-3.65281	-3.00254	-4.1581	-3.8292	-3.3058	-2.02102
Insr	Insulin receptor	1340		EGGSSLS(1)IKR	P15208	-0.155064	0.912716	0.727609	0.0396645	0.999667	___1	CQREEAGGREGGSSLSIKRTYDEHIPYTHMN	1.0937	0.77195	-3.12999	0.9745	0.9495	-2.54574	1.0434	1.6418	-3.66175
Akap12	A-kinase anchor protein 12	598		EGITPWAS(1)FKK	Q9WTQ5	0.118142	0.784284	0.694741	0.105526	1	___1	TSDGEKKREGITPWASFKKMVTPKKRVRRPS	-0.2504	-0.32235	-1.1567	-0.6183	-0.1528	-0.6326	-1.2772	-0.6688	-0.81805
Slc16a1	Monocarboxylate transporter 1	461		EGKEDEAS(1)T(1)DVDEKPK	P53986	0.509622	0.756778	0.688605	0.121032	1	___1	KAEEKQKREGKEDEASTDVDEKPKETMKAAQ	0.7057	1.03345	-3.43986	1.7719	-3.17901	-3.60956	1.2053	1.2087	-3.85649
Ulk3	Serine/threonine-protein kinase ULK3	464		EGLSES(1)VR	Q3U3Q1	-0.485821	0.47434	0.605064	0.32391	0.999968	___1	SHWEAESLDKEGLSESVRSSCTLQ_______	-3.09322	-1.53355	-3.65662	-1.438	-2.10015	-2.3429	-3.20608	-1.2273	-3.33741
Mapt	Microtubule-associated protein tau	126		EGQAPDLGT(0.853)S(0.996)DWT(0.151)R	P10637	-2.09897	0.0533094	0.393059	1.2732	0.995881	___2	VTQGRREGQAPDLGTSDWTRQQVSSMSGAPL	-2.57603	-2.11129	-3.59213	0.681	0.4452	-2.45354	0.2186	-3.28811	0.43175
Foxk1	Forkhead box protein K1	431		EGS(1)PIPHDPDLGSK	P42128	0.224058	0.630365	0.650203	0.200408	1	___1	RSSGLQTPECLSREGSPIPHDPDLGSKLASV	0.5643	-0.41315	-0.3956	-0.3351	0.2419	-0.5327	-0.6325	-0.8503	0.27545
Akap2	A-kinase anchor protein 2	650		EGSEQQEPEATVEEAGSQTPGSEKPQGMFAPPQVS(0.921)S(0.079)PVQEKR	O54931	0.180304	0.862631	0.713183	0.0641751	0.921084	___1	PGSEKPQGMFAPPQVSSPVQEKRDILPKNLP	-0.7725	-0.52705	-4.5762	-0.7849	-1.0621	-1.0889	-3.1433	-3.28319	-3.47093
Nsun2	RNA cytosine C(5)-methyltransferase NSUN2	723		EGVILTNENAAS(1)PEQPGDEDAK	Q1HFZ0	-0.040575	0.923493	0.73021	0.0345663	1	___1	EKKKEGVILTNENAASPEQPGDEDAKQTAQD	1.028	1.08995	1.8462	1.8541	1.2908	1.0403	1.3252	1.691	0.97035
Eef1a1	Elongation factor 1-alpha 1	141		EHALLAY(1)TLGVK	P10126	-0.218892	0.62157	0.647045	0.20651	0.999978	___1	GISKNGQTREHALLAYTLGVKQLIVGVNKMD	-0.7967	-0.90655	-1.3453	-0.8088	-0.2831	-1.4826	-0.8484	-0.2332	-1.12765
Tjp2	Tight junction protein ZO-2	262;265;267		EHLRS(1)RS(1)PS(1)PESR	Q9Z0U1	0.999534	0.474753	0.605064	0.323532	0.999879	___3	YERSRSREHLRSRSPSPESRSRHEHKGQHDP	-1.247	-1.53998	2.3147	0.7161	-3.87784	-1.2917	-3.84278	0.3348	1.01965
Mia2	Melanoma inhibitory activity protein 2	1124		EHSPYGPS(0.058)PLGRPPS(0.789)ET(0.154)R	Q91ZV0	-0.527897	0.508418	0.616032	0.293779	0.788843	___1	REHSPYGPSPLGRPPSETRAFLSPPTLLEGP	-1.1175	-3.44026	-3.62877	-1.7301	-1.1295	-1.9258	-1.6377	-4.13061	-2.65197
Ank1	Ankyrin-1	1759		EHVQRGPPET(0.059)GS(0.941)PK	Q02357	0.553791	0.599758	0.642667	0.222024	0.941018	___1	VSTREHVQRGPPETGSPKAGKEPSLWAPESA	0.8242	-2.1968	0.1012	-3.23493	-2.82886	0.5827	0.5072	-0.6171	-0.27455
Ankrd17	Ankyrin repeat domain-containing protein 17	2043		EHYPVSSPSS(0.004)PS(0.996)PPAQPGGVSR	Q99NH0	0.825651	0.32902	0.546515	0.482778	0.996098	___1	PTAKEHYPVSSPSSPSPPAQPGGVSRNSPLD	-3.27941	-0.89065	-0.3681	-1.2031	-3.1994	-3.14973	-3.55155	-1.7877	-1.13875
Lemd3	Inner nuclear membrane protein Man1	263		EHYS(0.009)DS(0.991)EEEEEEGEEDGDVAPARQVLKDDSLAR	Q9WU40	0.744158	0.205516	0.481477	0.687154	0.991235	___1	SRLLPYSSCREHYSDSEEEEEEGEEDGDVAP	-1.3126	-0.25705	-0.4101	-0.6072	-0.7837	-2.4758	-2.2465	-0.9755	-1.33575
Immt	MICOS complex subunit Mic60	320		EIAGAT(1)PHITAAEGR	Q8CAQ8	-0.796092	0.195296	0.474027	0.709306	1	___1	KTIIEDAKKREIAGATPHITAAEGRLHNMIV	1.0691	-0.75535	-0.4728	1.16	0.8681	1.6895	0.1111	-0.1775	0.80725
Frmd6	FERM domain-containing protein 6	511		EIGSSTS(0.002)S(0.023)S(0.835)S(0.137)ET(0.004)VVR	Q8C0V9	0.956185	0.149224	0.44835	0.82616	0.834616	___1	HSGLIVKEIGSSTSSSSETVVRLRGQSTDSL	-0.9983	-1.55625	-2.2591	-3.33066	-3.11921	-2.70934	-1.6449	-1.1691	-3.39121
Myzap	Myocardial zonula adherens protein	435		EIGVGCDLLPS(0.971)PT(0.029)GR	Q3UIJ9	0.601142	0.194352	0.47347	0.711412	0.971231	___1	EVETREIGVGCDLLPSPTGRTREITMPSRSY	1.3891	1.07655	1.9068	1.1433	1.2958	1.2994	0.2159	0.637	0.54665
Pycard	Apoptosis-associated speck-like protein containing a CARD	193		EIHPYLVMDLEQS(1)	Q9EPB4	-1.23666	0.0706313	0.406845	1.151	1	___1	ALKEIHPYLVMDLEQS_______________	-2.48334	-3.22292	-1.2992	-1.1921	-1.8596	-1.9779	-0.1246	-0.1271	-1.30965
Etfb	Electron transfer flavoprotein subunit beta	69		EIIAVSCGPS(1)QCQETIR	Q9DCW4	0.312892	0.484526	0.607667	0.314683	1	___1	EKKLVKEIIAVSCGPSQCQETIRTALAMGAD	-0.249	-0.01005	0.0529	0.1283	0.0075	-0.8653	-1.0633	0.0335	-0.53035
Ddx21	Nucleolar RNA helicase 2	118		EIITEEPS(1)EEEADMPKPK	Q9JIK5	-0.280475	0.583644	0.639993	0.233852	1	___1	KQADSETKEIITEEPSEEEADMPKPKKMKKG	0.2096	0.14445	1.3544	0.7605	0.358	0.0232	1.4706	1.2963	1.19115
Arhgef7	Rho guanine nucleotide exchange factor 7	228		EIKPSEKPVS(1)PK	Q9ES28	0.452933	0.437495	0.592358	0.359026	1	___1	PSNYVREIKPSEKPVSPKSGTLKSPPKGFDT	-0.3326	-1.49275	-1.662	-1.7894	-1.97819	-2.66425	-1.7785	-0.5361	-0.94585
Arhgef6	Rho guanine nucleotide exchange factor 6	224		EIKPSERPLS(1)PK	Q8K4I3	0.152292	0.750305	0.687003	0.124762	0.999965	___1	PSNYVREIKPSERPLSPKAIKGFDTAPLTKN	4.3792	2.69255	2.7568	3.0242	2.8788	3.3026	3.0266	3.3192	3.19195
Ktn1	Kinectin	75		EIQNGTLRES(0.999)DS(0.001)EHVPR	Q61595	0.443029	0.566632	0.636438	0.246699	0.998901	___1	KKNKKKEIQNGTLRESDSEHVPRDFKLSDAS	0.151	-0.38525	0.1657	0.3058	-3.07202	-0.3278	0.0438	0.5482	-0.29325
Pcm1	Pericentriolar material 1 protein	378		EIS(0.981)QS(0.018)RNPS(0.001)VSEHLPDEK	Q9R0L6	0.27379	0.747628	0.686278	0.126314	0.981232	___1	DNRRQAESLSLTREISQSRNPSVSEHLPDEK	-2.36212	-1.29345	-1.8743	-3.4881	-1.5639	-0.1952	-0.733	-3.44085	-3.28142
Lyn	Tyrosine-protein kinase Lyn	508		EKAEERPTFDYLQSVLDDFYTATEGQY(1)QQQP	P25911	1.20442	0.23962	0.502742	0.620477	0.999997	___1	LQSVLDDFYTATEGQYQQQP___________	-1.4297	-0.45845	0.3364	-0.1205	0.1041	-3.41286	-3.11059	-0.4629	-3.32726
Pacsin3	Protein kinase C and casein kinase II substrate protein 3	319		EKGGRS(1)PDEVTLTSIVPTR	Q99JB8	0.203242	0.67775	0.668128	0.16893	1	___1	LDTQRAISRKEKGGRSPDEVTLTSIVPTRDG	-0.4079	-0.36545	-1.8923	-1.1415	-0.7662	-1.7675	-1.0957	-0.8611	-0.91875
Wnk1	Serine/threonine-protein kinase WNK1	2007		EKPELAEPSHLNGPS(0.02)S(0.98)DLEAAFLSR	P83741	1.59594	0.126074	0.430845	0.899375	0.980324	___1	EKPELAEPSHLNGPSSDLEAAFLSRGTEDGS	3.8774	2.78805	2.9518	2.2273	2.5115	2.451	-1.8676	2.8185	1.51815
Diaph2	Protein diaphanous homolog 2	69		EKPVIQHS(1)IDYQTAVVEIPPALIVHDDR	O70566	1.22813	0.275046	0.519887	0.560594	1	___1	FRKSATKREKPVIQHSIDYQTAVVEIPPALI	0.8319	0.16605	-0.4266	0.8336	-3.46268	-2.39108	0.4713	0.9183	-2.59551
Srrm1	Serine/arginine repetitive matrix protein 1	220		EKS(1)PELPEPS(1)VRMK	Q52KI8	-0.221592	0.547153	0.630457	0.261891	1	___1	TKSRSPSPAPEKKEKSPELPEPSVRMKDSSV	3.5462	3.41965	3.3777	3.7845	3.4956	3.5755	3.793	3.4985	3.86955
Apool	MICOS complex subunit Mic27	226		ELAS(0.947)AT(0.015)VIKS(0.026)ES(0.009)T(0.003)S(0.001)GTTQFIPDPK	Q78IK4	-0.276457	0.699975	0.672993	0.154918	0.946798	___1	LPDLKHSVSLPKELASATVIKSESTSGTTQF	-3.16771	-1.46875	-2.46762	-1.0857	-1.2544	-1.0243	-3.50386	-2.91447	-2.76669
Arfgef2	Brefeldin A-inhibited guanine nucleotide-exchange protein 2	218;227		ELEKPMQSKPQS(1)PVIQAT(0.004)AGS(0.996)PK	A2A5R2	-0.605376	0.478972	0.606862	0.31969	0.99998	___2	QEARELEKPMQSKPQSPVIQATAGSPKFSRL	-2.97892	-0.52745	0.0589	-2.63744	-0.6777	-0.2812	-0.0907	-0.1851	0.60945
Arfgef2	Brefeldin A-inhibited guanine nucleotide-exchange protein 2	227		ELEKPMQSKPQSPVIQATAGS(1)PK	A2A5R2	-0.100092	0.837413	0.708215	0.0770603	0.999982	___1	MQSKPQSPVIQATAGSPKFSRLKQSQAQSKP	2.1433	1.53635	1.6582	1.0976	1.2673	1.7399	2.1075	2.3726	2.69135
not found		18		ELES(0.994)S(0.006)EEGGSAEER		0.64461	0.364563	0.559956	0.438227	0.994137	___1	PSLQESLDGDEKELESSEEGGSAEERRLEPP	-1.8033	-0.65525	0.4111	-0.7207	-2.79773	-1.793	-1.74657	-0.5561	-0.34845
Ptpn1	Tyrosine-protein phosphatase non-receptor type 1	335		ELFSSHQWVS(1)EETCGDEDSLAR	P35821	0.656672	0.447822	0.595712	0.348894	0.999988	___1	HNGKCKELFSSHQWVSEETCGDEDSLAREEG	-2.73933	-0.43305	-0.563	-0.4895	-1.1797	-3.6239	-0.6986	-2.76351	-2.65559
Tcf3	Transcription factor E2-alpha	578		ELGRMCQLHLS(0.996)S(0.004)EK	P15806	-3.58583	0.0783247	0.409992	1.1061	0.995619	___1	NEAFKELGRMCQLHLSSEKPQTKLLILHQAV	2.8626	-2.88276	-4.01096	3.3268	-3.18842	4.224	4.1254	2.701	2.26395
Daam2	Disheveled-associated activator of morphogenesis 2	704		ELGS(0.993)T(0.007)EDIYITSRK	Q80U19	0.49925	0.355257	0.557724	0.449458	0.992773	___1	SRSMVSATGAKKELGSTEDIYITSRKVKELS	-1.0997	-1.15385	-0.4586	-0.8286	-1.6353	-1.2564	-2.69915	-0.6397	-1.36065
Snx2	Sorting nexin-2	104		ELILSSEPSPAVTPVT(0.996)PT(0.003)T(0.001)LIAPR	Q9CWK8	-1.54173	0.00324327	0.238459	2.48902	0.99568	___1	ELILSSEPSPAVTPVTPTTLIAPRIESKSIS	-0.4398	-0.52205	-0.4214	1.1787	1.0294	1.6594	1.3037	0.8888	0.42385
Foxo1	Forkhead box protein O1	467		ELLT(0.011)S(0.047)DS(0.942)PPHNDIMSPVDPGVAQPNSR	Q9R1E0	-1.07915	0.0725532	0.407273	1.13934	0.942293	___1	YNCAPGLLKELLTSDSPPHNDIMSPVDPGVA	-2.35822	-2.04001	-3.30381	-0.6534	-1.63265	-2.24565	-2.35604	-0.7786	-1.26285
Gigyf1	GRB10-interacting GYF protein 1	406		ELPPAEGDELRGLS(0.861)LS(0.139)PR	Q99MR1	-0.746034	0.344781	0.553655	0.462457	0.860963	___1	EKELPPAEGDELRGLSLSPRISSPPGPPGDL	-3.61302	-1.36695	-1.9218	-0.7679	-1.3602	-1.4742	-0.711	-1.2535	-3.76054
Gch1	GTP cyclohydrolase 1	24		ELPRPGAS(1)PPAEK	Q05915	-0.430794	0.39686	0.571824	0.401363	1	___1	CTNGFSERELPRPGASPPAEKSRPPEAKGAQ	-2.82792	-1.29725	-1.4455	-2.27453	-1.2781	-1.0968	-1.274	-1.5027	-1.13045
Dnm1l	Dynamin-1-like protein	535		ELPSAGS(1)RDK	Q8K1M6	0.115304	0.86572	0.713897	0.0626223	0.999969	___1	EQRRNRLARELPSAGSRDKSSKVPSALAPAS	-0.8748	-0.72815	-0.181	0.0379	-2.94738	-0.384	-0.0501	-0.317	-0.59915
Tnks1bp1	182 kDa tankyrase-1-binding protein	866		ELQDQEFGKRDS(1)LGSFSTR	P58871	-0.0853417	0.88525	0.718769	0.0529339	1	___1	IHDKELQDQEFGKRDSLGSFSTRDASLQDWE	1.9284	0.88615	2.093	2.7619	0.7061	1.3896	2.176	2.3631	0.93045
Trak1	Trafficking kinesin-binding protein 1	390		ELQLEELES(1)PDITHQK	Q6PD31	-0.0775919	0.87061	0.715541	0.0601764	0.999628	___1	IEGTMRKELQLEELESPDITHQKRVFETVRN	-2.0617	-2.25545	-1.7005	-1.1594	-1.466	-2.59202	-2.29387	-1.5821	-2.47637
Srrm2	Serine/arginine repetitive matrix protein 2	1278		ELS(0.006)HS(0.994)PPRENSFESSLEFK	Q8BTI8	1.60719	0.17867	0.465242	0.747948	0.993655	___2	WSGPQVSPEHKELSHSPPRENSFESSLEFKN	0.8408	1.10275	0.8849	-0.8423	1.412	-3.4964	-2.8594	1.4163	0.38355
Mettl16	RNA N6-adenosine-methyltransferase METTL16	425		ELS(0.009)S(0.009)GQDVAHS(0.982)PQESALCGLDVPGGEAAADGGHCLSQK	Q9CQG2	0.592946	0.651676	0.658362	0.185968	0.982353	___1	KSTPKELSSGQDVAHSPQESALCGLDVPGGE	-3.24676	0.56075	0.4383	0.406	0.679	-2.70425	-3.60819	0.4585	-3.28415
Sos2	Son of sevenless homolog 2	1316		ELS(1)HPPLYR	Q02384	-0.109942	0.80354	0.700113	0.0949923	1	___1	PLLPKLPPKTYKRELSHPPLYRLPLLENAET	-1.3875	-1.34815	-1.6549	-1.2474	-1.1397	-0.9597	-1.0775	-1.3444	-2.35275
Gnl3	Guanine nucleotide-binding protein-like 3	505		ELS(1)PEQSTAGKPSDGSSALDR	Q8CI11	-0.964258	0.0329759	0.368808	1.4818	0.999991	___1	AEISDVAPVEETRELSPEQSTAGKPSDGSSA	0.6571	0.31325	-0.1948	0.8348	1.4649	1.0436	1.3665	1.4483	1.17855
Luzp1	Leucine zipper protein 1	395		ELS(1)PQHKR	Q8R4U7	0.89933	0.421265	0.584307	0.375444	1	___1	HGSEASVSKHTSRELSPQHKRERLRNREFAL	0.768	-0.45655	-0.1704	-2.96993	-3.7436	-0.4474	0.779	0.6588	0.60925
Capzb	F-actin-capping protein subunit beta	263		ELS(1)QVLTQR	P47757	-0.854158	0.0540795	0.393059	1.26697	1	___1	AIPDNHKFKQLQRELSQVLTQRQVYIQPDN_	4.7929	4.87465	4.2827	5.207	5.2962	5.8127	5.9467	5.2318	5.53105
Cnot4	CCR4-NOT transcription complex subunit 4	432		ELSVQDQPS(0.001)LS(0.983)PT(0.012)S(0.003)LQNASSHTTTAK	Q8BT14	-0.190263	0.804887	0.700154	0.0942653	0.98319	___1	DLIEKELSVQDQPSLSPTSLQNASSHTTTAK	-0.8164	-0.92185	-1.45287	-0.1461	-3.48701	-0.6538	0.212	-0.5388	-0.62695
Hspa4	Heat shock 70 kDa protein 4	781		ELT(0.001)S(0.007)ICS(0.989)PIIS(0.003)KPKPK	Q61316	0.287051	0.534709	0.626711	0.271883	0.988825	___1	TKEIEAKIKELTSICSPIISKPKPKVEPPKE	-2.55912	-2.2965	-1.98737	-1.9487	-2.56573	-2.4562	-3.52262	-2.71619	-2.19885
Tax1bp1	Tax1-binding protein 1 homolog	619		ELTKS(1)LEDQK	Q3UKC1	0.742066	0.279115	0.522108	0.554217	0.999923	___1	ASYLENLSREKELTKSLEDQKGRKLEGQSPQ	-2.42287	-2.49651	-1.3529	-1.9165	-3.78981	-4.37732	-1.89167	-2.3307	-2.69095
Egfr	Epidermal growth factor receptor	695		ELVEPLT(0.998)PS(0.002)GEAPNQAHLR	Q01279	-1.35303	0.082262	0.411248	1.0848	0.998271	___1	TLRRLLQERELVEPLTPSGEAPNQAHLRILK	-2.645	-3.08781	-2.83725	-1.3778	-1.3913	-1.2364	-3.81281	-0.1535	-1.05015
Plekho2	Pleckstrin homology domain-containing family O member 2	493		ELVTLYRRS(1)AP	Q8K124	0.233625	0.568741	0.636692	0.245085	1	___1	GLVQKRKELVTLYRRSAP_____________	0.8084	0.24615	0.4153	0.7101	0.2871	0.0595	0.4278	-0.3109	0.36435
Prox1	Prospero homeobox protein 1	199		EMAPQS(0.002)VS(0.998)PR	P48437	0.0625859	0.906877	0.725863	0.0424518	0.997844	___1	LRGNENEREMAPQSVSPRESYRENKRKQKLP	-3.08553	-2.17395	-2.3412	-2.5671	-3.33576	-2.768	-3.39247	-1.6781	-1.83545
Dpysl5	Dihydropyrimidinase-related protein 5	509;514		EMGT(1)PLADT(0.99)PT(0.01)RPVTR	Q9EQF6	-0.343486	0.63968	0.65342	0.194037	0.989734	___2	VVHPGKKEMGTPLADTPTRPVTRHGGMRDLH	-3.43878	-1.64855	-1.5948	-3.21785	-0.6428	-3.14301	-1.66363	-1.4852	-1.15085
Nexn	Nexilin	16		EMLAS(1)DDEEES(0.339)S(0.661)PKIEK	Q7TPW1	-0.738458	0.216558	0.486123	0.664425	1	___1	MNDVSQKAEIKEMLASDDEEESSPKIEKAYV	3.6991	3.98075	4.1202	5.0827	3.0589	4.2776	5.4254	5.0316	5.15465
Nexn	Nexilin	16;23		EMLAS(1)DDEEES(0.339)S(0.661)PKIEK	Q7TPW1	0.947138	0.321809	0.544194	0.492401	1	___2	MNDVSQKAEIKEMLASDDEEESSPKIEKAYV	-1.1763	-0.13295	-0.3576	-3.63848	0.4827	-1.7995	-0.7428	-0.1565	-3.16195
Thoc1	THO complex subunit 1	560		ENES(1)PDVRR	Q8R3N6	0.521482	0.475383	0.605064	0.322956	1	___1	DEDEEDNDALLKENESPDVRRDKPITGEQIE	-1.0823	-0.59785	-1.24	-0.4615	-3.35515	-0.9691	-0.3632	-1.2172	-2.60304
Sfr1	Swi5-dependent recombination DNA repair protein 1 homolog	115		ENPPS(1)PHSNSSGKQPLSGTPK	Q8BP27	0.085325	0.852696	0.711646	0.0692058	0.999998	___1	PPTSPAAPQPRENPPSPHSNSSGKQPLSGTP	2.4748	1.68065	1.1783	1.7149	2.0513	2.0296	1.0196	1.4447	1.89545
Sfr1	Swi5-dependent recombination DNA repair protein 1 homolog	67		ENPPS(1)PPT(0.031)S(0.969)PAAPQPR	Q8BP27	0.0666083	0.860629	0.713183	0.0651839	1	___1	PPTSPAVPQTRENPPSPPTSPAAPQPRENPP	1.9814	1.48585	1.6791	1.4731	1.7453	1.5517	1.5101	1.5658	2.04705
Sfr1	Swi5-dependent recombination DNA repair protein 1 homolog	67;71		ENPPS(1)PPT(0.031)S(0.969)PAAPQPR	Q8BP27	0.332692	0.441411	0.59283	0.355157	1	___2	PPTSPAVPQTRENPPSPPTSPAAPQPRENPP	2.2978	3.01225	3.4924	2.6126	2.9339	2.4332	2.1769	2.6621	2.79005
Ppig	Peptidyl-prolyl cis-trans isomerase G	395		ENQRS(1)PVRVK	A2AR02	0.350622	0.729796	0.681363	0.136798	1	___1	KGDKSELNEIKENQRSPVRVKEKKITDHRHM	-0.6324	-0.47425	-0.2049	1.0397	-3.64903	-0.23	0.3624	0.2637	-2.5136
Slc12a7	Solute carrier family 12 member 7	62		ENSPFINNVEVERES(1)YFEGK	Q9WVL3	1.87037	0.0780062	0.409992	1.10787	1	___1	RENSPFINNVEVERESYFEGKNMALFEEEMD	-0.1805	0.03045	-0.3671	0.3413	0.0632	-3.74465	-3.27787	-2.50248	-3.13601
Idh3g	Isocitrate dehydrogenase [NAD] subunit gamma 1, mitochondrial	176		ENTEGEYS(0.027)S(0.973)LEHESVAGVVESLK	P70404	-0.704362	0.58185	0.639881	0.235189	0.973406	___1	IDILIVRENTEGEYSSLEHESVAGVVESLKI	-0.2548	-2.08994	-2.98061	1.7574	-2.28049	-3.58053	0.9838	-3.08847	-0.21625
Tnks1bp1	182 kDa tankyrase-1-binding protein	602		ENYEDQEPLVGHES(1)PITLAAR	P58871	-0.254908	0.518193	0.618927	0.285508	0.999934	___1	AKENYEDQEPLVGHESPITLAAREAALPVLE	1.2168	1.36935	1.238	1.6766	1.4357	1.6529	1.7033	1.7875	0.92175
Speg	Striated muscle-specific serine/threonine-protein kinase	546		EPGEPPLFSRPS(0.035)T(0.965)PK	Q62407	0.532654	0.648115	0.656896	0.188348	0.964558	___1	SPREPGEPPLFSRPSTPKTSRAVSPAATQPP	3.0215	1.67285	1.5566	2.7424	2.1084	2.8082	2.2035	-2.70937	2.15285
Speg	Striated muscle-specific serine/threonine-protein kinase	546		EPGEPPLFSRPS(0.035)T(0.965)PK	Q62407	-0.430869	0.696732	0.672297	0.156934	0.964558	___2	SPREPGEPPLFSRPSTPKTSRAVSPAATQPP	1.9011	1.39775	0.0709	3.0164	2.5466	2.0526	1.9755	2.0964	-2.36279
Obscn	Obscurin	5703		EPT(1)LDSISELPEEDSR	A2AAJ9	-0.200039	0.758597	0.688724	0.119989	1	___1	LWEALARKRRMSREPTLDSISELPEEDSRVQ	-2.35929	-1.92476	-0.0568	-2.48202	-1.0019	-0.5105	-0.7738	-0.9385	-1.77475
Obscn	Obscurin	5703		EPT(1)LDSISELPEEDSR	A2AAJ9	1.12087	0.154576	0.451123	0.810857	1	___2	LWEALARKRRMSREPTLDSISELPEEDSRVQ	-0.3677	0.52305	0.1704	-0.419	0.1774	-0.9728	-1.9935	0.1249	-2.99074
Cavin2	Caveolae-associated protein 2	178		EPVPS(1)AAEGKEELADENK	Q63918	0.204252	0.891541	0.720126	0.0498586	1	___1	ESEIPASVFVKEPVPSAAEGKEELADENKSL	0.2849	0.06115	-3.13961	1.1394	0.9387	-3.08529	-3.30737	1.5307	-4.02878
Xirp1	Xin actin-binding repeat-containing protein 1	119		EPVS(1)GGNVQATSR	O70373	-0.334959	0.726135	0.680592	0.138983	0.999999	___1	DAIGDHERPAAREPVSGGNVQATSRKFEEGS	-0.2082	-0.29125	-0.2638	0.0846	0.5899	1.9739	0.8157	-3.1915	0.21065
Rnpc3	RNA-binding region-containing protein 3	108		EQDRVHS(1)PCSTSNTEK	Q3UZ01	-0.0907868	0.838839	0.708684	0.0763216	0.999821	___1	HTLVVEFAKEQDRVHSPCSTSNTEKKKRLDD	-2.6869	-3.47075	-3.2728	-3.4789	-2.30119	-3.5522	-3.09337	-3.1317	-2.75882
Ppp1r2	Protein phosphatase inhibitor 2	122		EQES(1)S(1)GEEDNDLS(1)PEEREK	Q9DCL8	0.837235	0.284707	0.524965	0.545601	1	___1	AAEGSEPKYRTREQESSGEEDNDLSPEEREK	-1.3728	-0.06085	-0.4804	-0.8453	-0.3254	-1.5539	-1.7484	-3.77046	-0.60805
Ppp1r2	Protein phosphatase inhibitor 2	123		EQES(1)S(1)GEEDNDLS(1)PEEREK	Q9DCL8	1.3478	0.22793	0.495322	0.642199	1	___1	AEGSEPKYRTREQESSGEEDNDLSPEEREKK	-0.1729	0.61955	1.0598	0.4845	0.7133	0.1719	0.2344	-3.73502	-2.94297
Ppp1r2	Protein phosphatase inhibitor 2	122;123		EQES(1)S(1)GEEDNDLS(1)PEEREK	Q9DCL8	1.39207	0.238762	0.502742	0.622035	1	___2	AAEGSEPKYRTREQESSGEEDNDLSPEEREK	-0.8439	3.40325	3.7876	1.0396	2.4066	-1.3196	-0.2519	1.8845	0.58225
Cast	Calpastatin	219		EQKPFTPAS(1)PVQSTPSKPSDK	P51125	0.0777417	0.873838	0.716509	0.058569	0.999999	___1	KVVGKKKEQKPFTPASPVQSTPSKPSDKSGM	1.9759	1.04365	1.8856	2.349	0.6822	1.997	1.6159	1.3651	1.33465
Dlg1	Disks large homolog 1	573		EQMMNSSVS(0.015)S(0.058)GS(0.903)GS(0.024)LR	Q811D0	-0.172836	0.809592	0.700979	0.091734	0.902686	___1	HDLREQMMNSSVSSGSGSLRTSQKRSLYVRA	-1.6297	-1.83985	-1.3806	-1.7173	-2.57952	-2.96991	-0.1423	-1.1986	-0.05565
Dlg1	Disks large homolog 1	575		EQMMNSSVSS(0.001)GS(0.022)GS(0.977)LR	Q811D0	-0.674203	0.275077	0.519887	0.560546	0.977398	___1	LREQMMNSSVSSGSGSLRTSQKRSLYVRALF	-3.04606	-2.64225	-4.20722	-2.74071	-2.79298	-4.011	-2.2016	-1.6385	-2.36105
Rtn4	Reticulon-4	223		EQPGNTVSSGQEDFPSVLFETAASLPS(0.018)LS(0.922)PLS(0.047)T(0.012)VS(0.001)FK	Q99P72	1.47497	0.138719	0.439275	0.857864	0.921629	___1	FPSVLFETAASLPSLSPLSTVSFKEHGYLGN	-2.4456	-2.95335	1.2246	-1.2793	-2.92956	-3.08514	-3.17966	-2.6222	-4.10262
Cobll1	Cordon-bleu protein-like 1	298;304		EQT(0.978)AS(0.022)APAT(0.999)PLVS(0.001)K	Q3UMF0	0.381711	0.547764	0.630457	0.261406	0.99921	___2	QRSKKKREQTASAPATPLVSKHRPSFTRSNT	-1.0215	-1.07885	-1.1744	-0.8146	-0.8804	-3.43881	-1.7004	-0.822	-1.18355
Kank3	KN motif and ankyrin repeat domain-containing protein 3	151		ERALS(1)PAR	Q9Z1P7	0.964064	0.376083	0.566722	0.424716	1	___1	TSRRLEQAQARERALSPARAVTRSPRGSGRS	3.2024	2.36095	2.0148	2.1626	-2.38294	2.4735	2.3399	2.5903	2.18855
Srrm2	Serine/arginine repetitive matrix protein 2	2381		ERAPS(1)PASR	Q8BTI8	0.301458	0.742893	0.684404	0.129074	1	___1	APSQSRMTSERERAPSPASRMVQASSQSLLP	1.6634	1.33945	0.5394	0.9979	-2.3709	1.5196	1.9035	1.6466	1.57905
Plcg1	1-phosphatidylinositol 4,5-bisphosphate phosphodiesterase gamma-1	1233		ERAS(1)DASSQLFHVR	Q62077	0.888067	0.268513	0.518217	0.571035	1	___1	GDLSPFSGISLRERASDASSQLFHVRAREGS	-0.355	-0.96235	-1.1425	-0.5526	-2.9914	-0.7934	-1.0183	-3.77285	-1.11955
Tbc1d2b	TBC1 domain family member 2B	959		ERDTSPDKGELVS(1)DEEEDT	Q3U0J8	1.3028	0.0875541	0.414201	1.05772	1	___1	FLRERDTSPDKGELVSDEEEDT_________	-0.6439	-0.26015	0.5557	-0.8926	-0.5782	-3.31066	-0.9409	-0.4841	-2.30705
Usp39	U4/U6.U5 tri-snRNP-associated protein 2	81		EREADEDS(1)EPEREVR	Q3TIX9	0.484925	0.297484	0.532243	0.526537	1	___1	LPVVRVKREREADEDSEPEREVRAKNGRVDS	2.4425	2.60645	2.4388	2.3826	1.2573	2.0993	2.5271	2.4066	1.39305
Nrbp2	Nuclear receptor-binding protein 2	20		EREDES(1)EDESDILEESPCGR	Q91V36	0.676183	0.445053	0.5948	0.351589	1	___1	EPAPRRGREREREDESEDESDILEESPCGRW	-0.3623	-0.26745	-0.4789	-0.3315	0.2325	-0.8478	-4.11655	-0.2635	-0.94755
Hsp90ab1	Heat shock protein HSP 90-beta	226		EREKEIS(1)DDEAEEEK	P11499	0.653842	0.431137	0.589673	0.365385	1	___1	YPITLYLEKEREKEISDDEAEEEKGEKEEED	0.2415	0.78945	2.0416	0.9831	-2.1585	0.1918	1.1358	1.533	0.53685
Tle3	Transducin-like enhancer protein 3	203		ERESSTNNS(0.001)VS(0.994)PS(0.005)ES(0.001)LR	Q08122	1.12614	0.159272	0.454037	0.797861	0.993841	___1	ELDHRERESSTNNSVSPSESLRASEKHRGSA	-1.5032	-1.36955	-0.58	-1.5344	-3.95306	-3.83822	-1.7112	-1.661	-0.96445
Arfgef2	Brefeldin A-inhibited guanine nucleotide-exchange protein 2	276		ERGS(1)PVSGR	A2A5R2	0.432558	0.313183	0.538477	0.504201	1	___1	GKVSLENGEAPRERGSPVSGRAEPSRGTDSG	1.5221	2.46915	2.2374	1.5198	1.1782	1.6165	1.5843	2.0027	1.96045
Prrc2a	Protein PRRC2A	782		ERGT(1)PPVDPK	Q7TSC1	1.10916	0.129311	0.431072	0.888364	1	___1	EPFERHAPPLLRERGTPPVDPKLAWVGDVFT	1.9366	0.65925	0.507	0.1219	-2.1305	0.4153	0.3981	0.8008	-0.05485
Eif4b	Eukaryotic translation initiation factor 4B	406		ERHPS(1)WR	Q8BGD9	0.548475	0.563364	0.635804	0.249211	1	___1	LDEPKLDRRPRERHPSWRSEETQERERSRTG	4.0825	3.51495	2.2783	3.4462	-0.5101	3.6482	3.2789	3.5823	3.01515
Chchd3	MICOS complex subunit Mic19	112		ERIS(0.999)S(0.001)EEER	Q9CRB9	-0.123868	0.908281	0.726208	0.0417796	0.998669	___1	AANEQLTRAVLRERISSEEERMKAKHLARQL	-3.22371	-2.28684	0.7362	-2.41378	-2.65481	0.6734	-0.2038	-3.10464	-1.10185
Ercc5	DNA repair protein complementing XP-G cells homolog	384		ERNSGATADAGSIS(1)PR	P35689	0.357458	0.495866	0.612398	0.304636	0.999998	___1	SKERNSGATADAGSISPRTCAAIQKALDDDN	0.2888	0.41355	0.3657	0.032	-1.2952	0.1128	-0.2096	0.4316	0.91975
Spag9	C-Jun-amino-terminal kinase-interacting protein 4	203		ERPIS(1)LGIFPLPAGDGLLT(0.996)PDT(0.004)QKGGETPGSEQWK	Q58A65	-0.805683	0.43002	0.589136	0.366512	1	___1	LEATAHSRIRKERPISLGIFPLPAGDGLLTP	0.3272	-1.81036	-3.50894	0.9129	-2.57095	-0.3025	-0.4335	-0.2464	-2.50966
Spag9	C-Jun-amino-terminal kinase-interacting protein 4	217		ERPISLGIFPLPAGDGLLT(1)PDT(0.001)QKGGET(0.958)PGS(0.041)EQWK	Q58A65	0.226592	0.807722	0.700674	0.0927381	0.99996	___1	ISLGIFPLPAGDGLLTPDTQKGGETPGSEQW	2.6264	0.82405	1.2747	3.1388	1.3197	1.7833	1.8569	1.6058	-1.61375
Spag9	C-Jun-amino-terminal kinase-interacting protein 4	203;217		ERPISLGIFPLPAGDGLLT(1)PDT(0.001)QKGGET(0.958)PGS(0.041)EQWK	Q58A65	1.85631	0.0939937	0.418838	1.0269	0.99996	___2	ISLGIFPLPAGDGLLTPDTQKGGETPGSEQW	0.5167	-0.29875	0.1027	0.3383	0.4099	-3.45502	-3.79864	-1.1447	-2.84637
Tjp2	Tight junction protein ZO-2	421		ERPS(0.004)S(0.996)REETSGR	Q9Z0U1	-1.89463	0.113009	0.423391	0.946889	0.995807	___1	QDYHSSTEKLKERPSSREETSGRLSRMGATP	-2.78694	-2.21344	-3.77378	1.1721	-2.51685	0.0716	1.0873	-3.02831	-2.96635
Dnajc17	DnaJ homolog subfamily C member 17	112		ERQAQAHGS(1)EEEEESR	Q91WT4	0.268646	0.648818	0.657231	0.187877	1	___1	KLDLEARERQAQAHGSEEEEESRSATTLEQE	-2.4312	-2.03755	-2.6497	-2.8603	-3.98983	-3.1426	-2.4009	-1.4198	-2.03535
Nes	Nestin	728		ERQES(1)LKS(1)PEEEDQQAFR	Q6P5H2	-0.340592	0.434123	0.591112	0.362387	1	___1	EDQVLERLIEKERQESLKSPEEEDQQAFRLL	-0.469	0.09065	-0.3063	0.0384	-0.5175	0.0124	0.8457	0.2271	0.06815
Nes	Nestin	731		ERQES(1)LKS(1)PEEEDQQAFR	Q6P5H2	-0.173875	0.634932	0.651013	0.197273	1	___1	VLERLIEKERQESLKSPEEEDQQAFRLLEKE	0.8374	0.82925	0.8488	0.8187	0.8779	1.139	1.2463	0.9032	1.08905
Bicd2	Protein bicaudal D homolog 2	410		ERQT(0.949)S(0.051)LDNEK	Q921C5	0.0243891	0.971284	0.737062	0.012654	0.9485	___1	NLSALRRLQAGKERQTSLDNEKDRDSHEDGD	-2.9843	-2.15325	-1.8154	-2.76536	-2.87393	-3.42839	-0.9525	-1.0338	-2.99826
Cwc22	Pre-mRNA-splicing factor CWC22 homolog	829		ERRDS(1)FSENEK	Q8C5N3	1.25791	0.22447	0.493466	0.648842	0.999999	___1	EDRHGEPKKRRERRDSFSENEKQRSRNQDSD	0.1056	0.54075	0.1192	0.2975	-3.40266	0.1494	0.2687	-3.29955	-0.02975
Arhgap31	Rho GTPase-activating protein 31	272		ERRENS(1)LPEIVPPPFHTVLELPDNK	A6X8Z5	0.151744	0.854142	0.711739	0.0684699	1	___1	SLATNHPARKERRENSLPEIVPPPFHTVLEL	0.0356	-0.37465	-0.2906	1.0303	-0.2145	0.4768	0.5909	-2.89151	-1.16175
Plpp7	Inactive phospholipid phosphatase 7	62		ERRQS(1)QQLPEEDCMQLNPSFK	Q91WB2	0.720526	0.264957	0.517317	0.576824	1	___1	TQPPPSSDGARERRQSQQLPEEDCMQLNPSF	-0.7227	-0.85615	-1.4663	-1.4515	-0.5814	-0.9146	-2.50566	-1.7598	-3.2005
Prrc2a	Protein PRRC2A	759		ERS(0.736)DS(0.736)GGS(0.446)S(0.071)S(0.011)EPFER	Q7TSC1	1.20233	0.0248416	0.341203	1.60482	0.735976	___2	YPPGVHPSGLVPRERSDSGGSSSEPFERHAP	-1.9181	-1.98155	-1.6708	-4.14988	-2.76897	-2.9927	-3.19236	-2.83798	-2.41298
Thrap3	Thyroid hormone receptor-associated protein 3	248		ERS(1)PALKS(1)PLQSVVVR	Q569Z6	0.469542	0.503535	0.613738	0.29797	1	___1	SASRASVSDLSPRERSPALKSPLQSVVVRRR	4.4445	3.10385	2.3841	1.4208	3.6896	3.5566	2.091	2.5579	3.73175
Thrap3	Thyroid hormone receptor-associated protein 3	248;253		ERS(1)PALKS(1)PLQSVVVR	Q569Z6	0.306825	0.449479	0.595962	0.34729	1	___2	SASRASVSDLSPRERSPALKSPLQSVVVRRR	1.8292	2.49965	2.3611	2.0354	1.8647	1.6024	1.8124	2.4411	1.78295
Sh3bp1	SH3 domain-binding protein 1	535		ERTEADLPKPT(0.03)S(0.97)PK	P55194	1.22095	0.145069	0.445611	0.838426	0.9705	___1	MAVRERTEADLPKPTSPKVSRNPTETAASAE	0.7956	-0.67675	0.3667	0.3347	-0.488	-2.40118	-0.9355	0.0155	-2.88015
Sptbn1	Spectrin beta chain, non-erythrocytic 1	2168		ES(0.066)S(0.934)PVPS(0.999)PT(0.001)LDRK	Q62261	0.128325	0.791132	0.696664	0.101751	0.998569	___2	AAEQRTSSKESSPVPSPTLDRKAKSALPAQS	-0.7757	0.10925	0.8184	0.3725	0.0917	-0.4829	-0.1844	-0.5846	0.32165
Sptbn1	Spectrin beta chain, non-erythrocytic 1	2168		ES(0.066)S(0.934)PVPS(0.999)PT(0.001)LDRK	Q62261	2.1749	0.121832	0.42652	0.914239	0.998569	___3	AAEQRTSSKESSPVPSPTLDRKAKSALPAQS	-1.4865	1.39045	2.4941	1.5519	0.4624	-3.16726	-2.9448	-3.51791	-0.63765
Dgkz	Diacylglycerol kinase zeta	162		ES(0.07)GS(0.93)RNVREPTFVR	Q80UP3	-0.416777	0.563432	0.635804	0.249159	0.929618	___1	EKINFRCKPSFRESGSRNVREPTFVRHHWVH	-3.19046	-0.91535	-0.7148	-1.0269	-2.4712	-0.5959	-0.4662	-2.0335	-0.54685
Camk2d	Calcium/calmodulin-dependent protein kinase type II subunit delta	331		ES(0.136)T(0.84)ES(0.023)S(0.001)NT(0.367)T(0.633)IEDEDVK	Q6PHZ2	0.824043	0.302882	0.533729	0.518727	0.8399	___2	AAKSLLKKPDGVKESTESSNTTIEDEDVKAR	-1.5325	0.46885	-1.7155	-1.4754	-0.3628	-0.5423	-2.5701	-2.563	-2.98896
Slc9a3r1	Na(+)/H(+) exchange regulatory cofactor NHE-RF1	264		ES(0.141)S(0.859)REALVEPASESPRPALAR	P70441	-0.482926	0.459276	0.598547	0.337926	0.858636	___1	PLPEPFSNGEIQKESSREALVEPASESPRPA	-2.33182	-2.50777	-2.91015	-0.8527	-2.32421	-1.6135	-2.4085	-1.5324	-3.87061
Ank2	Ankyrin-2	1426		ES(0.997)ES(0.003)DQEPEEEIGMTSEK	Q8C8R3	-0.772542	0.31278	0.538381	0.504761	0.997485	___1	AICNLNITLPIYAKESESDQEPEEEIGMTSE	-3.55872	-2.62496	-1.6494	-0.876	-2.96396	-3.53941	-1.2021	-0.8822	-1.56725
Fanca	Fanconi anemia group A protein homolog	541		ES(1)QAVQDVKK	Q9JL70	-0.722023	0.44413	0.594467	0.35249	1	___1	LYEDLSSPGDIAERESQAVQDVKKAIMVFEQ	-2.24151	-3.00161	-1.5033	-2.30991	-3.17195	-0.0436	-3.41781	-0.0659	-0.15155
Son	Protein SON	1723		ESAQAVAVALS(1)PK	Q9QX47	-1.46188	0.0361675	0.375998	1.44168	1	___1	SLPIKESAQAVAVALSPKESSEDTEVPLPNK	-3.20541	-3.27476	-2.72612	-0.0972	-2.63839	-2.2289	-1.0129	-1.2588	-2.40512
Hsp90aa1	Heat shock protein HSP 90-alpha	263		ESDDKPEIEDVGS(1)DEEEEEKK	P07901	0.286342	0.652417	0.658608	0.185475	1	___1	EEKESDDKPEIEDVGSDEEEEEKKDGDKKKK	1.7126	2.52285	3.4481	3.7286	1.9532	1.705	2.7752	2.2105	1.27655
Rabgap1l	Rab GTPase-activating protein 1-like	490		ESDKEEPITPTSAGGPMSPQEDEAEEES(1)DNELSSGTGDVSKDCPEK	A6H6A9	-0.385742	0.426579	0.586726	0.37	0.999976	___1	AGGPMSPQEDEAEEESDNELSSGTGDVSKDC	-0.5774	-0.92985	-0.5449	-0.4712	0.1265	-0.8152	-0.7848	0.7459	-0.59105
Luc7l3	Luc7-like protein 3	431		ESDTKNEVNGTSEDIKS(1)EGDTQS(1)N	Q5SUF2	-0.179225	0.671942	0.665451	0.172668	1	___1	VNGTSEDIKSEGDTQSN______________	-0.1836	-0.07715	-0.2763	0.1191	0.1058	-0.5928	-0.38	0.0675	0.68165
Luc7l3	Luc7-like protein 3	425		ESDTKNEVNGTSEDIKS(1)EGDTQS(1)N	Q5SUF2	-0.0917698	0.870532	0.715541	0.0602152	0.999992	___1	SDTKNEVNGTSEDIKSEGDTQSN________	-1.6205	-1.62025	-2.89175	-1.8615	-0.8893	-2.77476	-2.76957	-1.7976	-1.62165
Msrb3	Methionine-R-sulfoxide reductase B3, mitochondrial	244		ESGS(1)PAAADRAEL	Q8BU85	-1.68272	0.0790272	0.410086	1.10222	0.999981	___1	ADSSEAEGSGIKESGSPAAADRAEL______	-3.57811	-3.4242	-0.039	0.3607	-0.5118	-1.4077	-2.19434	-0.2919	0.05875
Prrc2b	Protein PRRC2B	621		ESGS(1)PAQEFSK	Q7TPM1	0.507428	0.291991	0.528895	0.53463	0.999994	___1	SSSSSSIEEEVRESGSPAQEFSKYQKSLPPR	-2.042	-1.49795	-1.7273	-2.7986	-3.07916	-2.12836	-2.2033	-1.7764	-1.59325
Znf652	Zinc finger protein 652	57		ESGS(1)PYSVLADTK	Q5DU09	-0.323513	0.687773	0.670517	0.162555	0.999671	___1	QELDLSTKVYKRESGSPYSVLADTKMSKPHL	-3.04775	-2.68628	-0.7386	-3.27825	-3.23317	-1.8901	-0.7111	-1.0166	-0.87495
Huwe1	E3 ubiquitin-protein ligase HUWE1	2918		ESNQPPEDS(0.007)S(0.991)PPAS(0.002)SESSSTRDSAVAISGADSR	Q7TMY8	-0.269348	0.702241	0.673988	0.153514	0.990664	___1	RPDVSRESNQPPEDSSPPASSESSSTRDSAV	-3.05469	-1.17495	-0.96	-1.4083	-0.5055	-1.5637	-1.1735	-3.22133	-0.89085
Tbc1d4	TBC1 domain family member 4	711		ESNSSCSLPSLHTS(0.002)FS(0.997)APSFTAPSFLK	Q8BYJ6	2.30379	0.197189	0.476091	0.705116	0.997087	___1	ESNSSCSLPSLHTSFSAPSFTAPSFLKSFYQ	1.841	1.49995	0.3201	-3.0308	-3.3039	3.7358	-3.5387	-2.74498	2.38195
Sh3bgrl2	SH3 domain-binding glutamic acid-rich-like protein 2	104		ESNTVFSFLGLKPRPAS(0.246)T(0.754)AEP	Q8BG73	-0.807397	0.492484	0.61087	0.307608	0.754472	___1	NTVFSFLGLKPRPASTAEP____________	0.3426	-1.12035	-2.86342	0.3236	0.5047	-3.84484	1.1555	0.9002	-1.47713
Sh3bgrl2	SH3 domain-binding glutamic acid-rich-like protein 2	103		ESNTVFSFLGLKPRPAS(0.973)T(0.027)AEP	Q8BG73	-0.730374	0.548859	0.630457	0.260539	0.973181	___1	SNTVFSFLGLKPRPASTAEP___________	-3.93634	-1.12035	-0.0389	0.3236	0.5047	0.8272	-3.09517	-3.41871	-0.95055
Jph2	Junctophilin-2	483		ESPQLHERETPQPEGGPPS(1)PAGT(1)PPQPK	Q9ET78	0.0965417	0.797987	0.69824	0.0980041	1	___1	RETPQPEGGPPSPAGTPPQPKRPRPGASKDG	1.175	1.67975	1.0587	1.2905	0.9984	1.2702	1.0552	1.3536	1.27975
Jph2	Junctophilin-2	479		ESPQLHERETPQPEGGPPS(1)PAGT(1)PPQPK	Q9ET78	0.243392	0.532339	0.625266	0.273812	1	___1	QLHERETPQPEGGPPSPAGTPPQPKRPRPGA	-0.2364	-0.11445	0.1872	-0.0997	-0.0897	-0.0634	-0.7558	-0.4004	-0.37865
Jph2	Junctophilin-2	479;483		ESPQLHERETPQPEGGPPS(1)PAGT(1)PPQPK	Q9ET78	-3.5481	0.0603038	0.404049	1.21966	1	___2	RETPQPEGGPPSPAGTPPQPKRPRPGASKDG	5.8201	6.18555	-3.02823	6.2586	6.6204	6.5021	6.5003	6.4644	6.89765
Larp1	La-related protein 1	81		ESPRPPAAAEAPAGS(1)DGEDGGRR	Q6ZQ58	0.270508	0.475265	0.605064	0.323064	1	___1	RESPRPPAAAEAPAGSDGEDGGRRDFVEAPP	-0.058	-0.09325	-0.2976	-0.4555	-0.5213	-0.3969	-0.562	-0.5978	0.01275
Naca	Nascent polypeptide-associated complex subunit alpha, muscle-specific form	527		ESPS(0.004)S(0.011)QS(0.022)AS(0.06)S(0.895)LEVLS(0.004)EDT(0.002)VT(0.001)KK	P70670	-0.802186	0.361025	0.559188	0.442463	0.894853	___1	APIALKESPSSQSASSLEVLSEDTVTKKTTG	-2.99732	-2.93535	-0.4897	-0.4738	-0.3161	-2.89463	-2.92356	-0.3734	-1.05015
Naca	Nascent polypeptide-associated complex subunit alpha, muscle-specific form	524		ESPSSQS(1)ASSLEVLSEDTVTKK	P70670	-0.188125	0.676001	0.667714	0.170053	0.999691	___1	QPLAPIALKESPSSQSASSLEVLSEDTVTKK	1.1599	1.68935	0.984	0.9803	0.8997	2.0332	1.9251	1.7037	1.25325
Nes	Nestin	963		ESQEFLRS(1)PEAEEEEEQVMVR	Q6P5H2	0.784669	0.340307	0.550905	0.468129	1	___1	RIVNHLEKESQEFLRSPEAEEEEEQVMVRSL	-1.0417	-0.63215	-0.2576	-0.7724	-2.75849	-2.38941	0.247	-0.0692	-2.82841
Mgrn1	E3 ubiquitin-protein ligase MGRN1	470		ESS(0.009)S(0.99)PESFGTEEGDEPSLK	Q9D074	-0.807275	0.0631886	0.404049	1.19936	0.99039	___1	PLPPSGVELVLRESSSPESFGTEEGDEPSLK	-1.99	-1.32025	-1.913	-0.7701	-1.1803	-0.728	-1.2622	-0.6142	-1.04805
Limd1	LIM domain-containing protein 1	413		ESSPSWSTDSSLEPVLPGS(0.989)PT(0.01)PS(0.002)RVR	Q9QXD8	0.444358	0.365715	0.560674	0.436857	0.988941	___1	PSWSTDSSLEPVLPGSPTPSRVRLPCQTLAP	0.5847	-0.24315	0.0026	0.2939	-0.2191	0.3724	-0.8178	-0.5735	-1.03375
Stmn1	Stathmin	38		ESVPDFPLS(1)PPKKK	P54227	-0.890253	0.128239	0.431055	0.891979	1	___1	ILSPRSKESVPDFPLSPPKKKDLSLEEIQKK	-3.37023	-2.79124	-2.50423	-2.53089	-3.01029	-1.3719	-2.10996	-0.848	-2.11885
Otud4	OTU domain-containing protein 4	442		ESYYFGLS(1)PEER	B2RRE7	-0.528473	0.436474	0.591855	0.360042	1	___1	EDFDHVSRESYYFGLSPEERREKQAIEESRL	-3.12705	-2.91523	-1.2455	-0.9845	-2.53343	-1.4777	-1.0815	-3.30773	-2.01985
Des	Desmin	431		ET(0.001)S(0.998)PEQRGS(0.001)EVHTKK	P31001	0.767708	0.309813	0.537047	0.508901	0.998072	___1	NLPIQTFSALNFRETSPEQRGSEVHTKKTVM	1.0345	0.15205	1.0922	0.2688	0.4107	0.0018	0.1338	1.4182	-2.28205
Map1a	Microtubule-associated protein 1A	1634		ET(0.032)S(0.949)PT(0.019)RGEPVPAWEGKSPEQEVR	Q9QYR6	1.36691	0.135482	0.436862	0.868118	0.948854	___1	KYWKEQDVVQGWRETSPTRGEPVPAWEGKSP	0.6038	-2.62291	0.3818	-1.8134	-1.1431	-0.6765	-1.7124	-2.49472	-3.63593
Iqsec1	IQ motif and SEC7 domain-containing protein 1	507		ET(0.892)RNS(0.108)WDSPAFSNDVIR	Q8R0S2	-0.276843	0.659005	0.660399	0.181112	0.892085	___1	SLREQTLSKQTYHKETRNSWDSPAFSNDVIR	-3.167	-1.59285	-1.92748	-3.2198	-1.0615	-2.0516	-1.59975	-1.1209	-2.66006
Jph2	Junctophilin-2	470		ET(1)PQPEGGPPS(0.932)PAGT(0.068)PPQPK	Q9ET78	-1.2271	0.605862	0.643606	0.217626	0.999817	___2	LPERPRESPQLHERETPQPEGGPPSPAGTPP	4.4406	-1.80324	-2.75509	-2.5134	5.0566	-2.80901	4.1898	4.8118	-1.60865
Mdh1	Malate dehydrogenase, cytoplasmic	333		ETAFEFLS(0.141)S(0.859)A	P14152	-1.01407	0.107621	0.421219	0.968104	0.858575	___1	KELTEEKETAFEFLSSA______________	-2.73564	-2.91192	-3.17765	-0.8014	-2.85233	-2.3905	-1.5681	-1.0539	-2.89974
Prune2	Protein prune homolog 2	2576		ETGLPETQLSGT(1)PDTCQSEFLNDVK	Q52KR3	0.369722	0.772598	0.691216	0.112046	0.999999	___1	IGSRETGLPETQLSGTPDTCQSEFLNDVKVH	1.4589	0.61955	-2.34679	0.6344	0.321	0.9701	-1.94119	1.2111	-3.95042
Stk10	Serine/threonine-protein kinase 10	513		ETGS(1)LSLKGSK	O55098	-0.485334	0.258516	0.515725	0.587513	0.999775	___1	GTSLSADLSLNKETGSLSLKGSKLHNKTLKR	-2.55068	-3.36776	-3.36527	-2.66425	-2.67316	-2.9614	-2.86275	-2.3361	-2.15775
Psip1	PC4 and SFRS1-interacting protein	122;129		ETNVSKEDT(1)DQEEKAS(1)NEDVTK	Q99JF8	0.346997	0.615915	0.646282	0.210479	0.999998	___2	DVEVEEKETNVSKEDTDQEEKASNEDVTKAV	-3.22291	-3.79343	-1.1088	-2.0972	-3.55536	-3.91234	-3.45261	-2.2586	-3.05615
Psip1	PC4 and SFRS1-interacting protein	129		ETNVSKEDTDQEEKAS(1)NEDVTK	Q99JF8	0.590031	0.339211	0.550153	0.46953	1	___1	ETNVSKEDTDQEEKASNEDVTKAVDITTPKA	-1.9791	-2.55845	-1.7123	-1.1646	-2.94239	-3.68841	-2.9421	-3.27234	-2.03005
Naca	Nascent polypeptide-associated complex subunit alpha, muscle-specific form	1382		ETPAPSPEGATTAPVQIPPS(1)PR	P70670	-0.423471	0.638512	0.653052	0.194831	1	___1	PSPEGATTAPVQIPPSPRKGSKKAGSKETPT	-0.3395	-2.53097	-0.1707	0.4356	-0.079	-1.3776	0.5821	-0.0584	-3.04422
Naca	Nascent polypeptide-associated complex subunit alpha, muscle-specific form	1255		ETPATSSEGVTAVPSEIS(0.945)PS(0.052)PPT(0.003)PASK	P70670	-0.536642	0.500656	0.613305	0.30046	0.944838	___1	PATSSEGVTAVPSEISPSPPTPASKGVPVTL	-0.9734	-0.66505	-3.12342	-0.0722	-0.0836	-0.7359	-2.49761	-2.33653	-0.57805
Mavs	Mitochondrial antiviral-signaling protein	152		ETPSCPKPVQDTQPPES(1)PVENSEQLLQTNSGAVAR	Q8VCF0	0.0976083	0.834226	0.707391	0.0787161	1	___1	TPSCPKPVQDTQPPESPVENSEQLLQTNSGA	2.812	2.11065	2.7761	2.7806	2.9918	2.6701	2.3456	2.5674	1.45635
Tacc2	Transforming acidic coiled-coil-containing protein 2	354		ETQQEPGEES(1)PVPSEEHLAPETK	Q9JJG0	0.0859417	0.82688	0.705244	0.0825576	1	___1	ETPPVKETQQEPGEESPVPSEEHLAPETKTE	2.172	1.76895	1.9543	1.5912	2.0971	2.3866	1.6489	1.69	1.86105
Dync1i2	Cytoplasmic dynein 1 intermediate chain 2	154		ETQTPVTAQPKEDEEEEDDVAT(1)PKPPVEPEEEK	O88487	1.58012	0.094668	0.419826	1.0238	1	___1	TAQPKEDEEEEDDVATPKPPVEPEEEKTLKK	-0.2447	-0.94275	-0.5017	0.3968	-0.8541	-2.89845	-2.65942	-3.44013	-3.40374
Ptbp2	Polypyrimidine tract-binding protein 2	308		ETSLLAVPGALS(1)PLAIPNAAAAAAAAAAGR	Q91Z31	0.989808	0.088121	0.415398	1.05492	1	___1	AFAKETSLLAVPGALSPLAIPNAAAAAAAAA	-0.7079	-0.80965	-0.6809	-1.7967	-0.9503	-2.0429	-1.7371	-0.8131	-2.99565
Rps2	40S ribosomal protein S2	264		ETVFTKS(1)PYQEFTDHLVK	P25444	-0.506211	0.665548	0.663359	0.17682	0.999645	___1	SYLTPDLWKETVFTKSPYQEFTDHLVKTHTR	1.3475	-0.20085	-3.68399	-0.2431	-0.0773	0.9078	0.4686	0.0807	-3.17412
Atp5f1a	ATP synthase subunit alpha, mitochondrial	451		EVAAFAQFGS(1)DLDAATQQLLSR	Q03265	0.201866	0.82242	0.704936	0.0849066	1	___1	ELAQYREVAAFAQFGSDLDAATQQLLSRGVR	-0.8015	-0.75925	-2.95486	-0.7133	-0.3097	-3.78031	-1.746	-0.6812	-3.01191
Atxn2l	Ataxin-2-like protein	597		EVDGLLTSDPMGS(0.998)PVS(0.001)S(0.001)K	Q7TQH0	0.157725	0.846819	0.710325	0.0722093	0.998218	___1	KEKEVDGLLTSDPMGSPVSSKTESILDKEDK	-2.2192	-3.26321	-0.6777	-3.468	-3.7994	-2.30861	-1.0869	-1.2499	-1.35375
Zranb2	Zinc finger Ran-binding domain-containing protein 2	153		EVEDKES(1)EGEEEDEDEDLSK	Q9R020	0.0533083	0.915022	0.728119	0.0385684	1	___1	AVGPASILKEVEDKESEGEEEDEDEDLSKYK	2.4329	3.30795	3.8939	3.7074	3.0778	2.2407	3.0708	3.5143	3.33865
Ppp1r3a	Protein phosphatase 1 regulatory subunit 3A	594		EVGSGSNLEPGTS(0.001)DLS(0.136)S(0.863)PR	Q99MR9	-0.79116	0.300756	0.533123	0.521785	0.862547	___1	VGSGSNLEPGTSDLSSPRNFSPLTDDHLFQA	-3.19573	-1.31085	-1.7834	-0.2784	-0.8141	-0.7821	-1.6693	-3.41274	-0.87635
Mdh1	Malate dehydrogenase, cytoplasmic	217		EVGVYEALKDDS(1)WLK	P14152	-0.521725	0.560127	0.634566	0.251713	1	___1	LQGKEVGVYEALKDDSWLKGEFITTVQQRGA	1.0595	0.94855	0.0858	2.6503	1.5627	1.5161	1.7433	1.7009	-1.85525
Prpf4b	Serine/threonine-protein kinase PRP4 homolog	94		EVIEAS(1)DKEGLS(1)PAKR	Q61136	0.498067	0.47349	0.605064	0.324689	1	___1	HKRKEVIEASDKEGLSPAKRTKLDDLALLED	0.9235	0.05965	0.1653	0.1269	0.5368	-2.32045	0.1903	0.0236	0.75135
Naca	Nascent polypeptide-associated complex subunit alpha, muscle-specific form	947;951		EVPLLPHVPPT(0.017)S(0.983)PPKS(1)PVSDTLSGALTSPPPKGPPATLAETPTYPK	P70670	-0.193942	0.670378	0.664555	0.173681	0.983159	___2	QFPKEVPLLPHVPPTSPPKSPVSDTLSGALT	1.7995	2.16595	2.2883	2.1475	2.576	2.5618	2.6747	2.4575	1.25365
Naca	Nascent polypeptide-associated complex subunit alpha, muscle-specific form	951		EVPLLPHVPPT(0.5)S(0.5)PPKS(1)PVSDTLSGALTSPPPKGPPATLAETPTYPK	P70670	-0.705677	0.500184	0.613305	0.30087	0.999996	___1	EVPLLPHVPPTSPPKSPVSDTLSGALTSPPP	-3.46714	-0.90665	-2.37138	-0.3083	-2.62527	0.7541	-0.5461	-3.37621	-3.1545
Prrc2b	Protein PRRC2B	555		EVPRS(1)PGIEK	Q7TPM1	0.502449	0.448085	0.595712	0.34864	1	___1	KANETPKPVEKEVPRSPGIEKVSPPENGPVV	-0.3103	-0.74705	-0.4898	-0.5237	-1.4245	-3.01805	-0.5702	-0.3914	-0.18115
Sorbs2	Sorbin and SH3 domain-containing protein 2	251		EVPS(1)PVPPPHVPPRPR	Q3UTJ2	0.891588	0.276063	0.520446	0.558991	1	___1	KSHSDNGTDAFKEVPSPVPPPHVPPRPRDQS	0.055	-1.07345	0.4381	0.6598	-1.3443	-0.709	-0.2553	-1.74548	-3.11595
Cobll1	Cordon-bleu protein-like 1	993		EVQRDPQLS(1)PEQHPSSLSER	Q3UMF0	-0.128992	0.7594	0.688724	0.119529	1	___1	PKEPTIKEVQRDPQLSPEQHPSSLSERTHSA	1.3372	1.37225	1.2576	2.2073	1.0386	1.2068	1.5746	1.6086	1.07215
Epb41l2	Band 4.1-like protein 2	201		EVQTSELKAEVAS(1)QK	O70318	-0.129045	0.862474	0.713183	0.064254	1	___1	ETKEVQTSELKAEVASQKATKKTKTVLAKVT	-0.6074	-2.98286	-0.1085	-0.5714	-2.7585	-1.2191	-0.6125	-0.7091	-0.75265
Tor1aip1	Torsin-1A-interacting protein 1	60		EVRFS(1)EEPAEVYGDFEPR	Q921T2	0.273647	0.590274	0.640355	0.228947	1	___1	YGAHPSRRGRREVRFSEEPAEVYGDFEPRAA	-0.5307	-1.23225	-1.2239	-0.9155	-0.3478	-0.9733	-1.8843	-2.11713	-1.37755
Hsp90aa1	Heat shock protein HSP 90-alpha	231		EVS(1)DDEAEEKEEKEEEK	P07901	1.56266	0.129225	0.431055	0.888655	1	___1	YPITLFVEKERDKEVSDDEAEEKEEKEEEKE	1.596	1.70905	1.766	0.3783	-3.3835	0.5546	0.5533	1.4937	1.16975
Atp1a1	Sodium/potassium-transporting ATPase subunit alpha-1	40		EVS(1)MDDHKLS(1)LDELHRK	Q8VDN2	0.296208	0.680635	0.668885	0.167086	1	___1	KAKKERDMDELKKEVSMDDHKLSLDELHRKY	2.4071	1.12225	-0.4736	1.1562	1.3111	1.2468	-0.3896	1.2737	-0.26395
Phrf1	PHD and RING finger domain-containing protein 1	1201		EVS(1)PAPATQGESR	A6H619	-0.00178219	0.997665	0.743336	0.00101524	1	___1	KRAHSPEKKGPVREVSPAPATQGESRQDGDH	-1.6721	-1.81075	-1.7611	-1.0219	-2.1192	-0.927	-1.6395	-1.2516	-3.51801
Zc3h13	Zinc finger CCCH domain-containing protein 13	198		EVS(1)PEVVR	E9Q784	1.67934	0.121232	0.42652	0.916383	1	___1	ENMDKREEIIIQKEVSPEVVRSKLSPSPSLR	0.9063	0.46105	1.039	0.4709	-2.58838	-0.0545	0.2638	0.4866	-3.84175
Afap1l1	Actin filament-associated protein 1-like 1	329		EVSRPIVGAEGLEVPRS(1)PVILCK	Q8BZI0	-0.679486	0.438526	0.592358	0.358004	1	___1	VSRPIVGAEGLEVPRSPVILCKADQDKRLSQ	1.5943	0.19015	-2.53643	-0.3632	1.0621	0.7957	0.7481	-0.7686	1.09885
Map1b	Microtubule-associated protein 1B	614		EVSSKEEQS(1)PVKAEVAEK	P14873	-0.164898	0.813968	0.703043	0.0893928	1	___1	KPSVTEKEVSSKEEQSPVKAEVAEKQATESK	-0.6533	-2.08982	0.1185	-0.2353	-2.58059	-0.641	-0.6335	-0.0541	-0.11535
Cavin4	Caveolae-associated protein 4	320		EVT(0.984)KGGYS(0.016)PQEGGDPPT(1)PEPLK	A2AMM0	-2.2343	0.0693067	0.406697	1.15922	0.984034	___1	HEFHSDEFSETEKEVTKGGYSPQEGGDPPTP	-2.46898	-3.7365	-2.39371	1.1044	-3.73487	-0.1164	1.0575	0.505	-2.60818
Speg	Striated muscle-specific serine/threonine-protein kinase	2944		EVVS(0.002)S(0.997)PT(0.001)PESTTLR	Q62407	0.890834	0.247918	0.507688	0.605692	0.997095	___1	KVTVRSLSPAKEVVSSPTPESTTLRQGPPQK	-0.3359	-0.56995	-0.0342	0.0307	-1.0378	-2.942	-0.2726	-0.379	-2.6244
Atp2a2	Sarcoplasmic/endoplasmic reticulum calcium ATPase 2	553		EWGS(1)GSDTLR	O55143	0.828792	0.0765852	0.409992	1.11586	0.999913	___1	PGVKQKIMSVIREWGSGSDTLRCLALATHDN	2.9387	2.41025	3.4916	1.6194	2.1346	2.3587	1.8048	2.5061	2.28475
Afdn	Afadin	1238		EYFTFPAS(0.009)KS(0.991)QDR	Q9QZQ1	-0.197058	0.676847	0.667879	0.169509	0.990968	___1	TQTYTREYFTFPASKSQDRMAPPQSQWPNYE	-0.1741	-0.68035	-1.4698	-1.0225	-1.0147	-0.6824	0.0521	-0.6713	-0.12735
Ripk1	Receptor-interacting serine/threonine-protein kinase 1	313		EYPDQS(1)PVLQR	Q60855	-0.00549046	0.99552	0.742352	0.00195007	1	___1	VEEDVASLKKEYPDQSPVLQRMFSLQHDCVP	-0.07	-0.50395	-3.33568	-0.687	-0.432	-3.37779	-0.6176	0.0461	-2.71804
Atad1	ATPase family AAA domain-containing protein 1	322		EYVNSTSEES(1)HDEDEIRPVQQQDLHR	Q9D5T0	1.08421	0.401222	0.574239	0.396615	0.999999	___1	ALLCVREYVNSTSEESHDEDEIRPVQQQDLH	1.6333	1.65395	0.278	2.0169	-2.59675	2.0606	-3.11739	0.9134	1.34845
Wdr44	WD repeat-containing protein 44	405		EYVSNDATQS(1)DDEEK	Q6NVE8	0.326006	0.609855	0.644351	0.214773	1	___1	IMRRTKEYVSNDATQSDDEEKLQSQQTDTDG	-0.9895	-0.85825	0.2773	0.2819	-2.30538	-1.3716	-0.4182	-0.1733	-1.11035
Tfeb	Transcription factor EB	121		FAAHVS(1)PAQGS(1)PKPAPAAS(1)PGVR	Q9R210	-0.472933	0.663156	0.662001	0.178384	1	___1	HVSPAQGSPKPAPAASPGVRAGHVLSTSAGN	-0.3039	-2.86388	-3.29427	0.1256	-2.81865	-3.30352	-3.53017	-0.6913	0.13155
Tfeb	Transcription factor EB	113		FAAHVS(1)PAQGS(1)PKPAPAAS(1)PGVR	Q9R210	1.0247	0.304259	0.534931	0.516756	1	___1	TYGNKFAAHVSPAQGSPKPAPAASPGVRAGH	0.2814	-0.01015	0.5413	0.9943	-0.0636	0.3838	0.0857	-2.56274	-3.36055
Tfeb	Transcription factor EB	113;121		FAAHVS(1)PAQGS(1)PKPAPAAS(1)PGVR	Q9R210	1.42755	0.221697	0.491667	0.654241	1	___2	TYGNKFAAHVSPAQGSPKPAPAASPGVRAGH	0.039	0.22015	0.5018	0.936	-0.0745	-3.74744	-3.85822	-0.4957	0.19645
Tfeb	Transcription factor EB	108;113;121		FAAHVS(1)PAQGS(1)PKPAPAAS(1)PGVR	Q9R210	-0.393849	0.677245	0.667879	0.169254	1	___3	EYLSETYGNKFAAHVSPAQGSPKPAPAASPG	-4.48008	-0.85415	-0.6292	-0.3084	-2.54835	-0.7101	-1.8092	-2.95046	-1.23725
Sdha	Succinate dehydrogenase [ubiquinone] flavoprotein subunit, mitochondrial	509		FADGSIRT(0.052)S(0.948)ELR	Q8K2B3	-0.354215	0.759675	0.688807	0.119372	0.947557	___1	MNLDKLRFADGSIRTSELRLNMQKSMQNHAA	0.907	-3.13499	0.1421	-0.007	0.2879	0.3951	0.7196	0.2933	-3.73539
Cic	Protein capicua homolog	2275;2284		FAELPEFRPEEVLPS(0.998)PT(0.002)LQS(0.001)LAT(0.074)S(0.925)PR	Q924A2	2.97362	0.0730248	0.407273	1.13653	0.925174	___2	PEEVLPSPTLQSLATSPRAILGSYRKKRKNS	1.9295	2.19535	2.3475	2.0339	2.6329	0.5956	-3.37093	-3.86775	-2.92077
Pgls	6-phosphogluconolactonase	49		FALGLSGGS(1)LVSMLAR	Q9CQ60	-0.660358	0.163965	0.45557	0.78525	0.999899	___1	LEGDRGRFALGLSGGSLVSMLARDLPAAAAP	2.5782	2.11955	2.3569	2.9884	2.7094	3.0483	3.4036	3.7204	2.20135
Ldb3	LIM domain-binding protein 3	501		FAPGKS(0.881)T(0.096)T(0.019)T(0.004)VSK	Q9JKS4	0.455991	0.455081	0.597938	0.341911	0.880706	___1	WVTDDSFSQKFAPGKSTTTVSKQTLPRGAPA	-0.7505	-1.00825	-1.3986	-1.1125	-3.40979	-1.0295	-1.1846	-1.1119	-1.20235
Dck	Deoxycytidine kinase	11		FCPS(0.995)PS(0.004)T(0.001)SSEGTR	P43346	1.17906	0.0431989	0.383562	1.36453	0.994875	___1	_____MATPPKRFCPSPSTSSEGTRIKKISI	-1.1614	-1.98765	-1.2423	-2.56726	-2.67996	-2.90952	-2.88935	-3.45412	-1.35685
Phb	Prohibitin	141		FDAGELIT(1)QRELVSR	P67778	0.358299	0.529301	0.624191	0.276297	0.99999	___1	ILKSVVARFDAGELITQRELVSRQVSDDLTE	-2.2645	-2.87576	-2.05258	-2.2199	-1.9403	-3.50206	-3.47285	-1.887	-3.51338
Scaf1	Splicing factor, arginine/serine-rich 19	240		FDIYDPFHPTDEAYS(1)PPPAPEQK	Q5U4C3	0.633656	0.575891	0.637922	0.23966	1	___1	RFDIYDPFHPTDEAYSPPPAPEQKYDPFEPT	0.1831	0.56945	0.0989	0.941	-3.16583	1.4267	0.5954	0.9816	-2.87791
Sdhaf4	Succinate dehydrogenase assembly factor 4, mitochondrial	56		FDS(1)LEDSPEEREPLQKFPDDVNPVTK	Q8BTE0	1.04852	0.164881	0.455795	0.78283	1	___1	KQALKKSKLPLGRFDSLEDSPEEREPLQKFP	3.5934	2.21945	2.047	2.299	2.1165	1.8923	1.4328	2.2727	-0.58475
Bola1	BolA-like protein 1	81		FEGMS(1)PLQR	Q9D8S9	-1.59563	0.105342	0.420562	0.9774	1	___1	THFRVAVVSSRFEGMSPLQRHRLVHEALSEE	-3.13047	1.23845	0.9714	1.0585	0.7881	0.4276	1.842	1.8888	1.72755
Atp5f1a	ATP synthase subunit alpha, mitochondrial	517		FENAFLSHVIS(1)QHQSLLGNIR	Q03265	-0.194408	0.657181	0.660019	0.182315	1	___1	SKITKFENAFLSHVISQHQSLLGNIRSDGKI	1.0768	0.88295	0.8955	0.8487	1.2677	1.556	0.7008	1.8583	0.64545
Atp5f1a	ATP synthase subunit alpha, mitochondrial	521		FENAFLSHVISQHQS(1)LLGNIR	Q03265	-0.360025	0.421113	0.584307	0.375601	1	___1	KFENAFLSHVISQHQSLLGNIRSDGKISEQS	2.68	3.00845	2.3072	2.4571	3.3632	3.2212	2.5119	3.6056	2.99245
Atp5f1a	ATP synthase subunit alpha, mitochondrial	528		FENAFLSHVISQHQSLLGNIRS(1)DGK	Q03265	-1.66259	0.153331	0.451123	0.814369	0.99988	___1	SHVISQHQSLLGNIRSDGKISEQSDAKLKEI	-3.52311	-2.92041	-0.8125	0.6317	-0.4502	0.607	-2.84775	0.801	-3.27825
Vps26a	Vacuolar protein sorting-associated protein 26A	315		FES(1)PDSQASAEQPEM	P40336	-0.340542	0.46244	0.600158	0.334945	0.999842	___1	EKLRKQRTNFHQRFESPDSQASAEQPEM___	0.2923	0.12665	0.0067	-0.0357	0.0922	-0.1288	0.9137	0.9953	1.05785
Atp5pf	ATP synthase-coupling factor 6, mitochondrial	108		FEVIDKPQS(1)	P97450	0.882675	0.324431	0.545031	0.488877	1	___1	FKFDDPKFEVIDKPQS_______________	-0.6809	-0.22855	-0.432	0.1269	0.5277	-2.72237	-3.11938	-0.5368	-2.255
Mars1	Methionine--tRNA ligase, cytoplasmic	827		FGGGQAKGS(1)PKPAAVEAVTAAGSQHIQTLTDEVTK	Q68FL6	1.55902	0.0660677	0.406697	1.18001	1	___1	IENLRQRFGGGQAKGSPKPAAVEAVTAAGSQ	-0.6537	-1.55215	-1.177	-3.52693	-2.41461	-0.1636	-3.77495	-3.32172	-2.91802
Hadha	Trifunctional enzyme subunit alpha, mitochondrial	615		FGGGS(1)VELLK	Q8BMS1	0.15771	0.752591	0.687003	0.123441	1	___1	AEDLGKAFGERFGGGSVELLKQMVSKGFLGR	-1.8315	-1.71985	-1.8896	-1.8385	-1.5436	-2.3347	-3.16801	-1.2356	-1.70775
Cdk14	Cyclin-dependent kinase 14	134		FGKADS(1)YEKLEK	O35495	0.2481	0.637624	0.652883	0.195436	1	___1	SSPSSPTSPKFGKADSYEKLEKLGEGSYATV	-0.6431	-2.38715	-1.8583	-2.69715	-1.9765	-1.2613	-2.0684	-1.8027	-1.45965
Nono	Non-POU domain-containing octamer-binding protein	452		FGQAATMEGIGAIGGT(1)PPAFNRPAPGAEFAPNKR	Q99K48	-0.628125	0.273836	0.519887	0.56251	1	___1	FGQAATMEGIGAIGGTPPAFNRPAPGAEFAP	-0.1337	-0.70565	-2.1586	-1.0478	-0.926	-0.174	0.2309	0.0888	-0.39905
Casc3	Protein CASC3	263		FGS(0.003)S(0.997)PQRDPNWIGDR	Q8K3W3	0.698499	0.425923	0.586616	0.370669	0.996604	___1	DDIKPRRIRKPRFGSSPQRDPNWIGDRSSKS	1.5454	0.62545	0.3899	0.6075	0.5741	0.7755	0.9462	-2.88494	0.91215
Hspb8	Heat shock protein beta-8	87		FGVPAEGRS(1)PPPFPGEPWK	Q9JK92	0.280108	0.546562	0.630457	0.262361	1	___1	GPPATARFGVPAEGRSPPPFPGEPWKVCVNV	4.7845	3.60495	4.756	3.9425	3.6977	4.569	4.5056	4.2214	3.67405
Bclaf1	Bcl-2-associated transcription factor 1	395		FHDS(1)EGDDTEETEDYR	Q8K019	0.183392	0.70664	0.674739	0.150802	1	___1	DYFSDKESAKQKFHDSEGDDTEETEDYRQFR	-0.2098	0.39385	1.0642	0.1862	0.9645	-0.2266	-0.443	0.3721	0.54295
Clcc1	Chloride channel CLIC-like protein 1	429		FHS(1)GNKS(1)PEVLR	Q99LI2	-0.575555	0.684341	0.669596	0.164728	1	___1	KMHASKRDALRQRFHSGNKSPEVLRAFDLPD	1.3308	-3.37849	-3.3355	-2.87634	-2.7648	-3.59026	0.3434	0.7301	0.84485
Clcc1	Chloride channel CLIC-like protein 1	433		FHS(1)GNKS(1)PEVLR	Q99LI2	0.0600001	0.947121	0.734179	0.0235944	1	___1	SKRDALRQRFHSGNKSPEVLRAFDLPDTEAQ	1.1266	0.24075	-0.1357	1.1088	0.7127	0.8409	0.6091	1.6257	-2.7939
Clcc1	Chloride channel CLIC-like protein 1	429;433		FHS(1)GNKS(1)PEVLR	Q99LI2	-0.771701	0.336493	0.549656	0.473024	1	___2	KMHASKRDALRQRFHSGNKSPEVLRAFDLPD	-1.4012	-2.84978	-3.47413	-0.5577	-2.71928	-1.4687	-2.6833	-0.3032	-3.08783
Ehd2	EH domain-containing protein 2	373		FHS(1)LKPK	Q8BH64	0.998239	0.0960368	0.419826	1.01756	1	___1	KMQELLMAHDFTKFHSLKPKLLEALDDMLAQ	-0.5683	-2.19765	-1.5414	-2.2714	-3.68421	-1.9128	-2.0011	-2.0649	-2.66972
Ehd4	EH domain-containing protein 4	376		FHS(1)LKPK	Q9EQP2	0.874061	0.0984084	0.419826	1.00697	1	___1	AMQEQLENYDFTKFHSLKPKLIEAVDNMLTN	-0.5683	-2.19765	-1.5414	-2.2714	-3.04215	-1.9128	-2.0011	-2.0649	-2.56672
Ufd1	Ubiquitin recognition factor in ER-associated degradation protein 1	299		FIAFSGEGQS(1)LRK	P70362	-0.351725	0.496933	0.61249	0.303702	1	___1	DEAGGRFIAFSGEGQSLRKKGRKP_______	0.4262	1.06435	-0.5119	0.4397	-0.2481	0.8387	1.0234	1.2334	0.78055
Stat3	Signal transducer and activator of transcription 3	727		FICVTPTTCSNTIDLPMS(1)PR	P42227	-0.512542	0.225619	0.49356	0.646624	0.999998	___1	CVTPTTCSNTIDLPMSPRTLDSLMQFGNNGE	0.1577	0.41655	0.501	0.1928	0.9388	1.1874	0.8539	0.7949	1.25795
Thumpd1	THUMP domain-containing protein 1	88		FIDKDQQPS(1)GS(1)EGEDDDAEAALKK	Q99J36	0.35585	0.589919	0.640355	0.229208	1	___1	YGPEKFIDKDQQPSGSEGEDDDAEAALKKEV	-2.01921	-2.80607	-1.2441	-1.2207	-2.70101	-1.879	-1.5703	-3.46407	-3.43878
Thumpd1	THUMP domain-containing protein 1	86;88		FIDKDQQPS(1)GS(1)EGEDDDAEAALKK	Q99J36	0.907342	0.468812	0.602431	0.329001	1	___2	DMYGPEKFIDKDQQPSGSEGEDDDAEAALKK	-1.116	3.51085	4.6423	3.6687	2.1227	0.2516	0.5692	0.5394	1.47865
Ndufa9	NADH dehydrogenase [ubiquinone] 1 alpha subcomplex subunit 9, mitochondrial	173		FIHVSHLNAS(1)MK	Q9DC69	-0.275054	0.621401	0.647045	0.206628	1	___1	EAGVERFIHVSHLNASMKSSSKSLRSKAVGE	-2.63846	-2.20579	-3.01933	-2.1162	-3.51856	-1.7246	-1.3977	-2.30401	-3.01577
R3hdm2	R3H domain-containing protein 2	37		FISKT(0.007)PS(0.993)KEDVEK	Q80TM6	-0.336866	0.57975	0.639096	0.236759	0.992674	___1	VEESVNKNKFISKTPSKEDVEKEGEENGLRQ	-2.45675	-3.29571	-1.8027	-0.7987	-2.1377	-1.7239	-3.1493	-2.56169	-2.71783
Ptbp3	Polypyrimidine tract-binding protein 3	27		FKGDRPPCS(0.977)PS(0.023)R	Q8BHD7	0.497242	0.32565	0.545031	0.487249	0.976747	___1	NGNDNKKFKGDRPPCSPSRVLHLRKIPCDVT	0.5245	0.17815	0.0447	-0.384	-1.3844	0.0571	-0.4617	0.4268	0.25745
Prkaca	cAMP-dependent protein kinase catalytic subunit alpha	339		FKGPGDTSNFDDYEEEEIRVS(1)INEK	P05132	-0.047425	0.905613	0.725699	0.0430574	1	___1	DTSNFDDYEEEEIRVSINEKCGKEFTEF___	1.6483	2.47575	1.6382	2.0341	2.0142	1.9775	2.2335	1.9435	1.60625
Aco2	Aconitate hydratase, mitochondrial	535		FKLEAPDADELPRS(1)DFDPGQDTYQHPPK	Q99KI0	-1.42334	0.160333	0.45444	0.794978	1	___1	KKFKLEAPDADELPRSDFDPGQDTYQHPPKD	-3.56221	-0.97435	-2.75431	0.8479	-1.2913	-2.1028	0.073	-0.2245	-3.34398
Dennd4c	DENN domain-containing protein 4C	1310		FKPQS(1)PYR	A6H8H2	-0.305841	0.537755	0.626711	0.269415	1	___1	AVSSSKTLTGRFKPQSPYRAYKDRSTSLSAL	-2.7149	-2.99265	-3.13994	-2.66225	-2.2504	-2.6295	-3.90933	-2.1343	-2.27415
Slc25a12	Calcium-binding mitochondrial carrier protein Aralar1	662		FKS(1)PSVAVAQPK	Q8BH59	-1.50282	0.0918013	0.417145	1.03715	0.99982	___1	AGIENKFGLYLPKFKSPSVAVAQPKAAAAAQ	-3.32167	-3.10578	-1.6349	-0.6576	-0.5675	-0.136	-1.0076	-3.86929	-0.86975
Ttn	Titin	23506		FKVS(0.994)GLT(0.006)EGHEYEFR	A2ASS6	-0.839482	0.406081	0.576172	0.391387	0.993988	___1	VKCNKKALTDLRFKVSGLTEGHEYEFRIMAE	-3.68176	-2.80627	-2.2441	-4.16635	-3.35518	-0.6388	-0.5524	-0.2686	-3.44605
Hba	Hemoglobin subunit alpha	135		FLASVS(0.024)T(0.976)VLTSK	P01942	0.732774	0.474487	0.605064	0.323776	0.975554	___1	PAVHASLDKFLASVSTVLTSKYR________	1.6069	0.55795	0.8993	1.3859	0.5139	1.4334	1.2367	-3.3471	0.50885
Hba	Hemoglobin subunit alpha	139		FLASVSTVLT(0.03)S(0.97)K	P01942	0.510875	0.27985	0.522561	0.553074	0.969514	___1	ASLDKFLASVSTVLTSKYR____________	-0.0694	-1.40485	-1.1385	-1.8359	-1.7887	-1.2862	-1.1696	-0.9233	-1.28705
Hba	Hemoglobin subunit alpha	138		FLASVSTVLT(0.919)S(0.081)K	P01942	-0.17569	0.85661	0.712071	0.0672169	0.918919	___1	HASLDKFLASVSTVLTSKYR___________	0.0956	-1.38205	-2.77309	-0.1417	-1.579	-3.61909	0.3196	0.0235	-2.06824
Strn	Striatin	245		FLESAAADVS(1)DEDEDEDTDGRAK	O55106	0.985058	0.152792	0.451123	0.815899	1	___1	VLDNFKFLESAAADVSDEDEDEDTDGRAKSV	1.9979	2.22125	2.8713	2.2902	2.1816	0.6999	0.0014	2.418	0.67945
Ptk2	Focal adhesion kinase 1	840		FLKPDVRLS(1)R	P34152	0.306158	0.469412	0.602706	0.328445	1	___1	WLEKEERFLKPDVRLSRGSIDREDGSFQGPT	3.2363	2.53505	2.7412	2.6438	2.3417	2.1509	2.6366	2.2475	3.16765
Cul3	Cullin-3	737		FLPS(1)PVVIKK	Q9JLV5	-1.2166	0.141804	0.442674	0.848312	1	___1	LVAEVTQQLKARFLPSPVVIKKRIEGLIERE	-0.0613	-2.10528	-4.31474	-0.96	-0.5193	-1.3244	-0.8278	-0.9983	-1.03325
Fkbp3	Peptidyl-prolyl cis-trans isomerase FKBP3	34		FLQDHGS(1)DSFLAEHK	Q62446	0.038525	0.919209	0.729061	0.036586	0.999682	___1	QLPKKDIIKFLQDHGSDSFLAEHKLLGNIKN	1.1905	0.68965	0.801	0.9466	0.9021	0.782	0.5383	1.1837	0.77845
Fkbp3	Peptidyl-prolyl cis-trans isomerase FKBP3	36		FLQDHGSDS(1)FLAEHK	Q62446	1.96658	0.222055	0.491844	0.653539	0.999977	___1	PKKDIIKFLQDHGSDSFLAEHKLLGNIKNVA	3.5844	2.12885	2.1636	2.7913	2.3333	2.3152	-2.34629	2.62	-3.75929
Nme2	Nucleoside diphosphate kinase B	44		FLRAS(1)EEHLK	Q01768	-0.0829151	0.921243	0.729629	0.0356259	1	___1	EQKGFRLVAMKFLRASEEHLKQHYIDLKDRP	0.5023	-0.01855	-0.4974	1.204	-0.1018	0.5465	-2.73946	1.096	0.46495
Wnk2	Serine/threonine-protein kinase WNK2	45		FLRRS(1)VVES(1)DQEEPPGLEAAETPSAQPPQPLQR	Q3UH66	-1.39584	0.202871	0.480729	0.692781	1	___1	RARAARLGPQRFLRRSVVESDQEEPPGLEAA	-3.52811	-0.81535	-1.87911	0.0589	-0.8958	0.5827	0.5665	-0.3424	-4.03999
Wnk2	Serine/threonine-protein kinase WNK2	45;49		FLRRS(1)VVES(1)DQEEPPGLEAAETPSAQPPQPLQR	Q3UH66	-0.444181	0.533235	0.625764	0.273081	1	___2	ARLGPQRFLRRSVVESDQEEPPGLEAAETPS	-3.73296	-1.45025	-2.67667	-1.477	-1.1358	-2.58229	-3.50562	-1.4421	-2.91185
Akap13	A-kinase anchor protein 13	1892		FLSHS(0.993)T(0.007)DSLNK	E9Q394	0.135058	0.755676	0.688566	0.121665	0.992516	___1	GNDENMSNTWKFLSHSTDSLNKICKVNESTE	1.187	1.13335	1.5474	1.2124	0.4685	0.7699	1.338	1.7959	1.34045
Wac	WW domain-containing adapter protein with coiled-coil	445		FLTAGPSAFNITSLISQAAQLSTQAQPSNQSPMS(0.004)LT(0.033)S(0.106)DAS(0.715)S(0.141)PR	Q924H7	-0.190752	0.797007	0.697844	0.098538	0.714971	___1	AQPSNQSPMSLTSDASSPRSYVSPRISTPQT	-1.846	-3.35679	-2.5274	-1.1528	-3.07275	-1.5353	-3.29853	-1.3348	-3.92167
Phb2	Prohibitin-2	151		FNAS(1)QLITQR	O35129	-0.0731658	0.953099	0.735264	0.0208618	1	___1	IVNEVLKSVVAKFNASQLITQRAQVSLLIRR	0.5707	0.74035	-2.95803	-1.86544	-2.75786	-2.02663	1.0679	1.4413	1.28575
Aco2	Aconitate hydratase, mitochondrial	515		FNPETDFLT(1)GKDGKK	Q99KI0	0.666617	0.368759	0.563099	0.433257	0.999999	___1	AIAGTLKFNPETDFLTGKDGKKFKLEAPDAD	-0.2125	-2.66493	-1.7102	-0.9998	-2.81707	-3.70793	-2.33632	-1.6297	-1.68415
Kif20b	Kinesin-like protein KIF20B	725		FNQVKAELAET(1)KEELIK	Q80WE4	0.367007	0.722846	0.679676	0.140954	1	___1	CLQLKFNQVKAELAETKEELIKAQEELKNRE	2.2861	2.04385	0.6382	0.8255	2.1671	2.3673	-2.20969	2.0472	2.53685
Rab12	Ras-related protein Rab-12	105		FNS(1)ITSAYYR	P35283	0.516158	0.374944	0.565811	0.426034	1	___1	IRLQIWDTAGQERFNSITSAYYRSAKGIILV	0.9779	1.85415	2.766	1.0954	1.6617	0.9264	0.5585	1.3729	2.48425
Nes	Nestin	688		FPRS(1)PEEDQQAFRPLEK	Q6P5H2	0.131842	0.735128	0.682527	0.133637	1	___1	MLERLVEKEDQRFPRSPEEDQQAFRPLEKEN	0.0801	-0.23665	0.5177	0.0746	-0.2094	-0.3318	0.1551	0.1331	0.10965
Cavin2	Caveolae-associated protein 2	27		FQHPNTDMLQEKPS(0.005)S(0.025)PS(0.969)PMPSSTPSPSLNLGSTEEAIRDNSQVNAVTVHTLLDK	Q63918	-2.50554	0.0997085	0.419915	1.00127	0.969466	___1	QHPNTDMLQEKPSSPSPMPSSTPSPSLNLGS	-3.10005	-3.44481	-3.94223	1.8375	-3.64342	1.2931	1.1577	-3.79255	-2.79323
Edc4	Enhancer of mRNA-decapping protein 4	565		FQPQLNPDVVAPLSTHTAHEDFTFGESRPELGSEGLAS(0.003)AAHGS(0.997)QPDLRR	Q3UJB9	0.031846	0.982367	0.739862	0.00772635	0.997118	___1	RPELGSEGLASAAHGSQPDLRRIVELPAPAD	1.4208	0.32245	-2.94613	0.8297	0.3507	1.4295	1.5321	-2.86045	-3.87838
Tsc22d3	TSC22 domain family protein 3	111		FQS(0.649)RLS(0.351)PEEPAPEAPETPETPEAPGGSAV	Q9Z2S7	-0.437359	0.507556	0.61576	0.294516	0.648929	___1	LLKTLASPEQLEKFQSRLSPEEPAPEAPETP	-2.09955	-3.10045	-2.94818	-1.018	-2.69677	-1.5736	-3.89392	-1.829	-2.66094
Rab7a	Ras-related protein Rab-7a	72		FQS(1)LGVAFYR	P51150	0.518386	0.492534	0.61087	0.307564	1	___1	VTMQIWDTAGQERFQSLGVAFYRGADCCVLV	-0.2758	-0.34075	0.5562	-0.703	-0.8657	0.672	-2.77757	0.3912	0.05205
Dhx29	ATP-dependent RNA helicase DHX29	198		FQSVQIQATLS(1)PPQQTK	Q6PGC1	-0.193558	0.619943	0.646961	0.207648	0.999848	___1	KSRPKFQSVQIQATLSPPQQTKTKRQEEDPK	-1.0196	-0.51165	-1.2744	-0.8905	-0.3821	-0.7021	-0.7897	-0.7679	-0.91765
Wnk4	Serine/threonine-protein kinase WNK4	1014		FQVTSSKEPAEPPLQPAS(0.863)PT(0.1)LS(0.037)R	Q80UE6	-0.737408	0.101903	0.420462	0.991811	0.86275	___1	VTSSKEPAEPPLQPASPTLSRSLKLPSPPLT	1.7667	0.97675	0.8322	1.4995	1.8989	1.9941	2.3018	2.2221	1.65935
Obscn	Obscurin	3622		FRES(1)LKDVEVPEGK	A2AAJ9	-0.113391	0.89592	0.722215	0.0477306	1	___1	SSIVRVHALPVRFRESLKDVEVPEGKAATLR	-0.159	-3.83911	-2.89252	-1.6892	-3.15163	-1.0959	-2.88454	-1.1651	-3.11454
Mrpl45	39S ribosomal protein L45, mitochondrial	45		FRPPT(1)PEPK	Q9D0Q7	-0.212948	0.76542	0.689769	0.1161	1	___1	TTVVQVKTKSRFRPPTPEPKYKTEKEFLEYA	-0.193	-2.16855	-3.08528	-1.4687	-3.11632	-1.2157	-1.5399	-1.3625	-0.91285
Plxdc2	Plexin domain-containing protein 2	507		FRRGS(1)GHPAYAEVEPVGEK	Q9DC11	-0.104808	0.870076	0.715541	0.0604428	1	___1	ERRPSRWPAMKFRRGSGHPAYAEVEPVGEKE	0.8857	-0.83685	0.4971	1.3249	-1.2146	0.1037	0.7834	0.7077	0.01565
Ppig	Peptidyl-prolyl cis-trans isomerase G	354;356		FRRS(1)ET(1)PPHWR	A2AR02	-0.038375	0.920653	0.72938	0.0359043	1	___2	YRTPSRSRSRDRFRRSETPPHWRQEMQRAQR	-0.2092	-0.03195	-0.0942	0.0371	0.1589	0.2313	0.0078	-0.4127	-0.46285
Rcsd1	CapZ-interacting protein	177		FRRS(1)QSDCGDFR	Q3UZA1	0.198093	0.791194	0.696664	0.101717	1	___1	RGSIKRRPPSRRFRRSQSDCGDFRDYRAVEP	-0.109	-0.24605	-0.0656	0.2916	0.3584	0.3989	-0.0993	-2.93751	-0.04195
Myo18a	Unconventional myosin-XVIIIa	2039		FS(0.001)HS(0.001)YLS(0.998)DS(0.996)DT(0.004)EAK	Q9JMH9	1.45642	0.0728757	0.407273	1.13742	0.995634	___1	DSISRPRFSHSYLSDSDTEAKLTETSA____	-0.3968	-0.51195	-0.7369	-0.8514	-0.4488	-2.67708	-3.54247	-1.3706	-3.13949
Dusp27	Inactive dual specificity phosphatase 27	964		FS(0.01)KS(0.996)RS(0.993)QEQDTSFHEANGDTVR	Q148W8	1.17861	0.224467	0.493466	0.648848	0.996197	___2	LRETESKSCSYKFSKSRSQEQDTSFHEANGD	-3.15206	0.21245	0.2247	-3.11968	-2.4206	-1.8064	-0.9057	-0.6804	-3.56871
Marcks	Myristoylated alanine-rich C-kinase substrate	156		FS(1)FKKS(1)FK	P26645	-0.148425	0.740854	0.683258	0.130267	1	___1	SETPKKKKKRFSFKKSFKLSGFSFKKSKKES	0.3623	0.66845	0.4039	1.1595	-0.0362	0.1508	1.1012	1.0175	0.36705
Marcks	Myristoylated alanine-rich C-kinase substrate	156		FS(1)FKKS(1)FK	P26645	-0.695192	0.337589	0.549656	0.471612	1	___2	SETPKKKKKRFSFKKSFKLSGFSFKKSKKES	-0.5528	1.40025	1.7149	2.9681	1.2463	0.9089	1.7608	2.0536	0.35815
Srrt	Serrate RNA effector molecule homolog	67;74		FS(1)PPRHELS(1)PPQKR	Q99MR6	-0.909625	0.0431829	0.383562	1.36469	1	___2	RGEYRDYDRNRRERFSPPRHELSPPQKRMRR	-0.2947	0.16815	-0.1059	0.824	0.4551	0.4659	1.2469	0.7603	1.24065
Eif4g2	Eukaryotic translation initiation factor 4 gamma 2	394		FS(1)PTMGR	Q62448	-0.766225	0.166838	0.456549	0.777706	1	___1	GSGIGTGPGVIQDRFSPTMGRHRSNQLFNGH	1.0661	-0.22305	-0.1659	1.5951	0.7273	0.6926	0.9419	1.8227	0.17205
Clasp1	CLIP-associating protein 1	1193		FSFRS(1)QEDLNEPIKR	Q80TV8	0.250142	0.600081	0.642667	0.22179	1	___1	SLRGVTEAIEKFSFRSQEDLNEPIKRDGKKD	4.3148	2.98605	3.4666	2.5789	3.6476	3.3431	3.0719	3.7705	3.62205
Sipa1l2	Signal-induced proliferation-associated 1-like protein 2	1478		FSFYGNVS(1)PR	Q80TE4	-0.322425	0.554433	0.632551	0.256151	1	___1	LVEEGRRKFSFYGNVSPRRSLYRTLSDESVC	-2.86828	-3.66195	-2.3636	-2.3257	-2.294	-2.38126	-3.21123	-1.9015	-3.73941
Thrap3	Thyroid hormone receptor-associated protein 3	935		FSGEEGEIEDDES(0.998)GT(0.002)ENREEK	Q569Z6	-0.35447	0.730828	0.681363	0.136185	0.998313	___1	HDKFSGEEGEIEDDESGTENREEKDSLQPSA	-0.8893	-3.3319	-0.5695	0.167	-3.07072	-0.1335	-3.56032	-0.6667	-0.19035
Thrap3	Thyroid hormone receptor-associated protein 3	935		FSGEEGEIEDDES(0.998)GT(0.002)ENREEK	Q569Z6	1.61273	0.177124	0.464051	0.751724	0.998313	___2	HDKFSGEEGEIEDDESGTENREEKDSLQPSA	-0.1218	0.67845	0.6506	2.4334	-0.0812	-3.37474	-2.49809	-1.3987	-2.34254
Perm1	PGC-1 and ERR-induced regulator in muscle protein 1	530		FSMAIPSHEDSGSGEPTGS(1)PFLTPEQPPVPR	Q149B8	-0.110557	0.913721	0.72763	0.0391863	0.999988	___1	AIPSHEDSGSGEPTGSPFLTPEQPPVPRTAA	-0.2429	-0.44165	0.107	0.7211	0.4953	1.1446	0.9985	-3.80341	-0.04785
Kiaa1522	Uncharacterized protein KIAA1522	345		FSSAS(0.001)S(0.001)PRPRS(0.998)R	A2A7S8	-0.161426	0.819667	0.70488	0.0863628	0.997867	___1	RSLGRFSSASSPRPRSRNASSSSDNWSHSQS	-3.57946	-2.81527	-0.7558	-1.516	-3.0591	-1.3619	-1.7913	-2.51285	-3.09135
Pcca	Propionyl-CoA carboxylase alpha chain, mitochondrial	248		FSSQEAASS(1)FGDDRLLIEK	Q91ZA3	-0.827057	0.403932	0.575331	0.393692	0.999734	___1	ETRDGFRFSSQEAASSFGDDRLLIEKFIDNP	-2.0021	-0.46245	-3.41422	-0.495	0.079	-2.12706	-3.78178	-0.2696	-0.20075
Ripor1	Rho family-interacting cell polarization regulator 1	347		FSTYSQS(1)PPDTPSLR	Q68FE6	0.469825	0.275338	0.520005	0.560134	0.999994	___1	NKASTVTKRFSTYSQSPPDTPSLREQAFYNM	0.2944	0.67135	0.4399	-0.3933	0.5314	-0.1604	-0.4996	0.1268	0.38745
Sec16a	Protein transport protein Sec16A	1342		FTGS(1)FDDDAEIHRDPYGEEADRR	E9QAT4	0.720358	0.171415	0.458876	0.765951	0.999998	___1	EKCDDHWRYDPRFTGSFDDDAEIHRDPYGEE	2.4786	2.26975	2.1912	2.1697	1.0804	1.7112	1.8973	2.2366	0.46175
Zyx	Zyxin	272		FTPVVS(0.002)KFS(0.998)PGAPSGPGPQPNQK	Q62523	0.914619	0.292642	0.52919	0.533664	0.998267	___1	FAPVAPKFTPVVSKFSPGAPSGPGPQPNQKM	-0.4809	-0.36475	-0.5024	-1.1502	-0.253	-3.60852	-0.4511	0.085	-2.806
Pja1	E3 ubiquitin-protein ligase Praja-1	137		FTSVNHDAKEECGKVES(1)PPAAR	O55176	0.593296	0.511408	0.616425	0.291233	1	___1	TSVNHDAKEECGKVESPPAARCSARRAELSK	-0.4049	-0.66115	-2.85573	-2.0001	-0.1356	-0.3758	-2.3904	-3.15353	-3.3479
Rab31	Ras-related protein Rab-31	35		FVQDHFDHNIS(0.999)PT(0.001)IGASFMTK	Q921E2	1.53408	0.0130333	0.3143	1.88495	0.999094	___1	SIVCRFVQDHFDHNISPTIGASFMTKTVPCG	-0.7856	-1.35805	-0.6594	-3.10325	-2.40108	-2.78001	-2.39244	-1.1302	-3.00358
Cert1	Ceramide transfer protein	373		FVQKPYS(1)R	Q9EQG9	0.274025	0.565576	0.636092	0.247509	1	___1	TFSSVGTHRFVQKPYSRSSSMSSIDLVSASD	2.0156	2.26595	2.6449	2.0299	0.8922	2.3266	2.1377	2.4969	2.32545
Rftn1	Raftlin	171		FVSVVPQYQPS(0.006)VS(0.047)S(0.892)AGS(0.055)R	Q6A0D4	-2.84813	0.0812616	0.410941	1.09011	0.891899	___1	LKFVSVVPQYQPSVSSAGSRRLKPVANSVED	-4.41631	-1.4664	-2.63938	2.3406	2.5817	2.5093	-2.95081	-2.08312	-2.35307
Rftn1	Raftlin	170		FVSVVPQYQPS(0.031)VS(0.883)S(0.065)AGS(0.02)RR	Q6A0D4	0.517272	0.666532	0.663869	0.176179	0.883444	___1	GLKFVSVVPQYQPSVSSAGSRRLKPVANSVE	-3.26417	0.82895	0.9888	0.7087	-3.05741	-0.1629	-0.1437	-3.08531	-0.25585
Rftn1	Raftlin	174		FVSVVPQYQPSVS(0.014)S(0.051)AGS(0.935)R	Q6A0D4	-0.929896	0.47943	0.606884	0.319275	0.934864	___1	VSVVPQYQPSVSSAGSRRLKPVANSVEDARD	-2.78128	-2.86795	1.1666	-3.43741	0.7059	-2.72062	1.018	0.3473	0.70095
Pak2	Serine/threonine-protein kinase PAK 2	132		FYDS(0.993)NT(0.007)VK	Q8CIN4	1.36429	0.0767974	0.409992	1.11465	0.993256	___1	KKNPQAVLDVLKFYDSNTVKQKYLSFTPPEK	0.3383	-0.10485	0.6388	-0.4276	-1.3498	-1.1441	-0.4191	-3.23016	0.12955
Vwa5a	von Willebrand factor A domain-containing protein 5A	624		FYS(0.034)S(0.939)FS(0.027)GGFKGPQPR	Q99KC8	-1.14273	0.0860135	0.413607	1.06543	0.938572	___1	PRPVMAGSSSMRFYSSFSGGFKGPQPRSLRV	-1.5114	-2.67507	-4.05217	-1.4064	-1.1657	-0.7949	-1.8506	-2.2604	-2.14289
Ptpn23	Tyrosine-protein phosphatase non-receptor type 23	1179		GAAAADLLSS(0.006)S(0.987)PES(0.007)QHGGTQPPGGGQPLLQPTKVDAAEGR	Q6PB44	-0.648892	0.557869	0.63412	0.253468	0.986618	___1	PCLRRGAAAADLLSSSPESQHGGTQPPGGGQ	-3.41773	0.25315	0.06	-0.2269	-3.49436	0.7132	0.1317	0.6196	-0.05905
Tfip11	Tuftelin-interacting protein 11	96;99		GAAEEADS(1)EDS(1)DAEEKPVKQEDFPK	Q9ERA6	1.06793	0.388006	0.569725	0.411161	1	___2	FISAGLKKGAAEEADSEDSDAEEKPVKQEDF	-2.93924	0.35145	1.1866	0.6725	0.1887	-4.01104	-2.51451	-2.61572	-0.92985
Nufip2	Nuclear fragile X mental retardation-interacting protein 2	213		GADNDGS(1)GS(0.987)ES(0.013)GYTTPK	Q5F2E7	0.642842	0.247804	0.507668	0.605892	1	___1	YITNGYMSKGADNDGSGSESGYTTPKKRKAR	0.5125	1.27615	1.1645	0.4636	-1.1042	0.3749	0.4532	0.912	0.94975
Pbdc1	Protein PBDC1	184		GADS(1)GGEKEEGANREGEK	Q9D0B6	0.874999	0.430462	0.589284	0.366065	1	___1	EGAGNKEEAAEKGADSGGEKEEGANREGEK_	1.8599	2.03905	2.0078	1.5714	-2.97494	1.5906	1.8486	2.6058	1.92205
Casz1	Zinc finger protein castor homolog 1	57		GAEAGSQAEGS(1)PLHPR	Q9CWL2	0.111638	0.789696	0.696512	0.10254	1	___1	VVVEKGAEAGSQAEGSPLHPRDKERSGPESG	-1.8903	-1.66435	-1.6274	-1.8918	-2.00945	-1.3487	-1.9492	-2.47293	-1.36185
Sorbs2	Sorbin and SH3 domain-containing protein 2	1097		GAEDYPDPPLPHS(0.002)YS(0.973)S(0.025)DR	Q3UTJ2	0.628642	0.23939	0.502742	0.620893	0.972887	___1	KGAEDYPDPPLPHSYSSDRIYTLSSNKPQRP	0.4827	1.29885	2.2707	0.7682	0.9945	1.0339	0.0285	0.2783	1.22925
Sorbs2	Sorbin and SH3 domain-containing protein 2	1098		GAEDYPDPPLPHS(0.033)YS(0.352)S(0.615)DR	Q3UTJ2	-0.481317	0.809966	0.701188	0.0915334	0.614921	___1	GAEDYPDPPLPHSYSSDRIYTLSSNKPQRPG	-3.29994	3.88645	4.518	3.0242	3.0462	4.4044	3.5313	2.2633	-3.17248
Fhod3	FH1/FH2 domain-containing protein 3	751		GAES(1)QEEPVLELEPEER	Q76LL6	0.750946	0.301015	0.533123	0.521411	1	___1	DEASQDIASAHRGAESQEEPVLELEPEERAS	-2.1269	-1.34315	-1.6365	-1.1454	-0.9278	-3.4414	-2.40072	-3.20693	-3.59653
Fhod3	FH1/FH2 domain-containing protein 3	766		GAESQEEPVLELEPEERAS(0.99)LS(0.01)EK	Q76LL6	-1.55148	0.059917	0.404049	1.22245	0.98983	___1	SQEEPVLELEPEERASLSEKERQNEEVNERD	-2.93321	-4.73802	-2.9443	-0.5377	-2.44182	-2.0109	-0.7554	-2.92458	-3.25179
Filip1	Filamin-A-interacting protein 1	1005		GAFADRPAS(1)PIQIMTVSTSAAPPEIAVSPDSQEVPMGR	Q9CS72	-1.92072	0.0925912	0.418272	1.03343	0.999955	___1	KSPEGGRGAFADRPASPIQIMTVSTSAAPPE	-2.58158	-3.57458	-2.57556	-2.05864	-2.64568	-0.319	1.0699	1.2456	-3.23134
Akap10	A-kinase anchor protein 10, mitochondrial	11		GAGPS(1)PRHS(1)PR	O88845	-0.172563	0.750882	0.687003	0.124428	1	___1	_____MRGAGPSPRHSPRALRPDPGPAMSFF	-1.829	-2.78155	-3.6355	-2.964	-1.75641	-2.35143	-2.1597	-3.13033	-3.09485
Fbxo4	F-box only protein 4	11		GAGS(1)PPPASDWGR	Q8CHQ0	0.297442	0.438571	0.592358	0.35796	1	___1	_____MAGSEPRGAGSPPPASDWGRLEAAIL	-0.0989	-0.11245	0.2677	-0.6277	-0.1396	0.0215	-0.4147	-0.2752	-0.23625
Fhod3	FH1/FH2 domain-containing protein 3	921		GAIS(1)PDVESQDKVPDTPPAQLK	Q76LL6	-0.687154	0.689435	0.670797	0.161507	1	___1	FAEKFNSGEVGRGAISPDVESQDKVPDTPPA	1.8986	-3.31474	1.3499	-3.34851	-2.36499	2.2906	2.4467	2.4305	2.53615
U2af2	Splicing factor U2AF 65 kDa subunit	79		GAKEEHGGLIRS(1)PR	P26369	-0.249942	0.642101	0.654434	0.192397	1	___1	PLTRGAKEEHGGLIRSPRHEKKKKVRKYWDV	1.6947	0.09645	0.848	1.8271	0.0335	1.0965	1.0821	1.4653	1.27345
Csnk1e	Casein kinase I isoform epsilon	389		GAPANVS(0.772)S(0.17)S(0.055)DLT(0.001)GRQEVS(0.001)R	Q9JMK2	-0.567065	0.482679	0.607222	0.316341	0.772294	___1	RKVSMRLHRGAPANVSSSDLTGRQEVSRLAA	-2.21833	-1.25885	-3.71777	-2.96356	-3.0925	-0.6523	-0.7079	-0.9937	-2.57754
Ldb3	LIM domain-binding protein 3	525		GAPAYNPTGPQVT(1)PLAR	Q9JKS4	1.63642	0.0674116	0.406697	1.17127	0.999999	___1	LPRGAPAYNPTGPQVTPLARGTFQRAERFPA	1.0007	-0.88845	-0.6666	-0.7751	-0.6256	-3.09207	-3.7505	-1.5321	-1.15185
Naca	Nascent polypeptide-associated complex subunit alpha, muscle-specific form	1285		GAPNALAES(1)PAS(1)PKKVPK	P70670	-0.0414917	0.931176	0.731585	0.0309683	1	___1	LTPKGAPNALAESPASPKKVPKTAAPEETST	3.6291	2.43055	1.7456	2.7271	2.5949	2.8969	2.6321	2.2731	2.73535
Naca	Nascent polypeptide-associated complex subunit alpha, muscle-specific form	1282		GAPNALAES(1)PAS(1)PKKVPK	P70670	0.574125	0.197449	0.476196	0.704544	1	___1	PVTLTPKGAPNALAESPASPKKVPKTAAPEE	2.312	1.74855	2.0966	1.3662	1.2474	0.9374	1.3421	2.1269	1.84955
Bcam	Basal cell adhesion molecule	594		GAPPAREPELSHS(0.004)GS(0.996)ERPEHTGLLMGGPSGGGR	Q9R069	-1.24307	0.152105	0.451123	0.817857	0.995767	___1	KGAPPAREPELSHSGSERPEHTGLLMGGPSG	-2.76212	-2.92046	-3.11904	-3.33357	-3.09822	-0.6409	0.0329	-0.6081	-2.49692
Tnks1bp1	182 kDa tankyrase-1-binding protein	1463		GAPQRES(0.993)AAS(0.006)GS(0.001)R	P58871	-0.336575	0.503375	0.613738	0.298109	0.993063	___1	GIMTASSSKGAPQRESAASGSRVLLEEEGLA	-3.48386	-4.27615	-3.44349	-4.5326	-3.18607	-2.65139	-3.3167	-3.4313	-3.26949
Nup188	Nucleoporin NUP188 homolog	1719		GAPS(0.131)S(0.869)PAAGVLPSPQGK	Q6ZQH8	-0.0204233	0.969048	0.736583	0.0136546	0.868754	___1	LLSSLSRYFRRGAPSSPAAGVLPSPQGKATS	-3.11193	-2.67345	-1.5855	-2.2199	-1.9456	-3.36182	-2.69563	-1.7681	-2.62817
Csnk1d	Casein kinase I isoform delta	382		GAPVNVS(0.85)S(0.142)S(0.007)DLTGRQDTSR	Q9DC28	-0.803271	0.0781926	0.409992	1.10683	0.850371	___1	RKVSMRLHRGAPVNVSSSDLTGRQDTSRMST	-3.57306	-3.41222	-3.10254	-2.4875	-2.1254	-2.72617	-3.31201	-2.4079	-2.29703
Naca	Nascent polypeptide-associated complex subunit alpha, muscle-specific form	765		GAPVPSTGAPPS(1)PK	P70670	0.234858	0.589323	0.640355	0.229647	1	___1	PSSKGAPVPSTGAPPSPKGAPIVPTESSISS	4.3726	3.39905	4.4832	4.062	3.6866	3.7174	4.0294	3.3866	4.21855
Bag3	BAG family molecular chaperone regulator 3	285		GAS(0.029)S(0.971)REGS(1)PAR	Q9JLV1	2.07708	0.110639	0.421972	0.956091	1	___1	SPFRSPVRGASSREGSPARSGTPVHCPSPIR	2.9712	1.25575	0.5418	0.489	-3.35326	1.3741	0.979	-3.11129	0.69745
[truncated: 4,862 more rows]

## Sheet: Legends
Header	Legend
[truncated: 22 more rows]
