# Supplementary material for: Beta-blocker/ACE inhibitor therapy differentially impacts the steady state signaling landscape of failing and non-failing hearts
Source: Sci Rep. 2022 Mar 19;12:4760. doi: 10.1038/s41598-022-08534-0 (PMC8934364; doi:10.1038/s41598-022-08534-0)
Supplement: Supplementary file 7 — Supplementary Information 7. [file 41598_2022_8534_MOESM7_ESM.xlsx]

## Sheet: TAC Vh vs SHAM Vh substrates
Kinase Gene Name	Substrate Gene Name	Substrate Phosphorylated Residue	Source	log2 FC (TAC Vh vs SHAM Vh)
ABL1	MAPK14	Y182	NetworKIN	-0.102395
ABL1	LYN	Y508	NetworKIN	1.20442
ABL1	FYN	Y531	NetworKIN	1.18457
ABL1	YES1	Y537	NetworKIN	1.05982
ABL1	PXN	Y118	PhosphoSitePlus	0.552661
ACTR2	RALBP1	S116	NetworKIN	-0.793535
ACTR2	RALBP1	S29	NetworKIN	-2.17387
ACTR2	RALBP1	S463	NetworKIN	0.557579
ACVR2B	SNX2	S117	NetworKIN	0.140972
ACVR2B	SNX2	S119	NetworKIN	0.668951
ACVR2B	SNX2	S185	NetworKIN	1.13711
ACVR2B	SNX1	S188	NetworKIN	-0.240175
ACVR2B	GJA1	S296	NetworKIN	-0.0648083
ACVR2B	GJA1	S297	NetworKIN	0.421664
ACVR2B	GJA1	S306	NetworKIN	-0.652475
ACVR2B	GJA1	S314	NetworKIN	-0.499642
ACVR2B	GJA1	S328	NetworKIN	0.281196
ACVR2B	GJA1	S364	NetworKIN	0.953408
ACVR2B	GJA1	S365	NetworKIN	0.0706371
ACVR2B	GJA1	S373	NetworKIN	1.33559
ADRBK1	NOS3	S1177	NetworKIN	-0.491992
ADRBK1	NOS3	S1179	NetworKIN	-0.206058
ADRBK1	MTOR	S1261	NetworKIN	-1.30167
ADRBK1	ARHGEF7	S176	NetworKIN	-0.309075
ADRBK1	FYN	S21	NetworKIN	-0.453346
ADRBK1	IGF2R	S2409	NetworKIN	1.22146
ADRBK1	TPM1	S252	NetworKIN	-1.47988
ADRBK1	PXN	S258	NetworKIN	-0.0703917
ADRBK1	SLC9A3R1	S269	NetworKIN	-0.482926
ADRBK1	TPM1	S283	NetworKIN	-0.400675
ADRBK1	SLC9A3R1	S290	NetworKIN	0.674421
ADRBK1	PDCL	S296	NetworKIN	-1.10676
ADRBK1	GJA1	S297	NetworKIN	0.421664
ADRBK1	GJA1	S306	NetworKIN	-0.652475
ADRBK1	GJA1	S314	NetworKIN	-0.499642
ADRBK1	C5AR1	S327	NetworKIN	0.818639
ADRBK1	GJA1	S328	NetworKIN	0.281196
ADRBK1	PRKACA	S339	NetworKIN	-0.047425
ADRBK1	PCYT1A	S362	NetworKIN	0.363108
ADRBK1	GJA1	S364	NetworKIN	0.953408
ADRBK1	HDAC1	S393	NetworKIN	1.30957
ADRBK1	PRPF31	S439	NetworKIN	-0.913493
ADRBK1	TPM1	S45	NetworKIN	-0.93605
ADRBK1	ARHGEF7	S518	NetworKIN	-0.0225083
ADRBK1	PEBP1	S52	NetworKIN	0.284791
ADRBK1	IRS1	S527	NetworKIN	-0.924281
ADRBK1	PXN	S533	NetworKIN	0.370048
ADRBK1	AKAP12	S598	NetworKIN	0.676092
ADRBK1	AKAP12	S612	NetworKIN	0.118142
ADRBK1	AKAP12	S627	NetworKIN	0.881358
ADRBK1	NOS3	S633	NetworKIN	-0.447877
ADRBK1	ARHGEF6	S640	NetworKIN	-0.0344583
ADRBK1	PRKCD	S645	NetworKIN	0.173558
ADRBK1	AKAP12	S651	NetworKIN	0.634492
ADRBK1	PRKCD	S664	NetworKIN	0.637908
ADRBK1	AKAP12	S696	NetworKIN	-1.09348
ADRBK1	PXN	S83	NetworKIN	-0.422058
ADRBK1	PRKAR2A	S99	NetworKIN	-0.238292
ADRBK1	MAPK1	T185	NetworKIN	-0.542392
ADRBK1	MAPK3	T202	NetworKIN	-0.567544
ADRBK1	TPM1	T282	NetworKIN	-3.9075
ADRBK1	LPAR1	T351	NetworKIN	-2.03267
ADRBK1	CLTC	T394	NetworKIN	-0.578448
ADRBK1	AKAP12	T521	NetworKIN	0.124334
ADRBK1	CHRM2	S232	PhosphoSitePlus	-0.548747
ADRBK1	CHRM2	S234	PhosphoSitePlus	-0.656967
ADRBK2	PLEK	S117	NetworKIN	-1.11677
ADRBK2	ARRB1	S412	NetworKIN	0.230708
ADRBK2	PRKAR2A	S99	NetworKIN	-0.238292
AKT1	IRS1	S1100	NetworKIN	-1.51763
AKT1	IRS2	S1100	NetworKIN	0.973322
AKT1	IRS1	S1101	NetworKIN	0.374958
AKT1	TSC2	S1132	NetworKIN	-0.303495
AKT1	SOS1	S1134	NetworKIN	-0.977974
AKT1	NOS3	S1179	NetworKIN	-0.206058
AKT1	BAD	S118	NetworKIN	0.358547
AKT1	AKT1	S124	NetworKIN	0.452125
AKT1	MTOR	S1261	NetworKIN	-1.30167
AKT1	AKT1	S129	NetworKIN	-0.549945
AKT1	RICTOR	S1302	NetworKIN	0.723635
AKT1	BAD	S134	NetworKIN	0.89311
AKT1	TSC2	S1364	NetworKIN	-1.14684
AKT1	TSC2	S1420	NetworKIN	1.42496
AKT1	ZYX	S143	NetworKIN	-0.31734
AKT1	CLIP1	S147	NetworKIN	2.00111
AKT1	HSPB1	S15	NetworKIN	0.910292
AKT1	BRAF	S151	NetworKIN	0.516081
AKT1	ARHGEF7	S153	NetworKIN	1.26774
AKT1	WNK1	S167	NetworKIN	-0.00219167
AKT1	TSC2	S1798	NetworKIN	0.429392
AKT1	CDC42EP1	S192	NetworKIN	0.453142
AKT1	FADD	S194	NetworKIN	0.234584
AKT1	ABI1	S222	NetworKIN	0.0243311
AKT1	HSP90AB1	S226	NetworKIN	0.653842
AKT1	ABI1	S231	NetworKIN	0.135319
AKT1	RPS6	S236	NetworKIN	0.443408
AKT1	VASP	S239	NetworKIN	0.712219
AKT1	PDPK1	S241	NetworKIN	-0.530975
AKT1	ERRFI1	S251	NetworKIN	-0.868908
AKT1	RAF1	S259	NetworKIN	0.107574
AKT1	AIFM1	S268	NetworKIN	-0.458958
AKT1	SLC9A3R1	S290	NetworKIN	0.674421
AKT1	VCL	S290	NetworKIN	0.107458
AKT1	GJA1	S296	NetworKIN	-0.0648083
AKT1	VCP	S3	NetworKIN	1.60165
AKT1	CARHSP1	S30	NetworKIN	1.44347
AKT1	PDE3A	S312	NetworKIN	-0.914875
AKT1	VASP	S322	NetworKIN	-0.138004
AKT1	ABI1	S323	NetworKIN	-2.07832
AKT1	IRS1	S330	NetworKIN	-0.988895
AKT1	TBC1D4	S341	NetworKIN	-1.21392
AKT1	VCL	S346	NetworKIN	1.54101
AKT1	CTNND1	S349	NetworKIN	0.227325
AKT1	GJA1	S365	NetworKIN	0.0706371
AKT1	GRB14	S372	NetworKIN	0.828709
AKT1	GAB2	S405	NetworKIN	0.411683
AKT1	RAF1	S43	NetworKIN	0.764442
AKT1	ABLIM1	S452	NetworKIN	-1.18034
AKT1	PPP1R3A	S46	NetworKIN	-1.26034
AKT1	AKT1	S473	NetworKIN	-0.458005
AKT1	SLC2A4	S488	NetworKIN	-0.759642
AKT1	TSC1	S505	NetworKIN	0.039879
AKT1	MAPKAP1	S510	NetworKIN	-1.14126
AKT1	RTKN	S520	NetworKIN	1.68202
AKT1	IRS1	S527	NetworKIN	-0.924281
AKT1	PXN	S533	NetworKIN	0.370048
AKT1	IRS2	S560	NetworKIN	1.69568
AKT1	PKN2	S583	NetworKIN	-0.40695
AKT1	ABLIM1	S587	NetworKIN	0.315014
AKT1	CRTC2	S613	NetworKIN	-0.146658
AKT1	NOS3	S633	NetworKIN	-0.447877
AKT1	EPS8	S659	NetworKIN	-1.7644
AKT1	EPS8	S685	NetworKIN	-0.73193
AKT1	ABLIM1	S706	NetworKIN	-0.0742489
AKT1	USP8	S718	NetworKIN	0.430822
AKT1	BRAF	S729	NetworKIN	0.735175
AKT1	RASGRF2	S746	NetworKIN	-0.573275
AKT1	BAD	S75	NetworKIN	-0.152944
AKT1	HSPA4	S76	NetworKIN	1.32266
AKT1	NCK1	S85	NetworKIN	-0.441658
AKT1	CTNND1	S920	NetworKIN	1.59822
AKT1	NCOR2	S939	NetworKIN	-0.65407
AKT1	RPS6	T241	NetworKIN	-0.367777
AKT1	CTNND1	T310	NetworKIN	-0.673408
AKT1	CDKN1B	S10	PhosphoSitePlus	-3.03298
AKT1	PALLD	S1118	PhosphoSitePlus	0.644102
AKT1	PEA15	S116	PhosphoSitePlus	0.488842
AKT1	NOS3	S1177	PhosphoSitePlus	-0.491992
AKT1	PLCG1	S1248	PhosphoSitePlus	0.917692
AKT1	RANBP3	S126	PhosphoSitePlus	0.380825
AKT1	YAP1	S127	PhosphoSitePlus	-0.010325
AKT1	GSK3A	S21	PhosphoSitePlus	-0.507842
AKT1	FLNA	S2152	PhosphoSitePlus	0.672739
AKT1	FLNC	S2233	PhosphoSitePlus	0.679242
AKT1	TIAM1	S231	PhosphoSitePlus	-0.41453
AKT1	NDRG2	S332	PhosphoSitePlus	-0.648408
AKT1	ALYREF	S34	PhosphoSitePlus	0.475613
AKT1	VIM	S39	PhosphoSitePlus	-0.309171
AKT1	LMNA	S404	PhosphoSitePlus	-1.85576
AKT1	PDCD4	S457	PhosphoSitePlus	0.443708
AKT1	PFKFB2	S466	PhosphoSitePlus	-0.488808
AKT1	PFKFB2	S483	PhosphoSitePlus	0.221175
AKT1	CARHSP1	S52	PhosphoSitePlus	1.58384
AKT1	CTNNB1	S552	PhosphoSitePlus	-2.14241
AKT1	PIP5K1C	S555	PhosphoSitePlus	-0.563692
AKT1	TBC1D4	S588	PhosphoSitePlus	-2.2688
AKT1	SLC9A1	S703	PhosphoSitePlus	-0.410575
AKT1	VCP	S748	PhosphoSitePlus	1.07047
AKT1	ATXN1	S775	PhosphoSitePlus	0.82102
AKT1	SLC9A1	S796	PhosphoSitePlus	-0.120075
AKT1	MAP2K4	S80	PhosphoSitePlus	0.494308
AKT1	HSPB1	S82	PhosphoSitePlus	-0.100675
AKT1	EPHA2	S897	PhosphoSitePlus	0.366829
AKT1	GSK3B	S9	PhosphoSitePlus	-1.09624
AKT1	ZFP36L1	S92	PhosphoSitePlus	-1.16996
AKT1	TSC2	S939	PhosphoSitePlus	2.12147
AKT1	TSC2	S981	PhosphoSitePlus	-0.225308
AKT1	BAD	S99	PhosphoSitePlus	-0.842993
AKT1	AKT1S1	T246	PhosphoSitePlus	0.210525
AKT1	TBC1D4	T642	PhosphoSitePlus	0.0871487
AKT2	CDKN1B	S10	NetworKIN	-3.03298
AKT2	IRS1	S1100	NetworKIN	-1.51763
AKT2	IRS2	S1100	NetworKIN	0.973322
AKT2	IRS1	S1101	NetworKIN	0.374958
AKT2	TSC2	S1132	NetworKIN	-0.303495
AKT2	SOS1	S1134	NetworKIN	-0.977974
AKT2	NOS3	S1177	NetworKIN	-0.491992
AKT2	NOS3	S1179	NetworKIN	-0.206058
AKT2	AKT1	S124	NetworKIN	0.452125
AKT2	BAD	S134	NetworKIN	0.89311
AKT2	TSC2	S1364	NetworKIN	-1.14684
AKT2	TSC2	S1420	NetworKIN	1.42496
AKT2	ARHGEF7	S153	NetworKIN	1.26774
AKT2	TSC2	S1798	NetworKIN	0.429392
AKT2	GSK3A	S21	NetworKIN	-0.507842
AKT2	PDPK1	S241	NetworKIN	-0.530975
AKT2	PDE3A	S312	NetworKIN	-0.914875
AKT2	IRS1	S330	NetworKIN	-0.988895
AKT2	TBC1D4	S341	NetworKIN	-1.21392
AKT2	GRB14	S372	NetworKIN	0.828709
AKT2	PPP1R3A	S46	NetworKIN	-1.26034
AKT2	AKT2	S474	NetworKIN	-1.54169
AKT2	RALGAPA2	S486	NetworKIN	-0.642512
AKT2	SLC2A4	S488	NetworKIN	-0.759642
AKT2	TSC1	S505	NetworKIN	0.039879
AKT2	IRS1	S527	NetworKIN	-0.924281
AKT2	IRS2	S560	NetworKIN	1.69568
AKT2	TBC1D4	S588	NetworKIN	-2.2688
AKT2	CRTC2	S613	NetworKIN	-0.146658
AKT2	NOS3	S633	NetworKIN	-0.447877
AKT2	RALGAPA2	S696	NetworKIN	-0.107358
AKT2	BAD	S75	NetworKIN	-0.152944
AKT2	RALGAPA2	S766	NetworKIN	0.322392
AKT2	MAP2K4	S80	NetworKIN	0.494308
AKT2	RALGAPA2	S821	NetworKIN	1.06613
AKT2	TSC2	S939	NetworKIN	2.12147
AKT2	TSC2	S981	NetworKIN	-0.225308
AKT2	BAD	S99	NetworKIN	-0.842993
AKT2	TBC1D4	T642	NetworKIN	0.0871487
AKT2	FLNC	S2233	PhosphoSitePlus	0.679242
AKT2	CTNNB1	S552	PhosphoSitePlus	-2.14241
AKT2	PIP5K1C	S555	PhosphoSitePlus	-0.563692
AKT3	CDKN1B	S10	NetworKIN	-3.03298
AKT3	IRS2	S1100	NetworKIN	0.973322
AKT3	TSC2	S1132	NetworKIN	-0.303495
AKT3	SOS1	S1134	NetworKIN	-0.977974
AKT3	NOS3	S1177	NetworKIN	-0.491992
AKT3	NOS3	S1179	NetworKIN	-0.206058
AKT3	BAD	S134	NetworKIN	0.89311
AKT3	TSC2	S1364	NetworKIN	-1.14684
AKT3	TSC2	S1420	NetworKIN	1.42496
AKT3	ARHGEF7	S153	NetworKIN	1.26774
AKT3	TSC2	S1798	NetworKIN	0.429392
AKT3	GSK3A	S21	NetworKIN	-0.507842
AKT3	PDPK1	S241	NetworKIN	-0.530975
AKT3	PDE3A	S312	NetworKIN	-0.914875
AKT3	PPP1R3A	S46	NetworKIN	-1.26034
AKT3	SLC2A4	S488	NetworKIN	-0.759642
AKT3	IRS2	S560	NetworKIN	1.69568
AKT3	NOS3	S633	NetworKIN	-0.447877
AKT3	BAD	S75	NetworKIN	-0.152944
AKT3	MAP2K4	S80	NetworKIN	0.494308
AKT3	TSC2	S939	NetworKIN	2.12147
AKT3	TSC2	S981	NetworKIN	-0.225308
AKT3	BAD	S99	NetworKIN	-0.842993
ARAF	ARHGEF7	S153	NetworKIN	1.26774
ARAF	YWHAZ	S207	NetworKIN	1.57422
ARAF	MAP2K2	S23	NetworKIN	-0.233958
ARAF	ARAF	S257	NetworKIN	0.354458
ARAF	PRKCE	S329	NetworKIN	-1.22041
ARAF	PRKCE	S337	NetworKIN	0.252349
ARAF	PRKCE	S368	NetworKIN	-0.682004
ARAF	UBA1	S4	NetworKIN	0.237315
ARAF	BRAF	S419	NetworKIN	0.904897
ARAF	SYN1	S427	NetworKIN	-2.69745
ARAF	BRAF	S446	NetworKIN	2.14159
ARAF	TBC1D25	S506	NetworKIN	1.05208
ARAF	SYN1	S568	NetworKIN	-1.21005
ARAF	ARAF	S582	NetworKIN	0.508609
ARAF	PRKCD	S645	NetworKIN	0.173558
ARAF	PRKCD	S664	NetworKIN	0.637908
ARAF	SYN1	S67	NetworKIN	-2.33635
ARAF	PRKCH	S675	NetworKIN	-0.133942
ARAF	BRAF	S729	NetworKIN	0.735175
ARAF	PRKCE	S729	NetworKIN	0.563937
ARAF	BAD	S118	PhosphoSitePlus	0.358547
ARAF	BAD	S75	PhosphoSitePlus	-0.152944
ARAF	BAD	S99	PhosphoSitePlus	-0.842993
ATM	SMC3	S1067	NetworKIN	-0.206384
ATM	CLASP1	S1196	NetworKIN	0.250142
ATM	PSMD9	S129	NetworKIN	0.345975
ATM	MAPK14	S2	NetworKIN	-0.445824
ATM	COPS3	S410	NetworKIN	0.332762
ATM	VIM	S459	NetworKIN	-0.450463
ATM	CLASP1	S559	NetworKIN	-1.56428
ATM	CLASP1	S598	NetworKIN	0.866892
ATM	IRF3	T135	NetworKIN	-0.0780083
ATM	GPS1	S474	PhosphoSitePlus	-1.57296
ATR	SUN2	S12	PhosphoSitePlus	-0.826147
ATR	NPM1	S125	PhosphoSitePlus	0.986056
ATR	GPS1	S474	PhosphoSitePlus	-1.57296
AURKA	CLASP1	S1091	NetworKIN	0.254375
AURKA	NCOR1	S1111	NetworKIN	0.714239
AURKA	CLASP1	S1196	NetworKIN	0.250142
AURKA	CLASP1	S1223	NetworKIN	-0.178742
AURKA	AKT1	S124	NetworKIN	0.452125
AURKA	AKT1	S129	NetworKIN	-0.549945
AURKA	PSMD9	S129	NetworKIN	0.345975
AURKA	PSMD11	S14	NetworKIN	-1.13443
AURKA	NCOR1	S1472	NetworKIN	0.0173417
AURKA	ARHGEF7	S153	NetworKIN	1.26774
AURKA	PSMF1	S153	NetworKIN	-1.02821
AURKA	PTTG1	S165	NetworKIN	-1.12175
AURKA	ARHGEF7	S176	NetworKIN	-0.309075
AURKA	NCOA3	S214	NetworKIN	0.708674
AURKA	NCOR1	S2151	NetworKIN	-1.3346
AURKA	NCOR1	S2184	NetworKIN	-1.33896
AURKA	ARHGEF7	S249	NetworKIN	0.452933
AURKA	PSMC4	S28	NetworKIN	1.25926
AURKA	CLASP1	S280	NetworKIN	-0.427813
AURKA	PRKACA	S339	NetworKIN	-0.047425
AURKA	CDC26	S42	NetworKIN	-1.55066
AURKA	AKT1	S473	NetworKIN	-0.458005
AURKA	ARHGEF7	S518	NetworKIN	-0.0225083
AURKA	CLASP1	S559	NetworKIN	-1.56428
AURKA	CDC23	S588	NetworKIN	-0.162071
AURKA	CLASP1	S598	NetworKIN	0.866892
AURKA	CLASP1	S600	NetworKIN	0.606192
AURKA	CLASP1	S688	NetworKIN	-0.177142
AURKA	ARHGEF7	S694	NetworKIN	1.48591
AURKA	PSMC3	S9	NetworKIN	-0.581312
AURKA	NCOR1	T2396	NetworKIN	-0.719142
AURKA	TACC1	T504	NetworKIN	0.115875
AURKA	MAPRE3	S176	PhosphoSitePlus	-0.849526
AURKA	MBD3	S85	PhosphoSitePlus	0.171338
AURKA	GSK3B	S9	PhosphoSitePlus	-1.09624
AURKB	PSMD9	S129	NetworKIN	0.345975
AURKB	PSMD11	S14	NetworKIN	-1.13443
AURKB	MAPRE1	S155	NetworKIN	-0.740034
AURKB	MYLK	S1773	NetworKIN	-1.09195
AURKB	CLIP1	S195	NetworKIN	0.375692
AURKB	CLIP1	S200	NetworKIN	-2.73247
AURKB	PPP1R7	S24	NetworKIN	-0.410652
AURKB	CLASP1	S280	NetworKIN	-0.427813
AURKB	VIM	S325	NetworKIN	1.56708
AURKB	VIM	S39	NetworKIN	-0.309171
AURKB	VIM	S459	NetworKIN	-0.450463
AURKB	PEBP1	S52	NetworKIN	0.284791
AURKB	CLASP1	S559	NetworKIN	-1.56428
AURKB	CDC23	S588	NetworKIN	-0.162071
AURKB	CLASP1	S600	NetworKIN	0.606192
AURKB	CLASP1	S688	NetworKIN	-0.177142
AURKB	DES	S82	NetworKIN	1.16804
AURKB	TAOK1	S965	NetworKIN	1.17502
AURKB	MAPRE3	S176	PhosphoSitePlus	-0.849526
AURKB	HSP90AB1	S255	PhosphoSitePlus	-0.0445917
AURKB	VIM	S73	PhosphoSitePlus	1.06491
AURKB	NAGK	S76	PhosphoSitePlus	-1.36266
AURKC	STK11IP	S398	NetworKIN	0.749842
BCKDK	SUMO1	S2	NetworKIN	0.113325
BCKDK	BCKDK	S31	NetworKIN	-0.879743
BCKDK	BCKDK	S33	NetworKIN	-1.12079
BCKDK	BCKDHA	S337	NetworKIN	0.748046
BCKDK	BCKDHA	S347	NetworKIN	-0.136992
BCKDK	BCKDK	T32	NetworKIN	5.04935
BCKDK	BCKDHA	T338	NetworKIN	-2.2737
BLK	MAPK14	Y182	NetworKIN	-0.102395
BLK	LYN	Y508	NetworKIN	1.20442
BLK	FYN	Y531	NetworKIN	1.18457
BLK	YES1	Y537	NetworKIN	1.05982
BMX	FYN	Y531	NetworKIN	1.18457
BMX	YES1	Y537	NetworKIN	1.05982
BRAF	BAD	S118	PhosphoSitePlus	0.358547
BRAF	BAD	S134	PhosphoSitePlus	0.89311
BRAF	BAD	S75	PhosphoSitePlus	-0.152944
BRAF	BAD	S99	PhosphoSitePlus	-0.842993
BTK	LYN	Y508	NetworKIN	1.20442
BTK	FYN	Y531	NetworKIN	1.18457
BTK	YES1	Y537	NetworKIN	1.05982
BTK	JAK2	Y570	NetworKIN	-0.615215
CAMK1	HDAC4	S246	NetworKIN	0.343442
CAMK1	SYN1	S427	NetworKIN	-2.69745
CAMK1	CAMKK2	S495	NetworKIN	1.8961
CAMK1	SYN1	S568	NetworKIN	-1.21005
CAMK1	HDAC4	S632	NetworKIN	-0.140698
CAMK1	SYN1	S67	NetworKIN	-2.33635
CAMK1	PRKAR2A	S99	NetworKIN	-0.238292
CAMK1	GAPDH	T182	NetworKIN	0.0954477
CAMK1	GAPDH	T184	NetworKIN	0.155142
CAMK1	GAPDH	T211	NetworKIN	-1.55084
CAMK1	LIPE	S855	PhosphoSitePlus	-1.18901
CAMK1D	CAMK2D	S319	NetworKIN	-1.34927
CAMK1D	CAMK2D	S330	NetworKIN	-0.676742
CAMK1D	CAMK2D	T337	NetworKIN	-0.989313
CAMK2A	PHKA2	S1015	NetworKIN	-1.05615
CAMK2A	PLCB3	S1105	NetworKIN	-1.131
CAMK2A	PRKAR2B	S114	NetworKIN	-0.275208
CAMK2A	MYLK	S1773	NetworKIN	-1.09195
CAMK2A	FYN	S21	NetworKIN	-0.453346
CAMK2A	DAPK2	S299	NetworKIN	1.1822
CAMK2A	DMD	S3623	NetworKIN	-0.402925
CAMK2A	MAP3K7	S439	NetworKIN	-0.388358
CAMK2A	CD2AP	S458	NetworKIN	-0.130625
CAMK2A	EPB41L1	S510	NetworKIN	-0.580324
CAMK2A	IRS2	S560	NetworKIN	1.69568
CAMK2A	APBA1	S568	NetworKIN	1.48004
CAMK2A	SYN1	S568	NetworKIN	-1.21005
CAMK2A	PHKB	S701	NetworKIN	-1.41129
CAMK2A	RASGRF2	S726	NetworKIN	-0.419042
CAMK2A	RASGRF2	S746	NetworKIN	-0.573275
CAMK2A	MAP2K4	S80	NetworKIN	0.494308
CAMK2A	EPB41L2	S87	NetworKIN	-0.342558
CAMK2A	PRKAR2A	S99	NetworKIN	-0.238292
CAMK2A	CDKN1B	S10	PhosphoSitePlus	-3.03298
CAMK2A	SRF	S103	PhosphoSitePlus	-2.30161
CAMK2A	STMN1	S16	PhosphoSitePlus	-2.0782
CAMK2A	TCAP	S161	PhosphoSitePlus	-0.282125
CAMK2A	TH	S19	PhosphoSitePlus	-0.465596
CAMK2A	GFPT1	S261	PhosphoSitePlus	0.880425
CAMK2A	RRAD	S273	PhosphoSitePlus	-0.0262249
CAMK2A	RYR2	S2808	PhosphoSitePlus	-2.60596
CAMK2A	RYR2	S2814	PhosphoSitePlus	-0.329558
CAMK2A	CTNNB1	S552	PhosphoSitePlus	-2.14241
CAMK2A	TH	S71	PhosphoSitePlus	-1.17492
CAMK2A	PLN	T17	PhosphoSitePlus	-1.03699
CAMK2B	PLCB3	S1105	NetworKIN	-1.131
CAMK2B	VIM	S144	NetworKIN	0.782683
CAMK2B	TH	S19	NetworKIN	-0.465596
CAMK2B	RRAD	S273	NetworKIN	-0.0262249
CAMK2B	CAMK2D	S319	NetworKIN	-1.34927
CAMK2B	CAMK2D	S330	NetworKIN	-0.676742
CAMK2B	DMD	S3623	NetworKIN	-0.402925
CAMK2B	VIM	S39	NetworKIN	-0.309171
CAMK2B	SYN1	S427	NetworKIN	-2.69745
CAMK2B	SLC2A4	S488	NetworKIN	-0.759642
CAMK2B	EPB41L1	S510	NetworKIN	-0.580324
CAMK2B	SYN1	S568	NetworKIN	-1.21005
CAMK2B	HDAC4	S632	NetworKIN	-0.140698
CAMK2B	TH	S71	NetworKIN	-1.17492
CAMK2B	RASGRF2	S726	NetworKIN	-0.419042
CAMK2B	RASGRF2	S746	NetworKIN	-0.573275
CAMK2B	SLC9A1	S796	NetworKIN	-0.120075
CAMK2B	PRKAR2A	S99	NetworKIN	-0.238292
CAMK2B	STMN1	S16	PhosphoSitePlus	-2.0782
CAMK2D	PLCB3	S1105	NetworKIN	-1.131
CAMK2D	VIM	S144	NetworKIN	0.782683
CAMK2D	TH	S19	NetworKIN	-0.465596
CAMK2D	RRAD	S273	NetworKIN	-0.0262249
CAMK2D	CAMK2D	S319	NetworKIN	-1.34927
CAMK2D	CAMK2D	S330	NetworKIN	-0.676742
CAMK2D	DMD	S3623	NetworKIN	-0.402925
CAMK2D	VIM	S39	NetworKIN	-0.309171
CAMK2D	PACSIN2	S399	NetworKIN	2.31185
CAMK2D	EIF4B	S406	NetworKIN	0.548475
CAMK2D	EIF4B	S418	NetworKIN	-2.57103
CAMK2D	EIF4B	S422	NetworKIN	-1.06257
CAMK2D	SYN1	S427	NetworKIN	-2.69745
CAMK2D	EIF4B	S497	NetworKIN	0.6858
CAMK2D	EPB41L1	S510	NetworKIN	-0.580324
CAMK2D	SYN1	S568	NetworKIN	-1.21005
CAMK2D	EIF4B	S597	NetworKIN	-0.986028
CAMK2D	HDAC4	S632	NetworKIN	-0.140698
CAMK2D	TH	S71	NetworKIN	-1.17492
CAMK2D	RASGRF2	S726	NetworKIN	-0.419042
CAMK2D	RASGRF2	S746	NetworKIN	-0.573275
CAMK2D	CAMK2D	T337	NetworKIN	-0.989313
CAMK2D	EIF4B	T420	NetworKIN	3.40177
CAMK2D	ANKRD28	S1011	PhosphoSitePlus	-0.219275
CAMK2D	TTN	S12022	PhosphoSitePlus	-0.368225
CAMK2D	TPD52	S176	PhosphoSitePlus	-0.302325
CAMK2D	SCN5A	S516	PhosphoSitePlus	-2.03903
CAMK2G	PLCB3	S1105	NetworKIN	-1.131
CAMK2G	MYLK	S1773	NetworKIN	-1.09195
CAMK2G	TH	S19	NetworKIN	-0.465596
CAMK2G	FLNA	S2152	NetworKIN	0.672739
CAMK2G	TIAM1	S231	NetworKIN	-0.41453
CAMK2G	RRAD	S273	NetworKIN	-0.0262249
CAMK2G	CAMK2D	S319	NetworKIN	-1.34927
CAMK2G	CAMK2D	S330	NetworKIN	-0.676742
CAMK2G	DMD	S3623	NetworKIN	-0.402925
CAMK2G	SYN1	S427	NetworKIN	-2.69745
CAMK2G	SYN1	S568	NetworKIN	-1.21005
CAMK2G	SYN1	S67	NetworKIN	-2.33635
CAMK2G	TH	S71	NetworKIN	-1.17492
CAMK2G	PRKAR2A	S99	NetworKIN	-0.238292
CAMK2G	CAMK2G	S319	PhosphoSitePlus	-0.506117
CAMK4	SRF	S103	NetworKIN	-2.30161
CAMK4	NOS3	S1177	NetworKIN	-0.491992
CAMK4	MEF2D	S121	NetworKIN	-2.86202
CAMK4	ROCK2	S1361	NetworKIN	-0.291915
CAMK4	YWHAZ	S207	NetworKIN	1.57422
CAMK4	HDAC4	S246	NetworKIN	0.343442
CAMK4	MEF2D	S251	NetworKIN	-0.875933
CAMK4	RRAD	S273	NetworKIN	-0.0262249
CAMK4	BRAF	S446	NetworKIN	2.14159
CAMK4	EEF2K	S500	NetworKIN	-0.994583
CAMK4	PML	S518	NetworKIN	0.036125
CAMK4	CRTC2	S613	NetworKIN	-0.146658
CAMK4	HDAC4	S632	NetworKIN	-0.140698
CAMK4	CTNNB1	S675	NetworKIN	0.823069
CAMK4	ADD3	S693	NetworKIN	-0.488858
CAMK4	BAD	S75	NetworKIN	-0.152944
CAMK4	BAD	S99	NetworKIN	-0.842993
CAMK4	STMN1	S16	PhosphoSitePlus	-2.0782
CAMK4	PHB2	S91	PhosphoSitePlus	-0.454585
CDC42BPA	MYL2	S15	NetworKIN	-0.562258
CDC42BPA	MYO18A	S1970	NetworKIN	0.496542
CDC42BPA	MYO18A	S1998	NetworKIN	1.11884
CDC42BPA	MYO18A	S2020	NetworKIN	0.223318
CDC42BPA	MYO18A	S2043	NetworKIN	1.45642
CDC42BPA	LIMK1	S298	NetworKIN	-0.211698
CDC42BPA	ZBTB7A	S337	NetworKIN	1.21008
CDC42BPA	ZBTB7A	S549	NetworKIN	-0.209936
CDC42BPA	WWTR1	S89	NetworKIN	0.790741
CDC42BPB	MYO18A	S1970	NetworKIN	0.496542
CDC42BPB	MYO18A	S1998	NetworKIN	1.11884
CDC42BPB	MYO18A	S2020	NetworKIN	0.223318
CDC42BPB	MYO18A	S2043	NetworKIN	1.45642
CDC7	MCM2	S139	PhosphoSitePlus	1.42229
CDC7	MCM2	S27	PhosphoSitePlus	3.22132
CDK1	CDKN1B	S10	NetworKIN	-3.03298
CDK1	RBL2	S1068	NetworKIN	0.878167
CDK1	CLASP1	S1091	NetworKIN	0.254375
CDK1	NCOR1	S1111	NetworKIN	0.714239
CDK1	PPP1R13L	S113	NetworKIN	-0.707024
CDK1	NSFL1C	S114	NetworKIN	-1.77438
CDK1	BRAP	S117	NetworKIN	0.390808
CDK1	CLASP1	S1223	NetworKIN	-0.178742
CDK1	MAP1B	S1265	NetworKIN	1.08443
CDK1	RBM15	S128	NetworKIN	-0.603642
CDK1	MCM2	S13	NetworKIN	0.758625
CDK1	SNAPIN	S133	NetworKIN	1.07695
CDK1	APC	S1360	NetworKIN	0.330602
CDK1	NUDC	S139	NetworKIN	-0.789052
CDK1	TSC2	S1411	NetworKIN	-0.00670833
CDK1	NCOR1	S1472	NetworKIN	0.0173417
CDK1	BRAF	S151	NetworKIN	0.516081
CDK1	PSMF1	S153	NetworKIN	-1.02821
CDK1	PTTG1	S165	NetworKIN	-1.12175
CDK1	CDKN1B	S178	NetworKIN	-1.08586
CDK1	MAP2	S1782	NetworKIN	0.745742
CDK1	TPPP	S18	NetworKIN	-0.352194
CDK1	POLR2A	S1878	NetworKIN	-0.0219508
CDK1	TRIM28	S19	NetworKIN	-1.89657
CDK1	DYNC1LI2	S194	NetworKIN	-0.965734
CDK1	DYNC1LI1	S207	NetworKIN	0.578958
CDK1	USP10	S211	NetworKIN	-0.0363083
CDK1	NCOR1	S2151	NetworKIN	-1.3346
CDK1	NCOR1	S2184	NetworKIN	-1.33896
CDK1	MEF2C	S222	NetworKIN	0.278492
CDK1	SRF	S224	NetworKIN	-0.403475
CDK1	STRN3	S229	NetworKIN	0.326658
CDK1	LIG3	S242	NetworKIN	0.292014
CDK1	ARHGEF7	S249	NetworKIN	0.452933
CDK1	EPS15L1	S255	NetworKIN	-0.725175
CDK1	MCM2	S27	NetworKIN	3.22132
CDK1	APC	S2772	NetworKIN	-0.453829
CDK1	BAG3	S279	NetworKIN	2.07708
CDK1	MCM4	S3	NetworKIN	0.942779
CDK1	DES	S32	NetworKIN	-1.13295
CDK1	RANBP3	S333	NetworKIN	0.400975
CDK1	ERCC5	S341	NetworKIN	-1.76347
CDK1	CSNK1E	S363	NetworKIN	0.757226
CDK1	USP10	S365	NetworKIN	0.769554
CDK1	CDK13	S367	NetworKIN	0.0785036
CDK1	USP20	S368	NetworKIN	0.642655
CDK1	SIRT2	S372	NetworKIN	0.198858
CDK1	USP20	S373	NetworKIN	1.32458
CDK1	PRKAA2	S377	NetworKIN	-0.104792
CDK1	DYNC1LI2	S391	NetworKIN	1.02869
CDK1	UBA1	S4	NetworKIN	0.237315
CDK1	DYNC1LI1	S405	NetworKIN	-2.09818
CDK1	KCNQ1	S409	NetworKIN	-0.208629
CDK1	RANGAP1	S428	NetworKIN	0.563108
CDK1	FOXO1	S470	NetworKIN	-1.07915
CDK1	CCNT2	S480	NetworKIN	-0.937869
CDK1	PACS1	S495	NetworKIN	0.162542
CDK1	TRIM28	S50	NetworKIN	-0.517242
CDK1	TSC1	S505	NetworKIN	0.039879
CDK1	MAP4	S507	NetworKIN	0.586496
CDK1	RUSC2	S536	NetworKIN	1.23945
CDK1	GAB2	S543	NetworKIN	-0.936208
CDK1	VIM	S56	NetworKIN	-0.639359
CDK1	PARN	S570	NetworKIN	0.801825
CDK1	CDC23	S588	NetworKIN	-0.162071
CDK1	NOLC1	S623	NetworKIN	1.42645
CDK1	JUN	S63	NetworKIN	0.143363
CDK1	UIMC1	S653	NetworKIN	0.758781
CDK1	NES	S680	NetworKIN	-0.173875
CDK1	CLASP1	S688	NetworKIN	-0.177142
CDK1	HSPD1	S70	NetworKIN	-0.613131
CDK1	RBM15	S700	NetworKIN	-1.01185
CDK1	PRKAG2	S71	NetworKIN	-0.192323
CDK1	RBM10	S723	NetworKIN	1.1652
CDK1	STAT3	S727	NetworKIN	-0.512542
CDK1	EEF2K	S74	NetworKIN	0.368439
CDK1	HNRNPD	S83	NetworKIN	2.35046
CDK1	UBA1	S835	NetworKIN	-0.267957
CDK1	NUP107	S86	NetworKIN	-0.732353
CDK1	PSMC3	S9	NetworKIN	-0.581312
CDK1	TAOK1	S965	NetworKIN	1.17502
CDK1	NCOR1	T2396	NetworKIN	-0.719142
CDK1	CCND2	T280	NetworKIN	1.00131
CDK1	BAG3	T285	NetworKIN	1.50959
CDK1	RPS6KA3	T365	NetworKIN	-0.593377
CDK1	AKT2	T451	NetworKIN	-0.405692
CDK1	PACS1	T504	NetworKIN	-0.304556
CDK1	MAP4	T687	NetworKIN	-0.723061
CDK1	ADAM17	T735	NetworKIN	-1.02988
CDK1	DYNC1I2	T95	NetworKIN	0.488692
CDK1	RCC1	S11	PhosphoSitePlus	-2.86823
CDK1	ADD1	S12	PhosphoSitePlus	-0.845658
CDK1	EIF4G1	S1231	PhosphoSitePlus	1.15704
CDK1	EEF1D	S133	PhosphoSitePlus	0.624825
CDK1	FLNA	S1459	PhosphoSitePlus	-0.773237
CDK1	TFPT	S180	PhosphoSitePlus	0.337475
CDK1	NUCKS1	S181	PhosphoSitePlus	0.216332
CDK1	TPR	S2073	PhosphoSitePlus	0.589158
CDK1	CSNK2B	S209	PhosphoSitePlus	-0.631592
CDK1	LMNA	S22	PhosphoSitePlus	1.31973
CDK1	LMNB1	S23	PhosphoSitePlus	-2.22894
CDK1	STMN1	S25	PhosphoSitePlus	-0.376292
CDK1	PIK3C2A	S259	PhosphoSitePlus	-0.117997
CDK1	CREB1	S271	PhosphoSitePlus	0.0907318
CDK1	SQSTM1	S272	PhosphoSitePlus	0.524892
CDK1	SLC9A3R1	S280	PhosphoSitePlus	-1.4387
CDK1	YAP1	S289	PhosphoSitePlus	-1.39528
CDK1	STMN1	S38	PhosphoSitePlus	-0.890253
CDK1	LMNA	S390	PhosphoSitePlus	0.368558
CDK1	LMNA	S392	PhosphoSitePlus	1.51447
CDK1	ZC3HC1	S395	PhosphoSitePlus	-1.3835
CDK1	MEF2C	S396	PhosphoSitePlus	-0.121125
CDK1	CLASP2	S507	PhosphoSitePlus	0.568592
CDK1	PML	S518	PhosphoSitePlus	0.036125
CDK1	CLASP2	S541	PhosphoSitePlus	2.09145
CDK1	CANX	S583	PhosphoSitePlus	-0.0354417
CDK1	DNM1L	S616	PhosphoSitePlus	-0.888925
CDK1	SUPT5H	S666	PhosphoSitePlus	0.305776
CDK1	MAP4	S696	PhosphoSitePlus	-0.0188417
CDK1	LBR	S71	PhosphoSitePlus	-0.605912
CDK1	EFHD2	S74	PhosphoSitePlus	-1.01585
CDK1	NAGK	S76	PhosphoSitePlus	-1.36266
CDK1	PALLD	S766	PhosphoSitePlus	-2.04089
CDK1	U2AF2	S79	PhosphoSitePlus	-0.249942
CDK1	RPS3	T221	PhosphoSitePlus	1.05881
CDK1	SQSTM1	T269	PhosphoSitePlus	0.851541
CDK1	EIF4EBP1	T70	PhosphoSitePlus	1.39342
CDK14	TAGLN2	S163	PhosphoSitePlus	0.00295833
CDK14	PPP1R2	S87	PhosphoSitePlus	0.756734
CDK16	CDKN1B	S10	PhosphoSitePlus	-3.03298
CDK16	PRKAR1A	S83	PhosphoSitePlus	-0.100292
CDK2	CDKN1B	S10	NetworKIN	-3.03298
CDK2	BRD4	S1117	NetworKIN	-0.104015
CDK2	TSC2	S1411	NetworKIN	-0.00670833
CDK2	PSMF1	S153	NetworKIN	-1.02821
CDK2	CDKN1B	S178	NetworKIN	-1.08586
CDK2	LMNB1	S23	NetworKIN	-2.22894
CDK2	MCM4	S3	NetworKIN	0.942779
CDK2	CCNK	S340	NetworKIN	1.38095
CDK2	SORBS1	S350	NetworKIN	-0.435058
CDK2	BRD4	S470	NetworKIN	-0.319439
CDK2	FOXO1	S470	NetworKIN	-1.07915
CDK2	SORBS1	S472	NetworKIN	0.424829
CDK2	CCNT2	S480	NetworKIN	-0.937869
CDK2	SORBS1	S556	NetworKIN	1.13559
CDK2	CDC23	S588	NetworKIN	-0.162071
CDK2	JUN	S63	NetworKIN	0.143363
CDK2	STAT3	S727	NetworKIN	-0.512542
CDK2	AXIN1	S77	NetworKIN	-0.902676
CDK2	SORBS1	S86	NetworKIN	-0.0771061
CDK2	SORBS1	S89	NetworKIN	-0.152759
CDK2	PSMC3	S9	NetworKIN	-0.581312
CDK2	NCOR2	S939	NetworKIN	-0.65407
CDK2	SORBS1	S953	NetworKIN	0.167162
CDK2	CCND2	T280	NetworKIN	1.00131
CDK2	SMAD2	T8	NetworKIN	-0.249975
CDK2	SMAD3	T8	NetworKIN	-0.412385
CDK2	RBL2	S1068	PhosphoSitePlus	0.878167
CDK2	MARCKS	S118	PhosphoSitePlus	-0.156168
CDK2	MCM2	S13	PhosphoSitePlus	0.758625
CDK2	SNAPIN	S133	PhosphoSitePlus	1.07695
CDK2	RALY	S135	PhosphoSitePlus	0.306858
CDK2	APC	S1360	PhosphoSitePlus	0.330602
CDK2	CDK16	S138	PhosphoSitePlus	-1.44042
CDK2	MCM2	S139	PhosphoSitePlus	1.42229
CDK2	NUDC	S139	PhosphoSitePlus	-0.789052
CDK2	FAM122A	S143	PhosphoSitePlus	0.753197
CDK2	TOR1AIP1	S143	PhosphoSitePlus	-0.497348
CDK2	NUCKS1	S181	PhosphoSitePlus	0.216332
CDK2	UBXN1	S200	PhosphoSitePlus	0.425761
CDK2	TERF2IP	S203	PhosphoSitePlus	-0.271482
CDK2	SNW1	S224	PhosphoSitePlus	-0.857077
CDK2	SUDS3	S234	PhosphoSitePlus	-1.06401
CDK2	ANKRD17	S2401	PhosphoSitePlus	-0.0923083
CDK2	CCDC6	S244	PhosphoSitePlus	0.849034
CDK2	STMN1	S25	PhosphoSitePlus	-0.376292
CDK2	MARCKS	S27	PhosphoSitePlus	0.953519
CDK2	MCM2	S27	PhosphoSitePlus	3.22132
CDK2	ARID1A	S363	PhosphoSitePlus	-0.531625
CDK2	TERF2	S365	PhosphoSitePlus	-0.313699
CDK2	STMN1	S38	PhosphoSitePlus	-0.890253
CDK2	ILF3	S382	PhosphoSitePlus	-0.157701
CDK2	ZC3HC1	S394	PhosphoSitePlus	1.1847
CDK2	ZC3HC1	S395	PhosphoSitePlus	-1.3835
CDK2	ADD3	S423	PhosphoSitePlus	-0.687968
CDK2	MTA2	S435	PhosphoSitePlus	-0.748908
CDK2	MICALL1	S471	PhosphoSitePlus	0.655608
CDK2	SLAIN2	S48	PhosphoSitePlus	0.938815
CDK2	PML	S518	PhosphoSitePlus	0.036125
CDK2	MTA1	S522	PhosphoSitePlus	-0.606603
CDK2	VIM	S56	PhosphoSitePlus	-0.639359
CDK2	DNM1L	S616	PhosphoSitePlus	-0.888925
CDK2	MICALL1	S621	PhosphoSitePlus	1.00217
CDK2	SUPT5H	S666	PhosphoSitePlus	0.305776
CDK2	EFHD2	S74	PhosphoSitePlus	-1.01585
CDK2	LARP1	S774	PhosphoSitePlus	0.57655
CDK2	PRKAR1A	S83	PhosphoSitePlus	-0.100292
CDK2	EPB41L3	S962	PhosphoSitePlus	-0.0164954
CDK2	MARCKS	T150	PhosphoSitePlus	0.167054
CDK2	RPS3	T221	PhosphoSitePlus	1.05881
CDK2	LARP1	T649	PhosphoSitePlus	-1.14117
CDK3	CDKN1B	S10	NetworKIN	-3.03298
CDK3	CDKN1B	S178	NetworKIN	-1.08586
CDK3	RPS2	S264	NetworKIN	-0.506211
CDK3	CCNK	S340	NetworKIN	1.38095
CDK3	CCND2	T280	NetworKIN	1.00131
CDK3	JUN	S63	PhosphoSitePlus	0.143363
CDK4	SMC3	S1067	NetworKIN	-0.206384
CDK4	MAX	S11	NetworKIN	0.208726
CDK4	AKT1	S129	NetworKIN	-0.549945
CDK4	MCM2	S13	NetworKIN	0.758625
CDK4	PSMD11	S14	NetworKIN	-1.13443
CDK4	SUMO1	S2	NetworKIN	0.113325
CDK4	MEF2D	S251	NetworKIN	-0.875933
CDK4	JUN	S63	NetworKIN	0.143363
CDK4	RPS6	T241	NetworKIN	-0.367777
CDK4	CCND2	T280	NetworKIN	1.00131
CDK4	WDR77	T5	PhosphoSitePlus	0.167642
CDK4	SMAD3	T8	PhosphoSitePlus	-0.412385
CDK5	CDKN1B	S10	NetworKIN	-3.03298
CDK5	MAP1B	S1154	NetworKIN	-0.505717
CDK5	AKT1	S124	NetworKIN	0.452125
CDK5	MAP1B	S1265	NetworKIN	1.08443
CDK5	MAP1B	S1298	NetworKIN	1.03736
CDK5	MAP1B	S1312	NetworKIN	-0.036325
CDK5	MAP1B	S1389	NetworKIN	1.75393
CDK5	NUDC	S139	NetworKIN	-0.789052
CDK5	MAP1B	S1400	NetworKIN	-1.36816
CDK5	MAP1B	S1427	NetworKIN	1.34655
CDK5	MAP1B	S1443	NetworKIN	0.717425
CDK5	MAP1B	S1779	NetworKIN	1.04086
CDK5	CDKN1B	S178	NetworKIN	-1.08586
CDK5	MAP2	S1782	NetworKIN	0.745742
CDK5	MEF2D	S180	NetworKIN	-0.358708
CDK5	ABI1	S183	NetworKIN	0.670237
CDK5	MAP1B	S1915	NetworKIN	-0.29425
CDK5	MAP1B	S2098	NetworKIN	-0.774823
CDK5	ABI1	S225	NetworKIN	-0.75784
CDK5	MEF2D	S251	NetworKIN	-0.875933
CDK5	MEF2C	S396	NetworKIN	-0.121125
CDK5	SYN1	S427	NetworKIN	-2.69745
CDK5	ZC3H14	S515	NetworKIN	0.0996417
CDK5	MAP1B	S614	NetworKIN	-0.164898
CDK5	TH	S62	NetworKIN	0.448775
CDK5	SYN1	S67	NetworKIN	-2.33635
CDK5	NES	S680	NetworKIN	-0.173875
CDK5	ITSN1	S986	NetworKIN	0.787365
CDK5	MAP1B	T1932	NetworKIN	-1.45437
CDK5	CCND2	T280	NetworKIN	1.00131
CDK5	CLTC	T394	NetworKIN	-0.578448
CDK5	DPYSL2	T509	NetworKIN	-0.209392
CDK5	DBN1	S142	PhosphoSitePlus	1.58816
CDK5	LMTK2	S1450	PhosphoSitePlus	0.679357
CDK5	TPPP	S160	PhosphoSitePlus	2.18975
CDK5	TPPP	S18	PhosphoSitePlus	-0.352194
CDK5	CTNNB1	S191	PhosphoSitePlus	0.403492
CDK5	MAPT	S214	PhosphoSitePlus	0.237064
CDK5	NR3C1	S226	PhosphoSitePlus	0.825525
CDK5	MEF2A	S408	PhosphoSitePlus	0.0864583
CDK5	MEF2D	S444	PhosphoSitePlus	0.602175
CDK5	DPYSL2	S522	PhosphoSitePlus	0.0462714
CDK5	DPYSL3	S522	PhosphoSitePlus	0.797792
CDK5	VIM	S56	PhosphoSitePlus	-0.639359
CDK5	DNM1L	S616	PhosphoSitePlus	-0.888925
CDK5	STAT3	S727	PhosphoSitePlus	-0.512542
CDK5	PTK2	S910	PhosphoSitePlus	-0.236923
CDK6	NPM1	S125	NetworKIN	0.986056
CDK6	MCM2	S13	NetworKIN	0.758625
CDK6	CDKN1B	S178	NetworKIN	-1.08586
CDK6	TARDBP	S183	NetworKIN	0.109943
CDK6	SUMO1	S2	NetworKIN	0.113325
CDK6	CTNNB1	S552	NetworKIN	-2.14241
CDK6	CTNNB1	S675	NetworKIN	0.823069
CDK6	CCND2	T280	NetworKIN	1.00131
CDK6	WDR77	T5	NetworKIN	0.167642
CDK6	CDKN1B	S10	PhosphoSitePlus	-3.03298
CDK7	CDKN1B	S10	NetworKIN	-3.03298
CDK7	TCEA1	S100	NetworKIN	0.471592
CDK7	INTS1	S104	NetworKIN	0.940419
CDK7	CDC37	S13	NetworKIN	2.0563
CDK7	CDKN1B	S178	NetworKIN	-1.08586
CDK7	POLR2A	S1878	NetworKIN	-0.0219508
CDK7	NCBP1	S22	NetworKIN	0.660253
CDK7	GTF2F2	S248	NetworKIN	-0.666657
CDK7	CCNK	S340	NetworKIN	1.38095
CDK7	ERCC5	S341	NetworKIN	-1.76347
CDK7	ERCC5	S384	NetworKIN	0.357458
CDK7	MTA1	S449	NetworKIN	0.935423
CDK7	CCNT2	S480	NetworKIN	-0.937869
CDK7	TAF12	S51	NetworKIN	-0.0191615
CDK7	MTA1	S522	NetworKIN	-0.606603
CDK7	MTA1	S576	NetworKIN	0.152877
CDK7	LEO1	S630	NetworKIN	-0.134797
CDK7	LEO1	S658	NetworKIN	-0.320942
CDK7	SUPT5H	S666	NetworKIN	0.305776
CDK7	INTS1	S82	NetworKIN	-1.09159
CDK7	CCND2	T280	NetworKIN	1.00131
CDK7	CTR9	T925	NetworKIN	0.909206
CDK7	MCM2	S13	PhosphoSitePlus	0.758625
CDK7	MCM2	S139	PhosphoSitePlus	1.42229
CDK7	MCM2	S27	PhosphoSitePlus	3.22132
CDK9	CDK9	S347	PhosphoSitePlus	-0.483375
CDK9	SUPT5H	S666	PhosphoSitePlus	0.305776
CHEK1	TRIP12	S1078	PhosphoSitePlus	-0.58248
CHEK1	E2F6	S12	PhosphoSitePlus	-0.457054
CHEK1	EML3	S176	PhosphoSitePlus	0.443084
CHEK1	OSBPL11	S189	PhosphoSitePlus	0.948885
CHEK1	CCDC6	S244	PhosphoSitePlus	0.849034
CHEK1	ERRFI1	S251	PhosphoSitePlus	-0.868908
CHEK1	CAMSAP2	S464	PhosphoSitePlus	-0.918914
CHEK1	TRIM28	S473	PhosphoSitePlus	-0.767942
CHEK1	TBC1D4	S588	PhosphoSitePlus	-2.2688
CHEK1	RBM14	S627	PhosphoSitePlus	-0.846775
CHEK1	ADD3	S693	PhosphoSitePlus	-0.488858
CHEK1	GOLGA4	S71	PhosphoSitePlus	-0.990925
CHEK1	DDX24	S82	PhosphoSitePlus	0.54817
CHEK2	TRIM28	S473	PhosphoSitePlus	-0.767942
CHUK	IRS1	S1078	NetworKIN	0.439221
CHUK	IRS1	S1100	NetworKIN	-1.51763
CHUK	IRS1	S1101	NetworKIN	0.374958
CHUK	NCOR1	S1111	NetworKIN	0.714239
CHUK	AKT1	S124	NetworKIN	0.452125
CHUK	AKT1	S129	NetworKIN	-0.549945
CHUK	CDC37	S13	NetworKIN	2.0563
CHUK	MAP3K8	S141	NetworKIN	0.930873
CHUK	FLNA	S1459	NetworKIN	-0.773237
CHUK	NCOR1	S1472	NetworKIN	0.0173417
CHUK	HSPB1	S15	NetworKIN	0.910292
CHUK	MAVS	S152	NetworKIN	0.0976083
CHUK	ERC1	S17	NetworKIN	-0.464716
CHUK	CTNNB1	S191	NetworKIN	0.403492
CHUK	FADD	S194	NetworKIN	0.234584
CHUK	ERC1	S21	NetworKIN	-0.34085
CHUK	NCOA3	S214	NetworKIN	0.708674
CHUK	NCOR1	S2151	NetworKIN	-1.3346
CHUK	FLNA	S2152	NetworKIN	0.672739
CHUK	NCOR1	S2184	NetworKIN	-1.33896
CHUK	NFKB2	S222	NetworKIN	-0.809057
CHUK	SQSTM1	S24	NetworKIN	-2.01955
CHUK	SQSTM1	S272	NetworKIN	0.524892
CHUK	IRS1	S3	NetworKIN	0.228992
CHUK	PRKCE	S329	NetworKIN	-1.22041
CHUK	IRS1	S330	NetworKIN	-0.988895
CHUK	SQSTM1	S332	NetworKIN	1.88345
CHUK	PRKCE	S337	NetworKIN	0.252349
CHUK	IRS1	S348	NetworKIN	-1.26637
CHUK	PRKCE	S368	NetworKIN	-0.682004
CHUK	MAP3K7	S389	NetworKIN	1.13386
CHUK	MAP3K7	S439	NetworKIN	-0.388358
CHUK	AKT1	S473	NetworKIN	-0.458005
CHUK	AKT2	S474	NetworKIN	-1.54169
CHUK	PIAS1	S503	NetworKIN	-0.534092
CHUK	PEBP1	S52	NetworKIN	0.284791
CHUK	IRS1	S527	NetworKIN	-0.924281
CHUK	CTNNB1	S552	NetworKIN	-2.14241
CHUK	IRS2	S560	NetworKIN	1.69568
CHUK	JUN	S63	NetworKIN	0.143363
CHUK	IKBKB	S672	NetworKIN	-1.08117
CHUK	CTNNB1	S675	NetworKIN	0.823069
CHUK	PRKCQ	S676	NetworKIN	-1.74205
CHUK	PRKCE	S729	NetworKIN	0.563937
CHUK	HSPB1	S82	NetworKIN	-0.100675
CHUK	MAP3K1	S923	NetworKIN	0.539495
CHUK	NCOR2	S939	NetworKIN	-0.65407
CHUK	TAX1BP1	S593	PhosphoSitePlus	0.742066
CLK1	SRRM2	S1014	NetworKIN	0.50889
CLK1	SRRM2	S1103	NetworKIN	-0.123958
CLK1	NCOR1	S1111	NetworKIN	0.714239
CLK1	RBM39	S136	NetworKIN	-0.174692
CLK1	NCOR1	S1472	NetworKIN	0.0173417
CLK1	SRRM2	S1541	NetworKIN	0.626939
CLK1	SRRM2	S1675	NetworKIN	0.0626675
CLK1	SRRM2	S1694	NetworKIN	1.02583
CLK1	SON	S1697	NetworKIN	-1.46188
CLK1	BCLAF1	S177	NetworKIN	0.169208
CLK1	SRRM2	S2123	NetworKIN	-1.31603
CLK1	NCOR1	S2184	NetworKIN	-1.33896
CLK1	SRRM2	S2407	NetworKIN	0.0689864
CLK1	SRRM2	S2426	NetworKIN	0.301458
CLK1	SRRM2	S2581	NetworKIN	0.950488
CLK1	BCLAF1	S268	NetworKIN	0.607188
CLK1	SRRM2	S2702	NetworKIN	0.663658
CLK1	SRRM2	S2740	NetworKIN	-0.265438
CLK1	SRRM2	S323	NetworKIN	-1.38097
CLK1	SRRM2	S353	NetworKIN	0.0498797
CLK1	PPIG	S397	NetworKIN	0.350622
CLK1	BCOR	S423	NetworKIN	0.291236
CLK1	BCLAF1	S496	NetworKIN	0.29389
CLK1	BCLAF1	S512	NetworKIN	-0.221475
CLK1	BCLAF1	S531	NetworKIN	-0.114225
CLK1	NOLC1	S563	NetworKIN	0.336025
CLK1	NOLC1	S623	NetworKIN	1.42645
CLK1	BCLAF1	S648	NetworKIN	1.61168
CLK1	BCLAF1	S658	NetworKIN	-0.0640417
CLK1	ADD3	S681	NetworKIN	-0.330842
CLK1	PPIG	S687	NetworKIN	2.42419
CLK1	RBM39	S97	NetworKIN	0.149142
CLK1	NCOR1	T2396	NetworKIN	-0.719142
CLK1	SRRM2	T2397	NetworKIN	0.715417
CLK1	SRRM2	T2409	NetworKIN	-1.0815
CLK1	RBM17	S222	PhosphoSitePlus	2.14033
CLK2	TRA2B	T201	NetworKIN	-1.44664
CLK4	ARFGAP3	S331	NetworKIN	1.01657
CSF1R	LYN	Y508	NetworKIN	1.20442
CSF1R	FYN	Y531	NetworKIN	1.18457
CSF1R	YES1	Y537	NetworKIN	1.05982
CSK	YES1	Y537	PhosphoSitePlus	1.05982
CSNK1A1	RANBP2	S1160	NetworKIN	0.115675
CSNK1A1	PLEK	S117	NetworKIN	-1.11677
CSNK1A1	AKT1	S124	NetworKIN	0.452125
CSNK1A1	AKT1	S129	NetworKIN	-0.549945
CSNK1A1	PPP1R14A	S134	NetworKIN	0.422327
CSNK1A1	APC	S1360	NetworKIN	0.330602
CSNK1A1	YWHAZ	S207	NetworKIN	1.57422
CSNK1A1	VIM	S214	NetworKIN	0.907416
CSNK1A1	CTNND1	S252	NetworKIN	-0.462603
CSNK1A1	RANBP2	S2668	NetworKIN	-0.549282
CSNK1A1	PPP2R5A	S28	NetworKIN	1.09378
CSNK1A1	PSMC4	S28	NetworKIN	1.25926
CSNK1A1	RANBP2	S2900	NetworKIN	0.567007
CSNK1A1	PPP1R12A	S299	NetworKIN	1.0554
CSNK1A1	CTNND1	S349	NetworKIN	0.227325
CSNK1A1	RB1	S37	NetworKIN	0.131607
CSNK1A1	VIM	S39	NetworKIN	-0.309171
CSNK1A1	API5	S464	NetworKIN	0.619393
CSNK1A1	PPP2R5A	S49	NetworKIN	0.660055
CSNK1A1	EIF2B5	S544	NetworKIN	0.962615
CSNK1A1	CTNNB1	S552	NetworKIN	-2.14241
CSNK1A1	VIM	S56	NetworKIN	-0.639359
CSNK1A1	CTNNA1	S641	NetworKIN	3.38973
CSNK1A1	CTNNB1	S675	NetworKIN	0.823069
CSNK1A1	GYS1	S727	NetworKIN	-0.519858
CSNK1A1	AXIN1	S77	NetworKIN	-0.902676
CSNK1A1	PRKAR1A	S83	NetworKIN	-0.100292
CSNK1A1	CTNND1	S864	NetworKIN	-1.24896
CSNK1A1	TARDBP	S183	PhosphoSitePlus	0.109943
CSNK1A1	FADD	S194	PhosphoSitePlus	0.234584
CSNK1A1	HNRNPC	S299	PhosphoSitePlus	0.907842
CSNK1D	DYNC1I2	S101	NetworKIN	1.01831
CSNK1D	CLASP1	S1091	NetworKIN	0.254375
CSNK1D	MAP1B	S1154	NetworKIN	-0.505717
CSNK1D	CLASP1	S1196	NetworKIN	0.250142
CSNK1D	CLASP1	S1223	NetworKIN	-0.178742
CSNK1D	AKT1	S124	NetworKIN	0.452125
CSNK1D	AKT1	S129	NetworKIN	-0.549945
CSNK1D	PPP1R14A	S134	NetworKIN	0.422327
CSNK1D	MAP1B	S1389	NetworKIN	1.75393
CSNK1D	TPD52L1	S149	NetworKIN	-0.381579
CSNK1D	PCM1	S1730	NetworKIN	-1.86571
CSNK1D	PCM1	S1768	NetworKIN	1.17505
CSNK1D	CDKN1B	S178	NetworKIN	-1.08586
CSNK1D	MAP1B	S1915	NetworKIN	-0.29425
CSNK1D	CHMP2B	S199	NetworKIN	-1.81087
CSNK1D	SNAP23	S20	NetworKIN	1.28965
CSNK1D	CLIP1	S200	NetworKIN	-2.73247
CSNK1D	CLIP1	S204	NetworKIN	1.24264
CSNK1D	YWHAZ	S207	NetworKIN	1.57422
CSNK1D	EIF6	S239	NetworKIN	0.0156597
CSNK1D	PPP1R14A	S26	NetworKIN	0.00293485
CSNK1D	PPP2R5A	S28	NetworKIN	1.09378
CSNK1D	CLASP1	S280	NetworKIN	-0.427813
CSNK1D	GJA1	S328	NetworKIN	0.281196
CSNK1D	CSNK1D	S331	NetworKIN	-0.154134
CSNK1D	PRKCE	S337	NetworKIN	0.252349
CSNK1D	GJA1	S373	NetworKIN	1.33559
CSNK1D	CDC26	S42	NetworKIN	-1.55066
CSNK1D	MTA2	S435	NetworKIN	-0.748908
CSNK1D	DYNC1H1	S4368	NetworKIN	0.215358
CSNK1D	FOXO1	S470	NetworKIN	-1.07915
CSNK1D	DYNC1LI1	S516	NetworKIN	-1.21358
CSNK1D	PACS1	S529	NetworKIN	-0.063875
CSNK1D	CTNNB1	S552	NetworKIN	-2.14241
CSNK1D	CLASP1	S559	NetworKIN	-1.56428
CSNK1D	CTNNB1	S675	NetworKIN	0.823069
CSNK1D	CLASP1	S688	NetworKIN	-0.177142
CSNK1D	PRKCE	S729	NetworKIN	0.563937
CSNK1D	AXIN1	S77	NetworKIN	-0.902676
CSNK1D	PRKAR1A	S83	NetworKIN	-0.100292
CSNK1D	PCM1	S93	NetworKIN	0.39512
CSNK1D	SNAPIN	T14	NetworKIN	0.332492
CSNK1D	MAP1B	T1932	NetworKIN	-1.45437
CSNK1D	CAMK2D	T337	NetworKIN	-0.989313
CSNK1D	PCYT1A	T342	NetworKIN	-1.35893
CSNK1D	DYNC1LI1	T515	NetworKIN	-1.02244
CSNK1D	DPYSL2	T521	NetworKIN	0.154397
CSNK1D	DYNC1I2	T95	NetworKIN	0.488692
CSNK1D	DCK	S11	PhosphoSitePlus	1.17906
CSNK1E	DYNC1I2	S101	NetworKIN	1.01831
CSNK1E	CLASP1	S1091	NetworKIN	0.254375
CSNK1E	PRKAR2B	S114	NetworKIN	-0.275208
CSNK1E	CLASP1	S1196	NetworKIN	0.250142
CSNK1E	CLASP1	S1223	NetworKIN	-0.178742
CSNK1E	PPP1R14A	S134	NetworKIN	0.422327
CSNK1E	APC	S1360	NetworKIN	0.330602
CSNK1E	YWHAZ	S207	NetworKIN	1.57422
CSNK1E	APC	S2772	NetworKIN	-0.453829
CSNK1E	CLASP1	S280	NetworKIN	-0.427813
CSNK1E	CSNK1D	S331	NetworKIN	-0.154134
CSNK1E	DYNC1H1	S4368	NetworKIN	0.215358
CSNK1E	FOXO1	S470	NetworKIN	-1.07915
CSNK1E	CLASP1	S559	NetworKIN	-1.56428
CSNK1E	CLASP1	S598	NetworKIN	0.866892
CSNK1E	CLASP1	S600	NetworKIN	0.606192
CSNK1E	CLASP1	S688	NetworKIN	-0.177142
CSNK1E	AXIN1	S77	NetworKIN	-0.902676
CSNK1E	DYNC1I2	T95	NetworKIN	0.488692
CSNK1G1	PPP1R14A	S134	NetworKIN	0.422327
CSNK1G1	YWHAZ	S207	NetworKIN	1.57422
CSNK1G1	GSK3A	S21	NetworKIN	-0.507842
CSNK1G1	FOXO1	S470	NetworKIN	-1.07915
CSNK1G1	AXIN1	S77	NetworKIN	-0.902676
CSNK1G1	DIDO1	S8	NetworKIN	0.184843
CSNK1G2	PPP1R14A	S134	NetworKIN	0.422327
CSNK1G2	YWHAZ	S207	NetworKIN	1.57422
CSNK1G2	FOXO1	S470	NetworKIN	-1.07915
CSNK1G2	AXIN1	S77	NetworKIN	-0.902676
CSNK1G2	NCK1	S85	NetworKIN	-0.441658
CSNK1G2	IRF3	T135	NetworKIN	-0.0780083
CSNK1G2	SMAD3	T8	NetworKIN	-0.412385
CSNK1G3	PPP1R14A	S134	NetworKIN	0.422327
CSNK1G3	YWHAZ	S207	NetworKIN	1.57422
CSNK1G3	RPS6	S240	NetworKIN	0.514608
CSNK1G3	FOXO1	S470	NetworKIN	-1.07915
CSNK1G3	RPS6	T241	NetworKIN	-0.367777
CSNK2A1	SRF	S103	NetworKIN	-2.30161
CSNK2A1	RPLP1	S104	NetworKIN	0.436139
CSNK2A1	EEF1B2	S106	NetworKIN	3.12039
CSNK2A1	RANBP3	S108	NetworKIN	-0.237721
CSNK2A1	EIF5B	S113	NetworKIN	0.439108
CSNK2A1	TJP2	S1159	NetworKIN	-0.247192
CSNK2A1	STX4	S117	NetworKIN	0.508875
CSNK2A1	STXBP4	S12	NetworKIN	-0.430175
CSNK2A1	NAP1L4	S125	NetworKIN	0.677958
CSNK2A1	NPM1	S125	NetworKIN	0.986056
CSNK2A1	SUPT6H	S125	NetworKIN	-0.0421666
CSNK2A1	TJP1	S125	NetworKIN	0.701475
CSNK2A1	TJP1	S131	NetworKIN	-0.321667
CSNK2A1	EIF5B	S135	NetworKIN	-0.287208
CSNK2A1	MAP1B	S1427	NetworKIN	1.34655
CSNK2A1	STX4	S15	NetworKIN	0.253458
CSNK2A1	EIF3B	S154	NetworKIN	3.67973
CSNK2A1	EIF3C	S166	NetworKIN	0.25943
CSNK2A1	TH	S19	NetworKIN	-0.465596
CSNK2A1	HUWE1	S1907	NetworKIN	1.00406
CSNK2A1	SERBP1	S197	NetworKIN	0.103947
CSNK2A1	MYO18A	S1970	NetworKIN	0.496542
CSNK2A1	GSK3A	S2	NetworKIN	0.667466
CSNK2A1	PA2G4	S2	NetworKIN	0.276758
CSNK2A1	PAK2	S2	NetworKIN	1.00789
CSNK2A1	STX6	S2	NetworKIN	-0.514376
CSNK2A1	SUMO1	S2	NetworKIN	0.113325
CSNK2A1	MYO18A	S2020	NetworKIN	0.223318
CSNK2A1	MYO18A	S2043	NetworKIN	1.45642
CSNK2A1	SPTBN1	S2128	NetworKIN	-0.0307917
CSNK2A1	EIF5B	S214	NetworKIN	0.194425
CSNK2A1	HNRNPC	S233	NetworKIN	0.199656
CSNK2A1	GTF2F2	S248	NetworKIN	-0.666657
CSNK2A1	STRN3	S257	NetworKIN	1.09684
CSNK2A1	RRP15	S266	NetworKIN	0.719998
CSNK2A1	RANBP2	S2668	NetworKIN	-0.549282
CSNK2A1	CTNND1	S268	NetworKIN	-1.08296
CSNK2A1	GGA1	S268	NetworKIN	2.67754
CSNK2A1	F11R	S287	NetworKIN	-0.246342
CSNK2A1	RANBP2	S2900	NetworKIN	0.567007
CSNK2A1	HNRNPC	S299	NetworKIN	0.907842
CSNK2A1	VAMP4	S30	NetworKIN	2.80068
CSNK2A1	HSP90B1	S306	NetworKIN	2.56001
CSNK2A1	POLD3	S307	NetworKIN	-1.05451
CSNK2A1	DEK	S32	NetworKIN	-0.452275
CSNK2A1	KCNH2	S320	NetworKIN	1.48485
CSNK2A1	IRS1	S330	NetworKIN	-0.988895
CSNK2A1	SQSTM1	S332	NetworKIN	1.88345
CSNK2A1	WDR48	S335	NetworKIN	-1.11136
CSNK2A1	ZBTB7A	S337	NetworKIN	1.21008
CSNK2A1	GOLPH3	S35	NetworKIN	-0.0414288
CSNK2A1	PCYT1A	S362	NetworKIN	0.363108
CSNK2A1	RB1	S37	NetworKIN	0.131607
CSNK2A1	IWS1	S377	NetworKIN	0.517525
CSNK2A1	CSNK1E	S389	NetworKIN	-0.567065
CSNK2A1	EIF3C	S39	NetworKIN	0.903275
CSNK2A1	HDAC1	S393	NetworKIN	1.30957
CSNK2A1	IWS1	S400	NetworKIN	0.427301
CSNK2A1	PLA2G4A	S437	NetworKIN	1.37064
CSNK2A1	DKC1	S485	NetworKIN	0.757437
CSNK2A1	EIF4B	S498	NetworKIN	0.391977
CSNK2A1	NAP1L4	S5	NetworKIN	0.624277
CSNK2A1	NOP56	S520	NetworKIN	0.75564
CSNK2A1	PACS1	S528	NetworKIN	0.396173
CSNK2A1	PACS1	S529	NetworKIN	-0.063875
CSNK2A1	RANBP3	S539	NetworKIN	2.01092
CSNK2A1	NAP1L4	S54	NetworKIN	0.263858
CSNK2A1	MAP1B	S561	NetworKIN	1.58035
CSNK2A1	NOLC1	S563	NetworKIN	0.336025
CSNK2A1	EIF4B	S597	NetworKIN	-0.986028
CSNK2A1	PURB	S6	NetworKIN	-0.0470083
CSNK2A1	LEO1	S630	NetworKIN	-0.134797
CSNK2A1	CTNNA3	S637	NetworKIN	0.757992
CSNK2A1	DAAM2	S656	NetworKIN	0.49925
CSNK2A1	GYS1	S657	NetworKIN	-0.35027
CSNK2A1	LEO1	S658	NetworKIN	-0.320942
CSNK2A1	KIF1C	S674	NetworKIN	0.0893171
CSNK2A1	VCL	S721	NetworKIN	-0.339492
CSNK2A1	USP39	S82	NetworKIN	0.484925
CSNK2A1	SORT1	S825	NetworKIN	1.3802
CSNK2A1	ATRX	S92	NetworKIN	0.438504
CSNK2A1	CTNND1	S920	NetworKIN	1.59822
CSNK2A1	APEX1	T19	NetworKIN	0.840242
CSNK2A1	CAMK2D	T337	NetworKIN	-0.989313
CSNK2A1	CTR9	T925	NetworKIN	0.909206
CSNK2A1	SMC3	S1067	PhosphoSitePlus	-0.206384
CSNK2A1	ABCF1	S109	PhosphoSitePlus	2.01376
CSNK2A1	MAX	S11	PhosphoSitePlus	0.208726
CSNK2A1	PDCD5	S119	PhosphoSitePlus	0.160992
CSNK2A1	PPP1R2	S121	PhosphoSitePlus	0.837235
CSNK2A1	PPP1R2	S122	PhosphoSitePlus	1.3478
CSNK2A1	AKT1	S129	PhosphoSitePlus	-0.549945
CSNK2A1	ACE	S1299	PhosphoSitePlus	2.88878
CSNK2A1	CDC37	S13	PhosphoSitePlus	2.0563
CSNK2A1	MCM2	S13	PhosphoSitePlus	0.758625
CSNK2A1	MCM2	S139	PhosphoSitePlus	1.42229
CSNK2A1	EEF1D	S162	PhosphoSitePlus	1.24987
CSNK2A1	MYH9	S1943	PhosphoSitePlus	-0.661025
CSNK2A1	EIF2S2	S2	PhosphoSitePlus	-0.214308
CSNK2A1	HSP90AB1	S226	PhosphoSitePlus	0.653842
CSNK2A1	CAV2	S23	PhosphoSitePlus	-0.574303
CSNK2A1	IGF2R	S2409	PhosphoSitePlus	1.22146
CSNK2A1	IGF2R	S2484	PhosphoSitePlus	2.97027
CSNK2A1	HSP90AB1	S255	PhosphoSitePlus	-0.0445917
CSNK2A1	HSP90AA1	S263	PhosphoSitePlus	0.286342
CSNK2A1	MCM2	S27	PhosphoSitePlus	3.22132
CSNK2A1	RRAD	S273	PhosphoSitePlus	-0.0262249
CSNK2A1	STARD10	S284	PhosphoSitePlus	-0.0834583
CSNK2A1	PDCL	S296	PhosphoSitePlus	-1.10676
CSNK2A1	HDAC2	S394	PhosphoSitePlus	1.00551
CSNK2A1	PDIA6	S428	PhosphoSitePlus	3.29595
CSNK2A1	FGA	S609	PhosphoSitePlus	-0.46862
CSNK2A1	CTNNA1	S641	PhosphoSitePlus	3.38973
CSNK2A1	ARNT	S77	PhosphoSitePlus	2.29886
CSNK2A1	HMGN1	S8	PhosphoSitePlus	0.905492
CSNK2A1	PKD2	S812	PhosphoSitePlus	1.29597
CSNK2A1	MECOM	S858	PhosphoSitePlus	-0.159258
CSNK2A1	PPP1R2	S87	PhosphoSitePlus	0.756734
CSNK2A1	HMGN1	S89	PhosphoSitePlus	0.555367
CSNK2A2	EEF1B2	S106	NetworKIN	3.12039
CSNK2A2	PPP1R2	S121	NetworKIN	0.837235
CSNK2A2	PPP1R2	S122	NetworKIN	1.3478
CSNK2A2	NAP1L4	S125	NetworKIN	0.677958
CSNK2A2	NPM1	S125	NetworKIN	0.986056
CSNK2A2	MAP1B	S1389	NetworKIN	1.75393
CSNK2A2	MAP1B	S1427	NetworKIN	1.34655
CSNK2A2	EIF2S2	S2	NetworKIN	-0.214308
CSNK2A2	PPP1R2	S23	NetworKIN	-1.25192
CSNK2A2	HNRNPC	S233	NetworKIN	0.199656
CSNK2A2	HNRNPC	S299	NetworKIN	0.907842
CSNK2A2	HSP90B1	S306	NetworKIN	2.56001
CSNK2A2	WDR48	S335	NetworKIN	-1.11136
CSNK2A2	HDAC1	S393	NetworKIN	1.30957
CSNK2A2	NAP1L4	S5	NetworKIN	0.624277
CSNK2A2	NAP1L4	S54	NetworKIN	0.263858
CSNK2A2	BRF1	S553	NetworKIN	0.558077
CSNK2A2	MAP1B	S561	NetworKIN	1.58035
CSNK2A2	JUN	S63	NetworKIN	0.143363
CSNK2A2	KIF1C	S674	NetworKIN	0.0893171
CSNK2A2	NAP1L4	S7	NetworKIN	0.621408
CSNK2A2	PPP1R2	S87	NetworKIN	0.756734
CSNK2A2	SMC3	S1067	PhosphoSitePlus	-0.206384
CSNK2A2	CDC37	S13	PhosphoSitePlus	2.0563
CSNK2B	SORT1	S825	PhosphoSitePlus	1.3802
DAPK1	MAPK1	T185	NetworKIN	-0.542392
DAPK1	MAP1B	T1932	NetworKIN	-1.45437
DAPK1	MAPK3	T202	NetworKIN	-0.567544
DAPK1	TPM1	S283	PhosphoSitePlus	-0.400675
DAPK1	DAPK1	S308	PhosphoSitePlus	0.125272
DAPK2	MAPK1	T185	NetworKIN	-0.542392
DAPK2	MAPK3	T202	NetworKIN	-0.567544
DAPK3	MAPK1	T185	NetworKIN	-0.542392
DAPK3	MAPK3	T202	NetworKIN	-0.567544
DMPK	HSPB1	S15	NetworKIN	0.910292
DMPK	CRYAB	S153	NetworKIN	-1.07995
DMPK	RAF1	S259	NetworKIN	0.107574
DMPK	RAF1	S296	NetworKIN	-0.307438
DMPK	PPP1R12A	S299	NetworKIN	1.0554
DMPK	RAF1	S301	NetworKIN	0.0899813
DMPK	RAF1	S43	NetworKIN	0.764442
DMPK	DMWD	S495	NetworKIN	0.208248
DMPK	CRYAB	S59	NetworKIN	0.022825
DMPK	HSPB1	S82	NetworKIN	-0.100675
DMPK	FXYD1	S83	NetworKIN	0.163475
DMPK	FXYD1	T79	NetworKIN	-0.644808
DYRK1A	LIN52	S28	PhosphoSitePlus	0.499891
DYRK2	CARHSP1	S30	PhosphoSitePlus	1.44347
DYRK2	CARHSP1	S41	PhosphoSitePlus	-0.328084
DYRK2	DPYSL2	S522	PhosphoSitePlus	0.0462714
DYRK2	DPYSL3	S522	PhosphoSitePlus	0.797792
DYRK2	EIF4EBP1	S65	PhosphoSitePlus	0.405025
DYRK3	AKT1S1	T246	PhosphoSitePlus	0.210525
EEF2K	EEF2K	S366	PhosphoSitePlus	0.189
EEF2K	EEF2K	S445	PhosphoSitePlus	-1.25485
EEF2K	EEF2K	S474	PhosphoSitePlus	1.01296
EEF2K	EEF2K	S500	PhosphoSitePlus	-0.994583
EGFR	MAPK1	Y187	NetworKIN	0.619907
EGFR	MAPK3	Y204	NetworKIN	0.0467583
EGFR	LYN	Y508	NetworKIN	1.20442
EGFR	YES1	Y537	NetworKIN	1.05982
EGFR	PKM	Y148	PhosphoSitePlus	-1.30121
EIF2AK2	MAP3K5	S1033	NetworKIN	0.0168083
EIF2AK2	NPM1	S125	NetworKIN	0.986056
EIF2AK2	MTOR	S1261	NetworKIN	-1.30167
EIF2AK2	MAVS	S152	NetworKIN	0.0976083
EIF2AK2	PRKRA	S167	NetworKIN	-0.0735894
EIF2AK2	PRKRA	S18	NetworKIN	-0.450158
EIF2AK2	EIF2S2	S2	NetworKIN	-0.214308
EIF2AK2	IFIH1	S301	NetworKIN	-0.564692
EIF2AK2	HSP90B1	S306	NetworKIN	2.56001
EIF2AK2	MAP3K7	S389	NetworKIN	1.13386
EIF2AK2	PPP2R5A	S42	NetworKIN	-1.02206
EIF2AK2	MAP3K7	S439	NetworKIN	-0.388358
EIF2AK2	PPP2R5A	S49	NetworKIN	0.660055
EIF2AK2	EIF4EBP1	S65	NetworKIN	0.405025
EIF2AK2	IKBKB	S672	NetworKIN	-1.08117
EIF2AK2	STAT3	S727	NetworKIN	-0.512542
EIF2AK2	HSPA4	S76	NetworKIN	1.32266
EIF2AK2	NCK1	S85	NetworKIN	-0.441658
EIF2AK2	IRF3	T135	NetworKIN	-0.0780083
EIF2AK2	PPP2R5A	S28	PhosphoSitePlus	1.09378
EPHA1	LYN	Y508	NetworKIN	1.20442
EPHA1	FYN	Y531	NetworKIN	1.18457
EPHA1	YES1	Y537	NetworKIN	1.05982
EPHA2	LYN	Y508	NetworKIN	1.20442
EPHA2	FYN	Y531	NetworKIN	1.18457
EPHA2	YES1	Y537	NetworKIN	1.05982
EPHA3	LYN	Y508	NetworKIN	1.20442
EPHA3	FYN	Y531	NetworKIN	1.18457
EPHA3	YES1	Y537	NetworKIN	1.05982
EPHA4	LYN	Y508	NetworKIN	1.20442
EPHA4	FYN	Y531	NetworKIN	1.18457
EPHA4	YES1	Y537	NetworKIN	1.05982
EPHA5	LYN	Y508	NetworKIN	1.20442
EPHA5	FYN	Y531	NetworKIN	1.18457
EPHA5	YES1	Y537	NetworKIN	1.05982
EPHA6	LYN	Y508	NetworKIN	1.20442
EPHA6	FYN	Y531	NetworKIN	1.18457
EPHA6	YES1	Y537	NetworKIN	1.05982
EPHA7	LYN	Y508	NetworKIN	1.20442
EPHA7	FYN	Y531	NetworKIN	1.18457
EPHA7	YES1	Y537	NetworKIN	1.05982
EPHA8	FYN	Y531	NetworKIN	1.18457
EPHB1	PXN	Y118	NetworKIN	0.552661
EPHB1	LYN	Y508	NetworKIN	1.20442
EPHB1	FYN	Y531	NetworKIN	1.18457
EPHB1	YES1	Y537	NetworKIN	1.05982
EPHB2	LYN	Y508	NetworKIN	1.20442
EPHB2	FYN	Y531	NetworKIN	1.18457
EPHB2	YES1	Y537	NetworKIN	1.05982
EPHB3	FYN	Y531	NetworKIN	1.18457
ERBB2	PXN	Y118	NetworKIN	0.552661
ERBB2	MAPK1	Y187	NetworKIN	0.619907
ERBB2	MAPK3	Y204	NetworKIN	0.0467583
ERBB2	JAK2	Y570	NetworKIN	-0.615215
ERBB2	PGK1	Y76	NetworKIN	-0.382101
ERBB3	JAK2	Y570	NetworKIN	-0.615215
FGR	PXN	Y118	NetworKIN	0.552661
FGR	MAPK14	Y182	NetworKIN	-0.102395
FGR	LYN	Y508	NetworKIN	1.20442
FGR	FYN	Y531	NetworKIN	1.18457
FGR	YES1	Y537	NetworKIN	1.05982
FLT1	FYN	Y531	NetworKIN	1.18457
FLT1	YES1	Y537	NetworKIN	1.05982
FYN	FYN	Y531	NetworKIN	1.18457
FYN	PXN	Y118	PhosphoSitePlus	0.552661
FYN	PECAM1	Y713	PhosphoSitePlus	-1.46133
GRK1	PDE4A	S152	NetworKIN	-0.985293
GRK1	MAPK14	S2	NetworKIN	-0.445824
GRK1	ZFP36L1	S92	NetworKIN	-1.16996
GRK1	PRKAR2A	S99	NetworKIN	-0.238292
GRK4	ARRB1	S412	NetworKIN	0.230708
GRK5	CHRM2	S232	NetworKIN	-0.548747
GRK5	CHRM2	S234	NetworKIN	-0.656967
GRK5	ARRB1	S412	NetworKIN	0.230708
GRK5	PRKAR2A	S99	NetworKIN	-0.238292
GRK6	PLEK	S117	NetworKIN	-1.11677
GRK6	SLC9A3R1	S269	NetworKIN	-0.482926
GRK6	SLC9A3R1	S290	NetworKIN	0.674421
GRK6	ARRB1	S412	NetworKIN	0.230708
GRK7	PRKAR2A	S99	NetworKIN	-0.238292
GSK3A	CDKN1B	S10	NetworKIN	-3.03298
GSK3A	APC	S1042	NetworKIN	0.30335
GSK3A	RBL2	S1068	NetworKIN	0.878167
GSK3A	IRS1	S1078	NetworKIN	0.439221
GSK3A	CLASP1	S1091	NetworKIN	0.254375
GSK3A	IRS1	S1101	NetworKIN	0.374958
GSK3A	MAP1B	S1154	NetworKIN	-0.505717
GSK3A	CLASP1	S1223	NetworKIN	-0.178742
GSK3A	MTOR	S1261	NetworKIN	-1.30167
GSK3A	MAP1B	S1265	NetworKIN	1.08443
GSK3A	AKT1	S129	NetworKIN	-0.549945
GSK3A	SGK3	S129	NetworKIN	0.264855
GSK3A	MAP1B	S1298	NetworKIN	1.03736
GSK3A	MAP1B	S1312	NetworKIN	-0.036325
GSK3A	APC	S1360	NetworKIN	0.330602
GSK3A	TSC2	S1387	NetworKIN	-0.525415
GSK3A	MAP1B	S1389	NetworKIN	1.75393
GSK3A	MAP1B	S1400	NetworKIN	-1.36816
GSK3A	TSC2	S1411	NetworKIN	-0.00670833
GSK3A	MAP1B	S1427	NetworKIN	1.34655
GSK3A	MAP1B	S1443	NetworKIN	0.717425
GSK3A	MAP1B	S1501	NetworKIN	1.56248
GSK3A	ARHGEF7	S176	NetworKIN	-0.309075
GSK3A	MAP1B	S1779	NetworKIN	1.04086
GSK3A	CDKN1B	S178	NetworKIN	-1.08586
GSK3A	CTNNB1	S191	NetworKIN	0.403492
GSK3A	MAP1B	S1915	NetworKIN	-0.29425
GSK3A	GSK3A	S2	NetworKIN	0.667466
GSK3A	CLIP1	S200	NetworKIN	-2.73247
GSK3A	MAP1B	S2098	NetworKIN	-0.774823
GSK3A	LMNA	S22	NetworKIN	1.31973
GSK3A	ARHGEF7	S249	NetworKIN	0.452933
GSK3A	APC	S2772	NetworKIN	-0.453829
GSK3A	IRS1	S3	NetworKIN	0.228992
GSK3A	HSF1	S303	NetworKIN	-0.336761
GSK3A	WFS1	S32	NetworKIN	-0.680667
GSK3A	PXN	S322	NetworKIN	-0.035575
GSK3A	HSF1	S326	NetworKIN	-1.12589
GSK3A	IRS1	S348	NetworKIN	-1.26637
GSK3A	LMNA	S390	NetworKIN	0.368558
GSK3A	LMNA	S392	NetworKIN	1.51447
GSK3A	FOXO1	S470	NetworKIN	-1.07915
GSK3A	AKT1	S473	NetworKIN	-0.458005
GSK3A	AKT2	S474	NetworKIN	-1.54169
GSK3A	SLC2A4	S488	NetworKIN	-0.759642
GSK3A	TSC1	S505	NetworKIN	0.039879
GSK3A	DPYSL2	S522	NetworKIN	0.0462714
GSK3A	IRS1	S527	NetworKIN	-0.924281
GSK3A	DNM1L	S529	NetworKIN	0.115304
GSK3A	EIF2B5	S544	NetworKIN	0.962615
GSK3A	CTNNB1	S552	NetworKIN	-2.14241
GSK3A	CLASP1	S559	NetworKIN	-1.56428
GSK3A	TBC1D4	S591	NetworKIN	-0.442242
GSK3A	CLASP1	S598	NetworKIN	0.866892
GSK3A	JUN	S63	NetworKIN	0.143363
GSK3A	GYS1	S645	NetworKIN	-0.40617
GSK3A	GYS1	S653	NetworKIN	0.563225
GSK3A	GYS1	S657	NetworKIN	-0.35027
GSK3A	TBC1D4	S666	NetworKIN	-0.861742
GSK3A	CTNNB1	S675	NetworKIN	0.823069
GSK3A	GYS1	S727	NetworKIN	-0.519858
GSK3A	STAT3	S727	NetworKIN	-0.512542
GSK3A	BAD	S75	NetworKIN	-0.152944
GSK3A	AXIN1	S77	NetworKIN	-0.902676
GSK3A	PXN	S83	NetworKIN	-0.422058
GSK3A	IRF3	T135	NetworKIN	-0.0780083
GSK3A	MAP1B	T1932	NetworKIN	-1.45437
GSK3A	AKT2	T451	NetworKIN	-0.405692
GSK3A	EIF4EBP1	T46	NetworKIN	0.222856
GSK3A	DPYSL2	T509	NetworKIN	-0.209392
GSK3A	DPYSL2	T521	NetworKIN	0.154397
GSK3A	PRKCA	T638	NetworKIN	1.04524
GSK3A	EIF4EBP1	T70	NetworKIN	1.39342
GSK3B	CDKN1B	S10	NetworKIN	-3.03298
GSK3B	APC	S1042	NetworKIN	0.30335
GSK3B	RBL2	S1068	NetworKIN	0.878167
GSK3B	IRS1	S1078	NetworKIN	0.439221
GSK3B	CLASP1	S1091	NetworKIN	0.254375
GSK3B	IRS1	S1101	NetworKIN	0.374958
GSK3B	MAP1B	S1154	NetworKIN	-0.505717
GSK3B	CLASP1	S1223	NetworKIN	-0.178742
GSK3B	MTOR	S1261	NetworKIN	-1.30167
GSK3B	MAP1B	S1265	NetworKIN	1.08443
GSK3B	AKT1	S129	NetworKIN	-0.549945
GSK3B	SGK3	S129	NetworKIN	0.264855
GSK3B	MAP1B	S1298	NetworKIN	1.03736
GSK3B	MAP1B	S1312	NetworKIN	-0.036325
GSK3B	APC	S1360	NetworKIN	0.330602
GSK3B	TSC2	S1387	NetworKIN	-0.525415
GSK3B	MAP1B	S1389	NetworKIN	1.75393
GSK3B	MAP1B	S1400	NetworKIN	-1.36816
GSK3B	TSC2	S1411	NetworKIN	-0.00670833
GSK3B	MAP1B	S1427	NetworKIN	1.34655
GSK3B	MAP1B	S1443	NetworKIN	0.717425
GSK3B	CLIP1	S147	NetworKIN	2.00111
GSK3B	MAP1B	S1501	NetworKIN	1.56248
GSK3B	TPPP	S160	NetworKIN	2.18975
GSK3B	ARHGEF7	S176	NetworKIN	-0.309075
GSK3B	MAP1B	S1779	NetworKIN	1.04086
GSK3B	CDKN1B	S178	NetworKIN	-1.08586
GSK3B	JUP	S182	NetworKIN	0.325492
GSK3B	CTNNB1	S191	NetworKIN	0.403492
GSK3B	MAP1B	S1915	NetworKIN	-0.29425
GSK3B	CLIP1	S200	NetworKIN	-2.73247
GSK3B	MAP1B	S2098	NetworKIN	-0.774823
GSK3B	PPP1R2	S23	NetworKIN	-1.25192
GSK3B	CTNND1	S230	NetworKIN	-0.802828
GSK3B	ARHGEF7	S249	NetworKIN	0.452933
GSK3B	APC	S2772	NetworKIN	-0.453829
GSK3B	IRS1	S3	NetworKIN	0.228992
GSK3B	PXN	S322	NetworKIN	-0.035575
GSK3B	HSF1	S326	NetworKIN	-1.12589
GSK3B	PPP1R3C	S33	NetworKIN	0.547759
GSK3B	IRS1	S348	NetworKIN	-1.26637
GSK3B	CTNND1	S349	NetworKIN	0.227325
GSK3B	PARVA	S4	NetworKIN	0.975411
GSK3B	PPP2R5A	S42	NetworKIN	-1.02206
GSK3B	ACLY	S455	NetworKIN	0.216242
GSK3B	PI4K2A	S47	NetworKIN	0.0665417
GSK3B	FOXO1	S470	NetworKIN	-1.07915
GSK3B	AKT1	S473	NetworKIN	-0.458005
GSK3B	AKT2	S474	NetworKIN	-1.54169
GSK3B	PPP2R5A	S49	NetworKIN	0.660055
GSK3B	TSC1	S505	NetworKIN	0.039879
GSK3B	DPYSL2	S522	NetworKIN	0.0462714
GSK3B	IRS1	S527	NetworKIN	-0.924281
GSK3B	DNM1L	S529	NetworKIN	0.115304
GSK3B	TBC1D4	S591	NetworKIN	-0.442242
GSK3B	CRTC2	S624	NetworKIN	-0.811373
GSK3B	JUN	S63	NetworKIN	0.143363
GSK3B	PCM1	S65	NetworKIN	1.174
GSK3B	GYS1	S657	NetworKIN	-0.35027
GSK3B	TBC1D4	S666	NetworKIN	-0.861742
GSK3B	SYN1	S67	NetworKIN	-2.33635
GSK3B	CTNNB1	S675	NetworKIN	0.823069
GSK3B	LBR	S71	NetworKIN	-0.605912
GSK3B	GYS1	S727	NetworKIN	-0.519858
GSK3B	BAD	S75	NetworKIN	-0.152944
GSK3B	AXIN1	S77	NetworKIN	-0.902676
GSK3B	PXN	S83	NetworKIN	-0.422058
GSK3B	CTNND1	S864	NetworKIN	-1.24896
GSK3B	PPP1R2	S87	NetworKIN	0.756734
GSK3B	PCM1	S93	NetworKIN	0.39512
GSK3B	LBR	S97	NetworKIN	-0.84181
GSK3B	IRF3	T135	NetworKIN	-0.0780083
GSK3B	MAP1B	T1932	NetworKIN	-1.45437
GSK3B	AKT2	T451	NetworKIN	-0.405692
GSK3B	DPYSL2	T521	NetworKIN	0.154397
GSK3B	PRKCA	T638	NetworKIN	1.04524
GSK3B	EIF4EBP1	T70	NetworKIN	1.39342
GSK3B	SMAD3	T8	NetworKIN	-0.412385
GSK3B	FBXO4	S12	PhosphoSitePlus	0.297442
GSK3B	MAPT	S214	PhosphoSitePlus	0.237064
GSK3B	NFKB2	S222	PhosphoSitePlus	-0.809057
GSK3B	HSF1	S303	PhosphoSitePlus	-0.336761
GSK3B	PRKAA1	S486	PhosphoSitePlus	1.25682
GSK3B	CLASP2	S507	PhosphoSitePlus	0.568592
GSK3B	BCLAF1	S531	PhosphoSitePlus	-0.114225
GSK3B	GYS1	S645	PhosphoSitePlus	-0.40617
GSK3B	GYS1	S653	PhosphoSitePlus	0.563225
GSK3B	RPTOR	S722	PhosphoSitePlus	-0.124692
GSK3B	HNRNPD	S83	PhosphoSitePlus	2.35046
GSK3B	RPTOR	S863	PhosphoSitePlus	0.497325
GSK3B	RPTOR	S877	PhosphoSitePlus	-0.933707
GSK3B	CCND2	T280	PhosphoSitePlus	1.00131
GSK3B	EIF4EBP1	T46	PhosphoSitePlus	0.222856
GSK3B	DPYSL2	T509	PhosphoSitePlus	-0.209392
HCK	MAPK14	Y182	NetworKIN	-0.102395
HCK	LYN	Y508	NetworKIN	1.20442
HCK	FYN	Y531	NetworKIN	1.18457
HCK	YES1	Y537	NetworKIN	1.05982
HIPK1	PML	S518	NetworKIN	0.036125
HIPK1	PML	S8	NetworKIN	0.715942
HIPK2	NCOR1	S1111	NetworKIN	0.714239
HIPK2	RANBP2	S1160	NetworKIN	0.115675
HIPK2	AKT1	S129	NetworKIN	-0.549945
HIPK2	SIRT1	S14	NetworKIN	-0.947975
HIPK2	NCOR1	S1472	NetworKIN	0.0173417
HIPK2	MAVS	S152	NetworKIN	0.0976083
HIPK2	ERC1	S17	NetworKIN	-0.464716
HIPK2	TRIM28	S19	NetworKIN	-1.89657
HIPK2	CTNNB1	S191	NetworKIN	0.403492
HIPK2	ETV6	S213	NetworKIN	2.02257
HIPK2	NCOR1	S2184	NetworKIN	-1.33896
HIPK2	MAP2K4	S257	NetworKIN	1.93003
HIPK2	RANBP2	S2668	NetworKIN	-0.549282
HIPK2	LMNA	S277	NetworKIN	-0.596743
HIPK2	MAP4K5	S335	NetworKIN	-0.227908
HIPK2	MAP3K7	S389	NetworKIN	1.13386
HIPK2	MAP4K2	S394	NetworKIN	1.77717
HIPK2	SND1	S426	NetworKIN	0.846658
HIPK2	NUMB	S438	NetworKIN	-0.939126
HIPK2	UBAP2L	S467	NetworKIN	0.255659
HIPK2	AKT1	S473	NetworKIN	-0.458005
HIPK2	SLC2A4	S488	NetworKIN	-0.759642
HIPK2	TRIM28	S489	NetworKIN	-1.49266
HIPK2	TRIM28	S50	NetworKIN	-0.517242
HIPK2	CTNNB1	S552	NetworKIN	-2.14241
HIPK2	HDAC4	S632	NetworKIN	-0.140698
HIPK2	IKBKB	S672	NetworKIN	-1.08117
HIPK2	TNIK	S680	NetworKIN	-0.104894
HIPK2	TNIK	S688	NetworKIN	-0.249416
HIPK2	TNIK	S707	NetworKIN	-0.558592
HIPK2	PPM1J	S76	NetworKIN	-0.304025
HIPK2	ADAM17	S791	NetworKIN	-0.0103003
HIPK2	MAP2K4	S90	NetworKIN	1.46191
HIPK2	MAP3K1	S923	NetworKIN	0.539495
HIPK2	ADAM17	T735	NetworKIN	-1.02988
HIPK2	CDKN1B	S10	PhosphoSitePlus	-3.03298
HIPK2	CREB1	S271	PhosphoSitePlus	0.0907318
HIPK2	PML	S8	PhosphoSitePlus	0.715942
ICK	SMC3	S1067	NetworKIN	-0.206384
ICK	MTOR	S1261	NetworKIN	-1.30167
ICK	CHRM2	S232	NetworKIN	-0.548747
ICK	RPTOR	S722	NetworKIN	-0.124692
ICK	RPTOR	S863	NetworKIN	0.497325
ICK	RPTOR	S877	NetworKIN	-0.933707
ICK	LRBA	S979	NetworKIN	-0.568481
IKBKB	IRS1	S1078	NetworKIN	0.439221
IKBKB	SNAP23	S110	NetworKIN	-0.011725
IKBKB	IRS1	S1100	NetworKIN	-1.51763
IKBKB	IRS2	S1100	NetworKIN	0.973322
IKBKB	IRS1	S1101	NetworKIN	0.374958
IKBKB	TSC2	S1132	NetworKIN	-0.303495
IKBKB	AKT1	S124	NetworKIN	0.452125
IKBKB	AKT1	S129	NetworKIN	-0.549945
IKBKB	CDC37	S13	NetworKIN	2.0563
IKBKB	TSC2	S1364	NetworKIN	-1.14684
IKBKB	TSC2	S1387	NetworKIN	-0.525415
IKBKB	MAP3K8	S141	NetworKIN	0.930873
IKBKB	TSC2	S1411	NetworKIN	-0.00670833
IKBKB	TSC2	S1420	NetworKIN	1.42496
IKBKB	FLNA	S1459	NetworKIN	-0.773237
IKBKB	HSPB1	S15	NetworKIN	0.910292
IKBKB	MAVS	S152	NetworKIN	0.0976083
IKBKB	ERC1	S17	NetworKIN	-0.464716
IKBKB	TSC2	S1798	NetworKIN	0.429392
IKBKB	CTNNB1	S191	NetworKIN	0.403492
IKBKB	FADD	S194	NetworKIN	0.234584
IKBKB	SNAP23	S20	NetworKIN	1.28965
IKBKB	ERC1	S21	NetworKIN	-0.34085
IKBKB	NCOA3	S214	NetworKIN	0.708674
IKBKB	FLNA	S2152	NetworKIN	0.672739
IKBKB	NFKB2	S222	NetworKIN	-0.809057
IKBKB	SQSTM1	S24	NetworKIN	-2.01955
IKBKB	DOK1	S269	NetworKIN	0.96913
IKBKB	FAF1	S270	NetworKIN	-0.960702
IKBKB	SQSTM1	S272	NetworKIN	0.524892
IKBKB	IRS1	S3	NetworKIN	0.228992
IKBKB	PRKCE	S329	NetworKIN	-1.22041
IKBKB	IRS1	S330	NetworKIN	-0.988895
IKBKB	SQSTM1	S332	NetworKIN	1.88345
IKBKB	PRKCE	S337	NetworKIN	0.252349
IKBKB	IRS1	S348	NetworKIN	-1.26637
IKBKB	PRKCE	S368	NetworKIN	-0.682004
IKBKB	MAP3K7	S389	NetworKIN	1.13386
IKBKB	MAP3K7	S439	NetworKIN	-0.388358
IKBKB	AKT1	S473	NetworKIN	-0.458005
IKBKB	AKT2	S474	NetworKIN	-1.54169
IKBKB	TSC1	S505	NetworKIN	0.039879
IKBKB	IRS1	S527	NetworKIN	-0.924281
IKBKB	CTNNB1	S552	NetworKIN	-2.14241
IKBKB	IRS2	S560	NetworKIN	1.69568
IKBKB	JUN	S63	NetworKIN	0.143363
IKBKB	IKBKB	S672	NetworKIN	-1.08117
IKBKB	CTNNB1	S675	NetworKIN	0.823069
IKBKB	PRKCQ	S676	NetworKIN	-1.74205
IKBKB	STAT3	S727	NetworKIN	-0.512542
IKBKB	PRKCE	S729	NetworKIN	0.563937
IKBKB	HSPB1	S82	NetworKIN	-0.100675
IKBKB	MAP3K1	S923	NetworKIN	0.539495
IKBKB	TSC2	S939	NetworKIN	2.12147
IKBKB	TSC2	S981	NetworKIN	-0.225308
IKBKE	GSK3A	S21	PhosphoSitePlus	-0.507842
IKBKE	AKT1	S473	PhosphoSitePlus	-0.458005
ILK	AKT1	S473	PhosphoSitePlus	-0.458005
INSR	MAPK1	Y187	NetworKIN	0.619907
INSR	MAPK3	Y204	NetworKIN	0.0467583
INSR	JAK2	Y570	NetworKIN	-0.615215
IRAK1	STAT3	S727	PhosphoSitePlus	-0.512542
ITK	LYN	Y508	NetworKIN	1.20442
ITK	FYN	Y531	NetworKIN	1.18457
ITK	YES1	Y537	NetworKIN	1.05982
JAK2	JAK2	S523	PhosphoSitePlus	-1.48521
JAK2	MAPK1	Y187	PhosphoSitePlus	0.619907
JAK2	MAPK3	Y204	PhosphoSitePlus	0.0467583
JAK2	JAK2	Y570	PhosphoSitePlus	-0.615215
KDR	PXN	Y118	NetworKIN	0.552661
LATS1	YAP1	S109	PhosphoSitePlus	0.440792
LATS1	YAP1	S127	PhosphoSitePlus	-0.010325
LATS1	YAP1	S164	PhosphoSitePlus	-0.0431519
LATS1	RAF1	S259	PhosphoSitePlus	0.107574
LATS1	YAP1	S61	PhosphoSitePlus	-0.572783
LATS2	YAP1	S127	PhosphoSitePlus	-0.010325
LCK	MAPK1	Y187	NetworKIN	0.619907
LCK	MAPK3	Y204	NetworKIN	0.0467583
LCK	PECAM1	Y713	PhosphoSitePlus	-1.46133
LIMK1	CFL1	S3	PhosphoSitePlus	-0.487392
LIMK1	DSTN	S3	PhosphoSitePlus	-0.232525
LIMK2	CFL1	S3	PhosphoSitePlus	-0.487392
LIMK2	DSTN	S3	PhosphoSitePlus	-0.232525
LMTK2	PYGB	S15	PhosphoSitePlus	0.874497
LRRK2	AKT1	S473	PhosphoSitePlus	-0.458005
LYN	LYN	Y508	NetworKIN	1.20442
LYN	SLC4A1	Y8	PhosphoSitePlus	2.23204
MAK	VIM	S144	NetworKIN	0.782683
MAK	VIM	S325	NetworKIN	1.56708
MAK	VIM	S39	NetworKIN	-0.309171
MAK	VIM	S419	NetworKIN	0.248492
MAK	VIM	S56	NetworKIN	-0.639359
MAK	VIM	S73	NetworKIN	1.06491
MAP2K1	SOS1	S1134	NetworKIN	-0.977974
MAP2K1	SOS1	S1167	NetworKIN	-0.213623
MAP2K1	MTOR	S1261	NetworKIN	-1.30167
MAP2K1	MAP3K8	S141	NetworKIN	0.930873
MAP2K1	PAK2	S141	NetworKIN	-0.0983083
MAP2K1	BRAF	S151	NetworKIN	0.516081
MAP2K1	ARHGEF7	S153	NetworKIN	1.26774
MAP2K1	ARHGEF7	S176	NetworKIN	-0.309075
MAP2K1	PAK2	S197	NetworKIN	-0.271958
MAP2K1	MAPK14	S2	NetworKIN	-0.445824
MAP2K1	PAK2	S2	NetworKIN	1.00789
MAP2K1	YWHAZ	S207	NetworKIN	1.57422
MAP2K1	MAP2K4	S257	NetworKIN	1.93003
MAP2K1	RAF1	S259	NetworKIN	0.107574
MAP2K1	RAF1	S296	NetworKIN	-0.307438
MAP2K1	RAF1	S301	NetworKIN	0.0899813
MAP2K1	MAPK8IP3	S364	NetworKIN	-2.00309
MAP2K1	MAP2K4	S394	NetworKIN	0.0671917
MAP2K1	GAB2	S405	NetworKIN	0.411683
MAP2K1	ARRB1	S412	NetworKIN	0.230708
MAP2K1	BRAF	S419	NetworKIN	0.904897
MAP2K1	RAF1	S43	NetworKIN	0.764442
MAP2K1	PLA2G4A	S437	NetworKIN	1.37064
MAP2K1	BRAF	S446	NetworKIN	2.14159
MAP2K1	PEBP1	S52	NetworKIN	0.284791
MAP2K1	GAB2	S543	NetworKIN	-0.936208
MAP2K1	ARAF	S582	NetworKIN	0.508609
MAP2K1	JUN	S63	NetworKIN	0.143363
MAP2K1	STAT3	S727	NetworKIN	-0.512542
MAP2K1	BRAF	S729	NetworKIN	0.735175
MAP2K1	MAP2K4	S80	NetworKIN	0.494308
MAP2K1	PXN	S83	NetworKIN	-0.422058
MAP2K1	MAP3K1	S923	NetworKIN	0.539495
MAP2K1	PAK2	T169	NetworKIN	-0.736281
MAP2K1	EIF4EBP1	T46	NetworKIN	0.222856
MAP2K1	EGFR	T693	NetworKIN	-1.35303
MAP2K1	EIF4EBP1	T70	NetworKIN	1.39342
MAP2K1	MAPK14	Y182	NetworKIN	-0.102395
MAP2K1	HSF1	S326	PhosphoSitePlus	-1.12589
MAP2K1	MAPK1	T185	PhosphoSitePlus	-0.542392
MAP2K1	MAPK3	T202	PhosphoSitePlus	-0.567544
MAP2K1	MAPK1	Y187	PhosphoSitePlus	0.619907
MAP2K1	MAPK3	Y204	PhosphoSitePlus	0.0467583
MAP2K2	SOS1	S1134	NetworKIN	-0.977974
MAP2K2	SOS1	S1167	NetworKIN	-0.213623
MAP2K2	MAP3K8	S141	NetworKIN	0.930873
MAP2K2	BRAF	S151	NetworKIN	0.516081
MAP2K2	MAP2K2	S23	NetworKIN	-0.233958
MAP2K2	RAF1	S259	NetworKIN	0.107574
MAP2K2	RAF1	S296	NetworKIN	-0.307438
MAP2K2	RAF1	S301	NetworKIN	0.0899813
MAP2K2	BRAF	S419	NetworKIN	0.904897
MAP2K2	RAF1	S43	NetworKIN	0.764442
MAP2K2	BRAF	S446	NetworKIN	2.14159
MAP2K2	CTNNB1	S552	NetworKIN	-2.14241
MAP2K2	JUN	S63	NetworKIN	0.143363
MAP2K2	CTNNB1	S675	NetworKIN	0.823069
MAP2K2	BRAF	S729	NetworKIN	0.735175
MAP2K2	MAP3K1	S923	NetworKIN	0.539495
MAP2K2	MAPK1	T185	NetworKIN	-0.542392
MAP2K2	MAP2K2	T394	NetworKIN	0.819125
MAP2K2	MAPK1	Y187	NetworKIN	0.619907
MAP2K2	MAPK3	T202	PhosphoSitePlus	-0.567544
MAP2K2	MAPK3	Y204	PhosphoSitePlus	0.0467583
MAP2K3	HSPB1	S15	NetworKIN	0.910292
MAP2K3	MAPK14	S2	NetworKIN	-0.445824
MAP2K3	BRAF	S446	NetworKIN	2.14159
MAP2K3	JUN	S63	NetworKIN	0.143363
MAP2K3	MAP3K1	S923	NetworKIN	0.539495
MAP2K3	MAPK3	T202	NetworKIN	-0.567544
MAP2K3	MAPK3	Y204	NetworKIN	0.0467583
MAP2K3	MAPK14	Y182	PhosphoSitePlus	-0.102395
MAP2K4	AKT1	S124	NetworKIN	0.452125
MAP2K4	AKT1	S129	NetworKIN	-0.549945
MAP2K4	GLYR1	S130	NetworKIN	-0.13909
MAP2K4	MAP3K8	S141	NetworKIN	0.930873
MAP2K4	PAK2	S141	NetworKIN	-0.0983083
MAP2K4	HSPB1	S15	NetworKIN	0.910292
MAP2K4	PAK2	S197	NetworKIN	-0.271958
MAP2K4	MAPK14	S2	NetworKIN	-0.445824
MAP2K4	PAK2	S2	NetworKIN	1.00789
MAP2K4	FLNA	S2152	NetworKIN	0.672739
MAP2K4	FLNC	S2233	NetworKIN	0.679242
MAP2K4	MAP4K2	S328	NetworKIN	-0.22556
MAP2K4	MAPK8IP3	S364	NetworKIN	-2.00309
MAP2K4	MAPK8IP3	S365	NetworKIN	-0.541512
MAP2K4	MAP3K7	S389	NetworKIN	1.13386
MAP2K4	MAP2K4	S394	NetworKIN	0.0671917
MAP2K4	MAP4K2	S394	NetworKIN	1.77717
MAP2K4	ARRB1	S412	NetworKIN	0.230708
MAP2K4	AKT1	S473	NetworKIN	-0.458005
MAP2K4	MAPK8IP3	S585	NetworKIN	0.202192
MAP2K4	SPAG9	S594	NetworKIN	-0.0379923
MAP2K4	JUN	S63	NetworKIN	0.143363
MAP2K4	SPAG9	S733	NetworKIN	0.665375
MAP2K4	MAP2K4	S80	NetworKIN	0.494308
MAP2K4	MAP2K4	S90	NetworKIN	1.46191
MAP2K4	MAP3K1	S923	NetworKIN	0.539495
MAP2K4	PAK2	T169	NetworKIN	-0.736281
MAP2K4	SPAG9	T217	NetworKIN	0.226592
MAP2K4	SPAG9	T292	NetworKIN	-0.128029
MAP2K4	MAP4K2	T326	NetworKIN	-0.767363
MAP2K4	AKT2	T451	NetworKIN	-0.405692
MAP2K4	MAP2K4	S257	PhosphoSitePlus	1.93003
MAP2K4	MAPK14	Y182	PhosphoSitePlus	-0.102395
MAP2K5	MEIS1	S196	NetworKIN	-0.866638
MAP2K5	MAP3K2	S239	NetworKIN	0.898987
MAP2K5	SQSTM1	S332	NetworKIN	1.88345
MAP2K5	ENO1	S419	NetworKIN	1.13211
MAP2K5	JUN	S63	NetworKIN	0.143363
MAP2K6	MAP3K5	S1033	NetworKIN	0.0168083
MAP2K6	GLYR1	S130	NetworKIN	-0.13909
MAP2K6	HSPB1	S15	NetworKIN	0.910292
MAP2K6	MAPK14	S2	NetworKIN	-0.445824
MAP2K6	SPAG9	S203	NetworKIN	-0.805683
MAP2K6	MAP3K7	S389	NetworKIN	1.13386
MAP2K6	MAP3K7	S439	NetworKIN	-0.388358
MAP2K6	BRAF	S446	NetworKIN	2.14159
MAP2K6	CTNNB1	S552	NetworKIN	-2.14241
MAP2K6	SPAG9	S594	NetworKIN	-0.0379923
MAP2K6	JUN	S63	NetworKIN	0.143363
MAP2K6	CTNNA1	S641	NetworKIN	3.38973
MAP2K6	CTNNB1	S675	NetworKIN	0.823069
MAP2K6	SPAG9	S730	NetworKIN	1.01046
MAP2K6	SPAG9	S733	NetworKIN	0.665375
MAP2K6	MAP3K1	S923	NetworKIN	0.539495
MAP2K6	SPAG9	T217	NetworKIN	0.226592
MAP2K6	SPAG9	T226	NetworKIN	0.409154
MAP2K6	SPAG9	T292	NetworKIN	-0.128029
MAP2K6	MAPK14	Y182	PhosphoSitePlus	-0.102395
MAP2K7	PAK2	S141	NetworKIN	-0.0983083
MAP2K7	PAK2	S197	NetworKIN	-0.271958
MAP2K7	MAPK14	S2	NetworKIN	-0.445824
MAP2K7	PAK2	S2	NetworKIN	1.00789
MAP2K7	FYN	S21	NetworKIN	-0.453346
MAP2K7	MAP2K4	S257	NetworKIN	1.93003
MAP2K7	MAPK8IP3	S364	NetworKIN	-2.00309
MAP2K7	MAP3K7	S389	NetworKIN	1.13386
MAP2K7	MAP2K4	S394	NetworKIN	0.0671917
MAP2K7	JUN	S63	NetworKIN	0.143363
MAP2K7	MAP2K4	S80	NetworKIN	0.494308
MAP2K7	MAP2K4	S90	NetworKIN	1.46191
MAP2K7	MAP3K1	S923	NetworKIN	0.539495
MAP2K7	PAK2	T169	NetworKIN	-0.736281
MAP2K7	MAPK14	Y182	NetworKIN	-0.102395
MAP2K7	FADD	S194	PhosphoSitePlus	0.234584
MAP3K1	FADD	S194	PhosphoSitePlus	0.234584
MAP3K11	MAP2K4	S257	PhosphoSitePlus	1.93003
MAP3K2	CTNNB1	S675	PhosphoSitePlus	0.823069
MAP3K5	MAPK14	Y182	PhosphoSitePlus	-0.102395
MAP3K6	MAPK14	Y182	PhosphoSitePlus	-0.102395
MAP3K7	HDAC7	S155	PhosphoSitePlus	2.12763
MAP3K7	HDAC4	S246	PhosphoSitePlus	0.343442
MAP3K7	KSR1	S406	PhosphoSitePlus	-0.345318
MAP3K8	EIF4G1	S1147	PhosphoSitePlus	1.15084
MAP3K8	EIF4EBP1	T70	PhosphoSitePlus	1.39342
MAP4K4	G3BP2	T227	NetworKIN	-0.333675
MAP4K4	TBC1D4	T642	NetworKIN	0.0871487
MAP4K5	GSK3B	S9	PhosphoSitePlus	-1.09624
MAPK1	IRS1	S1078	NetworKIN	0.439221
MAPK1	ADD2	S11	NetworKIN	-0.0900127
MAPK1	IRS2	S1100	NetworKIN	0.973322
MAPK1	ATF2	S112	NetworKIN	-0.742269
MAPK1	MARCKS	S118	NetworKIN	-0.156168
MAPK1	BAD	S134	NetworKIN	0.89311
MAPK1	PARVA	S14	NetworKIN	-0.217931
MAPK1	MAP1B	S1400	NetworKIN	-1.36816
MAPK1	TSC2	S1411	NetworKIN	-0.00670833
MAPK1	MARCKS	S145	NetworKIN	0.329708
MAPK1	BRAF	S151	NetworKIN	0.516081
MAPK1	NAB2	S171	NetworKIN	1.02525
MAPK1	YBX1	S176	NetworKIN	1.03026
MAPK1	PARVA	S19	NetworKIN	0.853608
MAPK1	HNRNPD	S190	NetworKIN	-1.36319
MAPK1	FADD	S194	NetworKIN	0.234584
MAPK1	TGFB1I1	S194	NetworKIN	0.431933
MAPK1	TPR	S2073	NetworKIN	0.589158
MAPK1	ETV6	S213	NetworKIN	2.02257
MAPK1	NCOR1	S2151	NetworKIN	-1.3346
MAPK1	TPR	S2155	NetworKIN	-1.38542
MAPK1	LMNA	S22	NetworKIN	1.31973
MAPK1	SRF	S224	NetworKIN	-0.403475
MAPK1	EPS15L1	S229	NetworKIN	-0.721675
MAPK1	MAP2K2	S23	NetworKIN	-0.233958
MAPK1	ARHGEF7	S249	NetworKIN	0.452933
MAPK1	MEF2D	S251	NetworKIN	-0.875933
MAPK1	EPS15L1	S255	NetworKIN	-0.725175
MAPK1	ARAF	S257	NetworKIN	0.354458
MAPK1	MARCKS	S27	NetworKIN	0.953519
MAPK1	RAF1	S296	NetworKIN	-0.307438
MAPK1	IRS1	S3	NetworKIN	0.228992
MAPK1	RAF1	S301	NetworKIN	0.0899813
MAPK1	HSF1	S303	NetworKIN	-0.336761
MAPK1	PXN	S322	NetworKIN	-0.035575
MAPK1	HSF1	S326	NetworKIN	-1.12589
MAPK1	PRKCE	S329	NetworKIN	-1.22041
MAPK1	PTPN12	S332	NetworKIN	0.945621
MAPK1	RPS6KA4	S343	NetworKIN	-0.00836551
MAPK1	RPS6KA4	S347	NetworKIN	0.933221
MAPK1	IRS1	S348	NetworKIN	-1.26637
MAPK1	RANBP10	S365	NetworKIN	0.986024
MAPK1	RPS6KA3	S369	NetworKIN	0.961417
MAPK1	RB1	S37	NetworKIN	0.131607
MAPK1	BAG3	S377	NetworKIN	-0.226264
MAPK1	MEF2C	S396	NetworKIN	-0.121125
MAPK1	BRAF	S419	NetworKIN	0.904897
MAPK1	RANGAP1	S428	NetworKIN	0.563108
MAPK1	MEF2D	S444	NetworKIN	0.602175
MAPK1	SRRM1	S450	NetworKIN	0.764758
MAPK1	TSC1	S505	NetworKIN	0.039879
MAPK1	ARHGEF7	S518	NetworKIN	-0.0225083
MAPK1	SORBS3	S530	NetworKIN	1.58302
MAPK1	ADCY6	S54	NetworKIN	-0.404342
MAPK1	GAB2	S543	NetworKIN	-0.936208
MAPK1	MAPK8IP3	S585	NetworKIN	0.202192
MAPK1	SRRM1	S616	NetworKIN	0.218258
MAPK1	JUN	S63	NetworKIN	0.143363
MAPK1	PTPN12	S673	NetworKIN	0.52695
MAPK1	ZEB1	S704	NetworKIN	0.395702
MAPK1	RPS6KA3	S715	NetworKIN	0.595942
MAPK1	STAT3	S727	NetworKIN	-0.512542
MAPK1	RPS6KA4	S745	NetworKIN	-2.06627
MAPK1	AXIN1	S77	NetworKIN	-0.902676
MAPK1	PRKAR1A	S83	NetworKIN	-0.100292
MAPK1	ASAP1	S843	NetworKIN	-1.22564
MAPK1	RPTOR	S877	NetworKIN	-0.933707
MAPK1	NCOR2	S939	NetworKIN	-0.65407
MAPK1	BAD	S99	NetworKIN	-0.842993
MAPK1	MARCKS	T150	NetworKIN	0.167054
MAPK1	MAPK1	T185	NetworKIN	-0.542392
MAPK1	MAPK3	T202	NetworKIN	-0.567544
MAPK1	SPAG9	T217	NetworKIN	0.226592
MAPK1	G3BP2	T227	NetworKIN	-0.333675
MAPK1	RPS6KA3	T365	NetworKIN	-0.593377
MAPK1	MAP2K2	T394	NetworKIN	0.819125
MAPK1	RIPK2	T412	NetworKIN	-1.81797
MAPK1	PRKCA	T638	NetworKIN	1.04524
MAPK1	SMAD2	T8	NetworKIN	-0.249975
MAPK1	SMAD3	T8	NetworKIN	-0.412385
MAPK1	CDKN1B	S10	PhosphoSitePlus	-3.03298
MAPK1	SOS1	S1167	PhosphoSitePlus	-0.213623
MAPK1	GRB10	S150	PhosphoSitePlus	0.746032
MAPK1	TPPP	S160	PhosphoSitePlus	2.18975
MAPK1	MYLK	S1779	PhosphoSitePlus	0.211342
MAPK1	CDKN1B	S178	PhosphoSitePlus	-1.08586
MAPK1	TPPP	S18	PhosphoSitePlus	-0.352194
MAPK1	ABI1	S183	PhosphoSitePlus	0.670237
MAPK1	RRAS2	S186	PhosphoSitePlus	0.179558
MAPK1	PGK1	S203	PhosphoSitePlus	-0.395275
MAPK1	MCRIP1	S21	PhosphoSitePlus	1.36271
MAPK1	RBM17	S222	PhosphoSitePlus	2.14033
MAPK1	ABI1	S225	PhosphoSitePlus	-0.75784
MAPK1	HNRNPK	S284	PhosphoSitePlus	0.484942
MAPK1	PKM	S37	PhosphoSitePlus	2.1502
MAPK1	ARRB1	S412	PhosphoSitePlus	0.230708
MAPK1	CTTN	S418	PhosphoSitePlus	1.34465
MAPK1	GRB10	S476	PhosphoSitePlus	0.638686
MAPK1	STIM1	S575	PhosphoSitePlus	-0.0668083
MAPK1	MTMR2	S58	PhosphoSitePlus	-0.295493
MAPK1	DNM1L	S616	PhosphoSitePlus	-0.888925
MAPK1	TH	S62	PhosphoSitePlus	0.448775
MAPK1	EIF4EBP1	S65	PhosphoSitePlus	0.405025
MAPK1	SLC9A1	S693	PhosphoSitePlus	-0.446292
MAPK1	BAD	S75	PhosphoSitePlus	-0.152944
MAPK1	STAT5A	S780	PhosphoSitePlus	-1.39057
MAPK1	SLC9A1	S785	PhosphoSitePlus	-0.621042
MAPK1	PXN	S83	PhosphoSitePlus	-0.422058
MAPK1	RPTOR	S863	PhosphoSitePlus	0.497325
MAPK1	EIF4EBP1	T46	PhosphoSitePlus	0.222856
MAPK1	EGFR	T693	PhosphoSitePlus	-1.35303
MAPK1	EIF4EBP1	T70	PhosphoSitePlus	1.39342
MAPK1	ADAM17	T735	PhosphoSitePlus	-1.02988
MAPK10	IRS1	S1078	NetworKIN	0.439221
MAPK10	IRS2	S1100	NetworKIN	0.973322
MAPK10	ATF2	S112	NetworKIN	-0.742269
MAPK10	IRS1	S3	NetworKIN	0.228992
MAPK10	MAPK8IP3	S365	NetworKIN	-0.541512
MAPK10	MAP3K7	S389	NetworKIN	1.13386
MAPK10	MAP2K4	S394	NetworKIN	0.0671917
MAPK10	ARRB1	S412	NetworKIN	0.230708
MAPK10	IRS1	S527	NetworKIN	-0.924281
MAPK10	MAPK8IP3	S585	NetworKIN	0.202192
MAPK10	JUN	S63	NetworKIN	0.143363
MAPK10	MAP2K4	S90	NetworKIN	1.46191
MAPK10	SPAG9	T217	NetworKIN	0.226592
MAPK10	SPAG9	T226	NetworKIN	0.409154
MAPK10	SPAG9	T292	NetworKIN	-0.128029
MAPK11	ATF2	S112	NetworKIN	-0.742269
MAPK11	TSC2	S1411	NetworKIN	-0.00670833
MAPK11	CTNNB1	S191	NetworKIN	0.403492
MAPK11	MEF2C	S222	NetworKIN	0.278492
MAPK11	SRF	S224	NetworKIN	-0.403475
MAPK11	RPS6KA4	S343	NetworKIN	-0.00836551
MAPK11	RPS6KA4	S347	NetworKIN	0.933221
MAPK11	MEF2C	S396	NetworKIN	-0.121125
MAPK11	PML	S505	NetworKIN	-1.49503
MAPK11	TAF12	S51	NetworKIN	-0.0191615
MAPK11	PML	S518	NetworKIN	0.036125
MAPK11	TH	S62	NetworKIN	0.448775
MAPK11	JUN	S63	NetworKIN	0.143363
MAPK11	SLC9A1	S693	NetworKIN	-0.446292
MAPK11	EEF2K	S74	NetworKIN	0.368439
MAPK11	RPS6KA4	S745	NetworKIN	-2.06627
MAPK11	SLC9A1	S785	NetworKIN	-0.621042
MAPK11	PML	S8	NetworKIN	0.715942
MAPK11	SPAG9	T217	NetworKIN	0.226592
MAPK11	SPAG9	T226	NetworKIN	0.409154
MAPK11	RIPK2	T412	NetworKIN	-1.81797
MAPK11	NR3C1	S226	PhosphoSitePlus	0.825525
MAPK11	GYS1	S645	PhosphoSitePlus	-0.40617
MAPK11	GYS1	S653	PhosphoSitePlus	0.563225
MAPK11	GYS1	S727	PhosphoSitePlus	-0.519858
MAPK11	RPTOR	S863	PhosphoSitePlus	0.497325
MAPK12	RCSD1	S108	NetworKIN	-0.860308
MAPK12	ATF2	S112	NetworKIN	-0.742269
MAPK12	SNTA1	S189	NetworKIN	0.533525
MAPK12	CTNNB1	S191	NetworKIN	0.403492
MAPK12	SNTA1	S201	NetworKIN	1.3154
MAPK12	RCSD1	S216	NetworKIN	-0.411392
MAPK12	SNTB1	S219	NetworKIN	0.747451
MAPK12	MEF2C	S222	NetworKIN	0.278492
MAPK12	RPS6KA4	S343	NetworKIN	-0.00836551
MAPK12	RPS6KA4	S347	NetworKIN	0.933221
MAPK12	SNTB1	S389	NetworKIN	0.602991
MAPK12	MAP2K4	S394	NetworKIN	0.0671917
MAPK12	MEF2C	S396	NetworKIN	-0.121125
MAPK12	JUN	S63	NetworKIN	0.143363
MAPK12	MTMR1	S653	NetworKIN	0.385075
MAPK12	EEF2K	S74	NetworKIN	0.368439
MAPK12	RPS6KA4	S745	NetworKIN	-2.06627
MAPK12	SNTB1	S87	NetworKIN	0.898042
MAPK12	MAP2K4	S90	NetworKIN	1.46191
MAPK12	SPAG9	T217	NetworKIN	0.226592
MAPK12	SPAG9	T226	NetworKIN	0.409154
MAPK12	RIPK2	T412	NetworKIN	-1.81797
MAPK13	RCSD1	S108	NetworKIN	-0.860308
MAPK13	ATF2	S112	NetworKIN	-0.742269
MAPK13	CD2BP2	S195	NetworKIN	0.999992
MAPK13	RCSD1	S216	NetworKIN	-0.411392
MAPK13	MEF2C	S222	NetworKIN	0.278492
MAPK13	RPS6KA4	S343	NetworKIN	-0.00836551
MAPK13	RPS6KA4	S347	NetworKIN	0.933221
MAPK13	MEF2C	S396	NetworKIN	-0.121125
MAPK13	JUN	S63	NetworKIN	0.143363
MAPK13	EIF4EBP1	S65	NetworKIN	0.405025
MAPK13	EEF2K	S74	NetworKIN	0.368439
MAPK13	RPS6KA4	S745	NetworKIN	-2.06627
MAPK13	RIPK2	T412	NetworKIN	-1.81797
MAPK13	EIF4EBP1	T46	NetworKIN	0.222856
MAPK13	EIF4EBP1	T70	NetworKIN	1.39342
MAPK13	STMN1	S25	PhosphoSitePlus	-0.376292
MAPK13	SQSTM1	S272	PhosphoSitePlus	0.524892
MAPK13	STMN1	S38	PhosphoSitePlus	-0.890253
MAPK13	SQSTM1	T269	PhosphoSitePlus	0.851541
MAPK14	ATF2	S112	NetworKIN	-0.742269
MAPK14	NCOA3	S214	NetworKIN	0.708674
MAPK14	MEF2C	S222	NetworKIN	0.278492
MAPK14	RPS6KA4	S343	NetworKIN	-0.00836551
MAPK14	RPS6KA4	S347	NetworKIN	0.933221
MAPK14	MAP2K4	S394	NetworKIN	0.0671917
MAPK14	MEF2C	S396	NetworKIN	-0.121125
MAPK14	JUN	S63	NetworKIN	0.143363
MAPK14	SLC9A1	S693	NetworKIN	-0.446292
MAPK14	RPS6KA4	S745	NetworKIN	-2.06627
MAPK14	SLC9A1	S785	NetworKIN	-0.621042
MAPK14	MAP2K4	S90	NetworKIN	1.46191
MAPK14	SPAG9	T217	NetworKIN	0.226592
MAPK14	SPAG9	T226	NetworKIN	0.409154
MAPK14	SPAG9	T292	NetworKIN	-0.128029
MAPK14	SMAD3	T8	NetworKIN	-0.412385
MAPK14	NR3C1	S226	PhosphoSitePlus	0.825525
MAPK14	MEF2A	S408	PhosphoSitePlus	0.0864583
MAPK14	CRYAB	S59	PhosphoSitePlus	0.022825
MAPK14	FOXO3	S7	PhosphoSitePlus	0.50847
MAPK14	STAT3	S727	PhosphoSitePlus	-0.512542
MAPK14	KCNB1	S805	PhosphoSitePlus	-0.0590757
MAPK14	CCND2	T280	PhosphoSitePlus	1.00131
MAPK14	EGFR	T693	PhosphoSitePlus	-1.35303
MAPK14	ADAM17	T735	PhosphoSitePlus	-1.02988
MAPK15	JUN	S63	PhosphoSitePlus	0.143363
MAPK3	ASAP1	S1027	NetworKIN	0.195775
MAPK3	MAP3K5	S1033	NetworKIN	0.0168083
MAPK3	PAK4	S104	NetworKIN	1.10404
MAPK3	APC	S1042	NetworKIN	0.30335
MAPK3	IRS1	S1078	NetworKIN	0.439221
MAPK3	IRS2	S1100	NetworKIN	0.973322
MAPK3	ATF2	S112	NetworKIN	-0.742269
MAPK3	SOS1	S1167	NetworKIN	-0.213623
MAPK3	MARCKS	S118	NetworKIN	-0.156168
MAPK3	MAP1B	S1265	NetworKIN	1.08443
MAPK3	BAD	S134	NetworKIN	0.89311
MAPK3	PPP1R14A	S136	NetworKIN	-0.529989
MAPK3	APC	S1360	NetworKIN	0.330602
MAPK3	PARVA	S14	NetworKIN	-0.217931
MAPK3	MAP1B	S1400	NetworKIN	-1.36816
MAPK3	TSC2	S1411	NetworKIN	-0.00670833
MAPK3	NCOR1	S1472	NetworKIN	0.0173417
MAPK3	GRB10	S150	NetworKIN	0.746032
MAPK3	BRAF	S151	NetworKIN	0.516081
MAPK3	CHD4	S1535	NetworKIN	0.982181
MAPK3	TJP1	S1617	NetworKIN	-1.6283
MAPK3	NAB2	S171	NetworKIN	1.02525
MAPK3	CDKN1B	S178	NetworKIN	-1.08586
[truncated: 1,863 more rows]

## Sheet: SHAM Tr vs SHAM Vh substrates
Kinase Gene Name	Substrate Gene Name	Substrate Phosphorylated Residue	Source	log2 FC (SHAM Tr vs SHAM Vh)
ABL1	MAPK14	Y182	NetworKIN	-1.22994
ABL1	LYN	Y508	NetworKIN	0.54132
ABL1	FYN	Y531	NetworKIN	0.708624
ABL1	STAT5A	Y694	NetworKIN	-1.12842
ABL1	PXN	Y118	PhosphoSitePlus	-0.804163
ACTR2	RALBP1	S116	NetworKIN	0.141417
ACTR2	RALBP1	S29	NetworKIN	0.165592
ACTR2	NCOA3	S857	NetworKIN	0.654264
ACVR2B	SNX2	S117	NetworKIN	-0.014133
ACVR2B	SNX2	S119	NetworKIN	-0.937609
ACVR2B	SNX2	S185	NetworKIN	0.369244
ACVR2B	SNX1	S188	NetworKIN	-1.39234
ACVR2B	GJA1	S296	NetworKIN	0.406167
ACVR2B	GJA1	S297	NetworKIN	1.90359
ACVR2B	GJA1	S306	NetworKIN	-0.111717
ACVR2B	GJA1	S314	NetworKIN	0.02185
ACVR2B	GJA1	S328	NetworKIN	-0.811625
ACVR2B	GJA1	S364	NetworKIN	0.725983
ACVR2B	GJA1	S365	NetworKIN	-0.129259
ACVR2B	GJA1	S373	NetworKIN	1.13605
ACVR2B	NCOA3	S857	NetworKIN	0.654264
ADRBK1	NOS3	S1177	NetworKIN	-0.491022
ADRBK1	NOS3	S1179	NetworKIN	-0.1762
ADRBK1	MTOR	S1261	NetworKIN	-1.43177
ADRBK1	ARHGEF7	S176	NetworKIN	0.0904167
ADRBK1	FYN	S21	NetworKIN	0.397376
ADRBK1	IGF2R	S2409	NetworKIN	0.939367
ADRBK1	TPM1	S252	NetworKIN	0.609277
ADRBK1	PXN	S258	NetworKIN	-0.216983
ADRBK1	SLC9A3R1	S269	NetworKIN	-0.860787
ADRBK1	TPM1	S283	NetworKIN	1.65958
ADRBK1	SLC9A3R1	S290	NetworKIN	0.645198
ADRBK1	GJA1	S297	NetworKIN	1.90359
ADRBK1	GJA1	S306	NetworKIN	-0.111717
ADRBK1	GJA1	S314	NetworKIN	0.02185
ADRBK1	C5AR1	S327	NetworKIN	0.331817
ADRBK1	GJA1	S328	NetworKIN	-0.811625
ADRBK1	PRKACA	S339	NetworKIN	-0.137433
ADRBK1	PCYT1A	S362	NetworKIN	0.136517
ADRBK1	GJA1	S364	NetworKIN	0.725983
ADRBK1	HDAC1	S393	NetworKIN	1.72268
ADRBK1	GIT2	S397	NetworKIN	1.10071
ADRBK1	TPM1	S45	NetworKIN	0.731479
ADRBK1	ARHGEF7	S518	NetworKIN	0.342333
ADRBK1	PEBP1	S52	NetworKIN	0.666452
ADRBK1	IRS1	S527	NetworKIN	-0.77826
ADRBK1	AKAP12	S598	NetworKIN	-0.1437
ADRBK1	AKAP12	S612	NetworKIN	0.0297198
ADRBK1	AKAP12	S627	NetworKIN	0.480367
ADRBK1	NOS3	S633	NetworKIN	-1.04103
ADRBK1	ARHGEF6	S640	NetworKIN	-0.7778
ADRBK1	PRKCD	S645	NetworKIN	0.20595
ADRBK1	AKAP12	S651	NetworKIN	0.389167
ADRBK1	PRKCD	S664	NetworKIN	0.103067
ADRBK1	AKAP12	S696	NetworKIN	0.231225
ADRBK1	PXN	S83	NetworKIN	0.0537833
ADRBK1	PRKAR2A	S99	NetworKIN	0.195217
ADRBK1	MAPK1	T185	NetworKIN	-0.550283
ADRBK1	MAPK3	T202	NetworKIN	-1.44145
ADRBK1	TPM1	T282	NetworKIN	-1.0298
ADRBK1	CLTC	T394	NetworKIN	0.282683
ADRBK1	AKAP12	T521	NetworKIN	0.667315
ADRBK1	CHRM2	S232	PhosphoSitePlus	2.32899
ADRBK2	PLEK	S117	NetworKIN	-1.31378
ADRBK2	ARRB1	S412	NetworKIN	0.394633
ADRBK2	PRKAR2A	S99	NetworKIN	0.195217
AKT1	IRS1	S1100	NetworKIN	-1.29921
AKT1	IRS2	S1100	NetworKIN	1.28943
AKT1	IRS1	S1101	NetworKIN	1.06022
AKT1	TSC2	S1132	NetworKIN	0.223476
AKT1	SOS1	S1134	NetworKIN	-0.742127
AKT1	NOS3	S1179	NetworKIN	-0.1762
AKT1	BAD	S118	NetworKIN	-0.338951
AKT1	AKT1	S124	NetworKIN	-0.0387167
AKT1	MTOR	S1261	NetworKIN	-1.43177
AKT1	AKT1	S129	NetworKIN	-0.671805
AKT1	TSC2	S1364	NetworKIN	-2.40465
AKT1	TSC2	S1420	NetworKIN	-0.672255
AKT1	ZYX	S143	NetworKIN	-1.4953
AKT1	HSPB1	S15	NetworKIN	-1.21195
AKT1	BRAF	S151	NetworKIN	-0.777894
AKT1	ARHGEF7	S153	NetworKIN	0.778883
AKT1	IQGAP2	S16	NetworKIN	0.814944
AKT1	WNK1	S167	NetworKIN	-0.1636
AKT1	TSC2	S1798	NetworKIN	0.0139396
AKT1	CDC42EP1	S192	NetworKIN	0.349283
AKT1	FADD	S194	NetworKIN	0.679362
AKT1	EVPL	S2025	NetworKIN	0.919257
AKT1	GAB2	S210	NetworKIN	1.20529
AKT1	ABI1	S222	NetworKIN	0.259517
AKT1	HSP90AB1	S226	NetworKIN	0.1349
AKT1	ABI1	S231	NetworKIN	0.829955
AKT1	RPS6	S236	NetworKIN	0.8
AKT1	VASP	S239	NetworKIN	-1.46002
AKT1	PDPK1	S241	NetworKIN	-0.0633167
AKT1	ERRFI1	S251	NetworKIN	0.173235
AKT1	RAF1	S259	NetworKIN	-0.973449
AKT1	AIFM1	S268	NetworKIN	0.0409167
AKT1	CTNND1	S269	NetworKIN	0.993567
AKT1	SLC9A3R1	S290	NetworKIN	0.645198
AKT1	VCL	S290	NetworKIN	0.309967
AKT1	GJA1	S296	NetworKIN	0.406167
AKT1	VCP	S3	NetworKIN	0.81244
AKT1	CARHSP1	S30	NetworKIN	0.678497
AKT1	PDE3A	S312	NetworKIN	-1.1896
AKT1	VASP	S322	NetworKIN	-0.392825
AKT1	ABI1	S323	NetworKIN	1.48907
AKT1	TBC1D4	S341	NetworKIN	0.0868048
AKT1	VCL	S346	NetworKIN	0.6345
AKT1	CTNND1	S349	NetworKIN	0.32325
AKT1	GJA1	S365	NetworKIN	-0.129259
AKT1	GRB14	S372	NetworKIN	-0.68411
AKT1	MSN	S384	NetworKIN	0.468392
AKT1	GAB2	S405	NetworKIN	0.579574
AKT1	RAF1	S43	NetworKIN	0.250667
AKT1	ABLIM1	S452	NetworKIN	-0.446433
AKT1	PPP1R3A	S46	NetworKIN	-0.951567
AKT1	AKT1	S473	NetworKIN	-0.716973
AKT1	SLC2A4	S488	NetworKIN	0.227367
AKT1	TSC1	S505	NetworKIN	1.12657
AKT1	MAPKAP1	S510	NetworKIN	-1.13559
AKT1	RTKN	S520	NetworKIN	1.19161
AKT1	IRS1	S527	NetworKIN	-0.77826
AKT1	PKN2	S583	NetworKIN	-0.130205
AKT1	ABLIM1	S587	NetworKIN	-0.307835
AKT1	CRTC2	S613	NetworKIN	-0.40901
AKT1	NOS3	S633	NetworKIN	-1.04103
AKT1	EPS8	S659	NetworKIN	-0.24271
AKT1	EPS8	S685	NetworKIN	-0.280876
AKT1	ABLIM1	S706	NetworKIN	0.18175
AKT1	USP8	S718	NetworKIN	-0.0646756
AKT1	BRAF	S729	NetworKIN	0.580617
AKT1	RASGRF2	S746	NetworKIN	0.172083
AKT1	BAD	S75	NetworKIN	-0.49812
AKT1	HSPA4	S76	NetworKIN	0.161215
AKT1	NCK1	S85	NetworKIN	-0.834933
AKT1	NCOA3	S857	NetworKIN	0.654264
AKT1	CTNND1	S920	NetworKIN	-0.00908386
AKT1	NCOR2	S939	NetworKIN	0.547691
AKT1	CTNND1	T310	NetworKIN	0.80596
AKT1	CDKN1B	S10	PhosphoSitePlus	2.35455
AKT1	PALLD	S1118	PhosphoSitePlus	0.184389
AKT1	PEA15	S116	PhosphoSitePlus	-0.017
AKT1	NOS3	S1177	PhosphoSitePlus	-0.491022
AKT1	PLCG1	S1248	PhosphoSitePlus	0.157117
AKT1	RANBP3	S126	PhosphoSitePlus	1.27915
AKT1	YAP1	S127	PhosphoSitePlus	-0.00426667
AKT1	GSK3A	S21	PhosphoSitePlus	-1.57824
AKT1	FLNA	S2152	PhosphoSitePlus	-1.60379
AKT1	FLNC	S2233	PhosphoSitePlus	-0.0859667
AKT1	TIAM1	S231	PhosphoSitePlus	-0.087179
AKT1	NDRG2	S332	PhosphoSitePlus	0.315933
AKT1	ALYREF	S34	PhosphoSitePlus	0.504053
AKT1	VIM	S39	PhosphoSitePlus	-0.027269
AKT1	PDCD4	S457	PhosphoSitePlus	0.07995
AKT1	PFKFB2	S466	PhosphoSitePlus	-0.322783
AKT1	PFKFB2	S483	PhosphoSitePlus	-0.147267
AKT1	CARHSP1	S52	PhosphoSitePlus	0.63025
AKT1	CTNNB1	S552	PhosphoSitePlus	-1.00097
AKT1	PIP5K1C	S555	PhosphoSitePlus	-0.169833
AKT1	TBC1D4	S588	PhosphoSitePlus	-0.36312
AKT1	SLC9A1	S703	PhosphoSitePlus	-1.00328
AKT1	VCP	S748	PhosphoSitePlus	-0.0726032
AKT1	ATXN1	S775	PhosphoSitePlus	-0.268235
AKT1	SLC9A1	S796	PhosphoSitePlus	-1.09318
AKT1	MAP2K4	S80	PhosphoSitePlus	-2.65519
AKT1	HSPB1	S82	PhosphoSitePlus	-0.8935
AKT1	GSK3B	S9	PhosphoSitePlus	-0.7183
AKT1	ZFP36L1	S92	PhosphoSitePlus	-0.569369
AKT1	TSC2	S939	PhosphoSitePlus	-0.540717
AKT1	TSC2	S981	PhosphoSitePlus	-0.312533
AKT1	BAD	S99	PhosphoSitePlus	0.244752
AKT1	AKT1S1	T246	PhosphoSitePlus	0.4862
AKT2	CDKN1B	S10	NetworKIN	2.35455
AKT2	IRS1	S1100	NetworKIN	-1.29921
AKT2	IRS2	S1100	NetworKIN	1.28943
AKT2	IRS1	S1101	NetworKIN	1.06022
AKT2	TSC2	S1132	NetworKIN	0.223476
AKT2	SOS1	S1134	NetworKIN	-0.742127
AKT2	NOS3	S1177	NetworKIN	-0.491022
AKT2	NOS3	S1179	NetworKIN	-0.1762
AKT2	AKT1	S124	NetworKIN	-0.0387167
AKT2	TSC2	S1364	NetworKIN	-2.40465
AKT2	TSC2	S1420	NetworKIN	-0.672255
AKT2	ARHGEF7	S153	NetworKIN	0.778883
AKT2	TSC2	S1798	NetworKIN	0.0139396
AKT2	GSK3A	S21	NetworKIN	-1.57824
AKT2	PDPK1	S241	NetworKIN	-0.0633167
AKT2	PDE3A	S312	NetworKIN	-1.1896
AKT2	TBC1D4	S341	NetworKIN	0.0868048
AKT2	GRB14	S372	NetworKIN	-0.68411
AKT2	PPP1R3A	S46	NetworKIN	-0.951567
AKT2	AKT2	S474	NetworKIN	-0.983357
AKT2	RALGAPA2	S486	NetworKIN	-0.612623
AKT2	SLC2A4	S488	NetworKIN	0.227367
AKT2	TSC1	S505	NetworKIN	1.12657
AKT2	IRS1	S527	NetworKIN	-0.77826
AKT2	TBC1D4	S588	NetworKIN	-0.36312
AKT2	CRTC2	S613	NetworKIN	-0.40901
AKT2	NOS3	S633	NetworKIN	-1.04103
AKT2	RALGAPA2	S696	NetworKIN	-0.312345
AKT2	BAD	S75	NetworKIN	-0.49812
AKT2	RALGAPA2	S766	NetworKIN	0.8107
AKT2	MAP2K4	S80	NetworKIN	-2.65519
AKT2	RALGAPA2	S821	NetworKIN	1.06228
AKT2	TSC2	S939	NetworKIN	-0.540717
AKT2	TSC2	S981	NetworKIN	-0.312533
AKT2	BAD	S99	NetworKIN	0.244752
AKT2	FLNC	S2233	PhosphoSitePlus	-0.0859667
AKT2	CTNNB1	S552	PhosphoSitePlus	-1.00097
AKT2	PIP5K1C	S555	PhosphoSitePlus	-0.169833
AKT3	CDKN1B	S10	NetworKIN	2.35455
AKT3	IRS2	S1100	NetworKIN	1.28943
AKT3	TSC2	S1132	NetworKIN	0.223476
AKT3	SOS1	S1134	NetworKIN	-0.742127
AKT3	NOS3	S1177	NetworKIN	-0.491022
AKT3	NOS3	S1179	NetworKIN	-0.1762
AKT3	TSC2	S1364	NetworKIN	-2.40465
AKT3	TSC2	S1420	NetworKIN	-0.672255
AKT3	ARHGEF7	S153	NetworKIN	0.778883
AKT3	TSC2	S1798	NetworKIN	0.0139396
AKT3	GSK3A	S21	NetworKIN	-1.57824
AKT3	PDPK1	S241	NetworKIN	-0.0633167
AKT3	PDE3A	S312	NetworKIN	-1.1896
AKT3	PPP1R3A	S46	NetworKIN	-0.951567
AKT3	SLC2A4	S488	NetworKIN	0.227367
AKT3	NOS3	S633	NetworKIN	-1.04103
AKT3	BAD	S75	NetworKIN	-0.49812
AKT3	MAP2K4	S80	NetworKIN	-2.65519
AKT3	TSC2	S939	NetworKIN	-0.540717
AKT3	TSC2	S981	NetworKIN	-0.312533
AKT3	BAD	S99	NetworKIN	0.244752
ARAF	ARHGEF7	S153	NetworKIN	0.778883
ARAF	YWHAZ	S207	NetworKIN	0.915232
ARAF	MAP2K2	S23	NetworKIN	-0.366567
ARAF	ARAF	S257	NetworKIN	1.2305
ARAF	PRKCE	S329	NetworKIN	0.776683
ARAF	PRKCE	S337	NetworKIN	-0.0361649
ARAF	PRKCE	S368	NetworKIN	-0.373152
ARAF	UBA1	S4	NetworKIN	0.207439
ARAF	BRAF	S419	NetworKIN	1.65667
ARAF	SYN1	S427	NetworKIN	-1.15585
ARAF	BRAF	S446	NetworKIN	1.33255
ARAF	TBC1D25	S506	NetworKIN	0.0668886
ARAF	SYN1	S568	NetworKIN	-0.394667
ARAF	ARAF	S582	NetworKIN	1.11775
ARAF	PRKCD	S645	NetworKIN	0.20595
ARAF	PRKCD	S664	NetworKIN	0.103067
ARAF	SYN1	S67	NetworKIN	-1.55045
ARAF	PRKCH	S675	NetworKIN	0.166331
ARAF	BRAF	S729	NetworKIN	0.580617
ARAF	PRKCE	S729	NetworKIN	-0.198972
ARAF	BAD	S118	PhosphoSitePlus	-0.338951
ARAF	BAD	S75	PhosphoSitePlus	-0.49812
ARAF	BAD	S99	PhosphoSitePlus	0.244752
ATM	SMC3	S1067	NetworKIN	0.279501
ATM	CLASP1	S1196	NetworKIN	-0.0465
ATM	PSMD9	S129	NetworKIN	0.22815
ATM	MAPK14	S2	NetworKIN	0.477542
ATM	COPS3	S410	NetworKIN	0.168601
ATM	CLASP1	S559	NetworKIN	0.395809
ATM	CLASP1	S598	NetworKIN	-0.881834
ATM	IRF3	T135	NetworKIN	0.322283
ATM	GPS1	S474	PhosphoSitePlus	-0.721326
ATR	SUN2	S12	PhosphoSitePlus	-1.03042
ATR	NPM1	S125	PhosphoSitePlus	0.165451
ATR	GPS1	S474	PhosphoSitePlus	-0.721326
AURKA	CLASP1	S1091	NetworKIN	0.981983
AURKA	NCOR1	S1111	NetworKIN	0.990074
AURKA	CLASP1	S1196	NetworKIN	-0.0465
AURKA	CLASP1	S1223	NetworKIN	0.165
AURKA	AKT1	S124	NetworKIN	-0.0387167
AURKA	AKT1	S129	NetworKIN	-0.671805
AURKA	PSMD9	S129	NetworKIN	0.22815
AURKA	PSMD11	S14	NetworKIN	-2.59874
AURKA	NCOR1	S1472	NetworKIN	0.134583
AURKA	ARHGEF7	S153	NetworKIN	0.778883
AURKA	PSMF1	S153	NetworKIN	-0.528915
AURKA	PTTG1	S165	NetworKIN	-0.304318
AURKA	ARHGEF7	S176	NetworKIN	0.0904167
AURKA	NCOA3	S214	NetworKIN	0.478154
AURKA	NCOR1	S2151	NetworKIN	-0.570827
AURKA	NCOR1	S2184	NetworKIN	0.976441
AURKA	ARHGEF7	S249	NetworKIN	0.667106
AURKA	PRKACA	S339	NetworKIN	-0.137433
AURKA	CDC26	S42	NetworKIN	0.297965
AURKA	AKT1	S473	NetworKIN	-0.716973
AURKA	ARHGEF7	S518	NetworKIN	0.342333
AURKA	CLASP1	S559	NetworKIN	0.395809
AURKA	CDC23	S588	NetworKIN	0.688924
AURKA	CLASP1	S598	NetworKIN	-0.881834
AURKA	CLASP1	S600	NetworKIN	0.722567
AURKA	CLASP1	S688	NetworKIN	1.13693
AURKA	ARHGEF7	S694	NetworKIN	0.332268
AURKA	CLASP1	S797	NetworKIN	1.55423
AURKA	NCOA3	S857	NetworKIN	0.654264
AURKA	PSMC3	S9	NetworKIN	-0.0277108
AURKA	TACC1	T504	NetworKIN	-1.06338
AURKA	MBD3	S85	PhosphoSitePlus	-0.148018
AURKA	GSK3B	S9	PhosphoSitePlus	-0.7183
AURKB	PSMD9	S129	NetworKIN	0.22815
AURKB	PSMD11	S14	NetworKIN	-2.59874
AURKB	MAPRE1	S155	NetworKIN	-0.423866
AURKB	MYLK	S1773	NetworKIN	-0.888136
AURKB	CLIP1	S195	NetworKIN	-0.112867
AURKB	CLIP1	S200	NetworKIN	0.863918
AURKB	PPP1R7	S24	NetworKIN	0.120542
AURKB	VIM	S325	NetworKIN	1.205
AURKB	VIM	S39	NetworKIN	-0.027269
AURKB	PEBP1	S52	NetworKIN	0.666452
AURKB	CLASP1	S559	NetworKIN	0.395809
AURKB	CDC23	S588	NetworKIN	0.688924
AURKB	CLASP1	S600	NetworKIN	0.722567
AURKB	CLASP1	S688	NetworKIN	1.13693
AURKB	CLASP1	S797	NetworKIN	1.55423
AURKB	DES	S82	NetworKIN	0.0995578
AURKB	TAOK1	S965	NetworKIN	-0.165138
AURKB	HSP90AB1	S255	PhosphoSitePlus	0.189917
AURKB	VIM	S73	PhosphoSitePlus	-0.770083
AURKB	NAGK	S76	PhosphoSitePlus	-0.643947
AURKC	STK11IP	S398	NetworKIN	0.269267
BCKDK	SUMO1	S2	NetworKIN	-0.267917
BCKDK	BCKDK	S31	NetworKIN	0.41155
BCKDK	BCKDK	S33	NetworKIN	0.154293
BCKDK	BCKDHA	S337	NetworKIN	1.28649
BCKDK	BCKDHA	S347	NetworKIN	0.496017
BCKDK	BCKDK	T32	NetworKIN	5.94263
BLK	MAPK14	Y182	NetworKIN	-1.22994
BLK	LYN	Y508	NetworKIN	0.54132
BLK	FYN	Y531	NetworKIN	0.708624
BMX	FYN	Y531	NetworKIN	0.708624
BMX	STAT5A	Y694	NetworKIN	-1.12842
BRAF	BAD	S118	PhosphoSitePlus	-0.338951
BRAF	BAD	S75	PhosphoSitePlus	-0.49812
BRAF	BAD	S99	PhosphoSitePlus	0.244752
BTK	LYN	Y508	NetworKIN	0.54132
BTK	FYN	Y531	NetworKIN	0.708624
BTK	JAK2	Y570	NetworKIN	0.436844
BTK	STAT5A	Y694	NetworKIN	-1.12842
CAMK1	HDAC4	S246	NetworKIN	1.14992
CAMK1	SYN1	S427	NetworKIN	-1.15585
CAMK1	HDAC4	S565	NetworKIN	0.854765
CAMK1	SYN1	S568	NetworKIN	-0.394667
CAMK1	HDAC4	S632	NetworKIN	0.451784
CAMK1	SYN1	S67	NetworKIN	-1.55045
CAMK1	PRKAR2A	S99	NetworKIN	0.195217
CAMK1	GAPDH	T182	NetworKIN	-0.457116
CAMK1	GAPDH	T184	NetworKIN	-0.664617
CAMK1	GAPDH	T211	NetworKIN	0.551587
CAMK1	LIPE	S855	PhosphoSitePlus	0.07635
CAMK1D	CAMK2D	S319	NetworKIN	-0.296517
CAMK1D	CAMK2D	S330	NetworKIN	-0.76305
CAMK1D	CAMK2D	T337	NetworKIN	-1.4461
CAMK2A	PHKA2	S1015	NetworKIN	-1.87822
CAMK2A	PLCB3	S1105	NetworKIN	-0.0116269
CAMK2A	PRKAR2B	S114	NetworKIN	-1.59164
CAMK2A	MYLK	S1773	NetworKIN	-0.888136
CAMK2A	FYN	S21	NetworKIN	0.397376
CAMK2A	DMD	S3623	NetworKIN	-0.0831
CAMK2A	MAP3K7	S439	NetworKIN	-0.463683
CAMK2A	CD2AP	S458	NetworKIN	-0.294086
CAMK2A	EPB41L1	S510	NetworKIN	-0.0934472
CAMK2A	APBA1	S568	NetworKIN	0.695552
CAMK2A	SYN1	S568	NetworKIN	-0.394667
CAMK2A	PHKB	S701	NetworKIN	-1.06401
CAMK2A	RASGRF2	S726	NetworKIN	0.2186
CAMK2A	RASGRF2	S746	NetworKIN	0.172083
CAMK2A	MAP2K4	S80	NetworKIN	-2.65519
CAMK2A	EPB41L2	S87	NetworKIN	0.6158
CAMK2A	PRKAR2A	S99	NetworKIN	0.195217
CAMK2A	CDKN1B	S10	PhosphoSitePlus	2.35455
CAMK2A	SRF	S103	PhosphoSitePlus	-0.011221
CAMK2A	STMN1	S16	PhosphoSitePlus	-2.72043
CAMK2A	TCAP	S161	PhosphoSitePlus	0.508583
CAMK2A	TH	S19	PhosphoSitePlus	-0.104542
CAMK2A	GFPT1	S261	PhosphoSitePlus	0.152067
CAMK2A	RRAD	S273	PhosphoSitePlus	-0.564756
CAMK2A	RYR2	S2808	PhosphoSitePlus	-0.298033
CAMK2A	RYR2	S2814	PhosphoSitePlus	-0.275324
CAMK2A	CTNNB1	S552	PhosphoSitePlus	-1.00097
CAMK2A	TH	S71	PhosphoSitePlus	0.342617
CAMK2A	PLN	T17	PhosphoSitePlus	-0.793824
CAMK2B	PLCB3	S1105	NetworKIN	-0.0116269
CAMK2B	VIM	S144	NetworKIN	0.49386
CAMK2B	TH	S19	NetworKIN	-0.104542
CAMK2B	RRAD	S273	NetworKIN	-0.564756
CAMK2B	CAMK2D	S319	NetworKIN	-0.296517
CAMK2B	CAMK2D	S330	NetworKIN	-0.76305
CAMK2B	DMD	S3623	NetworKIN	-0.0831
CAMK2B	VIM	S39	NetworKIN	-0.027269
CAMK2B	SYN1	S427	NetworKIN	-1.15585
CAMK2B	SLC2A4	S488	NetworKIN	0.227367
CAMK2B	EPB41L1	S510	NetworKIN	-0.0934472
CAMK2B	SYN1	S568	NetworKIN	-0.394667
CAMK2B	HDAC4	S632	NetworKIN	0.451784
CAMK2B	TH	S71	NetworKIN	0.342617
CAMK2B	RASGRF2	S726	NetworKIN	0.2186
CAMK2B	RASGRF2	S746	NetworKIN	0.172083
CAMK2B	SLC9A1	S796	NetworKIN	-1.09318
CAMK2B	PRKAR2A	S99	NetworKIN	0.195217
CAMK2B	STMN1	S16	PhosphoSitePlus	-2.72043
CAMK2D	PLCB3	S1105	NetworKIN	-0.0116269
CAMK2D	VIM	S144	NetworKIN	0.49386
CAMK2D	TH	S19	NetworKIN	-0.104542
CAMK2D	RRAD	S273	NetworKIN	-0.564756
CAMK2D	CAMK2D	S319	NetworKIN	-0.296517
CAMK2D	CAMK2D	S330	NetworKIN	-0.76305
CAMK2D	DMD	S3623	NetworKIN	-0.0831
CAMK2D	VIM	S39	NetworKIN	-0.027269
CAMK2D	PACSIN2	S399	NetworKIN	-0.0992433
CAMK2D	EIF4B	S406	NetworKIN	0.6284
CAMK2D	EIF4B	S422	NetworKIN	0.0283713
CAMK2D	SYN1	S427	NetworKIN	-1.15585
CAMK2D	EIF4B	S497	NetworKIN	-0.243629
CAMK2D	EPB41L1	S510	NetworKIN	-0.0934472
CAMK2D	SYN1	S568	NetworKIN	-0.394667
CAMK2D	HDAC4	S632	NetworKIN	0.451784
CAMK2D	TH	S71	NetworKIN	0.342617
CAMK2D	RASGRF2	S726	NetworKIN	0.2186
CAMK2D	RASGRF2	S746	NetworKIN	0.172083
CAMK2D	CAMK2D	T337	NetworKIN	-1.4461
CAMK2D	ANKRD28	S1011	PhosphoSitePlus	-0.4967
CAMK2D	TTN	S12022	PhosphoSitePlus	-0.31893
CAMK2D	TPD52	S176	PhosphoSitePlus	-1.31837
CAMK2D	SCN5A	S516	PhosphoSitePlus	-0.3942
CAMK2G	PLCB3	S1105	NetworKIN	-0.0116269
CAMK2G	MYLK	S1773	NetworKIN	-0.888136
CAMK2G	TH	S19	NetworKIN	-0.104542
CAMK2G	FLNA	S2152	NetworKIN	-1.60379
CAMK2G	TIAM1	S231	NetworKIN	-0.087179
CAMK2G	RRAD	S273	NetworKIN	-0.564756
CAMK2G	CAMK2D	S319	NetworKIN	-0.296517
CAMK2G	CAMK2D	S330	NetworKIN	-0.76305
CAMK2G	DMD	S3623	NetworKIN	-0.0831
CAMK2G	SYN1	S427	NetworKIN	-1.15585
CAMK2G	SYN1	S568	NetworKIN	-0.394667
CAMK2G	SYN1	S67	NetworKIN	-1.55045
CAMK2G	TH	S71	NetworKIN	0.342617
CAMK2G	PRKAR2A	S99	NetworKIN	0.195217
CAMK4	SRF	S103	NetworKIN	-0.011221
CAMK4	NOS3	S1177	NetworKIN	-0.491022
CAMK4	MEF2D	S121	NetworKIN	-2.63533
CAMK4	ROCK2	S1361	NetworKIN	0.578446
CAMK4	YWHAZ	S207	NetworKIN	0.915232
CAMK4	HDAC4	S246	NetworKIN	1.14992
CAMK4	MEF2D	S251	NetworKIN	-0.779387
CAMK4	RRAD	S273	NetworKIN	-0.564756
CAMK4	BRAF	S446	NetworKIN	1.33255
CAMK4	EEF2K	S500	NetworKIN	-1.03135
CAMK4	PML	S518	NetworKIN	-0.298583
CAMK4	CRTC2	S613	NetworKIN	-0.40901
CAMK4	HDAC4	S632	NetworKIN	0.451784
CAMK4	CTNNB1	S675	NetworKIN	-0.217777
CAMK4	ADD3	S693	NetworKIN	-0.0634833
CAMK4	BAD	S75	NetworKIN	-0.49812
CAMK4	BAD	S99	NetworKIN	0.244752
CAMK4	STMN1	S16	PhosphoSitePlus	-2.72043
CAMK4	PHB2	S91	PhosphoSitePlus	1.26128
CDC42BPA	MYL2	S15	NetworKIN	-0.845486
CDC42BPA	MYO18A	S1970	NetworKIN	-0.14
CDC42BPA	MYO18A	S1998	NetworKIN	0.528608
CDC42BPA	MYO18A	S2002	NetworKIN	0.955478
CDC42BPA	MYO18A	S2020	NetworKIN	0.000487189
CDC42BPA	MYO18A	S2043	NetworKIN	1.44469
CDC42BPA	ZBTB7A	S337	NetworKIN	0.989605
CDC42BPA	ZBTB7A	S549	NetworKIN	0.191307
CDC42BPA	WWTR1	S89	NetworKIN	0.272148
CDC42BPB	MYO18A	S1970	NetworKIN	-0.14
CDC42BPB	MYO18A	S1998	NetworKIN	0.528608
CDC42BPB	MYO18A	S2002	NetworKIN	0.955478
CDC42BPB	MYO18A	S2020	NetworKIN	0.000487189
CDC42BPB	MYO18A	S2043	NetworKIN	1.44469
CDC7	MCM2	S139	PhosphoSitePlus	-0.0739573
CDK1	CDKN1B	S10	NetworKIN	2.35455
CDK1	CLASP1	S1091	NetworKIN	0.981983
CDK1	NCOR1	S1111	NetworKIN	0.990074
CDK1	PPP1R13L	S113	NetworKIN	0.961806
CDK1	NSFL1C	S114	NetworKIN	0.19965
CDK1	BRAP	S117	NetworKIN	0.161
CDK1	CLASP1	S1223	NetworKIN	0.165
CDK1	MAP1B	S1265	NetworKIN	0.121943
CDK1	MCM2	S13	NetworKIN	0.229246
CDK1	SNAPIN	S133	NetworKIN	0.856458
CDK1	APC	S1360	NetworKIN	0.100563
CDK1	NUDC	S139	NetworKIN	-1.16914
CDK1	TSC2	S1411	NetworKIN	0.1201
CDK1	NCOR1	S1472	NetworKIN	0.134583
CDK1	BRAF	S151	NetworKIN	-0.777894
CDK1	PSMF1	S153	NetworKIN	-0.528915
CDK1	PTTG1	S165	NetworKIN	-0.304318
CDK1	CDKN1B	S178	NetworKIN	0.272367
CDK1	MAP2	S1782	NetworKIN	0.654283
CDK1	TPPP	S18	NetworKIN	1.3115
CDK1	POLR2A	S1878	NetworKIN	0.46815
CDK1	TRIM28	S19	NetworKIN	-1.80306
CDK1	DYNC1LI2	S194	NetworKIN	-0.069474
CDK1	DYNC1LI1	S207	NetworKIN	0.320217
CDK1	USP10	S211	NetworKIN	0.715067
CDK1	NCOR1	S2151	NetworKIN	-0.570827
CDK1	NCOR1	S2184	NetworKIN	0.976441
CDK1	MEF2C	S222	NetworKIN	-0.317742
CDK1	SRF	S224	NetworKIN	0.00313333
CDK1	STRN3	S229	NetworKIN	-0.0288257
CDK1	LIG3	S242	NetworKIN	0.0475801
CDK1	ARHGEF7	S249	NetworKIN	0.667106
CDK1	NF1	S2515	NetworKIN	1.55736
CDK1	EPS15L1	S255	NetworKIN	0.312617
CDK1	BAG3	S279	NetworKIN	0.420927
CDK1	MNAT1	S279	NetworKIN	0.411108
CDK1	MCM4	S3	NetworKIN	0.762407
CDK1	DES	S32	NetworKIN	1.21855
CDK1	RANBP3	S333	NetworKIN	0.34927
CDK1	ERCC5	S341	NetworKIN	-0.230517
CDK1	CSNK1E	S363	NetworKIN	1.65288
CDK1	USP10	S365	NetworKIN	0.0988033
CDK1	CDK13	S367	NetworKIN	0.730106
CDK1	USP20	S368	NetworKIN	0.419812
CDK1	SIRT2	S372	NetworKIN	0.723242
CDK1	USP20	S373	NetworKIN	-0.79796
CDK1	PRKAA2	S377	NetworKIN	0.375433
CDK1	DYNC1LI2	S391	NetworKIN	1.70291
CDK1	UBA1	S4	NetworKIN	0.207439
CDK1	DYNC1LI1	S405	NetworKIN	1.76125
CDK1	KCNQ1	S409	NetworKIN	1.15086
CDK1	RANGAP1	S428	NetworKIN	0.772333
CDK1	CCNT2	S480	NetworKIN	-0.462062
CDK1	PACS1	S495	NetworKIN	0.635167
CDK1	TRIM28	S50	NetworKIN	-0.4386
CDK1	TSC1	S505	NetworKIN	1.12657
CDK1	MAP4	S507	NetworKIN	0.512612
CDK1	RUSC2	S536	NetworKIN	-0.104773
CDK1	GAB2	S543	NetworKIN	-0.987128
CDK1	EPB41L1	S544	NetworKIN	0.869798
CDK1	VIM	S56	NetworKIN	-0.0501528
CDK1	PARN	S570	NetworKIN	0.657583
CDK1	CDC23	S588	NetworKIN	0.688924
CDK1	NOLC1	S623	NetworKIN	0.275143
CDK1	JUN	S63	NetworKIN	-0.284006
CDK1	UIMC1	S653	NetworKIN	-0.0919304
CDK1	NES	S680	NetworKIN	-0.6626
CDK1	CLASP1	S688	NetworKIN	1.13693
CDK1	HSPD1	S70	NetworKIN	-0.373518
CDK1	RBM15	S700	NetworKIN	-0.70461
CDK1	PRKAG2	S71	NetworKIN	0.838735
CDK1	RBM10	S723	NetworKIN	0.79106
CDK1	STAT3	S727	NetworKIN	-2.0772
CDK1	EEF2K	S74	NetworKIN	1.26716
CDK1	HNRNPD	S83	NetworKIN	-0.447856
CDK1	UBA1	S835	NetworKIN	-0.0208918
CDK1	NUP107	S86	NetworKIN	1.16566
CDK1	PSMC3	S9	NetworKIN	-0.0277108
CDK1	MID1	S96	NetworKIN	0.0676921
CDK1	TAOK1	S965	NetworKIN	-0.165138
CDK1	BAG3	T285	NetworKIN	0.889738
CDK1	RPS6KA3	T365	NetworKIN	-0.247367
CDK1	AKT2	T451	NetworKIN	0.431856
CDK1	PACS1	T504	NetworKIN	1.32305
CDK1	MAP4	T687	NetworKIN	-0.525664
CDK1	ADAM17	T735	NetworKIN	-0.351292
CDK1	DYNC1I2	T95	NetworKIN	-0.0556
CDK1	RCC1	S11	PhosphoSitePlus	-0.143016
CDK1	ADD1	S12	PhosphoSitePlus	-0.701933
CDK1	EIF4G1	S1231	PhosphoSitePlus	0.45165
CDK1	EEF1D	S133	PhosphoSitePlus	0.591067
CDK1	FLNA	S1459	PhosphoSitePlus	-0.242287
CDK1	TFPT	S180	PhosphoSitePlus	0.234733
CDK1	NUCKS1	S181	PhosphoSitePlus	-0.322867
CDK1	TPR	S2073	PhosphoSitePlus	0.535167
CDK1	CSNK2B	S209	PhosphoSitePlus	-0.174117
CDK1	LMNA	S22	PhosphoSitePlus	0.756396
CDK1	STMN1	S25	PhosphoSitePlus	-0.0877
CDK1	PIK3C2A	S259	PhosphoSitePlus	-1.37426
CDK1	CREB1	S271	PhosphoSitePlus	2.45172
CDK1	SQSTM1	S272	PhosphoSitePlus	-0.445
CDK1	SLC9A3R1	S280	PhosphoSitePlus	0.512433
CDK1	YAP1	S289	PhosphoSitePlus	0.388698
CDK1	LMNA	S390	PhosphoSitePlus	-0.168667
CDK1	LMNA	S392	PhosphoSitePlus	1.06898
CDK1	ZC3HC1	S395	PhosphoSitePlus	-0.760812
CDK1	MEF2C	S396	PhosphoSitePlus	-0.149783
CDK1	RPS6KB1	S447	PhosphoSitePlus	1.43693
CDK1	CLASP2	S507	PhosphoSitePlus	0.25635
CDK1	PML	S518	PhosphoSitePlus	-0.298583
CDK1	CLASP2	S541	PhosphoSitePlus	1.27217
CDK1	CANX	S583	PhosphoSitePlus	0.232417
CDK1	DNM1L	S616	PhosphoSitePlus	-0.330867
CDK1	SUPT5H	S666	PhosphoSitePlus	1.74739
CDK1	MAP4	S696	PhosphoSitePlus	-0.0229167
CDK1	LBR	S71	PhosphoSitePlus	0.872537
CDK1	EFHD2	S74	PhosphoSitePlus	1.12882
CDK1	NAGK	S76	PhosphoSitePlus	-0.643947
CDK1	U2AF2	S79	PhosphoSitePlus	-0.216433
CDK1	RPS3	T221	PhosphoSitePlus	-0.523565
CDK1	SQSTM1	T269	PhosphoSitePlus	-0.169903
CDK1	EIF4EBP1	T70	PhosphoSitePlus	1.43552
CDK1	RNMT	T77	PhosphoSitePlus	0.689157
CDK14	TAGLN2	S163	PhosphoSitePlus	-0.3545
CDK14	PPP1R2	S87	PhosphoSitePlus	0.913047
CDK16	CDKN1B	S10	PhosphoSitePlus	2.35455
CDK16	PRKAR1A	S83	PhosphoSitePlus	0.180967
CDK2	CDKN1B	S10	NetworKIN	2.35455
CDK2	BRD4	S1117	NetworKIN	-0.124632
CDK2	TSC2	S1411	NetworKIN	0.1201
CDK2	PSMF1	S153	NetworKIN	-0.528915
CDK2	CDKN1B	S178	NetworKIN	0.272367
CDK2	MNAT1	S279	NetworKIN	0.411108
CDK2	MCM4	S3	NetworKIN	0.762407
CDK2	CCNK	S340	NetworKIN	0.614778
CDK2	SORBS1	S350	NetworKIN	0.201067
CDK2	BRD4	S470	NetworKIN	0.488385
CDK2	SORBS1	S472	NetworKIN	1.236
CDK2	CCNT2	S480	NetworKIN	-0.462062
CDK2	SORBS1	S556	NetworKIN	0.0222833
CDK2	CDC23	S588	NetworKIN	0.688924
CDK2	JUN	S63	NetworKIN	-0.284006
CDK2	STAT3	S727	NetworKIN	-2.0772
CDK2	AXIN1	S77	NetworKIN	0.295333
CDK2	SORBS1	S86	NetworKIN	0.391886
CDK2	SORBS1	S89	NetworKIN	-1.03841
CDK2	PSMC3	S9	NetworKIN	-0.0277108
CDK2	NCOR2	S939	NetworKIN	0.547691
CDK2	SORBS1	S953	NetworKIN	0.516157
CDK2	SMAD2	T8	NetworKIN	0.738467
CDK2	SMAD3	T8	NetworKIN	0.413874
CDK2	MARCKS	S118	PhosphoSitePlus	-1.12069
CDK2	MCM2	S13	PhosphoSitePlus	0.229246
CDK2	SNAPIN	S133	PhosphoSitePlus	0.856458
CDK2	RALY	S135	PhosphoSitePlus	0.56645
CDK2	APC	S1360	PhosphoSitePlus	0.100563
CDK2	CDK16	S138	PhosphoSitePlus	0.20532
CDK2	MCM2	S139	PhosphoSitePlus	-0.0739573
CDK2	NUDC	S139	PhosphoSitePlus	-1.16914
CDK2	FAM122A	S143	PhosphoSitePlus	0.399341
CDK2	TOR1AIP1	S143	PhosphoSitePlus	1.28579
CDK2	NUCKS1	S181	PhosphoSitePlus	-0.322867
CDK2	UBXN1	S200	PhosphoSitePlus	-0.155806
CDK2	TERF2IP	S203	PhosphoSitePlus	0.180433
CDK2	SNW1	S224	PhosphoSitePlus	-0.0670333
CDK2	SUDS3	S234	PhosphoSitePlus	0.338059
CDK2	ANKRD17	S2401	PhosphoSitePlus	-0.0115833
CDK2	CCDC6	S244	PhosphoSitePlus	-0.145747
CDK2	STMN1	S25	PhosphoSitePlus	-0.0877
CDK2	ARID1A	S363	PhosphoSitePlus	-0.282029
CDK2	TERF2	S365	PhosphoSitePlus	-0.254893
CDK2	ILF3	S382	PhosphoSitePlus	-0.0833983
CDK2	ZC3HC1	S394	PhosphoSitePlus	0.00629771
CDK2	ZC3HC1	S395	PhosphoSitePlus	-0.760812
CDK2	MTA2	S435	PhosphoSitePlus	0.245333
CDK2	MICALL1	S470	PhosphoSitePlus	2.43952
CDK2	MICALL1	S471	PhosphoSitePlus	-0.0789555
CDK2	SLAIN2	S48	PhosphoSitePlus	3.43949
CDK2	PML	S518	PhosphoSitePlus	-0.298583
CDK2	VIM	S56	PhosphoSitePlus	-0.0501528
CDK2	DNM1L	S616	PhosphoSitePlus	-0.330867
CDK2	MICALL1	S621	PhosphoSitePlus	1.11488
CDK2	SUPT5H	S666	PhosphoSitePlus	1.74739
CDK2	EFHD2	S74	PhosphoSitePlus	1.12882
CDK2	LARP1	S774	PhosphoSitePlus	1.15671
CDK2	PRKAR1A	S83	PhosphoSitePlus	0.180967
CDK2	MARCKS	T150	PhosphoSitePlus	1.12507
CDK2	RPS3	T221	PhosphoSitePlus	-0.523565
CDK2	LARP1	T649	PhosphoSitePlus	0.408167
CDK3	CDKN1B	S10	NetworKIN	2.35455
CDK3	CDKN1B	S178	NetworKIN	0.272367
CDK3	RPS2	S264	NetworKIN	-0.212343
CDK3	CCNK	S340	NetworKIN	0.614778
CDK3	JUN	S63	PhosphoSitePlus	-0.284006
CDK4	SMC3	S1067	NetworKIN	0.279501
CDK4	MAX	S11	NetworKIN	0.616727
CDK4	AKT1	S129	NetworKIN	-0.671805
CDK4	MCM2	S13	NetworKIN	0.229246
CDK4	PSMD11	S14	NetworKIN	-2.59874
CDK4	SUMO1	S2	NetworKIN	-0.267917
CDK4	MEF2D	S251	NetworKIN	-0.779387
CDK4	MNAT1	S279	NetworKIN	0.411108
CDK4	JUN	S63	NetworKIN	-0.284006
CDK4	WDR77	T5	PhosphoSitePlus	0.0396167
CDK4	SMAD3	T8	PhosphoSitePlus	0.413874
CDK5	CDKN1B	S10	NetworKIN	2.35455
CDK5	MAP1B	S1154	NetworKIN	0.998776
CDK5	AKT1	S124	NetworKIN	-0.0387167
CDK5	MAP1B	S1265	NetworKIN	0.121943
CDK5	MAP1B	S1298	NetworKIN	0.526283
CDK5	MAP1B	S1312	NetworKIN	-1.11754
CDK5	NUDC	S139	NetworKIN	-1.16914
CDK5	MAP1B	S1400	NetworKIN	0.2966
CDK5	MAP1B	S1427	NetworKIN	0.601357
CDK5	MAP1B	S1443	NetworKIN	0.18675
CDK5	MAP1B	S1779	NetworKIN	0.374248
CDK5	CDKN1B	S178	NetworKIN	0.272367
CDK5	MAP2	S1782	NetworKIN	0.654283
CDK5	MEF2D	S180	NetworKIN	0.0256167
CDK5	ABI1	S183	NetworKIN	0.742074
CDK5	MAP1B	S1915	NetworKIN	-0.600683
CDK5	MAP1B	S2072	NetworKIN	-0.300232
CDK5	MAP1B	S2098	NetworKIN	-0.357046
CDK5	ABI1	S225	NetworKIN	0.920761
CDK5	MEF2D	S251	NetworKIN	-0.779387
CDK5	MEF2C	S396	NetworKIN	-0.149783
CDK5	SYN1	S427	NetworKIN	-1.15585
CDK5	ZC3H14	S515	NetworKIN	0.1581
CDK5	MAP1B	S614	NetworKIN	-0.308211
CDK5	TH	S62	NetworKIN	0.817455
CDK5	SYN1	S67	NetworKIN	-1.55045
CDK5	NES	S680	NetworKIN	-0.6626
CDK5	EPB41L2	S715	NetworKIN	0.0521043
CDK5	ITSN1	S986	NetworKIN	1.87947
CDK5	MAP1B	T1932	NetworKIN	-1.07724
CDK5	MAP1B	T1949	NetworKIN	0.672781
CDK5	CLTC	T394	NetworKIN	0.282683
CDK5	DPYSL2	T509	NetworKIN	-0.0507167
CDK5	DBN1	S142	PhosphoSitePlus	0.465067
CDK5	LMTK2	S1450	PhosphoSitePlus	1.16912
CDK5	TPPP	S160	PhosphoSitePlus	3.46943
CDK5	TPPP	S18	PhosphoSitePlus	1.3115
CDK5	CTNNB1	S191	PhosphoSitePlus	-0.0536833
CDK5	MAPT	S214	PhosphoSitePlus	0.0937954
CDK5	NR3C1	S226	PhosphoSitePlus	-0.860735
CDK5	MEF2A	S408	PhosphoSitePlus	-0.04755
CDK5	MEF2D	S444	PhosphoSitePlus	0.743183
CDK5	DPYSL2	S522	PhosphoSitePlus	0.570521
CDK5	DPYSL3	S522	PhosphoSitePlus	-0.342583
CDK5	VIM	S56	PhosphoSitePlus	-0.0501528
CDK5	DNM1L	S616	PhosphoSitePlus	-0.330867
CDK5	STAT3	S727	PhosphoSitePlus	-2.0772
CDK6	NPM1	S125	NetworKIN	0.165451
CDK6	MCM2	S13	NetworKIN	0.229246
CDK6	CDKN1B	S178	NetworKIN	0.272367
CDK6	TARDBP	S183	NetworKIN	0.120145
CDK6	SUMO1	S2	NetworKIN	-0.267917
CDK6	CTNNB1	S552	NetworKIN	-1.00097
CDK6	CTNNB1	S675	NetworKIN	-0.217777
CDK6	WDR77	T5	NetworKIN	0.0396167
CDK6	CDKN1B	S10	PhosphoSitePlus	2.35455
CDK7	CDKN1B	S10	NetworKIN	2.35455
CDK7	TCEA1	S100	NetworKIN	0.3769
CDK7	CDC37	S13	NetworKIN	1.69233
CDK7	CDKN1B	S178	NetworKIN	0.272367
CDK7	POLR2A	S1878	NetworKIN	0.46815
CDK7	NCBP1	S22	NetworKIN	-1.74513
CDK7	GTF2F2	S248	NetworKIN	0.725033
CDK7	MNAT1	S279	NetworKIN	0.411108
CDK7	CCNK	S340	NetworKIN	0.614778
CDK7	ERCC5	S341	NetworKIN	-0.230517
CDK7	ERCC5	S384	NetworKIN	0.4187
CDK7	MTA1	S449	NetworKIN	0.766188
CDK7	CCNT2	S480	NetworKIN	-0.462062
CDK7	TAF12	S51	NetworKIN	0.105766
CDK7	MTA1	S576	NetworKIN	0.793591
CDK7	LEO1	S630	NetworKIN	0.675709
CDK7	LEO1	S658	NetworKIN	0.0724167
CDK7	SUPT5H	S666	NetworKIN	1.74739
CDK7	RNMT	T77	NetworKIN	0.689157
CDK7	CTR9	T925	NetworKIN	0.960619
CDK7	MCM2	S13	PhosphoSitePlus	0.229246
CDK7	MCM2	S139	PhosphoSitePlus	-0.0739573
CDK9	CDK9	S347	PhosphoSitePlus	-0.627549
CDK9	SUPT5H	S666	PhosphoSitePlus	1.74739
CHEK1	TRIP12	S1078	PhosphoSitePlus	0.361409
CHEK1	E2F6	S12	PhosphoSitePlus	0.0859592
CHEK1	CLK3	S157	PhosphoSitePlus	2.17471
CHEK1	EML3	S176	PhosphoSitePlus	0.300925
CHEK1	OSBPL11	S189	PhosphoSitePlus	-1.25872
CHEK1	CCDC6	S244	PhosphoSitePlus	-0.145747
CHEK1	ERRFI1	S251	PhosphoSitePlus	0.173235
CHEK1	CAMSAP2	S464	PhosphoSitePlus	-1.43134
CHEK1	TRIM28	S473	PhosphoSitePlus	-1.88673
CHEK1	TBC1D4	S588	PhosphoSitePlus	-0.36312
CHEK1	RBM14	S627	PhosphoSitePlus	0.00953333
CHEK1	ADD3	S693	PhosphoSitePlus	-0.0634833
CHEK1	GOLGA4	S71	PhosphoSitePlus	-0.375617
CHEK1	DDX24	S82	PhosphoSitePlus	0.385629
CHEK2	TRIM28	S473	PhosphoSitePlus	-1.88673
CHUK	IRS1	S1078	NetworKIN	0.80244
CHUK	IRS1	S1100	NetworKIN	-1.29921
CHUK	IRS1	S1101	NetworKIN	1.06022
CHUK	NCOR1	S1111	NetworKIN	0.990074
CHUK	AKT1	S124	NetworKIN	-0.0387167
CHUK	AKT1	S129	NetworKIN	-0.671805
CHUK	CDC37	S13	NetworKIN	1.69233
CHUK	MAP3K8	S141	NetworKIN	0.494695
CHUK	FLNA	S1459	NetworKIN	-0.242287
CHUK	NCOR1	S1472	NetworKIN	0.134583
CHUK	HSPB1	S15	NetworKIN	-1.21195
CHUK	MAVS	S152	NetworKIN	-1.31878
CHUK	ERC1	S17	NetworKIN	-0.303295
CHUK	CTNNB1	S191	NetworKIN	-0.0536833
CHUK	FADD	S194	NetworKIN	0.679362
CHUK	ERC1	S21	NetworKIN	1.43939
CHUK	NCOA3	S214	NetworKIN	0.478154
CHUK	NCOR1	S2151	NetworKIN	-0.570827
CHUK	FLNA	S2152	NetworKIN	-1.60379
CHUK	NCOR1	S2184	NetworKIN	0.976441
CHUK	NFKB2	S222	NetworKIN	-0.198414
CHUK	SQSTM1	S24	NetworKIN	-2.39251
CHUK	SQSTM1	S272	NetworKIN	-0.445
CHUK	IRS1	S3	NetworKIN	0.298517
CHUK	PRKCE	S329	NetworKIN	0.776683
CHUK	SQSTM1	S332	NetworKIN	0.447672
CHUK	PRKCE	S337	NetworKIN	-0.0361649
CHUK	IRS1	S348	NetworKIN	0.660703
CHUK	SQSTM1	S366	NetworKIN	1.39584
CHUK	PRKCE	S368	NetworKIN	-0.373152
CHUK	MAP3K7	S439	NetworKIN	-0.463683
CHUK	AKT1	S473	NetworKIN	-0.716973
CHUK	AKT2	S474	NetworKIN	-0.983357
CHUK	PIAS1	S503	NetworKIN	-0.704358
CHUK	MAP3K11	S507	NetworKIN	1.66821
CHUK	PEBP1	S52	NetworKIN	0.666452
CHUK	IRS1	S527	NetworKIN	-0.77826
CHUK	IRS1	S531	NetworKIN	1.09299
CHUK	CTNNB1	S552	NetworKIN	-1.00097
CHUK	JUN	S63	NetworKIN	-0.284006
CHUK	IKBKB	S672	NetworKIN	0.186185
CHUK	CTNNB1	S675	NetworKIN	-0.217777
CHUK	PRKCQ	S676	NetworKIN	-0.000546667
CHUK	PRKCE	S729	NetworKIN	-0.198972
CHUK	HSPB1	S82	NetworKIN	-0.8935
CHUK	HSPB1	S83	NetworKIN	3.80867
CHUK	MAP3K1	S923	NetworKIN	0.549378
CHUK	NCOR2	S939	NetworKIN	0.547691
CHUK	NCOA3	S857	PhosphoSitePlus	0.654264
CLK1	SRRM2	S1014	NetworKIN	-0.7534
CLK1	SRRM2	S1103	NetworKIN	0.14595
CLK1	NCOR1	S1111	NetworKIN	0.990074
CLK1	RBM39	S136	NetworKIN	-0.0822
CLK1	NCOR1	S1472	NetworKIN	0.134583
CLK1	SRRM2	S1541	NetworKIN	0.164795
CLK1	SRRM2	S1693	NetworKIN	3.827
CLK1	SRRM2	S1694	NetworKIN	2.67312
CLK1	SON	S1697	NetworKIN	-0.435944
CLK1	BCLAF1	S177	NetworKIN	0.11315
CLK1	SRRM2	S1975	NetworKIN	2.67825
CLK1	SRRM2	S2123	NetworKIN	0.20135
CLK1	SRRM2	S2132	NetworKIN	1.17042
CLK1	NCOR1	S2184	NetworKIN	0.976441
CLK1	SRRM2	S2426	NetworKIN	0.909733
CLK1	SRRM2	S2581	NetworKIN	0.729249
CLK1	BCLAF1	S268	NetworKIN	0.296053
CLK1	SRRM2	S2702	NetworKIN	0.81
CLK1	SRRM2	S2740	NetworKIN	0.452405
CLK1	SRRM2	S323	NetworKIN	-1.75271
CLK1	SRRM2	S353	NetworKIN	0.319866
CLK1	PPIG	S397	NetworKIN	0.470076
CLK1	BCOR	S423	NetworKIN	0.864764
CLK1	BCLAF1	S496	NetworKIN	0.62816
CLK1	BCLAF1	S512	NetworKIN	0.0262167
CLK1	BCLAF1	S531	NetworKIN	0.25265
CLK1	NOLC1	S563	NetworKIN	-0.575158
CLK1	NOLC1	S623	NetworKIN	0.275143
CLK1	BCLAF1	S648	NetworKIN	1.464
CLK1	BCLAF1	S658	NetworKIN	0.2931
CLK1	ADD3	S681	NetworKIN	-0.297467
CLK1	PPIG	S687	NetworKIN	2.40272
CLK1	RBM39	S97	NetworKIN	0.542
CLK1	SRRM2	T2409	NetworKIN	0.333815
CLK2	CLK3	S157	NetworKIN	2.17471
CLK2	TRA2B	T201	NetworKIN	0.300058
CLK3	CLK3	S157	NetworKIN	2.17471
CLK4	RPS27	S11	NetworKIN	0.469669
CLK4	ARFGAP3	S331	NetworKIN	1.21456
CSF1R	LYN	Y508	NetworKIN	0.54132
CSF1R	FYN	Y531	NetworKIN	0.708624
CSF1R	STAT5A	Y694	NetworKIN	-1.12842
CSNK1A1	RANBP2	S1160	NetworKIN	-1.19274
CSNK1A1	PLEK	S117	NetworKIN	-1.31378
CSNK1A1	AKT1	S124	NetworKIN	-0.0387167
CSNK1A1	AKT1	S129	NetworKIN	-0.671805
CSNK1A1	PPP1R14A	S134	NetworKIN	0.791333
CSNK1A1	APC	S1360	NetworKIN	0.100563
CSNK1A1	YWHAZ	S207	NetworKIN	0.915232
CSNK1A1	VIM	S214	NetworKIN	0.624116
CSNK1A1	RANBP2	S2668	NetworKIN	0.912917
CSNK1A1	RANBP2	S2900	NetworKIN	1.02489
CSNK1A1	CTNND1	S349	NetworKIN	0.32325
CSNK1A1	RB1	S37	NetworKIN	0.628898
CSNK1A1	VIM	S39	NetworKIN	-0.027269
CSNK1A1	API5	S464	NetworKIN	1.40088
CSNK1A1	EIF2B5	S544	NetworKIN	1.28376
CSNK1A1	CTNNB1	S552	NetworKIN	-1.00097
CSNK1A1	VIM	S56	NetworKIN	-0.0501528
CSNK1A1	CTNNA1	S641	NetworKIN	2.94802
CSNK1A1	CTNNB1	S675	NetworKIN	-0.217777
CSNK1A1	GSK3A	S72	NetworKIN	0.326538
CSNK1A1	GYS1	S727	NetworKIN	-0.859
CSNK1A1	AXIN1	S77	NetworKIN	0.295333
CSNK1A1	PRKAR1A	S83	NetworKIN	0.180967
CSNK1A1	CTNND1	S864	NetworKIN	0.591465
CSNK1A1	GYS1	T721	NetworKIN	1.13699
CSNK1A1	TARDBP	S183	PhosphoSitePlus	0.120145
CSNK1A1	FADD	S194	PhosphoSitePlus	0.679362
CSNK1A1	HNRNPC	S299	PhosphoSitePlus	0.499196
CSNK1D	DYNC1I2	S101	NetworKIN	-0.5378
CSNK1D	CLASP1	S1091	NetworKIN	0.981983
CSNK1D	MAP1B	S1154	NetworKIN	0.998776
CSNK1D	CLASP1	S1196	NetworKIN	-0.0465
CSNK1D	CLASP1	S1223	NetworKIN	0.165
CSNK1D	AKT1	S124	NetworKIN	-0.0387167
CSNK1D	AKT1	S129	NetworKIN	-0.671805
CSNK1D	PPP1R14A	S134	NetworKIN	0.791333
CSNK1D	TPD52L1	S149	NetworKIN	-0.512954
CSNK1D	PCM1	S1730	NetworKIN	-0.532922
CSNK1D	PCM1	S1768	NetworKIN	0.228177
CSNK1D	CDKN1B	S178	NetworKIN	0.272367
CSNK1D	MAP1B	S1915	NetworKIN	-0.600683
CSNK1D	CHMP2B	S199	NetworKIN	-0.713611
CSNK1D	CLIP1	S200	NetworKIN	0.863918
CSNK1D	CLIP1	S204	NetworKIN	1.03189
CSNK1D	YWHAZ	S207	NetworKIN	0.915232
CSNK1D	EIF6	S239	NetworKIN	-0.0970604
CSNK1D	SPAST	S245	NetworKIN	0.913393
CSNK1D	PPP1R14A	S26	NetworKIN	2.66559
CSNK1D	GJA1	S328	NetworKIN	-0.811625
CSNK1D	CSNK1D	S331	NetworKIN	1.35233
CSNK1D	PRKCE	S337	NetworKIN	-0.0361649
CSNK1D	GJA1	S373	NetworKIN	1.13605
CSNK1D	CDC26	S42	NetworKIN	0.297965
CSNK1D	MTA2	S435	NetworKIN	0.245333
CSNK1D	DYNC1H1	S4368	NetworKIN	-0.187583
CSNK1D	PACS1	S529	NetworKIN	-0.588997
CSNK1D	CTNNB1	S552	NetworKIN	-1.00097
CSNK1D	CLASP1	S559	NetworKIN	0.395809
CSNK1D	CTNNB1	S675	NetworKIN	-0.217777
CSNK1D	CLASP1	S688	NetworKIN	1.13693
CSNK1D	PRKCE	S729	NetworKIN	-0.198972
CSNK1D	AXIN1	S77	NetworKIN	0.295333
CSNK1D	PRKAR1A	S83	NetworKIN	0.180967
CSNK1D	PCM1	S93	NetworKIN	-0.767642
CSNK1D	SNAPIN	T14	NetworKIN	-0.0253667
CSNK1D	MAP1B	T1932	NetworKIN	-1.07724
CSNK1D	MAP1B	T1949	NetworKIN	0.672781
CSNK1D	CAMK2D	T337	NetworKIN	-1.4461
CSNK1D	PCYT1A	T342	NetworKIN	0.0336667
CSNK1D	DYNC1LI1	T515	NetworKIN	0.35838
CSNK1D	DPYSL2	T521	NetworKIN	-0.099212
CSNK1D	DYNC1I2	T95	NetworKIN	-0.0556
CSNK1D	DCK	S11	PhosphoSitePlus	0.909926
CSNK1E	DYNC1I2	S101	NetworKIN	-0.5378
CSNK1E	CLASP1	S1091	NetworKIN	0.981983
CSNK1E	PRKAR2B	S114	NetworKIN	-1.59164
CSNK1E	CLASP1	S1196	NetworKIN	-0.0465
CSNK1E	CLASP1	S1223	NetworKIN	0.165
CSNK1E	PPP1R14A	S134	NetworKIN	0.791333
CSNK1E	APC	S1360	NetworKIN	0.100563
CSNK1E	YWHAZ	S207	NetworKIN	0.915232
CSNK1E	CSNK1D	S331	NetworKIN	1.35233
CSNK1E	DYNC1H1	S4368	NetworKIN	-0.187583
CSNK1E	CLASP1	S559	NetworKIN	0.395809
CSNK1E	CLASP1	S598	NetworKIN	-0.881834
CSNK1E	CLASP1	S600	NetworKIN	0.722567
CSNK1E	CLASP1	S688	NetworKIN	1.13693
CSNK1E	AXIN1	S77	NetworKIN	0.295333
CSNK1E	DYNC1I2	T95	NetworKIN	-0.0556
CSNK1G1	PPP1R14A	S134	NetworKIN	0.791333
CSNK1G1	YWHAZ	S207	NetworKIN	0.915232
CSNK1G1	GSK3A	S21	NetworKIN	-1.57824
CSNK1G1	GSK3A	S72	NetworKIN	0.326538
CSNK1G1	AXIN1	S77	NetworKIN	0.295333
CSNK1G1	DIDO1	S8	NetworKIN	0.439277
CSNK1G2	PPP1R14A	S134	NetworKIN	0.791333
CSNK1G2	YWHAZ	S207	NetworKIN	0.915232
CSNK1G2	AXIN1	S77	NetworKIN	0.295333
CSNK1G2	NCK1	S85	NetworKIN	-0.834933
CSNK1G2	IRF3	T135	NetworKIN	0.322283
CSNK1G2	SMAD3	T8	NetworKIN	0.413874
CSNK1G3	PPP1R14A	S134	NetworKIN	0.791333
CSNK1G3	YWHAZ	S207	NetworKIN	0.915232
CSNK1G3	RPS6	S240	NetworKIN	-0.987317
CSNK2A1	SRF	S103	NetworKIN	-0.011221
CSNK2A1	RPLP1	S104	NetworKIN	0.863041
CSNK2A1	EEF1B2	S106	NetworKIN	1.26142
CSNK2A1	RANBP3	S108	NetworKIN	0.485407
CSNK2A1	EIF5B	S113	NetworKIN	0.662
CSNK2A1	TJP2	S1159	NetworKIN	0.781117
CSNK2A1	STX4	S117	NetworKIN	-1.31859
CSNK2A1	STXBP4	S12	NetworKIN	-0.0485333
CSNK2A1	NAP1L4	S125	NetworKIN	0.806717
CSNK2A1	NPM1	S125	NetworKIN	0.165451
CSNK2A1	SUPT6H	S125	NetworKIN	-1.12431
CSNK2A1	TJP1	S125	NetworKIN	0.593217
CSNK2A1	TJP1	S131	NetworKIN	-0.317731
CSNK2A1	EIF5B	S135	NetworKIN	-0.25825
CSNK2A1	MAP1B	S1427	NetworKIN	0.601357
CSNK2A1	STX4	S15	NetworKIN	0.0850833
CSNK2A1	EIF3B	S154	NetworKIN	1.22411
CSNK2A1	EIF3C	S166	NetworKIN	-0.0248617
CSNK2A1	TH	S19	NetworKIN	-0.104542
CSNK2A1	HUWE1	S1907	NetworKIN	0.775333
CSNK2A1	SERBP1	S197	NetworKIN	-0.120338
CSNK2A1	MYO18A	S1970	NetworKIN	-0.14
CSNK2A1	GSK3A	S2	NetworKIN	-0.0393347
CSNK2A1	PA2G4	S2	NetworKIN	0.891583
CSNK2A1	PAK2	S2	NetworKIN	0.5831
CSNK2A1	SUMO1	S2	NetworKIN	-0.267917
CSNK2A1	MYO18A	S2020	NetworKIN	0.000487189
CSNK2A1	MYO18A	S2043	NetworKIN	1.44469
CSNK2A1	SPTBN1	S2128	NetworKIN	-0.669747
CSNK2A1	EIF5B	S214	NetworKIN	-0.0565833
CSNK2A1	HNRNPC	S233	NetworKIN	0.109676
CSNK2A1	GTF2F2	S248	NetworKIN	0.725033
CSNK2A1	STRN3	S257	NetworKIN	1.16073
CSNK2A1	RRP15	S266	NetworKIN	0.339245
CSNK2A1	RANBP2	S2668	NetworKIN	0.912917
CSNK2A1	CTNND1	S268	NetworKIN	-0.0196833
CSNK2A1	F11R	S287	NetworKIN	0.588971
CSNK2A1	RANBP2	S2900	NetworKIN	1.02489
CSNK2A1	HNRNPC	S299	NetworKIN	0.499196
CSNK2A1	VAMP4	S30	NetworKIN	2.17627
CSNK2A1	POLD3	S307	NetworKIN	-0.796523
CSNK2A1	DEK	S32	NetworKIN	0.256533
CSNK2A1	SQSTM1	S332	NetworKIN	0.447672
CSNK2A1	WDR48	S335	NetworKIN	0.977369
CSNK2A1	ZBTB7A	S337	NetworKIN	0.989605
CSNK2A1	GOLPH3	S35	NetworKIN	0.105785
CSNK2A1	PCYT1A	S362	NetworKIN	0.136517
CSNK2A1	RB1	S37	NetworKIN	0.628898
CSNK2A1	IWS1	S377	NetworKIN	0.8149
CSNK2A1	EIF3C	S39	NetworKIN	0.2465
CSNK2A1	HDAC1	S393	NetworKIN	1.72268
CSNK2A1	IWS1	S400	NetworKIN	0.365957
CSNK2A1	PLA2G4A	S437	NetworKIN	-0.125498
CSNK2A1	DKC1	S485	NetworKIN	0.387053
CSNK2A1	EIF4B	S498	NetworKIN	0.313883
CSNK2A1	NAP1L4	S5	NetworKIN	-0.065068
CSNK2A1	NOP56	S520	NetworKIN	0.655007
CSNK2A1	PACS1	S528	NetworKIN	-0.284738
CSNK2A1	PACS1	S529	NetworKIN	-0.588997
CSNK2A1	RANBP3	S539	NetworKIN	0.392779
CSNK2A1	NAP1L4	S54	NetworKIN	0.3624
CSNK2A1	MAP1B	S561	NetworKIN	-0.261091
CSNK2A1	NOLC1	S563	NetworKIN	-0.575158
CSNK2A1	HDAC4	S565	NetworKIN	0.854765
CSNK2A1	PURB	S6	NetworKIN	0.186933
CSNK2A1	PRPF3	S619	NetworKIN	0.730902
CSNK2A1	PDAP1	S63	NetworKIN	0.763935
CSNK2A1	LEO1	S630	NetworKIN	0.675709
CSNK2A1	CTNNA3	S637	NetworKIN	0.566667
CSNK2A1	DAAM2	S656	NetworKIN	-0.279964
CSNK2A1	GYS1	S657	NetworKIN	-1.89756
CSNK2A1	LEO1	S658	NetworKIN	0.0724167
CSNK2A1	GSK3A	S72	NetworKIN	0.326538
CSNK2A1	VCL	S721	NetworKIN	0.248633
CSNK2A1	USP39	S82	NetworKIN	0.489267
CSNK2A1	SORT1	S825	NetworKIN	0.994544
CSNK2A1	SIN3A	S832	NetworKIN	0.783531
CSNK2A1	ATRX	S92	NetworKIN	-0.0302986
CSNK2A1	CTNND1	S920	NetworKIN	-0.00908386
CSNK2A1	APEX1	T19	NetworKIN	0.86995
CSNK2A1	CAMK2D	T337	NetworKIN	-1.4461
CSNK2A1	PPP1R2	T89	NetworKIN	2.87213
CSNK2A1	CTR9	T925	NetworKIN	0.960619
CSNK2A1	SMC3	S1067	PhosphoSitePlus	0.279501
CSNK2A1	ABCF1	S109	PhosphoSitePlus	1.88663
CSNK2A1	MAX	S11	PhosphoSitePlus	0.616727
CSNK2A1	PDCD5	S119	PhosphoSitePlus	0.90035
CSNK2A1	PPP1R2	S121	PhosphoSitePlus	0.457683
CSNK2A1	PPP1R2	S122	PhosphoSitePlus	0.213807
CSNK2A1	AKT1	S129	PhosphoSitePlus	-0.671805
CSNK2A1	ACE	S1299	PhosphoSitePlus	1.27429
CSNK2A1	CDC37	S13	PhosphoSitePlus	1.69233
CSNK2A1	MCM2	S13	PhosphoSitePlus	0.229246
CSNK2A1	MCM2	S139	PhosphoSitePlus	-0.0739573
CSNK2A1	EEF1D	S162	PhosphoSitePlus	1.6357
CSNK2A1	MYH9	S1943	PhosphoSitePlus	0.708333
CSNK2A1	EIF2S2	S2	PhosphoSitePlus	0.454617
CSNK2A1	HSP90AB1	S226	PhosphoSitePlus	0.1349
CSNK2A1	IGF2R	S2409	PhosphoSitePlus	0.939367
CSNK2A1	IGF2R	S2484	PhosphoSitePlus	2.05738
CSNK2A1	HSP90AB1	S255	PhosphoSitePlus	0.189917
CSNK2A1	HSP90AA1	S263	PhosphoSitePlus	-0.218433
CSNK2A1	RRAD	S273	PhosphoSitePlus	-0.564756
CSNK2A1	STARD10	S284	PhosphoSitePlus	0.69775
CSNK2A1	RAD9A	S387	PhosphoSitePlus	1.28391
CSNK2A1	HDAC2	S394	PhosphoSitePlus	1.1117
CSNK2A1	FGA	S609	PhosphoSitePlus	-0.39547
CSNK2A1	CTNNA1	S641	PhosphoSitePlus	2.94802
CSNK2A1	ARNT	S77	PhosphoSitePlus	0.969919
CSNK2A1	HMGN1	S8	PhosphoSitePlus	-0.60385
CSNK2A1	PKD2	S812	PhosphoSitePlus	1.45603
CSNK2A1	MECOM	S858	PhosphoSitePlus	0.145355
CSNK2A1	PPP1R2	S87	PhosphoSitePlus	0.913047
CSNK2A1	HMGN1	S89	PhosphoSitePlus	0.326722
CSNK2A2	EEF1B2	S106	NetworKIN	1.26142
CSNK2A2	PPP1R2	S121	NetworKIN	0.457683
CSNK2A2	PPP1R2	S122	NetworKIN	0.213807
CSNK2A2	NAP1L4	S125	NetworKIN	0.806717
CSNK2A2	NPM1	S125	NetworKIN	0.165451
CSNK2A2	MAP1B	S1427	NetworKIN	0.601357
CSNK2A2	EIF2S2	S2	NetworKIN	0.454617
CSNK2A2	PPP1R2	S23	NetworKIN	0.15965
CSNK2A2	HNRNPC	S233	NetworKIN	0.109676
CSNK2A2	HNRNPC	S299	NetworKIN	0.499196
CSNK2A2	WDR48	S335	NetworKIN	0.977369
CSNK2A2	HDAC1	S393	NetworKIN	1.72268
CSNK2A2	NAP1L4	S5	NetworKIN	-0.065068
CSNK2A2	NAP1L4	S53	NetworKIN	0.927851
CSNK2A2	NAP1L4	S54	NetworKIN	0.3624
CSNK2A2	BRF1	S553	NetworKIN	0.250986
CSNK2A2	MAP1B	S561	NetworKIN	-0.261091
CSNK2A2	JUN	S63	NetworKIN	-0.284006
CSNK2A2	NAP1L4	S7	NetworKIN	0.382417
CSNK2A2	PPP1R2	S87	NetworKIN	0.913047
CSNK2A2	PPP1R2	T89	NetworKIN	2.87213
CSNK2A2	SMC3	S1067	PhosphoSitePlus	0.279501
CSNK2A2	CDC37	S13	PhosphoSitePlus	1.69233
CSNK2B	SORT1	S825	PhosphoSitePlus	0.994544
DAPK1	MAPK1	T185	NetworKIN	-0.550283
DAPK1	MAP1B	T1932	NetworKIN	-1.07724
DAPK1	MAP1B	T1949	NetworKIN	0.672781
DAPK1	MAPK3	T202	NetworKIN	-1.44145
DAPK1	TPM1	S283	PhosphoSitePlus	1.65958
DAPK2	MAPK1	T185	NetworKIN	-0.550283
DAPK2	MAPK3	T202	NetworKIN	-1.44145
DAPK3	MAPK1	T185	NetworKIN	-0.550283
DAPK3	MAPK3	T202	NetworKIN	-1.44145
DMPK	HSPB1	S15	NetworKIN	-1.21195
DMPK	RAF1	S244	NetworKIN	1.5698
DMPK	RAF1	S259	NetworKIN	-0.973449
DMPK	RAF1	S296	NetworKIN	0.612783
DMPK	RAF1	S301	NetworKIN	-0.763428
DMPK	RAF1	S43	NetworKIN	0.250667
DMPK	DMWD	S495	NetworKIN	0.200339
DMPK	CRYAB	S59	NetworKIN	-2.2373
DMPK	HSPB1	S82	NetworKIN	-0.8935
DMPK	FXYD1	S83	NetworKIN	0.653383
DMPK	HSPB1	S83	NetworKIN	3.80867
DMPK	FXYD1	T79	NetworKIN	0.831864
DYRK1A	LIN52	S28	PhosphoSitePlus	0.596324
DYRK2	CARHSP1	S30	PhosphoSitePlus	0.678497
DYRK2	CARHSP1	S41	PhosphoSitePlus	0.0887
DYRK2	DPYSL2	S522	PhosphoSitePlus	0.570521
DYRK2	DPYSL3	S522	PhosphoSitePlus	-0.342583
DYRK2	EIF4EBP1	S65	PhosphoSitePlus	-0.569618
DYRK3	AKT1S1	T246	PhosphoSitePlus	0.4862
EEF2K	EEF2K	S366	PhosphoSitePlus	0.0353954
EEF2K	EEF2K	S445	PhosphoSitePlus	0.261381
EEF2K	EEF2K	S474	PhosphoSitePlus	1.86415
EEF2K	EEF2K	S500	PhosphoSitePlus	-1.03135
EGFR	MAPK1	Y187	NetworKIN	-0.00873989
EGFR	MAPK3	Y204	NetworKIN	-0.5732
EGFR	LYN	Y508	NetworKIN	0.54132
EGFR	STAT5A	Y694	NetworKIN	-1.12842
EGFR	PKM	Y148	PhosphoSitePlus	0.151914
EIF2AK2	MAP3K5	S1033	NetworKIN	0.454267
EIF2AK2	NPM1	S125	NetworKIN	0.165451
EIF2AK2	MTOR	S1261	NetworKIN	-1.43177
EIF2AK2	MAVS	S152	NetworKIN	-1.31878
EIF2AK2	PRKRA	S18	NetworKIN	-0.389533
EIF2AK2	EIF2S2	S2	NetworKIN	0.454617
EIF2AK2	IFIH1	S301	NetworKIN	-0.390195
EIF2AK2	MAP3K7	S439	NetworKIN	-0.463683
EIF2AK2	EIF4EBP1	S65	NetworKIN	-0.569618
EIF2AK2	IKBKB	S672	NetworKIN	0.186185
EIF2AK2	STAT3	S727	NetworKIN	-2.0772
EIF2AK2	HSPA4	S76	NetworKIN	0.161215
EIF2AK2	NCK1	S85	NetworKIN	-0.834933
EIF2AK2	IRF3	T135	NetworKIN	0.322283
EPHA1	LYN	Y508	NetworKIN	0.54132
EPHA1	FYN	Y531	NetworKIN	0.708624
EPHA2	LYN	Y508	NetworKIN	0.54132
EPHA2	FYN	Y531	NetworKIN	0.708624
EPHA3	LYN	Y508	NetworKIN	0.54132
EPHA3	FYN	Y531	NetworKIN	0.708624
EPHA4	LYN	Y508	NetworKIN	0.54132
EPHA4	FYN	Y531	NetworKIN	0.708624
EPHA5	LYN	Y508	NetworKIN	0.54132
EPHA5	FYN	Y531	NetworKIN	0.708624
EPHA6	LYN	Y508	NetworKIN	0.54132
EPHA6	FYN	Y531	NetworKIN	0.708624
EPHA7	LYN	Y508	NetworKIN	0.54132
EPHA7	FYN	Y531	NetworKIN	0.708624
EPHA8	FYN	Y531	NetworKIN	0.708624
EPHB1	PXN	Y118	NetworKIN	-0.804163
EPHB1	LYN	Y508	NetworKIN	0.54132
EPHB1	FYN	Y531	NetworKIN	0.708624
EPHB2	LYN	Y508	NetworKIN	0.54132
EPHB2	FYN	Y531	NetworKIN	0.708624
EPHB3	FYN	Y531	NetworKIN	0.708624
ERBB2	PXN	Y118	NetworKIN	-0.804163
ERBB2	MAPK1	Y187	NetworKIN	-0.00873989
ERBB2	MAPK3	Y204	NetworKIN	-0.5732
ERBB2	JAK2	Y570	NetworKIN	0.436844
ERBB3	JAK2	Y570	NetworKIN	0.436844
ERBB3	STAT5A	Y694	NetworKIN	-1.12842
ERBB4	STAT5A	Y694	NetworKIN	-1.12842
FGR	PXN	Y118	NetworKIN	-0.804163
FGR	MAPK14	Y182	NetworKIN	-1.22994
FGR	LYN	Y508	NetworKIN	0.54132
FGR	FYN	Y531	NetworKIN	0.708624
FGR	STAT5A	Y694	NetworKIN	-1.12842
FLT1	FYN	Y531	NetworKIN	0.708624
FYN	FYN	Y531	NetworKIN	0.708624
FYN	PXN	Y118	PhosphoSitePlus	-0.804163
FYN	PECAM1	Y713	PhosphoSitePlus	-0.0675769
GRK1	PDE4A	S152	NetworKIN	0.325652
GRK1	MAPK14	S2	NetworKIN	0.477542
GRK1	ZFP36L1	S92	NetworKIN	-0.569369
GRK1	PRKAR2A	S99	NetworKIN	0.195217
GRK4	ARRB1	S412	NetworKIN	0.394633
GRK5	CHRM2	S232	NetworKIN	2.32899
GRK5	ARRB1	S412	NetworKIN	0.394633
GRK5	PRKAR2A	S99	NetworKIN	0.195217
GRK6	PLEK	S117	NetworKIN	-1.31378
GRK6	SLC9A3R1	S269	NetworKIN	-0.860787
GRK6	SLC9A3R1	S290	NetworKIN	0.645198
GRK6	ARRB1	S412	NetworKIN	0.394633
GRK7	PRKAR2A	S99	NetworKIN	0.195217
GSK3A	CDKN1B	S10	NetworKIN	2.35455
GSK3A	APC	S1042	NetworKIN	-1.11331
GSK3A	IRS1	S1078	NetworKIN	0.80244
GSK3A	CLASP1	S1091	NetworKIN	0.981983
GSK3A	IRS1	S1101	NetworKIN	1.06022
GSK3A	MAP1B	S1154	NetworKIN	0.998776
GSK3A	CLASP1	S1223	NetworKIN	0.165
GSK3A	MTOR	S1261	NetworKIN	-1.43177
GSK3A	MAP1B	S1265	NetworKIN	0.121943
GSK3A	AKT1	S129	NetworKIN	-0.671805
GSK3A	SGK3	S129	NetworKIN	0.22973
GSK3A	MAP1B	S1298	NetworKIN	0.526283
GSK3A	MAP1B	S1312	NetworKIN	-1.11754
GSK3A	APC	S1360	NetworKIN	0.100563
GSK3A	TSC2	S1387	NetworKIN	1.66494
GSK3A	MAP1B	S1400	NetworKIN	0.2966
GSK3A	TSC2	S1411	NetworKIN	0.1201
GSK3A	MAP1B	S1427	NetworKIN	0.601357
GSK3A	MAP1B	S1443	NetworKIN	0.18675
GSK3A	MAP1B	S1501	NetworKIN	0.980742
GSK3A	ARHGEF7	S176	NetworKIN	0.0904167
GSK3A	MAP1B	S1779	NetworKIN	0.374248
GSK3A	CDKN1B	S178	NetworKIN	0.272367
GSK3A	CTNNB1	S191	NetworKIN	-0.0536833
GSK3A	MAP1B	S1915	NetworKIN	-0.600683
GSK3A	GSK3A	S2	NetworKIN	-0.0393347
GSK3A	CLIP1	S200	NetworKIN	0.863918
GSK3A	MAP1B	S2072	NetworKIN	-0.300232
GSK3A	MAP1B	S2098	NetworKIN	-0.357046
GSK3A	LMNA	S22	NetworKIN	0.756396
GSK3A	ARHGEF7	S249	NetworKIN	0.667106
GSK3A	IRS1	S3	NetworKIN	0.298517
GSK3A	HSF1	S303	NetworKIN	0.657123
GSK3A	WFS1	S32	NetworKIN	-1.35874
GSK3A	PXN	S322	NetworKIN	-0.0661833
GSK3A	HSF1	S326	NetworKIN	-0.309057
GSK3A	IRS1	S348	NetworKIN	0.660703
GSK3A	LMNA	S390	NetworKIN	-0.168667
GSK3A	LMNA	S392	NetworKIN	1.06898
GSK3A	AKT1	S473	NetworKIN	-0.716973
GSK3A	AKT2	S474	NetworKIN	-0.983357
GSK3A	SLC2A4	S488	NetworKIN	0.227367
GSK3A	TSC1	S505	NetworKIN	1.12657
GSK3A	MAP3K11	S507	NetworKIN	1.66821
GSK3A	DPYSL2	S522	NetworKIN	0.570521
GSK3A	IRS1	S527	NetworKIN	-0.77826
GSK3A	DNM1L	S529	NetworKIN	-1.71945
GSK3A	IRS1	S531	NetworKIN	1.09299
GSK3A	EIF2B5	S544	NetworKIN	1.28376
GSK3A	CTNNB1	S552	NetworKIN	-1.00097
GSK3A	CLASP1	S559	NetworKIN	0.395809
GSK3A	TBC1D4	S591	NetworKIN	1.09682
GSK3A	CLASP1	S598	NetworKIN	-0.881834
GSK3A	JUN	S63	NetworKIN	-0.284006
GSK3A	GYS1	S645	NetworKIN	1.1149
GSK3A	GYS1	S653	NetworKIN	-0.0906
GSK3A	GYS1	S657	NetworKIN	-1.89756
GSK3A	TBC1D4	S666	NetworKIN	-0.466381
GSK3A	CTNNB1	S675	NetworKIN	-0.217777
GSK3A	GSK3A	S72	NetworKIN	0.326538
GSK3A	GYS1	S727	NetworKIN	-0.859
GSK3A	STAT3	S727	NetworKIN	-2.0772
GSK3A	BAD	S75	NetworKIN	-0.49812
GSK3A	AXIN1	S77	NetworKIN	0.295333
GSK3A	PXN	S83	NetworKIN	0.0537833
GSK3A	IRF3	T135	NetworKIN	0.322283
GSK3A	MAP1B	T1932	NetworKIN	-1.07724
GSK3A	MAP1B	T1949	NetworKIN	0.672781
GSK3A	AKT2	T451	NetworKIN	0.431856
GSK3A	EIF4EBP1	T46	NetworKIN	-0.0668056
GSK3A	DPYSL2	T509	NetworKIN	-0.0507167
GSK3A	DPYSL2	T521	NetworKIN	-0.099212
GSK3A	PRKCA	T638	NetworKIN	0.854164
GSK3A	EIF4EBP1	T70	NetworKIN	1.43552
GSK3A	GYS1	T721	NetworKIN	1.13699
GSK3B	CDKN1B	S10	NetworKIN	2.35455
GSK3B	APC	S1042	NetworKIN	-1.11331
GSK3B	IRS1	S1078	NetworKIN	0.80244
GSK3B	CLASP1	S1091	NetworKIN	0.981983
GSK3B	IRS1	S1101	NetworKIN	1.06022
GSK3B	MAP1B	S1154	NetworKIN	0.998776
GSK3B	CLASP1	S1223	NetworKIN	0.165
GSK3B	MTOR	S1261	NetworKIN	-1.43177
GSK3B	MAP1B	S1265	NetworKIN	0.121943
GSK3B	AKT1	S129	NetworKIN	-0.671805
GSK3B	SGK3	S129	NetworKIN	0.22973
GSK3B	MAP1B	S1298	NetworKIN	0.526283
GSK3B	MAP1B	S1312	NetworKIN	-1.11754
GSK3B	APC	S1360	NetworKIN	0.100563
GSK3B	TSC2	S1387	NetworKIN	1.66494
GSK3B	MAP1B	S1400	NetworKIN	0.2966
GSK3B	TSC2	S1411	NetworKIN	0.1201
GSK3B	MAP1B	S1427	NetworKIN	0.601357
GSK3B	MAP1B	S1443	NetworKIN	0.18675
GSK3B	MAP1B	S1501	NetworKIN	0.980742
GSK3B	TPPP	S160	NetworKIN	3.46943
GSK3B	ARHGEF7	S176	NetworKIN	0.0904167
GSK3B	MAP1B	S1779	NetworKIN	0.374248
GSK3B	CDKN1B	S178	NetworKIN	0.272367
GSK3B	JUP	S182	NetworKIN	0.354433
GSK3B	CTNNB1	S191	NetworKIN	-0.0536833
GSK3B	MAP1B	S1915	NetworKIN	-0.600683
GSK3B	CLIP1	S200	NetworKIN	0.863918
GSK3B	MAP1B	S2098	NetworKIN	-0.357046
GSK3B	PPP1R2	S23	NetworKIN	0.15965
GSK3B	CTNND1	S230	NetworKIN	1.49556
GSK3B	ARHGEF7	S249	NetworKIN	0.667106
GSK3B	IRS1	S3	NetworKIN	0.298517
GSK3B	PXN	S322	NetworKIN	-0.0661833
GSK3B	HSF1	S326	NetworKIN	-0.309057
GSK3B	PPP1R3C	S33	NetworKIN	-0.0354267
GSK3B	IRS1	S348	NetworKIN	0.660703
GSK3B	CTNND1	S349	NetworKIN	0.32325
GSK3B	PARVA	S4	NetworKIN	0.478759
GSK3B	ACLY	S455	NetworKIN	-0.29655
GSK3B	PI4K2A	S47	NetworKIN	-0.1508
GSK3B	AKT1	S473	NetworKIN	-0.716973
GSK3B	AKT2	S474	NetworKIN	-0.983357
GSK3B	TSC1	S505	NetworKIN	1.12657
GSK3B	DPYSL2	S522	NetworKIN	0.570521
GSK3B	IRS1	S527	NetworKIN	-0.77826
GSK3B	DNM1L	S529	NetworKIN	-1.71945
GSK3B	IRS1	S531	NetworKIN	1.09299
GSK3B	TBC1D4	S591	NetworKIN	1.09682
GSK3B	JUN	S63	NetworKIN	-0.284006
GSK3B	PCM1	S65	NetworKIN	-0.340811
GSK3B	GYS1	S657	NetworKIN	-1.89756
GSK3B	TBC1D4	S666	NetworKIN	-0.466381
GSK3B	SYN1	S67	NetworKIN	-1.55045
GSK3B	CTNNB1	S675	NetworKIN	-0.217777
GSK3B	LBR	S71	NetworKIN	0.872537
GSK3B	GYS1	S727	NetworKIN	-0.859
GSK3B	BAD	S75	NetworKIN	-0.49812
GSK3B	AXIN1	S77	NetworKIN	0.295333
GSK3B	PXN	S83	NetworKIN	0.0537833
GSK3B	CTNND1	S864	NetworKIN	0.591465
GSK3B	PPP1R2	S87	NetworKIN	0.913047
GSK3B	PCM1	S93	NetworKIN	-0.767642
GSK3B	LBR	S97	NetworKIN	-0.700573
GSK3B	IRF3	T135	NetworKIN	0.322283
GSK3B	MAP1B	T1932	NetworKIN	-1.07724
GSK3B	MAP1B	T1949	NetworKIN	0.672781
GSK3B	AKT2	T451	NetworKIN	0.431856
GSK3B	DPYSL2	T521	NetworKIN	-0.099212
GSK3B	PRKCA	T638	NetworKIN	0.854164
GSK3B	EIF4EBP1	T70	NetworKIN	1.43552
GSK3B	GYS1	T721	NetworKIN	1.13699
GSK3B	SMAD3	T8	NetworKIN	0.413874
GSK3B	PPP1R2	T89	NetworKIN	2.87213
GSK3B	FBXO4	S12	PhosphoSitePlus	-0.05815
GSK3B	MAPT	S214	PhosphoSitePlus	0.0937954
GSK3B	NFKB2	S222	PhosphoSitePlus	-0.198414
GSK3B	HSF1	S303	PhosphoSitePlus	0.657123
GSK3B	PRKAA1	S486	PhosphoSitePlus	0.736402
GSK3B	CLASP2	S507	PhosphoSitePlus	0.25635
GSK3B	BCLAF1	S531	PhosphoSitePlus	0.25265
GSK3B	GYS1	S645	PhosphoSitePlus	1.1149
GSK3B	GYS1	S653	PhosphoSitePlus	-0.0906
GSK3B	RPTOR	S722	PhosphoSitePlus	-0.241905
GSK3B	HNRNPD	S83	PhosphoSitePlus	-0.447856
GSK3B	RPTOR	S863	PhosphoSitePlus	-0.0889667
GSK3B	RPTOR	S877	PhosphoSitePlus	-0.33745
GSK3B	EIF4EBP1	T46	PhosphoSitePlus	-0.0668056
GSK3B	DPYSL2	T509	PhosphoSitePlus	-0.0507167
HCK	MAPK14	Y182	NetworKIN	-1.22994
HCK	LYN	Y508	NetworKIN	0.54132
HCK	FYN	Y531	NetworKIN	0.708624
HCK	STAT5A	Y694	PhosphoSitePlus	-1.12842
HIPK1	PML	S518	NetworKIN	-0.298583
HIPK2	NCOR1	S1111	NetworKIN	0.990074
HIPK2	RANBP2	S1160	NetworKIN	-1.19274
HIPK2	AKT1	S129	NetworKIN	-0.671805
HIPK2	SIRT1	S14	NetworKIN	0.43073
HIPK2	NCOR1	S1472	NetworKIN	0.134583
HIPK2	MAVS	S152	NetworKIN	-1.31878
HIPK2	ERC1	S17	NetworKIN	-0.303295
HIPK2	TRIM28	S19	NetworKIN	-1.80306
HIPK2	CTNNB1	S191	NetworKIN	-0.0536833
HIPK2	ETV6	S213	NetworKIN	1.5043
HIPK2	NCOR1	S2184	NetworKIN	0.976441
HIPK2	RANBP2	S2668	NetworKIN	0.912917
HIPK2	LMNA	S277	NetworKIN	0.881944
HIPK2	MAP4K5	S335	NetworKIN	0.163617
HIPK2	SND1	S426	NetworKIN	0.18395
HIPK2	NUMB	S438	NetworKIN	-0.2493
HIPK2	UBAP2L	S467	NetworKIN	0.346361
HIPK2	AKT1	S473	NetworKIN	-0.716973
HIPK2	SLC2A4	S488	NetworKIN	0.227367
HIPK2	TRIM28	S489	NetworKIN	-2.10959
HIPK2	TRIM28	S50	NetworKIN	-0.4386
HIPK2	CTNNB1	S552	NetworKIN	-1.00097
HIPK2	HDAC4	S565	NetworKIN	0.854765
HIPK2	HDAC4	S632	NetworKIN	0.451784
HIPK2	IKBKB	S672	NetworKIN	0.186185
HIPK2	TNIK	S680	NetworKIN	0.457807
HIPK2	TNIK	S688	NetworKIN	1.02671
HIPK2	TNIK	S707	NetworKIN	-0.0511167
HIPK2	PPM1J	S76	NetworKIN	0.4453
HIPK2	ADAM17	S791	NetworKIN	-0.176774
HIPK2	MAP2K4	S90	NetworKIN	-0.546951
HIPK2	MAP3K1	S923	NetworKIN	0.549378
HIPK2	ADAM17	T735	NetworKIN	-0.351292
HIPK2	CDKN1B	S10	PhosphoSitePlus	2.35455
HIPK2	CREB1	S271	PhosphoSitePlus	2.45172
HIPK2	KLF3	S71	PhosphoSitePlus	-0.0999088
ICK	SMC3	S1067	NetworKIN	0.279501
ICK	MTOR	S1261	NetworKIN	-1.43177
ICK	CHRM2	S232	NetworKIN	2.32899
ICK	RPTOR	S722	NetworKIN	-0.241905
ICK	RPTOR	S863	NetworKIN	-0.0889667
ICK	RPTOR	S877	NetworKIN	-0.33745
ICK	LRBA	S979	NetworKIN	1.1552
IKBKB	IRS1	S1078	NetworKIN	0.80244
IKBKB	SNAP23	S110	NetworKIN	0.2429
IKBKB	IRS1	S1100	NetworKIN	-1.29921
IKBKB	IRS2	S1100	NetworKIN	1.28943
IKBKB	IRS1	S1101	NetworKIN	1.06022
IKBKB	TSC2	S1132	NetworKIN	0.223476
IKBKB	AKT1	S124	NetworKIN	-0.0387167
IKBKB	AKT1	S129	NetworKIN	-0.671805
IKBKB	CDC37	S13	NetworKIN	1.69233
IKBKB	TSC2	S1364	NetworKIN	-2.40465
IKBKB	TSC2	S1387	NetworKIN	1.66494
IKBKB	MAP3K8	S141	NetworKIN	0.494695
IKBKB	TSC2	S1411	NetworKIN	0.1201
IKBKB	TSC2	S1420	NetworKIN	-0.672255
IKBKB	FLNA	S1459	NetworKIN	-0.242287
IKBKB	HSPB1	S15	NetworKIN	-1.21195
IKBKB	MAVS	S152	NetworKIN	-1.31878
IKBKB	ERC1	S17	NetworKIN	-0.303295
IKBKB	TSC2	S1798	NetworKIN	0.0139396
IKBKB	CTNNB1	S191	NetworKIN	-0.0536833
IKBKB	FADD	S194	NetworKIN	0.679362
IKBKB	ERC1	S21	NetworKIN	1.43939
IKBKB	NCOA3	S214	NetworKIN	0.478154
IKBKB	FLNA	S2152	NetworKIN	-1.60379
IKBKB	NFKB2	S222	NetworKIN	-0.198414
IKBKB	SQSTM1	S24	NetworKIN	-2.39251
IKBKB	DOK1	S269	NetworKIN	0.16787
IKBKB	FAF1	S270	NetworKIN	0.80871
IKBKB	SQSTM1	S272	NetworKIN	-0.445
IKBKB	IRS1	S3	NetworKIN	0.298517
IKBKB	PRKCE	S329	NetworKIN	0.776683
IKBKB	SQSTM1	S332	NetworKIN	0.447672
IKBKB	PRKCE	S337	NetworKIN	-0.0361649
IKBKB	IRS1	S348	NetworKIN	0.660703
IKBKB	SQSTM1	S366	NetworKIN	1.39584
IKBKB	PRKCE	S368	NetworKIN	-0.373152
IKBKB	MAP3K7	S439	NetworKIN	-0.463683
IKBKB	AKT1	S473	NetworKIN	-0.716973
IKBKB	AKT2	S474	NetworKIN	-0.983357
IKBKB	TSC1	S505	NetworKIN	1.12657
IKBKB	IRS1	S527	NetworKIN	-0.77826
IKBKB	IRS1	S531	NetworKIN	1.09299
IKBKB	CTNNB1	S552	NetworKIN	-1.00097
IKBKB	JUN	S63	NetworKIN	-0.284006
IKBKB	IKBKB	S672	NetworKIN	0.186185
IKBKB	CTNNB1	S675	NetworKIN	-0.217777
IKBKB	PRKCQ	S676	NetworKIN	-0.000546667
IKBKB	STAT3	S727	NetworKIN	-2.0772
IKBKB	PRKCE	S729	NetworKIN	-0.198972
IKBKB	HSPB1	S82	NetworKIN	-0.8935
IKBKB	HSPB1	S83	NetworKIN	3.80867
IKBKB	NCOA3	S857	NetworKIN	0.654264
IKBKB	MAP3K1	S923	NetworKIN	0.549378
IKBKB	TSC2	S939	NetworKIN	-0.540717
IKBKB	SNAP23	S95	NetworKIN	0.728732
IKBKB	TSC2	S981	NetworKIN	-0.312533
IKBKE	GSK3A	S21	PhosphoSitePlus	-1.57824
IKBKE	AKT1	S473	PhosphoSitePlus	-0.716973
ILK	AKT1	S473	PhosphoSitePlus	-0.716973
INSR	MAPK1	Y187	NetworKIN	-0.00873989
INSR	MAPK3	Y204	NetworKIN	-0.5732
INSR	JAK2	Y570	NetworKIN	0.436844
INSR	STAT5A	Y694	NetworKIN	-1.12842
IRAK1	STAT3	S727	PhosphoSitePlus	-2.0772
ITK	LYN	Y508	NetworKIN	0.54132
ITK	FYN	Y531	NetworKIN	0.708624
JAK2	JAK2	S523	PhosphoSitePlus	-0.37494
JAK2	MAPK1	Y187	PhosphoSitePlus	-0.00873989
JAK2	MAPK3	Y204	PhosphoSitePlus	-0.5732
JAK2	JAK2	Y570	PhosphoSitePlus	0.436844
JAK2	STAT5A	Y694	PhosphoSitePlus	-1.12842
JAK3	STAT5A	Y694	PhosphoSitePlus	-1.12842
KDR	PXN	Y118	NetworKIN	-0.804163
LATS1	YAP1	S109	PhosphoSitePlus	-0.149083
LATS1	YAP1	S127	PhosphoSitePlus	-0.00426667
LATS1	YAP1	S164	PhosphoSitePlus	0.762578
LATS1	RAF1	S259	PhosphoSitePlus	-0.973449
LATS1	YAP1	S61	PhosphoSitePlus	0.628054
LATS2	YAP1	S127	PhosphoSitePlus	-0.00426667
LCK	MAPK1	Y187	NetworKIN	-0.00873989
LCK	MAPK3	Y204	NetworKIN	-0.5732
LCK	STAT5A	Y694	PhosphoSitePlus	-1.12842
LCK	PECAM1	Y713	PhosphoSitePlus	-0.0675769
LIMK1	CFL1	S3	PhosphoSitePlus	0.412967
LIMK1	DSTN	S3	PhosphoSitePlus	0.0487833
LIMK2	CFL1	S3	PhosphoSitePlus	0.412967
LIMK2	DSTN	S3	PhosphoSitePlus	0.0487833
LMTK2	PYGB	S15	PhosphoSitePlus	1.2955
LRRK2	AKT1	S473	PhosphoSitePlus	-0.716973
LYN	LYN	Y508	NetworKIN	0.54132
LYN	SLC4A1	Y8	PhosphoSitePlus	1.78018
MAK	VIM	S144	NetworKIN	0.49386
MAK	EVPL	S2025	NetworKIN	0.919257
MAK	VIM	S325	NetworKIN	1.205
MAK	VIM	S39	NetworKIN	-0.027269
MAK	VIM	S419	NetworKIN	-0.692546
MAK	VIM	S56	NetworKIN	-0.0501528
MAK	VIM	S73	NetworKIN	-0.770083
MAP2K1	SOS1	S1134	NetworKIN	-0.742127
MAP2K1	MTOR	S1261	NetworKIN	-1.43177
MAP2K1	MAP3K8	S141	NetworKIN	0.494695
MAP2K1	PAK2	S141	NetworKIN	-0.113967
MAP2K1	BRAF	S151	NetworKIN	-0.777894
MAP2K1	ARHGEF7	S153	NetworKIN	0.778883
MAP2K1	ARHGEF7	S176	NetworKIN	0.0904167
MAP2K1	PAK2	S197	NetworKIN	-0.562773
MAP2K1	MAPK14	S2	NetworKIN	0.477542
MAP2K1	PAK2	S2	NetworKIN	0.5831
MAP2K1	YWHAZ	S207	NetworKIN	0.915232
MAP2K1	GAB2	S210	NetworKIN	1.20529
MAP2K1	RAF1	S244	NetworKIN	1.5698
MAP2K1	RAF1	S259	NetworKIN	-0.973449
MAP2K1	RAF1	S296	NetworKIN	0.612783
MAP2K1	RAF1	S301	NetworKIN	-0.763428
MAP2K1	MAPK8IP3	S364	NetworKIN	-1.0493
MAP2K1	MAP2K4	S394	NetworKIN	0.0689989
MAP2K1	GAB2	S405	NetworKIN	0.579574
MAP2K1	ARRB1	S412	NetworKIN	0.394633
MAP2K1	BRAF	S419	NetworKIN	1.65667
MAP2K1	RAF1	S43	NetworKIN	0.250667
MAP2K1	PLA2G4A	S437	NetworKIN	-0.125498
MAP2K1	BRAF	S446	NetworKIN	1.33255
MAP2K1	PEBP1	S52	NetworKIN	0.666452
MAP2K1	GAB2	S543	NetworKIN	-0.987128
MAP2K1	ARAF	S582	NetworKIN	1.11775
MAP2K1	JUN	S63	NetworKIN	-0.284006
MAP2K1	STAT3	S727	NetworKIN	-2.0772
MAP2K1	BRAF	S729	NetworKIN	0.580617
MAP2K1	MAP2K4	S80	NetworKIN	-2.65519
MAP2K1	PXN	S83	NetworKIN	0.0537833
MAP2K1	MAP3K1	S923	NetworKIN	0.549378
MAP2K1	PAK2	T169	NetworKIN	0.329685
MAP2K1	EIF4EBP1	T46	NetworKIN	-0.0668056
MAP2K1	EGFR	T693	NetworKIN	-0.836698
MAP2K1	EIF4EBP1	T70	NetworKIN	1.43552
MAP2K1	MAPK14	Y182	NetworKIN	-1.22994
MAP2K1	STAT5A	Y694	NetworKIN	-1.12842
MAP2K1	HSF1	S326	PhosphoSitePlus	-0.309057
MAP2K1	MAPK1	T185	PhosphoSitePlus	-0.550283
MAP2K1	MAPK3	T202	PhosphoSitePlus	-1.44145
MAP2K1	MAPK1	Y187	PhosphoSitePlus	-0.00873989
MAP2K1	MAPK3	Y204	PhosphoSitePlus	-0.5732
MAP2K2	SOS1	S1134	NetworKIN	-0.742127
MAP2K2	MAP3K8	S141	NetworKIN	0.494695
MAP2K2	BRAF	S151	NetworKIN	-0.777894
MAP2K2	MAP2K2	S23	NetworKIN	-0.366567
MAP2K2	RAF1	S244	NetworKIN	1.5698
MAP2K2	RAF1	S259	NetworKIN	-0.973449
MAP2K2	RAF1	S296	NetworKIN	0.612783
MAP2K2	RAF1	S301	NetworKIN	-0.763428
MAP2K2	BRAF	S419	NetworKIN	1.65667
MAP2K2	RAF1	S43	NetworKIN	0.250667
MAP2K2	BRAF	S446	NetworKIN	1.33255
MAP2K2	CTNNB1	S552	NetworKIN	-1.00097
MAP2K2	JUN	S63	NetworKIN	-0.284006
MAP2K2	CTNNB1	S675	NetworKIN	-0.217777
MAP2K2	BRAF	S729	NetworKIN	0.580617
MAP2K2	MAP3K1	S923	NetworKIN	0.549378
MAP2K2	MAPK1	T185	NetworKIN	-0.550283
MAP2K2	MAP2K2	T394	NetworKIN	0.265317
MAP2K2	MAPK1	Y187	NetworKIN	-0.00873989
MAP2K2	MAPK3	T202	PhosphoSitePlus	-1.44145
MAP2K2	MAPK3	Y204	PhosphoSitePlus	-0.5732
MAP2K3	HSPB1	S15	NetworKIN	-1.21195
MAP2K3	MAPK14	S2	NetworKIN	0.477542
MAP2K3	BRAF	S446	NetworKIN	1.33255
MAP2K3	JUN	S63	NetworKIN	-0.284006
MAP2K3	HSPB1	S83	NetworKIN	3.80867
MAP2K3	MAP3K1	S923	NetworKIN	0.549378
MAP2K3	MAPK3	T202	NetworKIN	-1.44145
MAP2K3	MAPK3	Y204	NetworKIN	-0.5732
MAP2K3	MAPK14	Y182	PhosphoSitePlus	-1.22994
MAP2K4	AKT1	S124	NetworKIN	-0.0387167
MAP2K4	AKT1	S129	NetworKIN	-0.671805
MAP2K4	MAP3K8	S141	NetworKIN	0.494695
MAP2K4	PAK2	S141	NetworKIN	-0.113967
MAP2K4	HSPB1	S15	NetworKIN	-1.21195
MAP2K4	PAK2	S197	NetworKIN	-0.562773
MAP2K4	MAPK14	S2	NetworKIN	0.477542
MAP2K4	PAK2	S2	NetworKIN	0.5831
MAP2K4	FLNA	S2152	NetworKIN	-1.60379
MAP2K4	FLNC	S2233	NetworKIN	-0.0859667
MAP2K4	MAP4K2	S328	NetworKIN	-0.739954
MAP2K4	MAPK8IP3	S364	NetworKIN	-1.0493
MAP2K4	MAPK8IP3	S365	NetworKIN	1.30779
MAP2K4	MAP2K4	S394	NetworKIN	0.0689989
MAP2K4	ARRB1	S412	NetworKIN	0.394633
MAP2K4	AKT1	S473	NetworKIN	-0.716973
MAP2K4	MAPK8IP3	S585	NetworKIN	0.242283
MAP2K4	SPAG9	S594	NetworKIN	-1.14664
MAP2K4	JUN	S63	NetworKIN	-0.284006
MAP2K4	SPAG9	S733	NetworKIN	1.09257
MAP2K4	MAP2K4	S80	NetworKIN	-2.65519
MAP2K4	HSPB1	S83	NetworKIN	3.80867
MAP2K4	MAP2K4	S90	NetworKIN	-0.546951
MAP2K4	MAP3K1	S923	NetworKIN	0.549378
MAP2K4	PAK2	T169	NetworKIN	0.329685
MAP2K4	SPAG9	T217	NetworKIN	0.312933
MAP2K4	SPAG9	T292	NetworKIN	-1.10441
MAP2K4	MAP4K2	T326	NetworKIN	0.579758
MAP2K4	AKT2	T451	NetworKIN	0.431856
MAP2K4	MAPK14	Y182	PhosphoSitePlus	-1.22994
MAP2K5	MEIS1	S196	NetworKIN	-0.122161
MAP2K5	MAP3K2	S239	NetworKIN	0.302032
MAP2K5	ENO1	S263	NetworKIN	1.17261
MAP2K5	SQSTM1	S332	NetworKIN	0.447672
MAP2K5	SQSTM1	S366	NetworKIN	1.39584
MAP2K5	ENO1	S419	NetworKIN	1.09748
MAP2K5	JUN	S63	NetworKIN	-0.284006
MAP2K6	MAP3K5	S1033	NetworKIN	0.454267
MAP2K6	HSPB1	S15	NetworKIN	-1.21195
MAP2K6	MAPK14	S2	NetworKIN	0.477542
MAP2K6	SPAG9	S203	NetworKIN	1.19564
MAP2K6	MAP3K7	S439	NetworKIN	-0.463683
MAP2K6	BRAF	S446	NetworKIN	1.33255
MAP2K6	CTNNB1	S552	NetworKIN	-1.00097
MAP2K6	SPAG9	S594	NetworKIN	-1.14664
MAP2K6	JUN	S63	NetworKIN	-0.284006
MAP2K6	CTNNA1	S641	NetworKIN	2.94802
MAP2K6	CTNNB1	S675	NetworKIN	-0.217777
MAP2K6	SPAG9	S733	NetworKIN	1.09257
MAP2K6	HSPB1	S83	NetworKIN	3.80867
MAP2K6	MAP3K1	S923	NetworKIN	0.549378
MAP2K6	SPAG9	T217	NetworKIN	0.312933
MAP2K6	SPAG9	T226	NetworKIN	0.152039
MAP2K6	SPAG9	T292	NetworKIN	-1.10441
MAP2K6	MAPK14	Y182	PhosphoSitePlus	-1.22994
MAP2K7	PAK2	S141	NetworKIN	-0.113967
MAP2K7	PAK2	S197	NetworKIN	-0.562773
MAP2K7	MAPK14	S2	NetworKIN	0.477542
MAP2K7	PAK2	S2	NetworKIN	0.5831
MAP2K7	FYN	S21	NetworKIN	0.397376
MAP2K7	MAPK8IP3	S364	NetworKIN	-1.0493
MAP2K7	MAP2K4	S394	NetworKIN	0.0689989
MAP2K7	MAP3K11	S507	NetworKIN	1.66821
MAP2K7	JUN	S63	NetworKIN	-0.284006
MAP2K7	MAP2K4	S80	NetworKIN	-2.65519
MAP2K7	MAP2K4	S90	NetworKIN	-0.546951
MAP2K7	MAP3K1	S923	NetworKIN	0.549378
MAP2K7	PAK2	T169	NetworKIN	0.329685
MAP2K7	MAPK14	Y182	NetworKIN	-1.22994
MAP2K7	FADD	S194	PhosphoSitePlus	0.679362
MAP3K1	FADD	S194	PhosphoSitePlus	0.679362
MAP3K2	CTNNB1	S675	PhosphoSitePlus	-0.217777
MAP3K5	MAPK14	Y182	PhosphoSitePlus	-1.22994
MAP3K6	MAPK14	Y182	PhosphoSitePlus	-1.22994
MAP3K7	HDAC7	S155	PhosphoSitePlus	1.86772
MAP3K7	HDAC4	S246	PhosphoSitePlus	1.14992
MAP3K7	KSR1	S406	PhosphoSitePlus	0.644578
MAP3K8	EIF4G1	S1147	PhosphoSitePlus	2.0857
MAP3K8	EIF4EBP1	T70	PhosphoSitePlus	1.43552
MAP4K4	RBBP6	T1194	NetworKIN	-0.560489
MAP4K4	G3BP2	T227	NetworKIN	-0.506433
MAP4K5	GSK3B	S9	PhosphoSitePlus	-0.7183
MAPK1	IRS1	S1078	NetworKIN	0.80244
MAPK1	ADD2	S11	NetworKIN	-0.823962
MAPK1	IRS2	S1100	NetworKIN	1.28943
MAPK1	MARCKS	S118	NetworKIN	-1.12069
MAPK1	PARVA	S14	NetworKIN	-1.38463
MAPK1	MAP1B	S1400	NetworKIN	0.2966
MAPK1	TSC2	S1411	NetworKIN	0.1201
MAPK1	MARCKS	S145	NetworKIN	-0.157283
MAPK1	BRAF	S151	NetworKIN	-0.777894
MAPK1	YBX1	S176	NetworKIN	0.433431
MAPK1	PARVA	S19	NetworKIN	1.77698
MAPK1	HNRNPD	S190	NetworKIN	0.55325
MAPK1	FADD	S194	NetworKIN	0.679362
MAPK1	TGFB1I1	S194	NetworKIN	-0.0389069
MAPK1	TPR	S2073	NetworKIN	0.535167
MAPK1	ETV6	S213	NetworKIN	1.5043
MAPK1	NCOR1	S2151	NetworKIN	-0.570827
MAPK1	TPR	S2155	NetworKIN	-0.44845
MAPK1	LMNA	S22	NetworKIN	0.756396
MAPK1	SRF	S224	NetworKIN	0.00313333
MAPK1	EPS15L1	S229	NetworKIN	-0.113583
MAPK1	MAP2K2	S23	NetworKIN	-0.366567
MAPK1	RAF1	S244	NetworKIN	1.5698
MAPK1	ARHGEF7	S249	NetworKIN	0.667106
MAPK1	MEF2D	S251	NetworKIN	-0.779387
MAPK1	EPS15L1	S255	NetworKIN	0.312617
MAPK1	ARAF	S257	NetworKIN	1.2305
MAPK1	RAF1	S296	NetworKIN	0.612783
MAPK1	IRS1	S3	NetworKIN	0.298517
MAPK1	RAF1	S301	NetworKIN	-0.763428
MAPK1	HSF1	S303	NetworKIN	0.657123
MAPK1	PXN	S322	NetworKIN	-0.0661833
MAPK1	HSF1	S326	NetworKIN	-0.309057
MAPK1	PRKCE	S329	NetworKIN	0.776683
MAPK1	PTPN12	S332	NetworKIN	-0.477562
MAPK1	IRS1	S348	NetworKIN	0.660703
MAPK1	RANBP10	S365	NetworKIN	0.896279
MAPK1	RPS6KA3	S369	NetworKIN	-1.20053
MAPK1	RB1	S37	NetworKIN	0.628898
MAPK1	BAG3	S377	NetworKIN	0.674144
MAPK1	TPR	S379	NetworKIN	0.537984
MAPK1	MEF2C	S396	NetworKIN	-0.149783
MAPK1	BRAF	S419	NetworKIN	1.65667
MAPK1	DYNC1LI1	S421	NetworKIN	1.79457
MAPK1	RANGAP1	S428	NetworKIN	0.772333
MAPK1	MEF2D	S444	NetworKIN	0.743183
MAPK1	SRRM1	S450	NetworKIN	-0.602453
MAPK1	TSC1	S505	NetworKIN	1.12657
MAPK1	ARHGEF7	S518	NetworKIN	0.342333
MAPK1	IRS1	S531	NetworKIN	1.09299
MAPK1	ADCY6	S54	NetworKIN	0.297717
MAPK1	GAB2	S543	NetworKIN	-0.987128
MAPK1	EPB41L1	S544	NetworKIN	0.869798
MAPK1	MAPK8IP3	S585	NetworKIN	0.242283
MAPK1	SRRM1	S616	NetworKIN	0.280067
MAPK1	JUN	S63	NetworKIN	-0.284006
MAPK1	PTPN12	S673	NetworKIN	-0.229072
MAPK1	RPS6KA3	S715	NetworKIN	0.759533
MAPK1	STAT3	S727	NetworKIN	-2.0772
MAPK1	RPS6KA4	S745	NetworKIN	0.519817
MAPK1	AXIN1	S77	NetworKIN	0.295333
MAPK1	PRKAR1A	S83	NetworKIN	0.180967
MAPK1	ASAP1	S843	NetworKIN	-1.16447
MAPK1	RPTOR	S877	NetworKIN	-0.33745
MAPK1	NCOR2	S939	NetworKIN	0.547691
MAPK1	MID1	S96	NetworKIN	0.0676921
MAPK1	BAD	S99	NetworKIN	0.244752
MAPK1	MARCKS	T150	NetworKIN	1.12507
MAPK1	MAPK1	T185	NetworKIN	-0.550283
MAPK1	MAPK3	T202	NetworKIN	-1.44145
MAPK1	SPAG9	T217	NetworKIN	0.312933
MAPK1	G3BP2	T227	NetworKIN	-0.506433
MAPK1	RPS6KA3	T365	NetworKIN	-0.247367
MAPK1	MAP2K2	T394	NetworKIN	0.265317
MAPK1	RIPK2	T412	NetworKIN	-1.01141
MAPK1	PRKCA	T638	NetworKIN	0.854164
MAPK1	SMAD2	T8	NetworKIN	0.738467
MAPK1	SMAD3	T8	NetworKIN	0.413874
MAPK1	CDKN1B	S10	PhosphoSitePlus	2.35455
MAPK1	GRB10	S150	PhosphoSitePlus	-0.036375
MAPK1	TPPP	S160	PhosphoSitePlus	3.46943
MAPK1	MYLK	S1779	PhosphoSitePlus	-0.287403
MAPK1	CDKN1B	S178	PhosphoSitePlus	0.272367
MAPK1	TPPP	S18	PhosphoSitePlus	1.3115
MAPK1	ABI1	S183	PhosphoSitePlus	0.742074
MAPK1	RRAS2	S186	PhosphoSitePlus	-0.360567
MAPK1	PGK1	S203	PhosphoSitePlus	0.4331
MAPK1	MCRIP1	S21	PhosphoSitePlus	0.257615
MAPK1	ABI1	S225	PhosphoSitePlus	0.920761
MAPK1	HNRNPK	S284	PhosphoSitePlus	1.31287
MAPK1	PKM	S37	PhosphoSitePlus	0.287995
MAPK1	ARRB1	S412	PhosphoSitePlus	0.394633
MAPK1	RPS6KB1	S447	PhosphoSitePlus	1.43693
MAPK1	GRB10	S476	PhosphoSitePlus	1.33694
MAPK1	STIM1	S575	PhosphoSitePlus	1.1642
MAPK1	MTMR2	S58	PhosphoSitePlus	1.45347
MAPK1	DNM1L	S616	PhosphoSitePlus	-0.330867
MAPK1	TH	S62	PhosphoSitePlus	0.817455
MAPK1	EIF4EBP1	S65	PhosphoSitePlus	-0.569618
MAPK1	SLC9A1	S693	PhosphoSitePlus	-0.197867
MAPK1	BAD	S75	PhosphoSitePlus	-0.49812
MAPK1	STAT5A	S780	PhosphoSitePlus	1.20781
MAPK1	SLC9A1	S785	PhosphoSitePlus	0.298033
MAPK1	PXN	S83	PhosphoSitePlus	0.0537833
MAPK1	RPTOR	S863	PhosphoSitePlus	-0.0889667
MAPK1	EIF4EBP1	T46	PhosphoSitePlus	-0.0668056
MAPK1	EGFR	T693	PhosphoSitePlus	-0.836698
MAPK1	EIF4EBP1	T70	PhosphoSitePlus	1.43552
MAPK1	ADAM17	T735	PhosphoSitePlus	-0.351292
MAPK10	IRS1	S1078	NetworKIN	0.80244
MAPK10	IRS2	S1100	NetworKIN	1.28943
MAPK10	IRS1	S3	NetworKIN	0.298517
MAPK10	MAPK8IP3	S365	NetworKIN	1.30779
MAPK10	MAP2K4	S394	NetworKIN	0.0689989
MAPK10	ARRB1	S412	NetworKIN	0.394633
MAPK10	IRS1	S527	NetworKIN	-0.77826
MAPK10	IRS1	S531	NetworKIN	1.09299
MAPK10	MAPK8IP3	S585	NetworKIN	0.242283
MAPK10	JUN	S63	NetworKIN	-0.284006
MAPK10	MAP2K4	S90	NetworKIN	-0.546951
MAPK10	SPAG9	T217	NetworKIN	0.312933
MAPK10	SPAG9	T226	NetworKIN	0.152039
MAPK10	SPAG9	T292	NetworKIN	-1.10441
MAPK11	TSC2	S1411	NetworKIN	0.1201
MAPK11	CTNNB1	S191	NetworKIN	-0.0536833
MAPK11	MEF2C	S222	NetworKIN	-0.317742
MAPK11	SRF	S224	NetworKIN	0.00313333
MAPK11	MEF2C	S396	NetworKIN	-0.149783
MAPK11	PML	S505	NetworKIN	0.0147765
MAPK11	TAF12	S51	NetworKIN	0.105766
MAPK11	PML	S518	NetworKIN	-0.298583
MAPK11	TH	S62	NetworKIN	0.817455
MAPK11	JUN	S63	NetworKIN	-0.284006
MAPK11	SLC9A1	S693	NetworKIN	-0.197867
MAPK11	EEF2K	S74	NetworKIN	1.26716
MAPK11	RPS6KA4	S745	NetworKIN	0.519817
MAPK11	SLC9A1	S785	NetworKIN	0.298033
MAPK11	SPAG9	T217	NetworKIN	0.312933
MAPK11	SPAG9	T226	NetworKIN	0.152039
MAPK11	RIPK2	T412	NetworKIN	-1.01141
MAPK11	NR3C1	S226	PhosphoSitePlus	-0.860735
MAPK11	GYS1	S645	PhosphoSitePlus	1.1149
MAPK11	GYS1	S653	PhosphoSitePlus	-0.0906
MAPK11	GYS1	S727	PhosphoSitePlus	-0.859
MAPK11	RPTOR	S863	PhosphoSitePlus	-0.0889667
MAPK11	GYS1	T721	PhosphoSitePlus	1.13699
MAPK12	RCSD1	S108	NetworKIN	-0.207867
MAPK12	SNTA1	S189	NetworKIN	0.667833
MAPK12	CTNNB1	S191	NetworKIN	-0.0536833
MAPK12	SNTA1	S201	NetworKIN	2.40155
MAPK12	RCSD1	S216	NetworKIN	0.153533
MAPK12	SNTB1	S219	NetworKIN	0.629473
MAPK12	MEF2C	S222	NetworKIN	-0.317742
MAPK12	SNTB1	S389	NetworKIN	1.51002
MAPK12	MAP2K4	S394	NetworKIN	0.0689989
MAPK12	MEF2C	S396	NetworKIN	-0.149783
MAPK12	JUN	S63	NetworKIN	-0.284006
MAPK12	MTMR1	S653	NetworKIN	0.115
MAPK12	EEF2K	S74	NetworKIN	1.26716
MAPK12	RPS6KA4	S745	NetworKIN	0.519817
MAPK12	SNTB1	S87	NetworKIN	0.762017
MAPK12	MAP2K4	S90	NetworKIN	-0.546951
MAPK12	SPAG9	T217	NetworKIN	0.312933
MAPK12	SPAG9	T226	NetworKIN	0.152039
MAPK12	RIPK2	T412	NetworKIN	-1.01141
MAPK13	RCSD1	S108	NetworKIN	-0.207867
MAPK13	CD2BP2	S195	NetworKIN	0.693867
MAPK13	RCSD1	S216	NetworKIN	0.153533
MAPK13	MEF2C	S222	NetworKIN	-0.317742
MAPK13	MEF2C	S396	NetworKIN	-0.149783
MAPK13	RPS6KB1	S447	NetworKIN	1.43693
MAPK13	JUN	S63	NetworKIN	-0.284006
MAPK13	EIF4EBP1	S65	NetworKIN	-0.569618
MAPK13	EEF2K	S74	NetworKIN	1.26716
MAPK13	RPS6KA4	S745	NetworKIN	0.519817
MAPK13	RIPK2	T412	NetworKIN	-1.01141
MAPK13	EIF4EBP1	T46	NetworKIN	-0.0668056
MAPK13	EIF4EBP1	T70	NetworKIN	1.43552
MAPK13	STMN1	S25	PhosphoSitePlus	-0.0877
MAPK13	SQSTM1	S272	PhosphoSitePlus	-0.445
MAPK13	SQSTM1	T269	PhosphoSitePlus	-0.169903
MAPK14	NCOA3	S214	NetworKIN	0.478154
MAPK14	MEF2C	S222	NetworKIN	-0.317742
MAPK14	MAP2K4	S394	NetworKIN	0.0689989
MAPK14	MEF2C	S396	NetworKIN	-0.149783
MAPK14	JUN	S63	NetworKIN	-0.284006
MAPK14	SLC9A1	S693	NetworKIN	-0.197867
MAPK14	RPS6KA4	S745	NetworKIN	0.519817
MAPK14	SLC9A1	S785	NetworKIN	0.298033
MAPK14	MAP2K4	S90	NetworKIN	-0.546951
MAPK14	SPAG9	T217	NetworKIN	0.312933
MAPK14	SPAG9	T226	NetworKIN	0.152039
MAPK14	SPAG9	T292	NetworKIN	-1.10441
MAPK14	SMAD3	T8	NetworKIN	0.413874
MAPK14	NR3C1	S226	PhosphoSitePlus	-0.860735
MAPK14	MEF2A	S408	PhosphoSitePlus	-0.04755
MAPK14	CRYAB	S59	PhosphoSitePlus	-2.2373
MAPK14	FOXO3	S7	PhosphoSitePlus	1.84355
MAPK14	STAT3	S727	PhosphoSitePlus	-2.0772
MAPK14	KCNB1	S805	PhosphoSitePlus	0.255457
MAPK14	EGFR	T693	PhosphoSitePlus	-0.836698
MAPK14	ADAM17	T735	PhosphoSitePlus	-0.351292
MAPK15	JUN	S63	PhosphoSitePlus	-0.284006
MAPK3	ASAP1	S1027	NetworKIN	0.0211
MAPK3	MAP3K5	S1033	NetworKIN	0.454267
MAPK3	PAK4	S104	NetworKIN	0.874681
MAPK3	APC	S1042	NetworKIN	-1.11331
MAPK3	IRS1	S1078	NetworKIN	0.80244
MAPK3	IRS2	S1100	NetworKIN	1.28943
MAPK3	MARCKS	S118	NetworKIN	-1.12069
MAPK3	MAP1B	S1265	NetworKIN	0.121943
MAPK3	PPP1R14A	S136	NetworKIN	1.7861
MAPK3	APC	S1360	NetworKIN	0.100563
MAPK3	PARVA	S14	NetworKIN	-1.38463
MAPK3	MAP1B	S1400	NetworKIN	0.2966
MAPK3	TSC2	S1411	NetworKIN	0.1201
MAPK3	NCOR1	S1472	NetworKIN	0.134583
MAPK3	GRB10	S150	NetworKIN	-0.036375
MAPK3	BRAF	S151	NetworKIN	-0.777894
MAPK3	CHD4	S1535	NetworKIN	0.519331
MAPK3	TJP1	S1617	NetworKIN	-0.330111
MAPK3	CDKN1B	S178	NetworKIN	0.272367
MAPK3	MEF2D	S180	NetworKIN	0.0256167
MAPK3	PARVA	S19	NetworKIN	1.77698
MAPK3	FADD	S194	NetworKIN	0.679362
MAPK3	TERF2IP	S203	NetworKIN	0.180433
MAPK3	MAP1B	S2098	NetworKIN	-0.357046
MAPK3	SPTBN1	S2102	NetworKIN	0.7181
MAPK3	NCOR1	S2151	NetworKIN	-0.570827
MAPK3	LMNA	S22	NetworKIN	0.756396
MAPK3	SRF	S224	NetworKIN	0.00313333
MAPK3	MAP2K2	S23	NetworKIN	-0.366567
MAPK3	MEF2D	S231	NetworKIN	0.0188333
MAPK3	RAF1	S244	NetworKIN	1.5698
MAPK3	ARHGEF7	S249	NetworKIN	0.667106
MAPK3	MEF2D	S251	NetworKIN	-0.779387
MAPK3	ARAF	S257	NetworKIN	1.2305
MAPK3	SQSTM1	S272	NetworKIN	-0.445
MAPK3	VCL	S290	NetworKIN	0.309967
MAPK3	IRS1	S3	NetworKIN	0.298517
MAPK3	HSF1	S303	NetworKIN	0.657123
MAPK3	HSF1	S314	NetworKIN	0.148096
MAPK3	DES	S32	NetworKIN	1.21855
MAPK3	PXN	S322	NetworKIN	-0.0661833
MAPK3	HSF1	S326	NetworKIN	-0.309057
MAPK3	PRKCE	S329	NetworKIN	0.776683
MAPK3	BIN1	S331	NetworKIN	0.425778
MAPK3	PTPN12	S332	NetworKIN	-0.477562
MAPK3	IRS1	S348	NetworKIN	0.660703
MAPK3	SORBS1	S350	NetworKIN	0.201067
MAPK3	RANBP10	S365	NetworKIN	0.896279
MAPK3	RPS6KA3	S369	NetworKIN	-1.20053
MAPK3	BAG3	S377	NetworKIN	0.674144
MAPK3	LMNA	S390	NetworKIN	-0.168667
MAPK3	MEF2C	S396	NetworKIN	-0.149783
MAPK3	BRAF	S419	NetworKIN	1.65667
MAPK3	RANGAP1	S428	NetworKIN	0.772333
MAPK3	MEF2D	S444	NetworKIN	0.743183
MAPK3	RPS6KB1	S447	NetworKIN	1.43693
MAPK3	NMT1	S47	NetworKIN	-0.10769
MAPK3	GRB10	S476	NetworKIN	1.33694
MAPK3	TSC1	S505	NetworKIN	1.12657
MAPK3	ARHGEF7	S518	NetworKIN	0.342333
MAPK3	PML	S518	NetworKIN	-0.298583
MAPK3	JAK2	S523	NetworKIN	-0.37494
MAPK3	IRS1	S531	NetworKIN	1.09299
MAPK3	ADCY6	S54	NetworKIN	0.297717
MAPK3	GAB2	S543	NetworKIN	-0.987128
MAPK3	EPB41L1	S544	NetworKIN	0.869798
MAPK3	MTDH	S568	NetworKIN	0.480815
MAPK3	MAPK8IP3	S585	NetworKIN	0.242283
MAPK3	JUN	S63	NetworKIN	-0.284006
MAPK3	SYN1	S67	NetworKIN	-1.55045
MAPK3	PTPN12	S673	NetworKIN	-0.229072
MAPK3	RPS6KA3	S715	NetworKIN	0.759533
MAPK3	STAT3	S727	NetworKIN	-2.0772
MAPK3	RPS6KA4	S745	NetworKIN	0.519817
MAPK3	AXIN1	S77	NetworKIN	0.295333
MAPK3	PARVA	S8	NetworKIN	0.549083
MAPK3	PRKAR1A	S83	NetworKIN	0.180967
MAPK3	ASAP1	S843	NetworKIN	-1.16447
MAPK3	SORBS1	S86	NetworKIN	0.391886
MAPK3	RPTOR	S877	NetworKIN	-0.33745
MAPK3	NCK2	S90	NetworKIN	0.23511
MAPK3	TJP1	S912	NetworKIN	0.162233
MAPK3	NCOR2	S939	NetworKIN	0.547691
MAPK3	TJP2	S986	NetworKIN	0.5733
MAPK3	BAD	S99	NetworKIN	0.244752
MAPK3	MAPK3	T202	NetworKIN	-1.44145
MAPK3	SPAG9	T217	NetworKIN	0.312933
MAPK3	SQSTM1	T269	NetworKIN	-0.169903
MAPK3	BAG3	T285	NetworKIN	0.889738
MAPK3	RPS6KA3	T365	NetworKIN	-0.247367
MAPK3	MAP2K2	T394	NetworKIN	0.265317
MAPK3	AKT2	T451	NetworKIN	0.431856
MAPK3	EIF4EBP1	T46	NetworKIN	-0.0668056
MAPK3	PRKCA	T638	NetworKIN	0.854164
MAPK3	EIF4EBP1	T70	NetworKIN	1.43552
MAPK3	SMAD3	T8	NetworKIN	0.413874
MAPK3	SGTA	T81	NetworKIN	-0.1838
MAPK3	MYLK	S1779	PhosphoSitePlus	-0.287403
MAPK3	ABI1	S183	PhosphoSitePlus	0.742074
MAPK3	RRAS2	S186	PhosphoSitePlus	-0.360567
MAPK3	MCRIP1	S21	PhosphoSitePlus	0.257615
MAPK3	ETV6	S213	PhosphoSitePlus	1.5043
MAPK3	ABI1	S225	PhosphoSitePlus	0.920761
MAPK3	NR3C1	S226	PhosphoSitePlus	-0.860735
MAPK3	BLVRA	S230	PhosphoSitePlus	0.254237
MAPK3	HSPB8	S24	PhosphoSitePlus	1.49581
MAPK3	STMN1	S25	PhosphoSitePlus	-0.0877
MAPK3	HNRNPK	S284	PhosphoSitePlus	1.31287
MAPK3	RAF1	S296	PhosphoSitePlus	0.612783
MAPK3	RAF1	S301	PhosphoSitePlus	-0.763428
MAPK3	ARRB1	S412	PhosphoSitePlus	0.394633
MAPK3	MTMR2	S58	PhosphoSitePlus	1.45347
MAPK3	CANX	S583	PhosphoSitePlus	0.232417
MAPK3	DNM1L	S616	PhosphoSitePlus	-0.330867
MAPK3	TH	S62	PhosphoSitePlus	0.817455
MAPK3	EIF4EBP1	S65	PhosphoSitePlus	-0.569618
MAPK3	BAD	S75	PhosphoSitePlus	-0.49812
MAPK3	STAT5A	S780	PhosphoSitePlus	1.20781
MAPK3	PXN	S83	PhosphoSitePlus	0.0537833
MAPK3	RPTOR	S863	PhosphoSitePlus	-0.0889667
MAPK3	EGFR	T693	PhosphoSitePlus	-0.836698
MAPK3	ADAM17	T735	PhosphoSitePlus	-0.351292
MAPK3	SMAD2	T8	PhosphoSitePlus	0.738467
[truncated: 1,685 more rows]

## Sheet: TAC Tr vs TAC Vh substrates
Kinase Gene Name	Substrate Gene Name	Substrate Phosphorylated Residue	Source	log2 FC (TAC Tr vs TAC Vh)
ABL1	MAPK14	Y182	NetworKIN	-0.574295
ABL1	LYN	Y508	NetworKIN	-0.0929118
ABL1	FYN	Y531	NetworKIN	-1.12908
ABL1	YES1	Y537	NetworKIN	-0.142056
ABL1	STAT5A	Y694	NetworKIN	0.000184235
ABL1	STAT5B	Y699	NetworKIN	-0.00487469
ABL1	PXN	Y118	PhosphoSitePlus	-0.480656
ABL1	CRK	Y221	PhosphoSitePlus	2.68002
ABL2	CRK	Y221	PhosphoSitePlus	2.68002
ACTR2	RALBP1	S116	NetworKIN	0.128227
ACTR2	RALBP1	S29	NetworKIN	2.21228
ACTR2	RALBP1	S463	NetworKIN	0.0723179
ACTR2	NCOA3	S857	NetworKIN	0.329741
ACVR2B	SNX2	S117	NetworKIN	-1.05659
ACVR2B	SNX2	S119	NetworKIN	-0.641468
ACVR2B	SNX2	S185	NetworKIN	-0.827121
ACVR2B	SNX1	S188	NetworKIN	-0.0975619
ACVR2B	GJA1	S296	NetworKIN	-0.168467
ACVR2B	GJA1	S297	NetworKIN	1.5079
ACVR2B	GJA1	S306	NetworKIN	-0.0401429
ACVR2B	GJA1	S314	NetworKIN	-0.791452
ACVR2B	GJA1	S325	NetworKIN	0.836909
ACVR2B	GJA1	S328	NetworKIN	0.256262
ACVR2B	GJA1	S364	NetworKIN	-0.498671
ACVR2B	GJA1	S365	NetworKIN	-2.84852
ACVR2B	GJA1	S373	NetworKIN	-1.39316
ACVR2B	NCOA3	S857	NetworKIN	0.329741
ADRBK1	EGFR	S1166	NetworKIN	0.365956
ADRBK1	NOS3	S1177	NetworKIN	0.211986
ADRBK1	RICTOR	S1177	NetworKIN	1.40522
ADRBK1	NOS3	S1179	NetworKIN	-0.214477
ADRBK1	MTOR	S1261	NetworKIN	1.02547
ADRBK1	ARHGEF7	S176	NetworKIN	0.171981
ADRBK1	FYN	S21	NetworKIN	0.840167
ADRBK1	IGF2R	S2409	NetworKIN	-0.213262
ADRBK1	PXN	S244	NetworKIN	0.130729
ADRBK1	TPM1	S252	NetworKIN	0.77818
ADRBK1	PXN	S258	NetworKIN	0.201
ADRBK1	SLC9A3R1	S269	NetworKIN	0.819112
ADRBK1	TPM1	S283	NetworKIN	0.852033
ADRBK1	SLC9A3R1	S290	NetworKIN	-0.0297667
ADRBK1	PDCL	S296	NetworKIN	2.03757
ADRBK1	GJA1	S297	NetworKIN	1.5079
ADRBK1	GJA1	S306	NetworKIN	-0.0401429
ADRBK1	GJA1	S314	NetworKIN	-0.791452
ADRBK1	PCYT1A	S321	NetworKIN	0.572145
ADRBK1	GJA1	S325	NetworKIN	0.836909
ADRBK1	C5AR1	S327	NetworKIN	0.0616238
ADRBK1	GJA1	S328	NetworKIN	0.256262
ADRBK1	PRKACA	S339	NetworKIN	-0.0423762
ADRBK1	CCR5	S349	NetworKIN	0.408279
ADRBK1	CCR1	S352	NetworKIN	-0.860279
ADRBK1	PCYT1A	S362	NetworKIN	-0.249781
ADRBK1	GJA1	S364	NetworKIN	-0.498671
ADRBK1	HDAC1	S393	NetworKIN	0.447038
ADRBK1	CAMK2B	S397	NetworKIN	-0.0672814
ADRBK1	GIT2	S397	NetworKIN	0.0400393
ADRBK1	PRPF31	S439	NetworKIN	0.925511
ADRBK1	PPP1R12A	S445	NetworKIN	0.370287
ADRBK1	TPM1	S45	NetworKIN	0.521986
ADRBK1	ARHGEF7	S518	NetworKIN	0.265757
ADRBK1	PEBP1	S52	NetworKIN	0.138814
ADRBK1	IRS1	S527	NetworKIN	0.0666681
ADRBK1	AKAP12	S598	NetworKIN	-0.0849333
ADRBK1	AKAP12	S612	NetworKIN	-0.0188714
ADRBK1	AKAP12	S627	NetworKIN	0.0526762
ADRBK1	NOS3	S633	NetworKIN	-0.0568506
ADRBK1	ARHGEF6	S640	NetworKIN	-0.26859
ADRBK1	PRKCD	S645	NetworKIN	0.291476
ADRBK1	AKAP12	S651	NetworKIN	0.0558905
ADRBK1	PRKCD	S664	NetworKIN	0.483019
ADRBK1	AKAP12	S696	NetworKIN	0.371706
ADRBK1	PXN	S83	NetworKIN	0.205024
ADRBK1	PPP1R12A	S871	NetworKIN	-0.105281
ADRBK1	NCK1	S91	NetworKIN	0.628167
ADRBK1	PRKAR2A	S99	NetworKIN	0.3939
ADRBK1	MAPK1	T185	NetworKIN	-0.389422
ADRBK1	MAPK3	T202	NetworKIN	0.501573
ADRBK1	TPM1	T282	NetworKIN	1.23616
ADRBK1	CLTC	T394	NetworKIN	0.779406
ADRBK1	ARRB1	T410	NetworKIN	0.996887
ADRBK1	AKAP12	T521	NetworKIN	0.65856
ADRBK1	CHRM2	S232	PhosphoSitePlus	1.97536
ADRBK2	CCR1	S352	NetworKIN	-0.860279
ADRBK2	ARRB1	S412	NetworKIN	0.357343
ADRBK2	PRKAR2A	S99	NetworKIN	0.3939
ADRBK2	ARRB1	T410	NetworKIN	0.996887
ADRBK2	CCR5	S349	PhosphoSitePlus	0.408279
AKT1	IRS1	S1100	NetworKIN	0.989619
AKT1	IRS2	S1100	NetworKIN	0.471916
AKT1	IRS1	S1101	NetworKIN	0.740552
AKT1	TSC2	S1132	NetworKIN	0.637625
AKT1	SOS1	S1134	NetworKIN	0.741003
AKT1	IRS2	S1176	NetworKIN	0.190762
AKT1	RICTOR	S1177	NetworKIN	1.40522
AKT1	NOS3	S1179	NetworKIN	-0.214477
AKT1	BAD	S118	NetworKIN	-0.767446
AKT1	AKT1	S124	NetworKIN	-0.100419
AKT1	MTOR	S1261	NetworKIN	1.02547
AKT1	WNK1	S1261	NetworKIN	-0.0188166
AKT1	AKT1	S129	NetworKIN	0.110478
AKT1	RICTOR	S1302	NetworKIN	-0.393342
AKT1	BAD	S134	NetworKIN	-0.468239
AKT1	TSC2	S1364	NetworKIN	0.581222
AKT1	TSC2	S1420	NetworKIN	-1.29507
AKT1	ZYX	S143	NetworKIN	-0.299865
AKT1	CLIP1	S147	NetworKIN	-0.71838
AKT1	HSPB1	S15	NetworKIN	-0.778943
AKT1	BRAF	S151	NetworKIN	-0.130619
AKT1	ARHGEF7	S153	NetworKIN	-0.440788
AKT1	IQGAP2	S16	NetworKIN	0.929941
AKT1	WNK1	S167	NetworKIN	0.0439238
AKT1	TSC2	S1798	NetworKIN	-0.224224
AKT1	CDC42EP1	S192	NetworKIN	-0.0495619
AKT1	FADD	S194	NetworKIN	0.155505
AKT1	GAB2	S210	NetworKIN	0.241273
AKT1	ABI1	S222	NetworKIN	0.406767
AKT1	HSP90AB1	S226	NetworKIN	0.107248
AKT1	ABI1	S231	NetworKIN	0.441333
AKT1	RPS6	S236	NetworKIN	0.115067
AKT1	VASP	S239	NetworKIN	-0.524691
AKT1	PDPK1	S241	NetworKIN	0.494257
AKT1	ERRFI1	S251	NetworKIN	-0.211843
AKT1	RAF1	S259	NetworKIN	-0.581127
AKT1	PXN	S261	NetworKIN	0.2678
AKT1	AIFM1	S268	NetworKIN	0.0621667
AKT1	CTNND1	S269	NetworKIN	-0.222302
AKT1	SLC9A3R1	S290	NetworKIN	-0.0297667
AKT1	VCL	S290	NetworKIN	0.400548
AKT1	GJA1	S296	NetworKIN	-0.168467
AKT1	VCP	S3	NetworKIN	-1.14357
AKT1	CARHSP1	S30	NetworKIN	-0.528214
AKT1	PDE3A	S312	NetworKIN	-0.457257
AKT1	VASP	S322	NetworKIN	-0.0946653
AKT1	ABI1	S323	NetworKIN	3.27609
AKT1	TBC1D4	S341	NetworKIN	0.607792
AKT1	VCL	S346	NetworKIN	-0.344281
AKT1	CTNND1	S349	NetworKIN	-0.128471
AKT1	GJA1	S365	NetworKIN	-2.84852
AKT1	GRB14	S372	NetworKIN	-0.949248
AKT1	MSN	S384	NetworKIN	0.344873
AKT1	GAB2	S405	NetworKIN	-0.44618
AKT1	RAF1	S43	NetworKIN	-1.16561
AKT1	ABLIM1	S452	NetworKIN	0.381714
AKT1	PPP1R3A	S46	NetworKIN	0.0651095
AKT1	AKT1	S473	NetworKIN	-0.282911
AKT1	SLC2A4	S488	NetworKIN	0.636624
AKT1	TSC1	S505	NetworKIN	-0.00872086
AKT1	RTKN	S520	NetworKIN	-0.0482381
AKT1	IRS1	S527	NetworKIN	0.0666681
AKT1	PSMA5	S56	NetworKIN	0.382214
AKT1	IRS2	S560	NetworKIN	-1.52153
AKT1	TBC1D4	S570	NetworKIN	0.523155
AKT1	IRS2	S577	NetworKIN	0.452496
AKT1	PKN2	S583	NetworKIN	1.32418
AKT1	ABLIM1	S587	NetworKIN	1.2273
AKT1	CRTC2	S613	NetworKIN	0.152343
AKT1	NOS3	S633	NetworKIN	-0.0568506
AKT1	GYS1	S641	NetworKIN	1.88045
AKT1	EPS8	S659	NetworKIN	1.14871
AKT1	EPS8	S685	NetworKIN	0.916458
AKT1	ABLIM1	S706	NetworKIN	0.800914
AKT1	USP8	S718	NetworKIN	-0.82017
AKT1	BRAF	S729	NetworKIN	-0.0958905
AKT1	RASGRF2	S746	NetworKIN	0.541638
AKT1	BAD	S75	NetworKIN	1.06458
AKT1	HSPA4	S76	NetworKIN	-0.364833
AKT1	NCK1	S85	NetworKIN	0.00968571
AKT1	NCOA3	S857	NetworKIN	0.329741
AKT1	CTNND1	S920	NetworKIN	-0.493385
AKT1	NCOR2	S939	NetworKIN	0.828055
AKT1	CTNND1	T310	NetworKIN	0.925561
AKT1	GAB2	T391	NetworKIN	0.270813
AKT1	CDKN1B	S10	PhosphoSitePlus	3.16778
AKT1	PALLD	S1118	PhosphoSitePlus	-0.510053
AKT1	PEA15	S116	PhosphoSitePlus	-0.37851
AKT1	NOS3	S1177	PhosphoSitePlus	0.211986
AKT1	PLCG1	S1248	PhosphoSitePlus	-0.507281
AKT1	RANBP3	S126	PhosphoSitePlus	0.114586
AKT1	YAP1	S127	PhosphoSitePlus	0.293457
AKT1	CBY1	S20	PhosphoSitePlus	0.844539
AKT1	GSK3A	S21	PhosphoSitePlus	-2.15041
AKT1	FLNA	S2152	PhosphoSitePlus	-1.52642
AKT1	FLNC	S2233	PhosphoSitePlus	-0.225833
AKT1	TIAM1	S231	PhosphoSitePlus	0.0460047
AKT1	FOXO3	S253	PhosphoSitePlus	-0.238697
AKT1	CCT2	S260	PhosphoSitePlus	-0.0497481
AKT1	NDRG2	S332	PhosphoSitePlus	0.419781
AKT1	ALYREF	S34	PhosphoSitePlus	-0.530758
AKT1	VIM	S39	PhosphoSitePlus	0.591138
AKT1	PDCD4	S457	PhosphoSitePlus	-0.0236571
AKT1	PFKFB2	S466	PhosphoSitePlus	-0.00558095
AKT1	PFKFB2	S483	PhosphoSitePlus	0.00455714
AKT1	CARHSP1	S52	PhosphoSitePlus	-0.0192524
AKT1	CTNNB1	S552	PhosphoSitePlus	1.05735
AKT1	PIP5K1C	S555	PhosphoSitePlus	0.337162
AKT1	TBC1D4	S588	PhosphoSitePlus	1.60681
AKT1	SLC9A1	S703	PhosphoSitePlus	-0.268741
AKT1	VCP	S748	PhosphoSitePlus	-0.719856
AKT1	ATXN1	S775	PhosphoSitePlus	-0.0886397
AKT1	SLC9A1	S796	PhosphoSitePlus	0.0826251
AKT1	MAP2K4	S80	PhosphoSitePlus	-1.62093
AKT1	HSPB1	S82	PhosphoSitePlus	-0.273686
AKT1	EPHA2	S897	PhosphoSitePlus	-0.163435
AKT1	GSK3B	S9	PhosphoSitePlus	0.535095
AKT1	TSC2	S939	PhosphoSitePlus	-1.96503
AKT1	TSC2	S981	PhosphoSitePlus	-0.088781
AKT1	BAD	S99	PhosphoSitePlus	0.36078
AKT1	AKT1S1	T246	PhosphoSitePlus	-0.915344
AKT1	TBC1D4	T642	PhosphoSitePlus	-0.401932
AKT2	CDKN1B	S10	NetworKIN	3.16778
AKT2	IRS1	S1100	NetworKIN	0.989619
AKT2	IRS2	S1100	NetworKIN	0.471916
AKT2	IRS1	S1101	NetworKIN	0.740552
AKT2	TSC2	S1132	NetworKIN	0.637625
AKT2	SOS1	S1134	NetworKIN	0.741003
AKT2	IRS2	S1176	NetworKIN	0.190762
AKT2	NOS3	S1177	NetworKIN	0.211986
AKT2	NOS3	S1179	NetworKIN	-0.214477
AKT2	AKT1	S124	NetworKIN	-0.100419
AKT2	BAD	S134	NetworKIN	-0.468239
AKT2	TSC2	S1364	NetworKIN	0.581222
AKT2	TSC2	S1420	NetworKIN	-1.29507
AKT2	ARHGEF7	S153	NetworKIN	-0.440788
AKT2	TSC2	S1798	NetworKIN	-0.224224
AKT2	GSK3A	S21	NetworKIN	-2.15041
AKT2	PDPK1	S241	NetworKIN	0.494257
AKT2	FOXO3	S253	NetworKIN	-0.238697
AKT2	PDE3A	S312	NetworKIN	-0.457257
AKT2	TBC1D4	S341	NetworKIN	0.607792
AKT2	GRB14	S372	NetworKIN	-0.949248
AKT2	PPP1R3A	S46	NetworKIN	0.0651095
AKT2	AKT2	S474	NetworKIN	0.612518
AKT2	RALGAPA2	S486	NetworKIN	-0.650541
AKT2	SLC2A4	S488	NetworKIN	0.636624
AKT2	TSC1	S505	NetworKIN	-0.00872086
AKT2	IRS1	S527	NetworKIN	0.0666681
AKT2	IRS2	S560	NetworKIN	-1.52153
AKT2	TBC1D4	S570	NetworKIN	0.523155
AKT2	IRS2	S577	NetworKIN	0.452496
AKT2	TBC1D4	S588	NetworKIN	1.60681
AKT2	CRTC2	S613	NetworKIN	0.152343
AKT2	NOS3	S633	NetworKIN	-0.0568506
AKT2	RALGAPA2	S696	NetworKIN	-0.508677
AKT2	BAD	S75	NetworKIN	1.06458
AKT2	RALGAPA2	S766	NetworKIN	-0.392583
AKT2	MAP2K4	S80	NetworKIN	-1.62093
AKT2	RALGAPA2	S821	NetworKIN	-0.649805
AKT2	TSC2	S939	NetworKIN	-1.96503
AKT2	TSC2	S981	NetworKIN	-0.088781
AKT2	BAD	S99	NetworKIN	0.36078
AKT2	TBC1D4	T642	NetworKIN	-0.401932
AKT2	CBY1	S20	PhosphoSitePlus	0.844539
AKT2	FLNC	S2233	PhosphoSitePlus	-0.225833
AKT2	CTNNB1	S552	PhosphoSitePlus	1.05735
AKT2	PIP5K1C	S555	PhosphoSitePlus	0.337162
AKT3	CDKN1B	S10	NetworKIN	3.16778
AKT3	IRS2	S1100	NetworKIN	0.471916
AKT3	TSC2	S1132	NetworKIN	0.637625
AKT3	SOS1	S1134	NetworKIN	0.741003
AKT3	IRS2	S1176	NetworKIN	0.190762
AKT3	NOS3	S1177	NetworKIN	0.211986
AKT3	NOS3	S1179	NetworKIN	-0.214477
AKT3	BAD	S134	NetworKIN	-0.468239
AKT3	TSC2	S1364	NetworKIN	0.581222
AKT3	TSC2	S1420	NetworKIN	-1.29507
AKT3	ARHGEF7	S153	NetworKIN	-0.440788
AKT3	TSC2	S1798	NetworKIN	-0.224224
AKT3	GSK3A	S21	NetworKIN	-2.15041
AKT3	PDPK1	S241	NetworKIN	0.494257
AKT3	FOXO3	S253	NetworKIN	-0.238697
AKT3	PDE3A	S312	NetworKIN	-0.457257
AKT3	PPP1R3A	S46	NetworKIN	0.0651095
AKT3	SLC2A4	S488	NetworKIN	0.636624
AKT3	IRS2	S560	NetworKIN	-1.52153
AKT3	IRS2	S577	NetworKIN	0.452496
AKT3	NOS3	S633	NetworKIN	-0.0568506
AKT3	BAD	S75	NetworKIN	1.06458
AKT3	MAP2K4	S80	NetworKIN	-1.62093
AKT3	TSC2	S939	NetworKIN	-1.96503
AKT3	TSC2	S981	NetworKIN	-0.088781
AKT3	BAD	S99	NetworKIN	0.36078
ALK	STAT3	Y705	PhosphoSitePlus	0.17849
ARAF	ARHGEF7	S153	NetworKIN	-0.440788
ARAF	YWHAZ	S207	NetworKIN	-0.554172
ARAF	MAP2K2	S23	NetworKIN	0.562195
ARAF	ARAF	S257	NetworKIN	0.679505
ARAF	PRKCH	S317	NetworKIN	0.325922
ARAF	PRKCE	S329	NetworKIN	0.727136
ARAF	PRKCE	S337	NetworKIN	0.0900257
ARAF	PRKCE	S368	NetworKIN	0.777787
ARAF	UBA1	S4	NetworKIN	-0.43041
ARAF	BRAF	S419	NetworKIN	-0.0934174
ARAF	SYN1	S427	NetworKIN	1.77961
ARAF	BRAF	S446	NetworKIN	-0.319452
ARAF	TBC1D25	S506	NetworKIN	-0.230981
ARAF	SYN1	S568	NetworKIN	1.01391
ARAF	ARAF	S582	NetworKIN	-1.02188
ARAF	PRKCD	S645	NetworKIN	0.291476
ARAF	PRKCD	S664	NetworKIN	0.483019
ARAF	SYN1	S67	NetworKIN	0.929004
ARAF	PRKCH	S675	NetworKIN	1.13468
ARAF	BRAF	S729	NetworKIN	-0.0958905
ARAF	PRKCE	S729	NetworKIN	0.138938
ARAF	BAD	S118	PhosphoSitePlus	-0.767446
ARAF	BAD	S75	PhosphoSitePlus	1.06458
ARAF	BAD	S99	PhosphoSitePlus	0.36078
ATM	SMC3	S1067	NetworKIN	0.329892
ATM	CLASP1	S1196	NetworKIN	-0.199133
ATM	PSMD9	S129	NetworKIN	-0.00912857
ATM	MAPK14	S2	NetworKIN	-0.00681428
ATM	COPS3	S410	NetworKIN	0.0928105
ATM	VIM	S459	NetworKIN	1.12142
ATM	CLASP1	S559	NetworKIN	1.91865
ATM	CLASP1	S598	NetworKIN	-3.44576
ATM	IRF3	T135	NetworKIN	0.268448
ATM	GPS1	S474	PhosphoSitePlus	1.42715
ATR	SUN2	S12	PhosphoSitePlus	-0.453787
ATR	NPM1	S125	PhosphoSitePlus	-0.27529
ATR	GPS1	S474	PhosphoSitePlus	1.42715
AURKA	CLASP1	S1091	NetworKIN	-0.109935
AURKA	NCOR1	S1111	NetworKIN	0.0267571
AURKA	CLASP1	S1196	NetworKIN	-0.199133
AURKA	CLASP1	S1223	NetworKIN	0.426648
AURKA	AKT1	S124	NetworKIN	-0.100419
AURKA	AKT1	S129	NetworKIN	0.110478
AURKA	PSMD9	S129	NetworKIN	-0.00912857
AURKA	PSMD11	S14	NetworKIN	-0.683706
AURKA	NCOR1	S1472	NetworKIN	0.0803238
AURKA	ARHGEF7	S153	NetworKIN	-0.440788
AURKA	PSMF1	S153	NetworKIN	-0.160951
AURKA	PTTG1	S165	NetworKIN	0.782766
AURKA	ARHGEF7	S176	NetworKIN	0.171981
AURKA	NCOR1	S2120	NetworKIN	0.781169
AURKA	NCOA3	S214	NetworKIN	-0.558995
AURKA	NCOR1	S2151	NetworKIN	0.415581
AURKA	NCOR1	S2184	NetworKIN	1.72859
AURKA	ARHGEF7	S249	NetworKIN	0.198981
AURKA	PSMC4	S28	NetworKIN	-0.847405
AURKA	PRKACA	S339	NetworKIN	-0.0423762
AURKA	CDC26	S42	NetworKIN	1.18115
AURKA	AKT1	S473	NetworKIN	-0.282911
AURKA	ARHGEF7	S518	NetworKIN	0.265757
AURKA	CLASP1	S559	NetworKIN	1.91865
AURKA	PSMA5	S56	NetworKIN	0.382214
AURKA	CDC23	S588	NetworKIN	0.269814
AURKA	CLASP1	S598	NetworKIN	-3.44576
AURKA	CLASP1	S600	NetworKIN	0.0290952
AURKA	CLASP1	S688	NetworKIN	0.0219476
AURKA	ARHGEF7	S694	NetworKIN	-0.158986
AURKA	CLASP1	S797	NetworKIN	0.529116
AURKA	NCOA3	S857	NetworKIN	0.329741
AURKA	PSMC3	S9	NetworKIN	0.879181
AURKA	TACC1	T504	NetworKIN	-0.0591167
AURKA	MBD3	S85	PhosphoSitePlus	-0.505049
AURKA	GSK3B	S9	PhosphoSitePlus	0.535095
AURKB	PSMD9	S129	NetworKIN	-0.00912857
AURKB	PSMD11	S14	NetworKIN	-0.683706
AURKB	MAPRE1	S155	NetworKIN	0.29377
AURKB	MYLK	S1773	NetworKIN	0.0209118
AURKB	CLIP1	S195	NetworKIN	-0.136105
AURKB	CLIP1	S200	NetworKIN	3.63899
AURKB	PPP1R7	S24	NetworKIN	0.514286
AURKB	VIM	S325	NetworKIN	-0.211157
AURKB	VIM	S39	NetworKIN	0.591138
AURKB	DES	S45	NetworKIN	-0.416256
AURKB	VIM	S459	NetworKIN	1.12142
AURKB	PEBP1	S52	NetworKIN	0.138814
AURKB	CLASP1	S559	NetworKIN	1.91865
AURKB	CDC23	S588	NetworKIN	0.269814
AURKB	CLASP1	S600	NetworKIN	0.0290952
AURKB	CLASP1	S688	NetworKIN	0.0219476
AURKB	CLASP1	S797	NetworKIN	0.529116
AURKB	DES	S82	NetworKIN	-0.224738
AURKB	TAOK1	S965	NetworKIN	0.18491
AURKB	HSP90AB1	S255	PhosphoSitePlus	0.449962
AURKB	VIM	S73	PhosphoSitePlus	-0.664938
AURKB	NAGK	S76	PhosphoSitePlus	0.812001
AURKC	STK11IP	S398	NetworKIN	-0.179676
BCKDK	SUMO1	S2	NetworKIN	0.12231
BCKDK	BCKDK	S31	NetworKIN	1.46661
BCKDK	BCKDK	S33	NetworKIN	2.08413
BCKDK	BCKDHA	S337	NetworKIN	-0.772009
BCKDK	BCKDHA	S347	NetworKIN	-0.150052
BCKDK	BCKDK	T32	NetworKIN	-3.81649
BCKDK	BCKDHA	T338	NetworKIN	1.11097
BLK	MAPK14	Y182	NetworKIN	-0.574295
BLK	LYN	Y508	NetworKIN	-0.0929118
BLK	FYN	Y531	NetworKIN	-1.12908
BLK	YES1	Y537	NetworKIN	-0.142056
BMX	FYN	Y531	NetworKIN	-1.12908
BMX	YES1	Y537	NetworKIN	-0.142056
BMX	STAT5A	Y694	NetworKIN	0.000184235
BMX	STAT3	Y705	NetworKIN	0.17849
BMX	PTK2	Y576	PhosphoSitePlus	0.31987
BRAF	BAD	S118	PhosphoSitePlus	-0.767446
BRAF	BAD	S134	PhosphoSitePlus	-0.468239
BRAF	BAD	S75	PhosphoSitePlus	1.06458
BRAF	BAD	S99	PhosphoSitePlus	0.36078
BTK	LYN	Y508	NetworKIN	-0.0929118
BTK	FYN	Y531	NetworKIN	-1.12908
BTK	YES1	Y537	NetworKIN	-0.142056
BTK	JAK2	Y570	NetworKIN	1.00473
BTK	STAT5A	Y694	NetworKIN	0.000184235
CAMK1	CREB1	S142	NetworKIN	0.318357
CAMK1	HDAC4	S246	NetworKIN	0.308943
CAMK1	EIF4G3	S267	NetworKIN	0.979187
CAMK1	SYN1	S427	NetworKIN	1.77961
CAMK1	CAMKK2	S495	NetworKIN	-1.14824
CAMK1	HDAC4	S565	NetworKIN	-0.617692
CAMK1	SYN1	S568	NetworKIN	1.01391
CAMK1	HDAC4	S632	NetworKIN	0.392728
CAMK1	SYN1	S67	NetworKIN	0.929004
CAMK1	PRKAR2A	S99	NetworKIN	0.3939
CAMK1	GAPDH	T184	NetworKIN	0.687248
CAMK1	GAPDH	T211	NetworKIN	1.07725
CAMK1	LIPE	S855	PhosphoSitePlus	0.53599
CAMK1D	CAMK2D	S319	NetworKIN	0.823629
CAMK1D	CAMK2D	S330	NetworKIN	0.0026554
CAMK1D	CAMK2D	S333	NetworKIN	1.09398
CAMK1D	CAMK2D	S334	NetworKIN	0.112803
CAMK1D	CAMK2D	T331	NetworKIN	-0.662696
CAMK1D	CAMK2D	T337	NetworKIN	1.26386
CAMK1G	TNIP1	S403	NetworKIN	0.106088
CAMK2A	PHKA2	S1015	NetworKIN	-0.161318
CAMK2A	PLCB3	S1105	NetworKIN	0.926239
CAMK2A	PRKAR2B	S114	NetworKIN	-1.05417
CAMK2A	EGFR	S1166	NetworKIN	0.365956
CAMK2A	CREB1	S142	NetworKIN	0.318357
CAMK2A	MYLK	S1773	NetworKIN	0.0209118
CAMK2A	FYN	S21	NetworKIN	0.840167
CAMK2A	DAPK2	S299	NetworKIN	-0.520118
CAMK2A	DMD	S3623	NetworKIN	0.193605
CAMK2A	MAP3K7	S439	NetworKIN	0.0096619
CAMK2A	CD2AP	S458	NetworKIN	0.635214
CAMK2A	EPB41L1	S510	NetworKIN	0.612111
CAMK2A	IRS2	S560	NetworKIN	-1.52153
CAMK2A	APBA1	S568	NetworKIN	0.0392429
CAMK2A	SYN1	S568	NetworKIN	1.01391
CAMK2A	PHKB	S701	NetworKIN	0.466806
CAMK2A	RASGRF2	S726	NetworKIN	0.170212
CAMK2A	RASGRF2	S746	NetworKIN	0.541638
CAMK2A	MAP2K4	S80	NetworKIN	-1.62093
CAMK2A	EPB41L2	S87	NetworKIN	0.761124
CAMK2A	PRKAR2A	S99	NetworKIN	0.3939
CAMK2A	CDKN1B	S10	PhosphoSitePlus	3.16778
CAMK2A	SRF	S103	PhosphoSitePlus	1.44724
CAMK2A	TCAP	S161	PhosphoSitePlus	0.723143
CAMK2A	GFPT1	S261	PhosphoSitePlus	-0.218652
CAMK2A	RRAD	S273	PhosphoSitePlus	-1.86795
CAMK2A	RYR2	S2808	PhosphoSitePlus	1.95901
CAMK2A	RYR2	S2814	PhosphoSitePlus	-0.2884
CAMK2A	CTNNB1	S552	PhosphoSitePlus	1.05735
CAMK2A	TH	S71	PhosphoSitePlus	-0.226886
CAMK2A	PLN	T17	PhosphoSitePlus	1.5195
CAMK2B	PLCB3	S1105	NetworKIN	0.926239
CAMK2B	CREB1	S142	NetworKIN	0.318357
CAMK2B	VIM	S144	NetworKIN	0.0399017
CAMK2B	RRAD	S273	NetworKIN	-1.86795
CAMK2B	CAMK2D	S319	NetworKIN	0.823629
CAMK2B	CAMK2D	S330	NetworKIN	0.0026554
CAMK2B	DMD	S3623	NetworKIN	0.193605
CAMK2B	VIM	S39	NetworKIN	0.591138
CAMK2B	CAMK2B	S397	NetworKIN	-0.0672814
CAMK2B	SYN1	S427	NetworKIN	1.77961
CAMK2B	PPP1R12A	S445	NetworKIN	0.370287
CAMK2B	SLC2A4	S488	NetworKIN	0.636624
CAMK2B	EPB41L1	S510	NetworKIN	0.612111
CAMK2B	SYN1	S568	NetworKIN	1.01391
CAMK2B	HDAC4	S632	NetworKIN	0.392728
CAMK2B	TH	S71	NetworKIN	-0.226886
CAMK2B	RASGRF2	S726	NetworKIN	0.170212
CAMK2B	RASGRF2	S746	NetworKIN	0.541638
CAMK2B	SLC9A1	S796	NetworKIN	0.0826251
CAMK2B	PRKAR2A	S99	NetworKIN	0.3939
CAMK2D	PLCB3	S1105	NetworKIN	0.926239
CAMK2D	CREB1	S142	NetworKIN	0.318357
CAMK2D	VIM	S144	NetworKIN	0.0399017
CAMK2D	RRAD	S273	NetworKIN	-1.86795
CAMK2D	CAMK2D	S319	NetworKIN	0.823629
CAMK2D	CAMK2D	S330	NetworKIN	0.0026554
CAMK2D	CAMK2D	S333	NetworKIN	1.09398
CAMK2D	CAMK2D	S334	NetworKIN	0.112803
CAMK2D	DMD	S3623	NetworKIN	0.193605
CAMK2D	VIM	S39	NetworKIN	0.591138
CAMK2D	PACSIN2	S399	NetworKIN	-0.961014
CAMK2D	EIF4B	S406	NetworKIN	0.199114
CAMK2D	EIF4B	S422	NetworKIN	0.717875
CAMK2D	SYN1	S427	NetworKIN	1.77961
CAMK2D	PPP1R12A	S445	NetworKIN	0.370287
CAMK2D	EIF4B	S497	NetworKIN	-1.33985
CAMK2D	EPB41L1	S510	NetworKIN	0.612111
CAMK2D	SYN1	S568	NetworKIN	1.01391
CAMK2D	HDAC4	S632	NetworKIN	0.392728
CAMK2D	TH	S71	NetworKIN	-0.226886
CAMK2D	RASGRF2	S726	NetworKIN	0.170212
CAMK2D	RASGRF2	S746	NetworKIN	0.541638
CAMK2D	CAMK2D	T331	NetworKIN	-0.662696
CAMK2D	CAMK2D	T337	NetworKIN	1.26386
CAMK2D	EIF4B	T420	NetworKIN	-0.55873
CAMK2D	ANKRD28	S1011	PhosphoSitePlus	-0.894155
CAMK2D	TTN	S12022	PhosphoSitePlus	-0.624176
CAMK2D	TPD52	S176	PhosphoSitePlus	-0.387298
CAMK2D	SCN5A	S516	PhosphoSitePlus	0.865356
CAMK2G	PLCB3	S1105	NetworKIN	0.926239
CAMK2G	EGFR	S1166	NetworKIN	0.365956
CAMK2G	CREB1	S142	NetworKIN	0.318357
CAMK2G	MYLK	S1773	NetworKIN	0.0209118
CAMK2G	FLNA	S2152	NetworKIN	-1.52642
CAMK2G	TIAM1	S231	NetworKIN	0.0460047
CAMK2G	RRAD	S273	NetworKIN	-1.86795
CAMK2G	CAMK2D	S319	NetworKIN	0.823629
CAMK2G	CAMK2D	S330	NetworKIN	0.0026554
CAMK2G	DMD	S3623	NetworKIN	0.193605
CAMK2G	SYN1	S427	NetworKIN	1.77961
CAMK2G	PPP1R12A	S445	NetworKIN	0.370287
CAMK2G	SYN1	S568	NetworKIN	1.01391
CAMK2G	SYN1	S67	NetworKIN	0.929004
CAMK2G	TH	S71	NetworKIN	-0.226886
CAMK2G	FLNA	S968	NetworKIN	0.534565
CAMK2G	PRKAR2A	S99	NetworKIN	0.3939
CAMK4	SRF	S103	NetworKIN	1.44724
CAMK4	NOS3	S1177	NetworKIN	0.211986
CAMK4	ROCK2	S1361	NetworKIN	0.402776
CAMK4	CREB1	S142	NetworKIN	0.318357
CAMK4	YWHAZ	S207	NetworKIN	-0.554172
CAMK4	HDAC4	S246	NetworKIN	0.308943
CAMK4	MEF2D	S251	NetworKIN	0.405928
CAMK4	RRAD	S273	NetworKIN	-1.86795
CAMK4	BRAF	S446	NetworKIN	-0.319452
CAMK4	PML	S518	NetworKIN	0.00209524
CAMK4	CRTC2	S613	NetworKIN	0.152343
CAMK4	HDAC4	S632	NetworKIN	0.392728
CAMK4	CTNNB1	S675	NetworKIN	0.175057
CAMK4	ADD3	S693	NetworKIN	0.272433
CAMK4	BAD	S75	NetworKIN	1.06458
CAMK4	BAD	S99	NetworKIN	0.36078
CDC42BPA	MYL2	S15	NetworKIN	-0.832676
CDC42BPA	MYO18A	S1970	NetworKIN	-0.400243
CDC42BPA	MYO18A	S1998	NetworKIN	-0.1315
CDC42BPA	MYO18A	S2002	NetworKIN	-0.211192
CDC42BPA	MYO18A	S2020	NetworKIN	-0.375372
CDC42BPA	MYO18A	S2041	NetworKIN	-0.187185
CDC42BPA	MYO18A	S2043	NetworKIN	-0.312933
CDC42BPA	ZBTB7A	S337	NetworKIN	-0.446504
CDC42BPA	ZBTB7A	S549	NetworKIN	0.930234
CDC42BPA	WWTR1	S89	NetworKIN	-0.349782
CDC42BPB	MYO18A	S1970	NetworKIN	-0.400243
CDC42BPB	MYO18A	S1998	NetworKIN	-0.1315
CDC42BPB	MYO18A	S2002	NetworKIN	-0.211192
CDC42BPB	MYO18A	S2020	NetworKIN	-0.375372
CDC42BPB	MYO18A	S2041	NetworKIN	-0.187185
CDC42BPB	MYO18A	S2043	NetworKIN	-0.312933
CDC7	MCM2	S139	PhosphoSitePlus	-0.84485
CDC7	MCM2	S27	PhosphoSitePlus	-2.64151
CDK1	CDKN1B	S10	NetworKIN	3.16778
CDK1	NPM1	S10	NetworKIN	-1.06242
CDK1	RBL2	S1068	NetworKIN	-0.8742
CDK1	CLASP1	S1091	NetworKIN	-0.109935
CDK1	NCOR1	S1111	NetworKIN	0.0267571
CDK1	PPP1R13L	S113	NetworKIN	0.819621
CDK1	NSFL1C	S114	NetworKIN	0.971627
CDK1	BRAP	S117	NetworKIN	0.283881
CDK1	CLASP1	S1223	NetworKIN	0.426648
CDK1	MAP1B	S1265	NetworKIN	-1.047
CDK1	RBM15	S128	NetworKIN	0.900663
CDK1	MCM2	S13	NetworKIN	-0.46833
CDK1	SNAPIN	S133	NetworKIN	0.208624
CDK1	APC	S1360	NetworKIN	0.314143
CDK1	NUDC	S139	NetworKIN	0.960992
CDK1	TSC2	S1411	NetworKIN	0.0276524
CDK1	NCOR1	S1472	NetworKIN	0.0803238
CDK1	BRAF	S151	NetworKIN	-0.130619
CDK1	PSMF1	S153	NetworKIN	-0.160951
CDK1	PTTG1	S165	NetworKIN	0.782766
CDK1	POLL	S177	NetworKIN	-0.214013
CDK1	CDKN1B	S178	NetworKIN	0.74004
CDK1	MAP2	S1782	NetworKIN	0.101676
CDK1	TPPP	S18	NetworKIN	0.281967
CDK1	POLR2A	S1878	NetworKIN	-0.131224
CDK1	TRIM28	S19	NetworKIN	0.730154
CDK1	DYNC1LI1	S207	NetworKIN	0.0762143
CDK1	USP10	S211	NetworKIN	-0.328619
CDK1	NCOR1	S2120	NetworKIN	0.781169
CDK1	NCOR1	S2151	NetworKIN	0.415581
CDK1	NCOR1	S2184	NetworKIN	1.72859
CDK1	MEF2C	S222	NetworKIN	-0.223557
CDK1	SRF	S224	NetworKIN	0.22249
CDK1	STRN3	S229	NetworKIN	-0.0858566
CDK1	LIG3	S242	NetworKIN	-0.580453
CDK1	PXN	S244	NetworKIN	0.130729
CDK1	ARHGEF7	S249	NetworKIN	0.198981
CDK1	NF1	S2515	NetworKIN	1.73429
CDK1	EPS15L1	S255	NetworKIN	0.204619
CDK1	MCM2	S27	NetworKIN	-2.64151
CDK1	APC	S2772	NetworKIN	0.287721
CDK1	BAG3	S279	NetworKIN	-1.00142
CDK1	MNAT1	S279	NetworKIN	0.839046
CDK1	TAF3	S297	NetworKIN	-0.429426
CDK1	MCM4	S3	NetworKIN	-0.870956
CDK1	DES	S32	NetworKIN	0.0933922
CDK1	RANBP3	S333	NetworKIN	0.15809
CDK1	ERCC5	S341	NetworKIN	1.34036
CDK1	MAP4	S358	NetworKIN	0.175114
CDK1	DMD	S3613	NetworKIN	0.280266
CDK1	CSNK1E	S363	NetworKIN	0.300829
CDK1	USP10	S365	NetworKIN	-0.634468
CDK1	CDK13	S367	NetworKIN	0.389923
CDK1	USP20	S368	NetworKIN	0.0455429
CDK1	SIRT2	S372	NetworKIN	0.756461
CDK1	USP20	S373	NetworKIN	-1.55783
CDK1	PRKAA2	S377	NetworKIN	0.476986
CDK1	DYNC1LI2	S391	NetworKIN	-0.593959
CDK1	UBA1	S4	NetworKIN	-0.43041
CDK1	DYNC1LI1	S405	NetworKIN	3.99688
CDK1	KCNQ1	S409	NetworKIN	0.434377
CDK1	USP20	S413	NetworKIN	0.326637
CDK1	RANGAP1	S428	NetworKIN	0.60231
CDK1	FOXO1	S470	NetworKIN	1.34282
CDK1	CCNT2	S480	NetworKIN	0.352898
CDK1	PACS1	S495	NetworKIN	0.0865238
CDK1	TRIM28	S50	NetworKIN	0.55239
CDK1	TSC1	S505	NetworKIN	-0.00872086
CDK1	MAP4	S507	NetworKIN	0.40051
CDK1	RBM15	S51	NetworKIN	-0.580463
CDK1	RUSC2	S536	NetworKIN	-1.17887
CDK1	GAB2	S543	NetworKIN	0.530843
CDK1	EPB41L1	S544	NetworKIN	1.08224
CDK1	EPB41L1	S546	NetworKIN	-0.476133
CDK1	CCNT2	S549	NetworKIN	0.127071
CDK1	PSMA5	S56	NetworKIN	0.382214
CDK1	VIM	S56	NetworKIN	1.37328
CDK1	PARN	S570	NetworKIN	0.230024
CDK1	CDC23	S588	NetworKIN	0.269814
CDK1	TRIM28	S594	NetworKIN	3.5493
CDK1	ZC3HC1	S62	NetworKIN	-0.808087
CDK1	NOLC1	S623	NetworKIN	-2.00313
CDK1	JUN	S63	NetworKIN	-0.0951147
CDK1	UIMC1	S653	NetworKIN	-0.139814
CDK1	NES	S680	NetworKIN	0.0345762
CDK1	CLASP1	S688	NetworKIN	0.0219476
CDK1	HSPD1	S70	NetworKIN	-0.116216
CDK1	RBM15	S700	NetworKIN	0.558135
CDK1	PRKAG2	S71	NetworKIN	0.420464
CDK1	RBM10	S723	NetworKIN	-0.377103
CDK1	STAT3	S727	NetworKIN	-0.97576
CDK1	NCOA2	S736	NetworKIN	0.895664
CDK1	EEF2K	S74	NetworKIN	0.325708
CDK1	RANBP2	S788	NetworKIN	-0.282104
CDK1	EPS15	S814	NetworKIN	0.706227
CDK1	HNRNPD	S83	NetworKIN	-1.11987
CDK1	UBA1	S835	NetworKIN	0.248285
CDK1	NUP107	S86	NetworKIN	0.369809
CDK1	PSMC3	S9	NetworKIN	0.879181
CDK1	RBL2	S952	NetworKIN	0.296693
CDK1	MID1	S96	NetworKIN	1.13607
CDK1	TAOK1	S965	NetworKIN	0.18491
CDK1	TPPP	T14	NetworKIN	-0.591454
CDK1	MCL1	T163	NetworKIN	0.0765669
CDK1	CCND2	T280	NetworKIN	-1.12421
CDK1	BAG3	T285	NetworKIN	-0.203616
CDK1	RPS6KA3	T365	NetworKIN	0.206468
CDK1	AKT2	T451	NetworKIN	0.550748
CDK1	EPB41L1	T475	NetworKIN	0.427805
CDK1	PACS1	T504	NetworKIN	1.4383
CDK1	MAP4	T687	NetworKIN	-0.0189972
CDK1	DYNC1I2	T95	NetworKIN	-0.0830429
CDK1	RCC1	S11	PhosphoSitePlus	1.88707
CDK1	ADD1	S12	PhosphoSitePlus	0.246752
CDK1	EIF4G1	S1231	PhosphoSitePlus	-0.218486
CDK1	EEF1D	S133	PhosphoSitePlus	-0.129433
CDK1	NSFL1C	S140	PhosphoSitePlus	0.703611
CDK1	FLNA	S1459	PhosphoSitePlus	0.127211
CDK1	TFPT	S180	PhosphoSitePlus	-0.276262
CDK1	NUCKS1	S181	PhosphoSitePlus	-0.152719
CDK1	TPR	S2073	PhosphoSitePlus	0.0602381
CDK1	CSNK2B	S209	PhosphoSitePlus	0.259557
CDK1	LMNA	S22	PhosphoSitePlus	-0.712897
CDK1	RANBP2	S2280	PhosphoSitePlus	0.190601
CDK1	STMN1	S25	PhosphoSitePlus	0.0818429
CDK1	PIK3C2A	S259	PhosphoSitePlus	0.0485952
CDK1	SSR1	S268	PhosphoSitePlus	-1.11288
CDK1	CREB1	S271	PhosphoSitePlus	-0.338189
CDK1	SQSTM1	S272	PhosphoSitePlus	-0.134914
CDK1	SLC9A3R1	S280	PhosphoSitePlus	1.6246
CDK1	YAP1	S289	PhosphoSitePlus	-0.0253627
CDK1	STMN1	S38	PhosphoSitePlus	0.283704
CDK1	LMNA	S390	PhosphoSitePlus	-0.024419
CDK1	LMNA	S392	PhosphoSitePlus	0.188186
CDK1	ZC3HC1	S395	PhosphoSitePlus	0.734633
CDK1	MEF2C	S396	PhosphoSitePlus	0.195162
CDK1	RPS6KB1	S447	PhosphoSitePlus	-0.48677
CDK1	CLASP2	S507	PhosphoSitePlus	-0.144124
CDK1	PML	S518	PhosphoSitePlus	0.00209524
CDK1	CLASP2	S541	PhosphoSitePlus	-1.83894
CDK1	CANX	S583	PhosphoSitePlus	0.000338095
CDK1	DNM1L	S616	PhosphoSitePlus	0.774886
CDK1	SUPT5H	S666	PhosphoSitePlus	0.268378
CDK1	MAP4	S696	PhosphoSitePlus	-0.0476286
CDK1	LBR	S71	PhosphoSitePlus	0.568482
CDK1	EFHD2	S74	PhosphoSitePlus	2.56652
CDK1	NAGK	S76	PhosphoSitePlus	0.812001
CDK1	U2AF2	S79	PhosphoSitePlus	0.601629
CDK1	SRRM2	T1413	PhosphoSitePlus	-0.293335
CDK1	HIST1H1E	T18	PhosphoSitePlus	-0.407417
CDK1	RPS3	T221	PhosphoSitePlus	-1.47126
CDK1	SQSTM1	T269	PhosphoSitePlus	-0.425208
CDK1	EIF4EBP1	T70	PhosphoSitePlus	0.350814
CDK1	RNMT	T77	PhosphoSitePlus	-0.759881
CDK14	TAGLN2	S163	PhosphoSitePlus	-0.00248571
CDK14	PPP1R2	S87	PhosphoSitePlus	0.359371
CDK16	CDKN1B	S10	PhosphoSitePlus	3.16778
CDK16	PRKAR1A	S83	PhosphoSitePlus	0.161048
CDK2	CDKN1B	S10	NetworKIN	3.16778
CDK2	NPM1	S10	NetworKIN	-1.06242
CDK2	BRD4	S1117	NetworKIN	0.214067
CDK2	TSC2	S1411	NetworKIN	0.0276524
CDK2	PSMF1	S153	NetworKIN	-0.160951
CDK2	CDKN1B	S178	NetworKIN	0.74004
CDK2	MNAT1	S279	NetworKIN	0.839046
CDK2	MCM4	S3	NetworKIN	-0.870956
CDK2	PRKCH	S317	NetworKIN	0.325922
CDK2	CCNK	S340	NetworKIN	-0.600005
CDK2	SORBS1	S350	NetworKIN	0.231281
CDK2	BRD4	S470	NetworKIN	0.897091
CDK2	FOXO1	S470	NetworKIN	1.34282
CDK2	SORBS1	S472	NetworKIN	-0.101112
CDK2	CCNT2	S480	NetworKIN	0.352898
CDK2	CCNT2	S549	NetworKIN	0.127071
CDK2	SORBS1	S556	NetworKIN	-0.172167
CDK2	PSMA5	S56	NetworKIN	0.382214
CDK2	CDC23	S588	NetworKIN	0.269814
CDK2	JUN	S63	NetworKIN	-0.0951147
CDK2	STAT3	S727	NetworKIN	-0.97576
CDK2	AXIN1	S77	NetworKIN	-0.393895
CDK2	SORBS1	S86	NetworKIN	0.5518
CDK2	SORBS1	S89	NetworKIN	-0.173213
CDK2	PSMC3	S9	NetworKIN	0.879181
CDK2	NCOR2	S939	NetworKIN	0.828055
CDK2	SORBS1	S953	NetworKIN	0.0111631
CDK2	CCND2	T280	NetworKIN	-1.12421
CDK2	SMAD2	T8	NetworKIN	0.807957
CDK2	SMAD3	T8	NetworKIN	0.107601
CDK2	RBL2	S1068	PhosphoSitePlus	-0.8742
CDK2	CAMSAP1	S1080	PhosphoSitePlus	-0.015101
CDK2	MARCKS	S118	PhosphoSitePlus	-0.308327
CDK2	MCM2	S13	PhosphoSitePlus	-0.46833
CDK2	SNAPIN	S133	PhosphoSitePlus	0.208624
CDK2	RALY	S135	PhosphoSitePlus	0.144433
CDK2	APC	S1360	PhosphoSitePlus	0.314143
CDK2	CDK16	S138	PhosphoSitePlus	1.44918
CDK2	MCM2	S139	PhosphoSitePlus	-0.84485
CDK2	NUDC	S139	PhosphoSitePlus	0.960992
CDK2	FAM122A	S143	PhosphoSitePlus	-0.0894453
CDK2	TOR1AIP1	S143	PhosphoSitePlus	2.38573
CDK2	PHF6	S155	PhosphoSitePlus	-0.227654
CDK2	POLL	S177	PhosphoSitePlus	-0.214013
CDK2	NUCKS1	S181	PhosphoSitePlus	-0.152719
CDK2	UBXN1	S200	PhosphoSitePlus	-0.850434
CDK2	TERF2IP	S203	PhosphoSitePlus	0.452845
CDK2	ANKRD17	S2045	PhosphoSitePlus	0.591788
CDK2	SNW1	S224	PhosphoSitePlus	0.478614
CDK2	SUDS3	S234	PhosphoSitePlus	0.919295
CDK2	ANKRD17	S2401	PhosphoSitePlus	0.0596857
CDK2	CCDC6	S244	PhosphoSitePlus	0.391471
CDK2	STMN1	S25	PhosphoSitePlus	0.0818429
CDK2	MARCKS	S27	PhosphoSitePlus	0.0873624
CDK2	MCM2	S27	PhosphoSitePlus	-2.64151
CDK2	ARID1A	S363	PhosphoSitePlus	0.992628
CDK2	TERF2	S365	PhosphoSitePlus	0.600126
CDK2	STMN1	S38	PhosphoSitePlus	0.283704
CDK2	ILF3	S382	PhosphoSitePlus	0.683679
CDK2	ZC3HC1	S394	PhosphoSitePlus	-2.08973
CDK2	ZC3HC1	S395	PhosphoSitePlus	0.734633
CDK2	MTA2	S435	PhosphoSitePlus	0.51369
CDK2	RRN3	S44	PhosphoSitePlus	-0.0370174
CDK2	MICALL1	S470	PhosphoSitePlus	2.02349
CDK2	MICALL1	S471	PhosphoSitePlus	0.0550143
CDK2	SLAIN2	S48	PhosphoSitePlus	1.8706
CDK2	PML	S518	PhosphoSitePlus	0.00209524
CDK2	MTA1	S522	PhosphoSitePlus	0.436496
CDK2	VIM	S56	PhosphoSitePlus	1.37328
CDK2	DNM1L	S616	PhosphoSitePlus	0.774886
CDK2	MICALL1	S621	PhosphoSitePlus	-0.435143
CDK2	SUPT5H	S666	PhosphoSitePlus	0.268378
CDK2	EFHD2	S74	PhosphoSitePlus	2.56652
CDK2	LARP1	S774	PhosphoSitePlus	-0.650336
CDK2	PRKAR1A	S83	PhosphoSitePlus	0.161048
CDK2	ARID4A	S864	PhosphoSitePlus	0.157371
CDK2	RBL2	S952	PhosphoSitePlus	0.296693
CDK2	EPB41L3	S962	PhosphoSitePlus	-0.595825
CDK2	MARCKS	T150	PhosphoSitePlus	0.363096
CDK2	MCL1	T163	PhosphoSitePlus	0.0765669
CDK2	HIST1H1E	T18	PhosphoSitePlus	-0.407417
CDK2	RPS3	T221	PhosphoSitePlus	-1.47126
CDK2	LARP1	T649	PhosphoSitePlus	1.23783
CDK3	CDKN1B	S10	NetworKIN	3.16778
CDK3	CDKN1B	S178	NetworKIN	0.74004
CDK3	RPS2	S264	NetworKIN	-0.706243
CDK3	CCNK	S340	NetworKIN	-0.600005
CDK3	CCND2	T280	NetworKIN	-1.12421
CDK3	JUN	S63	PhosphoSitePlus	-0.0951147
CDK4	SMC3	S1067	NetworKIN	0.329892
CDK4	MAX	S11	NetworKIN	-0.332323
CDK4	AKT1	S129	NetworKIN	0.110478
CDK4	MCM2	S13	NetworKIN	-0.46833
CDK4	PSMD11	S14	NetworKIN	-0.683706
CDK4	SUMO1	S2	NetworKIN	0.12231
CDK4	MEF2D	S251	NetworKIN	0.405928
CDK4	MNAT1	S279	NetworKIN	0.839046
CDK4	TAF3	S297	NetworKIN	-0.429426
CDK4	JUN	S63	NetworKIN	-0.0951147
CDK4	CCND2	T280	NetworKIN	-1.12421
CDK4	WDR77	T5	PhosphoSitePlus	-0.246305
CDK4	SMAD3	T8	PhosphoSitePlus	0.107601
CDK5	CDKN1B	S10	NetworKIN	3.16778
CDK5	MAP1B	S1154	NetworKIN	1.27055
CDK5	AKT1	S124	NetworKIN	-0.100419
CDK5	MAP1B	S1265	NetworKIN	-1.047
CDK5	MAP1B	S1298	NetworKIN	-0.0332429
CDK5	MAP1B	S1312	NetworKIN	-2.49458
CDK5	MAP1B	S1378	NetworKIN	-0.183751
CDK5	MAP1B	S1389	NetworKIN	-0.687261
CDK5	NUDC	S139	NetworKIN	0.960992
CDK5	MAP1B	S1400	NetworKIN	-0.227196
CDK5	MAP1B	S1427	NetworKIN	-0.260046
CDK5	MAP1B	S1443	NetworKIN	-0.246914
CDK5	MAP1B	S1779	NetworKIN	-0.207667
CDK5	CDKN1B	S178	NetworKIN	0.74004
CDK5	MAP2	S1782	NetworKIN	0.101676
CDK5	MEF2D	S180	NetworKIN	0.147219
CDK5	ABI1	S183	NetworKIN	0.256776
CDK5	MAP1B	S1915	NetworKIN	-0.28547
CDK5	MAP1B	S2098	NetworKIN	1.29932
CDK5	ABI1	S225	NetworKIN	0.352793
CDK5	MAP1B	S2271	NetworKIN	0.0696777
CDK5	MEF2D	S251	NetworKIN	0.405928
CDK5	MEF2C	S396	NetworKIN	0.195162
CDK5	SYN1	S427	NetworKIN	1.77961
CDK5	ZC3H14	S515	NetworKIN	0.114086
CDK5	MAP1B	S614	NetworKIN	0.00371191
CDK5	TH	S62	NetworKIN	-0.833528
CDK5	SYN1	S67	NetworKIN	0.929004
CDK5	NES	S680	NetworKIN	0.0345762
CDK5	EPB41L2	S715	NetworKIN	0.0314482
CDK5	ITSN1	S986	NetworKIN	1.01771
CDK5	MAP1B	T1932	NetworKIN	0.280197
CDK5	CCND2	T280	NetworKIN	-1.12421
CDK5	CLTC	T394	NetworKIN	0.779406
CDK5	DPYSL2	T509	NetworKIN	0.0323667
CDK5	DBN1	S142	PhosphoSitePlus	-0.116067
CDK5	LMTK2	S1450	PhosphoSitePlus	0.162612
CDK5	TPPP	S160	PhosphoSitePlus	0.826981
CDK5	TPPP	S18	PhosphoSitePlus	0.281967
CDK5	CTNNB1	S191	PhosphoSitePlus	-0.125052
CDK5	MAPT	S214	PhosphoSitePlus	0.48379
CDK5	NR3C1	S226	PhosphoSitePlus	0.250519
CDK5	PXN	S244	PhosphoSitePlus	0.130729
CDK5	MEF2A	S408	PhosphoSitePlus	-0.0489762
CDK5	MEF2D	S444	PhosphoSitePlus	-0.0585143
CDK5	DPYSL2	S522	PhosphoSitePlus	-0.0976902
CDK5	DPYSL3	S522	PhosphoSitePlus	-0.131038
CDK5	VIM	S56	PhosphoSitePlus	1.37328
CDK5	DNM1L	S616	PhosphoSitePlus	0.774886
CDK5	STAT3	S727	PhosphoSitePlus	-0.97576
CDK5	PTK2	S910	PhosphoSitePlus	0.186829
CDK5	TPPP	T14	PhosphoSitePlus	-0.591454
CDK6	NPM1	S10	NetworKIN	-1.06242
CDK6	NPM1	S125	NetworKIN	-0.27529
CDK6	MCM2	S13	NetworKIN	-0.46833
CDK6	CDKN1B	S178	NetworKIN	0.74004
CDK6	TARDBP	S183	NetworKIN	-0.003171
CDK6	SUMO1	S2	NetworKIN	0.12231
CDK6	CTNNB1	S552	NetworKIN	1.05735
CDK6	CTNNB1	S675	NetworKIN	0.175057
CDK6	CCND2	T280	NetworKIN	-1.12421
CDK6	WDR77	T5	NetworKIN	-0.246305
CDK6	CDKN1B	S10	PhosphoSitePlus	3.16778
CDK7	CDKN1B	S10	NetworKIN	3.16778
CDK7	TCEA1	S100	NetworKIN	0.303357
CDK7	INTS1	S104	NetworKIN	-0.870462
CDK7	CDC37	S13	NetworKIN	-0.671452
CDK7	CDKN1B	S178	NetworKIN	0.74004
CDK7	POLR2A	S1878	NetworKIN	-0.131224
CDK7	NCBP1	S22	NetworKIN	-0.0293333
CDK7	GTF2F2	S248	NetworKIN	1.06388
CDK7	CCT2	S260	NetworKIN	-0.0497481
CDK7	MNAT1	S279	NetworKIN	0.839046
CDK7	TAF3	S297	NetworKIN	-0.429426
CDK7	CCNK	S340	NetworKIN	-0.600005
CDK7	ERCC5	S341	NetworKIN	1.34036
CDK7	ERCC5	S384	NetworKIN	-0.584407
CDK7	MTA1	S449	NetworKIN	0.263795
CDK7	CCNT2	S480	NetworKIN	0.352898
CDK7	TAF12	S51	NetworKIN	0.682556
CDK7	MTA1	S522	NetworKIN	0.436496
CDK7	CCNT2	S549	NetworKIN	0.127071
CDK7	ERCC5	S563	NetworKIN	0.225562
CDK7	MTA1	S576	NetworKIN	-0.010632
CDK7	LEO1	S630	NetworKIN	0.511919
CDK7	LEO1	S658	NetworKIN	0.234595
CDK7	SUPT5H	S666	NetworKIN	0.268378
CDK7	CCND2	T280	NetworKIN	-1.12421
CDK7	RNMT	T77	NetworKIN	-0.759881
CDK7	INTS1	T83	NetworKIN	0.595426
CDK7	CTR9	T925	NetworKIN	0.145546
CDK7	MCM2	S13	PhosphoSitePlus	-0.46833
CDK7	MCM2	S139	PhosphoSitePlus	-0.84485
CDK7	MCM2	S27	PhosphoSitePlus	-2.64151
CDK7	CDK12	T893	PhosphoSitePlus	0.232925
CDK9	CDK9	S347	PhosphoSitePlus	-0.4735
CDK9	SUPT5H	S666	PhosphoSitePlus	0.268378
CHEK1	TRIP12	S1078	PhosphoSitePlus	0.903225
CHEK1	CLK3	S157	PhosphoSitePlus	1.49654
CHEK1	EML3	S176	PhosphoSitePlus	-0.969998
CHEK1	OSBPL11	S189	PhosphoSitePlus	-1.88188
CHEK1	CCDC6	S244	PhosphoSitePlus	0.391471
CHEK1	ERRFI1	S251	PhosphoSitePlus	-0.211843
CHEK1	CAMSAP2	S464	PhosphoSitePlus	0.60405
CHEK1	TRIM28	S473	PhosphoSitePlus	-0.0185524
CHEK1	TBC1D4	S588	PhosphoSitePlus	1.60681
CHEK1	RBM14	S627	PhosphoSitePlus	-0.98948
CHEK1	ADD3	S693	PhosphoSitePlus	0.272433
CHEK1	GOLGA4	S71	PhosphoSitePlus	0.0391905
CHEK1	DDX24	S82	PhosphoSitePlus	-0.0954037
CHEK2	TRIM28	S473	PhosphoSitePlus	-0.0185524
CHUK	MAP3K1	S1018	NetworKIN	0.938061
CHUK	IRS1	S1078	NetworKIN	-0.0856963
CHUK	IRS1	S1100	NetworKIN	0.989619
CHUK	IRS1	S1101	NetworKIN	0.740552
CHUK	NCOR1	S1111	NetworKIN	0.0267571
CHUK	IRS2	S1176	NetworKIN	0.190762
CHUK	AKT1	S124	NetworKIN	-0.100419
CHUK	AKT1	S129	NetworKIN	0.110478
CHUK	CDC37	S13	NetworKIN	-0.671452
CHUK	MAP3K8	S141	NetworKIN	-0.313333
CHUK	FLNA	S1459	NetworKIN	0.127211
CHUK	NCOR1	S1472	NetworKIN	0.0803238
CHUK	HSPB1	S15	NetworKIN	-0.778943
CHUK	MAVS	S152	NetworKIN	-0.236376
CHUK	ERC1	S17	NetworKIN	0.55414
CHUK	CTNNB1	S191	NetworKIN	-0.125052
CHUK	FADD	S194	NetworKIN	0.155505
CHUK	ERC1	S21	NetworKIN	0.384336
CHUK	NCOA3	S214	NetworKIN	-0.558995
CHUK	NCOR1	S2151	NetworKIN	0.415581
CHUK	FLNA	S2152	NetworKIN	-1.52642
CHUK	NCOR1	S2184	NetworKIN	1.72859
CHUK	NFKB2	S222	NetworKIN	1.79426
CHUK	SQSTM1	S24	NetworKIN	0.399696
CHUK	FOXO3	S253	NetworKIN	-0.238697
CHUK	SQSTM1	S272	NetworKIN	-0.134914
CHUK	IRS1	S3	NetworKIN	0.12011
CHUK	PRKCE	S329	NetworKIN	0.727136
CHUK	SQSTM1	S332	NetworKIN	-0.0404381
CHUK	PRKCE	S337	NetworKIN	0.0900257
CHUK	IRS1	S348	NetworKIN	1.42202
CHUK	SQSTM1	S366	NetworKIN	1.61798
CHUK	PRKCE	S368	NetworKIN	0.777787
CHUK	MAP3K7	S389	NetworKIN	-1.43966
CHUK	MAP3K7	S439	NetworKIN	0.0096619
CHUK	AKT1	S473	NetworKIN	-0.282911
CHUK	AKT2	S474	NetworKIN	0.612518
CHUK	PIAS1	S503	NetworKIN	-0.14589
CHUK	MAP3K11	S507	NetworKIN	1.97931
CHUK	PEBP1	S52	NetworKIN	0.138814
CHUK	IRS1	S527	NetworKIN	0.0666681
CHUK	IRS1	S531	NetworKIN	0.190632
CHUK	CTNNB1	S552	NetworKIN	1.05735
CHUK	IRS2	S560	NetworKIN	-1.52153
CHUK	IRS2	S577	NetworKIN	0.452496
CHUK	JUN	S63	NetworKIN	-0.0951147
CHUK	IKBKB	S672	NetworKIN	1.16288
CHUK	CTNNB1	S675	NetworKIN	0.175057
CHUK	PRKCQ	S676	NetworKIN	1.35899
CHUK	PRKCE	S729	NetworKIN	0.138938
CHUK	HSPB1	S82	NetworKIN	-0.273686
CHUK	HSPB1	S83	NetworKIN	3.33954
CHUK	MAP3K1	S923	NetworKIN	-0.175615
CHUK	NCOR2	S939	NetworKIN	0.828055
CHUK	FLNA	S968	NetworKIN	0.534565
CHUK	TAX1BP1	S593	PhosphoSitePlus	-0.0901243
CHUK	NCOA3	S857	PhosphoSitePlus	0.329741
CLK1	SRRM2	S1014	NetworKIN	-0.980735
CLK1	SRRM2	S1103	NetworKIN	-0.386264
CLK1	NCOR1	S1111	NetworKIN	0.0267571
CLK1	RBM39	S136	NetworKIN	0.301876
CLK1	SRRM2	S1444	NetworKIN	0.824218
CLK1	NCOR1	S1472	NetworKIN	0.0803238
CLK1	SRRM2	S1541	NetworKIN	-1.36223
CLK1	SRRM2	S1601	NetworKIN	-0.238741
CLK1	SRRM2	S1675	NetworKIN	0.750634
CLK1	SRRM2	S1693	NetworKIN	0.0971756
CLK1	SRRM2	S1694	NetworKIN	0.172586
CLK1	SON	S1697	NetworKIN	0.186243
CLK1	SON	S1769	NetworKIN	-0.360318
CLK1	BCLAF1	S177	NetworKIN	0.130852
CLK1	SRRM2	S1975	NetworKIN	0.927297
CLK1	NCOR1	S2120	NetworKIN	0.781169
CLK1	SRRM2	S2123	NetworKIN	1.74766
CLK1	SRRM2	S2132	NetworKIN	0.851995
CLK1	NCOR1	S2184	NetworKIN	1.72859
CLK1	SRRM2	S2407	NetworKIN	0.422692
CLK1	SRRM2	S2426	NetworKIN	0.225767
CLK1	SRRM2	S2581	NetworKIN	0.097981
CLK1	BCLAF1	S268	NetworKIN	0.374086
CLK1	SRRM2	S2702	NetworKIN	0.0643476
CLK1	SRRM2	S2740	NetworKIN	0.685297
CLK1	BCLAF1	S315	NetworKIN	0.435648
CLK1	SRRM2	S351	NetworKIN	1.0169
CLK1	SRRM2	S353	NetworKIN	-0.403496
CLK1	PPIG	S376	NetworKIN	0.0228264
CLK1	PPIG	S397	NetworKIN	0.316271
CLK1	PPIG	S415	NetworKIN	-0.262053
CLK1	BCOR	S423	NetworKIN	0.512426
CLK1	BCLAF1	S496	NetworKIN	0.280767
CLK1	BCLAF1	S512	NetworKIN	0.370005
CLK1	BCLAF1	S531	NetworKIN	0.234324
CLK1	NOLC1	S563	NetworKIN	0.226338
CLK1	NOLC1	S623	NetworKIN	-2.00313
CLK1	BCLAF1	S648	NetworKIN	-1.52778
CLK1	BCLAF1	S658	NetworKIN	0.407233
CLK1	ADD3	S681	NetworKIN	0.203981
CLK1	PPIG	S687	NetworKIN	-1.53468
CLK1	BCLAF1	S690	NetworKIN	1.11853
CLK1	SRRM2	S783	NetworKIN	0.9442
CLK1	SAFB	S808	NetworKIN	-0.561087
CLK1	RBM39	S97	NetworKIN	0.227048
CLK1	SRRM2	T2397	NetworKIN	-0.7719
CLK1	SRRM2	T2409	NetworKIN	1.65264
CLK1	RBM17	S222	PhosphoSitePlus	-0.761862
CLK2	CLK3	S157	NetworKIN	1.49654
CLK2	TRA2B	T201	NetworKIN	1.15566
CLK3	CLK3	S157	NetworKIN	1.49654
CLK4	RPS27	S11	NetworKIN	0.112041
CLK4	ARFGAP3	S331	NetworKIN	0.06099
CSF1R	LYN	Y508	NetworKIN	-0.0929118
CSF1R	FYN	Y531	NetworKIN	-1.12908
CSF1R	YES1	Y537	NetworKIN	-0.142056
CSF1R	STAT5A	Y694	NetworKIN	0.000184235
CSK	YES1	Y537	PhosphoSitePlus	-0.142056
CSNK1A1	RANBP2	S1160	NetworKIN	0.0690286
CSNK1A1	AKT1	S124	NetworKIN	-0.100419
CSNK1A1	AKT1	S129	NetworKIN	0.110478
CSNK1A1	PPP1R14A	S134	NetworKIN	0.0480411
CSNK1A1	APC	S1360	NetworKIN	0.314143
CSNK1A1	YWHAZ	S207	NetworKIN	-0.554172
CSNK1A1	VIM	S214	NetworKIN	0.119009
CSNK1A1	HNRNPC	S241	NetworKIN	-0.0526683
CSNK1A1	RANBP2	S2668	NetworKIN	1.22028
CSNK1A1	PPP2R5A	S28	NetworKIN	-0.8795
CSNK1A1	PSMC4	S28	NetworKIN	-0.847405
CSNK1A1	CTNND1	S288	NetworKIN	0.209571
CSNK1A1	RANBP2	S2900	NetworKIN	1.73377
CSNK1A1	PPP1R12A	S299	NetworKIN	-0.688585
CSNK1A1	CTNND1	S349	NetworKIN	-0.128471
CSNK1A1	RB1	S37	NetworKIN	1.13484
CSNK1A1	VIM	S39	NetworKIN	0.591138
CSNK1A1	CSNK1E	S408	NetworKIN	-0.0021799
CSNK1A1	PPP2R5A	S41	NetworKIN	1.82262
CSNK1A1	API5	S464	NetworKIN	-0.317006
CSNK1A1	PPP2R5A	S49	NetworKIN	-0.941011
CSNK1A1	EIF2B5	S544	NetworKIN	-0.354097
CSNK1A1	CTNNB1	S552	NetworKIN	1.05735
CSNK1A1	VIM	S56	NetworKIN	1.37328
CSNK1A1	CTNNA1	S641	NetworKIN	-0.686171
CSNK1A1	GYS1	S641	NetworKIN	1.88045
CSNK1A1	CTNNB1	S675	NetworKIN	0.175057
CSNK1A1	GSK3A	S72	NetworKIN	1.25318
CSNK1A1	GYS1	S727	NetworKIN	0.416624
CSNK1A1	AXIN1	S77	NetworKIN	-0.393895
CSNK1A1	RANBP2	S788	NetworKIN	-0.282104
CSNK1A1	PRKAR1A	S83	NetworKIN	0.161048
CSNK1A1	CTNND1	S864	NetworKIN	1.94559
CSNK1A1	GYS1	T721	NetworKIN	2.17669
CSNK1A1	TARDBP	S183	PhosphoSitePlus	-0.003171
CSNK1A1	FADD	S194	PhosphoSitePlus	0.155505
CSNK1A1	HNRNPC	S299	PhosphoSitePlus	-0.0665579
CSNK1D	DYNC1I2	S101	NetworKIN	-0.880719
CSNK1D	CLASP1	S1091	NetworKIN	-0.109935
CSNK1D	MAP1B	S1154	NetworKIN	1.27055
CSNK1D	CLASP1	S1196	NetworKIN	-0.199133
CSNK1D	CLASP1	S1223	NetworKIN	0.426648
CSNK1D	AKT1	S124	NetworKIN	-0.100419
CSNK1D	AKT1	S129	NetworKIN	0.110478
CSNK1D	PPP1R14A	S134	NetworKIN	0.0480411
CSNK1D	MAP1B	S1389	NetworKIN	-0.687261
CSNK1D	TPD52L1	S149	NetworKIN	0.0692539
CSNK1D	PCM1	S1730	NetworKIN	2.32569
CSNK1D	PCM1	S1768	NetworKIN	-1.05565
CSNK1D	CDKN1B	S178	NetworKIN	0.74004
CSNK1D	MAP1B	S1915	NetworKIN	-0.28547
CSNK1D	CHMP2B	S199	NetworKIN	1.29389
CSNK1D	SNAP23	S20	NetworKIN	-0.588006
CSNK1D	CLIP1	S200	NetworKIN	3.63899
CSNK1D	PDE4D	S202	NetworKIN	1.51527
CSNK1D	CLIP1	S204	NetworKIN	0.0121476
CSNK1D	YWHAZ	S207	NetworKIN	-0.554172
CSNK1D	EIF6	S239	NetworKIN	0.279068
CSNK1D	SPAST	S245	NetworKIN	0.602652
CSNK1D	PPP1R14A	S26	NetworKIN	1.67787
CSNK1D	PPP2R5A	S28	NetworKIN	-0.8795
CSNK1D	PRPF38B	S320	NetworKIN	-0.0321022
CSNK1D	GJA1	S325	NetworKIN	0.836909
CSNK1D	GJA1	S328	NetworKIN	0.256262
CSNK1D	CSNK1D	S331	NetworKIN	1.07768
CSNK1D	CAMK2D	S333	NetworKIN	1.09398
CSNK1D	CAMK2D	S334	NetworKIN	0.112803
CSNK1D	PRKCE	S337	NetworKIN	0.0900257
CSNK1D	GJA1	S373	NetworKIN	-1.39316
CSNK1D	CAMK2B	S397	NetworKIN	-0.0672814
CSNK1D	CSNK1E	S408	NetworKIN	-0.0021799
CSNK1D	PPP2R5A	S41	NetworKIN	1.82262
CSNK1D	CDC26	S42	NetworKIN	1.18115
CSNK1D	MTA2	S435	NetworKIN	0.51369
CSNK1D	DYNC1H1	S4368	NetworKIN	0.226938
CSNK1D	FOXO1	S470	NetworKIN	1.34282
CSNK1D	DYNC1LI1	S516	NetworKIN	0.587614
CSNK1D	PACS1	S529	NetworKIN	-0.370171
CSNK1D	CTNNB1	S552	NetworKIN	1.05735
CSNK1D	CLASP1	S559	NetworKIN	1.91865
CSNK1D	CTNNB1	S675	NetworKIN	0.175057
CSNK1D	CLASP1	S688	NetworKIN	0.0219476
CSNK1D	PRKCE	S729	NetworKIN	0.138938
CSNK1D	AXIN1	S77	NetworKIN	-0.393895
CSNK1D	PRKAR1A	S83	NetworKIN	0.161048
CSNK1D	PCM1	S93	NetworKIN	-0.337548
CSNK1D	SNAPIN	T14	NetworKIN	-0.488727
CSNK1D	MAP1B	T1932	NetworKIN	0.280197
CSNK1D	CAMK2D	T337	NetworKIN	1.26386
CSNK1D	PCYT1A	T342	NetworKIN	1.68058
CSNK1D	DYNC1LI1	T513	NetworKIN	0.326324
CSNK1D	DYNC1LI1	T515	NetworKIN	-0.552339
CSNK1D	DPYSL2	T521	NetworKIN	-0.698605
CSNK1D	DYNC1I2	T95	NetworKIN	-0.0830429
CSNK1D	DCK	S11	PhosphoSitePlus	-0.620853
CSNK1E	DYNC1I2	S101	NetworKIN	-0.880719
CSNK1E	CLASP1	S1091	NetworKIN	-0.109935
CSNK1E	PRKAR2B	S114	NetworKIN	-1.05417
CSNK1E	CLASP1	S1196	NetworKIN	-0.199133
CSNK1E	CLASP1	S1223	NetworKIN	0.426648
CSNK1E	PPP1R14A	S134	NetworKIN	0.0480411
CSNK1E	APC	S1360	NetworKIN	0.314143
CSNK1E	YWHAZ	S207	NetworKIN	-0.554172
CSNK1E	APC	S2772	NetworKIN	0.287721
CSNK1E	CSNK1D	S331	NetworKIN	1.07768
CSNK1E	DYNC1H1	S4368	NetworKIN	0.226938
CSNK1E	FOXO1	S470	NetworKIN	1.34282
CSNK1E	CLASP1	S559	NetworKIN	1.91865
CSNK1E	CLASP1	S598	NetworKIN	-3.44576
CSNK1E	CLASP1	S600	NetworKIN	0.0290952
CSNK1E	CLASP1	S688	NetworKIN	0.0219476
CSNK1E	AXIN1	S77	NetworKIN	-0.393895
CSNK1E	DYNC1I2	T95	NetworKIN	-0.0830429
CSNK1E	CSNK1E	S408	PhosphoSitePlus	-0.0021799
CSNK1G1	PPP1R14A	S134	NetworKIN	0.0480411
CSNK1G1	YWHAZ	S207	NetworKIN	-0.554172
CSNK1G1	GSK3A	S21	NetworKIN	-2.15041
CSNK1G1	FOXO1	S470	NetworKIN	1.34282
CSNK1G1	GSK3A	S72	NetworKIN	1.25318
CSNK1G1	AXIN1	S77	NetworKIN	-0.393895
CSNK1G1	DIDO1	S8	NetworKIN	-0.405824
CSNK1G2	PPP1R14A	S134	NetworKIN	0.0480411
CSNK1G2	YWHAZ	S207	NetworKIN	-0.554172
CSNK1G2	FOXO1	S470	NetworKIN	1.34282
CSNK1G2	AXIN1	S77	NetworKIN	-0.393895
CSNK1G2	NCK1	S85	NetworKIN	0.00968571
CSNK1G2	NCK1	S91	NetworKIN	0.628167
CSNK1G2	IRF3	T135	NetworKIN	0.268448
CSNK1G2	SMAD3	T8	NetworKIN	0.107601
CSNK1G3	PPP1R14A	S134	NetworKIN	0.0480411
CSNK1G3	YWHAZ	S207	NetworKIN	-0.554172
CSNK1G3	RPS6	S240	NetworKIN	-0.437557
CSNK1G3	FOXO1	S470	NetworKIN	1.34282
CSNK2A1	SRF	S103	NetworKIN	1.44724
CSNK2A1	RPLP1	S104	NetworKIN	0.59407
CSNK2A1	EIF2S2	S105	NetworKIN	0.0717036
CSNK2A1	EEF1B2	S106	NetworKIN	-1.3683
CSNK2A1	RANBP3	S108	NetworKIN	0.397729
CSNK2A1	EIF5B	S113	NetworKIN	0.0286381
CSNK2A1	TJP2	S1159	NetworKIN	0.598571
CSNK2A1	STX4	S117	NetworKIN	-0.1509
CSNK2A1	STXBP4	S12	NetworKIN	0.239942
CSNK2A1	NAP1L4	S125	NetworKIN	0.216776
CSNK2A1	NPM1	S125	NetworKIN	-0.27529
CSNK2A1	SUPT6H	S125	NetworKIN	-0.0952586
CSNK2A1	TJP1	S125	NetworKIN	-0.0417762
CSNK2A1	TJP1	S131	NetworKIN	0.34792
CSNK2A1	EIF5B	S135	NetworKIN	0.35691
CSNK2A1	MAP1B	S1427	NetworKIN	-0.260046
CSNK2A1	STX4	S15	NetworKIN	0.0201524
CSNK2A1	EIF3B	S154	NetworKIN	-1.98828
CSNK2A1	RPS8	S160	NetworKIN	-0.70434
CSNK2A1	EIF3C	S166	NetworKIN	0.255347
CSNK2A1	HUWE1	S1907	NetworKIN	-0.114248
CSNK2A1	SERBP1	S197	NetworKIN	-0.727897
CSNK2A1	MYO18A	S1970	NetworKIN	-0.400243
CSNK2A1	GSK3A	S2	NetworKIN	-0.953324
CSNK2A1	PA2G4	S2	NetworKIN	0.708971
CSNK2A1	PAK2	S2	NetworKIN	-0.348924
CSNK2A1	STX6	S2	NetworKIN	0.174383
CSNK2A1	SUMO1	S2	NetworKIN	0.12231
CSNK2A1	MYO18A	S2020	NetworKIN	-0.375372
CSNK2A1	MYO18A	S2043	NetworKIN	-0.312933
CSNK2A1	SPTBN1	S2128	NetworKIN	0.229919
CSNK2A1	EIF5B	S214	NetworKIN	-0.174257
CSNK2A1	HNRNPC	S233	NetworKIN	-0.121648
CSNK2A1	GTF2F2	S248	NetworKIN	1.06388
CSNK2A1	STRN3	S257	NetworKIN	1.34822
CSNK2A1	RRP15	S266	NetworKIN	0.504257
CSNK2A1	RANBP2	S2668	NetworKIN	1.22028
CSNK2A1	CTNND1	S268	NetworKIN	0.262084
CSNK2A1	GGA1	S268	NetworKIN	-1.21958
CSNK2A1	F11R	S287	NetworKIN	1.6099
CSNK2A1	RANBP2	S2900	NetworKIN	1.73377
CSNK2A1	HERC2	S2928	NetworKIN	1.9935
CSNK2A1	HNRNPC	S299	NetworKIN	-0.0665579
CSNK2A1	VAMP4	S30	NetworKIN	-0.0213952
CSNK2A1	HSP90B1	S306	NetworKIN	-1.36342
CSNK2A1	POLD3	S307	NetworKIN	1.92737
CSNK2A1	DEK	S32	NetworKIN	0.700812
CSNK2A1	KCNH2	S320	NetworKIN	-1.27868
CSNK2A1	SQSTM1	S332	NetworKIN	-0.0404381
CSNK2A1	WDR48	S335	NetworKIN	2.46294
CSNK2A1	ZBTB7A	S337	NetworKIN	-0.446504
CSNK2A1	GOLPH3	S35	NetworKIN	0.442252
CSNK2A1	PCYT1A	S362	NetworKIN	-0.249781
CSNK2A1	RB1	S37	NetworKIN	1.13484
CSNK2A1	IWS1	S377	NetworKIN	0.364476
CSNK2A1	CSNK1E	S389	NetworKIN	-0.00299923
CSNK2A1	EIF3C	S39	NetworKIN	-0.282305
CSNK2A1	HDAC1	S393	NetworKIN	0.447038
CSNK2A1	IWS1	S400	NetworKIN	0.032032
CSNK2A1	IWS1	S420	NetworKIN	0.0310101
CSNK2A1	PLA2G4A	S437	NetworKIN	-0.284794
CSNK2A1	DKC1	S485	NetworKIN	-0.125476
CSNK2A1	EIF4B	S498	NetworKIN	0.0864095
CSNK2A1	NAP1L4	S5	NetworKIN	-0.407696
CSNK2A1	NOP56	S520	NetworKIN	0.496167
CSNK2A1	PACS1	S528	NetworKIN	-0.0519714
CSNK2A1	PACS1	S529	NetworKIN	-0.370171
CSNK2A1	RANBP3	S539	NetworKIN	-1.0356
CSNK2A1	NAP1L4	S54	NetworKIN	0.0231857
CSNK2A1	ARID4A	S542	NetworKIN	-0.371951
CSNK2A1	MAP1B	S561	NetworKIN	-1.34663
CSNK2A1	ERCC5	S563	NetworKIN	0.225562
CSNK2A1	NOLC1	S563	NetworKIN	0.226338
CSNK2A1	HDAC4	S565	NetworKIN	-0.617692
CSNK2A1	PURB	S6	NetworKIN	-0.637481
CSNK2A1	PRPF3	S619	NetworKIN	0.685704
CSNK2A1	PDAP1	S63	NetworKIN	-0.417362
CSNK2A1	LEO1	S630	NetworKIN	0.511919
CSNK2A1	CTNNA3	S637	NetworKIN	-0.00454286
CSNK2A1	DAAM2	S656	NetworKIN	-0.818279
CSNK2A1	GYS1	S657	NetworKIN	-0.741634
CSNK2A1	LEO1	S658	NetworKIN	0.234595
CSNK2A1	USP4	S680	NetworKIN	0.0891971
CSNK2A1	GSK3A	S72	NetworKIN	1.25318
CSNK2A1	VCL	S721	NetworKIN	0.814433
CSNK2A1	USP39	S82	NetworKIN	0.0937571
CSNK2A1	SORT1	S825	NetworKIN	-1.04312
CSNK2A1	SIN3A	S832	NetworKIN	0.153708
CSNK2A1	ATRX	S92	NetworKIN	-0.506054
CSNK2A1	CTNND1	S920	NetworKIN	-0.493385
CSNK2A1	APEX1	T19	NetworKIN	-0.110805
CSNK2A1	CAMK2D	T337	NetworKIN	1.26386
CSNK2A1	PPP1R2	T89	NetworKIN	0.683981
CSNK2A1	CTR9	T925	NetworKIN	0.145546
CSNK2A1	TJP2	T933	NetworKIN	0.596612
CSNK2A1	SMC3	S1067	PhosphoSitePlus	0.329892
CSNK2A1	ABCF1	S109	PhosphoSitePlus	-1.56979
CSNK2A1	MAX	S11	PhosphoSitePlus	-0.332323
CSNK2A1	PDCD5	S119	PhosphoSitePlus	-0.0353286
CSNK2A1	PPP1R2	S121	PhosphoSitePlus	-0.474981
CSNK2A1	PPP1R2	S122	PhosphoSitePlus	-0.394531
CSNK2A1	AKT1	S129	PhosphoSitePlus	0.110478
CSNK2A1	ACE	S1299	PhosphoSitePlus	0.0164381
CSNK2A1	CDC37	S13	PhosphoSitePlus	-0.671452
CSNK2A1	MCM2	S13	PhosphoSitePlus	-0.46833
CSNK2A1	MCM2	S139	PhosphoSitePlus	-0.84485
CSNK2A1	EEF1D	S162	PhosphoSitePlus	0.112414
CSNK2A1	MYH9	S1943	PhosphoSitePlus	0.389381
CSNK2A1	EIF2S2	S2	PhosphoSitePlus	0.380814
CSNK2A1	HSP90AB1	S226	PhosphoSitePlus	0.107248
CSNK2A1	CAV2	S23	PhosphoSitePlus	0.395112
CSNK2A1	IGF2R	S2409	PhosphoSitePlus	-0.213262
CSNK2A1	IGF2R	S2484	PhosphoSitePlus	-0.442586
CSNK2A1	HSP90AB1	S255	PhosphoSitePlus	0.449962
CSNK2A1	HSP90AA1	S263	PhosphoSitePlus	0.129062
CSNK2A1	MCM2	S27	PhosphoSitePlus	-2.64151
CSNK2A1	RRAD	S273	PhosphoSitePlus	-1.86795
CSNK2A1	STARD10	S284	PhosphoSitePlus	0.1936
CSNK2A1	PDCL	S296	PhosphoSitePlus	2.03757
CSNK2A1	RAD9A	S387	PhosphoSitePlus	0.233264
CSNK2A1	HDAC2	S394	PhosphoSitePlus	0.136367
CSNK2A1	PDIA6	S428	PhosphoSitePlus	-1.02667
CSNK2A1	CTNNA1	S641	PhosphoSitePlus	-0.686171
CSNK2A1	ARNT	S77	PhosphoSitePlus	-2.53726
CSNK2A1	HMGN1	S8	PhosphoSitePlus	0.0609571
CSNK2A1	PKD2	S812	PhosphoSitePlus	0.113195
CSNK2A1	PPP1R2	S87	PhosphoSitePlus	0.359371
CSNK2A1	HMGN1	S89	PhosphoSitePlus	-0.40713
CSNK2A1	ANP32B	T244	PhosphoSitePlus	-1.75719
CSNK2A2	EIF2S2	S105	NetworKIN	0.0717036
CSNK2A2	EEF1B2	S106	NetworKIN	-1.3683
CSNK2A2	PPP1R2	S121	NetworKIN	-0.474981
CSNK2A2	PPP1R2	S122	NetworKIN	-0.394531
CSNK2A2	NAP1L4	S125	NetworKIN	0.216776
CSNK2A2	NPM1	S125	NetworKIN	-0.27529
CSNK2A2	MAP1B	S1378	NetworKIN	-0.183751
CSNK2A2	MAP1B	S1389	NetworKIN	-0.687261
CSNK2A2	MAP1B	S1427	NetworKIN	-0.260046
CSNK2A2	EIF2S2	S2	NetworKIN	0.380814
CSNK2A2	PPP1R2	S23	NetworKIN	1.28629
CSNK2A2	HNRNPC	S233	NetworKIN	-0.121648
CSNK2A2	HNRNPC	S241	NetworKIN	-0.0526683
CSNK2A2	HNRNPC	S299	NetworKIN	-0.0665579
CSNK2A2	HSP90B1	S306	NetworKIN	-1.36342
CSNK2A2	WDR48	S335	NetworKIN	2.46294
CSNK2A2	HDAC1	S393	NetworKIN	0.447038
CSNK2A2	NAP1L4	S5	NetworKIN	-0.407696
CSNK2A2	NAP1L4	S53	NetworKIN	-0.223618
CSNK2A2	NAP1L4	S54	NetworKIN	0.0231857
CSNK2A2	BRF1	S553	NetworKIN	-0.226047
CSNK2A2	MAP1B	S561	NetworKIN	-1.34663
CSNK2A2	JUN	S63	NetworKIN	-0.0951147
CSNK2A2	NAP1L4	S7	NetworKIN	-0.184538
CSNK2A2	PPP1R2	S87	NetworKIN	0.359371
CSNK2A2	PPP1R2	T89	NetworKIN	0.683981
CSNK2A2	SMC3	S1067	PhosphoSitePlus	0.329892
CSNK2A2	CDC37	S13	PhosphoSitePlus	-0.671452
CSNK2B	SORT1	S825	PhosphoSitePlus	-1.04312
DAPK1	MAPK1	T185	NetworKIN	-0.389422
DAPK1	MAP1B	T1932	NetworKIN	0.280197
DAPK1	MAPK3	T202	NetworKIN	0.501573
DAPK1	TPM1	S283	PhosphoSitePlus	0.852033
DAPK2	MAPK1	T185	NetworKIN	-0.389422
DAPK2	MAPK3	T202	NetworKIN	0.501573
DAPK3	MAPK1	T185	NetworKIN	-0.389422
DAPK3	MAPK3	T202	NetworKIN	0.501573
DMPK	HSPB1	S15	NetworKIN	-0.778943
DMPK	CRYAB	S153	NetworKIN	0.499906
DMPK	CRYAB	S19	NetworKIN	-0.636569
DMPK	RAF1	S244	NetworKIN	1.15537
DMPK	RAF1	S259	NetworKIN	-0.581127
DMPK	RAF1	S296	NetworKIN	-0.379384
DMPK	PPP1R12A	S299	NetworKIN	-0.688585
DMPK	RAF1	S301	NetworKIN	-0.835959
DMPK	RAF1	S43	NetworKIN	-1.16561
DMPK	PPP1R12A	S445	NetworKIN	0.370287
DMPK	DMWD	S495	NetworKIN	0.567948
DMPK	DMWD	S545	NetworKIN	0.254221
DMPK	CRYAB	S59	NetworKIN	-0.599819
DMPK	HSPB1	S82	NetworKIN	-0.273686
DMPK	FXYD1	S83	NetworKIN	-1.51111
DMPK	HSPB1	S83	NetworKIN	3.33954
DMPK	PPP1R12A	S871	NetworKIN	-0.105281
DMPK	FXYD1	T79	NetworKIN	2.04746
DYRK1A	LIN52	S28	PhosphoSitePlus	0.706924
DYRK2	CARHSP1	S30	PhosphoSitePlus	-0.528214
DYRK2	CARHSP1	S41	PhosphoSitePlus	0.66619
DYRK2	DPYSL2	S522	PhosphoSitePlus	-0.0976902
DYRK2	DPYSL3	S522	PhosphoSitePlus	-0.131038
DYRK2	EIF4EBP1	S65	PhosphoSitePlus	-0.787148
DYRK3	AKT1S1	T246	PhosphoSitePlus	-0.915344
EEF2K	EEF2K	S366	PhosphoSitePlus	0.110828
EEF2K	EEF2K	S445	PhosphoSitePlus	1.89135
EEF2K	EEF2K	S474	PhosphoSitePlus	0.360919
EGFR	MAPK1	Y187	NetworKIN	-0.716144
EGFR	MAPK3	Y204	NetworKIN	-0.4643
EGFR	CRK	Y221	NetworKIN	2.68002
EGFR	WASL	Y256	NetworKIN	-0.147278
EGFR	LYN	Y508	NetworKIN	-0.0929118
EGFR	YES1	Y537	NetworKIN	-0.142056
EGFR	STAT5A	Y694	NetworKIN	0.000184235
EGFR	STAT5B	Y699	NetworKIN	-0.00487469
EGFR	STAT3	Y705	NetworKIN	0.17849
EGFR	PKM	Y148	PhosphoSitePlus	0.815468
EIF2AK2	NPM1	S10	NetworKIN	-1.06242
EIF2AK2	MAP3K5	S1033	NetworKIN	0.505205
EIF2AK2	EIF2S2	S105	NetworKIN	0.0717036
EIF2AK2	NPM1	S125	NetworKIN	-0.27529
EIF2AK2	MTOR	S1261	NetworKIN	1.02547
EIF2AK2	MAVS	S152	NetworKIN	-0.236376
EIF2AK2	PRKRA	S18	NetworKIN	0.126724
EIF2AK2	EIF2S2	S2	NetworKIN	0.380814
EIF2AK2	IFIH1	S301	NetworKIN	-0.148421
EIF2AK2	HSP90B1	S306	NetworKIN	-1.36342
EIF2AK2	MAP3K7	S389	NetworKIN	-1.43966
EIF2AK2	PPP2R5A	S42	NetworKIN	1.82667
EIF2AK2	MAP3K7	S439	NetworKIN	0.0096619
EIF2AK2	PPP2R5A	S49	NetworKIN	-0.941011
EIF2AK2	EIF4EBP1	S65	NetworKIN	-0.787148
EIF2AK2	IKBKB	S672	NetworKIN	1.16288
EIF2AK2	STAT3	S727	NetworKIN	-0.97576
EIF2AK2	HSPA4	S76	NetworKIN	-0.364833
EIF2AK2	NCK1	S85	NetworKIN	0.00968571
EIF2AK2	NCK1	S91	NetworKIN	0.628167
EIF2AK2	IRF3	T135	NetworKIN	0.268448
EIF2AK2	PPP2R5A	S28	PhosphoSitePlus	-0.8795
EPHA1	CRK	Y221	NetworKIN	2.68002
EPHA1	LYN	Y508	NetworKIN	-0.0929118
EPHA1	FYN	Y531	NetworKIN	-1.12908
EPHA1	YES1	Y537	NetworKIN	-0.142056
EPHA2	LYN	Y508	NetworKIN	-0.0929118
EPHA2	FYN	Y531	NetworKIN	-1.12908
EPHA2	YES1	Y537	NetworKIN	-0.142056
EPHA3	CRK	Y221	NetworKIN	2.68002
EPHA3	LYN	Y508	NetworKIN	-0.0929118
EPHA3	FYN	Y531	NetworKIN	-1.12908
EPHA3	YES1	Y537	NetworKIN	-0.142056
EPHA3	STAT3	Y705	NetworKIN	0.17849
EPHA4	LYN	Y508	NetworKIN	-0.0929118
EPHA4	FYN	Y531	NetworKIN	-1.12908
EPHA4	YES1	Y537	NetworKIN	-0.142056
EPHA5	LYN	Y508	NetworKIN	-0.0929118
EPHA5	FYN	Y531	NetworKIN	-1.12908
EPHA5	YES1	Y537	NetworKIN	-0.142056
EPHA5	STAT3	Y705	NetworKIN	0.17849
EPHA6	LYN	Y508	NetworKIN	-0.0929118
EPHA6	FYN	Y531	NetworKIN	-1.12908
EPHA6	YES1	Y537	NetworKIN	-0.142056
EPHA7	LYN	Y508	NetworKIN	-0.0929118
EPHA7	FYN	Y531	NetworKIN	-1.12908
EPHA7	YES1	Y537	NetworKIN	-0.142056
EPHA8	FYN	Y531	NetworKIN	-1.12908
EPHB1	PXN	Y118	NetworKIN	-0.480656
EPHB1	LYN	Y508	NetworKIN	-0.0929118
EPHB1	FYN	Y531	NetworKIN	-1.12908
EPHB1	YES1	Y537	NetworKIN	-0.142056
EPHB2	CRK	Y221	NetworKIN	2.68002
EPHB2	WASL	Y256	NetworKIN	-0.147278
EPHB2	LYN	Y508	NetworKIN	-0.0929118
EPHB2	FYN	Y531	NetworKIN	-1.12908
EPHB2	YES1	Y537	NetworKIN	-0.142056
EPHB3	CRK	Y221	NetworKIN	2.68002
EPHB3	FYN	Y531	NetworKIN	-1.12908
EPHB6	CRK	Y221	NetworKIN	2.68002
ERBB2	PXN	Y118	NetworKIN	-0.480656
ERBB2	MAPK1	Y187	NetworKIN	-0.716144
ERBB2	MAPK3	Y204	NetworKIN	-0.4643
ERBB2	JAK2	Y570	NetworKIN	1.00473
ERBB2	STAT3	Y705	NetworKIN	0.17849
ERBB2	PGK1	Y76	NetworKIN	0.0781983
ERBB3	JAK2	Y570	NetworKIN	1.00473
ERBB3	STAT5A	Y694	NetworKIN	0.000184235
ERBB3	STAT3	Y705	NetworKIN	0.17849
ERBB4	STAT5A	Y694	NetworKIN	0.000184235
ERBB4	STAT5B	Y699	NetworKIN	-0.00487469
ERBB4	STAT3	Y705	NetworKIN	0.17849
FER	STAT3	Y705	PhosphoSitePlus	0.17849
FGR	PXN	Y118	NetworKIN	-0.480656
FGR	MAPK14	Y182	NetworKIN	-0.574295
FGR	LYN	Y508	NetworKIN	-0.0929118
FGR	FYN	Y531	NetworKIN	-1.12908
FGR	YES1	Y537	NetworKIN	-0.142056
FGR	STAT5A	Y694	NetworKIN	0.000184235
FGR	STAT3	Y705	NetworKIN	0.17849
FGR	PTK2	Y576	PhosphoSitePlus	0.31987
FLT1	FYN	Y531	NetworKIN	-1.12908
FLT1	YES1	Y537	NetworKIN	-0.142056
FLT1	STAT3	Y705	NetworKIN	0.17849
FYN	FYN	Y531	NetworKIN	-1.12908
FYN	PXN	Y118	PhosphoSitePlus	-0.480656
FYN	PECAM1	Y713	PhosphoSitePlus	2.16713
GRK1	PDE4A	S152	NetworKIN	0.135182
GRK1	MAPK14	S2	NetworKIN	-0.00681428
GRK1	CCR5	S349	NetworKIN	0.408279
GRK1	CCR1	S352	NetworKIN	-0.860279
GRK1	PRKAR2A	S99	NetworKIN	0.3939
GRK4	CCR5	S349	NetworKIN	0.408279
GRK4	CCR1	S352	NetworKIN	-0.860279
GRK4	ARRB1	S412	NetworKIN	0.357343
GRK4	ARRB1	T410	NetworKIN	0.996887
GRK5	CHRM2	S232	NetworKIN	1.97536
GRK5	CCR5	S349	NetworKIN	0.408279
GRK5	CCR1	S352	NetworKIN	-0.860279
GRK5	ARRB1	S412	NetworKIN	0.357343
GRK5	PRKAR2A	S99	NetworKIN	0.3939
GRK5	ARRB1	T410	NetworKIN	0.996887
GRK6	SLC9A3R1	S269	NetworKIN	0.819112
GRK6	SLC9A3R1	S290	NetworKIN	-0.0297667
GRK6	CCR5	S349	NetworKIN	0.408279
GRK6	CCR1	S352	NetworKIN	-0.860279
GRK6	ARRB1	S412	NetworKIN	0.357343
GRK6	ARRB1	T410	NetworKIN	0.996887
GRK7	CCR5	S349	NetworKIN	0.408279
GRK7	CCR1	S352	NetworKIN	-0.860279
GRK7	PRKAR2A	S99	NetworKIN	0.3939
GSG2	TAF3	S297	NetworKIN	-0.429426
GSK3A	CDKN1B	S10	NetworKIN	3.16778
GSK3A	APC	S1042	NetworKIN	-0.101785
GSK3A	RBL2	S1068	NetworKIN	-0.8742
GSK3A	IRS1	S1078	NetworKIN	-0.0856963
GSK3A	CLASP1	S1091	NetworKIN	-0.109935
GSK3A	IRS1	S1101	NetworKIN	0.740552
GSK3A	MAP1B	S1154	NetworKIN	1.27055
GSK3A	IRS2	S1176	NetworKIN	0.190762
GSK3A	CLASP1	S1223	NetworKIN	0.426648
GSK3A	MTOR	S1261	NetworKIN	1.02547
GSK3A	MAP1B	S1265	NetworKIN	-1.047
GSK3A	AKT1	S129	NetworKIN	0.110478
GSK3A	SGK3	S129	NetworKIN	0.290005
GSK3A	MAP1B	S1298	NetworKIN	-0.0332429
GSK3A	MAP1B	S1312	NetworKIN	-2.49458
GSK3A	APC	S1360	NetworKIN	0.314143
GSK3A	MAP1B	S1378	NetworKIN	-0.183751
GSK3A	TSC2	S1387	NetworKIN	-0.343008
GSK3A	MAP1B	S1389	NetworKIN	-0.687261
GSK3A	MAP1B	S1400	NetworKIN	-0.227196
GSK3A	TSC2	S1411	NetworKIN	0.0276524
GSK3A	MAP1B	S1427	NetworKIN	-0.260046
GSK3A	MAP1B	S1443	NetworKIN	-0.246914
GSK3A	MAP1B	S1501	NetworKIN	-0.99864
GSK3A	ARHGEF7	S176	NetworKIN	0.171981
GSK3A	MAP1B	S1779	NetworKIN	-0.207667
GSK3A	CDKN1B	S178	NetworKIN	0.74004
GSK3A	CTNNB1	S191	NetworKIN	-0.125052
GSK3A	MAP1B	S1915	NetworKIN	-0.28547
GSK3A	GSK3A	S2	NetworKIN	-0.953324
GSK3A	CLIP1	S200	NetworKIN	3.63899
GSK3A	MAP1B	S2098	NetworKIN	1.29932
GSK3A	LMNA	S22	NetworKIN	-0.712897
GSK3A	MAP1B	S2271	NetworKIN	0.0696777
GSK3A	PXN	S244	NetworKIN	0.130729
GSK3A	ARHGEF7	S249	NetworKIN	0.198981
GSK3A	FOXO3	S253	NetworKIN	-0.238697
GSK3A	PXN	S261	NetworKIN	0.2678
GSK3A	SSR1	S268	NetworKIN	-1.11288
GSK3A	APC	S2772	NetworKIN	0.287721
GSK3A	IRS1	S3	NetworKIN	0.12011
GSK3A	HSF1	S303	NetworKIN	0.366859
GSK3A	WFS1	S32	NetworKIN	-0.519147
GSK3A	PXN	S322	NetworKIN	0.253795
GSK3A	HSF1	S326	NetworKIN	0.745262
GSK3A	IRS1	S348	NetworKIN	1.42202
GSK3A	LMNA	S390	NetworKIN	-0.024419
GSK3A	LMNA	S392	NetworKIN	0.188186
GSK3A	FOXO1	S470	NetworKIN	1.34282
GSK3A	AKT1	S473	NetworKIN	-0.282911
GSK3A	AKT2	S474	NetworKIN	0.612518
GSK3A	SLC2A4	S488	NetworKIN	0.636624
GSK3A	TSC1	S505	NetworKIN	-0.00872086
GSK3A	MAP3K11	S507	NetworKIN	1.97931
GSK3A	DPYSL2	S522	NetworKIN	-0.0976902
GSK3A	IRS1	S527	NetworKIN	0.0666681
GSK3A	DNM1L	S529	NetworKIN	-0.636613
GSK3A	IRS1	S531	NetworKIN	0.190632
GSK3A	EIF2B5	S544	NetworKIN	-0.354097
GSK3A	CTNNB1	S552	NetworKIN	1.05735
GSK3A	CLASP1	S559	NetworKIN	1.91865
GSK3A	TBC1D4	S570	NetworKIN	0.523155
GSK3A	TBC1D4	S591	NetworKIN	0.78821
GSK3A	CLASP1	S598	NetworKIN	-3.44576
GSK3A	JUN	S63	NetworKIN	-0.0951147
GSK3A	LMNA	S632	NetworKIN	0.590737
GSK3A	GYS1	S641	NetworKIN	1.88045
GSK3A	GYS1	S645	NetworKIN	0.353777
GSK3A	GYS1	S653	NetworKIN	-0.50779
GSK3A	GYS1	S657	NetworKIN	-0.741634
GSK3A	TBC1D4	S666	NetworKIN	0.21992
GSK3A	CTNNB1	S675	NetworKIN	0.175057
GSK3A	GSK3A	S72	NetworKIN	1.25318
GSK3A	GYS1	S727	NetworKIN	0.416624
GSK3A	STAT3	S727	NetworKIN	-0.97576
GSK3A	BAD	S75	NetworKIN	1.06458
GSK3A	AXIN1	S77	NetworKIN	-0.393895
GSK3A	PXN	S83	NetworKIN	0.205024
GSK3A	RBL2	S952	NetworKIN	0.296693
GSK3A	IRF3	T135	NetworKIN	0.268448
GSK3A	MCL1	T163	NetworKIN	0.0765669
GSK3A	MAP1B	T1932	NetworKIN	0.280197
GSK3A	AKT2	T451	NetworKIN	0.550748
GSK3A	EIF4EBP1	T46	NetworKIN	1.39571
GSK3A	DPYSL2	T509	NetworKIN	0.0323667
GSK3A	DPYSL2	T521	NetworKIN	-0.698605
GSK3A	PRKCA	T638	NetworKIN	-0.227682
GSK3A	EIF4EBP1	T70	NetworKIN	0.350814
GSK3A	GYS1	T721	NetworKIN	2.17669
GSK3A	NDRG1	S352	PhosphoSitePlus	0.930579
GSK3B	CDKN1B	S10	NetworKIN	3.16778
GSK3B	APC	S1042	NetworKIN	-0.101785
GSK3B	RBL2	S1068	NetworKIN	-0.8742
GSK3B	IRS1	S1078	NetworKIN	-0.0856963
GSK3B	CLASP1	S1091	NetworKIN	-0.109935
GSK3B	IRS1	S1101	NetworKIN	0.740552
GSK3B	MAP1B	S1154	NetworKIN	1.27055
GSK3B	IRS2	S1176	NetworKIN	0.190762
GSK3B	CLASP1	S1223	NetworKIN	0.426648
GSK3B	MTOR	S1261	NetworKIN	1.02547
GSK3B	MAP1B	S1265	NetworKIN	-1.047
GSK3B	AKT1	S129	NetworKIN	0.110478
GSK3B	SGK3	S129	NetworKIN	0.290005
GSK3B	MAP1B	S1298	NetworKIN	-0.0332429
GSK3B	MAP1B	S1312	NetworKIN	-2.49458
GSK3B	APC	S1360	NetworKIN	0.314143
GSK3B	MAP1B	S1378	NetworKIN	-0.183751
GSK3B	TSC2	S1387	NetworKIN	-0.343008
GSK3B	MAP1B	S1389	NetworKIN	-0.687261
GSK3B	MAP1B	S1400	NetworKIN	-0.227196
GSK3B	TSC2	S1411	NetworKIN	0.0276524
GSK3B	MAP1B	S1427	NetworKIN	-0.260046
GSK3B	MAP1B	S1443	NetworKIN	-0.246914
GSK3B	CLIP1	S147	NetworKIN	-0.71838
GSK3B	MAP1B	S1501	NetworKIN	-0.99864
GSK3B	TPPP	S160	NetworKIN	0.826981
GSK3B	ARHGEF7	S176	NetworKIN	0.171981
GSK3B	MAP1B	S1779	NetworKIN	-0.207667
GSK3B	CDKN1B	S178	NetworKIN	0.74004
GSK3B	JUP	S182	NetworKIN	0.388238
GSK3B	CTNNB1	S191	NetworKIN	-0.125052
GSK3B	MAP1B	S1915	NetworKIN	-0.28547
GSK3B	CLIP1	S200	NetworKIN	3.63899
GSK3B	MAP1B	S2098	NetworKIN	1.29932
GSK3B	MAP1B	S2271	NetworKIN	0.0696777
GSK3B	PPP1R2	S23	NetworKIN	1.28629
GSK3B	CTNND1	S230	NetworKIN	0.825132
GSK3B	PXN	S244	NetworKIN	0.130729
GSK3B	ARHGEF7	S249	NetworKIN	0.198981
GSK3B	FOXO3	S253	NetworKIN	-0.238697
GSK3B	APC	S2772	NetworKIN	0.287721
GSK3B	IRS1	S3	NetworKIN	0.12011
GSK3B	PXN	S322	NetworKIN	0.253795
GSK3B	HSF1	S326	NetworKIN	0.745262
GSK3B	PPP1R3C	S33	NetworKIN	-0.667781
GSK3B	IRS1	S348	NetworKIN	1.42202
GSK3B	CTNND1	S349	NetworKIN	-0.128471
GSK3B	PARVA	S4	NetworKIN	0.940774
GSK3B	PPP2R5A	S42	NetworKIN	1.82667
GSK3B	ACLY	S455	NetworKIN	-0.40831
GSK3B	PI4K2A	S47	NetworKIN	0.0238857
GSK3B	FOXO1	S470	NetworKIN	1.34282
GSK3B	AKT1	S473	NetworKIN	-0.282911
GSK3B	AKT2	S474	NetworKIN	0.612518
GSK3B	PPP2R5A	S49	NetworKIN	-0.941011
GSK3B	PI4K2A	S5	NetworKIN	0.585178
GSK3B	TSC1	S505	NetworKIN	-0.00872086
GSK3B	DPYSL2	S522	NetworKIN	-0.0976902
GSK3B	IRS1	S527	NetworKIN	0.0666681
GSK3B	DNM1L	S529	NetworKIN	-0.636613
GSK3B	IRS1	S531	NetworKIN	0.190632
GSK3B	TBC1D4	S570	NetworKIN	0.523155
GSK3B	TBC1D4	S591	NetworKIN	0.78821
GSK3B	JUN	S63	NetworKIN	-0.0951147
GSK3B	GYS1	S641	NetworKIN	1.88045
GSK3B	PCM1	S65	NetworKIN	-0.317257
GSK3B	GYS1	S657	NetworKIN	-0.741634
GSK3B	TBC1D4	S666	NetworKIN	0.21992
GSK3B	SYN1	S67	NetworKIN	0.929004
GSK3B	CTNNB1	S675	NetworKIN	0.175057
GSK3B	LBR	S71	NetworKIN	0.568482
GSK3B	GYS1	S727	NetworKIN	0.416624
GSK3B	BAD	S75	NetworKIN	1.06458
GSK3B	AXIN1	S77	NetworKIN	-0.393895
GSK3B	PXN	S83	NetworKIN	0.205024
GSK3B	CTNND1	S864	NetworKIN	1.94559
GSK3B	PPP1R2	S87	NetworKIN	0.359371
GSK3B	PCM1	S93	NetworKIN	-0.337548
GSK3B	RBL2	S952	NetworKIN	0.296693
GSK3B	LBR	S97	NetworKIN	0.337785
GSK3B	IRF3	T135	NetworKIN	0.268448
GSK3B	TPPP	T14	NetworKIN	-0.591454
GSK3B	MCL1	T163	NetworKIN	0.0765669
GSK3B	MAP1B	T1932	NetworKIN	0.280197
GSK3B	AKT2	T451	NetworKIN	0.550748
GSK3B	DPYSL2	T521	NetworKIN	-0.698605
GSK3B	PRKCA	T638	NetworKIN	-0.227682
GSK3B	EIF4EBP1	T70	NetworKIN	0.350814
GSK3B	GYS1	T721	NetworKIN	2.17669
GSK3B	SMAD3	T8	NetworKIN	0.107601
GSK3B	PPP1R2	T89	NetworKIN	0.683981
GSK3B	CTNND1	T916	NetworKIN	0.863253
GSK3B	FBXO4	S12	PhosphoSitePlus	-0.18391
GSK3B	MYLK	S1776	PhosphoSitePlus	0.353903
GSK3B	MAPT	S214	PhosphoSitePlus	0.48379
GSK3B	NFKB2	S222	PhosphoSitePlus	1.79426
GSK3B	HSF1	S303	PhosphoSitePlus	0.366859
GSK3B	PRKAA1	S486	PhosphoSitePlus	-0.935532
GSK3B	CLASP2	S507	PhosphoSitePlus	-0.144124
GSK3B	BCLAF1	S531	PhosphoSitePlus	0.234324
GSK3B	CLASP2	S537	PhosphoSitePlus	0.48394
GSK3B	GYS1	S645	PhosphoSitePlus	0.353777
GSK3B	GYS1	S653	PhosphoSitePlus	-0.50779
GSK3B	RPTOR	S722	PhosphoSitePlus	-0.378887
GSK3B	HNRNPD	S83	PhosphoSitePlus	-1.11987
GSK3B	RPTOR	S863	PhosphoSitePlus	-0.98182
GSK3B	RPTOR	S877	PhosphoSitePlus	0.233897
GSK3B	CCND2	T280	PhosphoSitePlus	-1.12421
GSK3B	EIF4EBP1	T46	PhosphoSitePlus	1.39571
GSK3B	DPYSL2	T509	PhosphoSitePlus	0.0323667
HCK	MAPK14	Y182	NetworKIN	-0.574295
HCK	LYN	Y508	NetworKIN	-0.0929118
HCK	FYN	Y531	NetworKIN	-1.12908
HCK	YES1	Y537	NetworKIN	-0.142056
HCK	STAT3	Y705	NetworKIN	0.17849
HCK	STAT5A	Y694	PhosphoSitePlus	0.000184235
HCK	STAT5B	Y699	PhosphoSitePlus	-0.00487469
HIPK1	PML	S518	NetworKIN	0.00209524
HIPK1	PML	S8	NetworKIN	0.316844
HIPK2	MAP3K1	S1018	NetworKIN	0.938061
HIPK2	NCOR1	S1111	NetworKIN	0.0267571
HIPK2	RANBP2	S1160	NetworKIN	0.0690286
HIPK2	AKT1	S129	NetworKIN	0.110478
HIPK2	SIRT1	S14	NetworKIN	1.84967
HIPK2	PARD3	S144	NetworKIN	-0.426168
HIPK2	NCOR1	S1472	NetworKIN	0.0803238
HIPK2	MAVS	S152	NetworKIN	-0.236376
HIPK2	ERC1	S17	NetworKIN	0.55414
HIPK2	TRIM28	S19	NetworKIN	0.730154
HIPK2	CTNNB1	S191	NetworKIN	-0.125052
HIPK2	ETV6	S213	NetworKIN	-0.636328
HIPK2	NCOR1	S2184	NetworKIN	1.72859
HIPK2	RANBP2	S2280	NetworKIN	0.190601
HIPK2	MAP2K4	S257	NetworKIN	-1.06234
HIPK2	RANBP2	S2668	NetworKIN	1.22028
HIPK2	LMNA	S277	NetworKIN	1.12405
HIPK2	MAP4K5	S335	NetworKIN	-0.517216
HIPK2	MAP3K7	S389	NetworKIN	-1.43966
HIPK2	MAP4K2	S394	NetworKIN	-2.69026
HIPK2	SND1	S426	NetworKIN	-0.395948
HIPK2	NUMB	S438	NetworKIN	1.26419
HIPK2	UBAP2L	S467	NetworKIN	0.34796
HIPK2	AKT1	S473	NetworKIN	-0.282911
HIPK2	SLC2A4	S488	NetworKIN	0.636624
HIPK2	TRIM28	S489	NetworKIN	-0.0593871
HIPK2	TRIM28	S50	NetworKIN	0.55239
HIPK2	CTNNB1	S552	NetworKIN	1.05735
HIPK2	HDAC4	S565	NetworKIN	-0.617692
HIPK2	HDAC4	S632	NetworKIN	0.392728
HIPK2	LMNA	S632	NetworKIN	0.590737
HIPK2	IKBKB	S672	NetworKIN	1.16288
HIPK2	TNIK	S680	NetworKIN	1.3013
HIPK2	TNIK	S688	NetworKIN	0.637324
HIPK2	TNIK	S707	NetworKIN	-0.778596
HIPK2	PPM1J	S76	NetworKIN	0.205752
HIPK2	ADAM17	S791	NetworKIN	0.826564
HIPK2	MAP2K4	S90	NetworKIN	0.172964
HIPK2	MAP3K1	S923	NetworKIN	-0.175615
HIPK2	CDKN1B	S10	PhosphoSitePlus	3.16778
HIPK2	CREB1	S271	PhosphoSitePlus	-0.338189
HIPK2	KLF3	S71	PhosphoSitePlus	0.50813
HIPK2	PML	S8	PhosphoSitePlus	0.316844
ICK	SMC3	S1067	NetworKIN	0.329892
ICK	MTOR	S1261	NetworKIN	1.02547
ICK	CHRM2	S232	NetworKIN	1.97536
ICK	RPTOR	S722	NetworKIN	-0.378887
ICK	RPTOR	S863	NetworKIN	-0.98182
ICK	RPTOR	S877	NetworKIN	0.233897
ICK	LRBA	S979	NetworKIN	1.00176
IKBKB	MAP3K1	S1018	NetworKIN	0.938061
IKBKB	IRS1	S1078	NetworKIN	-0.0856963
IKBKB	SNAP23	S110	NetworKIN	0.410038
IKBKB	IRS1	S1100	NetworKIN	0.989619
IKBKB	IRS2	S1100	NetworKIN	0.471916
IKBKB	IRS1	S1101	NetworKIN	0.740552
IKBKB	TSC2	S1132	NetworKIN	0.637625
IKBKB	IRS2	S1176	NetworKIN	0.190762
IKBKB	AKT1	S124	NetworKIN	-0.100419
IKBKB	AKT1	S129	NetworKIN	0.110478
IKBKB	CDC37	S13	NetworKIN	-0.671452
IKBKB	TSC2	S1364	NetworKIN	0.581222
IKBKB	TSC2	S1387	NetworKIN	-0.343008
IKBKB	MAP3K8	S141	NetworKIN	-0.313333
IKBKB	TSC2	S1411	NetworKIN	0.0276524
IKBKB	TSC2	S1420	NetworKIN	-1.29507
IKBKB	FLNA	S1459	NetworKIN	0.127211
IKBKB	HSPB1	S15	NetworKIN	-0.778943
IKBKB	MAVS	S152	NetworKIN	-0.236376
IKBKB	ERC1	S17	NetworKIN	0.55414
IKBKB	TSC2	S1798	NetworKIN	-0.224224
IKBKB	CTNNB1	S191	NetworKIN	-0.125052
IKBKB	FADD	S194	NetworKIN	0.155505
IKBKB	SNAP23	S20	NetworKIN	-0.588006
IKBKB	ERC1	S21	NetworKIN	0.384336
IKBKB	NCOA3	S214	NetworKIN	-0.558995
IKBKB	FLNA	S2152	NetworKIN	-1.52642
IKBKB	NFKB2	S222	NetworKIN	1.79426
IKBKB	SQSTM1	S24	NetworKIN	0.399696
IKBKB	FOXO3	S253	NetworKIN	-0.238697
IKBKB	DOK1	S269	NetworKIN	0.0497905
IKBKB	FAF1	S270	NetworKIN	0.812528
IKBKB	SQSTM1	S272	NetworKIN	-0.134914
IKBKB	IRS1	S3	NetworKIN	0.12011
IKBKB	PRKCE	S329	NetworKIN	0.727136
IKBKB	SQSTM1	S332	NetworKIN	-0.0404381
IKBKB	PRKCE	S337	NetworKIN	0.0900257
IKBKB	IRS1	S348	NetworKIN	1.42202
IKBKB	SQSTM1	S366	NetworKIN	1.61798
IKBKB	PRKCE	S368	NetworKIN	0.777787
IKBKB	MAP3K7	S389	NetworKIN	-1.43966
IKBKB	MAP3K7	S439	NetworKIN	0.0096619
IKBKB	AKT1	S473	NetworKIN	-0.282911
IKBKB	AKT2	S474	NetworKIN	0.612518
IKBKB	TSC1	S505	NetworKIN	-0.00872086
IKBKB	IRS1	S527	NetworKIN	0.0666681
IKBKB	IRS1	S531	NetworKIN	0.190632
IKBKB	CTNNB1	S552	NetworKIN	1.05735
IKBKB	IRS2	S560	NetworKIN	-1.52153
IKBKB	IRS2	S577	NetworKIN	0.452496
IKBKB	JUN	S63	NetworKIN	-0.0951147
IKBKB	IKBKB	S672	NetworKIN	1.16288
IKBKB	CTNNB1	S675	NetworKIN	0.175057
IKBKB	PRKCQ	S676	NetworKIN	1.35899
IKBKB	STAT3	S727	NetworKIN	-0.97576
IKBKB	PRKCE	S729	NetworKIN	0.138938
IKBKB	HSPB1	S82	NetworKIN	-0.273686
IKBKB	HSPB1	S83	NetworKIN	3.33954
IKBKB	NCOA3	S857	NetworKIN	0.329741
IKBKB	MAP3K1	S923	NetworKIN	-0.175615
IKBKB	TSC2	S939	NetworKIN	-1.96503
IKBKB	FLNA	S968	NetworKIN	0.534565
IKBKB	TSC2	S981	NetworKIN	-0.088781
IKBKE	GSK3A	S21	PhosphoSitePlus	-2.15041
IKBKE	AKT1	S473	PhosphoSitePlus	-0.282911
ILK	AKT1	S473	PhosphoSitePlus	-0.282911
INSR	MAPK1	Y187	NetworKIN	-0.716144
INSR	MAPK3	Y204	NetworKIN	-0.4643
INSR	CRK	Y221	NetworKIN	2.68002
INSR	JAK2	Y570	NetworKIN	1.00473
INSR	STAT5A	Y694	NetworKIN	0.000184235
INSR	STAT5B	Y699	NetworKIN	-0.00487469
IRAK1	STAT3	S727	PhosphoSitePlus	-0.97576
ITK	LYN	Y508	NetworKIN	-0.0929118
ITK	FYN	Y531	NetworKIN	-1.12908
ITK	YES1	Y537	NetworKIN	-0.142056
JAK2	JAK2	S523	PhosphoSitePlus	1.91139
JAK2	MAPK1	Y187	PhosphoSitePlus	-0.716144
JAK2	MAPK3	Y204	PhosphoSitePlus	-0.4643
JAK2	JAK2	Y570	PhosphoSitePlus	1.00473
JAK2	STAT5A	Y694	PhosphoSitePlus	0.000184235
JAK2	STAT3	Y705	PhosphoSitePlus	0.17849
JAK3	STAT5A	Y694	PhosphoSitePlus	0.000184235
KDR	PXN	Y118	NetworKIN	-0.480656
LATS1	YAP1	S109	PhosphoSitePlus	-0.587724
LATS1	YAP1	S127	PhosphoSitePlus	0.293457
LATS1	YAP1	S164	PhosphoSitePlus	0.7921
LATS1	RAF1	S259	PhosphoSitePlus	-0.581127
LATS1	YAP1	S61	PhosphoSitePlus	1.61897
LATS2	YAP1	S127	PhosphoSitePlus	0.293457
LCK	MAPK1	Y187	NetworKIN	-0.716144
LCK	MAPK3	Y204	NetworKIN	-0.4643
LCK	STAT3	Y705	NetworKIN	0.17849
LCK	STAT5A	Y694	PhosphoSitePlus	0.000184235
LCK	PECAM1	Y713	PhosphoSitePlus	2.16713
LIMK1	CFL1	S3	PhosphoSitePlus	0.478857
LIMK1	DSTN	S3	PhosphoSitePlus	-0.0156429
LIMK2	CFL1	S3	PhosphoSitePlus	0.478857
LIMK2	DSTN	S3	PhosphoSitePlus	-0.0156429
LMTK2	PYGB	S15	PhosphoSitePlus	-1.68364
LRRK2	AKT1	S473	PhosphoSitePlus	-0.282911
LYN	LYN	Y508	NetworKIN	-0.0929118
LYN	SLC4A1	Y8	PhosphoSitePlus	-0.133305
MAK	VIM	S144	NetworKIN	0.0399017
MAK	VIM	S325	NetworKIN	-0.211157
MAK	VIM	S39	NetworKIN	0.591138
MAK	VIM	S419	NetworKIN	-0.408403
MAK	VIM	S430	NetworKIN	-0.0171809
MAK	VIM	S56	NetworKIN	1.37328
MAK	VIM	S73	NetworKIN	-0.664938
MAP2K1	SOS1	S1134	NetworKIN	0.741003
MAP2K1	EGFR	S1166	NetworKIN	0.365956
MAP2K1	MTOR	S1261	NetworKIN	1.02547
MAP2K1	MAP3K8	S141	NetworKIN	-0.313333
MAP2K1	PAK2	S141	NetworKIN	0.181695
MAP2K1	CREB1	S142	NetworKIN	0.318357
MAP2K1	BRAF	S151	NetworKIN	-0.130619
MAP2K1	ARHGEF7	S153	NetworKIN	-0.440788
MAP2K1	ARHGEF7	S176	NetworKIN	0.171981
MAP2K1	PAK2	S197	NetworKIN	-0.221912
MAP2K1	MAPK14	S2	NetworKIN	-0.00681428
MAP2K1	PAK2	S2	NetworKIN	-0.348924
MAP2K1	YWHAZ	S207	NetworKIN	-0.554172
MAP2K1	GAB2	S210	NetworKIN	0.241273
MAP2K1	RAF1	S244	NetworKIN	1.15537
MAP2K1	MAP2K4	S257	NetworKIN	-1.06234
MAP2K1	RAF1	S259	NetworKIN	-0.581127
MAP2K1	RAF1	S296	NetworKIN	-0.379384
MAP2K1	RAF1	S301	NetworKIN	-0.835959
MAP2K1	MAPK8IP3	S364	NetworKIN	0.386973
MAP2K1	MAP2K4	S394	NetworKIN	1.40373
MAP2K1	GAB2	S405	NetworKIN	-0.44618
MAP2K1	ARRB1	S412	NetworKIN	0.357343
MAP2K1	BRAF	S419	NetworKIN	-0.0934174
MAP2K1	RAF1	S43	NetworKIN	-1.16561
MAP2K1	PLA2G4A	S437	NetworKIN	-0.284794
MAP2K1	BRAF	S446	NetworKIN	-0.319452
MAP2K1	MAP3K4	S499	NetworKIN	-0.186468
MAP2K1	PEBP1	S52	NetworKIN	0.138814
MAP2K1	GAB2	S543	NetworKIN	0.530843
MAP2K1	ARAF	S582	NetworKIN	-1.02188
MAP2K1	JUN	S63	NetworKIN	-0.0951147
MAP2K1	STAT3	S727	NetworKIN	-0.97576
MAP2K1	BRAF	S729	NetworKIN	-0.0958905
MAP2K1	PLA2G4A	S729	NetworKIN	-0.393427
MAP2K1	MAP2K4	S80	NetworKIN	-1.62093
MAP2K1	PXN	S83	NetworKIN	0.205024
MAP2K1	MAP3K1	S923	NetworKIN	-0.175615
MAP2K1	PAK2	T169	NetworKIN	2.52342
MAP2K1	ARRB1	T410	NetworKIN	0.996887
MAP2K1	EIF4EBP1	T46	NetworKIN	1.39571
MAP2K1	EGFR	T693	NetworKIN	1.77256
MAP2K1	EIF4EBP1	T70	NetworKIN	0.350814
MAP2K1	HSPA8	Y107	NetworKIN	0.325166
MAP2K1	MAPK14	Y182	NetworKIN	-0.574295
MAP2K1	STAT5A	Y694	NetworKIN	0.000184235
MAP2K1	STAT3	Y705	NetworKIN	0.17849
MAP2K1	HSF1	S326	PhosphoSitePlus	0.745262
MAP2K1	MAPK1	T185	PhosphoSitePlus	-0.389422
MAP2K1	MAPK3	T202	PhosphoSitePlus	0.501573
MAP2K1	MAPK1	Y187	PhosphoSitePlus	-0.716144
MAP2K1	MAPK3	Y204	PhosphoSitePlus	-0.4643
MAP2K2	SOS1	S1134	NetworKIN	0.741003
MAP2K2	MAP3K8	S141	NetworKIN	-0.313333
MAP2K2	BRAF	S151	NetworKIN	-0.130619
MAP2K2	MAP2K2	S23	NetworKIN	0.562195
MAP2K2	RAF1	S244	NetworKIN	1.15537
MAP2K2	RAF1	S259	NetworKIN	-0.581127
MAP2K2	RAF1	S296	NetworKIN	-0.379384
MAP2K2	RAF1	S301	NetworKIN	-0.835959
MAP2K2	BRAF	S419	NetworKIN	-0.0934174
MAP2K2	RAF1	S43	NetworKIN	-1.16561
MAP2K2	BRAF	S446	NetworKIN	-0.319452
MAP2K2	CTNNB1	S552	NetworKIN	1.05735
MAP2K2	JUN	S63	NetworKIN	-0.0951147
MAP2K2	CTNNB1	S675	NetworKIN	0.175057
MAP2K2	BRAF	S729	NetworKIN	-0.0958905
MAP2K2	MAP3K1	S923	NetworKIN	-0.175615
MAP2K2	MAPK1	T185	NetworKIN	-0.389422
MAP2K2	MAP2K2	T394	NetworKIN	-0.216
MAP2K2	MAPK1	Y187	NetworKIN	-0.716144
MAP2K2	MAPK3	T202	PhosphoSitePlus	0.501573
MAP2K2	MAPK3	Y204	PhosphoSitePlus	-0.4643
MAP2K3	CREB1	S142	NetworKIN	0.318357
MAP2K3	HSPB1	S15	NetworKIN	-0.778943
MAP2K3	MAPK14	S2	NetworKIN	-0.00681428
MAP2K3	BRAF	S446	NetworKIN	-0.319452
MAP2K3	MAP3K4	S499	NetworKIN	-0.186468
MAP2K3	JUN	S63	NetworKIN	-0.0951147
MAP2K3	HSPB1	S83	NetworKIN	3.33954
MAP2K3	MAP3K1	S923	NetworKIN	-0.175615
MAP2K3	MAPK3	T202	NetworKIN	0.501573
MAP2K3	MAPK3	Y204	NetworKIN	-0.4643
MAP2K3	MAPK14	Y182	PhosphoSitePlus	-0.574295
MAP2K4	MAP3K1	S1018	NetworKIN	0.938061
MAP2K4	AKT1	S124	NetworKIN	-0.100419
MAP2K4	AKT1	S129	NetworKIN	0.110478
MAP2K4	GLYR1	S130	NetworKIN	0.175072
MAP2K4	MAP3K8	S141	NetworKIN	-0.313333
MAP2K4	PAK2	S141	NetworKIN	0.181695
MAP2K4	HSPB1	S15	NetworKIN	-0.778943
MAP2K4	PAK2	S197	NetworKIN	-0.221912
MAP2K4	MAPK14	S2	NetworKIN	-0.00681428
MAP2K4	PAK2	S2	NetworKIN	-0.348924
MAP2K4	FLNA	S2152	NetworKIN	-1.52642
MAP2K4	FLNC	S2233	NetworKIN	-0.225833
MAP2K4	MAP4K2	S328	NetworKIN	0.244287
MAP2K4	MAPK8IP3	S364	NetworKIN	0.386973
MAP2K4	MAPK8IP3	S365	NetworKIN	0.699304
MAP2K4	MAP3K7	S389	NetworKIN	-1.43966
MAP2K4	MAP2K4	S394	NetworKIN	1.40373
MAP2K4	MAP4K2	S394	NetworKIN	-2.69026
MAP2K4	ARRB1	S412	NetworKIN	0.357343
MAP2K4	AKT1	S473	NetworKIN	-0.282911
MAP2K4	MAP3K4	S499	NetworKIN	-0.186468
MAP2K4	MAPK8IP3	S585	NetworKIN	0.0304619
MAP2K4	JUN	S63	NetworKIN	-0.0951147
MAP2K4	SPAG9	S733	NetworKIN	-0.301689
MAP2K4	MAP2K4	S80	NetworKIN	-1.62093
MAP2K4	HSPB1	S83	NetworKIN	3.33954
MAP2K4	MAP2K4	S90	NetworKIN	0.172964
MAP2K4	MAP3K1	S923	NetworKIN	-0.175615
MAP2K4	FLNA	S968	NetworKIN	0.534565
MAP2K4	PAK2	T169	NetworKIN	2.52342
MAP2K4	SPAG9	T217	NetworKIN	0.880838
MAP2K4	SPAG9	T292	NetworKIN	-0.485149
MAP2K4	MAP4K2	T326	NetworKIN	0.172692
MAP2K4	ARRB1	T410	NetworKIN	0.996887
MAP2K4	AKT2	T451	NetworKIN	0.550748
MAP2K4	CRK	Y221	NetworKIN	2.68002
MAP2K4	MAP2K4	S257	PhosphoSitePlus	-1.06234
MAP2K4	MAPK14	Y182	PhosphoSitePlus	-0.574295
MAP2K5	MEIS1	S196	NetworKIN	0.817616
MAP2K5	MAP3K2	S239	NetworKIN	-0.157246
MAP2K5	ENO1	S263	NetworKIN	0.794868
MAP2K5	SQSTM1	S332	NetworKIN	-0.0404381
MAP2K5	SQSTM1	S366	NetworKIN	1.61798
MAP2K5	ENO1	S419	NetworKIN	-0.337586
MAP2K5	JUN	S63	NetworKIN	-0.0951147
MAP2K5	STAT3	Y705	NetworKIN	0.17849
MAP2K6	MAP3K5	S1033	NetworKIN	0.505205
MAP2K6	GLYR1	S130	NetworKIN	0.175072
MAP2K6	CREB1	S142	NetworKIN	0.318357
MAP2K6	HSPB1	S15	NetworKIN	-0.778943
MAP2K6	MAPK14	S2	NetworKIN	-0.00681428
MAP2K6	SPAG9	S203	NetworKIN	1.36793
MAP2K6	MAP3K7	S389	NetworKIN	-1.43966
MAP2K6	MAP3K7	S439	NetworKIN	0.0096619
MAP2K6	BRAF	S446	NetworKIN	-0.319452
MAP2K6	MAP3K4	S499	NetworKIN	-0.186468
[truncated: 2,376 more rows]

## Sheet: Legends
Header	Legend
Kinase Gene Name	Gene name for the kinase evaluated by KSEA
Substrate Gene Name	Gene name for the substrate evaluated by KSEA
Substrate Phosphorylated Residue	Amino acid position for the phosphorylated residue evaluated by KSEA
Source	The source utilized by KSEA providing evidence for the particular residue
log2 FC (group1 vs group2)	log2 fold changes of the intensities of the phosphorylated peptide in mouse group1 compared to that of mouse group2
