# Supplementary material for: Beta-blocker/ACE inhibitor therapy differentially impacts the steady state signaling landscape of failing and non-failing hearts
Source: Sci Rep. 2022 Mar 19;12:4760. doi: 10.1038/s41598-022-08534-0 (PMC8934364; doi:10.1038/s41598-022-08534-0)
Supplement: Supplementary file 8 — Supplementary Information 8. [file 41598_2022_8534_MOESM8_ESM.xlsx]

## Sheet: TAC Tr vs TAC Vh
Gene Name	Protein Name	Protein ID	logFC (TAC Tr vs TAC Vh)	p.mod	q.mod	-log10 Pvalue	Exp-14	Exp-17	Exp-2	Exp-1	Exp-10	Exp-16	Exp-18	Exp-23	Exp-26	Exp-27	Exp-3	Exp-8
Kcnj11	ATP-sensitive inward rectifier potassium channel 11	Q61743	0.78215	5.08e-05	0.196636	4.29414	24.4124	24.3687	24.7528	25.1692	25.3269	25.0712	25.2399	25.4425	25.6392	25.3323	25.2732	25.1464
Nhlrc1	E3 ubiquitin-protein ligase NHLRC1	Q8BR37	0.909027	0.000217554	0.420776	3.66243	23.58	23.008	22.8075	23.87	24.2476	23.6288	23.8304	24.074	24.1847	24.0527	24.3017	24.178
Atp1b2	Sodium/potassium-transporting ATPase subunit beta-2	P14231	0.656138	0.000365197	0.47089	3.43747	24.5828	24.5381	24.6052	25.0449	25.0318	25.1639	25.084	25.241	25.2786	25.6366	25.0927	25.5101
Fth1	Ferritin heavy chain	P09528	0.608418	0.000721106	0.697352	3.142	30.6005	30.7652	30.5916	31.2545	31.5011	31.1646	31.2889	31.2188	31.0339	31.4932	30.9026	31.4897
Obscn	Obscurin	A2AAJ9	0.0885979	0.363778	0.928229	0.439164	33.9545	34.1732	34.1828	34.1253	34.1246	34.256	34.1932	34.3709	34.1761	34.0753	34.2958	34.1116
Slc25a34	Solute carrier family 25 member 34	A2ADF7	0.357438	0.120589	0.928229	0.918692	25.6031	25.1266	25.6124	26.059	25.9607	25.468	26.0373	25.1279	25.9871	26.0545	25.4886	26.0602
Ckap5	Cytoskeleton-associated protein 5	A2AGT5	-0.112679	0.28564	0.928229	0.544182	29.3656	29.5442	29.2587	29.1027	29.2607	29.4097	29.4402	29.2746	29.3559	29.2058	29.3015	29.1403
Ndufaf6	NADH dehydrogenase (ubiquinone) complex I, assembly factor 6	A2AIL4	0.144912	0.219636	0.928229	0.658297	27.6529	27.2669	27.6162	27.5068	27.8127	27.5812	27.6542	27.559	27.5573	27.68	27.8756	27.6855
Tmem141	Transmembrane protein 141	A2AJB2	0.624835	0.279896	0.928229	0.553003	24.9924	23.2853	25.3971	25.9276	23.0752	25.5598	25.5248	24.9845	25.5892	25.2269	25.0479	25.7123
Map7d1	MAP7 domain-containing protein 1	A2AJI0	0.0802738	0.559388	0.928229	0.252287	29.0199	29.0218	29.1404	28.7745	29.0874	29.3957	29.3483	29.2247	29.0977	29.3385	29.0949	28.9073
	Uncharacterized protein C17orf89 homolog	A2AMZ4	0.320248	0.155497	0.928229	0.808278	26.3427	26.1479	26.3041	25.7871	26.948	26.4444	26.6029	26.7247	26.9608	26.6628	26.8143	26.3213
Ubr4	E3 ubiquitin-protein ligase UBR4	A2AN08	-0.141509	0.128088	0.928229	0.892491	29.0648	29.1664	29.0456	28.9606	28.9032	29.087	29.033	29.0231	28.7961	28.8596	28.95	28.9442
Ndufaf5	NADH dehydrogenase [ubiquinone] 1 alpha subcomplex assembly factor 5	A2APY7	-0.0586642	0.731237	0.928229	0.135942	28.1621	28.0972	28.0757	27.903	27.9305	27.9151	28.3072	27.6004	28.3526	28.4959	27.92	28.0524
Skt	Sickle tail protein	A2AQ25	0.416999	0.077455	0.928229	1.11095	24.6117	24.3617	24.2156	24.381	24.5835	24.8657	24.5932	25.3015	24.73	25.3897	25.0497	24.4254
Ppip5k1	Inositol hexakisphosphate and diphosphoinositol-pentakisphosphate kinase 1	A2ARP1	-0.238264	0.10631	0.928229	0.973426	25.8854	26.4718	25.9012	26.0515	25.5799	25.847	25.7262	25.9199	25.795	25.989	25.8366	25.8856
Agrn	Agrin	A2ASQ1	-0.0803179	0.515252	0.928229	0.28798	27.1494	26.7744	26.9753	26.7965	27.0882	26.8655	26.7974	26.8502	26.6402	27.1505	26.9303	26.8557
Ttn	Titin	A2ASS6	-0.0561501	0.6172	0.928229	0.209574	37.1098	37.3181	37.3562	37.1817	37.1925	37.1824	37.0285	37.1515	37.1529	37.549	37.2555	37.1529
Klhl41	Kelch-like protein 41	A2AUC9	-0.107903	0.534972	0.928229	0.271669	30.1447	30.7737	30.4336	30.5125	30.3371	30.8305	30.4696	30.2356	30.1646	30.0225	30.3306	30.1817
Rabgap1	Rab GTPase-activating protein 1	A2AWA9	-0.195882	0.226732	0.928229	0.644487	27.15	27.1506	26.8693	26.9736	26.456	27.0503	26.906	27.0332	27.1314	26.8596	26.8611	26.4755
Arhgef10l	Rho guanine nucleotide exchange factor 10-like protein	A2AWP8	-0.126621	0.496171	0.928229	0.304368	25.0847	25.8261	25.5411	25.266	24.8361	25.66	25.4762	25.3483	25.5591	25.1701	25.3998	25.5006
Mocs3	Adenylyltransferase and sulfurtransferase MOCS3	A2BDX3	0.178244	0.192669	0.928229	0.715188	25.5465	25.6121	25.8869	25.878	25.9226	25.6264	25.8144	25.8431	25.5662	25.9391	26.1619	25.9891
Arid1a	AT-rich interactive domain-containing protein 1A	A2BH40	-0.404195	0.661176	0.928229	0.179683	25.2483	25.6705	24.5473	24.8287	25.3735	25.7237	25.449	22.6983	25.6465	26.0809	25.6788	21.281
Kalrn	Kalirin	A2CG49	0.394672	0.58581	0.928229	0.232243	24.891	25.1728	21.7186	23.0579	25.0272	24.4664	24.5246	23.6077	24.9065	25.2133	22.989	25.1067
Trmt1l	TRMT1-like protein	A2RSY6	0.195644	0.47684	0.928229	0.321627	23.4368	23.1781	22.9556	24.3144	23.5273	23.4566	23.448	23.2734	23.5439	23.1571	22.5555	23.1959
Nt5c1a	Cytosolic 5-nucleotidase 1A	A3KFX0	0.1182	0.509744	0.928229	0.292648	27.1503	26.3627	26.7812	26.5032	27.0633	26.7915	26.8039	26.8363	26.8508	27.287	27.0303	26.7802
Pm20d2	Peptidase M20 domain-containing protein 2	A3KG59	0.114965	0.285058	0.928229	0.545066	29.2178	28.8862	29.0881	29.1823	29.1034	29.0855	29.1409	29.2463	29.2894	29.3681	29.1984	28.9968
	Uncharacterized protein C15orf52 homolog	A3KGF9	-0.71109	0.0412793	0.928229	1.38427	24.8822	24.8071	24.9668	23.9892	24.3292	24.4243	24.7619	25.0998	24.1188	24.0144	23.2963	23.5349
Mtr	Methionine synthase	A6H5Y3	0.289558	0.261566	0.928229	0.582419	27.3958	28.4445	27.2056	27.7482	28.4396	28.3249	28.1479	27.7506	27.7498	27.6335	27.9255	28.0239
Mipep	Mitochondrial intermediate peptidase	A6H611	0.163057	0.161389	0.928229	0.792126	28.7382	28.3978	28.7	28.6039	28.8522	28.5942	28.7363	28.8555	28.9762	28.8667	28.7467	28.7439
Mmrn2	Multimerin-2	A6H6E2	-0.0566065	0.666137	0.928229	0.176437	27.5978	27.6681	27.5588	27.5124	27.4283	27.5716	27.3178	27.7796	27.5167	27.9472	27.5087	27.3826
Arhgap31	Rho GTPase-activating protein 31	A6X8Z5	-0.567778	0.510757	0.928229	0.291786	28.4584	28.7257	28.9498	28.5126	28.7111	27.4133	28.8792	28.859	28.8928	28.9761	24.2286	28.8187
Itih4	Inter alpha-trypsin inhibitor, heavy chain 4	A6X935	-0.285448	0.616325	0.928229	0.210191	29.6668	31.6337	31.5292	32.2452	30.7266	30.1905	30.0527	31.4197	30.0953	29.3359	30.8854	30.9688
Cisd3	CDGSH iron-sulfur domain-containing protein 3, mitochondrial	B1AR13	0.160149	0.365285	0.928229	0.437368	30.6644	30.3674	30.4497	30.5557	30.7619	30.5144	30.7363	30.4835	30.1693	31.0227	30.5816	31.0607
Kif16b	Kinesin-like protein KIF16B	B1AVY7	-0.0842052	0.736511	0.928229	0.132821	25.2225	25.254	24.4336	24.6799	25.0548	25.5149	24.7786	24.7936	24.923	25.1906	24.8581	24.1789
Uprt	Uracil phosphoribosyltransferase homolog	B1AVZ0	-0.399713	0.307739	0.928229	0.511817	25.332	25.9198	25.4488	25.685	25.0344	25.6886	25.2101	25.43	25.0338	23.5243	25.2905	25.6081
Tomm5	Mitochondrial import receptor subunit TOM5 homolog	B1AXP6	-0.281311	0.433958	0.928229	0.362553	25.7756	25.9164	26.395	25.6583	24.356	26.0369	25.6801	26.2186	26.3812	26.1671	25.3738	25.857
Usp24	Ubiquitin carboxyl-terminal hydrolase 24	B1AY13	0.0772508	0.703105	0.928229	0.15298	25.9992	25.6236	26.6971	26.249	26.4798	25.734	26.1725	26.39	26.2028	26.0869	26.2207	26.1195
Cad	CAD protein	B2RQC6	-0.175968	0.37453	0.928229	0.426514	26.1126	26.4824	25.7553	25.858	26.0282	26.0987	26.1692	25.3682	26.3179	26.0109	25.8524	25.7637
Otud4	OTU domain-containing protein 4	B2RRE7	-0.0810782	0.58332	0.928229	0.234093	29.0789	28.8678	28.8391	28.3873	28.662	28.9724	28.9624	29.0516	29.0759	28.9856	28.7868	28.7435
Otud7b	OTU domain-containing protein 7B	B2RUR8	-0.26143	0.156747	0.928229	0.804801	24.597	24.2801	24.2213	24.5328	24.3148	24.0876	23.8279	24.4519	23.9917	23.8335	24.1139	23.7882
Mup17	Major urinary protein 17	B5X0G2	0.375618	0.548545	0.928229	0.260788	28.3446	27.5421	29.5816	27.9704	29.5298	28.149	28.5454	29.436	28.8585	29.7343	30.3625	27.1993
Xpnpep3	Probable Xaa-Pro aminopeptidase 3	B7ZMP1	0.104673	0.441341	0.928229	0.355226	26.4687	26.5562	26.6327	26.8904	26.7352	26.8488	26.7561	26.5418	26.4693	26.4102	26.8679	26.3954
Itga9	Integrin alpha-9	B8JK39	-0.104427	0.736298	0.928229	0.132946	24.9358	25.6742	23.9729	24.6045	24.5029	24.4965	24.8122	25.5478	24.6701	25.0268	24.6384	24.5097
Pdzd8		B9EJ80	-0.493945	0.506695	0.928229	0.295254	24.8885	24.9406	23.4553	22.7205	25.0637	24.5441	23.5267	24.2857	21.1945	24.5094	24.5433	25.0198
Osbpl8	Oxysterol-binding protein	B9EJ86	-0.238268	0.233329	0.928229	0.632031	25.333	25.8115	25.9274	25.6158	25.2828	25.6816	25.8058	24.9939	25.461	25.294	25.1572	25.7791
Hist1h2ah	Histone H2A type 1-H	C0HKE9	-1.03216	0.248233	0.928229	0.60514	26.4988	25.1139	26.3412	25.9115	26.1097	23.8975	26.1687	22.7143	25.9597	22.5676	24.8454	26.398
		C0HKG6	0.10674	0.429343	0.928229	0.367195	26.4484	26.3711	26.3819	26.2313	26.8803	26.6442	26.3886	26.6866	26.5472	26.4774	26.314	26.3955
Safb	Scaffold attachment factor B1	D3YXK2	0.218224	0.176204	0.928229	0.753985	25.792	25.2371	25.4518	25.2243	25.9585	25.8676	25.7252	25.6636	25.6322	25.8062	25.759	25.7703
Obsl1	Obscurin-like protein 1	D3YYU8	-0.190726	0.14964	0.928229	0.824951	28.8504	29.1357	28.853	28.9298	28.9038	28.749	28.8566	28.667	28.9001	28.3859	28.745	28.6638
Ccdc6	Coiled-coil domain-containing protein 6	D3YZP9	-0.44211	0.097725	0.928229	1.00999	25.9638	26.5166	26.1554	26.0487	25.5969	26.0114	26.0048	26.0698	25.6812	25.9534	25.8066	24.7557
3425401B19Rik		D3Z1D3	0.102194	0.530368	0.928229	0.275423	26.8708	26.9777	27.0831	26.6453	26.9106	27.276	27.2979	27.3235	27.2856	26.7334	27.1705	27.072
Ptrhd1	Putative peptidyl-tRNA hydrolase PTRHD1	D3Z4S3	-0.0724157	0.716433	0.928229	0.144824	26.7414	27.0028	26.603	26.441	26.8282	27.2413	26.9189	26.4376	26.3381	26.5879	27.0929	26.504
Gls	Glutaminase kidney isoform, mitochondrial	D3Z7P3	0.0793329	0.455781	0.928229	0.341243	29.0606	28.881	28.9708	29.1058	29.1496	29.1909	29.062	29.191	28.8377	28.9995	29.0689	28.8458
Smim20		D3Z7Q2	0.0745789	0.733128	0.928229	0.13482	28.1033	26.9836	28.0057	27.5667	27.9325	27.7035	28.0107	27.3768	27.9357	27.7999	27.6724	27.951
1110002E22Rik		E0CYV9	-0.909556	0.327711	0.928229	0.48451	28.3822	28.8775	28.3028	28.9568	28.2826	28.6765	25.6004	28.0468	24.0663	28.2892	28.3028	28.28
Fga	Fibrinogen alpha chain	E9PV24	-0.227972	0.53023	0.928229	0.275536	32.5531	33.4173	33.9218	33.9632	33.0611	32.3539	33.0002	33.0555	32.8777	32.3838	33.782	33.1474
Gcn1l1		E9PVA8	-0.166314	0.196046	0.928229	0.707642	28.627	28.6787	28.6968	28.3399	28.6905	28.6065	28.5801	28.6626	28.3674	28.1282	28.5602	28.5753
Parp4		E9PYK3	-0.0646697	0.733569	0.928229	0.134559	26.7155	27.474	26.546	26.8491	26.7814	27.1399	26.8073	26.8736	27.1325	26.4703	26.7402	26.83
Irf2bp2	Interferon regulatory factor 2-binding protein 2	E9Q1P8	0.303697	0.314703	0.928229	0.502099	23.9157	25.2856	24.8665	24.9127	24.689	25.532	24.6872	24.6344	25.7281	25.0314	24.826	24.8958
Akap13		E9Q394	0.3797	0.187843	0.928229	0.726205	24.8411	25.0783	24.4231	24.6695	24.7247	25.7533	25.6747	25.685	24.9558	25.2911	25.0763	24.6146
Pi4ka		E9Q3L2	0.057304	0.742415	0.928229	0.129353	26.4063	26.3016	26.1987	26.5949	26.3454	26.5723	26.5723	26.5319	25.7226	26.3544	26.1168	26.4248
Ryr2	Ryanodine receptor 2	E9Q401	0.0668321	0.676403	0.928229	0.169795	33.4411	33.0161	33.6087	33.3255	33.6634	33.1107	33.2969	33.6558	33.4225	33.7202	33.2946	33.3096
Apob	Apolipoprotein B-100	E9Q414	-0.756772	0.146353	0.928229	0.834597	26.7706	27.7859	27.7801	27.923	26.6098	25.5609	26.9998	27.5516	26.0221	26.0285	27.5277	25.9759
Acacb	Acetyl-CoA carboxylase 2	E9Q4Z2	0.174039	0.155635	0.928229	0.807892	29.7707	29.3222	29.886	29.8501	29.9538	29.7691	29.8656	29.9263	29.803	29.6793	29.8349	29.821
Rnf213	E3 ubiquitin-protein ligase RNF213	E9Q555	0.481868	0.301781	0.928229	0.520308	23.8054	22.6542	23.494	22.9052	23.5241	25.2418	23.3192	24.5239	23.9383	23.8169	24.0557	22.8725
Dsp	Desmoplakin	E9Q557	0.162423	0.319586	0.928229	0.495412	31.8317	31.8181	31.3417	31.4653	31.7412	31.928	31.7517	32.1475	31.9102	32.0657	31.5735	31.8531
Ttc7b		E9Q6P5	0.17804	0.32313	0.928229	0.490622	26.4246	26.3925	26.1639	26.1967	26.2054	26.974	26.6003	26.513	26.6228	26.8588	26.3141	26.2601
Numa1		E9Q7G0	0.0692438	0.615694	0.928229	0.210635	28.0675	27.9242	28.0199	27.7138	27.9691	28.0695	28.1899	28.2076	27.8747	28.384	28.2671	27.9823
Fry	Protein furry homolog	E9Q8I9	-0.51802	0.316132	0.928229	0.500132	23.6797	24.6047	23.4316	23.9547	24.2397	23.4585	22.1718	23.8248	21.7625	23.6301	24.0517	23.3919
Trdn	Triadin	E9Q9K5	2.88707	0.0163059	0.928229	1.78765	27.6046	25.8013	20.9057	27.3857	26.9167	27.8099	27.726	27.9614	28.0429	28.7014	28.4193	25.9551
Sec16a		E9QAT4	0.105281	0.426846	0.928229	0.369729	26.9221	27.1067	26.8418	26.8928	26.8348	27.2288	27.0086	27.3283	27.0696	27.2246	27.1613	26.8104
Tpr	Nucleoprotein TPR	F6ZDS4	0.0963697	0.321865	0.928229	0.492326	29.6653	29.8752	29.464	29.729	29.7001	29.7776	29.7885	29.8106	29.7777	29.8095	29.8171	29.6707
Atp2b1	Plasma membrane calcium-transporting ATPase 1	G5E829	0.123615	0.276984	0.928229	0.557545	28.8317	28.6643	28.4538	28.7314	28.6693	28.8304	28.7059	28.8715	28.7205	28.9626	28.8908	28.5797
Kdelc2		G5E897	0.153528	0.40099	0.928229	0.396866	24.3313	24.8768	24.4677	24.9139	24.6201	25.186	24.5213	25.0393	24.562	24.5514	24.4261	24.5892
Adgrf5		G5E8Q8	0.070422	0.678397	0.928229	0.168516	24.9487	24.6201	24.846	25.1077	24.2961	25.1063	24.8975	24.898	24.8943	25.1276	24.9149	24.6357
Cacna2d1	Voltage-dependent calcium channel subunit alpha-2/delta-1	O08532	0.163218	0.21644	0.928229	0.664663	29.9639	29.5256	29.6386	29.5947	30.0012	29.9507	29.85	29.7192	29.8753	30.1383	29.8665	29.8572
Bin1	Myc box-dependent-interacting protein 1	O08539	-0.281446	0.54924	0.928229	0.260238	26.1358	27.755	26.2971	27.5213	26.3487	27.571	26.6994	26.0147	26.2044	25.4134	26.217	26.0409
Sec22b	Vesicle-trafficking protein SEC22b	O08547	-0.0837641	0.617815	0.928229	0.209142	27.8583	28.3212	27.9793	28.1041	28.0402	28.2328	28.2351	27.8843	28.1412	27.5059	27.8565	27.7227
Lgals9	Galectin-9	O08573	-0.0828482	0.613012	0.928229	0.212531	24.77	25.0163	25.1451	24.8735	25.1691	24.9927	24.5682	24.7388	25.2777	24.5401	24.9747	24.9136
Emd	Emerin	O08579	0.110834	0.437714	0.928229	0.358809	27.4801	27.8356	27.1948	27.5102	27.9032	27.7044	27.7672	27.4755	27.6596	27.536	27.4894	27.4836
Alyref	THO complex subunit 4	O08583	0.112221	0.470212	0.928229	0.327706	27.8421	28.3528	28.0037	28.2541	28.0354	28.4739	28.1246	28.125	28.1529	28.5236	28.054	27.8621
Stxbp1	Syntaxin-binding protein 1	O08599	-0.114206	0.574125	0.928229	0.240994	26.3104	26.6143	26.4306	26.5673	26.7343	25.7614	26.2398	26.6851	25.9472	26.4511	26.1547	26.4971
Endog	Endonuclease G, mitochondrial	O08600	-0.137645	0.286797	0.928229	0.542425	31.0234	30.5449	30.9712	30.7581	30.6534	30.5235	30.6328	30.6375	30.7529	31.0179	30.7247	30.6791
Mttp	Microsomal triglyceride transfer protein large subunit	O08601	-0.597967	0.185757	0.928229	0.731055	25.1455	26.8693	26.7854	26.3802	25.353	25.8777	26.0748	26.3623	25.0602	25.2051	26.0251	24.6807
Mknk1	MAP kinase-interacting serine/threonine-protein kinase 1	O08605	0.10497	0.496598	0.928229	0.303995	25.5004	25.3177	25.5978	25.532	25.4675	25.8531	25.5551	26.0515	25.2772	25.4905	25.4022	25.5633
Myh11	Myosin-11	O08638	1.04335	0.422965	0.928229	0.373696	21.9816	23.5072	22.2277	22.6851	22.8027	23.222	20.4602	24.0058	24.3075	28.9907	23.406	22.6597
Map3k4	Mitogen-activated protein kinase kinase kinase 4	O08648	0.23231	0.471133	0.928229	0.326856	23.5443	23.4334	22.7832	23.669	22.2968	23.7753	23.3954	23.4468	24.2185	23.4378	23.8133	23.3204
Metap2	Methionine aminopeptidase 2	O08663	0.0608358	0.663127	0.928229	0.178403	28.7907	29.0533	28.8539	28.6598	29.0284	29.0055	28.9579	29.1887	28.9208	29.2516	28.9906	28.6379
Kng1	Kininogen-1	O08677	0.0824253	0.701289	0.928229	0.154103	31.8504	32.4429	32.3725	32.5512	32.4779	32.2847	31.9669	32.6407	31.7358	32.1053	32.7341	32.2426
Akap1	A-kinase anchor protein 1, mitochondrial	O08715	0.164836	0.196446	0.928229	0.706757	29.4205	28.9647	29.2908	29.2119	29.2904	29.3879	29.4517	29.249	29.6748	29.4711	29.3423	29.4321
Hsd17b10	3-hydroxyacyl-CoA dehydrogenase type-2	O08756	0.128029	0.341951	0.928229	0.466036	32.5518	32.0509	32.5037	32.2259	32.691	32.5374	32.4535	32.3228	32.484	32.5568	32.5477	32.6524
Ube3a	Ubiquitin-protein ligase E3A	O08759	-0.0455973	0.736925	0.928229	0.132577	27.4545	27.7093	27.5863	27.4579	27.5181	27.9102	27.5843	27.5785	27.2262	27.6962	27.5478	27.3205
Tcof1	Treacle protein	O08784	-0.316829	0.150226	0.928229	0.823255	26.9139	27.1469	26.4705	26.4982	26.6072	27.1128	26.5737	26.2864	26.0389	26.3578	26.8606	26.4065
Prdx4	Peroxiredoxin-4	O08807	-0.118958	0.519702	0.928229	0.284246	31.0125	31.6777	31.4187	31.494	31.3592	31.4191	31.2022	30.6746	31.2579	31.2341	31.517	31.0978
Trove2	60 kDa SS-A/Ro ribonucleoprotein	O08848	-0.114391	0.54586	0.928229	0.262919	25.382	25.4006	25.7465	25.6402	25.5076	25.6676	25.3303	24.6776	25.5484	25.3829	25.5156	25.2876
Mapk12	Mitogen-activated protein kinase 12	O08911	0.384422	0.0368327	0.928229	1.43377	25.4024	25.356	25.0853	25.3402	25.7374	25.8852	25.4043	26.1173	25.7302	25.7516	25.6841	25.3405
Flot1	Flotillin-1	O08917	0.186727	0.407855	0.928229	0.389494	28.2971	29.1311	28.5093	29.2073	28.7795	29.3157	28.5259	28.6511	29.0237	28.6103	28.401	28.9789
Sdcbp	Syntenin-1	O08992	0.25096	0.463561	0.928229	0.333893	26.3275	27.6897	26.937	27.1484	27.3063	27.9821	27.4056	27.4458	26.8983	26.4325	27.7806	26.7216
Ltbp2	Latent-transforming growth factor beta-binding protein 2	O08999	-1.1523	0.257642	0.928229	0.588984	24.2491	28.5149	25.1769	26.545	24.9048	27.254	24.9103	25.0566	23.5065	22.7271	24.1144	24.4332
Snap23	Synaptosomal-associated protein 23	O09044	-0.0571451	0.68721	0.928229	0.16291	27.7291	28.1368	28.0731	28.1268	27.9726	27.9423	28.0312	27.8821	27.9637	27.949	27.9952	27.4394
Psmb1	Proteasome subunit beta type-1	O09061	-0.106629	0.373803	0.928229	0.427358	29.986	29.6901	29.7841	29.7981	29.7844	29.9562	29.7693	29.7526	29.6409	29.4024	29.7059	29.6113
Map2k3	Dual specificity mitogen-activated protein kinase kinase 3	O09110	0.108888	0.357079	0.928229	0.447236	27.4383	27.5182	27.3985	27.5613	27.5936	27.7762	27.7305	27.7428	27.3187	27.4946	27.4141	27.4134
Ndufb11	NADH dehydrogenase [ubiquinone] 1 beta subcomplex subunit 11, mitochondrial	O09111	0.283168	0.193319	0.928229	0.713725	30.3514	30.7524	30.7356	31.2212	30.6795	30.6722	30.8751	30.7492	31.4919	30.8053	30.3884	31.1839
Ptgds	Prostaglandin-H2 D-isomerase	O09114	-0.16701	0.597659	0.928229	0.223547	28.9317	27.5345	28.9697	29.2381	28.3125	27.9874	27.9808	28.3485	28.0931	28.1796	28.3738	28.2907
Ntn1	Netrin-1	O09118	0.205572	0.13449	0.928229	0.871311	25.5805	25.7704	25.4927	25.765	25.5395	25.9063	25.6341	26.0862	25.6472	25.9995	25.8333	25.97
Gsto1	Glutathione S-transferase omega-1	O09131	-0.0729569	0.607563	0.928229	0.216409	32.9576	33.3996	33.1055	33.203	33.1838	33.2898	32.9771	33.2532	32.8411	32.8019	33.2452	32.9362
Man2b1	Lysosomal alpha-mannosidase	O09159	0.0822878	0.616593	0.928229	0.210001	26.264	26.3606	26.2864	26.181	26.0999	26.5325	26.6321	25.973	26.6335	26.208	26.6271	26.5865
Casq2	Calsequestrin-2	O09161	0.137847	0.24631	0.928229	0.608518	34.4768	34.0874	34.5825	34.5096	34.6482	34.3402	34.539	34.435	34.4938	34.6495	34.4645	34.6008
Rpl21	60S ribosomal protein L21	O09167	-0.238256	0.119314	0.928229	0.923309	30.9003	30.6196	30.7081	30.266	30.9141	30.5541	30.6363	30.408	30.4241	30.1766	30.5399	30.6207
Gclm	Glutamate--cysteine ligase regulatory subunit	O09172	-0.0653882	0.612949	0.928229	0.212575	27.455	27.6701	27.389	27.4844	27.4891	27.4409	27.3715	27.3958	27.3324	27.5279	27.7946	27.1172
Amacr	Alpha-methylacyl-CoA racemase	O09174	-0.0717544	0.690593	0.928229	0.160778	29.6165	29.2255	29.3413	29.1744	29.2138	28.9205	29.4609	29.1671	29.3931	29.951	29.3159	29.3077
Kif1c	Kinesin-like protein KIF1C	O35071	0.243315	0.200617	0.928229	0.697631	26.8348	26.7389	26.5763	26.6197	27.0041	26.7114	26.8081	27.1721	26.918	27.6375	26.9256	26.8436
Ptgis	Prostacyclin synthase	O35074	-0.202313	0.657943	0.928229	0.181812	26.1109	27.865	25.223	26.5398	26.4006	26.8401	26.4369	26.4698	26.1072	25.3704	25.9069	25.7043
Dscr3	Down syndrome critical region protein 3 homolog	O35075	-0.209304	0.481164	0.928229	0.317707	25.2519	25.8451	24.8414	24.5674	24.7284	25.7728	25.2541	25.6296	25.0975	25.4738	24.7727	24.6349
Dpysl4	Dihydropyrimidinase-related protein 4	O35098	0.246561	0.730091	0.928229	0.136623	24.3801	24.5852	22.6821	24.3824	24.8273	24.4227	22.8388	24.9692	24.9965	24.7555	24.4571	21.5117
Map3k5	Mitogen-activated protein kinase kinase kinase 5	O35099	0.377052	0.434397	0.928229	0.362113	26.6998	26.5335	27.5102	27.4019	27.858	26.5331	27.6816	28.9143	26.6902	26.4019	26.6429	27.4999
Scarb2	Lysosome membrane protein 2	O35114	-0.321856	0.234832	0.928229	0.629243	25.7905	26.5951	26.4223	26.1071	26.0841	26.0455	26.3549	25.6254	25.0092	25.9643	26.0409	26.2955
Grcc10	Protein C10	O35127	0.137046	0.390343	0.928229	0.408553	27.3217	27.3719	27.4921	27.3656	27.3545	27.5193	27.265	27.8778	27.7987	27.8841	27.3455	27.3801
Phb2	Prohibitin-2	O35129	0.09097	0.631283	0.928229	0.199776	33.7864	32.9284	33.8116	33.6929	33.6045	33.3547	33.615	33.2105	33.8147	33.6828	33.675	33.748
Atpif1	ATPase inhibitor, mitochondrial	O35143	0.359897	0.263248	0.928229	0.579635	32.8212	31.3953	32.9221	33.1611	32.8386	32.9167	32.1497	32.39	32.5398	32.6871	32.7141	33.258
Gosr2	Golgi SNAP receptor complex member 2	O35166	-0.188504	0.275578	0.928229	0.559755	26.5617	27.0769	26.5218	26.4065	26.7037	26.6442	26.4969	26.2649	26.8778	26.7908	26.3243	26.2757
Col15a1	Collagen alpha-1(XV) chain	O35206	-0.292903	0.199231	0.928229	0.700643	26.8972	27.8933	27.0098	26.8597	27.0948	27.4254	27.3561	26.7091	26.9544	26.8011	26.8142	26.7501
Ddt	D-dopachrome decarboxylase	O35215	0.181217	0.178253	0.928229	0.748964	31.99	31.5096	31.9491	31.8787	31.9057	31.9343	31.8718	32.1419	32.019	32.3139	31.9364	31.9751
Purb	Transcriptional activator protein Pur-beta	O35295	-0.0408864	0.682994	0.928229	0.165583	28.7391	28.9133	29.0221	28.9033	28.8386	28.7315	29.0236	28.8407	28.9782	28.7402	28.7357	28.8638
Nmi	N-myc-interactor	O35309	0.536116	0.659019	0.928229	0.181102	26.6508	27.0893	22.9293	26.6227	26.8826	27.4183	23.4302	27.1941	27.0547	22.2678	26.9617	27.0011
Srsf5	Serine/arginine-rich splicing factor 5	O35326	-0.0825058	0.547012	0.928229	0.262004	27.5454	27.3319	27.1358	27.6464	27.3235	27.2135	27.2198	27.112	26.9608	27.2791	27.2374	27.304
Kpna3	Importin subunit alpha-4	O35344	-0.159871	0.1441	0.928229	0.841337	28.858	29.0349	28.9506	28.7315	28.8912	28.968	28.9056	28.8732	28.713	28.5482	28.7678	28.693
Kpna6	Importin subunit alpha-7	O35345	-0.253907	0.285321	0.928229	0.544667	25.6239	25.0576	25.3145	25.517	25.5137	24.9587	25.2167	24.4399	24.7826	24.7119	25.2693	25.2931
Capn1	Calpain-1 catalytic subunit	O35350	-0.0852434	0.488106	0.928229	0.311486	28.2014	28.2223	28.3134	28.271	28.1522	28.2004	28.2772	27.8678	27.8486	28.298	28.2684	28.2607
Abcc1	Multidrug resistance-associated protein 1	O35379	-0.277999	0.368542	0.928229	0.433513	26.4175	25.8317	27.0872	26.4443	26.6951	26.48	26.5654	25.801	26.2444	25.6121	25.4909	26.1738
Anp32a	Acidic leucine-rich nuclear phosphoprotein 32 family member A	O35381	0.0707746	0.617497	0.928229	0.209365	31.3426	31.0451	30.9445	30.9392	31.3342	31.2527	31.556	31.1246	31.2892	31.1153	30.9835	31.0389
Exoc4	Exocyst complex component 4	O35382	-0.253006	0.159999	0.928229	0.795883	26.3248	26.6387	26.4105	26.449	26.1445	26.5469	26.3721	26.0867	25.9124	25.9822	26.5236	25.8274
Phyh	Phytanoyl-CoA dioxygenase, peroxisomal	O35386	0.288506	0.421564	0.928229	0.375137	27.7852	26.627	27.0467	26.7528	27.4057	26.888	27.1425	27.3956	27.987	28.5187	27.1585	27.7244
Dhodh	Dihydroorotate dehydrogenase (quinone), mitochondrial	O35435	-0.13407	0.377812	0.928229	0.422724	28.9943	28.7061	28.4579	28.4108	28.717	28.6411	28.61	28.3749	28.5593	28.9682	28.6569	28.3301
Ech1	Delta(3,5)-Delta(2,4)-dienoyl-CoA isomerase, mitochondrial	O35459	0.139927	0.451704	0.928229	0.345146	34.4772	33.7922	34.5391	34.0746	34.4628	34.1586	34.3014	34.3379	34.4068	34.7939	34.6689	34.4798
Fkbp8	Peptidyl-prolyl cis-trans isomerase FKBP8	O35465	0.0613334	0.64556	0.928229	0.190063	27.6079	27.7066	27.5692	27.7227	27.8189	27.6225	27.668	27.5219	28.1286	27.6982	27.5978	27.4246
Cd151	CD151 antigen	O35566	0.470553	0.441954	0.928229	0.354623	27.6257	28.5682	27.8163	27.6799	27.5109	29.7368	27.6321	29.6532	28.2801	29.5712	29.161	27.0404
Psmd14	26S proteasome non-ATPase regulatory subunit 14	O35593	-0.0588425	0.675131	0.928229	0.170612	28.5836	29.2756	28.7232	28.7652	28.8126	28.9532	28.8114	28.8329	28.918	28.5659	28.88	28.6785
Anxa3	Annexin A3	O35639	-0.0616981	0.735584	0.928229	0.133367	30.4131	31.0821	30.4358	30.727	30.5358	31.1235	30.4031	30.6173	30.4033	30.6401	30.3916	30.3959
Ap1b1	AP-1 complex subunit beta-1	O35643	-0.115812	0.305754	0.928229	0.514628	29.9328	30.2994	30.1921	30.0914	30.0517	30.1398	30.0434	30.1527	29.9333	29.7943	30.1168	29.9076
C1qbp	Complement component 1 Q subcomponent-binding protein, mitochondrial	O35658	0.228857	0.453071	0.928229	0.343834	31.4749	31.6639	30.6607	30.9898	31.0061	32.1346	31.4762	31.6969	31.3553	31.9351	31.9484	30.9159
Mgll	Monoglyceride lipase	O35678	0.0903318	0.538307	0.928229	0.26897	29.6026	29.0451	29.5456	29.1202	29.7492	29.5284	29.3832	29.5802	29.4387	29.5274	29.5887	29.4767
Ndufa1	NADH dehydrogenase [ubiquinone] 1 alpha subcomplex subunit 1	O35683	0.64463	0.0772815	0.928229	1.11192	28.8353	29.2251	29.166	29.835	28.9388	29.313	29.0815	30.4458	30.2557	29.9272	29.2215	30.4622
Nudc	Nuclear migration protein nudC	O35685	-0.0713548	0.512051	0.928229	0.290686	29.5846	29.5792	29.2993	29.2181	29.2246	29.4955	29.4734	29.4638	29.5348	29.5121	29.4822	29.3427
Sptlc1	Serine palmitoyltransferase 1	O35704	0.079464	0.737327	0.928229	0.13234	23.3204	24.0116	23.2623	23.288	22.9346	23.8262	23.467	23.5213	23.6382	23.8152	24.0645	23.9432
Ppfibp2	Liprin-beta-2	O35711	0.414205	0.332473	0.928229	0.478244	23.1556	24.3317	24.0889	24.0752	24.4032	24.2645	24.0587	24.9699	22.8589	25.3095	24.4465	24.07
Hnrnph1	Heterogeneous nuclear ribonucleoprotein H	O35737	0.133473	0.458077	0.928229	0.339062	28.767	29.0104	28.7585	28.8722	29.5165	29.0247	28.8784	29.1495	28.8853	29.1288	28.9064	28.4471
Api5	Apoptosis inhibitor 5	O35841	-0.0782941	0.532663	0.928229	0.273548	27.8135	27.74	27.7927	27.7001	27.7583	27.8647	27.6394	27.8123	27.3066	27.9511	27.6073	27.6941
Bcat2	Branched-chain-amino-acid aminotransferase, mitochondrial	O35855	0.107699	0.515408	0.928229	0.287849	31.892	31.4584	31.7102	31.6935	31.9279	31.568	31.6819	31.6608	31.6372	32.36	31.6915	31.9303
Cops5	COP9 signalosome complex subunit 5	O35864	-0.232026	0.0912952	0.928229	1.03955	29.0655	29.2339	28.9278	28.7825	28.8515	29.0835	28.9872	28.9647	28.5929	28.8738	28.9209	28.5362
Calu	Calumenin	O35887	-0.216598	0.372969	0.928229	0.428328	29.9177	30.7513	30.3711	29.8767	29.9734	30.8942	30.1724	30.2469	29.7575	29.921	30.4431	29.8856
Lsm2	U6 snRNA-associated Sm-like protein LSm2	O35900	0.0614886	0.707217	0.928229	0.150447	27.3684	27.1189	26.979	27.054	27.0773	27.1987	27.3008	27.4163	27.1453	27.7405	27.1413	26.8781
Fxn	Frataxin, mitochondrial	O35943	-0.178308	0.164722	0.928229	0.783249	29.4565	29.4396	29.0938	29.0431	29.1794	29.2232	28.9793	28.9575	29.4432	29.2656	29.1301	29.1435
Psmb10	Proteasome subunit beta type-10	O35955	0.621628	0.519105	0.928229	0.284745	26.0277	25.5264	21.5963	25.6562	22.8856	26.1407	25.7532	25.8762	25.6659	23.3212	24.0392	25.7078
Ptrf	Polymerase I and transcript release factor	O54724	0.0564961	0.557162	0.928229	0.254019	33.6536	33.3741	33.2978	33.4661	33.3719	33.5459	33.5943	33.5685	33.4761	33.521	33.4412	33.4999
Ddost	Dolichyl-diphosphooligosaccharide--protein glycosyltransferase 48 kDa subunit	O54734	0.0810774	0.732863	0.928229	0.134977	28.1507	28.2567	27.3064	28.1081	27.9984	28.4721	27.6486	27.7112	28.4898	27.9405	27.7261	27.7764
Aox1	Aldehyde oxidase 1	O54754	0.0966488	0.392356	0.928229	0.40632	26.7857	26.9041	27.15	27.0838	26.9669	27.1903	27.0935	27.0804	27.1824	26.9318	27.0612	26.7991
Ap3d1	AP-3 complex subunit delta-1	O54774	-0.477795	0.0464898	0.928229	1.33264	26.3784	27.0448	26.4822	25.9858	26.4771	26.3574	26.3729	26.6217	26.116	25.5671	25.84	26.0781
Srpk2	SRSF protein kinase 2	O54781	0.451931	0.200721	0.928229	0.697407	24.4801	24.9356	23.9222	24.1655	23.9645	24.9962	25.3672	25.4077	25.5587	24.6423	24.9226	25.0564
Dffa	DNA fragmentation factor subunit alpha	O54786	-0.340839	0.0437465	0.928229	1.35906	27.2999	27.2538	27.3449	26.8137	26.8865	27.325	27.3319	26.7086	26.7507	26.8719	27.1725	26.7676
Il16	Pro-interleukin-16	O54824	-0.190808	0.318251	0.928229	0.49723	25.2289	25.4958	25.4821	25.4778	24.7434	25.5191	25.1155	25.2045	24.9867	25.5809	25.4164	24.8589
Csnk2a2	Casein kinase II subunit alpha	O54833	-0.152157	0.582134	0.928229	0.234977	24.9522	25.846	24.5167	24.9884	24.928	25.4215	25.1596	24.7157	25.0336	25.3011	24.747	24.2805
Gucy1b3	Guanylate cyclase soluble subunit beta-1	O54865	-0.611223	0.288876	0.928229	0.539288	23.3302	24.509	24.2243	23.2426	25.052	23.6508	23.0198	22.8023	23.5902	23.7283	21.5176	24.0857
Hmgb3	High mobility group protein B3	O54879	0.373948	0.287363	0.928229	0.541569	26.7419	26.1913	26.6369	26.2409	27.8851	27.3891	26.793	26.5751	25.9645	26.8544	27.1442	27.2292
Itgb3	Integrin beta-3	O54890	-0.47783	0.509591	0.928229	0.292778	26.3281	24.8006	23.2852	23.7475	22.7654	24.3663	24.1881	23.9244	25.9165	26.0345	23.6524	24.3462
Cd200	OX-2 membrane glycoprotein	O54901	0.112831	0.665298	0.928229	0.176984	27.4425	27.7381	26.7137	27.0777	27.3148	27.8692	27.2977	27.7985	27.6339	27.7212	27.2214	26.7638
Reps1	RalBP1-associated Eps domain-containing protein 1	O54916	-0.0727238	0.702775	0.928229	0.153184	24.8871	24.9852	24.7302	25.1436	25.1132	24.6882	24.9351	24.8501	24.1199	24.9193	24.5536	24.8301
Akap2	A-kinase anchor protein 2	O54931	-0.305116	0.105151	0.928229	0.978187	30.1465	30.9691	30.0794	30.019	30.0076	30.3932	30.2351	30.0715	30.1761	29.8756	30.1469	29.9141
Smarce1	SWI/SNF-related matrix-associated actin-dependent regulator of chromatin subfamily E member 1	O54941	-0.07602	0.611733	0.928229	0.213438	25.2061	24.7776	25.2219	25.1096	24.9379	25.0977	24.7598	24.9536	24.8727	25.3631	24.7191	25.119
Dnajb6	DnaJ homolog subfamily B member 6	O54946	-0.218574	0.336167	0.928229	0.473445	24.8459	25.0309	24.8196	25.2127	24.7228	24.2484	25.086	24.0033	24.8427	24.6113	24.5838	24.811
Banf1	Barrier-to-autointegration factor	O54962	0.146668	0.537032	0.928229	0.27	26.4413	26.8541	26.5404	26.7798	26.7856	27.0973	26.6866	25.7886	26.7049	27.0729	26.9591	26.9528
Asna1	ATPase Asna1	O54984	-0.25482	0.12894	0.928229	0.889613	27.862	28.3055	28.1088	27.944	28.0325	28.0439	28.0255	27.7233	27.8857	27.2974	27.7502	27.833
Slk	STE20-like serine/threonine-protein kinase	O54988	-0.182843	0.113428	0.928229	0.945278	29.698	29.6942	29.4632	29.2805	29.2539	29.4388	29.5936	29.6162	29.3558	29.3345	29.5375	29.5097
Fkbp7	Peptidyl-prolyl cis-trans isomerase FKBP7	O54998	-0.377073	0.0637659	0.928229	1.19541	25.6494	25.9938	25.5745	24.8712	25.2863	25.8959	25.406	25.5028	24.9895	25.4452	25.44	25.4224
Trappc3	Trafficking protein particle complex subunit 3	O55013	0.259462	0.402048	0.928229	0.395722	26.6764	27.3677	26.6252	26.2304	27.6137	27.8433	27.3096	27.6096	26.8743	26.91	26.9079	27.0441
Pgrmc1	Membrane-associated progesterone receptor component 1	O55022	0.148826	0.406434	0.928229	0.39101	26.799	27.204	26.9517	27.2509	27.2315	27.5538	26.9434	26.9911	26.8717	26.7066	27.44	27.2144
Impa1	Inositol monophosphatase 1	O55023	0.0502628	0.693962	0.928229	0.158665	29.5192	29.3805	29.6433	29.6687	29.7279	29.6667	29.5664	29.8501	29.2937	29.4218	29.5055	29.3807
Entpd2	Ectonucleoside triphosphate diphosphohydrolase 2	O55026	0.218333	0.505416	0.928229	0.296351	25.0472	25.9621	25.4147	26.3075	26.1475	26.0202	25.8053	25.8605	25.5088	25.2825	24.5563	25.7486
Bckdk	[3-methyl-2-oxobutanoate dehydrogenase [lipoamide]] kinase, mitochondrial	O55028	0.157725	0.385525	0.928229	0.413947	29.0011	28.6652	28.7666	28.9723	28.9147	28.5437	29.065	28.9615	29.2064	29.5235	28.6846	28.8466
Copb2	Coatomer subunit beta	O55029	-0.167438	0.232266	0.928229	0.634014	29.4814	29.6659	29.541	29.5295	29.2216	29.6602	29.6531	29.4883	29.4595	29.138	29.1897	29.2181
Nck2	Cytoplasmic protein NCK2	O55033	0.101433	0.70547	0.928229	0.151521	24.4055	24.1144	23.7019	23.2679	23.8827	24.5945	24.7613	24.2708	24.162	24.0661	24.1551	24.4179
Snca	Alpha-synuclein	O55042	-0.488171	0.0926859	0.928229	1.03299	29.0732	29.0093	29.3052	28.8436	28.3832	28.2825	28.4893	28.5047	28.1099	29.0859	29.6359	28.4348
Tpmt	Thiopurine S-methyltransferase	O55060	-0.322492	0.176037	0.928229	0.754397	25.1438	24.6623	25.0056	23.999	25.1383	25.0535	24.9975	24.4822	24.5266	24.541	24.3131	24.4817
Impact	Protein IMPACT	O55091	-0.305274	0.238226	0.928229	0.62301	25.6682	26.1811	26.0723	26.3059	25.0646	25.7413	26.2768	25.55	25.6209	25.2687	25.7609	25.4282
Bloc1s1	Biogenesis of lysosome-related organelles complex 1 subunit 1	O55102	-0.0666632	0.686048	0.928229	0.163645	26.8528	27.0342	26.597	26.7804	27.0529	27.1211	26.6748	26.857	26.3849	26.5204	26.571	26.8898
Dsg2	Desmoglein-2	O55111	0.190894	0.30937	0.928229	0.509521	27.158	26.7096	26.6827	26.9476	26.7219	27.1202	27.2734	27.1539	26.8822	27.6031	26.8832	26.7836
Gbas	Protein NipSnap homolog 2	O55126	0.121987	0.391584	0.928229	0.407176	34.4199	34.1328	34.3124	34.3459	34.5217	34.0503	34.6988	34.1796	34.5709	34.5849	34.401	34.3404
Atp2a2	Sarcoplasmic/endoplasmic reticulum calcium ATPase 2	O55143	0.0426944	0.718151	0.928229	0.143784	36.8406	36.4268	36.9789	36.8442	36.886	36.6791	36.7445	36.6336	36.8393	36.8519	36.8932	36.7512
Psmb5	Proteasome subunit beta type-5	O55234	-0.145798	0.376806	0.928229	0.423882	29.4228	29.2379	29.6222	29.5304	29.5755	29.4134	29.4489	29.0724	29.4511	28.9445	29.0793	29.0213
Dhx9	ATP-dependent RNA helicase A	O70133	0.114618	0.485257	0.928229	0.314028	26.1497	26.0152	26.4618	25.931	26.4327	26.2197	26.0096	26.3415	26.4977	26.2922	26.5348	26.6527
Pkig	cAMP-dependent protein kinase inhibitor gamma	O70139	-0.139818	0.370876	0.928229	0.430772	26.4754	26.7127	26.4663	26.374	26.4441	26.7259	26.6554	26.0727	26.1	26.2202	26.5638	26.5488
Pip4k2a	Phosphatidylinositol 5-phosphate 4-kinase type-2 alpha	O70172	-0.35079	0.123439	0.928229	0.908549	25.3635	25.681	25.5875	25.4828	25.6314	25.2085	25.1594	24.7017	24.6602	25.1136	25.1047	25.6766
Eif3d	Eukaryotic translation initiation factor 3 subunit D	O70194	-0.106767	0.380597	0.928229	0.419535	28.8341	28.9481	28.6696	28.5402	28.9139	28.8314	28.9314	28.5995	28.8096	28.5747	28.6538	28.5398
Pgam2	Phosphoglycerate mutase 2	O70250	-0.104981	0.453673	0.928229	0.343257	35.2308	34.8335	35.3083	35.1672	35.0239	34.6146	35.139	35.0467	35.1558	34.8937	35.1099	35.0222
Eef1b	Elongation factor 1-beta	O70251	0.168091	0.367803	0.928229	0.434384	30.6025	30.844	30.2656	30.5671	30.5253	31.0902	30.8486	30.6829	30.8906	31.089	30.6915	30.2638
Hmox2	Heme oxygenase 2	O70252	0.108999	0.435394	0.928229	0.361117	28.6936	28.723	28.6985	28.9267	28.9222	29.0922	28.6927	29.1201	28.5607	28.5884	28.8184	28.6048
Nmt1	Glycylpeptide N-tetradecanoyltransferase 1	O70310	-0.167279	0.240576	0.928229	0.618748	27.9463	27.9599	27.7666	27.6621	27.97	27.9523	27.9785	27.5893	27.5623	27.5947	27.7986	27.4049
Gpld1	Phosphatidylinositol-glycan-specific phospholipase D	O70362	-0.152337	0.500758	0.928229	0.300372	26.8999	26.5697	26.0113	25.8204	26.1903	25.9188	26.633	26.3004	26.6596	26.5386	26.6409	26.3693
Ctss	Cathepsin S	O70370	-0.137428	0.638899	0.928229	0.194568	23.6416	24.2861	23.4339	23.8099	24.0403	24.0965	23.9062	24.0788	23.238	22.9559	22.9924	23.7301
Xirp1	Xin actin-binding repeat-containing protein 1	O70373	-0.327491	0.11238	0.928229	0.949312	31.7563	32.5128	31.8806	31.8353	31.6415	32.204	31.5688	31.8051	31.7867	31.3221	31.8869	31.4515
Emc8	ER membrane protein complex subunit 8	O70378	0.176994	0.688664	0.928229	0.161993	25.4492	26.1073	26.7087	27.277	25.968	26.0594	26.1189	25.5949	26.7565	25.4433	25.7345	27.4359
Pdlim1	PDZ and LIM domain protein 1	O70400	-0.114657	0.567761	0.928229	0.245835	31.7777	32.2117	32.0611	32.1006	32.1046	32.152	32.0252	31.6819	31.7366	31.1768	32.0396	32.1025
Aoc3	Membrane primary amine oxidase	O70423	0.304088	0.0552457	0.928229	1.2577	27.7264	27.8247	27.7332	28.3349	28.2336	28.3736	27.9138	27.6913	27.8142	28.0342	28.0599	28.1342
Fhl2	Four and a half LIM domains protein 2	O70433	-0.438082	0.11701	0.928229	0.931777	33.3625	33.357	33.4327	33.2266	32.2473	33.4043	32.5528	32.9732	32.7469	33.7277	33.046	32.5891
Psma3	Proteasome subunit alpha type-3	O70435	-0.212888	0.114853	0.928229	0.939859	30.8178	30.8079	30.8359	30.9824	30.5231	30.6702	30.8073	30.5069	30.5562	30.3079	30.565	30.5499
Stx7	Syntaxin-7	O70439	0.0899912	0.627056	0.928229	0.202694	28.2537	28.5173	28.2675	28.3887	28.5461	28.5988	28.4238	27.9878	28.9587	27.9964	28.5139	28.5111
Mybpc3	Myosin-binding protein C, cardiac-type	O70468	0.267763	0.103475	0.928229	0.985164	36.363	35.821	36.0635	36.0964	36.1597	36.1839	36.2699	36.4555	36.4958	36.772	36.2835	36.4359
Ugdh	UDP-glucose 6-dehydrogenase	O70475	0.416446	0.398876	0.928229	0.399162	26.0899	26.9425	26.1887	27.0661	27.2606	26.3673	27.4952	27.2569	27.1602	24.7546	26.7943	27.256
Ubr1	E3 ubiquitin-protein ligase UBR1	O70481	-0.445903	0.0475627	0.928229	1.32273	24.8225	25.0236	24.6948	24.4206	24.9266	24.1855	24.823	24.3812	23.8634	24.4134	24.5512	24.0444
Snx3	Sorting nexin-3	O70492	-0.0831318	0.429744	0.928229	0.366791	30.1248	30.1107	30.0477	29.9745	30.0686	30.205	29.895	30.1719	29.9103	29.7991	30.1106	29.9666
Snx12	Sorting nexin-12	O70493	-0.181649	0.316422	0.928229	0.499734	27.4289	27.4556	27.2944	26.9064	27.2618	27.7234	27.285	26.7517	27.0455	27.1267	27.3593	27.4421
Tcap	Telethonin	O70548	0.13577	0.470509	0.928229	0.327432	29.4719	29.8536	29.4318	29.4563	29.9289	29.9097	29.9238	29.9599	29.8164	29.0848	29.7841	29.63
Diaph2	Protein diaphanous homolog 2	O70566	-0.258045	0.546137	0.928229	0.262698	24.6545	26.458	25.3837	25.903	24.7976	25.921	25.3334	25.8368	24.8692	24.1975	25.5233	24.7841
Pdk4	[Pyruvate dehydrogenase (acetyl-transferring)] kinase isozyme 4, mitochondrial	O70571	-0.106798	0.711644	0.928229	0.147737	30.3182	29.9022	30.0856	29.7085	29.8551	29.6694	30.1269	29.1423	30.6253	30.628	30.4171	29.7843
Smpd2	Sphingomyelin phosphodiesterase 2	O70572	-0.288282	0.396952	0.928229	0.401262	25.1724	24.9017	25.1811	24.983	24.6916	25.2457	25.1501	25.346	25.339	24.6873	23.6836	24.0447
Cask	Peripheral plasma membrane protein CASK	O70589	0.294945	0.430313	0.928229	0.366216	22.7132	23.4998	23.461	23.3388	23.2661	23.4235	23.2221	23.7444	23.3999	25.0825	23.0049	23.1945
Pfdn2	Prefoldin subunit 2	O70591	0.0930555	0.535773	0.928229	0.271019	28.5724	28.3731	28.42	28.4075	28.7882	28.6663	28.4942	28.0495	28.4557	28.7964	28.6002	28.6761
Cfdp1	Craniofacial development protein 1	O88271	-0.22074	0.180709	0.928229	0.743021	26.0556	25.5769	25.4408	25.0111	25.6176	25.5911	25.4674	25.4633	25.5735	25.3096	25.5427	25.6568
Nid2	Nidogen-2	O88322	0.0622718	0.678099	0.928229	0.168707	27.0642	26.9393	26.8883	26.956	26.7808	27.2148	26.9312	27.2159	26.8288	27.5011	26.9205	26.8869
Wdr1	WD repeat-containing protein 1	O88342	-0.0662178	0.640184	0.928229	0.193695	32.8856	33.259	33.2133	33.2832	32.9253	33.3209	33.0872	33.0695	32.7561	32.8077	33.1878	33.04
Ikbkb	Inhibitor of nuclear factor kappa-B kinase subunit beta	O88351	0.41344	0.502829	0.928229	0.29858	22.609	25.2963	24.3758	24.5875	25.1736	24.1001	25.1801	22.3749	24.947	24.6701	24.6276	24.9032
Mtx2	Metaxin-2	O88441	0.169733	0.433137	0.928229	0.363375	30.0144	30.1763	30.4883	30.79	30.3428	30.3714	30.2085	30.2164	30.9259	30.1877	29.8302	30.6915
Klc1	Kinesin light chain 1	O88447	-0.214827	0.285076	0.928229	0.545039	28.3803	28.8701	28.196	28.2146	27.9994	28.8155	28.3468	28.4032	28.5228	27.9448	28.0954	28.0631
Capns1	Calpain small subunit 1	O88456	-0.136354	0.27091	0.928229	0.567175	29.7867	30.0393	30.1172	29.9001	29.9178	30.0096	29.7755	29.6617	29.5834	29.8987	30.0565	29.7992
Dync1i2	Cytoplasmic dynein 1 intermediate chain 2	O88487	-0.112499	0.246381	0.928229	0.608394	30.3187	30.5619	30.2346	30.3376	30.2634	30.2878	30.3273	30.2552	30.0892	30.2304	30.305	30.2373
Plin4	Perilipin-4	O88492	0.132466	0.232222	0.928229	0.634096	32.6995	32.5672	32.5097	32.5319	32.8538	32.7012	32.6497	32.8771	32.6091	32.9403	32.7348	32.6233
Ppt1	Palmitoyl-protein thioesterase 1	O88531	0.276424	0.147392	0.928229	0.831526	27.957	28.3459	27.9573	28.783	28.1169	28.6781	28.3447	28.5882	27.9661	28.4551	28.2568	28.0794
Zfr	Zinc finger RNA-binding protein	O88532	0.114364	0.687285	0.928229	0.162863	25.4381	25.9629	25.5938	25.3506	25.5189	25.7907	25.7378	26.1095	25.6828	26.6902	26.0899	25.0434
Cops3	COP9 signalosome complex subunit 3	O88543	-0.0801011	0.654899	0.928229	0.183825	28.6632	28.963	28.7021	28.625	28.7367	29.037	28.6042	29.1859	28.4234	28.7146	28.6986	28.2388
Hnrnpa2b1	Heterogeneous nuclear ribonucleoproteins A2/B1	O88569	0.210065	0.0864216	0.928229	1.06338	31.955	31.7422	31.9999	31.954	32.2237	31.9957	31.92	32.1913	32.143	32.3836	32.0218	32.1489
Comt	Catechol O-methyltransferase	O88587	0.108643	0.602776	0.928229	0.219844	29.9368	30.7878	30.7325	30.8757	30.8716	30.6136	30.6088	30.6778	30.3721	30.0205	30.6875	30.6214
Rrad	GTP-binding protein RAD	O88667	-0.154839	0.223598	0.928229	0.650531	27.5718	27.7479	27.5142	27.5397	27.3611	27.8327	27.3353	27.4109	27.5727	27.3065	27.2885	27.4608
Psmc3	26S protease regulatory subunit 6A	O88685	-0.108067	0.422843	0.928229	0.373821	30.9706	31.3746	31.0416	30.989	30.919	31.3428	30.9765	30.9795	30.949	31.079	31.2107	30.7419
Clpp	ATP-dependent Clp protease proteolytic subunit, mitochondrial	O88696	0.0705386	0.703727	0.928229	0.152596	29.701	29.025	29.555	29.8019	29.5443	28.9617	29.4809	29.5077	29.5684	29.6379	29.7221	29.2532
Ctbp1	C-terminal-binding protein 1	O88712	-0.0772629	0.518207	0.928229	0.285497	29.0588	29.2628	29.2169	29.0698	28.8057	29.2752	29.3366	29.121	29.1239	29.1506	29.1284	28.9089
Birc6	Baculoviral IAP repeat-containing protein 6	O88738	-0.10636	0.646917	0.928229	0.189151	26.6501	27.2182	26.6186	26.3848	26.6843	27.1754	26.6216	27.0284	26.9126	26.6971	26.9947	26.0043
Tom1	Target of Myb protein 1	O88746	-0.141122	0.318531	0.928229	0.496849	29.8097	30.2003	29.6009	29.7705	29.7169	29.9738	29.6575	29.9303	29.7348	29.6859	29.6265	29.4668
F11r	Junctional adhesion molecule A	O88792	-0.211493	0.389624	0.928229	0.409354	25.0259	24.8833	25.0792	24.3754	24.4269	24.8909	24.3877	25.2292	25.0895	25.5135	24.6718	24.4767
Stam2	Signal transducing adapter molecule 2	O88811	-0.129705	0.649984	0.928229	0.187097	24.5168	25.5563	25.1214	25.2706	25.0731	25.6636	24.9142	25.215	24.6606	24.6583	24.7589	24.2019
Idh1	Isocitrate dehydrogenase [NADP] cytoplasmic	O88844	0.0963809	0.501617	0.928229	0.299627	31.9086	31.5199	31.7241	31.7725	31.7392	31.6065	31.7304	31.9301	31.8351	32.2944	31.7114	31.7054
Arl6	ADP-ribosylation factor-like protein 6	O88848	0.29211	0.344241	0.928229	0.463137	23.172	22.7285	23.3415	23.3384	23.6158	22.7868	23.2587	23.3357	24.5504	22.8777	23.4197	23.1717
Rbbp9	Putative hydrolase RBBP9	O88851	0.0990827	0.539898	0.928229	0.267689	27.7884	27.8465	27.8384	28.3029	28.0979	28.2332	27.6746	27.7923	28.1136	27.6384	27.6979	27.7608
Gnpda1	Glucosamine-6-phosphate isomerase 1	O88958	-0.196169	0.190971	0.928229	0.719032	27.6486	27.4422	27.5222	27.4644	27.6626	27.3026	27.3871	27.2	27.377	26.8661	27.5071	27.3066
Yme1l1	ATP-dependent zinc metalloprotease YME1L1	O88967	0.0443396	0.702499	0.928229	0.153354	27.9483	27.7824	27.8554	27.6246	27.8032	27.9768	27.858	27.8553	27.8365	28.1727	28.0759	27.9543
Stx8	Syntaxin-8	O88983	-0.0675302	0.62784	0.928229	0.202151	26.8717	26.8704	26.9116	27.0014	26.6698	26.9002	26.6652	26.8362	26.7581	26.4951	27.2405	26.7871
Gcat	2-amino-3-ketobutyrate coenzyme A ligase, mitochondrial	O88986	0.420874	0.204476	0.928229	0.689358	27.5843	26.8431	27.0193	26.9763	27.8437	27.0999	27.5735	27.6397	27.981	28.5907	26.9293	27.4941
Lgmn	Legumain	O89017	0.492686	0.097051	0.928229	1.013	25.9288	26.8352	25.5907	26.2945	26.6802	26.7767	26.607	27.493	26.5286	26.3836	26.4676	26.2674
Afm	Afamin	O89020	0.1671	0.429092	0.928229	0.36745	29.2769	29.1705	28.3826	28.5935	29.2123	29.4047	29.2106	28.8881	29.1896	29.4223	29.0256	29.0473
Coro1a	Coronin-1A	O89053	-0.0634749	0.642568	0.928229	0.192081	28.6766	28.9437	28.3231	28.687	28.7564	28.4705	28.386	28.5296	28.6407	28.4679	28.5206	28.7999
Cope	Coatomer subunit epsilon	O89079	-0.139073	0.513397	0.928229	0.289547	26.0068	26.5424	26.1068	26.1839	25.3117	26.4325	26.2942	26.3051	25.8762	26.2018	26.0546	26.0566
Rbm3	RNA-binding protein 3	O89086	0.105505	0.515304	0.928229	0.287936	27.8812	28.0111	27.8045	28.1984	28.071	28.303	27.4755	28.0975	28.2231	27.8806	27.7933	27.9976
Sp1	Transcription factor Sp1	O89090	-0.678479	0.16046	0.928229	0.794634	23.2437	23.3863	24.3753	22.96	23.4188	22.5294	21.0977	23.3549	23.3975	23.4427	23.4862	23.2222
Cd93	Complement component C1q receptor	O89103	-0.21349	0.0775536	0.928229	1.1104	28.9053	28.8476	28.7482	28.4113	28.6283	28.7084	28.9207	28.4544	28.5875	28.7343	28.609	28.5276
Lancl1	LanC-like protein 1	O89112	0.204574	0.508888	0.928229	0.293377	25.2011	24.8641	25.0811	25.2684	25.0103	25.7278	25.3035	25.5026	25.9256	25.4358	24.0627	25.0433
Dnajb5	DnaJ homolog subfamily B member 5	O89114	-0.191902	0.438313	0.928229	0.358215	25.4289	25.2612	25.0706	24.853	24.4028	25.3552	25.3848	25.3333	25.3883	24.859	25.4799	24.4987
Vti1a	Vesicle transport through interaction with t-SNAREs homolog 1A	O89116	-0.159716	0.611795	0.928229	0.213394	24.3897	23.3433	23.5258	23.8453	22.3689	23.6678	24.0457	23.6847	23.6538	23.587	23.7238	23.7616
Adh1	Alcohol dehydrogenase 1	P00329	0.106379	0.597293	0.928229	0.223813	28.7378	28.4351	28.7938	28.4088	28.533	28.5694	28.9929	29.0456	28.5967	29.3902	28.8341	28.4867
Mtco2	Cytochrome c oxidase subunit 2	P00405	0.153283	0.543391	0.928229	0.264887	30.569	31.5387	31.2609	31.3343	30.9619	31.2116	30.8477	31.8377	31.3968	31.7875	30.9072	31.2007
Ca2	Carbonic anhydrase 2	P00920	-0.385079	0.196839	0.928229	0.705888	31.9203	32.108	32.3633	31.8428	31.5105	31.2051	31.7214	31.9656	31.4174	32.1782	32.7043	31.1637
C3	Complement C3	P01027	-0.127145	0.675961	0.928229	0.170078	33.2851	34.2515	34.18	34.6258	34.043	33.31	33.5037	33.9313	33.6616	33.046	33.8985	33.9855
C4b	Complement C4-B	P01029	-0.203111	0.41716	0.928229	0.379698	29.8191	30.3424	30.7697	30.3198	30.1453	29.4752	30.2052	30.4679	30.1104	29.9073	30.6092	29.7254
Igj	Immunoglobulin J chain	P01592	-1.11676	0.023744	0.928229	1.62445	26.178	24.5072	25.3694	22.9799	24.83	23.6205	23.9407	25.0601	24.0088	24.5515	24.8653	24.2559
	Ig kappa chain V-II region 26-10	P01631	1.19684	0.05469	0.928229	1.26209	26.0361	26.0823	26.1463	25.6559	28.0523	27.6231	28.2999	26.5024	27.4066	25.8005	28.1834	28.0415
Igk-V19-17	Ig kappa chain V19-17	P01633	1.28506	0.210624	0.928229	0.676493	21.5393	25.2048	24.3932	23.0662	25.1311	26.0346	25.0427	25.3595	26.7345	22.0163	26.218	25.3744
	Ig kappa chain V-V region HP 123E6	P01646	1.25909	0.100964	0.928229	0.995833	23.188	25.2413	23.7076	23.3823	26.7935	24.7686	25.2666	25.4302	25.0422	23.9337	26.3128	26.8124
	Ig kappa chain V-VI region J539	P01679	0.274823	0.693066	0.928229	0.159225	23.2471	24.6995	23.5458	24.0857	24.551	25.7751	22.8481	25.1656	21.7486	24.0032	24.4098	24.3639
Thy1	Thy-1 membrane glycoprotein	P01831	-0.159399	0.649884	0.928229	0.187164	25.5451	25.7675	25.7188	25.079	25.3549	26.374	25.3753	24.322	25.7788	26.275	25.4421	25.6583
	Ig kappa chain C region	P01837	0.670883	0.17624	0.928229	0.753895	30.6203	30.9404	30.3196	29.8251	32.0652	31.7876	31.0776	31.5451	31.2165	30.1383	32.3348	31.6885
	Ig lambda-1 chain C region	P01843	-0.40307	0.482691	0.928229	0.316331	24.9982	26.7786	24.525	24.0026	25.7203	26.4738	24.408	24.3351	24.5807	25.2002	25.8841	24.673
	Ig gamma-2A chain C region secreted form	P01864	0.510406	0.567354	0.928229	0.246146	27.1782	29.6846	26.6087	26.8048	28.8146	28.6431	28.7118	29.8435	27.5545	25.6994	29.635	29.3011
Igh-3	Ig gamma-2B chain C region	P01867	1.0382	0.132568	0.928229	0.877563	27.5801	29.1477	27.4053	27.2909	29.3459	29.7918	29.2084	29.6647	28.6169	27.4534	30.2506	30.1205
Ighg1	Ig gamma-1 chain C region secreted form	P01868	2.18138	0.00776614	0.928229	2.10979	28.0122	28.1883	27.8606	27.8901	31.1812	31.2848	30.2554	29.6496	30.3967	28.598	31.4454	31.1143
	Ig alpha chain C region	P01878	-1.20146	0.0530747	0.928229	1.27511	28.1435	26.387	27.5785	24.4994	27.3017	25.4356	25.6837	27.0728	26.0556	26.9516	26.8156	25.6977
B2m	Beta-2-microglobulin	P01887	-0.0916345	0.739029	0.928229	0.131338	29.8118	29.8712	29.5836	29.4458	28.9967	29.8999	29.472	30.3887	29.6394	30.2556	29.7901	29.0867
H2-K1	H-2 class I histocompatibility antigen, K-B alpha chain	P01901	0.0882272	0.624526	0.928229	0.204449	28.9411	29.3271	28.7567	28.8316	29.0344	29.3995	28.9156	28.777	29.265	28.9013	29.4906	29.2536
Hba	Hemoglobin subunit alpha	P01942	-0.286842	0.227527	0.928229	0.642968	36.2518	35.6061	36.4643	36.0332	35.9089	35.1325	35.8178	35.6237	35.8977	35.7029	36.3444	35.9241
Hbb-b1	Hemoglobin subunit beta-1	P02088	-0.26196	0.188552	0.928229	0.724569	35.6493	35.4153	36.1378	35.6437	35.3705	35.0855	35.3763	35.5271	35.2095	35.7677	35.916	35.3534
Col4a1	Collagen alpha-1(IV) chain	P02463	-0.670617	0.0312592	0.928229	1.50502	24.258	24.3012	23.9732	23.4975	22.5848	24.2252	23.6702	23.0658	24.0464	23.5898	23.4145	23.4672
Lamc1	Laminin subunit gamma-1	P02468	0.0589883	0.648889	0.928229	0.18783	32.299	32.0873	32.0205	31.9529	32.1242	32.1361	32.1113	32.2742	32.1571	32.6209	32.1676	32.2072
Lamb1	Laminin subunit beta-1	P02469	0.104639	0.515102	0.928229	0.288106	32.2063	31.9791	31.7479	31.791	32.0885	31.9468	32.0105	32.2086	32.0438	32.6263	32.0355	31.9907
Mt2	Metallothionein-2	P02798	-0.445436	0.406753	0.928229	0.390669	27.2166	27.4298	28.1405	28.3849	27.4633	27.731	27.2836	27.2096	27.0078	24.9901	26.8869	27.3946
Fabp4	Fatty acid-binding protein, adipocyte	P04117	0.0667646	0.736161	0.928229	0.133027	34.8018	34.2167	35.0066	35.0111	34.8495	34.4657	34.6928	34.3001	34.8113	34.6235	34.7487	35.1735
Cfb	Complement factor B	P04186	-0.142535	0.324045	0.928229	0.489395	30.2166	30.6793	30.7321	30.4239	30.493	30.1464	30.2477	30.5103	30.242	30.3083	30.6346	30.5952
Mup3	Major urinary protein 3	P04939	0.397437	0.252644	0.928229	0.59749	24.8831	24.6534	25.2306	24.9722	26.4947	25.8735	25.0406	25.0029	24.6288	25.1836	25.6806	25.001
Aldoa	Fructose-bisphosphate aldolase A	P05064	-0.0431202	0.666393	0.928229	0.176269	36.4693	36.1709	36.4764	36.3918	36.2893	36.1388	36.2977	36.3636	36.3709	36.3337	36.2996	36.4762
Nppa	Natriuretic peptides A	P05125	-0.378101	0.633088	0.928229	0.198536	28.1105	30.8728	28.8487	29.6446	28.801	30.9113	28.661	29.2587	28.5052	26.2173	29.024	29.0697
Prkaca	cAMP-dependent protein kinase catalytic subunit alpha	P05132	-0.0805302	0.600193	0.928229	0.221709	30.5691	30.248	30.8773	30.6444	30.4223	30.7491	30.6241	30.2284	30.5545	30.3723	30.2055	30.5576
Got1	Aspartate aminotransferase, cytoplasmic	P05201	0.0518412	0.630294	0.928229	0.200457	35.3615	35.118	35.4651	35.3927	35.5361	35.1819	35.2214	35.4723	35.3203	35.4454	35.4018	35.3284
Got2	Aspartate aminotransferase, mitochondrial	P05202	0.0461402	0.723732	0.928229	0.140422	36.5337	36.0416	36.4605	36.3994	36.5258	36.063	36.3535	36.4175	36.3692	36.5864	36.3462	36.4618
Saa1	Serum amyloid A-1 protein	P05366	-0.865271	0.683077	0.928229	0.16553	23.2454	28.5493	30.418	30.8022	27.4831	21.0116	23.0932	28.9112	26.6986	23.1123	28.4954	29.2431
Saa2	Serum amyloid A-2 protein	P05367	-0.649326	0.723698	0.928229	0.140443	23.1492	27.7575	30.7763	30.876	26.7961	22.9637	23.9297	28.2968	26.4917	23.2078	28.4455	28.198
Src	Neuronal proto-oncogene tyrosine-protein kinase Src	P05480	-0.381134	0.42701	0.928229	0.369562	23.9054	23.8867	23.6647	23.9963	23.3695	24.3524	23.9152	21.9561	23.8699	23.5729	22.0868	23.8211
Ly6a	Lymphocyte antigen 6A-2/6E-1	P05533	0.610379	0.0760281	0.928229	1.11903	22.3736	23.3425	22.8821	23.2384	23.6181	23.4026	23.2591	24.1156	22.6683	23.3423	24.4045	23.2389
Pdgfrb	Platelet-derived growth factor receptor beta	P05622	0.189862	0.200071	0.928229	0.698815	32.3304	32.5096	32.2975	32.8541	32.5533	32.5913	32.499	32.1644	32.859	32.6468	32.3678	32.5857
Myl1	Myosin light chain 1/3, skeletal muscle isoform	P05977	0.0988353	0.732627	0.928229	0.135117	27.0531	26.9184	27.9284	27.2321	26.6375	27.335	27.4987	28.211	27.5762	27.0987	27.6462	27.3539
	Ig heavy chain V region AC38 205.12	P06330	0.815562	0.253617	0.928229	0.595821	26.424	26.9989	25.8253	25.102	28.2624	28.3844	27.1914	26.8668	27.1815	25.6404	28.6478	27.8081
Nr3c1	Glucocorticoid receptor	P06537	0.13675	0.342734	0.928229	0.465042	25.4633	25.433	25.1229	25.3283	25.5561	25.6157	25.712	25.7686	25.2018	25.2883	25.3207	25.4968
C9	Complement component C9	P06683	-0.423592	0.188872	0.928229	0.723833	28.1838	28.3399	28.7365	27.5778	28.1139	27.4258	28.2394	28.1682	27.8798	28.2069	29.0522	27.3041
C5	Complement C5	P06684	-0.445305	0.0927048	0.928229	1.0329	28.49	29.3944	28.9932	28.2351	28.5365	28.2814	28.6704	29.0483	28.4419	28.299	29.1039	28.0088
Apoa4	Apolipoprotein A-IV	P06728	0.466803	0.0723164	0.928229	1.14076	31.4053	30.9285	32.1316	32.3326	32.2827	31.6077	31.6857	32.1888	31.6165	31.8541	32.1783	31.851
Gpi	Glucose-6-phosphate isomerase	P06745	-0.0432338	0.684432	0.928229	0.16467	34.6722	34.6091	34.8975	34.8613	34.7109	34.6562	34.6044	34.859	34.5179	34.5442	34.6834	34.7101
S100a4	Protein S100-A4	P07091	-0.174949	0.699243	0.928229	0.155372	28.996	30.0596	28.18	28.8121	28.7509	29.7636	28.7206	29.5205	28.9366	29.1585	29.0494	27.4198
Sparc	SPARC	P07214	-0.541303	0.1327	0.928229	0.87713	26.4933	27.1397	25.9897	25.6269	25.638	27.0037	26.2105	25.13	26.2612	25.7421	26.299	26.0848
Ttr	Transthyretin	P07309	-0.192927	0.46709	0.928229	0.330599	32.4875	31.5424	32.0043	30.9751	32.1233	31.9214	32.3549	31.5673	31.9072	31.6331	31.9491	31.9345
Orm2	Alpha-1-acid glycoprotein 2	P07361	1.19561	0.420015	0.928229	0.376735	23.0635	26.6087	26.5156	28.9795	27.7999	24.1217	24.5258	27.4526	25.3801	22.8224	28.2644	29.9771
Alb	Serum albumin	P07724	0.0443059	0.732021	0.928229	0.135477	37.424	36.9309	37.2064	37.0448	37.3271	37.4079	37.2038	36.9779	37.2846	37.417	37.2661	37.1536
Rrm1	Ribonucleoside-diphosphate reductase large subunit	P07742	0.112816	0.640053	0.928229	0.193784	24.2224	24.5252	24.3196	24.8884	24.9115	24.518	24.7739	23.9215	24.8553	24.1648	24.2488	23.9346
Serpina1a	Alpha-1-antitrypsin 1-1	P07758	-0.154371	0.548545	0.928229	0.260788	32.1316	31.5145	32.4311	32.313	31.9812	31.238	32.1035	32.1917	31.6539	31.334	32.0897	31.9371
Serpina3k	Serine protease inhibitor A3K	P07759	-0.312512	0.193427	0.928229	0.713483	32.4578	32.4569	32.5562	31.7963	32.2162	32.1387	32.2786	32.6036	31.9201	32.6289	32.5624	31.4556
Hsp90aa1	Heat shock protein HSP 90-alpha	P07901	-0.184189	0.311887	0.928229	0.506003	32.3917	32.9047	32.5551	32.4308	32.35	32.7477	32.6021	32.6836	32.2986	31.9586	32.6649	32.1604
Pdia4	Protein disulfide-isomerase A4	P08003	-0.220295	0.123104	0.928229	0.909728	30.2212	30.4897	30.0444	29.9466	29.9889	30.3181	30.141	30.1939	29.9564	29.8073	30.1375	29.7938
Aprt	Adenine phosphoribosyltransferase	P08030	-0.254817	0.198864	0.928229	0.701443	27.4481	27.8919	27.6573	27.7381	27.6495	27.5221	27.4229	27.211	27.1588	26.947	27.1963	27.8531
Spta1	Spectrin alpha chain, erythrocytic 1	P08032	-0.190613	0.325678	0.928229	0.487211	29.4334	29.4185	29.5249	29.4592	29.1034	28.9706	29.0923	28.965	29.1678	29.6415	29.8782	29.1368
Ltf	Lactotransferrin	P08071	0.489177	0.611921	0.928229	0.213305	23.8517	27.5715	28.0012	27.8515	28.0658	25.9868	25.6179	27.4797	25.0698	25.8707	28.3589	28.3743
Cbr2	Carbonyl reductase [NADPH] 2	P08074	0.103056	0.4915	0.928229	0.308477	28.4795	28.5828	28.5655	28.8303	28.7544	28.2171	28.7563	28.8618	28.7077	28.3053	28.5669	28.8111
Hsp90b1	Endoplasmin	P08113	-0.208572	0.108391	0.928229	0.965007	32.7275	32.995	32.869	32.6181	32.6024	32.9592	32.65	32.7546	32.5411	32.5138	32.8402	32.4179
Apoe	Apolipoprotein E	P08226	-0.215328	0.364917	0.928229	0.437806	31.3035	30.8727	31.8555	31.6397	30.9923	30.6904	31.2142	31.2462	31.1576	30.9559	31.517	30.7438
Sod1	Superoxide dismutase [Cu-Zn]	P08228	0.10128	0.484571	0.928229	0.314642	33.9754	33.4609	33.8031	33.7426	33.9807	33.7706	33.6897	33.8279	33.6332	34.2555	33.8702	33.8591
Mdh2	Malate dehydrogenase, mitochondrial	P08249	0.0587904	0.657235	0.928229	0.182279	36.9058	36.4039	36.9743	36.8524	36.9407	36.6055	36.7584	36.6671	36.7997	36.8833	36.8589	37.0152
C4bpa	C4b-binding protein	P08607	-0.0903531	0.655194	0.928229	0.18363	26.6237	26.8492	26.9156	26.4583	26.9853	26.4071	26.5365	27.0755	26.5329	26.7307	27.2847	26.3412
Polr2a	DNA-directed RNA polymerase II subunit RPB1	P08775	0.804565	0.16793	0.928229	0.774872	24.8957	24.7611	21.7573	25.1896	24.4346	24.3942	23.5614	24.8532	24.7507	25.0396	24.8362	24.424
Lyz2	Lysozyme C-2	P08905	0.183373	0.618214	0.928229	0.208861	25.4482	25.5915	25.875	26.0515	26.2441	25.0855	24.6381	26.085	25.5477	25.7033	26.5717	26.4674
P4hb	Protein disulfide-isomerase	P09103	-0.219153	0.18116	0.928229	0.741937	32.8709	33.4612	33.0917	33.031	33.0463	33.3184	32.9835	32.851	32.7402	32.5894	32.9134	32.8261
Ncl	Nucleolin	P09405	0.0651297	0.638524	0.928229	0.194823	30.9878	31.3731	30.7589	30.9059	31.2008	31.3102	31.2777	31.059	31.0272	31.1135	31.159	30.8921
Myl3	Myosin light chain 3	P09542	0.475935	0.0465165	0.928229	1.33239	36.0757	35.2726	36.2028	36.0386	36.1647	36.179	35.9699	36.2741	36.5377	36.8671	36.4459	36.4598
Hmgn2	Non-histone chromosomal protein HMG-17	P09602	1.32688	0.0856899	0.928229	1.06707	25.5713	24.0377	21.8805	25.0508	24.4963	24.9662	23.8272	25.912	25.0463	26.124	24.2979	26.6898
Sod2	Superoxide dismutase [Mn], mitochondrial	P09671	0.0800438	0.595658	0.928229	0.225003	34.4485	33.7998	34.2394	34.2693	34.1759	33.9527	34.3231	34.0208	34.3294	34.5274	34.2534	34.3316
Chrnb1	Acetylcholine receptor subunit beta	P09690	1.4726	0.229878	0.928229	0.638503	27.8219	24.7592	23.0317	26.3701	27.2075	23.4592	27.2191	23.9444	28.2342	28.1221	27.5587	27.9766
Apoa2	Apolipoprotein A-II	P09813	-0.24869	0.303188	0.928229	0.518288	32.4909	32.151	32.9476	32.0146	31.8376	32.0741	32.4147	32.3494	32.5919	32.945	32.3932	31.9101
Surf1	Surfeit locus protein 1	P09925	0.235077	0.236643	0.928229	0.625906	27.095	26.8763	27.1242	27.4176	27.391	27.3457	27.121	26.8283	27.834	27.0221	26.9309	27.5114
Prkg1	cGMP-dependent protein kinase 1	P0C605	-0.113994	0.459328	0.928229	0.337877	28.2255	28.29	28.2596	28.314	28.2211	28.4813	28.3301	28.2369	28.0739	27.6808	28.0599	27.9013
Jmjd7	JmjC domain-containing protein 7	P0C872	0.490985	0.293387	0.928229	0.53256	21.8614	23.6607	24.3107	23.8861	24.7337	23.1216	24.1451	23.2801	23.2214	23.6028	23.9152	24.0111
Ly6c1	Lymphocyte antigen 6C1	P0CW02	0.273125	0.0768971	0.928229	1.11409	27.2255	27.3842	27.1112	27.5843	27.8221	27.222	27.5307	27.1194	27.6315	27.5497	27.4956	27.6655
Pet100	Protein PET100 homolog, mitochondrial	P0DJE0	-0.674649	0.0823231	0.928229	1.08448	26.8993	25.9826	26.6277	26.1791	26.4812	25.8768	26.1924	24.9887	26.3439	24.781	25.5169	26.0969
Pet117	Protein PET117 homolog, mitochondrial	P0DJF2	0.27553	0.281168	0.928229	0.551035	25.2891	25.3708	25.57	25.9846	25.0458	26.0634	25.5163	25.9618	26.1709	25.1743	25.2958	25.9564
		P0DN34	0.182958	0.424675	0.928229	0.371943	31.0038	31.0115	31.5432	31.562	31.2563	31.2388	31.3842	31.055	31.8832	31.2519	30.8062	31.8843
		P0DOV1	0.294411	0.0759009	0.928229	1.11975	27.6562	27.8594	27.5104	28.1944	28.133	28.1782	27.9939	27.8794	27.5779	27.6549	27.9129	28.2032
		P0DOV2	0.429336	0.0417244	0.928229	1.37961	24.9384	25.5536	25.3338	25.9306	25.8671	26.2608	25.6113	25.6438	25.2837	25.4422	25.6179	25.6841
		P0DP28	0.184165	0.0530966	0.928229	1.27493	32.1804	32.1693	32.2049	32.3167	32.3343	32.4683	32.3125	32.4106	32.456	32.4619	32.1825	32.3786
		P0DP99	-1.95297	0.261403	0.928229	0.58269	28.8553	29.28	28.3732	28.7507	29.3294	28.6411	22.8627	21.8467	29.053	23.874	28.8211	28.77
Schip1		P0DPB4	0.507525	0.331403	0.928229	0.479644	22.5617	22.9919	23.9149	24.0552	24.2092	23.6751	21.5485	24.1327	24.4252	23.9165	23.5385	23.4723
Eef1a1	Elongation factor 1-alpha 1	P10126	-0.0748958	0.642334	0.928229	0.192239	31.5912	32.0482	31.8274	31.9479	31.9297	32.047	31.7557	31.6422	31.6434	31.3136	31.5381	31.9088
Nid1	Nidogen-1	P10493	0.0950434	0.55645	0.928229	0.254574	30.9569	30.7177	30.4515	30.5372	30.8575	30.6922	30.8412	30.7786	31.0254	31.2524	30.5356	30.7135
Alad	Delta-aminolevulinic acid dehydratase	P10518	-0.0786598	0.70463	0.928229	0.152039	29.1603	28.5649	29.1591	28.7953	28.9301	28.2985	28.9199	28.9938	28.8918	29.4816	28.9384	28.6957
Ctsb	Cathepsin B	P10605	0.118271	0.532796	0.928229	0.273439	29.9588	30.4736	29.9471	30.2313	30.1087	30.6837	30.1672	30.5601	29.9669	30.5295	29.941	30.0145
Eif4a2	Eukaryotic initiation factor 4A-II	P10630	-0.0726847	0.673328	0.928229	0.171774	31.3012	31.0523	31.3854	31.1478	30.8965	31.2044	31.2537	31.5647	31.574	31.1829	30.9069	30.8316
Mapt	Microtubule-associated protein tau	P10637	0.0567376	0.661843	0.928229	0.179245	31.2256	31.0253	30.9862	30.9374	31.2654	31.2642	31.2554	31.3528	31.2101	30.8222	31.1681	30.9464
Txn	Thioredoxin	P10639	0.421028	0.101078	0.928229	0.995342	31.8743	31.5847	30.8014	31.5469	31.8934	31.9986	31.7559	32.5317	31.647	31.8967	31.8627	31.4376
Gstm1	Glutathione S-transferase Mu 1	P10649	0.133355	0.413003	0.928229	0.384047	32.9446	32.5356	33.0511	33.1956	33.4121	32.8182	33.0298	32.7883	32.7319	33.0401	32.7893	32.989
Tcea1	Transcription elongation factor A protein 1	P10711	0.179426	0.158053	0.928229	0.801198	26.8382	27.0042	26.6718	26.7349	27.2327	27.2547	27.0115	27.0803	26.908	26.9768	26.9951	26.9636
Rras	Ras-related protein R-Ras	P10833	-0.303783	0.36253	0.928229	0.440656	26.2557	26.81	26.2478	26.4592	26.4746	26.5176	26.5751	25.7391	26.0841	24.8822	25.9308	26.5437
Slc3a2	4F2 cell-surface antigen heavy chain	P10852	-0.140848	0.422025	0.928229	0.374662	25.417	26.0182	25.5707	25.774	25.2276	25.8261	25.5549	25.6118	25.6074	25.1043	25.6435	25.4004
H1f0	Histone H1.0	P10922	0.116302	0.566762	0.928229	0.246599	32.6908	32.2792	32.4151	32.5747	32.8412	31.9191	32.7508	32.1933	32.7639	32.7099	32.5287	32.9204
Sub1	Activated RNA polymerase II transcriptional coactivator p15	P11031	-0.129827	0.535387	0.928229	0.271332	26.9053	26.9263	26.9173	26.9908	26.7309	27.1424	26.7217	26.7391	26.9276	26.9516	26.9556	25.9185
Parp1	Poly [ADP-ribose] polymerase 1	P11103	0.218849	0.277641	0.928229	0.556516	25.3224	25.213	25.1033	24.8955	25.7544	25.613	25.6079	25.4752	25.3345	25.9053	25.2338	25.0663
Lpl	Lipoprotein lipase	P11152	0.160435	0.342152	0.928229	0.465781	30.4108	30.4672	30.6906	31.2245	30.6406	30.5854	30.5571	30.7026	30.4051	30.7029	30.3927	30.9391
Fn1	Fibronectin	P11276	-0.225877	0.498065	0.928229	0.302714	25.6108	26.8149	25.4591	25.4462	25.2556	26.3338	25.6735	25.9067	25.5715	25.8603	26.4542	25.1199
Gpx1	Glutathione peroxidase 1	P11352	-0.0899019	0.530456	0.928229	0.27535	30.2058	30.1862	30.1772	30.348	30.166	30.3221	29.9503	29.8248	29.9157	29.8455	30.3949	30.1315
Hsp90ab1	Heat shock protein HSP 90-beta	P11499	-0.0936814	0.330035	0.928229	0.48144	35.1271	35.0564	35.1444	34.9164	35.1045	35.1025	35.0995	35.0267	34.9917	34.9158	35.1544	34.8289
Dmd	Dystrophin	P11531	0.195111	0.0354727	0.928229	1.45011	33.6358	33.5923	33.5962	33.8112	33.9243	33.9073	33.7531	33.8507	33.7049	33.8071	33.6908	33.7796
Mup1	Major urinary protein 1	P11588	0.39701	0.549257	0.928229	0.260224	29.6455	28.6522	30.7264	29.1079	30.7629	30.0262	30.0941	30.4994	29.5752	30.9304	31.6208	28.0284
Mup2	Major urinary protein 2	P11589	0.442098	0.294575	0.928229	0.530804	25.5374	25.0392	26.1061	25.6275	27.3401	25.6777	25.3644	26.3757	26.2316	25.7064	26.5642	25.1391
Itga5	Integrin alpha-5	P11688	-0.511901	0.0385365	0.928229	1.41413	26.6043	27.5019	26.641	26.6847	26.3472	26.8614	26.3936	26.4587	26.3209	25.9473	26.0224	26.5982
Itgb2	Integrin beta-2	P11835	0.487546	0.306807	0.928229	0.513134	21.8217	24.8306	23.937	23.8822	24.3025	23.6436	23.5308	23.9193	23.9929	24.1612	24.585	24.1381
Nudt19	Nucleoside diphosphate-linked moiety X motif 19, mitochondrial	P11930	0.294481	0.10476	0.928229	0.979804	24.798	24.8463	25.0791	25.3453	24.8201	25.392	25.4205	25.4361	25.3692	25.3247	24.9342	24.7786
Tcp1	T-complex protein 1 subunit alpha	P11983	-0.186117	0.0696897	0.928229	1.15683	32.0521	32.0897	32.0446	31.8704	31.9205	31.8585	31.977	31.8639	31.7897	31.7875	32.1043	31.7123
Apcs	Serum amyloid P-component	P12246	-1.09404	0.399478	0.928229	0.398507	24.7779	28.3262	27.7989	29.3334	26.7567	25.1595	22.4826	27.3243	25.4255	23.135	26.4293	26.8163
Prkar2a	cAMP-dependent protein kinase type II-alpha regulatory subunit	P12367	-0.120015	0.266768	0.928229	0.573866	31.2868	30.9336	31.1788	31.1266	31.0332	30.9301	31.0415	30.9076	31.2238	30.9087	31.0144	30.9317
Pfkl	ATP-dependent 6-phosphofructokinase, liver type	P12382	-0.170724	0.0663888	0.928229	1.17791	30.4412	30.4362	30.4482	30.1787	30.3689	30.288	30.3165	30.4371	30.1955	30.2059	30.2561	30.1935
Pdcd6	Programmed cell death protein 6	P12815	0.158792	0.437827	0.928229	0.358698	25.7745	26.1447	26.4632	26.5702	26.7394	26.4078	26.2902	26.0497	25.7824	26.0264	26.456	26.2541
Rpl7a	60S ribosomal protein L7a	P12970	-0.126358	0.346175	0.928229	0.460705	32.2764	32.1971	31.9804	31.6644	32.1737	32.1811	32.1486	31.9855	32.1231	31.8272	32.1889	31.932
Gsn	Gelsolin	P13020	0.176435	0.218984	0.928229	0.659587	30.8708	31.1207	31.0698	31.1182	30.9405	31.429	31.1303	31.2489	31.1586	31.6136	31.0643	31.0686
Umps	Uridine 5-monophosphate synthase	P13439	-0.262733	0.288348	0.928229	0.540083	25.601	25.331	26.1554	25.8494	24.998	25.5493	25.9685	25.3381	25.3166	25.1153	25.7444	25.0181
Myh3	Myosin-3	P13541	0.500091	0.0364233	0.928229	1.43862	31.9735	31.502	32.3037	32.576	32.2457	31.9585	31.9768	32.4312	32.7857	32.7716	32.4112	32.6817
Ncam1	Neural cell adhesion molecule 1	P13595	-1.15174	0.453755	0.928229	0.343178	28.9319	29.1706	28.9425	28.8735	22.2749	29.4068	29.112	29.1666	29.3452	29.5739	23.8508	29.1657
Icam1	Intercellular adhesion molecule 1	P13597	0.294728	0.381156	0.928229	0.418897	25.8182	26.6521	25.1932	26.1734	26.6373	25.9978	26.12	26.5052	25.3234	25.8967	26.0896	26.8997
Ca1	Carbonic anhydrase 1	P13634	-0.365526	0.148582	0.928229	0.828033	29.7286	30.1558	30.5646	30.2356	29.8254	29.468	29.6692	29.723	29.3261	29.9836	30.3922	29.434
Gpd1	Glycerol-3-phosphate dehydrogenase [NAD(+)], cytoplasmic	P13707	0.0591544	0.679806	0.928229	0.167615	31.6186	32.0486	32.1229	32.2277	32.1291	32.2329	31.9489	31.8763	31.7892	31.8239	32.0684	31.8061
Gsta1	Glutathione S-transferase A1	P13745	0.275456	0.117269	0.928229	0.930818	25.7518	25.7815	25.6821	26.0752	25.8414	26.5662	26.151	26.2132	25.8407	25.8992	25.9052	25.6333
Atp1b1	Sodium/potassium-transporting ATPase subunit beta-1	P14094	0.344656	0.0668214	0.928229	1.17508	32.1597	32.1945	32.1082	32.1771	32.5287	32.7534	32.3221	32.6939	32.4796	33.0437	32.3028	32.1877
C1qb	Complement C1q subcomponent subunit B	P14106	-0.130266	0.514782	0.928229	0.288376	24.9526	25.008	25.1764	24.6601	24.6538	24.4628	24.7648	25.4994	24.9579	24.844	25.132	25.2638
Rpl27a	60S ribosomal protein L27a	P14115	-0.0738267	0.74156	0.928229	0.129854	30.4687	30.1418	30.4554	29.7893	29.9649	30.8601	30.4344	30.8374	29.9983	30.3116	30.173	30.1642
Slc2a4	Solute carrier family 2, facilitated glucose transporter member 4	P14142	0.149511	0.439525	0.928229	0.357017	26.5697	26.0518	25.8557	26.1746	26.0899	26.6517	26.3081	26.2939	26.5629	26.6406	26.1727	25.8828
Rpl7	60S ribosomal protein L7	P14148	-0.145995	0.243771	0.928229	0.613018	32.0214	32.0345	32.1032	31.9017	32.042	31.8836	31.9111	31.7205	31.8549	31.6363	32.2563	31.9566
Rpsa	40S ribosomal protein SA	P14206	-0.0751742	0.524326	0.928229	0.280398	31.6826	31.5351	31.5344	31.4001	31.5287	31.5974	31.6249	31.3301	31.7489	31.4862	31.6301	31.2333
Calr	Calreticulin	P14211	-0.0565176	0.670781	0.928229	0.173419	31.7044	32.1676	31.7254	31.5411	31.792	31.9807	31.7406	32.0633	31.807	31.8286	31.8608	31.6694
Hspb1	Heat shock protein beta-1	P14602	-0.411732	0.0252165	0.928229	1.59831	33.5659	33.8621	33.9535	33.436	33.4194	33.5686	33.3235	33.6087	33.2178	32.9576	33.7633	33.1441
Psmd3	26S proteasome non-ATPase regulatory subunit 3	P14685	-0.105536	0.460681	0.928229	0.3366	29.83	29.8918	30.1817	29.999	29.9044	29.9552	29.8545	30.2152	29.8328	29.4984	29.6711	29.8303
Lmnb1	Lamin-B1	P14733	0.245142	0.0444966	0.928229	1.35167	31.0285	30.9503	31.0126	31.2157	31.3903	31.3412	31.135	30.9345	31.1879	31.4301	31.1874	31.3584
Rplp0	60S acidic ribosomal protein P0	P14869	-0.0481429	0.701321	0.928229	0.154083	31.1576	31.3408	31.2644	31.0347	31.3656	31.4817	31.1813	31.3551	31.3301	30.9906	31.0119	31.1042
Map1b	Microtubule-associated protein 1B	P14873	-0.464155	0.245973	0.928229	0.609112	26.2363	28.2519	26.1745	26.6812	26.3011	27.1372	26.5805	26.6248	26.0418	26.0364	26.1098	26.2978
Glul	Glutamine synthetase	P15105	-0.256164	0.146765	0.928229	0.833377	29.965	30.5202	30.4118	30.4209	29.8247	29.8198	29.9373	30.4259	29.9552	29.9505	30.1499	29.9011
Cdh2	Cadherin-2	P15116	-0.0624639	0.605973	0.928229	0.217547	30.3454	30.4444	30.2694	30.3209	30.3153	30.5932	30.1891	30.425	30.0104	30.3217	30.1115	30.3285
Insr	Insulin receptor	P15208	0.276775	0.231317	0.928229	0.635792	26.3775	26.5323	26.0459	26.1564	26.576	27.1831	26.5829	27.0619	26.3073	26.4281	26.8448	26.2177
Thbd	Thrombomodulin	P15306	0.272694	0.0820773	0.928229	1.08578	25.7192	25.4013	25.7858	25.769	26.193	26.0574	25.9152	26.1176	25.5563	25.8315	26.0293	25.704
Bpgm	Bisphosphoglycerate mutase	P15327	-0.475643	0.0843964	0.928229	1.07368	30.077	29.8626	30.3893	29.5759	29.5259	29.1201	29.6388	29.4355	29.428	30.3111	30.379	29.2916
Prph	Peripherin	P15331	0.206936	0.364894	0.928229	0.437834	23.8012	23.2801	23.7563	24.0325	24.0332	23.1918	23.7081	23.7564	23.4882	24.4648	23.8243	23.876
Sptb	Spectrin beta chain, erythrocytic	P15508	-0.0804491	0.601627	0.928229	0.220673	29.4926	29.4981	29.3201	29.1648	29.1748	29.3451	29.209	29.6124	29.3622	29.763	29.5483	29.029
Nme1	Nucleoside diphosphate kinase A	P15532	-0.129733	0.467103	0.928229	0.330588	30.0799	30.1252	30.3706	30.2664	29.9814	30.2831	30.0274	30.5226	29.601	29.8583	30.1969	29.8224
Gstm2	Glutathione S-transferase Mu 2	P15626	0.227885	0.0708999	0.928229	1.14935	32.5923	32.5889	32.7153	32.8159	33.0929	32.7957	32.7616	33.0482	32.5597	33.0143	32.8232	32.829
Hist1h1c	Histone H1.2	P15864	-0.0794416	0.534494	0.928229	0.272057	33.3983	33.1151	33.3629	33.1188	33.0604	33.161	33.2988	32.9836	33.2139	33.1463	33.3727	33.5586
Prkce	Protein kinase C epsilon type	P16054	0.250763	0.17766	0.928229	0.750409	24.4527	24.5604	24.5886	24.5429	24.7514	24.4164	24.9358	25.2771	24.6833	25.2063	24.5894	24.6595
Ldhb	L-lactate dehydrogenase B chain	P16125	0.0847603	0.618715	0.928229	0.208509	35.1369	34.4911	35.359	35.2632	35.0702	34.7424	35.0289	35.1427	35.0458	35.1633	34.9747	35.2927
Srp14	Signal recognition particle 14 kDa protein	P16254	-0.433607	0.194786	0.928229	0.710442	26.4964	27.5113	26.9727	25.8503	26.8527	27.0179	27.0749	26.4702	26.6457	27.0531	26.3776	25.6966
F9	Coagulation factor IX	P16294	-0.227299	0.246259	0.928229	0.608608	25.3423	25.82	25.5747	25.4885	25.1682	25.5898	24.8215	25.7016	25.1002	25.2608	25.7077	25.3268
Cnp	2,3-cyclic-nucleotide 3-phosphodiesterase	P16330	-0.106615	0.361829	0.928229	0.441497	25.2628	24.7588	25.2214	25.0537	24.9657	24.9249	24.9583	24.8249	24.8859	25.0835	25.0362	25.0363
Mut	Methylmalonyl-CoA mutase, mitochondrial	P16332	0.0894399	0.603618	0.928229	0.219238	32.3838	31.7239	32.1132	31.9513	32.199	31.9443	32.0663	32.3949	32.2239	32.6211	32.1272	31.9397
Enpep	Glutamyl aminopeptidase	P16406	0.24144	0.482553	0.928229	0.316455	25.6679	24.9927	25.3063	26.5561	24.3699	25.6912	25.3624	25.6032	25.2969	25.921	25.7352	25.5378
Ass1	Argininosuccinate synthase	P16460	-0.545354	0.567369	0.928229	0.246134	25.5014	29.1228	25.2664	27.8635	25.8006	28.1261	26.8547	25.1709	24.4769	24.6479	25.336	26.4872
Sptan1	Spectrin alpha chain, non-erythrocytic 1	P16546	0.0769902	0.444038	0.928229	0.35258	33.7326	33.9711	33.6404	33.8494	33.8671	33.9747	33.8173	33.9443	33.7201	33.9793	33.7513	33.8217
Ctsa	Lysosomal protective protein	P16675	-0.118536	0.446288	0.928229	0.350385	27.8606	28.2044	27.6629	27.9423	27.7785	28.1119	27.7491	27.9788	27.5926	27.568	27.5087	27.887
Gapdh	Glyceraldehyde-3-phosphate dehydrogenase	P16858	-0.0335332	0.742167	0.928229	0.129498	36.1962	36.1416	36.4145	36.388	36.1309	36.1877	36.1094	36.1889	36.0743	36.2605	36.3774	36.2382
Lamp2	Lysosome-associated membrane glycoprotein 2	P17047	0.0865389	0.724507	0.928229	0.139957	27.3395	27.6151	27.6887	27.9539	28.1469	27.3324	27.901	27.4431	27.3276	26.8977	27.6438	28.0623
Hmga1	High mobility group protein HMG-I/HMG-Y	P17095	0.270561	0.209701	0.928229	0.678399	27.6769	27.1321	27.059	27.1775	27.9917	27.2007	27.4847	27.7473	27.5698	28.0448	27.4671	27.3555
Ap2a1	AP-2 complex subunit alpha-1	P17426	-0.136165	0.303709	0.928229	0.517542	28.409	28.638	28.4887	28.3908	28.3534	28.6235	28.2843	28.6194	28.2944	28.3489	28.4624	28.0046
Selenbp1	Selenium-binding protein 1	P17563	0.292688	0.105132	0.928229	0.978266	32.0661	31.5788	31.9668	32.1187	32.295	31.9859	31.9544	32.2163	32.1613	32.7533	31.9855	31.9989
Cox7c	Cytochrome c oxidase subunit 7C, mitochondrial	P17665	-0.372069	0.503691	0.928229	0.297836	30.0946	29.2537	30.5559	29.9295	29.3756	28.6159	29.8647	29.7017	30.2069	28.1552	29.1405	31.3739
Hk1	Hexokinase-1	P17710	-0.120933	0.436124	0.928229	0.36039	33.3137	33.6937	33.425	33.6013	33.2991	33.7582	33.4022	33.2125	33.2192	32.9932	33.2808	33.4423
Ppia	Peptidyl-prolyl cis-trans isomerase A	P17742	0.13902	0.174379	0.928229	0.758506	33.4017	33.3291	33.3922	33.6899	33.5567	33.6536	33.3244	33.5264	33.5202	33.4144	33.3758	33.5588
Ptpra	Receptor-type tyrosine-protein phosphatase alpha	P18052	-0.415271	0.281003	0.928229	0.551288	24.1707	24.5268	25.3323	25.1182	22.8617	24.425	24.4778	24.4039	24.3464	23.9937	24.3243	24.4009
Ctsd	Cathepsin D	P18242	0.234587	0.0422601	0.928229	1.37407	32.2377	32.1702	32.3039	32.7197	32.5077	32.4339	32.3206	32.5095	32.2426	32.4889	32.4487	32.575
	Ig heavy chain V region 6.96	P18528	0.357442	0.502126	0.928229	0.299187	24.463	24.7127	24.443	23.1807	25.7421	24.9221	24.2846	25.3279	25.2989	23.852	25.3428	26.1221
Bsg	Basigin	P18572	0.0627603	0.624999	0.928229	0.204121	32.1244	31.7974	32.1495	32.1767	31.9817	32.0558	32.2097	32.0917	32.0535	32.3186	32.1586	31.7324
Hmgn1	Non-histone chromosomal protein HMG-14	P18608	0.166882	0.421259	0.928229	0.375451	25.1202	24.8376	24.9383	25.2211	24.4582	25.1388	25.2133	25.1373	25.6342	25.4847	24.8465	25.0561
Rps6ka3	Ribosomal protein S6 kinase alpha-3	P18654	-0.0861299	0.489835	0.928229	0.30995	27.1043	27.0951	27.2072	27.2611	27.3182	27.0676	26.9987	26.9827	27.0459	26.7054	26.9363	27.1286
Cfl1	Cofilin-1	P18760	-0.0941133	0.471129	0.928229	0.32686	32.5219	32.7511	32.3777	32.3141	32.6111	32.8068	32.3398	32.2313	32.4826	32.4899	32.4243	32.4052
Gnao1	Guanine nucleotide-binding protein G(o) subunit alpha	P18872	0.176562	0.301959	0.928229	0.520053	27.6644	27.8209	28.0289	28.3921	28.194	28.3324	27.8693	28.0636	27.7904	27.5899	27.9353	27.9647
Fasn	Fatty acid synthase	P19096	-0.13351	0.329537	0.928229	0.482096	26.5226	26.9407	26.9064	26.4501	26.6954	26.7195	26.4282	26.5081	26.7203	26.9476	26.8082	26.6302
Tnnc1	Troponin C, slow skeletal and cardiac muscles	P19123	0.700943	0.189942	0.928229	0.721379	31.7056	31.5747	31.7878	31.8347	31.622	31.8762	31.4989	32.5466	33.3051	34.3741	32.0593	32.3961
Gstp1	Glutathione S-transferase P 1	P19157	0.449468	0.0256349	0.928229	1.59117	31.4903	30.7296	31.5707	31.7995	31.876	31.5445	31.4063	32.021	31.5297	31.8168	31.7445	31.6788
F2	Prothrombin	P19221	-0.0867835	0.511198	0.928229	0.291411	29.434	29.9438	29.7339	29.6669	29.5372	29.7267	29.4469	29.7579	29.4664	29.6829	29.8476	29.4214
Rpl13a	60S ribosomal protein L13a	P19253	0.137308	0.484208	0.928229	0.314968	30.6226	30.8573	30.2134	30.143	30.7062	30.8596	30.6157	30.4464	31.0862	30.9823	30.8171	30.6591
Mpv17	Protein Mpv17	P19258	1.15451	0.0654669	0.928229	1.18398	25.5572	22.9919	25.6007	26.259	26.6679	25.2696	26.3898	24.1942	26.196	26.0357	25.8847	25.9432
Serpinh1	Serpin H1	P19324	-0.22192	0.299462	0.928229	0.523659	30.8036	30.155	30.1277	29.7613	30.4874	30.4287	30.2881	29.9777	30.4479	29.7155	30.2353	29.9194
Cox5b	Cytochrome c oxidase subunit 5B, mitochondrial	P19536	0.172101	0.393213	0.928229	0.405372	33.8504	33.8232	34.173	34.2764	33.7428	33.7235	34.038	34.3022	34.5947	34.0486	33.8421	34.5204
Hspa5	78 kDa glucose-regulated protein	P20029	-0.0576579	0.571082	0.928229	0.243301	34.5486	34.27	34.494	34.3272	34.5245	34.3208	34.3318	34.2452	34.3954	34.2991	34.5759	34.3992
Hexb	Beta-hexosaminidase subunit beta	P20060	-0.16281	0.348449	0.928229	0.457861	26.2326	26.6262	25.964	26.321	25.7111	26.2083	26.3128	25.9692	26.3059	26.1276	25.818	26.2291
Tmsb4x	Thymosin beta-4	P20065	-0.265172	0.258205	0.928229	0.588036	31.4491	31.5505	31.1223	31.5565	30.7022	30.4654	31.6124	30.8595	31.1895	31.2472	31.0911	31.2551
Prdx3	Thioredoxin-dependent peroxide reductase, mitochondrial	P20108	0.0735635	0.597909	0.928229	0.223365	33.0782	32.7981	33.2534	33.1969	33.3105	32.8187	33.3078	33.052	32.9272	32.9605	33.2921	33.1851
Vim	Vimentin	P20152	-0.190497	0.281444	0.928229	0.550608	34.0186	34.7211	34.2454	34.3519	34.2173	34.4862	34.1061	34.2177	33.8412	33.8007	34.1882	34.0316
Prkca	Protein kinase C alpha type	P20444	-0.0846301	0.445165	0.928229	0.351479	27.6191	27.8466	27.4455	27.6318	27.4589	27.7543	27.627	27.5054	27.5019	27.3853	27.4885	27.6188
Plg	Plasminogen	P20918	-0.182103	0.252571	0.928229	0.597617	31.3438	31.7477	31.6479	31.55	31.229	31.0362	31.2412	31.6719	31.2795	31.4559	31.7318	31.3838
Tpm3	Tropomyosin alpha-3 chain	P21107	-0.145496	0.402021	0.928229	0.395751	31.1536	31.4301	30.8857	31.2036	30.4358	31.153	30.976	30.8328	31.1768	31.0425	31.0711	31.2071
Ubl4a	Ubiquitin-like protein 4A	P21126	-0.17714	0.230654	0.928229	0.637039	28.2847	28.083	28.29	28.3217	27.8257	27.79	28.1378	28.0722	28.2783	27.8239	28.2629	27.8665
Gna11	Guanine nucleotide-binding protein subunit alpha-11	P21278	-0.080721	0.616604	0.928229	0.209994	26.9854	27.289	27.2397	27.209	27.1662	27.2757	27.0607	26.9247	27.2252	27.2956	26.5021	27.1568
Abcb1a	Multidrug resistance protein 1A	P21447	0.384559	0.106762	0.928229	0.971585	27.0068	26.898	26.7769	27.6871	27.4481	27.5857	27.0117	26.5767	27.6804	26.9618	27.0935	27.4614
Cst3	Cystatin-C	P21460	0.0895261	0.656365	0.928229	0.182854	28.4408	28.6959	28.7628	28.6842	29.2179	29.1014	28.3051	28.5826	28.6332	28.3173	28.6196	29.0431
Gc	Vitamin D-binding protein	P21614	0.130666	0.527864	0.928229	0.277478	32.1828	31.8041	32.6203	32.5798	32.079	32.1246	31.9155	32.4813	32.242	32.6991	32.6797	32.1968
Lmnb2	Lamin-B2	P21619	0.266415	0.00965643	0.928229	2.01518	29.0549	28.9461	28.8722	29.0974	29.1995	29.3752	29.2142	29.269	29.2151	29.2874	29.1146	29.2451
Fech	Ferrochelatase, mitochondrial	P22315	0.346349	0.0223387	0.928229	1.65094	31.4465	31.5248	31.2618	31.7714	31.8583	31.8588	31.8754	31.8778	31.4985	32.0399	31.5578	31.4786
Myd88	Myeloid differentiation primary response protein MyD88	P22366	0.165425	0.353263	0.928229	0.451902	24.5227	24.7529	24.4298	24.6472	24.76	24.79	24.5803	24.9831	24.251	24.6808	25.2632	24.6495
Ptgs1	Prostaglandin G/H synthase 1	P22437	0.231788	0.722675	0.928229	0.141057	24.5151	24.3244	21.8013	24.7	23.0587	24.2258	23.7883	24.5871	24.4886	24.2608	22.4452	22.4544
Ap1g1	AP-1 complex subunit gamma-1	P22892	-0.541065	0.154879	0.928229	0.810007	26.3669	25.9442	26.9822	26.7184	25.9612	26.2567	26.0487	25.8785	25.0433	24.9619	25.6634	26.4783
Hmbs	Porphobilinogen deaminase	P22907	0.0832592	0.635169	0.928229	0.197111	28.6413	28.3165	28.3223	28.0888	28.6089	28.2624	28.4287	28.6117	28.7037	28.9384	28.7129	28.2345
Eif3a	Eukaryotic translation initiation factor 3 subunit A	P23116	-0.134253	0.190011	0.928229	0.72122	31.2467	31.3524	31.2464	31.07	31.2425	31.3702	31.2758	31.1507	31.0616	31.0702	31.0651	31.0221
Cbx3	Chromobox protein homolog 3	P23198	0.302661	0.0154902	0.928229	1.80994	26.3962	26.8138	26.6927	27.068	26.9283	27.1048	26.8826	27.0374	26.8697	26.8104	26.8185	26.9124
Gja1	Gap junction alpha-1 protein	P23242	0.511848	0.00593622	0.928229	2.22649	27.8303	27.8585	27.3516	28.0821	28.0047	28.4825	28.1121	28.2189	27.9427	28.4965	28.015	28.3732
Pnp	Purine nucleoside phosphorylase	P23492	-0.0703875	0.630484	0.928229	0.200326	28.7601	29.3764	29.4614	29.3307	29.1379	29.0458	29.1547	28.8879	29.1744	29.1412	29.2554	29.0324
Glb1	Beta-galactosidase	P23780	-0.319348	0.481886	0.928229	0.317056	24.2476	24.1981	24.5782	24.4052	24.1676	23.9016	24.1518	24.7228	24.142	22.0931	24.8209	23.7926
Cryab	Alpha-crystallin B chain	P23927	-0.259374	0.0493714	0.928229	1.30652	34.7568	34.6391	35.0733	34.6565	34.7404	34.4988	34.4442	34.6962	34.5432	34.303	34.6618	34.5293
Ces1c	Carboxylesterase 1C	P23953	-0.120987	0.563661	0.928229	0.248982	30.6898	30.8365	30.6637	29.8778	30.8885	31.0689	30.7008	30.379	30.422	30.5883	30.8647	30.6913
Cat	Catalase	P24270	-0.0890551	0.536816	0.928229	0.270175	32.385	32.322	32.48	32.4429	32.0079	32.2537	32.2081	32.1602	32.2846	32.6312	32.6448	32.1259
Ppib	Peptidyl-prolyl cis-trans isomerase B	P24369	-0.0883485	0.543492	0.928229	0.264807	30.6039	30.7913	30.2287	30.5511	30.4389	30.7003	30.4384	30.5043	30.3017	30.6617	30.3446	30.1358
Gsta4	Glutathione S-transferase A4	P24472	0.0784661	0.582808	0.928229	0.234474	31.2279	30.6751	31.2564	31.3067	31.4167	30.9466	31.1837	31.1595	31.0025	31.0477	31.0396	31.0815
Impdh2	Inosine-5-monophosphate dehydrogenase 2	P24547	0.110238	0.325549	0.928229	0.487383	28.7525	28.7734	28.5473	28.5618	28.8437	29.0082	28.7831	28.8501	28.9068	28.782	28.8611	28.6153
M6pr	Cation-dependent mannose-6-phosphate receptor	P24668	0.355929	0.0699746	0.928229	1.15506	25.3316	25.6744	25.3365	25.4461	25.5677	26.1549	25.7123	26.2393	25.6235	26.1235	25.6343	25.729
Nfkb1	Nuclear factor NF-kappa-B p105 subunit	P25799	-0.0646752	0.743882	0.928229	0.128496	26.6736	27.0185	26.1498	26.4722	26.2234	26.9968	26.8028	26.7686	26.3704	26.3571	26.4041	26.5481
Tln1	Talin-1	P26039	-0.14264	0.230306	0.928229	0.637694	33.8213	34.0776	33.5427	33.7043	33.7313	33.8279	33.6052	33.6941	33.7316	33.6384	33.62	33.4882
Msn	Moesin	P26041	-0.0646286	0.682273	0.928229	0.166042	33.6469	34.2403	33.7884	34.1439	33.794	34.1865	33.81	33.7718	33.6825	33.6117	33.671	33.7737
Rdx	Radixin	P26043	0.0885753	0.342869	0.928229	0.464872	30.9424	30.9104	30.7878	30.9769	31.0169	31.0785	30.8945	30.766	30.9939	30.9784	30.9344	31.0795
Ctnna1	Catenin alpha-1	P26231	0.0643141	0.613276	0.928229	0.212344	32.0696	32.2894	31.9143	32.0267	32.231	32.4468	32.0137	32.3868	31.991	32.0681	32.1351	32.0995
Klkb1	Plasma kallikrein	P26262	-0.141603	0.574185	0.928229	0.240948	27.9588	27.8475	27.2736	26.7537	27.3716	27.6674	27.9153	27.5668	27.7397	28.0397	27.7246	27.1862
Ptma	Prothymosin alpha	P26350	0.212235	0.355642	0.928229	0.448987	29.6879	30.062	29.5997	29.964	29.7765	30.6689	30.1157	30.3987	30.1188	29.7218	29.5478	29.6468
U2af2	Splicing factor U2AF 65 kDa subunit	P26369	0.0846562	0.585391	0.928229	0.232554	26.5951	27.3043	27.1442	26.9897	27.1642	27.0989	27.0251	27.1851	26.9294	27.1747	27.4336	26.8921
Glud1	Glutamate dehydrogenase 1, mitochondrial	P26443	-0.0417815	0.725377	0.928229	0.139436	32.866	32.5598	32.8287	32.558	32.9089	32.5931	32.5945	32.7389	32.7498	32.9773	32.572	32.6949
Psmd7	26S proteasome non-ATPase regulatory subunit 7	P26516	-0.226317	0.107058	0.928229	0.970381	30.4011	30.4753	30.6099	30.6138	30.4019	30.3032	30.336	30.236	30.0761	29.9087	30.2746	30.2716
Sars	Serine--tRNA ligase, cytoplasmic	P26638	-0.105396	0.274299	0.928229	0.561775	29.8858	30.1245	29.992	29.9047	29.8226	30.0723	29.9768	29.7696	29.8048	29.8912	29.9521	29.8641
Marcks	Myristoylated alanine-rich C-kinase substrate	P26645	0.0642211	0.712448	0.928229	0.147247	27.9013	28.4423	28.0643	28.2161	28.0446	28.7517	28.0734	28.3026	27.878	28.1592	28.0311	28.3452
S100a8	Protein S100-A8	P27005	0.748779	0.577934	0.928229	0.238122	22.2816	27.3345	28.2293	28.2354	28.0559	24.5859	25.7588	28.0131	26.1832	23.3405	28.2021	27.9002
Man2a1	Alpha-mannosidase 2	P27046	0.209166	0.603933	0.928229	0.219011	22.5204	23.5204	22.9115	23.1651	21.6806	23.1143	23.4047	23.3239	22.8891	23.9765	23.258	23.9273
Snrpb	Small nuclear ribonucleoprotein-associated protein B	P27048	0.309855	0.0467417	0.928229	1.3303	27.8171	27.5507	27.4885	27.8311	28.3545	27.9132	27.8911	27.6616	27.8466	28.0155	27.7378	28.1063
Map4	Microtubule-associated protein 4	P27546	-0.150563	0.387951	0.928229	0.411223	32.1576	32.5689	31.9908	31.9137	31.8682	32.6135	32.0826	32.2814	31.9981	32.0589	32.1449	31.8355
Gna12	Guanine nucleotide-binding protein subunit alpha-12	P27600	0.539786	0.124433	0.928229	0.905065	24.7375	23.7789	24.1399	24.7162	25.6538	24.5256	24.7876	24.8759	24.2876	25.4853	23.9309	24.5641
Gna13	Guanine nucleotide-binding protein subunit alpha-13	P27601	0.0758033	0.733958	0.928229	0.134329	25.9485	26.4157	25.8542	26.6549	26.4149	26.7004	25.8919	25.7409	25.9869	25.869	26.0697	26.009
Rpl3	60S ribosomal protein L3	P27659	-0.170859	0.520983	0.928229	0.283177	31.1564	32.1059	31.5359	31.5462	31.5174	32.0598	31.6941	31.4864	31.3501	30.5805	31.3504	31.2723
Pdia3	Protein disulfide-isomerase A3	P27773	-0.0457648	0.705773	0.928229	0.151335	32.8119	33.142	32.7842	32.6779	32.9006	33.104	32.7597	32.9514	32.776	32.8439	33.0548	32.734
Psmb8	Proteasome subunit beta type-8	P28063	-0.279873	0.127391	0.928229	0.894861	25.4294	25.6132	25.6768	24.8413	25.5766	25.409	25.5573	24.9402	25.4287	25.0053	25.477	25.4041
Apex1	DNA-(apurinic or apyrimidinic site) lyase	P28352	0.150559	0.295741	0.928229	0.529088	26.8425	26.9485	26.5698	26.8637	27.2328	27.1118	26.998	26.6728	26.898	27.1412	26.6882	26.831
Adh5	Alcohol dehydrogenase class-3	P28474	-0.0609048	0.550318	0.928229	0.259386	32.3539	32.1074	32.2356	32.293	32.2748	32.0446	32.2249	32.0198	32.009	32.275	32.2201	32.1813
Adssl1	Adenylosuccinate synthetase isozyme 1	P28650	-0.263999	0.127182	0.928229	0.895575	31.4429	32.1389	31.6675	31.6559	31.3786	31.8014	31.5637	31.3511	31.1568	31.6847	31.4014	31.3784
Ca8	Carbonic anhydrase-related protein	P28651	-0.648869	0.361829	0.928229	0.441497	25.2777	25.0438	24.8329	24.9856	24.7363	24.796	25.324	24.3888	24.5323	25.0568	24.673	21.1302
Dcn	Decorin	P28654	0.526903	0.040744	0.928229	1.38994	27.2702	28.0927	27.8974	28.5358	27.9976	28.386	28.2779	28.0129	27.905	29.0345	28.2227	28.1503
Nap1l1	Nucleosome assembly protein 1-like 1	P28656	-0.0806032	0.673811	0.928229	0.171462	27.5782	28.2824	27.5606	27.8767	28.2034	27.5169	27.5162	27.6691	27.3941	27.6566	27.872	27.8334
Atxn10	Ataxin-10	P28658	1.63582	0.0203703	0.928229	1.691	22.785	26.5058	26.5111	26.9759	26.8683	26.5555	27.1164	26.8335	26.952	27.1398	26.2258	27.4607
Nckap1	Nck-associated protein 1	P28660	0.0909973	0.63967	0.928229	0.194044	25.2945	25.9659	25.6037	25.7306	25.4313	26.2422	25.4876	25.5073	26.0904	25.7521	25.598	25.572
Sept4	Septin-4	P28661	0.0963291	0.631864	0.928229	0.199376	27.3069	27.5257	27.1211	27.9091	27.191	27.7955	27.3526	27.5606	26.9722	27.5521	27.0119	27.3828
Mug1	Murinoglobulin-1	P28665	-0.346779	0.117787	0.928229	0.928904	32.4608	32.5572	32.4405	31.6724	32.0743	32.009	32.3329	32.1584	32.0468	32.5082	32.77	31.6825
Rxrg	Retinoic acid receptor RXR-gamma	P28705	0.142781	0.490267	0.928229	0.309567	24.8358	24.1744	24.6885	24.6128	24.4824	24.4341	24.2595	25.1491	24.7862	25.1098	24.8915	24.6558
Kif2a	Kinesin-like protein KIF2A	P28740	-0.153317	0.654088	0.928229	0.184364	24.9751	24.2864	23.8044	24.0412	23.8138	24.7536	24.2891	24.6577	24.7781	24.4226	23.1674	23.8945
Grn	Granulins	P28798	0.360335	0.0127563	0.928229	1.89427	28.0826	28.3587	28.2979	28.5479	28.5514	28.8852	28.7141	28.7241	28.4263	28.6495	28.2938	28.6684
Prkcd	Protein kinase C delta type	P28867	-0.431575	0.117354	0.928229	0.930502	25.6427	26.0848	25.8764	25.6667	25.5589	25.7568	26.0449	24.6313	25.1694	24.9716	25.3821	25.7457
Ptpn6	Tyrosine-protein phosphatase non-receptor type 6	P29351	0.607045	0.26852	0.928229	0.571023	21.7648	24.6161	23.5609	24.1492	24.7704	24.1699	23.2819	24.2612	23.5352	22.693	24.0264	24.4017
Ftl1	Ferritin light chain 1	P29391	0.628428	0.00703915	0.928229	2.15248	28.2162	29.1808	28.3788	29.0474	29.3934	29.2401	29.278	29.6897	28.9889	29.0654	29.1419	29.1386
Oat	Ornithine aminotransferase, mitochondrial	P29758	0.155387	0.219552	0.928229	0.658463	32.7233	32.4582	32.8109	32.6145	33.0504	32.6074	32.8086	32.75	32.7533	32.8528	32.9853	32.9533
Vtn	Vitronectin	P29788	-0.388322	0.11992	0.928229	0.921108	28.3542	29.371	28.9916	29.1463	28.6479	28.2436	28.413	28.6536	28.3328	28.0499	28.7344	28.4342
Gsta3	Glutathione S-transferase A3	P30115	0.788573	0.00165933	0.928229	2.78007	28.2274	28.5146	27.4574	28.6808	28.8881	28.6585	28.9232	29.1907	29.1123	28.6409	28.685	28.9158
Cdk4	Cyclin-dependent kinase 4	P30285	0.198685	0.324403	0.928229	0.488916	24.257	24.521	24.1208	24.3611	24.9236	24.4821	24.5622	23.839	24.5519	24.2854	24.6648	24.8144
Ppic	Peptidyl-prolyl cis-trans isomerase C	P30412	-0.66335	0.0347905	0.928229	1.45854	27.8469	28.8338	28.3593	27.5884	27.4355	28.3605	27.706	28.0415	27.4183	27.7142	28.0274	26.8579
Hmgb2	High mobility group protein B2	P30681	-0.086351	0.634558	0.928229	0.197529	28.9529	28.9674	28.5968	29.0196	28.9568	28.7107	28.8944	28.1519	28.8117	28.4779	28.7388	29.0125
Ctnnd1	Catenin delta-1	P30999	0.0758146	0.601863	0.928229	0.220503	29.2319	29.1783	28.7977	28.827	29.1501	29.4689	29.1806	29.3924	29.0566	29.1231	29.1332	28.9739
Des	Desmin	P31001	-0.339284	0.0735147	0.928229	1.13363	33.0965	33.8817	33.3893	33.2366	33.2832	33.525	33.0223	33.1297	32.8806	32.8044	33.1358	33.0313
Aimp1	Aminoacyl tRNA synthase complex-interacting multifunctional protein 1	P31230	-0.0655692	0.535036	0.928229	0.271617	31.3683	31.2444	31.0749	30.96	31.1397	31.2009	31.1845	31.2623	31.1132	31.3159	31.2784	31.0176
Dpep1	Dipeptidase 1	P31428	0.554683	0.0227327	0.928229	1.64335	26.9886	26.9397	26.6505	27.9294	27.9727	27.6463	27.0931	27.0792	27.3475	27.4424	27.038	27.1798
Saa4	Serum amyloid A-4 protein	P31532	-0.791815	0.354469	0.928229	0.450422	25.7149	26.8757	27.5708	25.8684	26.3048	22.2738	26.1781	26.555	26.1945	25.8939	27.3741	26.7155
S100a9	Protein S100-A9	P31725	0.26953	0.738526	0.928229	0.131634	27.7592	30.2943	31.3438	30.8686	31.0264	28.5774	28.9881	30.2021	29.2387	29.0086	31.6158	31.092
Dbi	Acyl-CoA-binding protein	P31786	-0.0885598	0.690932	0.928229	0.160565	32.9037	32.2982	32.9165	32.8519	32.7328	32.1706	32.7326	31.981	32.9386	32.486	32.7318	32.933
Map2k1	Dual specificity mitogen-activated protein kinase kinase 1	P31938	-0.148003	0.402977	0.928229	0.39472	28.883	29.235	28.7557	28.989	28.7658	29.3385	28.9552	28.8806	28.5581	28.5111	28.6338	28.6569
Scp2	Non-specific lipid-transfer protein	P32020	0.139638	0.296844	0.928229	0.527472	32.0944	31.7656	32.0109	31.9771	32.0864	31.9578	31.9012	32.0526	32.2216	32.4976	32.1581	32.017
Ssb	Lupus La protein homolog	P32067	0.122539	0.489435	0.928229	0.310305	28.1439	28.7547	28.1025	27.9675	28.485	28.8111	28.5239	28.5386	28.4633	28.59	28.3338	28.3934
Drg1	Developmentally-regulated GTP-binding protein 1	P32233	-0.079983	0.623123	0.928229	0.205426	26.9254	27.1099	26.6665	27.0996	26.6926	27.1713	27.0296	26.5133	26.6763	26.5697	26.9196	26.7136
Serpinc1	Antithrombin-III	P32261	0.137867	0.365328	0.928229	0.437317	31.6311	31.5977	31.564	31.3354	31.6966	31.8851	31.5675	32.0688	31.6513	32.0251	31.8343	31.5554
Pvrl2	Nectin-2	P32507	0.226013	0.313795	0.928229	0.503354	24.3436	24.258	23.8411	24.0772	24.9707	24.1503	24.1082	24.3538	24.3815	24.9423	24.3303	24.0482
Wars	Tryptophan--tRNA ligase, cytoplasmic	P32921	0.0834914	0.549848	0.928229	0.259757	30.0325	29.8857	29.9272	30.0193	30.0317	30.2197	29.7181	30.1954	29.9328	30.3186	30.135	29.7168
Proc	Vitamin K-dependent protein C	P33587	-0.446121	0.253323	0.928229	0.596325	24.7508	24.5796	25.0452	24.6233	24.5884	24.1565	24.3767	24.7466	23.3888	23.3633	25.5091	24.3593
Apoc3	Apolipoprotein C-III	P33622	-0.142779	0.669829	0.928229	0.174036	27.5213	27.1007	27.7814	27.19	27.5464	26.6968	27.7471	28.2768	27.6734	27.0803	26.4066	27.3077
Ranbp1	Ran-specific GTPase-activating protein	P34022	-0.141765	0.281539	0.928229	0.550462	29.7539	29.8612	29.8016	29.6915	29.8221	29.7512	29.6911	29.5628	29.3345	29.8385	29.8786	29.4043
Mif	Macrophage migration inhibitory factor	P34884	-0.0908182	0.437538	0.928229	0.358984	32.2014	32.4179	32.2837	32.4101	31.9448	32.358	32.1257	32.3775	32.1859	32.2635	32.1661	32.06
Ephx2	Bifunctional epoxide hydrolase 2	P34914	-0.0556885	0.646977	0.928229	0.189111	33.289	33.0706	33.2868	33.0082	33.3057	32.9154	33.1465	33.1425	33.2084	33.4793	33.1857	33.0462
Apoc1	Apolipoprotein C-I	P34928	-0.184838	0.516805	0.928229	0.286673	29.5538	28.9018	29.4741	28.8323	29.2333	28.7333	29.3914	29.4155	29.0803	29.8682	29.3018	28.2694
Usp4	Ubiquitin carboxyl-terminal hydrolase 4	P35123	-0.056984	0.605931	0.928229	0.217577	27.9965	28.1625	27.9896	27.8298	28.1497	28.0858	28.0546	28.1103	28.1403	27.8287	27.8019	27.9316
Rab6a	Ras-related protein Rab-6A	P35279	-0.139076	0.361996	0.928229	0.441296	29.1921	29.5642	29.4403	29.4707	29.5237	29.2875	29.3657	29.2007	29.2433	28.7986	29.3714	29.0764
Rab21	Ras-related protein Rab-21	P35282	0.100675	0.340923	0.928229	0.467344	29.7141	29.8899	29.7698	29.8051	29.8969	30.1705	29.9369	29.8932	29.8871	29.6769	29.9031	29.8579
Rab12	Ras-related protein Rab-12	P35283	0.141529	0.273304	0.928229	0.563354	28.3309	28.4204	28.258	28.1947	28.3227	28.7276	28.4823	28.7782	28.4812	28.3555	28.4991	28.4607
Rab22a	Ras-related protein Rab-22A	P35285	-0.655791	0.125187	0.928229	0.902442	25.3291	25.6946	25.4077	25.4282	24.396	25.5169	25.3856	24.5253	25.1363	24.9943	23.2111	24.7985
Rab23	Ras-related protein Rab-23	P35288	0.294669	0.347067	0.928229	0.459587	22.7542	24.5872	23.9914	23.8952	24.415	24.5724	24.1548	24.1017	24.0884	23.818	23.791	23.8138
Rab24	Ras-related protein Rab-24	P35290	0.143933	0.349263	0.928229	0.456847	24.9063	24.7347	25.4363	25.0369	25.2088	25.4823	24.9888	25.2689	25.0174	25.2405	25.2189	25.0648
Rab18	Ras-related protein Rab-18	P35293	-0.0950349	0.513674	0.928229	0.289312	28.5335	29.0796	29.0432	29.0317	28.9468	28.9846	28.7216	28.7352	28.8273	28.5507	28.7196	28.5963
Icam2	Intercellular adhesion molecule 2	P35330	-0.267917	0.198352	0.928229	0.702563	26.35	26.898	26.2876	25.9325	26.7127	26.5326	25.9829	25.9753	26.325	26.1939	25.9891	26.5518
Pdha1	Pyruvate dehydrogenase E1 component subunit alpha, somatic form, mitochondrial	P35486	0.10037	0.367201	0.928229	0.435096	35.3851	35.0743	35.5083	35.4151	35.5482	35.242	35.3565	35.3877	35.3727	35.576	35.4754	35.4328
Fah	Fumarylacetoacetase	P35505	0.179393	0.599289	0.928229	0.222364	28.4653	27.6549	28.2605	27.7795	28.5685	27.1574	28.4839	28.3459	28.4377	29.2052	28.4827	28.2958
Fbl	rRNA 2-O-methyltransferase fibrillarin	P35550	0.143892	0.54876	0.928229	0.260618	25.9001	26.1713	25.8677	25.8966	26.382	26.2374	25.886	26.9358	25.4871	26.2628	25.9318	26.0926
Canx	Calnexin	P35564	0.139069	0.494255	0.928229	0.306049	30.8114	30.7336	30.5074	30.2375	30.8388	30.8974	30.7061	31.4288	30.7879	31.1413	30.5867	30.7843
Irs1	Insulin receptor substrate 1	P35569	0.537437	0.300049	0.928229	0.522808	22.3457	23.9962	23.7476	24.4669	22.1651	24.7684	24.6938	23.9438	23.8387	23.6525	23.4246	24.1517
Ap1m1	AP-1 complex subunit mu-1	P35585	0.051183	0.642638	0.928229	0.192034	26.9855	27.3118	27.174	27.3497	27.3182	27.2269	27.1508	27.3558	26.9971	27.2571	27.0475	27.1715
Cd81	CD81 antigen	P35762	0.357512	0.16021	0.928229	0.795309	26.3683	26.8097	26.2519	26.8748	26.8463	27.1736	26.4245	27.0907	26.5997	27.4671	26.1564	26.8743
Ptpn1	Tyrosine-protein phosphatase non-receptor type 1	P35821	0.236373	0.671068	0.928229	0.173233	22.7662	25.021	23.9196	24.363	24.3862	25.0712	24.4529	23.3225	22.3426	24.1522	24.3687	24.7884
Ptpn12	Tyrosine-protein phosphatase non-receptor type 12	P35831	-0.177168	0.416934	0.928229	0.379932	25.0401	25.7397	24.7246	24.9743	24.8048	25.3181	25.0566	25.2868	25.2605	24.8577	24.551	24.8088
Sar1a	GTP-binding protein SAR1a	P36536	0.0876093	0.693977	0.928229	0.158655	26.9668	27.2919	27.4576	26.9627	27.6079	27.444	27.1587	27.8303	27.5427	27.6264	26.9316	26.833
Cpox	Oxygen-dependent coproporphyrinogen-III oxidase, mitochondrial	P36552	0.1212	0.410613	0.928229	0.386567	29.4821	29.2031	29.3273	29.1661	29.5349	29.5007	29.368	29.5346	29.673	29.8223	29.3737	29.155
Gnl1	Guanine nucleotide-binding protein-like 1	P36916	0.0772125	0.549574	0.928229	0.259973	25.8362	26.176	26.0665	26.1264	26.1718	26.1559	26.161	25.8184	26.0062	25.8907	26.3873	26.2135
Por	NADPH--cytochrome P450 reductase	P37040	0.0656646	0.650836	0.928229	0.186528	28.3348	28.6384	28.6264	28.9176	28.4935	28.855	28.6362	28.3931	28.6372	28.235	28.5737	28.6484
Tagln	Transgelin	P37804	0.214155	0.158811	0.928229	0.799118	31.7324	31.2972	31.1784	31.6944	31.4985	31.621	31.9249	31.674	31.6297	31.6914	31.2561	31.5613
Fbln2	Fibulin-2	P37889	-0.926188	0.0775497	0.928229	1.11042	27.5219	29.3177	27.0995	27.3788	26.5848	28.0594	27.5731	27.5124	26.6913	25.8819	27.1032	26.6966
Hmgcl	Hydroxymethylglutaryl-CoA lyase, mitochondrial	P38060	0.034088	0.730896	0.928229	0.136144	31.1504	31.0542	31.059	31.2895	31.2212	31.0738	30.9854	30.9574	30.9965	31.2353	31.175	31.1637
Hspa9	Stress-70 protein, mitochondrial	P38647	0.0605082	0.661443	0.928229	0.179508	35.5516	35.2113	35.4751	35.1898	35.4113	35.475	35.4014	35.6511	35.3337	35.8233	35.6279	35.3451
Mbl1	Mannose-binding protein A	P39039	-0.448649	0.131807	0.928229	0.880062	25.928	27.128	26.5225	25.7123	25.7446	25.8964	26.5	26.2894	25.9753	25.9532	26.8761	25.7504
Dnm1	Dynamin-1	P39053	-0.336385	0.357633	0.928229	0.446562	24.2353	24.5436	23.8495	24.2532	23.9654	24.2957	24.0671	24.1146	22.2919	23.7227	24.0371	24.11
Dnm2	Dynamin-2	P39054	-0.071809	0.6486	0.928229	0.188023	29.7397	30.3335	29.8122	29.9883	29.8926	30.3265	29.8683	29.9066	29.5979	29.776	29.8273	29.8264
Col18a1	Collagen alpha-1(XVIII) chain	P39061	0.374463	0.106037	0.928229	0.974544	24.9986	25.38	25.2926	26.2147	26.0573	25.825	25.2249	25.2202	25.3317	25.6087	25.3635	25.5377
Alox12	Arachidonate 12-lipoxygenase, 12S-type	P39655	-0.23523	0.568816	0.928229	0.245028	24.0053	24.5132	24.6569	23.7988	23.9562	22.7729	23.8753	25.039	23.8262	24.7236	24.9245	24.4928
Tkt	Transketolase	P40142	0.0964094	0.516796	0.928229	0.286681	30.9766	31.3023	31.0561	31.4219	31.4275	31.4435	31.2024	30.9779	30.9812	30.8625	31.2675	31.2883
Cd82	CD82 antigen	P40237	1.13833	0.0403446	0.928229	1.39421	23.8238	23.9089	24.5727	24.2975	24.1351	25.6474	25.4645	25.0374	24.4604	25.0673	26.5746	26.477
Vps26a	Vacuolar protein sorting-associated protein 26A	P40336	0.137334	0.449242	0.928229	0.347519	27.9485	27.9297	28.146	28.427	27.8535	28.3196	28.1496	28.4841	28.4314	27.926	27.6543	28.0631
Nppb	Natriuretic peptides B	P40753	-0.407129	0.721167	0.928229	0.141964	25.829	27.6792	26.8043	27.6271	26.4667	28.0186	27.6293	26.668	26.311	21.2621	26.8952	26.3951
Inmt	Indolethylamine N-methyltransferase	P40936	1.1765	0.0115546	0.928229	1.93725	25.3562	23.5764	25.5049	26.2774	25.8219	26.0209	25.5442	25.909	25.5838	27.0469	25.4929	26.2041
Rpl28	60S ribosomal protein L28	P41105	-0.12765	0.379854	0.928229	0.420383	31.2262	30.8928	31.1184	30.8015	31.299	30.8048	31.1074	30.9122	30.9273	30.5917	31.1095	31.0101
Csk	Tyrosine-protein kinase CSK	P41241	-0.119882	0.561781	0.928229	0.250433	25.1472	25.8734	25.7962	25.5857	25.7847	25.9422	25.374	25.4031	25.3304	25.0787	25.6999	25.1727
Mbl2	Mannose-binding protein C	P41317	0.42305	0.333854	0.928229	0.476443	25.2459	23.1563	24.4823	24.3283	25.2374	24.4906	25.0961	25.192	25.0136	23.5025	24.9977	24.6028
Foxk1	Forkhead box protein K1	P42128	0.266178	0.29237	0.928229	0.534067	23.357	23.7691	22.9817	23.6559	24.0126	23.789	23.8677	23.6837	23.9926	23.4941	22.759	23.4648
Stat1	Signal transducer and activator of transcription 1	P42225	0.146264	0.318748	0.928229	0.496553	26.2364	26.2749	26.0313	26.0443	26.3201	26.4688	26.0265	26.6258	26.4343	26.5551	26.1415	26.3278
Stat3	Signal transducer and activator of transcription 3	P42227	-0.383737	0.0786547	0.928229	1.10428	28.8649	29.4044	29.0943	28.9379	28.6761	28.9178	28.9988	28.9925	28.8491	27.9998	28.7603	28.5048
Stat5a	Signal transducer and activator of transcription 5A	P42230	0.447405	0.0453039	0.928229	1.34386	24.775	24.9488	25.258	25.3124	25.6815	25.4056	25.4463	24.8466	25.4716	26.0833	25.3364	25.3884
Eps15	Epidermal growth factor receptor substrate 15	P42567	0.190414	0.386151	0.928229	0.413243	26.1803	26.7159	26.3048	26.598	26.4083	26.8728	26.5036	27.3117	26.558	26.4005	26.5904	26.0735
Pura	Transcriptional activator protein Pur-alpha	P42669	0.14142	0.265849	0.928229	0.575364	30.3581	30.1517	30.5272	30.584	30.4791	30.4818	30.5181	30.5891	30.2704	30.2457	30.4567	30.759
Lifr	Leukemia inhibitory factor receptor	P42703	-0.593071	0.236842	0.928229	0.625541	27.0214	25.8693	25.8506	25.0931	25.3763	26.0944	26.5085	24.2936	26.2166	26.1789	26.4133	24.7112
Htt	Huntingtin	P42859	-0.100571	0.661871	0.928229	0.179227	27.8448	28.5576	28.1333	28.0884	27.9675	28.6601	28.5576	27.8117	27.9543	27.6272	27.7749	28.2602
Cct8	T-complex protein 1 subunit theta	P42932	-0.138292	0.257336	0.928229	0.5895	31.8394	32.0518	31.9031	31.6268	31.7924	31.9449	31.7261	32.0764	31.6881	31.7971	31.9228	31.5637
Cox6a2	Cytochrome c oxidase subunit 6A2, mitochondrial	P43023	0.286838	0.138495	0.928229	0.858565	31.1786	31.2508	31.6664	31.8701	31.6451	31.4411	31.4594	31.3636	32.0508	31.5502	31.4044	32.0841
Clec3b	Tetranectin	P43025	0.241694	0.469021	0.928229	0.328808	24.857	24.4362	24.6036	24.9708	24.7159	25.7095	24.8238	25.3077	25.1642	24.2753	25.1312	23.7675
Hist1h1e	Histone H1.4	P43274	-0.163685	0.599756	0.928229	0.222025	31.9257	31.6355	31.9416	31.8656	32.1187	30.6258	32.0459	31.363	32.0762	31.0537	31.7326	32.1539
Hist1h1d	Histone H1.3	P43277	-0.161494	0.69866	0.928229	0.155734	28.3913	27.7129	28.6525	28.5572	28.7893	26.7969	28.2663	27.8814	28.7347	27.1748	28.0224	28.5935
Itgav	Integrin alpha-V	P43406	-0.255556	0.317773	0.928229	0.497883	26.6934	27.2934	26.6836	27.1328	26.9101	27.0795	26.6431	26.5015	26.2328	25.8814	26.5972	26.7331
Plin2	Perilipin-2	P43883	0.615082	0.0527727	0.928229	1.27759	29.0294	28.0277	29.0565	28.8353	29.6559	28.8755	29.1498	29.2999	29.1201	30.2281	29.3881	29.3241
Akr1b1	Aldose reductase	P45376	0.11349	0.297817	0.928229	0.52605	34.2906	33.9899	34.394	34.3155	34.494	34.189	34.252	34.3503	34.3342	34.4598	34.2593	34.3907
Akr1b8	Aldose reductase-related protein 2	P45377	-0.21751	0.175207	0.928229	0.756449	31.8612	31.528	31.3705	31.5905	31.0545	31.4767	31.64	31.2914	31.1406	31.6025	31.2352	31.2901
Cfl2	Cofilin-2	P45591	-0.10705	0.488733	0.928229	0.310928	32.4903	33.0373	32.8134	32.7959	32.7168	32.8292	32.7239	32.6935	32.4796	32.2119	32.8567	32.7523
Fkbp2	Peptidyl-prolyl cis-trans isomerase FKBP2	P45878	-0.0942023	0.535167	0.928229	0.271511	27.6371	27.7802	27.4095	27.4928	27.0205	27.4149	27.5853	27.6224	27.7731	27.7372	27.5573	27.4289
Acadm	Medium-chain specific acyl-CoA dehydrogenase, mitochondrial	P45952	0.0824021	0.574661	0.928229	0.240588	35.7951	35.1577	35.8051	35.5387	35.7168	35.3745	35.7275	35.6409	35.7693	35.8331	35.6645	35.7496
Rangap1	Ran GTPase-activating protein 1	P46061	-0.157469	0.263331	0.928229	0.579498	26.6396	26.9441	26.76	26.6137	26.6966	26.9326	26.7401	26.6554	26.7501	26.2351	26.4752	26.5154
Gpx3	Glutathione peroxidase 3	P46412	0.256114	0.386825	0.928229	0.412486	28.2589	29.0726	28.4095	29.4248	29.0512	29.5593	28.5635	29.027	28.2095	28.4221	28.812	28.4587
Cdkn1b	Cyclin-dependent kinase inhibitor 1B	P46414	1.08321	0.018997	0.928229	1.72132	23.4007	25.8702	25.7202	26.251	25.9542	26.1421	26.1365	26.3166	26.2657	26.2424	25.6281	25.7855
Vps4b	Vacuolar protein sorting-associated protein 4B	P46467	-0.185611	0.30974	0.928229	0.509002	26.4671	26.1747	25.8293	26.0897	26.3506	26.2861	26.0501	26.0172	25.8418	25.6374	25.7676	25.7026
Psmc2	26S protease regulatory subunit 7	P46471	-0.137764	0.17868	0.928229	0.747925	31.2222	31.3299	31.2835	31.2634	31.195	31.2563	31.1288	30.9837	31.1641	31.093	31.255	30.9274
Rab11b	Ras-related protein Rab-11B	P46638	-0.0897774	0.429141	0.928229	0.3674	30.9942	31.1717	31.2167	31.1575	31.1449	31.2483	31.0561	31.0135	30.8609	30.7766	31.0303	31.0519
Brcc3	Lys-63-specific deubiquitinase BRCC36	P46737	-0.269779	0.216564	0.928229	0.664414	27.1151	27.1452	27.3695	27.3277	27.2488	27.1572	27.2944	26.4149	26.795	26.4226	26.7959	27.0049
Nedd4	E3 ubiquitin-protein ligase NEDD4	P46935	0.0956176	0.365079	0.928229	0.437613	29.7015	29.7337	29.7302	29.8499	29.8281	29.992	29.7598	29.9805	29.8997	29.5686	29.6758	29.8027
Cryz	Quinone oxidoreductase	P47199	0.155231	0.419821	0.928229	0.376936	29.307	28.721	29.2244	29.0887	29.1699	29.1147	29.2069	29.6243	29.0654	29.7961	28.9787	29.1096
Aldh2	Aldehyde dehydrogenase, mitochondrial	P47738	0.308035	0.0297874	0.928229	1.52597	33.4966	33.1408	33.2964	33.3506	33.7833	33.5731	33.5451	33.5672	33.6537	33.9646	33.5597	33.5762
Capza1	F-actin-capping protein subunit alpha-1	P47753	0.126853	0.562581	0.928229	0.249815	26.0211	26.2436	26.1822	25.7926	26.2919	26.4446	25.9283	26.1596	26.3519	26.8644	25.9141	26.7352
Capza2	F-actin-capping protein subunit alpha-2	P47754	0.286578	0.211251	0.928229	0.675202	29.3365	29.6836	29.6008	29.3795	29.4293	29.6789	29.688	30.0818	30.3147	30.4072	29.5857	29.8767
Capzb	F-actin-capping protein subunit beta	P47757	0.168964	0.388155	0.928229	0.410995	29.4454	29.4883	29.7464	29.3431	29.4303	29.7817	29.4669	29.8132	29.9474	30.3507	29.5662	29.8619
Srprb	Signal recognition particle receptor subunit beta	P47758	-0.161142	0.202264	0.928229	0.694082	28.9611	28.7586	28.6946	28.5312	28.4921	28.6553	28.7782	28.5312	28.8438	28.9124	28.6091	28.4393
Mtx1	Metaxin-1	P47802	-0.0835318	0.63581	0.928229	0.196673	27.5097	27.2932	28.0683	27.7323	27.7367	27.269	27.7453	27.1906	27.5195	27.4875	27.4499	27.7312
Map2k4	Dual specificity mitogen-activated protein kinase kinase 4	P47809	0.213425	0.16966	0.928229	0.770421	28.9278	28.9115	28.5959	28.8041	29.0228	29.1466	28.7609	29.3005	29.1769	29.3227	28.8315	28.8605
Mapk14	Mitogen-activated protein kinase 14	P47811	0.133156	0.403356	0.928229	0.394312	27.967	27.5178	27.8689	27.9261	27.864	27.4801	27.9086	27.9253	28.137	28.2628	27.7338	28.0219
Gfpt1	Glutamine--fructose-6-phosphate aminotransferase [isomerizing] 1	P47856	0.243912	0.567724	0.928229	0.245863	24.0391	25.2758	23.1932	24.1151	24.7037	24.3067	24.4852	24.9986	25.3011	23.6511	23.6942	24.4635
Igfbp4	Insulin-like growth factor-binding protein 4	P47879	0.951718	0.00485057	0.928229	2.31421	23.4951	22.9753	22.2446	24.3181	24.2326	24.1611	23.8128	23.1485	23.4509	23.6998	23.8003	24.0865
Rpl6	60S ribosomal protein L6	P47911	-0.0979583	0.466665	0.928229	0.330995	31.6814	31.6986	31.4878	31.1731	31.2724	31.6278	31.7208	31.5793	31.5199	31.7221	31.6699	31.4367
Rpl29	60S ribosomal protein L29	P47915	-0.461319	0.256513	0.928229	0.590891	31.2299	30.2541	31.2471	30.656	30.9583	30.2523	30.6185	29.6699	31.0993	29.1775	30.598	31.0115
Crat	Carnitine O-acetyltransferase	P47934	0.18442	0.259207	0.928229	0.586354	33.838	33.1971	33.7148	33.5387	33.9033	33.5241	33.7047	33.751	33.8032	34.1742	33.7925	33.7175
Rpl5	60S ribosomal protein L5	P47962	-0.0574735	0.643668	0.928229	0.191338	31.5019	31.6662	31.3552	31.3213	31.4691	31.7022	31.5513	31.2988	31.6771	31.4473	31.2299	31.3556
Rpl13	60S ribosomal protein L13	P47963	-0.0894919	0.503793	0.928229	0.297748	31.465	31.2245	31.2731	31.0858	31.1321	31.0793	31.5014	31.2258	31.4851	30.9626	31.1946	31.4155
Eif1	Eukaryotic translation initiation factor 1	P48024	0.186752	0.19149	0.928229	0.717854	29.9854	30.0301	29.708	30.2881	30.1075	30.3574	30.1315	29.9285	29.7471	29.9505	30.2685	30.0721
Syk	Tyrosine-protein kinase SYK	P48025	-0.13665	0.385063	0.928229	0.414468	27.0301	27.3645	26.9564	26.979	27.4423	27.0565	26.8654	26.8107	26.8812	26.7175	27.2075	26.8631
Anxa5	Annexin A5	P48036	0.0847142	0.552474	0.928229	0.257688	32.9771	33.3038	32.8729	33.3145	33.2515	33.3124	33.0769	33.0907	33.187	32.718	33.0024	33.2702
Tbca	Tubulin-specific chaperone A	P48428	-0.0449846	0.743567	0.928229	0.12868	29.524	29.7322	29.228	29.109	29.4113	29.506	29.6752	29.4804	29.6118	29.3807	29.5627	29.3105
Ppp3cb	Serine/threonine-protein phosphatase 2B catalytic subunit beta isoform	P48453	0.0913602	0.644485	0.928229	0.190787	25.1478	25.9359	25.6157	25.4983	25.5996	26.1978	25.7326	25.5512	25.192	25.634	25.7111	25.8036
Lmna	Prelamin-A/C	P48678	0.13821	0.191161	0.928229	0.718601	33.017	33.1298	32.9822	33.3248	33.3518	33.2427	33.1767	33.0917	33.0932	32.9719	33.0989	33.2789
Hspa4l	Heat shock 70 kDa protein 4L	P48722	-0.170582	0.0828616	0.928229	1.08165	30.578	30.4271	30.5213	30.3522	30.3313	30.2599	30.4306	30.4186	30.2447	30.2799	30.5132	30.2138
Cbr1	Carbonyl reductase [NADPH] 1	P48758	0.095975	0.395574	0.928229	0.402773	31.724	31.4474	31.5555	31.5381	31.69	31.6613	31.6227	31.698	31.6234	31.994	31.707	31.51
Gstm5	Glutathione S-transferase Mu 5	P48774	0.0868904	0.549323	0.928229	0.260172	28.9844	29.0453	29.1111	29.3361	29.1925	29.5018	29.2433	28.9929	29.0004	29.2108	28.7514	28.9752
Tnni3	Troponin I, cardiac muscle	P48787	0.816195	0.157267	0.928229	0.803363	32.0631	31.7381	32.721	32.5247	32.287	32.2967	32.0476	32.7584	34.0553	34.9734	32.6378	33.3312
Slc25a4	ADP/ATP translocase 1	P48962	0.272965	0.175545	0.928229	0.755612	35.9089	35.47	36.0875	36.2352	36.1274	35.808	35.8101	36.0106	36.5586	35.9915	35.8166	36.4977
Mapkapk2	MAP kinase-activated protein kinase 2	P49138	-0.036028	0.736308	0.928229	0.13294	28.3789	28.3662	28.4586	28.3703	28.4553	28.3282	28.5502	28.2614	28.465	28.4795	28.295	28.0819
Epb42	Erythrocyte membrane protein band 4.2	P49222	-0.281333	0.563287	0.928229	0.24927	22.9824	25.3848	25.1609	24.9804	23.2285	24.3921	24.2396	24.3673	23.9199	23.6217	24.8562	24.4467
Hnrnpa1	Heterogeneous nuclear ribonucleoprotein A1	P49312	0.163248	0.289288	0.928229	0.538669	30.0234	30.2449	29.7246	29.7277	30.1145	30.1925	30.2135	30.2887	30.4149	30.2769	29.9773	30.2422
Ppm1a	Protein phosphatase 1A	P49443	0.049506	0.608714	0.928229	0.215586	29.1606	29.2181	29.1374	29.2362	29.1429	29.1293	29.3837	29.1033	29.3725	29.3429	29.1085	29.1746
Pcyt1a	Choline-phosphate cytidylyltransferase A	P49586	0.279634	0.0339102	0.928229	1.46967	27.7871	27.843	27.6144	27.9011	28.0107	27.998	27.7563	28.1756	28.1635	28.3015	28.0128	27.9307
Psma2	Proteasome subunit alpha type-2	P49722	-0.290779	0.0372439	0.928229	1.42894	30.4733	30.7525	30.4168	30.0861	30.235	30.3814	30.4251	30.414	30.1263	30.1337	30.476	30.0332
Tmod1	Tropomodulin-1	P49813	0.704273	0.554354	0.928229	0.256213	26.7992	26.7757	28.459	27.2717	24.2343	26.3684	26.9537	28.9511	29.9366	31.1536	28.2099	29.3608
Cav1	Caveolin-1	P49817	0.131303	0.482563	0.928229	0.316446	30.1985	30.6453	30.2464	30.4281	29.9418	30.734	30.5641	30.5093	30.5317	30.774	30.169	30.8002
Ctsh	Pro-cathepsin H	P49935	0.191056	0.538385	0.928229	0.268907	25.996	26.0694	25.8317	25.8481	25.8124	26.6796	26.2072	26.7039	25.8167	26.6502	26.5547	25.138
Srp9	Signal recognition particle 9 kDa protein	P49962	-0.0808656	0.519398	0.928229	0.284499	26.52	26.5825	26.5548	26.2737	26.1738	26.6724	26.7172	26.5869	26.4763	26.5498	26.4827	26.3112
Bckdha	2-oxoisovalerate dehydrogenase subunit alpha, mitochondrial	P50136	0.21781	0.205246	0.928229	0.687725	31.0825	30.6026	30.8115	30.8807	31.0664	30.7012	30.9964	31.1273	31.0628	31.612	30.9911	31.012
Hsd17b8	Estradiol 17-beta-dehydrogenase 8	P50171	0.140364	0.348903	0.928229	0.457295	31.2208	30.7891	31.0767	30.8852	31.1397	31.0964	31.0873	31.2333	31.2514	31.6382	31.1527	31.0387
Ahcy	Adenosylhomocysteinase	P50247	0.105222	0.344516	0.928229	0.462791	30.5801	30.4783	30.5848	30.8624	30.6795	30.8653	30.6877	30.5251	30.5496	30.723	30.4863	30.4976
Gdi1	Rab GDP dissociation inhibitor alpha	P50396	-0.055574	0.620531	0.928229	0.207237	29.7101	29.6946	29.6006	29.5269	29.8635	29.6989	29.5541	29.4234	29.5411	29.8394	29.5756	29.493
Shmt1	Serine hydroxymethyltransferase, cytosolic	P50431	-0.296054	0.13777	0.928229	0.860847	28.6933	28.5093	29.081	28.9041	28.6009	28.2262	28.3674	28.0515	28.4545	28.1712	28.7395	28.6708
Atp6v1e1	V-type proton ATPase subunit E 1	P50518	-0.193894	0.346242	0.928229	0.46062	28.1182	28.44	28.3148	28.554	28.3501	27.885	28.0389	28.3674	28.0402	27.4266	27.9555	28.256
S100a11	Protein S100-A11	P50543	-0.139539	0.605728	0.928229	0.217722	29.6833	30.8941	30.4124	30.7149	30.1475	30.2895	30.2296	29.8635	30.0421	29.5705	30.1846	30.6714
Acadvl	Very long-chain specific acyl-CoA dehydrogenase, mitochondrial	P50544	0.0555706	0.685986	0.928229	0.163685	35.7106	35.2541	35.662	35.4205	35.7696	35.422	35.5191	35.4444	35.6097	35.9317	35.6064	35.6567
Tnnt2	Troponin T, cardiac muscle	P50752	0.769533	0.229282	0.928229	0.639629	32.4925	32.1215	32.9567	32.8807	32.1462	32.6695	32.0979	33.4078	34.472	35.4091	32.7718	33.7828
Rab7a	Ras-related protein Rab-7a	P51150	0.100823	0.460183	0.928229	0.33707	30.2068	30.4994	30.041	30.1651	30.4946	30.4127	30.1789	30.4818	30.6671	30.2902	30.2537	30.2049
Uros	Uroporphyrinogen-III synthase	P51163	0.0673815	0.576384	0.928229	0.239288	25.9816	26.2195	26.3451	26.3849	26.178	26.3704	26.0945	26.3303	26.1319	26.4717	26.2484	26.0349
Ppox	Protoporphyrinogen oxidase	P51175	0.183118	0.442179	0.928229	0.354402	26.0716	26.2071	25.8663	25.9337	26.2419	26.0366	25.883	26.6161	26.7445	26.8	26.1217	25.7059
Rpl9	60S ribosomal protein L9	P51410	-0.100762	0.392056	0.928229	0.406652	29.8837	29.8159	30.0443	29.9621	29.8669	29.929	29.8504	30.0505	29.5793	29.6629	29.7221	29.7016
Plcb3	1-phosphatidylinositol 4,5-bisphosphate phosphodiesterase beta-3	P51432	-0.11303	0.565438	0.928229	0.247615	25.3575	25.0186	24.6065	24.6909	24.6305	25.1712	24.7621	24.9762	24.7136	25.383	25.0167	24.5865
Camp	Cathelin-related antimicrobial peptide	P51437	-0.36854	0.704576	0.928229	0.152072	23.2189	25.2354	26.2639	25.8358	25.4775	22.9085	24.568	24.7816	21.4084	24.0341	26.5342	25.2899
Cav3	Caveolin-3	P51637	0.263631	0.586593	0.928229	0.231663	26.4771	26.9072	27.069	27.7711	26.2657	26.153	27.3463	27.0542	28.3904	26.1818	26.5323	28.0377
Myl2	Myosin regulatory light chain 2, ventricular/cardiac muscle isoform	P51667	0.253541	0.0460386	0.928229	1.33688	36.5205	36.2031	36.5246	36.6632	36.6319	36.627	36.4008	36.5672	36.8122	36.879	36.6914	36.7537
Dynlt1	Dynein light chain Tctex-type 1	P51807	-0.289112	0.267063	0.928229	0.573386	25.93	26.3283	25.9714	25.4483	25.6296	26.2906	26.1756	26.1438	24.9155	25.741	25.9827	25.7598
Gss	Glutathione synthetase	P51855	-0.0565789	0.703418	0.928229	0.152787	28.5066	28.7456	28.2418	28.7	28.2224	28.7473	28.4236	28.4809	28.432	28.5313	28.1936	28.2416
Hdgf	Hepatoma-derived growth factor	P51859	0.0475692	0.644342	0.928229	0.190883	28.339	28.519	28.3303	28.5784	28.6548	28.4415	28.3906	28.4424	28.3229	28.3947	28.2566	28.5114
Slc25a5	ADP/ATP translocase 2	P51881	0.149209	0.644801	0.928229	0.190574	33.0621	32.6174	33.6767	33.8397	33.4048	32.9728	33.3147	32.9763	33.8286	32.4182	32.838	33.8184
Lum	Lumican	P51885	0.397732	0.0628674	0.928229	1.20157	29.8444	29.8084	29.699	30.1001	30.2175	30.637	29.9706	30.0038	29.5472	30.5995	30.3409	30.2182
Apod	Apolipoprotein D	P51910	-0.453491	0.0600341	0.928229	1.2216	25.1625	25.6369	25.3339	25.4564	24.6286	24.8813	25.2748	24.824	24.4086	24.7318	25.393	24.7199
Tst	Thiosulfate sulfurtransferase	P52196	0.113191	0.527647	0.928229	0.277657	29.5799	29.2055	29.248	29.6536	29.482	29.3048	29.3832	29.218	29.3915	30.0893	29.4355	29.1612
Jak1	Tyrosine-protein kinase JAK1	P52332	-0.0706655	0.659674	0.928229	0.18067	26.1657	25.9966	25.9658	25.455	25.7849	26.1379	25.988	26.2518	26.0383	26.2797	25.8718	25.9409
Pon1	Serum paraoxonase/arylesterase 1	P52430	-0.328602	0.105824	0.928229	0.975415	26.1222	25.6686	26.4056	25.5942	25.4504	25.4584	26.0207	25.506	25.7902	25.8801	26.2139	25.7181
Pkm	Pyruvate kinase PKM	P52480	-0.0368337	0.70377	0.928229	0.152569	35.5566	35.3205	35.7093	35.6132	35.4726	35.4619	35.4675	35.5291	35.5269	35.3946	35.5425	35.4196
Uck1	Uridine-cytidine kinase 1	P52623	0.347101	0.216028	0.928229	0.665489	25.4454	25.293	24.0503	24.9637	25.4886	25.7004	25.5362	25.3139	24.7863	25.2962	25.2203	25.184
Upp1	Uridine phosphorylase 1	P52624	-0.223367	0.569387	0.928229	0.244593	25.4325	25.8015	26.0556	26.0246	26.1895	25.9166	25.6633	25.1848	25.5114	23.9564	25.4027	26.0091
Hrsp12	Ribonuclease UK114	P52760	0.231775	0.240094	0.928229	0.619619	26.5169	26.0067	25.8557	25.8487	26.4939	26.3348	26.2033	26.5578	26.4118	26.8244	26.3739	26.1753
Gck	Glucokinase	P52792	-0.259132	0.539683	0.928229	0.267862	24.5816	24.482	24.6996	24.5368	24.4823	24.6599	24.6715	25.2277	22.6133	23.8722	24.7666	24.1274
Efnb1	Ephrin-B1	P52795	-0.161181	0.670164	0.928229	0.173819	24.9596	24.509	25.128	24.807	25.0758	24.5778	24.5735	25.1462	25.1044	24.9945	25.0011	23.0588
Cpt2	Carnitine O-palmitoyltransferase 2, mitochondrial	P52825	0.0601345	0.697396	0.928229	0.15652	34.6567	34.1307	34.4134	34.2418	34.6871	34.2344	34.5746	34.223	34.4743	34.8284	34.4413	34.4385
Rpl10a	60S ribosomal protein L10a	P53026	-0.122673	0.382515	0.928229	0.417352	31.5066	31.4507	31.393	30.9803	31.1486	31.413	31.5049	31.6861	31.4591	31.3349	31.2015	31.2185
Dbt	Lipoamide acyltransferase component of branched-chain alpha-keto acid dehydrogenase complex, mitochondrial	P53395	0.21751	0.228626	0.928229	0.640875	32.8234	32.1691	32.6013	32.416	32.6791	32.6305	32.6807	32.9085	32.7175	33.2886	32.729	32.689
Pitpna	Phosphatidylinositol transfer protein alpha isoform	P53810	-0.128631	0.342828	0.928229	0.464924	29.0921	29.335	29.0033	28.8247	29.0272	29.2496	28.9307	29.1489	29.0977	29.2477	28.8676	28.7389
Pitpnb	Phosphatidylinositol transfer protein beta isoform	P53811	-0.266077	0.104049	0.928229	0.982763	27.6097	27.5667	27.5475	27.4072	27.7073	27.5437	27.3283	27.0755	27.3791	27.0044	27.3651	26.9663
Slc16a1	Monocarboxylate transporter 1	P53986	0.245043	0.15125	0.928229	0.820303	28.3701	27.9741	28.3352	28.2439	28.2311	28.7083	28.6692	28.7965	28.2587	28.5851	28.1647	28.586
Rab2a	Ras-related protein Rab-2A	P53994	-0.184584	0.268647	0.928229	0.570818	28.622	28.7451	29.025	28.9037	28.9652	28.7603	28.7018	28.3463	28.6334	28.2557	28.4295	28.519
Cnbp	Cellular nucleic acid-binding protein	P53996	0.141932	0.262034	0.928229	0.581642	30.1062	29.8377	30.1271	30.2036	30.2797	29.7753	30.1788	30.3088	30.3036	30.164	30.2003	30.0762
Dnajc2	DnaJ homolog subfamily C member 2	P54103	0.270147	0.28813	0.928229	0.540412	24.3419	25.099	24.4033	24.4474	25.2328	25.1677	24.9592	24.6248	25.0917	24.9053	25.3179	24.2173
Stom	Erythrocyte band 7 integral membrane protein	P54116	0.182	0.467161	0.928229	0.330533	29.0781	28.9176	29.5032	29.8385	29.3647	29.1342	29.2548	28.6365	29.7739	28.9294	29.5124	29.6904
Stmn1	Stathmin	P54227	-0.0981333	0.343579	0.928229	0.463973	26.3974	26.212	26.1613	26.1924	26.1657	26.2723	26.0453	26.1808	26.0345	25.9822	26.2202	26.3351
Rad23a	UV excision repair protein RAD23 homolog A	P54726	-0.149849	0.300664	0.928229	0.521918	28.3882	28.1577	28.1957	27.9947	28.1395	27.7203	28.0534	27.8927	28.1239	28.4205	28.3172	28.2139
Nub1	NEDD8 ultimate buster 1	P54729	0.166955	0.148298	0.928229	0.828864	27.8525	28.116	27.7265	28.1106	28.0122	28.0662	27.8219	27.9932	28.1442	28.2409	28.0737	28.1248
Faf1	FAS-associated factor 1	P54731	0.060237	0.607418	0.928229	0.216512	27.1128	26.9117	26.9187	26.6929	27.1046	27.0423	27.0216	27.2376	27.0329	27.1772	26.9397	27.1229
Psmc4	26S protease regulatory subunit 6B	P54775	-0.129222	0.310084	0.928229	0.508521	31.5411	31.927	31.4706	31.5444	31.3537	31.711	31.7045	31.5206	31.4511	31.3537	31.6175	31.3964
Tango2	Transport and Golgi organization 2 homolog	P54797	0.0838573	0.561214	0.928229	0.250872	30.0594	29.7415	30.3131	30.2964	30.2816	30.1658	30.1707	30.0566	29.7676	30.2389	30.1897	29.9297
Adsl	Adenylosuccinate lyase	P54822	-0.1139	0.370157	0.928229	0.431614	31.0108	30.67	30.78	30.5146	30.9749	30.7092	30.691	30.8457	30.7078	30.8601	30.494	30.56
Slc12a2	Solute carrier family 12 member 2	P55012	0.206314	0.273149	0.928229	0.5636	24.533	24.9242	24.5565	25.2981	24.5011	25.0326	24.9611	24.6121	25.1286	24.9015	24.4726	24.9902
Pltp	Phospholipid transfer protein	P55065	0.282763	0.580795	0.928229	0.235977	23.5678	24.3861	23.8139	23.6548	24.4823	24.4225	24.3224	25.1878	22.0856	24.6995	24.3553	24.6382
Abcd3	ATP-binding cassette sub-family D member 3	P55096	0.0993173	0.510828	0.928229	0.291725	27.0396	26.9303	27.0459	27.0432	26.8598	27.287	27.0422	27.2337	27.1932	27.5586	26.8816	26.8421
Adk	Adenosine kinase	P55264	-0.0848669	0.390694	0.928229	0.408163	31.8235	31.9081	31.9796	31.9011	31.8701	31.9557	31.9151	31.8192	31.6045	31.8526	31.7649	31.6866
Cdh5	Cadherin-5	P55284	0.284872	0.173306	0.928229	0.761187	25.8544	26.0729	25.9452	25.7131	26.2182	26.4802	26.0473	26.7061	25.8384	26.5617	26.4608	26.1553
Dsc2	Desmocollin-2	P55292	-0.2503	0.577541	0.928229	0.238417	25.7614	25.2613	25.7282	25.4249	25.7014	25.8559	25.9732	25.3999	24.7513	25.9395	25.47	23.4837
Lrpap1	Alpha-2-macroglobulin receptor-associated protein	P55302	-0.164993	0.260859	0.928229	0.583594	29.9222	30.2557	29.8401	29.8325	29.6473	30.2255	30.071	29.7959	29.8963	29.6366	29.7326	29.7314
Entpd1	Ectonucleoside triphosphate diphosphohydrolase 1	P55772	0.208108	0.428764	0.928229	0.367782	26.6454	27.028	26.5624	27.1053	27.2646	27.409	26.4361	27.5051	26.2562	26.6626	26.8092	27.1323
Golga3	Golgin subfamily A member 3	P55937	-0.0906174	0.531342	0.928229	0.274626	28.9203	29.3727	28.775	28.8156	28.7853	29.2635	28.9972	29.0336	28.7339	28.899	29.023	28.8377
Atp5j2	ATP synthase subunit f, mitochondrial	P56135	0.196588	0.454763	0.928229	0.342215	33.2653	32.517	33.4698	33.5733	33.4722	32.9957	33.3432	32.6361	33.5211	33.2793	32.8742	33.8305
Arpp19	cAMP-regulated phosphoprotein 19	P56212	0.121265	0.541109	0.928229	0.266716	26.6192	26.1502	26.4601	26.2007	26.2312	26.4833	26.416	26.8834	26.565	27.0178	26.1773	26.805
Gfer	FAD-linked sulfhydryl oxidase ALR	P56213	0.215842	0.116682	0.928229	0.932996	28.2904	28.0129	28.5259	28.267	28.6034	28.2261	28.5991	28.5754	28.6511	28.4362	28.5498	28.522
Acyp2	Acylphosphatase-2	P56375	0.111339	0.314208	0.928229	0.502783	30.9464	30.9116	31.0243	31.19	31.1819	31.0283	30.9674	30.8375	31.0139	31.1171	31.3242	30.9886
Acyp1	Acylphosphatase-1	P56376	0.170066	0.183264	0.928229	0.736922	28.6307	28.9006	28.8865	29.0458	29.0233	28.8071	29.125	29.0371	28.6301	28.9037	29.093	29.1191
Nudt2	Bis(5-nucleosyl)-tetraphosphatase [asymmetrical]	P56380	0.049485	0.623329	0.928229	0.205283	29.0744	28.9537	29.3671	29.1981	29.2498	29.1032	29.1494	29.0953	29.184	29.3282	29.1633	29.1596
Atp5e	ATP synthase subunit epsilon, mitochondrial	P56382	0.204637	0.397929	0.928229	0.400194	34.0997	33.0657	33.7074	33.8721	33.8843	33.5318	33.6859	33.4625	34.2232	33.9042	33.5084	34.3877
Dynlt3	Dynein light chain Tctex-type 3	P56387	-0.147203	0.531968	0.928229	0.274114	26.2017	26.6517	25.91	25.8266	26.0663	26.5456	26.1402	26.6991	26.1326	26.1636	25.8728	25.5188
Cox7a1	Cytochrome c oxidase subunit 7A1, mitochondrial	P56392	-0.201226	0.605125	0.928229	0.218155	30.8615	30.6964	31.1724	31.2786	30.2003	29.8177	30.8102	30.4674	31.5949	30.3502	30.14	31.7206
Cox7b	Cytochrome c oxidase subunit 7B, mitochondrial	P56393	-1.69602	0.279124	0.928229	0.554202	28.2652	28.1842	28.6676	28.9026	28.4996	23.4084	27.9515	23.6262	28.837	22.227	27.3901	29.2444
Cox17	Cytochrome c oxidase copper chaperone	P56394	-0.218372	0.245133	0.928229	0.610598	31.4793	31.267	30.8984	30.5629	30.9025	30.7977	31.3856	31.0104	31.261	31.2272	30.7547	31.0666
Cyb5a	Cytochrome b5	P56395	0.262406	0.149494	0.928229	0.825377	30.1925	29.6213	30.217	30.4214	30.428	30.2927	30.0017	30.3978	29.9337	29.9811	30.4612	30.5363
Usp5	Ubiquitin carboxyl-terminal hydrolase 5	P56399	-0.0868553	0.386989	0.928229	0.412301	31.2816	31.4286	31.1829	31.1944	31.1575	31.2479	31.1247	31.3539	31.2969	31.3244	31.19	31.0081
Atp5b	ATP synthase subunit beta, mitochondrial	P56480	0.126334	0.401573	0.928229	0.396235	37.0637	36.5785	37.0489	37.1181	37.1051	36.8308	37.0489	36.6075	37.1565	37.0473	37.0471	37.2491
Ucp3	Mitochondrial uncoupling protein 3	P56501	0.207134	0.518679	0.928229	0.285101	27.2645	26.0083	26.8806	26.2908	27.0835	26.6196	27.1196	26.74	27.4142	27.7613	26.5319	26.7633
Cd38	ADP-ribosyl cyclase/cyclic ADP-ribose hydrolase 1	P56528	0.40875	0.134191	0.928229	0.872275	25.0019	25.1655	24.7109	25.9789	25.1009	25.6702	25.2657	25.0723	25.7767	24.5719	25.211	25.6657
Ctbp2	C-terminal-binding protein 2	P56546	0.709684	0.00350082	0.928229	2.45583	23.3167	24.053	23.9461	24.0398	24.3485	24.6778	24.3435	24.3507	24.2435	24.8577	24.7512	24.7217
S100a1	Protein S100-A1	P56565	-0.500434	0.340735	0.928229	0.467584	32.0776	31.8714	32.2285	32.0467	32.4062	30.332	32.0494	30.7975	32.0826	30.0526	31.72	32.5417
Wfs1	Wolframin	P56695	-0.128409	0.581844	0.928229	0.235194	27.5399	27.0593	27.6801	27.204	27.1594	26.9485	27.616	26.7375	27.7791	27.7986	27.1383	27.3009
Pdcd5	Programmed cell death protein 5	P56812	0.162993	0.335954	0.928229	0.473721	29.8358	29.4637	29.3026	29.3752	29.7994	29.4529	29.8815	30.0168	29.4309	29.7181	29.9477	29.651
Sssca1	Sjoegren syndrome/scleroderma autoantigen 1 homolog	P56873	-0.267663	0.103217	0.928229	0.986249	26.5523	26.1182	26.4021	26.1487	26.2055	26.0562	26.2875	26.1823	25.9747	25.5617	26.3081	26.0842
Fus	RNA-binding protein FUS	P56959	0.174195	0.455379	0.928229	0.341627	27.769	28.1833	27.6353	27.5833	28.1741	28.6071	27.8104	28.0838	27.7869	28.6024	27.9939	27.6887
Exosc10	Exosome component 10	P56960	-0.457183	0.599377	0.928229	0.2223	26.1473	25.3954	25.7721	24.5633	27.0236	25.6082	22.3667	25.5959	24.751	24.3995	27.6794	25.8421
Usp25	Ubiquitin carboxyl-terminal hydrolase 25	P57080	0.228246	0.545462	0.928229	0.263236	24.3764	24.2261	22.8313	24.0777	24.008	23.9149	23.8873	24.2769	24.0674	23.6452	23.2933	25.1852
Ncstn	Nicastrin	P57716	-0.228697	0.165144	0.928229	0.782136	24.8237	24.8853	24.7639	24.2952	24.275	24.6492	24.9198	24.9118	24.451	24.8727	24.4861	24.4995
Atp6v1d	V-type proton ATPase subunit D	P57746	-0.223036	0.205354	0.928229	0.687496	26.2983	26.5592	26.1711	26.1839	26.3923	26.221	26.4181	25.9502	26.274	25.8631	25.6139	26.162
Erp29	Endoplasmic reticulum resident protein 29	P57759	-0.111727	0.316755	0.928229	0.499277	28.7308	28.8178	28.8752	28.5967	28.7721	28.9866	28.6891	28.794	28.6908	28.4647	28.6576	28.6139
Eef1d	Elongation factor 1-delta	P57776	-0.104209	0.334394	0.928229	0.475741	32.2369	32.0621	32.0539	31.8461	31.7834	32.1053	32.0313	32.0886	32.1323	31.9998	32.1809	31.953
Actn4	Alpha-actinin-4	P57780	0.223029	0.0466556	0.928229	1.3311	31.3349	31.1767	31.1719	31.4423	31.4665	31.5555	31.3541	31.4037	31.514	31.6976	31.2735	31.3507
Snrpa1	U2 small nuclear ribonucleoprotein A	P57784	-0.234601	0.481839	0.928229	0.317098	26.2167	26.3338	25.6478	25.1739	25.3863	26.4262	26.2621	26.0656	25.6466	26.529	26.0004	24.9934
Tm9sf2	Transmembrane 9 superfamily member 2	P58021	0.20771	0.410479	0.928229	0.386709	26.072	25.953	25.3199	25.967	26.4731	26.4148	25.8206	25.9097	26.2235	25.3598	25.5186	26.2172
Idi1	Isopentenyl-diphosphate Delta-isomerase 1	P58044	0.392513	0.057517	0.928229	1.2402	24.0514	24.0923	23.8113	23.7128	24.5691	24.632	24.2582	24.7386	24.5103	24.5376	24.2682	24.1709
Mrps21	28S ribosomal protein S21, mitochondrial	P58059	0.0753654	0.605604	0.928229	0.217811	27.4908	27.2144	27.7776	27.6447	27.5241	27.344	27.4477	27.6411	27.5354	27.8939	27.7464	27.3494
Mrps6	28S ribosomal protein S6, mitochondrial	P58064	-0.104318	0.65288	0.928229	0.185167	27.835	27.9177	27.6853	27.2611	26.9926	27.9121	27.9954	28.2519	27.7966	27.9643	27.7006	27.5005
Acot8	Acyl-coenzyme A thioesterase 8	P58137	0.131527	0.515347	0.928229	0.2879	25.2337	24.8306	25.1302	25.0345	25.1098	25.1839	24.8878	25.54	25.8967	25.0888	25.1214	24.9045
Eef2	Elongation factor 2	P58252	0.0324705	0.700494	0.928229	0.154595	34.3316	34.3026	34.2628	34.2446	34.3937	34.4421	34.3203	34.3967	34.3687	34.2325	34.3603	34.2246
Opa1	Dynamin-like 120 kDa protein, mitochondrial	P58281	0.0841831	0.403685	0.928229	0.393957	33.5647	33.2882	33.5129	33.5321	33.5883	33.5125	33.4467	33.4989	33.4817	33.7213	33.6678	33.4055
Strn4	Striatin-4	P58404	-0.0528287	0.739915	0.928229	0.130818	27.1015	27.1799	26.4491	26.8598	26.9878	27.008	26.8441	26.6305	26.7007	26.932	26.666	27.0871
Tpm1	Tropomyosin alpha-1 chain	P58771	0.88249	0.117518	0.928229	0.929897	34.5314	33.6705	34.5346	34.7154	34.2275	34.4275	34.1464	34.9634	36.12	36.9471	35.0636	35.5407
Tnks1bp1	182 kDa tankyrase-1-binding protein	P58871	-0.13834	0.257441	0.928229	0.589323	28.8047	29.0185	28.4836	28.6204	28.5141	28.809	28.7032	28.5957	28.7032	28.6876	28.5937	28.4483
Vps33b	Vacuolar protein sorting-associated protein 33B	P59016	-0.104773	0.681804	0.928229	0.16634	24.6535	25.4405	25.1722	24.9751	24.8819	25.9272	24.6694	25.0592	24.6654	25.167	24.6678	24.8428
Bcl2l13	Bcl-2-like protein 13	P59017	0.194298	0.196532	0.928229	0.706567	30.6898	30.4234	30.9519	31.0445	30.9523	30.8529	30.7069	30.9916	30.4636	31.0066	31.0152	30.9104
Eif5	Eukaryotic translation initiation factor 5	P59325	-0.14139	0.234573	0.928229	0.629722	28.908	29.124	28.8686	28.9048	28.9218	28.7769	28.6909	29.0753	28.7794	28.795	28.9239	28.5614
Rin3	Ras and Rab interactor 3	P59729	1.17334	0.21927	0.928229	0.659021	25.2853	25.4225	21.3725	25.8101	24.6617	24.4795	22.5046	25.2517	26.1588	25.4934	26.64	25.8012
Mkl2	MKL/myocardin-like protein 2	P59759	0.0753142	0.729783	0.928229	0.136806	23.6426	23.4646	22.8148	23.0345	23.4604	23.4629	23.0882	23.3162	23.9094	23.6212	23.5538	22.9973
Ruvbl1	RuvB-like 1	P60122	-0.0653736	0.580893	0.928229	0.235904	27.4565	27.6827	27.5978	27.3076	27.5665	27.8023	27.3336	27.5844	27.3623	27.4661	27.5881	27.6118
Eif3e	Eukaryotic translation initiation factor 3 subunit E	P60229	-0.0736128	0.614281	0.928229	0.211633	28.0528	28.0693	27.8162	27.8176	28.0595	28.2717	27.8479	28.0385	27.9374	27.9195	27.7799	27.4803
Gabarapl2	Gamma-aminobutyric acid receptor-associated protein-like 2	P60521	-0.588885	0.340973	0.928229	0.46728	26.454	26.0777	26.483	26.0141	26.0553	25.8519	26.6196	25.3462	26.1591	23.0091	26.4094	26.2793
Romo1	Reactive oxygen species modulator 1	P60603	0.176978	0.455575	0.928229	0.34144	28.8387	28.3114	28.8379	29.1368	29.2016	28.4958	28.7619	28.2615	29.0823	28.4329	28.8642	29.3199
Cdc42	Cell division control protein 42 homolog	P60766	0.225126	0.0607224	0.928229	1.21665	30.7725	30.8885	30.6859	31.0004	31.0705	31.0872	30.74	30.959	31.2619	31.1022	30.9045	30.9411
Cirbp	Cold-inducible RNA-binding protein	P60824	0.508194	0.0568584	0.928229	1.24521	24.0652	24.4105	24.4421	24.1503	25.2418	25.0254	24.5857	25.1383	24.7467	25.2868	24.2439	24.9083
Ensa	Alpha-endosulfine	P60840	0.170491	0.535472	0.928229	0.271263	28.4413	28.4769	28.2085	28.4246	28.7095	29.0221	28.4415	29.2968	28.0218	28.8229	28.3855	27.7897
Rps20	40S ribosomal protein S20	P60867	-0.0912221	0.602495	0.928229	0.220046	30.7141	30.9011	30.8312	30.5286	30.6402	31.2631	30.9694	30.2653	30.8125	30.54	30.7691	30.73
Pln	Cardiac phospholamban	P61014	1.87216	0.227242	0.928229	0.643511	27.9744	27.5147	21.6128	29.0926	29.0336	27.1293	22.5598	27.3796	28.1339	27.0867	28.2968	29.4426
Chp1	Calcineurin B homologous protein 1	P61022	0.138664	0.490162	0.928229	0.30966	27.3329	27.1686	26.8359	26.905	26.9098	27.6383	27.2103	27.5306	27.5951	27.3979	27.2445	26.8289
Rab10	Ras-related protein Rab-10	P61027	0.0621804	0.604851	0.928229	0.218352	29.9836	29.9506	30.3505	30.0887	30.2586	30.3403	30.1444	30.1546	30.3563	30.0384	30.0569	29.9756
Ube2k	Ubiquitin-conjugating enzyme E2 K	P61087	-0.083153	0.637911	0.928229	0.19524	27.9854	27.7696	28.3302	27.8525	28.1196	27.5574	28.1406	28.0201	27.9219	27.7238	28.4032	27.7681
Ube2n	Ubiquitin-conjugating enzyme E2 N	P61089	-0.054091	0.559351	0.928229	0.252316	30.9709	31.0505	31.1632	30.9717	31.1054	31.0038	31.1369	31.0712	30.8971	30.8449	30.9946	31.0413
Fgf1	Fibroblast growth factor 1	P61148	0.0744186	0.657472	0.928229	0.182122	29.1962	29.0119	29.0485	28.6791	29.5095	28.8307	29.1799	29.169	29.1147	29.3459	29.4548	29.1561
Arl1	ADP-ribosylation factor-like protein 1	P61211	-0.850935	0.443279	0.928229	0.353323	25.9717	26.1353	26.7418	28.3643	27.2666	26.4071	25.7284	26.4896	22.8634	23.5558	25.4352	22.7774
Abce1	ATP-binding cassette sub-family E member 1	P61222	-0.0569015	0.668533	0.928229	0.174877	29.6645	29.6389	29.4725	29.2937	29.6222	29.8047	29.5596	29.6256	29.2046	29.6921	29.6188	29.3944
Magoh	Protein mago nashi homolog	P61327	-0.179331	0.438767	0.928229	0.357766	25.3845	25.006	25.5206	25.4006	25.1766	24.978	24.6283	25.939	24.9847	25.1455	24.8935	24.9728
Rpl27	60S ribosomal protein L27	P61358	-0.248378	0.0566078	0.928229	1.24712	31.3656	31.124	31.1684	30.8044	30.953	30.8871	31.3007	30.9471	31.1481	30.7692	30.9775	30.9516
Arf4	ADP-ribosylation factor 4	P61750	0.435076	0.525145	0.928229	0.279721	22.5354	25.725	25.2061	25.2815	23.2455	25.7371	25.651	23.8125	25.4727	24.5075	25.4646	25.1428
Abat	4-aminobutyrate aminotransferase, mitochondrial	P61922	0.315462	0.113962	0.928229	0.94324	29.1881	29.3699	29.3684	29.994	29.8044	29.8743	29.7913	29.7412	29.4227	28.9529	29.4783	29.5596
Copz1	Coatomer subunit zeta-1	P61924	-0.179307	0.492464	0.928229	0.307626	26.4828	26.4525	26.4143	26.1743	26.2027	26.1766	25.878	26.8099	26.4955	27.0837	25.914	25.7002
Gng11	Guanine nucleotide-binding protein G(I)/G(S)/G(O) subunit gamma-11	P61953	0.350748	0.163828	0.928229	0.785611	26.6432	26.9943	26.6776	27.2664	27.6522	27.7023	26.8577	26.7398	26.7509	27.3525	27.1918	26.5885
Sumo2	Small ubiquitin-related modifier 2	P61957	0.201223	0.405913	0.928229	0.391567	29.4981	29.3066	29.4949	29.1492	30.405	29.3624	29.6019	29.7221	29.5402	29.1586	29.6932	30.0772
Wdr5	WD repeat-containing protein 5	P61965	0.0845852	0.52354	0.928229	0.28105	24.8603	24.7952	25.1584	25.0827	25.037	24.839	24.9202	24.8484	25.1688	25.3908	24.9094	25.0068
Ywhag	14-3-3 protein gamma	P61982	-0.0456162	0.640212	0.928229	0.193676	33.9773	33.9152	34.1133	33.9776	33.8543	33.863	34.0556	33.9424	33.8452	34.1571	34.0374	33.8742
Rras2	Ras-related protein R-Ras2	P62071	-0.0745151	0.602978	0.928229	0.219699	29.0694	29.4193	29.0056	29.4338	29.0479	29.3206	29.1972	29.0092	29.0557	28.8049	28.9397	29.0033
Timm8b	Mitochondrial import inner membrane translocase subunit Tim8 B	P62077	0.214374	0.280131	0.928229	0.552639	29.8021	29.4777	30.2253	30.023	30.1635	29.7083	29.6537	30.4043	30.3788	29.8803	30.0227	30.21
Rps7	40S ribosomal protein S7	P62082	-0.148764	0.326929	0.928229	0.485547	31.455	31.5871	31.2144	31.0109	31.6707	31.259	31.3928	31.1763	31.2352	31.0912	31.5131	31.0814
Ppp1ca	Serine/threonine-protein phosphatase PP1-alpha catalytic subunit	P62137	0.0753836	0.569728	0.928229	0.244332	30.7785	30.7488	30.4725	30.7601	30.8584	30.8472	30.8736	30.6214	30.9854	30.785	30.5271	30.4194
Ppp1cb	Serine/threonine-protein phosphatase PP1-beta catalytic subunit	P62141	0.0883396	0.675981	0.928229	0.170065	28.6117	28.6964	28.5622	28.5265	29.4139	28.7181	28.2602	28.7313	28.5441	28.6574	29.1362	28.418
Psmc1	26S protease regulatory subunit 4	P62192	-0.198811	0.104099	0.928229	0.982552	30.879	31.2352	30.976	30.8224	30.7659	31.095	30.9463	30.8538	30.7068	30.6258	30.8893	30.776
Psmc5	26S protease regulatory subunit 8	P62196	-0.224809	0.0762612	0.928229	1.1177	31.1181	31.4165	31.0554	31.0578	30.917	31.0654	31.2353	30.902	31.0254	30.833	30.9567	30.754
Rps8	40S ribosomal protein S8	P62242	-0.168424	0.146135	0.928229	0.835245	32.1039	31.9204	32.0112	31.6847	32.0346	31.7973	32.0844	31.791	31.872	31.6388	31.9017	31.7864
Rps15a	40S ribosomal protein S15a	P62245	-0.250855	0.166105	0.928229	0.779617	30.1733	30.0385	30.1925	29.7936	30.2208	29.7845	29.7792	30.4592	29.9714	29.6361	29.6097	29.7007
Ube2g1	Ubiquitin-conjugating enzyme E2 G1	P62254	-0.271765	0.0608135	0.928229	1.216	26.8684	26.8945	26.6424	26.6249	26.4762	26.5477	26.5667	26.4233	26.7447	26.1405	26.8033	26.4426
Ube2h	Ubiquitin-conjugating enzyme E2 H	P62257	0.583431	0.129315	0.928229	0.88835	21.7289	23.0937	23.6117	23.031	23.5828	23.6636	22.7861	23.9799	23.6606	23.7937	22.8481	23.2079
Ywhae	14-3-3 protein epsilon	P62259	0.164691	0.14392	0.928229	0.84188	33.0667	33.0708	32.9462	33.105	33.1684	33.3506	33.2203	33.2242	33.0969	33.3901	33.2595	32.9182
Rps14	40S ribosomal protein S14	P62264	-0.172405	0.208848	0.928229	0.680169	30.4546	30.6073	30.363	30.1221	30.1898	30.3884	30.1819	30.4362	30.5861	30.3259	30.5001	29.9927
Rps23	40S ribosomal protein S23	P62267	-0.0719056	0.736346	0.928229	0.132918	30.8014	31.3189	30.4474	30.2189	30.9529	30.8134	30.921	31.1002	30.901	30.4639	31.0561	30.6284
Rps29	40S ribosomal protein S29	P62274	-0.164795	0.425141	0.928229	0.371467	28.2807	27.7389	28.0479	27.6647	28.4572	27.7806	27.9971	27.9071	28.0093	27.3301	27.988	27.585
Rps11	40S ribosomal protein S11	P62281	-0.0845219	0.528894	0.928229	0.276631	30.9841	30.8777	30.4571	30.3623	30.6922	30.5708	30.8585	30.7815	30.7576	30.8012	30.7319	30.6399
Snrpg	Small nuclear ribonucleoprotein G	P62309	-0.817218	0.501728	0.928229	0.299531	26.8276	27.2439	26.527	26.9411	27.166	27.3291	27.4283	21.9558	22.538	27.3971	26.5068	27.1785
Lsm3	U6 snRNA-associated Sm-like protein LSm3	P62311	0.48171	0.235067	0.928229	0.628809	26.7821	25.3962	26.0427	27.181	26.936	27.1095	26.1849	25.8822	25.6669	25.9917	27.1262	26.9198
Lsm6	U6 snRNA-associated Sm-like protein LSm6	P62313	0.14303	0.389342	0.928229	0.409669	26.9496	26.8749	27.2113	27.3782	27.2807	27.3451	27.2784	27.1665	26.5747	26.9467	27.2732	27.1511
Snrpd1	Small nuclear ribonucleoprotein Sm D1	P62315	-0.120118	0.463266	0.928229	0.33417	28.7653	28.9841	28.7501	28.6984	28.9346	28.8843	28.6914	28.1517	28.4797	28.9123	28.8963	28.7689
Snrpd2	Small nuclear ribonucleoprotein Sm D2	P62317	0.0754823	0.701114	0.928229	0.154212	28.5473	28.8329	28.1354	28.4722	28.6818	28.9566	28.4765	28.4312	28.1638	29.0668	28.5688	28.4085
Snrpd3	Small nuclear ribonucleoprotein Sm D3	P62320	0.212297	0.235246	0.928229	0.628477	27.7445	28.1549	27.7577	27.8707	28.1882	28.3125	27.7874	28.0511	27.9229	28.5906	28.2732	27.8852
Lsm5	U6 snRNA-associated Sm-like protein LSm5	P62322	0.66651	0.0846076	0.928229	1.07259	23.9026	25.8808	25.1575	24.8912	25.8835	25.8036	25.4113	25.8227	25.3147	26.1621	25.4562	26.0761
Arf6	ADP-ribosylation factor 6	P62331	0.0650616	0.716273	0.928229	0.144921	24.8643	25.29	24.3677	25.1632	25.1893	24.7199	24.9219	24.7792	25.0646	24.765	24.7218	24.8269
Psmc6	26S protease regulatory subunit 10B	P62334	-0.206664	0.103426	0.928229	0.98537	30.8346	31.2523	31.0585	30.8153	31.0345	30.8591	30.9161	30.9042	30.8735	30.5119	30.8044	30.8575
Tsc22d1	TSC22 domain family protein 1	P62500	-0.361517	0.215799	0.928229	0.665951	26.9357	28.3003	26.7836	27.3444	26.8317	27.0273	27.119	26.8923	27.2186	27.05	26.4029	26.919
Dynlrb1	Dynein light chain roadblock-type 1	P62627	-0.137793	0.417879	0.928229	0.37895	29.3655	28.9226	29.1587	28.5623	29.3425	29.0496	29.0172	28.928	29.0829	28.9391	29.3806	28.798
Eef1a2	Elongation factor 1-alpha 2	P62631	0.0424981	0.709548	0.928229	0.149018	34.7964	34.2852	34.6563	34.6858	34.7293	34.5164	34.6528	34.724	34.6955	34.5111	34.549	34.5324
Ypel5	Protein yippee-like 5	P62700	-0.207634	0.371179	0.928229	0.430416	24.2615	24.3104	24.2698	24.308	24.448	24.7471	24.1538	23.6262	23.6292	23.8613	23.7075	24.1751
Rps4x	40S ribosomal protein S4, X isoform	P62702	-0.174523	0.114263	0.928229	0.942094	31.8094	31.8095	31.8581	31.6305	31.7079	31.7203	31.6352	31.6982	31.7897	31.3258	31.7706	31.5819
Rpl18a	60S ribosomal protein L18a	P62717	-0.267577	0.0719018	0.928229	1.14326	30.8105	30.3761	30.6584	30.2446	30.4153	30.1974	30.3417	30.1121	30.4972	30.2649	30.7396	30.3139
Acta2	Actin, aortic smooth muscle	P62737	0.248729	0.50058	0.928229	0.300527	27.8784	26.6418	27.2169	28.2441	26.6339	28.0514	27.4335	27.1805	27.7204	27.1083	28.1372	26.9403
Rhob	Rho-related GTP-binding protein RhoB	P62746	0.183737	0.264301	0.928229	0.577902	25.8328	25.6137	25.7587	25.9049	26.0254	25.6107	25.9565	26.3804	26.0914	25.9373	25.5128	25.8499
Hpcal1	Hippocalcin-like protein 1	P62748	0.256578	0.25735	0.928229	0.589475	26.7138	26.7619	26.1045	26.7119	26.4006	27.2241	26.9229	27.2141	26.6656	27.0431	26.3818	26.486
Rpl23a	60S ribosomal protein L23a	P62751	0.0653037	0.567446	0.928229	0.246075	31.3855	31.2853	31.0532	31.0818	31.3926	31.4776	31.2296	31.3423	31.2854	31.4069	31.4154	31.1282
Rps6	40S ribosomal protein S6	P62754	-0.17038	0.299715	0.928229	0.523291	31.0557	30.9269	31.248	30.6941	31.1208	30.6106	31.0473	30.8585	31.2385	30.5238	30.974	31.0906
Mtpn	Myotrophin	P62774	-0.273658	0.117549	0.928229	0.929782	29.8678	30.3118	29.6936	29.3751	29.7659	29.9017	30.067	29.4358	29.5493	29.6359	29.7857	29.6401
Atp6v1b2	V-type proton ATPase subunit B, brain isoform	P62814	0.0832144	0.470616	0.928229	0.327333	28.8428	29.0244	28.7324	29.1077	28.7864	29.0599	28.8462	28.9125	28.9582	28.7684	29.1891	28.9193
Rab1A	Ras-related protein Rab-1A	P62821	0.0569341	0.639148	0.928229	0.194399	30.6505	30.5844	30.6871	30.8451	30.9096	30.9411	30.6968	30.5957	30.7359	30.6041	30.4463	30.504
Ran	GTP-binding nuclear protein Ran	P62827	-0.117792	0.285042	0.928229	0.545091	31.264	31.1017	30.9671	30.9513	31.0254	31.2339	30.9995	30.7591	30.9531	30.9283	31.0718	31.0157
Rap1a	Ras-related protein Rap-1A	P62835	0.223619	0.174761	0.928229	0.757555	27.0311	27.0387	26.9826	27.4583	27.052	27.1583	27.3291	26.7657	27.4342	27.3719	27.0328	27.5676
Rps15	40S ribosomal protein S15	P62843	-0.206362	0.0624618	0.928229	1.20439	29.7317	29.8115	29.8732	29.5888	29.5367	29.6832	29.5484	29.3727	29.5766	29.5269	29.7746	29.7841
Rps25	40S ribosomal protein S25	P62852	-0.139763	0.410117	0.928229	0.387092	31.0283	31.0044	30.7641	30.6068	30.7392	30.6745	31.0392	31.0128	31.1814	30.8831	30.3115	30.6843
Rps26	40S ribosomal protein S26	P62855	-0.145822	0.445638	0.928229	0.351018	29.6585	30.309	30.0103	29.6884	29.9893	30.1827	29.4317	30.0352	29.5104	29.7566	30.1778	29.8486
Rps28	40S ribosomal protein S28	P62858	-0.135622	0.32162	0.928229	0.492657	30.8929	30.7782	30.4452	30.4952	30.5314	30.6778	30.5884	30.8269	30.4881	30.7579	30.5133	30.2494
Tceb2	Transcription elongation factor B polypeptide 2	P62869	0.061676	0.607757	0.928229	0.21627	30.3958	30.5408	30.5138	30.6237	30.6882	30.4337	30.5454	30.7072	30.1846	30.6093	30.6845	30.4299
Rbx1	E3 ubiquitin-protein ligase RBX1	P62878	0.0879016	0.464011	0.928229	0.333472	26.8358	26.9346	26.8427	27.0491	26.9448	26.746	26.8433	27.2761	27.1303	26.7811	26.9653	26.8945
Gnb2	Guanine nucleotide-binding protein G(I)/G(S)/G(T) subunit beta-2	P62880	0.223091	0.106704	0.928229	0.97182	30.5523	31.0297	30.6889	31.0455	31.2113	31.0554	30.8603	30.6687	30.9711	30.9091	30.9854	31.1136
Rpl30	60S ribosomal protein L30	P62889	-0.054091	0.723564	0.928229	0.140523	30.8323	30.5395	30.7626	30.4312	30.8577	30.7028	30.7351	31.1285	30.6436	30.5542	30.4146	30.4488
Rpl32	60S ribosomal protein L32	P62911	-0.169136	0.270319	0.928229	0.568123	31.284	30.7881	30.8495	30.4331	30.9915	30.9619	30.9265	30.9677	30.729	30.9036	30.7576	30.5715
Ybx1	Nuclease-sensitive element-binding protein 1	P62960	-0.157595	0.237403	0.928229	0.624515	30.6154	30.4592	30.4236	30.2295	30.2446	30.5612	30.3666	30.6686	30.2465	30.4682	30.2134	30.0778
Rps27a	Ubiquitin-40S ribosomal protein S27a	P62983	-0.0680085	0.725178	0.928229	0.139556	33.4582	33.2947	33.606	33.5898	33.8412	32.979	33.515	32.9524	33.5519	33.0337	33.5504	33.4513
Uba52	Ubiquitin-60S ribosomal protein L40	P62984	-0.442702	0.68141	0.928229	0.166591	26.3756	25.9118	25.065	25.9361	26.1705	24.0766	25.6759	27.1385	26.4698	26.0426	20.7069	25.8557
Tra2b	Transformer-2 protein homolog beta	P62996	-0.0882291	0.573262	0.928229	0.241647	27.299	26.9726	27.1959	27.1756	27.3465	27.0642	26.7777	26.7859	27.2151	27.4223	26.9329	26.8882
Pafah1b1	Platelet-activating factor acetylhydrolase IB subunit alpha	P63005	0.0454773	0.700232	0.928229	0.154758	30.2415	30.5581	30.3229	30.4364	30.3433	30.6429	30.3875	30.5218	30.2009	30.6019	30.2464	30.3958
Hspa8	Heat shock cognate 71 kDa protein	P63017	-0.0711941	0.502852	0.928229	0.298559	35.4987	35.2823	35.5969	35.4722	35.5299	35.2131	35.432	35.2153	35.4131	35.305	35.481	35.4314
Tpt1	Translationally-controlled tumor protein	P63028	0.129005	0.250438	0.928229	0.6013	31.5647	31.1821	31.4727	31.405	31.4566	31.4311	31.4727	31.7323	31.5789	31.6776	31.5696	31.4958
Mpc1	Mitochondrial pyruvate carrier 1	P63030	0.240352	0.254115	0.928229	0.59497	31.1706	30.9318	31.2525	31.9535	30.8327	31.2407	31.5037	31.0375	31.6627	31.1494	31.359	31.4886
Hspd1	60 kDa heat shock protein, mitochondrial	P63038	0.123195	0.376877	0.928229	0.423801	35.7708	35.2744	35.7206	35.5241	35.8173	35.4149	35.6975	35.8594	35.7212	35.9458	35.6757	35.7503
Eif4e	Eukaryotic translation initiation factor 4E	P63073	0.0933579	0.622906	0.928229	0.205578	28.7737	29.1183	28.5601	28.887	28.6316	29.2112	28.6577	29.4489	28.7417	28.9836	29.0136	28.6212
Gnas	Guanine nucleotide-binding protein G(s) subunit alpha isoforms short	P63094	0.237478	0.0796248	0.928229	1.09895	29.7704	29.5139	29.6566	29.942	30.2193	29.8441	29.8674	29.7312	30.0407	29.7666	29.6084	29.9403
Ube2b	Ubiquitin-conjugating enzyme E2 B	P63147	-0.622215	0.205761	0.928229	0.686638	25.1657	25.1607	24.8394	24.8844	24.5424	25.0304	23.7684	24.6504	22.441	25.1996	24.6069	24.774
Hmgb1	High mobility group protein B1	P63158	0.137043	0.27038	0.928229	0.568025	32.4757	32.482	32.3637	32.6044	32.6699	32.5359	32.6974	32.3198	32.5005	32.9069	32.3788	32.584
Sumo1	Small ubiquitin-related modifier 1	P63166	0.345987	0.132629	0.928229	0.877362	25.4746	26.3429	26.1937	26.0988	26.6319	26.0579	26.305	26.7457	26.0448	26.2382	26.2301	26.7954
Dynll1	Dynein light chain 1, cytoplasmic	P63168	-0.282447	0.239998	0.928229	0.619792	26.8403	27.5866	26.8628	27.1856	26.8187	27.0994	26.9823	27.1288	26.6531	26.4425	26.8603	26.1561
Eif5a	Eukaryotic translation initiation factor 5A-1	P63242	-0.0804176	0.511197	0.928229	0.291412	32.2196	32.1442	31.9643	31.8469	31.8165	32.1727	32.0729	32.3236	32.0004	32.1342	31.8838	32.0097
Pkia	cAMP-dependent protein kinase inhibitor alpha	P63248	-0.580227	0.0854545	0.928229	1.06827	27.3669	26.2278	26.5892	25.6628	25.2871	25.8902	26.413	26.0447	26.4926	26.1827	26.5555	26.8009
Crip1	Cysteine-rich protein 1	P63254	0.085124	0.644374	0.928229	0.190862	31.4573	31.1213	30.9773	31.246	30.935	31.4887	31.4516	31.0817	31.1979	31.1216	31.0616	31.8498
Actg1	Actin, cytoplasmic 2	P63260	0.277591	0.258909	0.928229	0.586853	31.2522	31.1703	31.7742	32.1704	31.7009	31.4874	31.1001	31.2017	31.9744	32.1527	31.5795	31.7215
Rps17	40S ribosomal protein S17	P63276	0.105907	0.525635	0.928229	0.279316	30.4439	30.5667	30.1379	30.1179	30.4705	30.8173	30.604	30.8208	30.4286	30.5083	30.4873	30.1436
Rala	Ras-related protein Ral-A	P63321	0.21963	0.0895421	0.928229	1.04797	28.576	28.5696	28.5218	28.8697	28.6302	29.1447	28.9393	28.6231	28.6537	28.7452	28.6251	28.748
Rps12	40S ribosomal protein S12	P63323	-0.0858972	0.549583	0.928229	0.259967	31.1759	31.1897	31.0297	30.8908	31.0753	31.1227	31.2342	30.691	31.1581	31.0418	31.3969	30.8025
Rps10	40S ribosomal protein S10	P63325	0.0591483	0.710117	0.928229	0.14867	29.6539	29.6366	29.3541	29.6258	29.5343	29.7458	29.392	29.6407	29.666	29.9825	29.7577	29.1214
Ppp3ca	Serine/threonine-protein phosphatase 2B catalytic subunit alpha isoform	P63328	0.0621516	0.697085	0.928229	0.156715	28.3907	28.3626	28.5634	28.7393	28.5208	28.6492	28.3285	28.3338	28.232	28.9814	28.2321	28.4923
Csnk2b	Casein kinase II subunit beta	P67871	-0.106178	0.510951	0.928229	0.291621	27.5305	27.7639	27.7148	27.6573	27.7147	27.7486	27.4463	27.6292	26.9903	27.4034	27.8189	27.6632
Rpl22	60S ribosomal protein L22	P67984	-0.334225	0.0889752	0.928229	1.05073	30.5148	30.7521	31.0168	30.3342	30.7625	30.157	30.6404	30.198	30.497	29.9468	30.7278	30.5798
Actc1	Actin, alpha cardiac muscle 1	P68033	0.419319	0.10072	0.928229	0.996883	36.1617	35.7103	36.0895	36.4385	36.351	36.0873	36.0078	36.0705	36.8321	37.202	36.1313	36.5378
Gnb2l1	Guanine nucleotide-binding protein subunit beta-2-like 1	P68040	-0.0622298	0.615242	0.928229	0.210954	30.5612	30.6639	30.6464	30.5726	30.7228	30.7141	30.6805	30.3384	30.7941	30.2823	30.4977	30.452
Prkacb	cAMP-dependent protein kinase catalytic subunit beta	P68181	0.0908137	0.631421	0.928229	0.199681	26.102	25.4939	26.279	26.139	26.2845	25.9536	25.8682	25.7648	26.4196	26.1904	25.7064	26.1156
Tuba4a	Tubulin alpha-4A chain	P68368	-0.141869	0.215514	0.928229	0.666525	34.0729	34.3581	34.1131	34.0475	34.0888	34.2766	34.0101	34.1299	33.8809	33.8775	34.1317	33.9125
Tubb4b	Tubulin beta-4B chain	P68372	-0.086301	0.391008	0.928229	0.407814	34.6689	34.9076	34.884	34.8429	34.905	34.7864	34.7266	34.6746	34.6672	34.5673	34.7921	34.6429
Tuba1c	Tubulin alpha-1C chain	P68373	-0.281773	0.178729	0.928229	0.747806	32.0248	32.5592	31.8809	31.994	32.1805	32.2556	31.9594	31.5236	31.7578	31.344	31.8895	31.9541
Hist1h3a	Histone H3.1	P68433	0.200431	0.539895	0.928229	0.267691	25.3968	25.2257	25.317	24.6687	25.751	24.7971	26.1205	25.7551	24.8819	26.0754	25.9581	25.6145
Ranbp9	Ran-binding protein 9	P69566	0.106312	0.528394	0.928229	0.277042	24.6683	24.3329	24.0774	24.1824	24.6906	24.0943	24.5317	24.4868	24.7722	24.6763	24.3402	24.4181
Smpdl3a	Acid sphingomyelinase-like phosphodiesterase 3a	P70158	0.564147	0.508405	0.928229	0.29379	25.6199	25.6977	22.1458	25.7701	25.7251	25.8299	25.6583	24.9139	25.56	25.7178	23.6874	22.6051
Kpnb1	Importin subunit beta-1	P70168	-0.0545709	0.582298	0.928229	0.234854	31.2966	31.3141	31.2913	31.4753	31.2001	31.171	31.2519	31.4281	31.1592	31.1859	31.2334	31.1102
Abcc9	ATP-binding cassette sub-family C member 9	P70170	0.535323	0.0524119	0.928229	1.28057	27.7017	26.6668	27.6931	27.5239	28.2184	27.9311	28.2168	28.2261	27.3684	28.1279	27.6819	27.7084
Psmb7	Proteasome subunit beta type-7	P70195	0.291788	0.343817	0.928229	0.463672	29.4866	29.8432	29.4103	29.9559	30.3543	29.0609	29.8094	30.2697	30.2121	29.0061	30.3693	29.8087
Lxn	Latexin	P70202	-0.1629	0.489981	0.928229	0.309821	25.3043	26.0697	25.192	25.2241	25.2881	26.0016	25.5591	25.6634	24.9778	25.3148	25.1448	25.0584
Plxna1	Plexin-A1	P70206	-0.408459	0.347919	0.928229	0.458521	24.3981	24.3113	22.8896	23.7247	22.2856	22.8475	23.7478	22.8848	23.686	24.26	23.9654	23.7189
Fv1	Friend virus susceptibility protein 1	P70213	0.0951918	0.513853	0.928229	0.289161	26.0262	25.7418	26.3826	26.1388	26.0953	26.4631	26.3373	26.0678	26.0105	26.1124	26.1537	25.9297
Map2k6	Dual specificity mitogen-activated protein kinase kinase 6	P70236	0.405716	0.317532	0.928229	0.498212	24.4799	23.1512	24.3313	23.5321	24.6261	25.0046	24.3198	24.3414	24.3242	25.5075	23.6707	24.2123
Nfic	Nuclear factor 1 C-type	P70255	0.453493	0.0868065	0.928229	1.06145	23.4029	22.8116	22.8664	23.1052	23.4161	24.2991	23.3586	23.8804	23.3733	23.6055	23.2863	22.9996
Pald1	Paladin	P70261	-0.0950379	0.723839	0.928229	0.140358	24.5635	25.1505	24.3122	24.9537	24.3221	24.9579	24.8547	24.8691	24.0505	24.9909	24.072	24.1523
Pfkfb2	6-phosphofructo-2-kinase/fructose-2,6-bisphosphatase 2	P70265	0.106782	0.41028	0.928229	0.386919	28.1225	27.7988	28.0107	28.0321	28.2016	28.1279	28.3576	28.0558	28.1889	27.7487	28.1207	27.924
Pdlim4	PDZ and LIM domain protein 4	P70271	0.971206	0.0518047	0.928229	1.28563	24.9597	22.9051	25.7202	25.7142	25.3743	25.469	25.1931	25.4036	24.9946	26.3859	25.5544	25.4066
Sepp1	Selenoprotein P	P70274	0.288335	0.0781982	0.928229	1.1068	24.9965	25.5377	25.6759	25.7604	25.721	26.0534	25.5518	25.7269	25.7164	25.4757	25.6822	25.5376
Hdac2	Histone deacetylase 2	P70288	-0.405535	0.214879	0.928229	0.667805	25.8133	25.3691	25.2547	25.6939	24.1721	25.0156	24.9026	24.5776	25.5104	25.6806	24.666	25.4428
Mpp1	55 kDa erythrocyte membrane protein	P70290	-0.126658	0.591553	0.928229	0.228006	26.7962	27.0742	26.8403	26.3645	26.1658	26.4128	26.7689	27.0394	26.9518	27.1923	27.3492	26.7475
Aup1	Ancient ubiquitous protein 1	P70295	0.156498	0.41264	0.928229	0.384429	24.4464	24.7849	24.1973	24.191	24.4074	24.8942	24.7212	24.7913	24.9314	24.7761	24.2334	24.7483
Pebp1	Phosphatidylethanolamine-binding protein 1	P70296	0.0965033	0.338545	0.928229	0.470383	33.2775	33.1623	33.0983	33.2884	33.1444	33.3897	33.1276	33.3188	33.1336	33.3873	33.4233	33.2699
Stam	Signal transducing adapter molecule 1	P70297	0.434088	0.0374997	0.928229	1.42597	25.3642	26.295	25.999	26.0479	26.3325	26.7412	26.1525	26.3639	26.4028	26.3178	26.4512	26.0716
Hnrnph2	Heterogeneous nuclear ribonucleoprotein H2	P70333	0.0978393	0.627712	0.928229	0.202239	26.6428	26.4577	27.0076	27.1399	26.8226	26.7859	26.7478	27.1204	26.5281	26.8538	27.0498	26.1565
Rock2	Rho-associated protein kinase 2	P70336	-0.195482	0.161797	0.928229	0.79103	30.4223	30.7017	30.1257	30.1884	30.2417	30.4211	30.2973	30.2547	29.9556	30.3165	30.2969	30.0177
Elavl1	ELAV-like protein 1	P70372	0.164634	0.286389	0.928229	0.543043	28.4219	28.3791	27.9367	28.1545	28.4263	28.6381	28.4961	28.588	28.5418	28.5125	28.2732	28.0644
Cux1	Protein CASP	P70403	-0.226754	0.254098	0.928229	0.594999	25.8292	26.2086	25.2409	25.3665	25.5596	25.8614	25.5811	25.5994	25.4801	25.3463	25.8139	25.1868
Idh3g	Isocitrate dehydrogenase [NAD] subunit gamma 1, mitochondrial	P70404	0.0404299	0.741534	0.928229	0.129869	34.5186	34.0832	34.4697	34.2777	34.5203	34.2542	34.4107	34.3501	34.3148	34.686	34.331	34.4335
Slc8a1	Sodium/calcium exchanger 1	P70414	0.344402	0.0674075	0.928229	1.17129	29.9811	29.6141	29.4239	30.1369	30.2051	30.3572	29.6262	29.6069	30.1183	29.9373	30.1339	30.0351
Fer	Tyrosine-protein kinase Fer	P70451	-0.122329	0.590715	0.928229	0.228622	24.4976	25.0284	24.2755	24.0872	24.4463	24.8861	24.279	24.3145	24.1208	25.0944	24.6285	24.4466
Stx4	Syntaxin-4	P70452	0.172814	0.300404	0.928229	0.522294	26.5025	26.6584	26.7459	27.2162	26.7652	27.0044	26.676	26.316	26.7645	27.0554	26.7297	26.748
Vasp	Vasodilator-stimulated phosphoprotein	P70460	-0.131505	0.400327	0.928229	0.397585	27.7902	27.6492	27.5275	27.464	27.3704	28.0605	27.5324	27.2025	27.6155	27.4067	27.6279	27.437
Sparcl1	SPARC-like protein 1	P70663	-0.484221	0.19852	0.928229	0.702196	25.3999	26.577	25.1023	24.9252	24.5967	26.3833	25.2128	25.507	24.8719	25.2766	25.2141	24.8919
Naca	Nascent polypeptide-associated complex subunit alpha, muscle-specific form	P70670	-0.0517376	0.710763	0.928229	0.148275	34.0555	34.0504	33.7383	33.5689	33.8694	34.1558	33.9998	34.0371	33.8683	34.0169	33.9512	33.5998
Irf3	Interferon regulatory factor 3	P70671	0.213807	0.341972	0.928229	0.46601	24.9419	25.3618	24.2244	24.8583	25.1794	25.0694	25.0272	25.3931	24.9771	25.3939	24.6089	25.0012
Fbp2	Fructose-1,6-bisphosphatase isozyme 2	P70695	0.488913	0.291682	0.928229	0.535091	28.474	26.6873	28.1259	27.2475	28.273	27.5079	28.4307	28.2128	28.8707	29.4629	28.2111	28.0453
Urod	Uroporphyrinogen decarboxylase	P70697	0.186937	0.412244	0.928229	0.384846	25.7354	25.9066	25.9073	25.5837	26.4772	25.8814	25.8095	26.2401	26.565	26.3946	25.7821	25.5968
Ctps1	CTP synthase 1	P70698	-0.241789	0.118314	0.928229	0.926965	28.3036	28.9321	28.2732	28.3944	28.2187	28.4898	28.3175	28.2189	28.2186	27.9755	28.2606	28.2564
Gaa	Lysosomal alpha-glucosidase	P70699	0.212022	0.308958	0.928229	0.510101	25.0825	24.9401	24.879	25.2524	25.2047	24.9601	25.1732	25.0583	25.3891	25.8369	24.5486	25.1894
Cct7	T-complex protein 1 subunit eta	P80313	-0.137551	0.20715	0.928229	0.683714	31.5229	31.6114	31.4769	31.3971	31.4095	31.3419	31.4852	31.5715	31.2111	31.2972	31.6159	31.2661
Cct2	T-complex protein 1 subunit beta	P80314	-0.167226	0.0983101	0.928229	1.0074	31.8069	31.8472	31.7924	31.5805	31.6575	31.7773	31.7213	31.6917	31.6617	31.5354	31.7779	31.431
Cct4	T-complex protein 1 subunit delta	P80315	-0.265551	0.0209475	0.928229	1.67887	32.1122	32.0741	31.9024	31.6993	31.786	31.8649	31.9824	31.7576	31.6808	31.667	31.8523	31.5858
Cct5	T-complex protein 1 subunit epsilon	P80316	-0.0882503	0.410412	0.928229	0.38678	31.7233	31.7593	31.6234	31.5992	31.5709	31.8573	31.5692	31.7412	31.5827	31.6211	31.6345	31.3476
Cct6a	T-complex protein 1 subunit zeta	P80317	-0.267959	0.0283867	0.928229	1.54688	31.8009	31.8702	31.6143	31.4931	31.2351	31.5896	31.6041	31.592	31.5235	31.5171	31.5997	31.2905
Cct3	T-complex protein 1 subunit gamma	P80318	-0.136113	0.130582	0.928229	0.884117	31.6489	31.7339	31.7401	31.5239	31.6327	31.6126	31.6367	31.6538	31.6276	31.404	31.5555	31.4971
Nucb2	Nucleobindin-2	P81117	-0.516133	0.186205	0.928229	0.730009	25.3833	27.3143	25.3487	25.9659	25.6588	25.9822	25.318	25.8418	25.2694	25.0031	25.2332	25.2214
Tgfbi	Transforming growth factor-beta-induced protein ig-h3	P82198	0.535778	0.197358	0.928229	0.704746	25.2097	26.6514	25.4434	26.4339	26.0241	27.722	26.022	26.4416	25.5564	25.9203	26.238	26.3774
Sgcd	Delta-sarcoglycan	P82347	0.119187	0.395597	0.928229	0.402748	30.5981	30.4768	30.2455	30.4923	30.4246	30.8234	30.6947	30.5453	30.4553	30.8794	30.3974	30.3215
Sgcg	Gamma-sarcoglycan	P82348	0.0853591	0.574413	0.928229	0.240776	29.8169	28.9871	29.3916	29.6991	29.6352	29.5674	29.4355	29.4503	29.3275	29.4423	29.4459	29.3517
Sgcb	Beta-sarcoglycan	P82349	0.120982	0.374384	0.928229	0.426683	29.9614	29.5724	29.5634	29.6853	30.1069	29.6865	29.6195	30.0254	29.7916	29.9194	29.6689	29.8771
Sgca	Alpha-sarcoglycan	P82350	0.387606	0.0711012	0.928229	1.14812	28.7551	28.7808	28.3987	28.7507	29.4658	28.7715	28.8589	29.5067	29.224	29.2205	28.814	28.6802
Tnik	Traf2 and NCK-interacting protein kinase	P83510	-0.292283	0.438536	0.928229	0.357995	24.0626	24.0642	24.0342	23.8529	22.2425	24.1751	24.1402	23.6718	23.6993	24.5673	23.4043	24.0992
Wnk1	Serine/threonine-protein kinase WNK1	P83741	-0.246752	0.104204	0.928229	0.982117	28.6218	28.8227	28.2888	28.0513	28.3132	28.4813	28.5805	28.5634	28.3299	28.1727	28.3042	28.1825
Phf5a	PHD finger-like domain-containing protein 5A	P83870	0.242746	0.14452	0.928229	0.840073	25.2417	25.1964	25.1978	25.3177	25.5018	25.3269	25.5321	25.3996	25.5896	25.9968	25.0429	25.3852
Rpl36a	60S ribosomal protein L36a	P83882	-0.0942561	0.647787	0.928229	0.188568	29.9429	29.2791	29.4202	28.9611	29.1278	29.235	29.7275	29.6955	29.7852	29.6787	29.2828	29.5848
Tubg1	Tubulin gamma-1 chain	P83887	-0.12419	0.691349	0.928229	0.160303	23.995	23.8361	23.7423	23.6763	23.6178	24.152	23.7481	23.8891	22.3802	24.0074	24.2374	23.8941
Erh	Enhancer of rudimentary homolog	P84089	0.186724	0.361805	0.928229	0.441526	28.0883	28.0964	28.1883	28.1447	28.9003	28.241	28.2996	28.3002	28.4171	28.4281	27.6032	28.4654
Ap2m1	AP-2 complex subunit mu	P84091	0.0634524	0.657931	0.928229	0.181819	29.1083	29.3066	29.6112	29.4869	29.514	29.5228	29.2896	29.6805	29.4412	29.1726	29.0926	29.4491
Rhog	Rho-related GTP-binding protein RhoG	P84096	0.131039	0.516847	0.928229	0.286638	27.0195	26.7727	26.7378	27.3708	26.2436	26.9662	27.2234	26.8596	27.0263	26.7651	27.1395	27.1746
Serf2	Small EDRK-rich factor 2	P84102	0.202491	0.593894	0.928229	0.226291	27.5873	26.7593	26.0801	27.9243	26.3179	26.8054	27.6787	26.5679	27.4328	27.0696	26.486	26.8198
Srsf3	Serine/arginine-rich splicing factor 3	P84104	0.208644	0.164538	0.928229	0.783733	28.8966	28.8028	28.8576	28.9657	29.273	29.1649	28.9708	28.8796	28.6107	29.137	29.3265	29.2205
Hist1h3b	Histone H3.2	P84228	-0.182047	0.653453	0.928229	0.184786	30.7015	30.051	30.245	29.0858	30.2191	30.1358	30.4163	31.2782	29.9448	31.0553	29.7182	29.5008
Serping1	Plasma protease C1 inhibitor	P97290	-0.114888	0.484557	0.928229	0.314655	27.9096	28.485	28.4878	28.3053	28.1225	28.1426	28.1625	28.4322	27.8361	27.9671	28.4892	28.1558
Serpinf1	Pigment epithelium-derived factor	P97298	0.0801129	0.601777	0.928229	0.220564	27.1045	27.8826	27.2808	27.5293	27.5231	27.7576	27.3431	27.3756	27.434	27.5901	27.606	27.3659
Nptn	Neuroplastin	P97300	0.283324	0.45476	0.928229	0.342218	26.3908	27.5518	27.5267	27.2209	26.871	27.8852	27.8476	26.3763	27.2463	28.1878	27.9182	27.4045
Csrp1	Cysteine and glycine-rich protein 1	P97315	0.272224	0.0170107	0.928229	1.76928	30.3384	30.4408	30.2408	30.6558	30.7433	30.6724	30.6845	30.6126	30.4712	30.3716	30.5947	30.7041
Khk	Ketohexokinase	P97328	-0.117786	0.71628	0.928229	0.144917	24.2703	24.3012	24.1513	23.341	24.6166	23.6364	23.9481	24.4738	24.861	24.7938	23.8724	23.5653
Nrp1	Neuropilin-1	P97333	-0.111865	0.45157	0.928229	0.345275	26.7225	26.6296	26.4291	26.0903	26.6406	26.7724	26.5553	26.3639	26.3137	26.6604	26.626	26.314
Rps3a	40S ribosomal protein S3a	P97351	-0.161842	0.255787	0.928229	0.592122	32.3281	32.3488	32.0812	31.8204	32.1014	31.8144	32.3544	32.2165	32.3361	31.971	32.2017	32.0019
S100a13	Protein S100-A13	P97352	0.114772	0.662843	0.928229	0.178589	29.3025	29.8119	29.1898	29.6949	29.514	30.4854	29.3577	29.6168	28.9941	29.2491	29.7645	29.2688
Sephs2	Selenide, water dikinase 2	P97364	0.295192	0.301768	0.928229	0.520327	24.5468	25.1777	25.5446	25.4287	25.8207	25.4807	24.7651	26.0274	25.656	24.9042	25.0447	25.3365
Atp1b3	Sodium/potassium-transporting ATPase subunit beta-3	P97370	0.101313	0.662423	0.928229	0.178864	28.0432	28.0399	28.2726	27.911	28.496	28.1633	28.7398	27.956	28.68	28.3163	27.508	28.2083
Psme1	Proteasome activator complex subunit 1	P97371	0.0688753	0.55819	0.928229	0.253218	30.716	30.8627	30.595	30.6895	30.6183	30.881	30.7575	30.8682	30.7379	31.0349	30.9681	30.5855
Psme2	Proteasome activator complex subunit 2	P97372	-0.297356	0.171753	0.928229	0.765096	29.6749	29.4906	30.035	29.7352	29.7033	29.2547	29.5745	29.4681	29.2258	28.7601	29.3803	29.8233
Anxa11	Annexin A11	P97384	0.0891336	0.395398	0.928229	0.402965	31.2255	31.0371	30.8456	31.0407	31.14	31.2857	31.1263	30.9652	31.0468	31.2125	31.1878	31.1216
Vps45	Vacuolar protein sorting-associated protein 45	P97390	0.0891416	0.55611	0.928229	0.25484	26.7676	26.9556	27.0937	27.2666	27.2757	27.0269	27.1885	27.0649	26.8193	26.5648	26.9651	27.0812
Arhgap5	Rho GTPase-activating protein 5	P97393	0.330345	0.385505	0.928229	0.41397	24.0031	23.0596	24.0191	24.3576	24.2704	24.5812	24.4859	23.6802	22.5817	23.951	24.0187	24.2918
Kcnq1	Potassium voltage-gated channel subfamily KQT member 1	P97414	0.511938	0.200093	0.928229	0.698768	23.164	23.2021	23.4753	24.409	24.3643	24.5589	22.7497	23.0426	24.1969	23.0317	23.755	24.0236
Crmp1	Dihydropyrimidinase-related protein 1	P97427	-0.928961	0.440084	0.928229	0.356464	26.9059	25.3195	27.6176	26.4764	26.7537	26.5384	27.2776	22.7742	22.2989	27.7454	27.2611	24.043
Anxa4	Annexin A4	P97429	-0.0945661	0.637071	0.928229	0.195812	30.1182	30.8486	30.4053	30.6458	30.4187	30.7612	30.3549	30.4995	30.2402	29.7693	30.2234	30.3518
Smyd1	Histone-lysine N-methyltransferase Smyd1	P97443	0.0504901	0.67105	0.928229	0.173245	32.9885	32.6428	33.1175	33.1692	32.9081	32.8768	32.9698	33.1598	32.8445	32.9361	32.9753	32.8613
Fhl1	Four and a half LIM domains protein 1	P97447	-0.347219	0.439305	0.928229	0.357234	32.5384	34.0255	33.2553	33.8319	32.9215	33.9623	32.9969	32.8802	32.4159	31.593	32.9253	32.8057
Anpep	Aminopeptidase N	P97449	0.397951	0.0852132	0.928229	1.06949	26.4887	27.3939	26.5261	27.5464	27.1153	27.6234	27.1353	26.7618	27.1171	27.3583	26.9764	27.1738
Atp5j	ATP synthase-coupling factor 6, mitochondrial	P97450	0.259908	0.088024	0.928229	1.0554	33.7951	33.0387	33.3785	33.5877	33.7506	33.5918	33.5458	33.6725	33.6968	33.9398	33.5671	33.6241
Rps5	40S ribosomal protein S5	P97461	0.107579	0.485071	0.928229	0.314195	30.479	31.1234	30.7078	30.7387	30.8917	30.8478	31.0119	30.7478	31.1128	30.6513	31.1676	30.7294
Pam	Peptidyl-glycine alpha-amidating monooxygenase	P97467	-0.194443	0.544355	0.928229	0.264118	26.4639	27.826	26.8716	27.0808	27.0279	27.6625	26.8869	26.536	27.042	26.0731	26.8591	26.5663
Coq7	5-demethoxyubiquinone hydroxylase, mitochondrial	P97478	0.0829559	0.606386	0.928229	0.217251	30.9887	30.5944	30.9164	30.8986	31.0276	30.5243	30.9721	30.9029	30.7914	31.4275	30.8328	30.8679
Txn2	Thioredoxin, mitochondrial	P97493	0.25228	0.472656	0.928229	0.325455	28.8145	28.4224	28.2925	28.7308	28.0099	29.2807	28.7306	29.1235	28.3322	29.5411	29.2845	27.8255
Gclc	Glutamate--cysteine ligase catalytic subunit	P97494	-0.0854441	0.485467	0.928229	0.31384	25.9268	25.9197	26.0527	26.0688	25.9526	25.8605	25.8248	25.8219	25.6714	25.6794	26.2125	25.8368
Cpt1a	Carnitine O-palmitoyltransferase 1, liver isoform	P97742	0.101688	0.413067	0.928229	0.38398	26.5266	26.5006	26.9	26.8486	27.0342	26.7362	26.6171	26.6869	26.8175	26.6245	26.5744	26.7574
Polr2c	DNA-directed RNA polymerase II subunit RPB3	P97760	-0.397175	0.224911	0.928229	0.64799	22.8736	23.8029	23.7133	23.2548	23.4183	23.4391	23.5203	22.8155	21.9714	22.7201	23.0536	23.402
Wbp2	WW domain-binding protein 2	P97765	-0.390969	0.102087	0.928229	0.99103	28.1603	28.4386	28.1814	28.1884	28.3841	27.3915	28.1279	27.3297	27.7905	27.5036	28.1027	28.0038
Xrn1	5-3 exoribonuclease 1	P97789	-0.163172	0.511245	0.928229	0.291371	24.6418	25.1053	24.3122	24.0507	23.9783	25.0766	24.4001	24.9654	24.6568	24.7444	24.3083	24.5288
Sirpa	Tyrosine-protein phosphatase non-receptor type substrate 1	P97797	-0.529178	0.413939	0.928229	0.383064	24.833	25.7288	24.966	25.6323	25.2603	24.0941	25.2308	22.1218	25.0184	23.817	25.1437	25.5023
Fh	Fumarate hydratase, mitochondrial	P97807	0.128996	0.29865	0.928229	0.524838	35.3544	35.0396	35.3844	35.2281	35.4442	35.2906	35.309	35.3614	35.3877	35.75	35.4129	35.3124
Map4k4	Mitogen-activated protein kinase kinase kinase kinase 4	P97820	-0.215928	0.248707	0.928229	0.604312	25.9062	26.171	25.4654	25.2922	25.4416	26.0242	25.7804	25.8434	25.7338	25.7029	25.3316	25.5342
Ctsc	Dipeptidyl peptidase 1	P97821	-0.322366	0.590955	0.928229	0.228446	24.8067	25.0316	25.1943	24.6741	25.5398	24.8287	24.4081	24.6633	24.8659	22.0869	25.461	25.6688
Anp32e	Acidic leucine-rich nuclear phosphoprotein 32 family member E	P97822	0.179111	0.317885	0.928229	0.49773	26.5113	26.9951	26.3117	26.6919	27.0235	26.3224	26.9293	26.8067	26.9974	26.6664	26.6241	27.0046
Hn1	Hematological and neurological expressed 1 protein	P97825	-0.153587	0.562633	0.928229	0.249774	29.2502	29.8247	28.8816	29.367	29.2092	29.1752	29.3857	29.1912	29.1996	28.1474	29.4472	29.3646
Nfib	Nuclear factor 1 B-type	P97863	0.487976	0.0616026	0.928229	1.2104	24.9901	25.0892	24.9016	25.6529	25.3289	26.0537	25.2524	26.0733	25.2948	25.711	24.8583	25.1091
Fmo5	Dimethylaniline monooxygenase [N-oxide-forming] 5	P97872	-0.101224	0.672371	0.928229	0.172391	26.3018	27.6626	26.5165	26.8938	26.8248	27.0202	26.6337	26.8234	26.5428	26.3785	26.731	26.6834
Lama4	Laminin subunit alpha-4	P97927	-0.0702122	0.610998	0.928229	0.21396	29.6262	29.5737	29.322	29.3886	29.2168	29.728	29.4256	29.4555	29.2899	29.7907	29.3456	29.2928
Dtymk	Thymidylate kinase	P97930	0.132089	0.510583	0.928229	0.291934	27.9964	27.9035	27.9304	28.1559	28.3687	27.597	28.3187	27.74	28.454	28.3472	27.6309	28.0675
Dab2	Disabled homolog 2	P98078	0.107004	0.573245	0.928229	0.24166	26.6411	27.1437	26.6676	26.7535	27.2181	27.2454	26.8217	27.1761	26.7621	26.3836	27.1028	26.8573
Shc1	SHC-transforming protein 1	P98083	0.689701	0.225327	0.928229	0.647187	23.7117	24.0757	21.3216	24.0763	22.2509	24.5251	23.6562	23.9497	23.9056	24.1121	23.2389	23.8193
Vldlr	Very low-density lipoprotein receptor	P98156	0.241886	0.0631267	0.928229	1.19979	27.8112	27.4398	27.9268	28.0409	27.8507	28.0395	27.9419	27.9209	27.858	28.2435	27.9206	27.8942
Atp11a	Probable phospholipid-transporting ATPase IH	P98197	0.172534	0.713685	0.928229	0.146493	26.0149	25.0283	26.0187	26.1428	25.2285	25.4595	26.0534	25.9713	27.2668	24.4918	26.5111	25.6137
Tubb5	Tubulin beta-5 chain	P99024	-0.339022	0.0247734	0.928229	1.60601	30.9446	31.1985	30.7536	30.2597	30.695	30.8168	30.7326	30.7979	30.6445	30.641	30.608	30.4434
Psmb4	Proteasome subunit beta type-4	P99026	-0.140269	0.230799	0.928229	0.636765	28.4122	28.6713	28.3277	28.381	28.3946	28.3989	28.4556	28.1	28.3921	28.1056	28.4233	28.32
Uqcrh	Cytochrome b-c1 complex subunit 6, mitochondrial	P99028	0.204714	0.345314	0.928229	0.461786	32.6499	32.4871	32.9502	33.1134	32.555	32.7328	32.7424	32.7341	33.4249	32.7921	32.5577	33.4516
Prdx5	Peroxiredoxin-5, mitochondrial	P99029	0.0994482	0.399638	0.928229	0.398334	34.4764	34.0308	34.4101	34.2094	34.4948	34.3388	34.357	34.3051	34.4408	34.5437	34.5629	34.3948
Cpe	Carboxypeptidase E	Q00493	-0.258729	0.379724	0.928229	0.420532	23.8676	25.1064	25.0732	24.6442	24.6476	24.8735	24.5706	23.9499	24.792	23.9565	24.3865	23.9921
Xdh	Xanthine dehydrogenase/oxidase	Q00519	0.355864	0.00443025	0.928229	2.35357	29.9555	29.9443	30.0537	30.3863	30.5729	30.1581	30.2475	30.4504	30.2156	30.4499	30.2418	30.3409
Il6st	Interleukin-6 receptor subunit beta	Q00560	0.170196	0.676543	0.928229	0.169705	24.5661	24.9607	22.7883	24.3099	23.7218	24.7529	24.7192	24.3134	24.0793	24.435	23.4925	24.6531
G6pdx	Glucose-6-phosphate 1-dehydrogenase X	Q00612	-0.113906	0.495852	0.928229	0.304648	27.3642	27.556	27.058	27.294	27.398	27.2826	27.0288	27.0737	26.8516	27.1656	27.6885	27.1266
Apoa1	Apolipoprotein A-I	Q00623	-0.22286	0.180085	0.928229	0.744523	34.9789	34.5794	34.8613	34.2053	34.5101	34.5611	34.7546	34.6127	34.6626	34.719	34.9696	34.2581
Rbp4	Retinol-binding protein 4	Q00724	0.785726	0.03478	0.928229	1.45867	24.5641	24.5689	24.642	24.6239	25.8084	25.4749	25.4243	24.5446	25.4127	26.5282	25.0922	25.4874
Serpina1c	Alpha-1-antitrypsin 1-3	Q00896	-0.640243	0.0910101	0.928229	1.04091	28.2009	27.5284	28.2415	27.4228	26.5214	27.4895	27.8601	27.6703	27.8087	28.1035	26.7579	26.5159
Serpina1d	Alpha-1-antitrypsin 1-4	Q00897	-0.297865	0.0661237	0.928229	1.17964	34.1525	33.914	34.3439	33.7364	33.9448	33.6191	34.0335	33.8725	33.8085	33.9448	34.1483	33.4427
Serpina1e	Alpha-1-antitrypsin 1-5	Q00898	-0.433436	0.299443	0.928229	0.523686	31.8796	31.0335	31.9075	31.1886	30.4677	30.7506	31.3974	31.5951	31.3529	31.9268	31.9811	29.9007
Yy1	Transcriptional repressor protein YY1	Q00899	-0.272094	0.230698	0.928229	0.636956	25.9232	25.6389	26.2686	26.2312	25.2344	25.602	25.9812	25.3689	25.3473	25.6014	25.6308	26.046
Rbp1	Retinol-binding protein 1	Q00915	0.150327	0.743705	0.928229	0.128599	27.2699	29.7471	28.8692	29.5049	29.1203	29.3037	28.5159	28.5477	29.0571	27.8822	28.8826	28.1972
Hnrnpul2	Heterogeneous nuclear ribonucleoprotein U-like protein 2	Q00PI9	0.125889	0.47287	0.928229	0.325258	27.0522	27.5535	26.9861	27.2964	27.7197	27.1632	27.3882	27.2882	26.9168	27.4634	27.1181	27.5544
Creb1	Cyclic AMP-responsive element-binding protein 1	Q01147	-0.313425	0.701323	0.928229	0.154082	24.7162	23.5978	24.6684	25.1183	24.2263	25.4012	22.5745	24.7055	22.1378	24.5017	21.8671	25.594
Egfr	Epidermal growth factor receptor	Q01279	-0.29871	0.164877	0.928229	0.782841	28.2385	28.6016	28.7807	28.1792	28.1042	28.2212	28.4056	28.2644	28.3881	28.1168	28.8602	27.634
Apoh	Beta-2-glycoprotein 1	Q01339	0.220648	0.159704	0.928229	0.796684	30.0253	30.3704	30.0771	30.2097	30.2389	30.4701	30.2786	30.4189	30.2854	30.9144	30.3866	30.2014
Adcy6	Adenylate cyclase type 6	Q01341	0.87947	0.0152657	0.928229	1.81628	23.7591	23.9436	22.1547	23.9318	23.9264	24.7036	24.381	23.8694	24.1374	24.2313	24.3408	23.9655
Sec23a	Protein transport protein Sec23A	Q01405	-0.135333	0.426946	0.928229	0.369627	28.7709	29.0467	28.7188	28.7933	28.7153	29.0094	28.751	28.6103	28.7472	28.893	28.7947	28.0768
Rsu1	Ras suppressor protein 1	Q01730	0.0491276	0.729401	0.928229	0.137033	29.3442	29.9683	29.3758	29.5992	29.9035	29.6944	29.5254	29.6784	29.4171	29.5599	29.5448	29.5842
Nme2	Nucleoside diphosphate kinase B	Q01768	-0.128469	0.370266	0.928229	0.431486	34.5749	34.2454	34.7252	34.4566	34.5596	34.1927	34.365	34.1588	34.4008	34.1715	34.6856	34.4898
Cacna1c	Voltage-dependent L-type calcium channel subunit alpha-1C	Q01815	-0.163968	0.387456	0.928229	0.411778	25.2659	24.5776	24.2769	24.5581	24.3377	24.5602	24.5563	24.4051	24.9364	24.5141	24.3441	24.6733
Vcp	Transitional endoplasmic reticulum ATPase	Q01853	-0.0276646	0.733232	0.928229	0.134759	34.1057	34.1617	34.0543	34.0925	34.0926	34.1296	34.0646	34.1038	34.0978	34.0534	34.156	33.9257
C1qc	Complement C1q subcomponent subunit C	Q02105	-0.90413	0.119545	0.928229	0.922469	24.552	24.7883	24.4091	24.2893	24.4642	24.3904	22.1942	22.7632	23.8767	24.1053	24.7409	22.2868
Ctnnb1	Catenin beta-1	Q02248	-0.129039	0.411062	0.928229	0.386093	29.3748	29.4066	29.5737	29.4328	29.2674	29.4782	29.0954	29.8309	29.272	28.9788	29.2448	29.3035
Jup	Junction plakoglobin	Q02257	0.0752154	0.630331	0.928229	0.200431	31.2985	31.024	31.4827	31.6052	31.603	31.6488	31.2984	31.1136	31.0933	31.2566	31.1309	31.3428
Ank1	Ankyrin-1	Q02357	-0.288695	0.249624	0.928229	0.602713	28.7911	28.964	29.2711	29.077	28.5567	28.224	28.5198	28.3782	28.6207	28.7788	29.5848	28.7406
Myh6	Myosin-6	Q02566	0.518054	0.0518107	0.928229	1.28558	39.0438	38.0915	39.2249	39.1389	39.0561	38.9494	39.0057	39.2783	39.6623	39.7637	39.3148	39.574
Nfia	Nuclear factor 1 A-type	Q02780	0.166838	0.59017	0.928229	0.229023	25.6455	25.8839	26.1167	25.939	26.557	26.4274	26.3081	25.1323	25.2115	26.3067	26.0975	26.4602
Col6a2	Collagen alpha-2(VI) chain	Q02788	0.115669	0.388704	0.928229	0.410381	28.9848	29.2445	28.821	29.0244	29.1442	29.0898	29.1019	28.9884	29.1317	29.5599	28.9982	29.1535
Nucb1	Nucleobindin-1	Q02819	-0.0510356	0.707332	0.928229	0.150377	30.258	30.3893	29.9441	30.0578	30.218	30.455	30.0663	30.3972	30.0602	29.9958	30.1147	29.9496
Mark3	MAP/microtubule affinity-regulating kinase 3	Q03141	0.164599	0.573819	0.928229	0.241225	23.7867	23.184	23.0204	22.738	23.4649	23.4623	23.4761	23.5874	24.4126	23.0749	23.3542	23.8844
Enah	Protein enabled homolog	Q03173	-0.496305	0.28756	0.928229	0.541271	28.9347	30.113	28.8211	28.8617	28.697	29.7676	29.2403	29.2454	28.5541	27.128	29.0752	28.5701
Galt	Galactose-1-phosphate uridylyltransferase	Q03249	0.0616343	0.648532	0.928229	0.188069	26.6123	26.5935	27.0135	26.7799	26.7447	26.7935	26.6889	26.9873	26.4862	26.8621	26.7877	27.0823
Atp5a1	ATP synthase subunit alpha, mitochondrial	Q03265	0.0919875	0.569319	0.928229	0.244644	37.5492	36.9233	37.679	37.6209	37.5365	37.3088	37.3101	37.2009	37.545	37.4921	37.5621	37.706
Serpina3m	Serine protease inhibitor A3M	Q03734	-0.267045	0.253688	0.928229	0.5957	31.3162	31.6028	31.6935	31.2666	31.4094	30.8761	31.2452	31.6883	31.2071	31.2623	31.8726	30.6067
Rela	Transcription factor p65	Q04207	0.139352	0.379271	0.928229	0.42105	25.8369	26.4198	25.8495	26.0062	26.2242	26.5247	26.1162	26.3029	26.2537	26.2162	25.8706	26.0578
Ckb	Creatine kinase B-type	Q04447	-0.0477273	0.632909	0.928229	0.198659	31.7904	31.7445	31.69	31.8875	31.7764	31.5954	31.6238	31.839	31.5904	31.7638	31.6264	31.5427
Cdk16	Cyclin-dependent kinase 16	Q04735	-0.202819	0.573678	0.928229	0.241331	25.2512	25.1507	25.2844	25.2306	25.0365	25.7573	25.3631	25.0204	23.4582	25.0017	25.3354	25.0303
Col6a1	Collagen alpha-1(VI) chain	Q04857	0.404908	0.0252398	0.928229	1.59791	29.5009	29.6564	29.2073	29.766	29.7161	30.1127	29.7927	29.6992	29.6209	30.3806	29.7845	29.8652
Apoc2	Apolipoprotein C-II	Q05020	0.30123	0.670014	0.928229	0.173916	26.0962	22.4834	25.5648	25.2016	25.6961	22.9876	25.5025	25.3746	24.7801	24.8181	25.3379	25.4456
Rcn1	Reticulocalbin-1	Q05186	-0.288644	0.267891	0.928229	0.572041	26.2073	27.2121	26.1726	26.4175	25.7265	26.8938	26.2225	26.2267	26.0739	26.3125	26.3766	25.9283
Mark2	Serine/threonine-protein kinase MARK2	Q05512	0.10442	0.469271	0.928229	0.328576	26.3815	26.1097	26.3446	26.3509	26.2485	26.5997	26.353	26.5845	26.4631	26.6626	26.0785	26.1065
Hspg2	Basement membrane-specific heparan sulfate proteoglycan core protein	Q05793	-0.111588	0.37568	0.928229	0.425182	32.3231	32.4095	32.1114	31.9242	32.1832	32.3251	32.1469	32.2064	32.212	32.4728	31.9775	32.0796
Fabp5	Fatty acid-binding protein, epidermal	Q05816	-0.0551561	0.557853	0.928229	0.25348	31.1797	31.1762	31.2071	31.1499	31.0868	31.1264	31.0611	31.1836	31.1297	31.3836	31.0853	30.986
Pc	Pyruvate carboxylase, mitochondrial	Q05920	0.0987352	0.328577	0.928229	0.483363	31.4892	31.4756	31.6616	31.8638	31.6655	31.5169	31.7124	31.554	31.5119	31.5946	31.7245	31.6242
Larp7	La-related protein 7	Q05CL8	0.119053	0.586068	0.928229	0.232052	24.901	25.2128	24.4892	24.2636	24.9999	25.2141	24.832	24.976	25.3099	25.1816	25.2763	24.8274
Cab39	Calcium-binding protein 39	Q06138	-0.107152	0.648722	0.928229	0.187941	27.9475	27.5443	28.4673	27.9751	27.9863	28.1062	27.639	28.5679	27.5946	27.5907	27.536	27.917
Atp5i	ATP synthase subunit e, mitochondrial	Q06185	0.294211	0.0837864	0.928229	1.07683	33.9236	33.5827	33.9596	33.9559	34.2449	33.9983	33.7808	33.7985	34.3338	34.3304	34.1992	34.4041
Clu	Clusterin	Q06890	-0.327057	0.103195	0.928229	0.986341	30.3588	31.3148	30.7329	30.6945	30.6084	30.0826	30.3781	30.5997	30.3087	30.3281	30.5897	30.6861
Anxa7	Annexin A7	Q07076	-0.170066	0.371817	0.928229	0.429671	31.4544	31.8524	31.7421	32.0687	31.4568	31.874	31.3948	31.3503	31.1903	31.1763	31.6034	31.5015
Igf2r	Cation-independent mannose-6-phosphate receptor	Q07113	-0.0727384	0.557644	0.928229	0.253643	28.1786	28.6053	28.1172	28.1099	28.1182	28.5213	28.2858	28.1822	28.2035	28.1645	28.1866	28.2767
Zscan21	Zinc finger and SCAN domain-containing protein 21	Q07231	-1.46789	0.16532	0.928229	0.781675	27.0746	27.5541	26.9055	26.4129	22.4739	25.6198	27.454	27.0127	27.0099	26.5602	22.7742	26.0742
Acads	Short-chain specific acyl-CoA dehydrogenase, mitochondrial	Q07417	0.0509368	0.64859	0.928229	0.18803	34.523	34.2306	34.5459	34.4405	34.6274	34.3017	34.5128	34.3702	34.4284	34.7057	34.5572	34.4131
Ambp	Protein AMBP	Q07456	0.213216	0.412745	0.928229	0.384318	28.1862	29.1548	28.3362	29.2547	28.9876	28.4939	28.3495	29.321	28.4827	28.4253	28.7221	28.9138
Lgals3bp	Galectin-3-binding protein	Q07797	-0.468097	0.127672	0.928229	0.893905	24.8193	25.4362	25.0976	24.7872	24.3116	25.2917	25.1754	24.4823	23.7079	24.3957	25.0127	24.6822
Bax	Apoptosis regulator BAX	Q07813	-0.324693	0.204755	0.928229	0.688766	24.3259	24.7326	24.3667	24.151	24.6112	24.0986	24.2	24.6927	24.2422	23.3482	24.3026	23.7067
F13b	Coagulation factor XIII B chain	Q07968	-0.0898531	0.710335	0.928229	0.148537	24.3583	24.1768	24.6458	24.189	24.6771	23.9302	24.3458	23.9039	23.9403	24.6738	25.017	24.0569
Cnn1	Calponin-1	Q08091	0.288163	0.199112	0.928229	0.700903	28.164	27.3044	27.0922	27.4252	27.6544	27.9446	28.1302	28.1584	27.8522	27.7615	27.7362	27.6129
Cnn2	Calponin-2	Q08093	-0.0490704	0.682809	0.928229	0.165701	27.6155	27.6753	27.5077	27.495	27.8056	27.3318	27.331	27.5864	27.711	27.4419	27.5355	27.716
Pecam1	Platelet endothelial cell adhesion molecule	Q08481	0.145997	0.263074	0.928229	0.579922	28.0344	28.0723	27.9378	28.3407	28.1193	28.3177	28.0655	27.9398	28.2746	28.0165	27.93	28.4432
Cd36	Platelet glycoprotein 4	Q08857	0.197455	0.174992	0.928229	0.756983	32.6286	32.3437	32.8023	32.9244	32.9104	32.8064	32.5137	32.7403	32.7436	32.5855	32.7411	33.1351
Nebl	Nebulette	Q0II04	0.108409	0.3654	0.928229	0.437231	33.0836	32.6881	32.7137	33.0813	32.7578	32.9052	32.763	32.8493	33.1063	32.9966	33.0405	32.9319
Prelid2	PRELI domain-containing protein 2	Q0VBB0	-0.299598	0.0272765	0.928229	1.56421	24.2339	24.3164	24.3424	24.3226	23.7866	23.9418	23.9247	23.8455	24.1332	23.847	24.1731	24.0074
Rbm15		Q0VBL3	0.166857	0.654043	0.928229	0.184393	22.5807	23.6851	23.1214	21.998	23.5782	23.9173	23.4925	23.0657	23.3357	23.5539	23.8947	22.8271
	Uncharacterized protein C15orf61 homolog	Q0VG49	0.428888	0.094816	0.928229	1.02312	25.168	24.3097	25.0694	25.421	25.5885	25.4601	25.0349	24.5159	25.2527	25.5503	25.5599	25.1177
Ppp4r2	Serine/threonine-protein phosphatase 4 regulatory subunit 2	Q0VGB7	-0.60816	0.149796	0.928229	0.824499	23.7867	23.6029	23.2438	22.9728	23.0316	23.9762	22.6091	23.2078	21.6873	23.1632	23.6431	22.1357
Tanc1	Protein TANC1	Q0VGY8	0.27084	0.106063	0.928229	0.974438	23.729	24.0554	23.6779	24.3228	24.1772	24.1096	24.1069	24.0939	24.4432	24.0414	23.9143	23.615
Npepps	Puromycin-sensitive aminopeptidase	Q11011	-0.110764	0.327038	0.928229	0.485402	32.6253	32.3584	32.7472	32.5131	32.5945	32.285	32.4335	32.4748	32.5504	32.6274	32.3218	32.3951
Kiaa1468	LisH domain and HEAT repeat-containing protein KIAA1468	Q148V7	-0.325332	0.331348	0.928229	0.479715	26.0573	26.4854	26.3896	24.9093	26.3502	26.49	26.0211	26.3732	25.6521	25.7766	26.743	25.5532
Dusp27	Inactive dual specificity phosphatase 27	Q148W8	-0.33112	0.137032	0.928229	0.863178	26.3499	27.0264	26.1765	26.241	25.9654	26.66	26.2614	26.2704	26.2227	25.6194	26.0754	26.3626
Perm1	PGC-1 and ERR-induced regulator in muscle protein 1	Q149B8	-0.0368826	0.734428	0.928229	0.134051	30.417	30.2677	30.3887	30.3429	30.2086	30.1564	30.3935	30.4793	30.5045	30.4225	30.0999	30.281
Ppm1j	Protein phosphatase 1J	Q149T7	0.220306	0.470867	0.928229	0.327101	23.3097	23.1305	24.6104	24.4633	24.0338	23.9223	24.1948	23.4699	23.8535	23.6509	24.1411	23.4051
Ptcd3	Pentatricopeptide repeat domain-containing protein 3, mitochondrial	Q14C51	0.0950499	0.624284	0.928229	0.204618	28.4293	27.9297	27.9957	27.8841	28.1463	28.3106	28.1531	28.6555	28.1895	28.6975	27.9504	27.9325
Dok7	Protein Dok-7	Q18PE0	-0.0809268	0.595878	0.928229	0.224843	25.6889	25.4801	25.2028	25.3606	25.0992	25.6405	25.6085	25.2433	25.5628	25.0996	25.5	25.273
Nsun2	tRNA (cytosine(34)-C(5))-methyltransferase	Q1HFZ0	-0.177344	0.230702	0.928229	0.636949	26.3881	26.8903	26.2151	26.4267	26.2874	26.4286	26.5795	26.1559	26.255	26.1181	26.2909	26.3424
Trim72	Tripartite motif-containing protein 72	Q1XH17	-0.058801	0.627403	0.928229	0.202453	34.4259	34.301	34.6561	34.6789	34.5622	34.3668	34.3524	34.3627	34.3126	34.1478	34.4685	34.368
Pi4k2a	Phosphatidylinositol 4-kinase type 2-alpha	Q2TBE6	-0.0958403	0.691654	0.928229	0.160111	24.7638	25.122	24.8468	24.3562	24.1441	25.2506	25.0283	25.4292	24.8535	24.5896	24.8073	24.8761
Hsdl2	Hydroxysteroid dehydrogenase-like protein 2	Q2TPA8	0.0949918	0.533802	0.928229	0.27262	33.1022	32.5818	33.0142	32.788	32.9884	32.8003	32.8495	33.168	33.012	33.3671	33.1409	32.8356
Cd163	Scavenger receptor cysteine-rich type 1 protein M130	Q2VLH6	0.137638	0.450555	0.928229	0.346252	27.3397	26.7322	27.378	27.2331	27.0457	27.1874	27.253	27.1277	27.0838	27.2792	27.6916	27.6869
Plekhf1	Pleckstrin homology domain-containing family F member 1	Q3TB82	0.359771	0.696136	0.928229	0.157306	23.3482	24.8622	25.3175	26.4658	25.3526	25.2423	22.6468	25.7355	25.4807	26.1122	21.7913	24.9945
Mrpl10	39S ribosomal protein L10, mitochondrial	Q3TBW2	-0.0942465	0.348151	0.928229	0.458233	28.2488	28.0338	28.1087	27.9075	28.1219	28.2369	28.0779	28.0087	27.9491	27.9381	27.9539	28.1316
Ccdc127	Coiled-coil domain-containing protein 127	Q3TC33	-0.0874144	0.733391	0.928229	0.134664	27.0798	27.0939	26.939	27.664	26.684	26.5374	27.0773	26.5906	27.4575	26.7388	26.4645	27.3371
Fahd2	Fumarylacetoacetate hydrolase domain-containing protein 2A	Q3TC72	0.072846	0.703206	0.928229	0.152918	30.6787	30.3037	30.2776	30.2899	30.251	30.5137	30.485	30.7632	30.5748	31.0825	30.4225	30.053
Hs1bp3	HCLS1-binding protein 3	Q3TC93	0.0794774	0.606392	0.928229	0.217247	25.9437	26.0223	25.853	25.9099	26.1154	26.1994	26.0365	26.0577	25.5981	26.4514	26.0181	25.7859
Cul4a	Cullin-4A	Q3TCH7	-0.166991	0.23243	0.928229	0.633707	28.3185	28.0146	28.2658	28.1021	28.1248	28.2511	28.1686	28.2833	27.8851	27.8556	27.8703	27.7527
Fam175b	BRISC complex subunit Abro1	Q3TCJ1	-0.2198	0.145885	0.928229	0.835988	27.2013	27.3333	27.0389	27.2387	26.7447	27.061	26.9959	27.3377	26.98	26.874	26.7013	26.8089
Plbd2	Putative phospholipase B-like 2	Q3TCN2	0.244438	0.219644	0.928229	0.658281	25.9538	25.6992	25.8173	26.4738	26.1354	26.0931	25.6862	25.5542	25.9773	26.5166	26.2033	25.9708
Ppp1r21	Protein phosphatase 1 regulatory subunit 21	Q3TDD9	-0.148415	0.541035	0.928229	0.266775	24.5915	25.7501	25.1317	25.018	25.1594	25.4486	25.1442	25.3304	24.6092	24.8985	24.9267	24.549
Faf2	FAS-associated factor 2	Q3TDN2	0.231109	0.305829	0.928229	0.514522	24.8889	25.5611	24.8562	25.4317	25.0256	25.565	25.369	24.6831	25.5879	25.2216	25.3603	25.7542
Stt3b	Dolichyl-diphosphooligosaccharide--protein glycosyltransferase subunit STT3B	Q3TDQ1	1.09695	0.145493	0.928229	0.837157	22.8329	24.723	25.0315	25.8964	24.8518	26.0175	25.6246	25.1211	26.5862	22.5354	25.2286	25.7733
Hp1bp3	Heterochromatin protein 1-binding protein 3	Q3TEA8	0.283266	0.0151597	0.928229	1.81931	29.3374	29.3953	29.1061	29.5667	29.698	29.5724	29.4568	29.7165	29.5183	29.6352	29.3741	29.5281
Spryd7	SPRY domain-containing protein 7	Q3TFQ1	-0.179762	0.434354	0.928229	0.362156	25.6126	25.6135	25.446	25.5485	25.8865	24.6995	25.4375	25.7782	25.5894	25.2042	25.3481	24.9068
Eepd1	Endonuclease/exonuclease/phosphatase family domain-containing protein 1	Q3TGW2	-0.24825	0.449572	0.928229	0.347201	24.1899	23.8132	23.4813	23.6804	23.5633	23.2351	23.7967	23.4901	24.1512	24.242	23.6787	22.3814
Myl12b	Myosin regulatory light chain 12B	Q3THE2	0.600801	0.189553	0.928229	0.72227	24.5961	24.7725	24.3874	23.7099	25.1566	25.1333	24.1201	25.7434	25.8217	25.9273	25.2874	25.7754
Aarsd1	Alanyl-tRNA editing protein Aarsd1	Q3THG9	0.240497	0.203425	0.928229	0.691595	26.7924	26.5216	26.4487	26.273	26.9475	26.7676	26.7893	26.5537	27.2443	26.9285	26.8102	27.1386
Gmps	GMP synthase [glutamine-hydrolyzing]	Q3THK7	-0.12211	0.300904	0.928229	0.521572	28.7547	28.8547	28.819	28.5279	28.7781	28.729	28.6527	28.5868	28.6105	28.6679	29.0685	28.5645
Mat2a	S-adenosylmethionine synthase isoform type-2	Q3THS6	-0.0472855	0.723078	0.928229	0.140815	29.1995	29.3173	28.9771	28.8123	29.4003	29.0015	29.1828	29.2335	29.2834	29.0393	28.9323	29.171
Trappc13	Trafficking protein particle complex subunit 13	Q3TIR1	0.777581	0.0218313	0.928229	1.66092	23.0593	24.6581	24.3964	24.8976	25.0676	25.0239	24.2167	25.0256	24.6181	25.2403	24.6373	24.6127
Ric8a	Synembryn-A	Q3TIR3	-0.617176	0.364136	0.928229	0.438736	23.7786	24.179	24.2774	24.5465	21.1069	24.0578	23.9439	21.8554	23.1211	24.1476	24.1502	24.2211
Pde12	2,5-phosphodiesterase 12	Q3TIU4	-0.127341	0.34927	0.928229	0.456839	27.1413	26.9905	27.18	26.9935	27.1653	27.1499	26.8371	27.0484	26.8542	26.8528	27.2563	26.6319
Zc3h15	Zinc finger CCCH domain-containing protein 15	Q3TIV5	0.121237	0.567869	0.928229	0.245752	26.213	26.4849	26.254	25.9506	26.431	27.0752	26.45	26.4282	26.2707	26.6269	26.7295	25.9849
Pdlim7	PDZ and LIM domain protein 7	Q3TJD7	-0.341401	0.681746	0.928229	0.166377	25.0143	24.5729	22.4497	22.0952	24.3001	21.5137	24.5242	24.3383	24.8182	24.9654	22.1872	24.2959
Fam98a	Protein FAM98A	Q3TJZ6	-0.127661	0.558326	0.928229	0.253112	27.4994	27.4713	26.8398	26.7647	26.8535	27.1747	27.5811	27.5304	27.3602	27.1771	27.1549	26.6861
Smarca4	Transcription activator BRG1	Q3TKT4	-0.0913322	0.716994	0.928229	0.144485	24.2065	24.5189	23.6865	24.238	23.8626	24.6294	24.1408	24.4913	23.8368	24.1332	23.5164	23.5651
Tfb2m	Dimethyladenosine transferase 2, mitochondrial	Q3TL26	-0.0860417	0.722019	0.928229	0.141452	25.0133	25.4715	25.3558	25.1615	25.545	25.2203	25.7284	24.5678	24.5731	25.1235	25.4298	25.3983
Nlrx1	NLR family member X1	Q3TL44	0.0935307	0.630134	0.928229	0.200567	27.7774	27.2524	27.766	27.5646	27.7901	27.5527	27.6628	27.272	28.1621	27.8666	27.3633	27.9952
Prrc2c	Protein PRRC2C	Q3TLH4	-0.127744	0.204553	0.928229	0.689194	28.1903	28.2518	27.9793	27.9702	27.8304	28.1427	28.0326	27.9565	28.1471	27.9713	28.0318	28.0321
Trappc10	Trafficking protein particle complex subunit 10	Q3TLI0	-0.364453	0.401554	0.928229	0.396256	24.4598	25.0541	25.2589	24.793	25.1192	24.7625	23.6423	25.2528	24.8844	24.6267	24.9398	23.0177
Echdc2	Enoyl-CoA hydratase domain-containing protein 2, mitochondrial	Q3TLP5	0.091267	0.59232	0.928229	0.227444	28.7319	28.8651	28.5525	28.9013	29.2465	28.5745	28.9948	28.6181	28.8482	29.0579	28.4344	28.5941
Pbxip1	Pre-B-cell leukemia transcription factor-interacting protein 1	Q3TVI8	-0.0697091	0.663959	0.928229	0.177859	28.0819	28.3379	27.6761	27.7984	28.0796	28.2292	28.1215	28.1089	27.7625	27.7316	28.0906	27.7376
Uap1l1	UDP-N-acetylhexosamine pyrophosphorylase-like protein 1	Q3TW96	-0.0744227	0.648898	0.928229	0.187824	27.8605	28.4547	27.7488	28.0529	27.9518	28.2943	28.0104	27.7681	27.863	27.6308	28.0083	27.9426
Srsf6	Serine/arginine-rich splicing factor 6	Q3TWW8	-0.160267	0.266469	0.928229	0.574353	28.3176	28.0763	27.9489	27.6101	28.0138	28.1536	28.0486	28.1644	27.6457	28.0341	27.9863	27.9295
Psmd1	26S proteasome non-ATPase regulatory subunit 1	Q3TXS7	-0.201307	0.173466	0.928229	0.760786	30.2012	30.6629	30.3993	30.4012	30.0855	30.4233	30.1995	30.5229	30.1567	29.9546	30.1988	30.0356
Smyd5	SET and MYND domain-containing protein 5	Q3TYX3	0.248522	0.258303	0.928229	0.58787	24.7383	25.5157	25.6947	25.7666	25.9446	25.6627	25.0983	25.6099	25.6017	25.3186	25.3381	25.7422
Sec31b	Protein transport protein Sec31B	Q3TZ89	-0.233753	0.292836	0.928229	0.533376	31.9582	31.4286	31.9014	31.1556	31.3942	31.1259	31.6091	31.2929	31.9089	32.1496	31.4432	31.6814
Trappc9	Trafficking protein particle complex subunit 9	Q3U0M1	0.708119	0.0356301	0.928229	1.44818	27.2902	27.1842	25.9024	27.6418	27.7307	28.1877	27.3081	27.6705	27.5481	27.3132	26.8303	27.273
Rars2	Probable arginine--tRNA ligase, mitochondrial	Q3U186	-0.0474344	0.726015	0.928229	0.139054	28.3086	27.699	28.3518	28.2223	28.174	28.1447	28.116	28.0508	27.9288	28.0169	27.9402	28.0575
Ddb1	DNA damage-binding protein 1	Q3U1J4	-0.0742536	0.578838	0.928229	0.237443	29.5402	29.5546	29.8111	29.9031	29.6267	29.7574	29.6362	29.569	29.4196	29.401	29.3941	29.3422
Gpsm3	G-protein-signaling modulator 3	Q3U1Z5	0.625446	0.126269	0.928229	0.898703	23.4419	24.0501	22.4963	24.231	24.4293	23.5636	24.3619	23.4	24.3392	22.8478	23.8885	24.5326
Serac1	Protein SERAC1	Q3U213	0.206604	0.432378	0.928229	0.364136	27.5889	27.0992	26.432	26.9694	27.2018	26.7023	27.318	27.6019	26.8176	27.3921	27.636	27.5805
Vars2	Valine--tRNA ligase, mitochondrial	Q3U2A8	-0.0451869	0.699203	0.928229	0.155397	27.3415	27.1237	27.222	27.3866	26.956	27.1111	27.3776	27.238	27.1388	27.3062	27.1713	26.9691
Sec24a	Protein transport protein Sec24A	Q3U2P1	0.145941	0.462525	0.928229	0.334865	24.307	24.6187	24.9805	24.549	24.1583	24.7665	24.7606	24.9781	24.8325	25.0678	25.0794	24.8397
Nudt18	8-oxo-dGDP phosphatase NUDT18	Q3U2V3	-0.99596	0.30452	0.928229	0.516384	25.8597	25.8418	26.0042	23.4536	25.6533	25.9623	25.2153	26.2781	25.9102	25.0518	25.7395	20.8894
Ulk3	Serine/threonine-protein kinase ULK3	Q3U3Q1	-0.427647	0.219598	0.928229	0.658371	25.1726	26.7396	25.9329	25.9465	25.551	26.0942	25.7668	25.6947	25.0291	24.6461	25.6082	25.3497
Prmt9	Putative protein arginine N-methyltransferase 9	Q3U3W5	-0.450674	0.070871	0.928229	1.14953	24.6205	24.9786	24.4911	24.0324	23.6734	24.426	24.4988	24.6594	24.7087	23.8716	24.4566	23.8877
Hectd3	E3 ubiquitin-protein ligase HECTD3	Q3U487	0.344631	0.170251	0.928229	0.768911	22.6061	23.5404	23.8238	23.6553	23.951	23.8974	23.9666	23.72	23.5035	23.5275	23.6907	23.1003
Cmpk2	UMP-CMP kinase 2, mitochondrial	Q3U5Q7	0.0942631	0.396419	0.928229	0.401845	28.151	27.8697	28.1987	28.2516	28.1821	27.9928	28.2059	27.9815	28.1831	28.3421	28.2704	28.0968
Esyt1	Extended synaptotagmin-1	Q3U7R1	-0.123086	0.464733	0.928229	0.332796	28.1142	28.4097	27.8495	28.1043	28.1184	28.2743	28.0753	27.9101	27.9177	27.467	27.9574	28.1881
Lbr	Lamin-B receptor	Q3U9G9	0.351433	0.106654	0.928229	0.972024	26.7175	26.91	27.2832	27.617	27.2697	27.4831	26.8806	26.7121	27.3526	27.5783	27.4333	27.5682
Mif4gd	MIF4G domain-containing protein	Q3UBZ5	0.299859	0.589652	0.928229	0.229404	22.6378	23.9694	25.0299	25.1174	25.0331	24.7033	23.0085	24.5278	23.9677	23.6944	24.5151	23.0424
Otulin	Ubiquitin thioesterase otulin	Q3UCV8	-0.400785	0.384828	0.928229	0.414733	25.1119	26.6006	26.6436	26.0453	26.3399	25.9906	26.0461	26.0499	25.6713	23.9996	25.8	25.5186
Ttll12	Tubulin--tyrosine ligase-like protein 12	Q3UDE2	-0.108362	0.645172	0.928229	0.190325	26.859	27.7892	27.6652	27.6765	27.1866	27.7281	27.4402	27.5876	27.003	26.8107	27.1172	27.4149
Trafd1	TRAF-type zinc finger domain-containing protein 1	Q3UDK1	0.0968798	0.590268	0.928229	0.228951	24.4558	24.5411	24.2045	24.7343	23.9638	24.8278	24.5171	24.2844	24.3418	24.4098	24.554	24.8433
Ube2z	Ubiquitin-conjugating enzyme E2 Z	Q3UE37	0.0861626	0.607784	0.928229	0.216251	25.8668	26.0739	25.5485	25.8273	25.798	26.1556	26.2162	26.0643	26.0183	25.5712	26.0345	25.5577
Frmd8	FERM domain-containing protein 8	Q3UFK8	-0.367351	0.121369	0.928229	0.915893	24.3034	25.0262	24.3542	24.4089	23.6569	24.6585	23.796	24.1984	24.1323	24.02	24.3363	24.5381
Nt5c3b	7-methylguanosine phosphate-specific 5-nucleotidase	Q3UFY7	0.188972	0.0787106	0.928229	1.10397	28.7664	28.7402	28.5795	28.7946	28.9293	29.0006	28.6794	29.0272	28.745	28.8882	28.9467	28.948
Hdhd2	Haloacid dehalogenase-like hydrolase domain-containing protein 2	Q3UGR5	-0.0641936	0.537016	0.928229	0.270012	30.4226	30.015	30.2012	30.093	30.1661	30.1127	30.0531	30.2501	30.2923	30.2123	30.1354	30.0237
Fam195b	Protein FAM195B	Q3UGS4	-0.3836	0.413568	0.928229	0.383453	24.4082	24.9168	24.747	24.3041	24.8246	25.0558	23.9279	22.3682	24.407	24.1492	24.8703	24.8567
Dip2b	Disco-interacting protein 2 homolog B	Q3UH60	-0.0891147	0.63678	0.928229	0.196011	25.7873	25.7429	26.086	25.7756	25.4386	26.3543	25.5369	26.1792	25.7297	25.7231	25.5376	25.7714
Limch1	LIM and calponin homology domains-containing protein 1	Q3UH68	-0.0912929	0.447698	0.928229	0.349015	29.5786	29.8153	29.3127	29.4413	29.3888	29.3652	29.478	29.6301	29.7158	29.4132	29.4727	29.3934
Nt5dc3	5-nucleotidase domain-containing protein 3	Q3UHB1	0.0810625	0.594301	0.928229	0.225994	28.9405	28.6107	28.8952	28.7282	28.9539	28.8964	28.9563	29.3281	28.8532	28.5198	29.0606	28.7726
Gfod1	Glucose-fructose oxidoreductase domain-containing protein 1	Q3UHD2	-0.270608	0.351104	0.928229	0.454565	24.4714	24.9193	24.8715	24.7111	24.5001	24.3981	24.5087	24.5922	23.2668	24.7734	24.6368	24.9638
Mtus2	Microtubule-associated tumor suppressor candidate 2 homolog	Q3UHD3	0.209033	0.240247	0.928229	0.619342	26.5621	26.5513	25.9883	26.3424	26.554	26.8683	26.5319	26.1404	26.5235	26.629	26.7546	26.8424
Aak1	AP2-associated protein kinase 1	Q3UHJ0	-0.0612395	0.69916	0.928229	0.155423	27.5923	27.7993	27.2631	27.3957	27.2205	27.866	27.4895	27.4337	27.4969	27.823	27.3376	27.35
Pdap1	28 kDa heat- and acid-stable phosphoprotein	Q3UHX2	-0.120451	0.372783	0.928229	0.428544	27.9783	28.3933	27.9854	27.9301	27.9488	28.3395	28.0427	28.1009	27.7488	27.8945	28.0658	27.9158
Lmod2	Leiomodin-2	Q3UHZ5	0.780246	0.5666	0.928229	0.246724	24.11	23.3924	25.7072	24.0024	23.1273	22.4876	22.0005	26.6711	28.2419	28.2529	25.5965	26.2709
Babam1	BRISC and BRCA1-A complex member 1	Q3UI43	-0.0951589	0.513577	0.928229	0.289395	26.759	26.8297	26.5689	26.8764	26.5996	26.5083	26.6461	27.0586	26.4096	26.4776	26.4085	26.6316
Arhgap17	Rho GTPase-activating protein 17	Q3UIA2	-0.236212	0.195296	0.928229	0.709308	26.7367	26.7839	26.4356	26.5673	25.789	26.3521	26.6539	26.2332	26.3843	26.5502	26.5292	26.6835
Myzap	Myocardial zonula adherens protein	Q3UIJ9	-0.0895536	0.417749	0.928229	0.379085	28.606	28.422	28.3166	28.2806	28.3543	28.3213	28.1565	28.5356	28.5454	28.342	28.4521	28.2399
Dtx3l	E3 ubiquitin-protein ligase DTX3L	Q3UIR3	0.134482	0.373018	0.928229	0.42827	24.9219	25.2421	24.5916	25.0333	25.3173	25.0886	24.7535	25.1427	24.8295	25.185	25.0486	25.0784
Mylk3	Myosin light chain kinase 3	Q3UIZ8	0.229042	0.167789	0.928229	0.775237	31.6177	31.5117	31.1522	31.7162	31.5986	31.8301	31.6861	31.6889	31.6708	32.0594	31.3606	31.2957
Usp19	Ubiquitin carboxyl-terminal hydrolase 19	Q3UJD6	0.0888014	0.44622	0.928229	0.350451	26.5217	26.3916	26.4001	26.2129	26.4638	26.4781	26.7652	26.6787	26.47	26.5391	26.6534	26.4782
Tax1bp1	Tax1-binding protein 1 homolog	Q3UKC1	-0.147509	0.684432	0.928229	0.16467	24.6493	25.5399	25.0987	24.6393	24.7444	25.8629	25.3046	25.3288	24.5711	25.1753	25.1621	23.7476
Mccc2	Methylcrotonoyl-CoA carboxylase beta chain, mitochondrial	Q3ULD5	0.221449	0.177868	0.928229	0.749901	32.5742	32.0306	32.4293	32.3844	32.6848	32.2209	32.4673	32.559	32.6673	32.9846	32.6233	32.5038
Spg7	Paraplegin	Q3ULF4	0.0557546	0.693761	0.928229	0.15879	29.7559	29.377	29.5974	29.465	29.7112	29.5595	29.4933	30.0136	29.7036	29.795	29.6097	29.3419
Gpd1l	Glycerol-3-phosphate dehydrogenase 1-like protein	Q3ULJ0	0.175305	0.101072	0.928229	0.995368	31.2079	31.1998	31.2262	31.2883	31.5371	31.5057	31.2618	31.4586	31.1557	31.5024	31.4114	31.3584
Cog7	Conserved oligomeric Golgi complex subunit 7	Q3UM29	0.117503	0.627657	0.928229	0.202278	24.58	24.7393	25.5804	25.5886	25.0925	25.4533	24.9195	24.9789	24.6063	24.7418	25.0692	25.3067
Spata5	Spermatogenesis-associated protein 5	Q3UMC0	0.350397	0.299316	0.928229	0.52387	28.1596	28.1199	28.4977	28.5379	29.2321	28.9297	27.2332	28.6765	28.8762	28.8657	28.8148	28.3192
Cobll1	Cordon-bleu protein-like 1	Q3UMF0	-0.09872	0.367763	0.928229	0.434432	30.333	30.2524	29.8948	29.9906	29.9762	29.9963	30.0832	30.0962	30.0683	30.2732	30.0314	30.0363
Mcu	Calcium uniporter protein, mitochondrial	Q3UMR5	0.646874	0.274378	0.928229	0.56165	21.5536	25.2344	23.8411	24.4804	24.3859	24.0497	24.7893	23.489	24.6839	24.1207	24.235	23.4754
Ppp1r12c	Protein phosphatase 1 regulatory subunit 12C	Q3UMT1	0.224623	0.0383833	0.928229	1.41586	26.6853	26.5812	26.4825	26.714	26.7484	26.8846	26.8002	26.9593	26.5836	26.9051	26.8648	26.8086
Mapkapk3	MAP kinase-activated protein kinase 3	Q3UMW7	-0.093724	0.697598	0.928229	0.156395	24.7144	23.4953	24.1828	24.0542	23.7223	24.0127	24.1778	24.0121	24.0683	24.6812	23.827	23.7788
Eml4	Echinoderm microtubule-associated protein-like 4	Q3UMY5	-0.438303	0.272715	0.928229	0.564291	25.6448	25.4468	25.234	25.6629	25.5742	25.194	24.6716	24.7811	25.389	25.0217	23.3993	25.3383
Lclat1	Lysocardiolipin acyltransferase 1	Q3UN02	0.0995926	0.33576	0.928229	0.47397	26.8852	27.1156	26.8227	27.1977	27.0783	27.1325	27.0178	27.0453	26.9823	27.1302	26.886	26.8968
Prrc1	Protein PRRC1	Q3UPH1	-0.642337	0.463427	0.928229	0.334019	25.8859	26.2875	26.3725	26.1802	26.2039	26.1613	26.2911	26.4635	25.7688	25.149	26.1403	21.4985
Sec31a	Protein transport protein Sec31A	Q3UPL0	-0.138298	0.358748	0.928229	0.44521	30.1652	30.6806	30.0748	30.0314	30.2366	30.4236	30.2816	30.3151	29.8956	30.1279	30.2133	29.992
Pxdn	Peroxidasin homolog	Q3UQ28	-0.209894	0.638377	0.928229	0.194922	26.0172	24.9548	25.4516	25.3428	24.9616	25.3518	25.1946	24.4333	25.4541	26.8477	25.5727	24.2232
Tars2	Threonine--tRNA ligase, mitochondrial	Q3UQ84	-0.0515241	0.649382	0.928229	0.1875	28.2943	28.2602	28.4262	28.4025	28.3876	28.1907	28.4492	28.31	28.4305	28.0776	28.1702	28.0603
Fcho2	F-BAR domain only protein 2	Q3UQN2	-0.087276	0.67597	0.928229	0.170073	26.6619	26.8035	26.6589	26.7054	26.8868	27.1083	26.5549	26.4074	25.9116	26.4496	26.6284	26.9353
Slmap	Sarcolemmal membrane-associated protein	Q3URD3	-0.0915768	0.70985	0.928229	0.148834	32.0704	32.2632	32.2458	32.5117	32.1193	32.348	32.0786	31.9505	32.2038	31.0714	32.2162	32.4146
Acsf3	Acyl-CoA synthetase family member 3, mitochondrial	Q3URE1	-0.0730149	0.496615	0.928229	0.30398	29.7776	29.5792	29.7294	29.6409	29.6466	29.538	29.4557	29.839	29.6777	29.7711	29.5993	29.4334
Ccdc51	Coiled-coil domain-containing protein 51	Q3URS9	0.124088	0.368908	0.928229	0.433082	29.0427	28.4677	29.1672	28.8589	28.93	28.9996	28.9649	29.0371	29.0676	29.1871	29.0007	29.1037
Sorbs2	Sorbin and SH3 domain-containing protein 2	Q3UTJ2	-0.169885	0.40387	0.928229	0.393759	32.1903	32.685	32.1643	32.3473	32.2623	32.3763	32.3064	32.1515	32.2448	31.3898	32.1393	32.3721
Tbc1d24	TBC1 domain family member 24	Q3UUG6	-0.249365	0.633056	0.928229	0.198558	24.0309	23.714	23.3377	22.3867	23.8679	24.384	23.5885	23.9983	23.9341	21.7309	22.8302	24.2828
Them4	Acyl-coenzyme A thioesterase THEM4	Q3UUI3	-0.231495	0.236948	0.928229	0.625347	28.0569	27.8104	28.2805	28.3355	27.9856	27.7895	27.8068	27.9357	27.4504	27.3151	27.9239	27.8174
Pdp1	[Pyruvate dehydrogenase [acetyl-transferring]]-phosphatase 1, mitochondrial	Q3UV70	0.164053	0.354926	0.928229	0.449862	29.0617	29.1068	28.7867	29.0284	29.0743	29.6091	29.1522	29.0733	29.1601	29.5288	29.0264	28.6896
Ksr2	Kinase suppressor of Ras 2	Q3UVC0	0.803372	0.422409	0.928229	0.374267	27.34	28.1922	27.0572	27.4531	30.1322	26.4106	27.2549	30.6845	30.6672	27.6869	26.1774	28.5318
Vps51	Vacuolar protein sorting-associated protein 51 homolog	Q3UVL4	-0.0836514	0.740813	0.928229	0.130291	23.4033	24.7457	24.3074	24.2495	23.9988	24.1268	23.6292	24.5068	24.318	23.8279	24.1371	23.8222
Fam129a	Protein Niban	Q3UW53	0.0739292	0.725934	0.928229	0.139103	27.2095	28.1031	27.2227	27.5802	27.7334	28.1344	27.5598	27.6122	27.2821	27.3791	27.3616	27.6284
Rcsd1	CapZ-interacting protein	Q3UZA1	0.174791	0.137942	0.928229	0.860303	28.9	28.6909	28.616	28.9927	28.9324	28.9423	28.9181	28.964	28.7787	29.1792	28.7581	28.7283
Slc25a31	ADP/ATP translocase 4	Q3V132	1.23181	0.191931	0.928229	0.716855	26.9783	22.9914	27.1271	27.6303	27.0816	27.3746	27.183	23.9514	27.5896	26.6999	27.1981	27.6682
Nt5c2	Cytosolic purine 5-nucleotidase	Q3V1L4	-0.112727	0.519849	0.928229	0.284123	28.0912	28.3604	28.1371	28.217	28.0807	28.6006	28.1369	28.1845	27.9373	27.5951	28.1572	27.8424
Lepre1	Prolyl 3-hydroxylase 1	Q3V1T4	-0.735866	0.141707	0.928229	0.848609	24.049	25.3954	24.3229	23.5979	23.9417	24.7147	24.0955	24.3357	23.9115	24.1043	24.0439	21.9337
Lace1	Lactation elevated protein 1	Q3V384	0.0604936	0.661151	0.928229	0.179699	31.1022	30.4317	30.993	30.8176	30.9237	30.8438	30.9126	30.9901	30.6937	31.1129	30.9141	30.9168
Pacs2	Phosphofurin acidic cluster sorting protein 2	Q3V3Q7	-0.231361	0.680883	0.928229	0.166927	23.3196	23.8574	24.3294	24.1442	24.0939	24.437	24.1424	24.2331	22.0959	24.2322	23.1482	21.9097
Itga1	Integrin alpha-1	Q3V3R4	0.0642601	0.598448	0.928229	0.222974	28.126	28.13	27.9216	28.1723	28.0265	28.2899	28.1197	28.3945	28.2341	27.9377	27.8701	28.0665
Commd6	COMM domain-containing protein 6	Q3V4B5	-0.188156	0.299619	0.928229	0.52343	26.005	26.3424	26.0557	25.8771	26.2988	25.9743	25.7562	26.3149	26.1695	25.4756	25.9439	25.7058
Vezt	Vezatin	Q3ZK22	-0.289777	0.509884	0.928229	0.292528	23.8979	23.9454	23.9957	23.0295	23.2638	24.5419	24.0048	24.3518	23.2084	24.2504	24.0861	22.1722
Mars2	Methionine--tRNA ligase, mitochondrial	Q499X9	0.0567306	0.73419	0.928229	0.134192	27.1493	27.0501	27.6956	27.7808	27.4457	27.1732	27.2864	27.0858	27.3181	27.4848	27.1741	27.4466
Syne3	Nesprin-3	Q4FZC9	0.351515	0.733534	0.928229	0.13458	26.0474	21.9231	26.6528	25.4733	22.4627	25.5919	25.2902	26.1813	26.1948	23.5976	26.7175	25.5243
Ndufa4l2	NADH dehydrogenase [ubiquinone] 1 alpha subcomplex subunit 4-like 2	Q4FZG9	-0.503908	0.0962721	0.928229	1.0165	25.3636	26.1434	24.4818	25.3683	25.0783	24.4783	24.5768	24.9161	24.864	24.6754	24.581	24.8931
Abracl	Costars family protein ABRACL	Q4KML4	0.236255	0.247912	0.928229	0.605703	28.8483	27.9654	28.382	28.5676	28.7832	28.1459	28.5184	29.0566	28.7997	28.6928	28.6867	28.4622
Oxr1	Oxidation resistance protein 1	Q4KMM3	-0.120937	0.653708	0.928229	0.184616	24.1843	24.6893	23.5621	23.303	24.1646	24.2869	24.2004	23.6783	24.4639	24.385	23.8416	23.895
Arap1	Arf-GAP with Rho-GAP domain, ANK repeat and PH domain-containing protein 1	Q4LDD4	-0.278134	0.486906	0.928229	0.312555	24.4009	25.4551	24.1711	24.9564	24.5323	25.3282	24.4486	24.1493	24.6751	23.1827	23.8895	24.4162
Odr4	Protein odr-4 homolog	Q4PJX1	-0.518084	0.196558	0.928229	0.706509	25.1021	25.6414	25.434	25.2933	24.7355	25.5832	25.4931	24.8311	25.0666	23.3177	25.0162	24.5331
Ece1	Endothelin-converting enzyme 1	Q4PZA2	-0.0853614	0.665305	0.928229	0.176979	25.1705	25.9766	25.8815	25.7301	25.6076	26.0187	25.4193	25.6651	25.7962	25.1615	25.4412	25.4779
Pds5b	Sister chromatid cohesion protein PDS5 homolog B	Q4VA53	0.0967211	0.569328	0.928229	0.244637	26.0097	26.4156	25.8119	25.8493	26.3643	26.5101	26.0685	26.4084	26.2608	26.1614	26.0943	25.8649
Cdv3	Protein CDV3	Q4VAA2	-0.343591	0.0368732	0.928229	1.43329	29.8506	29.982	29.8298	29.6099	29.5436	29.6371	29.7431	29.7338	29.7108	28.9982	29.5501	29.3679
Tmem65	Transmembrane protein 65	Q4VAE3	0.324623	0.130826	0.928229	0.883307	28.0546	27.8281	27.9865	28.1387	28.0106	27.8269	28.3495	28.1706	28.6358	28.9822	28.2285	28.1864
Tapt1	Transmembrane anterior posterior transformation protein 1	Q4VBD2	0.265805	0.23374	0.928229	0.631268	25.6878	26.0882	25.9067	25.9758	26.4922	26.5978	25.8458	26.6725	26.2958	25.9753	25.8474	25.7381
Ddx17	Probable ATP-dependent RNA helicase DDX17	Q501J6	0.109568	0.342083	0.928229	0.465869	27.838	28.143	27.9512	27.8322	28.2036	28.2809	28.1894	28.165	28.0475	28.025	27.948	28.0913
Phactr4	Phosphatase and actin regulator 4	Q501J7	-0.450563	0.40586	0.928229	0.391623	24.1724	24.3166	24.0715	24.3487	21.917	24.228	22.7896	24.5148	22.815	24.2848	24.4299	24.2985
Zbtb8os	Protein archease	Q505B7	-0.343546	0.30919	0.928229	0.509775	27.7533	27.6893	27.3658	27.6064	27.5079	27.2239	27.0605	28.0672	26.9364	26.0069	27.3289	27.5951
Ankrd28	Serine/threonine-protein phosphatase 6 regulatory ankyrin repeat subunit A	Q505D1	0.276273	0.643073	0.928229	0.19174	22.8117	25.1333	25.2522	24.3949	24.5964	25.4293	24.9443	25.3554	22.6774	25.037	24.95	24.6932
Opa3	Optic atrophy 3 protein homolog	Q505D7	-0.0564893	0.631299	0.928229	0.199765	29.9825	29.748	30.11	29.9218	30.1047	29.8102	30.1266	29.9304	29.7637	29.7742	29.7613	29.8202
Srrm1	Serine/arginine repetitive matrix protein 1	Q52KI8	-0.0483803	0.734299	0.928229	0.134127	25.2182	25.511	25.7426	25.4487	25.6802	25.425	25.5823	25.5732	25.1654	25.1484	25.5203	25.4364
Prune2	Protein prune homolog 2	Q52KR3	-0.156724	0.421226	0.928229	0.375484	28.6812	29.0292	28.7607	28.6809	28.4976	28.8874	28.9963	28.9213	28.7493	27.9626	28.7595	28.5476
Ddx46	Probable ATP-dependent RNA helicase DDX46	Q569Z5	0.237591	0.41478	0.928229	0.382182	24.3746	25.4428	25.7079	25.9715	25.7476	25.2821	25.5659	25.3208	25.2641	24.6736	25.3853	25.5033
Thrap3	Thyroid hormone receptor-associated protein 3	Q569Z6	-0.12249	0.50553	0.928229	0.296253	26.9902	27.061	26.9108	26.8353	27.1778	26.1941	27.0937	26.9731	26.7362	27.0903	26.6806	27.0024
Aldh16a1	Aldehyde dehydrogenase family 16 member A1	Q571I9	-0.435412	0.245001	0.928229	0.610832	23.192	24.262	23.8044	23.4957	23.5752	23.7757	23.6951	23.4942	22.1951	22.5851	23.9832	23.0574
Tab3	TGF-beta-activated kinase 1 and MAP3K7-binding protein 3	Q571K4	-0.3075	0.390242	0.928229	0.408666	25.8853	26.0607	26.1338	25.8566	25.84	25.4281	25.8859	24.173	25.9464	26.2737	25.9342	26.1339
Spag9	C-Jun-amino-terminal kinase-interacting protein 4	Q58A65	-0.0698915	0.598928	0.928229	0.222626	29.6032	29.9394	29.4782	29.4392	29.4415	29.8504	29.6138	29.6542	29.4483	29.7052	29.8138	29.4672
Ndufaf2	Mimitin, mitochondrial	Q59J78	-0.0611273	0.692492	0.928229	0.159585	29.8595	29.7	29.7138	29.6593	29.4177	29.5674	29.8567	30.2038	29.6726	29.8159	29.6693	29.407
Usp13	Ubiquitin carboxyl-terminal hydrolase 13	Q5BKP2	-0.673169	0.430055	0.928229	0.366476	26.5782	26.1679	25.6512	21.8111	26.4287	25.7406	26.5221	25.8449	26.7274	24.7903	26.103	25.1652
Mypn	Myopalladin	Q5DTJ9	-0.0743601	0.616476	0.928229	0.210084	30.4272	30.6565	30.0531	30.0396	30.1221	30.4708	30.3743	30.4321	30.5097	30.2502	30.4414	30.101
Hspb6	Heat shock protein beta-6	Q5EBG6	-0.324123	0.0992498	0.928229	1.00327	33.5144	33.5536	34.0214	33.4344	33.4716	33.1795	33.4699	33.5493	33.2095	32.8544	33.8501	33.3327
	Uncharacterized protein C1orf50 homolog	Q5EBG8	-0.187644	0.720804	0.928229	0.142183	24.4776	24.5274	24.4133	24.742	24.261	24.6588	24.5175	25.2318	21.9607	23.9638	24.8173	24.413
Prkaa1	5-AMP-activated protein kinase catalytic subunit alpha-1	Q5EG47	-0.251828	0.0712813	0.928229	1.14702	26.7763	27.021	26.9704	26.7378	26.7949	26.77	26.9853	26.4795	26.6403	26.6861	26.6037	26.3392
Nufip2	Nuclear fragile X mental retardation-interacting protein 2	Q5F2E7	0.0961269	0.629757	0.928229	0.200827	27.1823	27.5235	26.7281	26.9968	27.1098	27.5679	27.2865	27.4957	27.0565	27.1476	27.637	26.869
Taok1	Serine/threonine-protein kinase TAO1	Q5F2E8	-0.0906747	0.539486	0.928229	0.26802	26.475	26.8395	26.5953	26.3308	26.6061	26.6667	26.7445	26.4438	26.6005	26.5054	26.857	26.1587
Mup20	Major urinary protein 20	Q5FW60	0.884466	0.396907	0.928229	0.401311	22.1327	23.8274	25.7325	23.507	27.219	23.3883	25.4146	25.3718	22.5976	26.1286	26.1996	23.2114
Tmem2	Transmembrane protein 2	Q5FWI3	-0.400935	0.458512	0.928229	0.33865	23.5302	24.0877	23.8036	24.4591	23.0377	23.2926	23.284	23.7937	23.9517	24.1019	21.1632	23.5723
Arhgap1	Rho GTPase-activating protein 1	Q5FWK3	-0.14839	0.315605	0.928229	0.500856	28.2535	28.8686	28.6028	28.5887	28.5114	28.554	28.5396	28.1254	28.2569	28.258	28.4395	28.5655
Slc25a51	Solute carrier family 25 member 51	Q5HZI9	0.243786	0.432959	0.928229	0.363553	24.7551	23.8329	25.1648	24.9647	24.3671	24.6282	24.3781	25.3489	24.7881	25.3263	25.2888	24.362
Usp28	Ubiquitin carboxyl-terminal hydrolase 28	Q5I043	-0.131052	0.626463	0.928229	0.203104	26.522	27.0769	26.4221	25.7185	26.7387	27.0415	26.7608	27.0103	26.4653	26.0239	26.6162	26.5083
Slc30a9	Zinc transporter 9	Q5IRJ6	0.0453897	0.702712	0.928229	0.153223	28.5707	28.235	28.1534	28.2728	28.2808	28.272	28.4909	28.4744	28.2511	28.623	28.2731	28.3479
Vps41	Vacuolar protein sorting-associated protein 41 homolog	Q5KU39	0.154484	0.442796	0.928229	0.353796	25.0534	25.8595	25.3223	25.603	25.3471	26.0769	25.634	25.8184	25.333	25.2435	25.6481	25.392
Cnrip1	CB1 cannabinoid receptor-interacting protein 1	Q5M8N0	1.29094	0.0111601	0.928229	1.95233	23.2057	21.7659	23.1923	23.0609	24.1733	24.2976	23.6873	24.7714	24.9868	24.0779	24.0404	23.0148
Sdr39u1	Epimerase family protein SDR39U1	Q5M8N4	-0.0583832	0.693451	0.928229	0.158984	30.0406	30.2214	30.0136	30.0765	29.9743	29.9736	30.0388	30.2649	29.7462	30.481	29.9735	29.7724
Cobl	Protein cordon-bleu	Q5NBX1	0.219041	0.411969	0.928229	0.385135	26.4739	27.2978	25.9137	26.8923	27.17	27.2042	27.012	26.6206	26.4733	26.4109	26.5135	26.7305
Mief2	Mitochondrial dynamics protein MID49	Q5NCS9	-0.0619008	0.618701	0.928229	0.208519	25.5157	25.3343	25.4211	25.3564	25.1248	25.0988	25.381	25.6212	25.4557	25.5608	25.4036	25.2542
Wdr81	WD repeat-containing protein 81	Q5ND34	-1.0963	0.507358	0.928229	0.294686	26.7862	27.8914	27.621	22.6711	26.7357	27.4126	29.2681	27.5691	22.3522	28.8926	29.4327	22.6948
Rnmtl1	rRNA methyltransferase 3, mitochondrial	Q5ND52	-0.267902	0.460757	0.928229	0.336528	25.6636	25.121	25.3898	24.2446	25.1103	24.7579	25.5237	26.2197	25.4736	25.4506	24.9891	24.3427
Osbp2	Oxysterol-binding protein 2	Q5QNQ6	0.447233	0.138834	0.928229	0.857503	24.79	23.3128	24.7174	24.9436	24.2724	24.6725	24.8449	24.4396	24.4936	25.0964	25.0806	24.6422
Nol10	Nucleolar protein 10	Q5RJG1	-0.711105	0.492178	0.928229	0.307878	25.6965	25.3465	25.8895	26.2127	25.8237	25.963	26.8945	22.5077	21.3699	25.7392	24.2693	25.6176
Igf2bp2	Insulin-like growth factor 2 mRNA-binding protein 2	Q5SF07	-0.752669	0.147101	0.928229	0.832384	24.4151	26.2072	24.7133	24.8169	24.3863	25.5434	24.6511	24.5039	23.0551	23.3648	24.6827	24.2289
Bod1	Biorientation of chromosomes in cell division protein 1	Q5SQY2	1.42786	0.0469595	0.928229	1.32828	22.4438	25.6484	26.0167	25.5602	26.4888	25.7153	26.0093	26.7153	27.453	25.2931	25.6894	26.2531
Tefm	Transcription elongation factor, mitochondrial	Q5SSK3	-0.348222	0.0550099	0.928229	1.25956	27.5573	27.6585	27.5592	27.1418	26.7722	27.2244	27.3376	27.5006	27.1728	27.7515	27.0687	27.2213
Abr	Active breakpoint cluster region-related protein	Q5SSL4	-0.425674	0.517081	0.928229	0.286441	25.7374	25.5373	25.0783	25.1533	25.2451	25.4955	25.693	25.5319	25.5913	25.3509	21.9599	25.2069
Ankrd40	Ankyrin repeat domain-containing protein 40	Q5SUE8	-0.702789	0.166286	0.928229	0.779145	25.0106	24.3218	24.8614	24.2723	24.5293	24.6611	24.2284	24.35	24.667	24.4035	22.915	22.2295
Luc7l3	Luc7-like protein 3	Q5SUF2	0.0508247	0.729984	0.928229	0.136687	26.6	26.1928	26.417	26.5743	26.6536	26.5681	26.6019	25.9889	26.5653	26.4868	26.303	26.345
Rap1gap2	Rap1 GTPase-activating protein 2	Q5SVL6	0.213749	0.435474	0.928229	0.361038	25.0276	24.588	24.2436	24.3142	24.9653	24.638	25.2662	24.7893	24.4505	25.5339	25.1798	24.3638
Cluh	Clustered mitochondria protein homolog	Q5SW19	-0.0613399	0.631647	0.928229	0.199525	31.0444	30.6308	30.9101	30.5768	31.0107	30.6905	30.9283	30.7068	31.0513	30.7686	30.7693	30.7017
Myh4	Myosin-4	Q5SX39	0.584554	0.037367	0.928229	1.42751	33.4418	32.6713	33.2445	33.1061	33.46	33.3805	33.5213	33.73	34.1004	34.3948	33.9853	33.6553
Kiaa0100	Protein KIAA0100	Q5SYL3	0.627949	0.166315	0.928229	0.779068	21.6288	23.6022	23.4822	23.331	23.8856	23.3615	23.0062	23.4392	23.8574	24.4043	23.9337	22.5723
Rabl6	Rab-like protein 6	Q5U3K5	0.14055	0.580327	0.928229	0.236328	24.032	24.8894	24.7294	24.3691	24.1258	25.4107	24.7529	24.7511	24.9753	24.7251	24.3689	24.7384
Dnajc11	DnaJ homolog subfamily C member 11	Q5U458	-0.0993497	0.606107	0.928229	0.217451	29.1138	29.3269	29.4762	29.5676	28.6994	29.2103	29.1455	29.371	29.6303	28.848	29.0451	29.3395
Bloc1s3	Biogenesis of lysosome-related organelles complex 1 subunit 3	Q5U5M8	0.1072	0.698308	0.928229	0.155953	25.8503	26.1609	25.3636	26.054	25.8044	26.6608	26.0448	26.0028	25.3133	25.2126	26.189	25.8076
Kif1b	Kinesin-like protein KIF1B	Q60575	0.193786	0.35361	0.928229	0.451476	25.6162	25.6239	25.8908	25.9453	25.2271	26.1877	25.7168	26.0708	25.6964	26.0536	26.4093	25.8298
Orm1	Alpha-1-acid glycoprotein 1	Q60590	0.341452	0.583157	0.928229	0.234214	29.3317	30.9205	30.8983	31.9804	31.2721	29.591	30.1285	31.3043	29.8037	29.3153	31.2429	31.8866
Myl6	Myosin light polypeptide 6	Q60605	0.191919	0.487997	0.928229	0.311583	28.5583	28.8376	28.1933	28.5412	28.4499	28.8593	28.2238	28.7495	28.7979	29.8008	28.6531	28.4193
Flot2	Flotillin-2	Q60634	0.322597	0.183857	0.928229	0.735519	27.9342	28.7192	28.0876	29.1365	28.4023	28.8704	28.5029	28.3508	28.774	28.1633	28.1151	28.8114
Prdm1	PR domain zinc finger protein 1	Q60636	1.85847	0.0661531	0.928229	1.17945	22.3253	27.4871	27.537	27.6407	28.1072	26.5181	26.9855	29.0661	28.1659	26.6951	27.5406	28.0554
Gm2a	Ganglioside GM2 activator	Q60648	0.218048	0.457627	0.928229	0.339488	24.4296	25.0524	23.8102	24.3728	25.1049	25.2774	24.399	24.9133	24.3755	24.9208	24.3406	24.1347
Clpb	Caseinolytic peptidase B protein homolog	Q60649	0.215576	0.150283	0.928229	0.823091	29.4624	29.035	29.331	29.1438	29.4669	29.4432	29.3486	29.6646	29.5191	29.8078	29.6531	29.3784
Hnrnpd	Heterogeneous nuclear ribonucleoprotein D0	Q60668	0.222011	0.17589	0.928229	0.754758	29.7755	29.9134	29.6433	29.6404	29.9244	30.2599	30.0985	30.3642	29.8044	30.0553	30.1357	29.7121
Lama2	Laminin subunit alpha-2	Q60675	0.185715	0.27761	0.928229	0.556565	32.3775	32.0851	32.0314	31.9479	32.4412	32.0673	32.2915	32.5143	32.3835	32.8457	32.2826	32.3793
Psmb6	Proteasome subunit beta type-6	Q60692	-0.364867	0.302506	0.928229	0.519266	28.808	28.8267	28.6822	28.2445	28.7856	28.262	28.4672	28.6347	29.2011	27.0132	28.2401	28.8184
Samhd1	Deoxynucleoside triphosphate triphosphohydrolase SAMHD1	Q60710	0.111338	0.35464	0.928229	0.450213	29.0122	28.9843	28.6561	28.9464	29.2389	29.178	29.0257	29.0058	28.9004	28.7818	28.928	28.9547
Slc27a1	Long-chain fatty acid transport protein 1	Q60714	0.19941	0.323067	0.928229	0.490707	28.1599	28.0382	28.2059	27.8876	28.3926	28.2169	28.0997	28.1409	28.6242	29.0081	28.1839	28.4526
P4ha1	Prolyl 4-hydroxylase subunit alpha-1	Q60715	-0.607917	0.0511634	0.928229	1.29104	28.0684	28.7768	27.9755	27.1102	27.7497	28.1637	27.8821	27.9348	27.5115	27.0884	28.321	27.2293
P4ha2	Prolyl 4-hydroxylase subunit alpha-2	Q60716	-0.484396	0.0413007	0.928229	1.38404	25.6362	25.9719	25.9688	24.9841	25.6558	25.4521	25.498	25.6333	25.7961	24.7179	25.54	25.094
Csnk2a1	Casein kinase II subunit alpha	Q60737	-0.0887495	0.410196	0.928229	0.387008	29.0558	29.235	29.1133	29.2264	29.014	29.1352	29.1828	28.8799	28.9111	28.99	28.8978	29.1765
Khdrbs1	KH domain-containing, RNA-binding, signal transduction-associated protein 1	Q60749	0.153246	0.358125	0.928229	0.445965	28.6437	28.8122	28.3223	28.4975	28.7295	28.7681	28.6213	29.1465	28.7915	29.0926	28.5514	28.5154
Gcdh	Glutaryl-CoA dehydrogenase, mitochondrial	Q60759	0.256532	0.194979	0.928229	0.710012	30.782	30.0823	30.8867	30.8085	30.8885	30.7109	30.8509	30.6606	30.7992	31.432	30.766	30.6453
Grb10	Growth factor receptor-bound protein 10	Q60760	-0.499058	0.412138	0.928229	0.384957	24.7061	25.869	25.4309	25.2408	25.1117	25.5131	25.1532	25.0661	25.3477	22.1341	25.3188	24.6409
Irgm1	Immunity-related GTPase family M protein 1	Q60766	-0.204843	0.414137	0.928229	0.382856	26.9757	26.5308	26.9436	26.8157	26.8588	26.8641	26.6186	26.3018	26.7358	25.7111	26.4845	27.1163
Stxbp3	Syntaxin-binding protein 3	Q60770	0.178397	0.111507	0.928229	0.952698	27.3137	27.4835	27.4926	27.7485	27.6798	27.3968	27.5677	27.4965	27.8422	27.6245	27.5394	27.5797
Cdkn2c	Cyclin-dependent kinase 4 inhibitor C	Q60772	-0.358409	0.330509	0.928229	0.480817	24.4364	24.2869	24.8638	24.4079	24.4003	24.638	24.1099	23.8693	24.3699	24.9599	24.0336	22.7469
Gas7	Growth arrest-specific protein 7	Q60780	0.203404	0.5588	0.928229	0.252744	22.0803	23.9117	23.1216	23.0239	22.939	23.343	23.3147	23.3991	23.7364	23.8404	23.0485	22.5263
Rasa3	Ras GTPase-activating protein 3	Q60790	-0.703499	0.263623	0.928229	0.579017	26.0064	27.1078	26.4988	26.6462	25.9986	26.1161	26.0255	26.1959	25.7453	23.0668	26.4878	26.2252
Akt2	RAC-beta serine/threonine-protein kinase	Q60823	0.14454	0.411154	0.928229	0.385996	25.7653	25.4675	25.5291	25.9279	26.0336	25.3751	25.6573	25.6132	25.8552	26.158	25.3981	25.568
Ripk1	Receptor-interacting serine/threonine-protein kinase 1	Q60855	-0.355543	0.472894	0.928229	0.325236	23.9217	23.4733	23.7163	23.842	23.7504	23.2825	23.3196	23.4502	23.986	22.5952	24.438	21.4704
Stip1	Stress-induced-phosphoprotein 1	Q60864	-0.241631	0.0676184	0.928229	1.16994	32.5644	32.4522	32.2758	31.9559	32.1514	32.3673	32.1952	32.377	32.1403	32.1746	32.3917	31.949
Eif4ebp1	Eukaryotic translation initiation factor 4E-binding protein 1	Q60876	-0.540048	0.420125	0.928229	0.376621	26.7905	27.7009	26.877	27.2598	26.8204	27.2515	26.8347	23.5476	26.5718	27.0569	27.235	26.6671
Eps15l1	Epidermal growth factor receptor substrate 15-like 1	Q60902	-0.147315	0.205024	0.928229	0.688195	28.5697	28.554	28.2017	28.2374	28.29	28.5422	28.3953	28.3415	28.1743	28.2901	28.1934	28.1861
Vdac2	Voltage-dependent anion-selective channel protein 2	Q60930	0.128764	0.489378	0.928229	0.310356	32.9293	33.1228	33.4252	33.5711	32.9111	33.3316	33.1948	33.2692	33.7245	32.9772	33.0614	33.5498
Vdac1	Voltage-dependent anion-selective channel protein 1	Q60932	0.102846	0.625275	0.928229	0.203929	34.0382	33.7326	34.5992	34.6346	34.207	34.1287	34.0727	34.0175	34.3256	33.8549	34.0889	34.7057
Art1	GPI-linked NAD(P)(+)--arginine ADP-ribosyltransferase 1	Q60935	0.382359	0.682033	0.928229	0.166195	23.2123	26.8695	25.9653	25.4834	25.9579	26.551	26.8579	25.7071	22.1993	26.446	26.1889	26.1913
Adck3	Atypical kinase ADCK3, mitochondrial	Q60936	0.162592	0.222962	0.928229	0.65177	32.7243	32.3299	32.5437	32.5176	32.8389	32.552	32.6365	32.7218	32.758	33.0482	32.5499	32.6342
Pml	Protein PML	Q60953	0.105086	0.549152	0.928229	0.260307	24.2852	24.52	24.4136	24.2775	24.5592	25.0898	24.3649	24.7428	24.57	24.4291	24.4581	24.1109
Kpna1	Importin subunit alpha-5	Q60960	-0.0889171	0.633922	0.928229	0.197964	27.2732	27.6474	27.5168	27.2635	27.5172	27.3993	27.8979	27.4729	27.6218	26.8464	27.3449	27.148
Rbbp4	Histone-binding protein RBBP4	Q60972	-0.124894	0.318957	0.928229	0.496268	26.9721	26.9502	27.1043	26.8571	27.0444	26.8503	26.9276	26.5585	27.1272	26.6767	26.9919	26.922
Adipoq	Adiponectin	Q60994	0.212863	0.424317	0.928229	0.37231	25.2453	25.4218	25.1451	25.7017	26.1242	25.6494	25.2625	25.4289	24.9778	26.0959	25.2999	24.812
Ppp2r5c	Serine/threonine-protein phosphatase 2A 56 kDa regulatory subunit gamma isoform	Q60996	-0.255476	0.580386	0.928229	0.236283	25.3932	26.0499	25.6603	25.4957	25.5421	26.3397	25.6252	25.6512	25.1977	25.9851	25.7065	23.4676
Lama5	Laminin subunit alpha-5	Q61001	0.190775	0.12935	0.928229	0.888233	26.3501	25.8721	26.0931	26.2961	26.3772	26.0856	26.082	26.3876	26.2803	26.3539	26.381	26.419
Gnb3	Guanine nucleotide-binding protein G(I)/G(S)/G(T) subunit beta-3	Q61011	0.253014	0.26806	0.928229	0.571767	26.5734	27.1829	27.0858	27.2735	27.392	27.0672	27.1485	27.1575	27.2142	26.4119	27.6043	27.5345
Gngt2	Guanine nucleotide-binding protein G(I)/G(S)/G(O) subunit gamma-T2	Q61017	0.620276	0.081703	0.928229	1.08776	23.7232	24.4119	22.6658	23.8811	24.0378	24.8016	24.2342	24.3316	23.9828	24.8138	24.2755	23.6268
Tmpo	Lamina-associated polypeptide 2, isoforms beta/delta/epsilon/gamma	Q61029	0.287572	0.153961	0.928229	0.812589	28.6879	29.1036	28.4456	29.1197	28.8712	29.227	28.7354	29.2684	29.4324	29.0403	28.5291	29.0759
Tsc2	Tuberin	Q61037	-0.186047	0.278424	0.928229	0.555293	24.854	24.642	24.4308	24.1321	24.5317	24.8482	24.5465	24.1525	24.6998	24.6336	24.2626	24.2991
Adam9	Disintegrin and metalloproteinase domain-containing protein 9	Q61072	-0.53986	0.0806565	0.928229	1.09336	23.3284	23.7787	22.9274	23.5116	22.8659	23.0516	22.3876	23.0708	22.313	22.045	23.0776	22.9215
Ppm1g	Protein phosphatase 1G	Q61074	-0.0859966	0.486921	0.928229	0.312541	27.3782	27.5529	27.1573	27.2892	27.167	27.2733	27.3732	27.5423	27.3406	26.9832	27.2882	27.2342
Gbp4	Guanylate-binding protein 4	Q61107	-0.218401	0.265411	0.928229	0.576082	26.5474	26.58	27.1912	26.9353	26.5064	26.6342	26.3604	26.1191	26.6562	26.9239	26.3661	26.4888
Cfi	Complement factor I	Q61129	-0.101249	0.441196	0.928229	0.355368	28.8666	29.1758	28.9262	28.8045	28.8699	28.8747	29.0636	29.0254	28.7223	28.7332	29.2168	28.6841
Prpf4b	Serine/threonine-protein kinase PRP4 homolog	Q61136	0.138147	0.530248	0.928229	0.275521	23.9815	23.2079	24.2332	24.1201	24.3242	23.4392	23.7784	24.1222	23.8879	23.8906	24.1435	23.8053
Cp	Ceruloplasmin	Q61147	0.295936	0.132479	0.928229	0.877852	30.7629	31.1793	30.8293	31.4145	31.235	31.1491	30.8728	31.3679	31.0142	30.7817	31.4542	31.6886
Ppp2r5e	Serine/threonine-protein phosphatase 2A 56 kDa regulatory subunit epsilon isoform	Q61151	-0.167358	0.418018	0.928229	0.378805	27.2993	27.4324	26.8913	27.0629	26.9103	27.4827	27.255	27.1715	26.5458	27.3064	27.0496	26.5785
Ctcf	Transcriptional repressor CTCF	Q61164	0.961916	0.0349662	0.928229	1.45635	25.138	24.9895	22.6758	24.8332	24.9215	25.4172	25.3272	25.5928	25.1141	25.5659	25.2351	25.0598
Mapre1	Microtubule-associated protein RP/EB family member 1	Q61166	-0.0593203	0.633966	0.928229	0.197934	29.4627	29.7751	29.4254	29.4181	29.4589	29.6906	29.3838	29.5928	29.4753	29.7706	29.3704	29.2954
Tsg101	Tumor susceptibility gene 101 protein	Q61187	-0.19784	0.134545	0.928229	0.871132	27.6579	28.1207	27.8192	27.753	27.7544	27.6823	27.7789	27.8118	27.5218	27.5263	27.3983	27.7857
Rgl2	Ral guanine nucleotide dissociation stimulator-like 2	Q61193	-1.21944	0.350056	0.928229	0.455863	27.91	28.6689	27.696	27.908	22.1573	28.3306	23.5749	27.7212	28.0467	28.3499	28.078	27.6829
Pafah1b3	Platelet-activating factor acetylhydrolase IB subunit gamma	Q61205	-0.543799	0.373328	0.928229	0.42791	24.5661	24.9415	24.4705	24.1384	22.2076	24.6437	24.7084	25.0576	24.8604	25.1522	22.6033	23.6686
Pafah1b2	Platelet-activating factor acetylhydrolase IB subunit beta	Q61206	0.0547897	0.679121	0.928229	0.168053	28.3191	28.8461	28.6048	28.9379	28.7918	28.7235	28.637	28.5395	28.6059	28.5481	28.4215	28.598
Psap	Prosaposin	Q61207	0.269004	0.288885	0.928229	0.539275	31.1625	30.9133	31.099	31.0907	31.0683	31.7768	30.9373	31.9761	31.0218	31.7847	31.4501	30.8397
Snta1	Alpha-1-syntrophin	Q61234	0.135862	0.215304	0.928229	0.666948	30.2226	30.2506	30.2317	30.5671	30.5726	30.3833	30.2878	30.353	30.2033	30.1577	30.4309	30.3816
Sntb2	Beta-2-syntrophin	Q61235	0.095758	0.525654	0.928229	0.2793	25.9377	26.263	26.309	26.4783	26.1695	26.5452	26.312	26.2731	26.4834	26.1928	25.8917	26.0448
Fnta	Protein farnesyltransferase/geranylgeranyltransferase type-1 subunit alpha	Q61239	0.0980204	0.581107	0.928229	0.235744	25.7928	25.832	25.6441	25.9582	26.0766	26.2933	26.1756	25.7678	25.7527	25.6615	25.4296	25.5737
Serpinf2	Alpha-2-antiplasmin	Q61247	-0.294414	0.075244	0.928229	1.12353	28.1731	28.5899	28.5745	28.311	28.2769	28.3541	28.153	27.9458	27.8091	28.012	28.4802	28.0209
Lamb2	Laminin subunit beta-2	Q61292	0.0756938	0.514673	0.928229	0.288468	30.583	30.7929	30.4456	30.6456	30.5491	30.8986	30.7126	30.8305	30.6026	30.8192	30.5857	30.5017
Hspa4	Heat shock 70 kDa protein 4	Q61316	-0.0761985	0.52091	0.928229	0.283237	32.6786	32.8735	32.5859	32.4574	32.4866	32.8381	32.6328	32.8424	32.6365	32.6324	32.7583	32.4442
Bcap31	B-cell receptor-associated protein 31	Q61335	0.375021	0.191694	0.928229	0.717392	27.7869	28.4596	26.9918	28.0327	28.2065	28.3036	28.2287	27.4119	28.5921	28.1048	27.9858	28.2242
Cox7a2l	Cytochrome c oxidase subunit 7A-related protein, mitochondrial	Q61387	0.131239	0.599477	0.928229	0.222227	26.9835	27.1635	27.2566	27.4166	26.8573	27.096	26.7834	27.3337	28.0488	27.0241	27.0371	27.7946
Hras	GTPase HRas	Q61411	0.0634947	0.644562	0.928229	0.190735	27.8826	27.8777	28.0123	28.3674	27.8247	27.9472	27.9775	27.7612	28.2288	27.7366	28.0658	27.9797
Hadh	Hydroxyacyl-coenzyme A dehydrogenase, mitochondrial	Q61425	0.159974	0.365166	0.928229	0.43751	35.5102	34.7949	35.5705	35.3456	35.5114	35.1175	35.3922	35.4389	35.5718	35.8318	35.4109	35.4466
Nt5e	5-nucleotidase	Q61503	-0.226733	0.675011	0.928229	0.170689	23.4816	24.0525	23.6537	24.9046	23.6841	24.2169	23.8278	22.8557	24.0215	21.5362	23.0714	23.4045
Ecm1	Extracellular matrix protein 1	Q61508	0.147604	0.362218	0.928229	0.44103	25.9691	26.2674	26.085	26.1581	26.1236	26.628	26.1896	26.386	26.1383	26.2749	26.5732	25.821
Trim25	E3 ubiquitin/ISG15 ligase TRIM25	Q61510	0.205511	0.0851517	0.928229	1.06981	26.6557	26.4267	26.3266	26.7336	26.8848	26.6462	26.6385	26.7382	26.406	26.7291	26.5759	26.7243
Glg1	Golgi apparatus protein 1	Q61543	0.0591236	0.604621	0.928229	0.218517	29.7833	29.9633	29.6982	29.6485	29.8779	30.1621	29.8846	29.94	29.7917	29.8203	29.9773	29.7641
Ewsr1	RNA-binding protein EWS	Q61545	0.264248	0.335551	0.928229	0.474242	25.2535	25.0766	24.3489	25.4052	25.3513	25.9227	24.8398	25.2238	24.9681	24.5144	24.9045	25.2857
Snap91	Clathrin coat assembly protein AP180	Q61548	-0.222273	0.678299	0.928229	0.168579	27.1718	27.9037	27.1493	27.6901	25.9344	27.9074	27.1398	28.3032	26.7257	27.9309	27.4668	25.5755
Fscn1	Fascin	Q61553	-0.129558	0.455829	0.928229	0.341198	29.0638	29.6086	29.0178	29.0244	28.985	29.6194	29.2378	29.2465	28.9811	28.8717	28.9595	28.9795
Fbn1	Fibrillin-1	Q61554	0.186499	0.377595	0.928229	0.422974	31.0126	31.2618	31.0596	30.8348	31.237	31.5295	31.3749	31.9656	31.0642	31.3977	31.3977	30.8788
Fkbp10	Peptidyl-prolyl cis-trans isomerase FKBP10	Q61576	-0.447461	0.0836987	0.928229	1.07728	25.1583	25.2227	24.5454	23.8264	24.5689	25.018	24.7139	24.1324	24.3027	24.7612	24.5691	24.8592
Fdxr	NADPH:adrenodoxin oxidoreductase, mitochondrial	Q61578	0.037365	0.683392	0.928229	0.16533	28.9601	28.8932	29.0636	28.9634	29.0337	28.8694	28.9685	29.0237	28.9917	29.125	29.1784	28.9332
Igfbp7	Insulin-like growth factor-binding protein 7	Q61581	-0.678456	0.0803924	0.928229	1.09479	28.0631	29.3318	27.9761	28.1038	27.6551	28.9766	27.7562	27.753	27.7153	27.2163	27.5891	27.2416
Fxr1	Fragile X mental retardation syndrome-related protein 1	Q61584	-0.0602273	0.566867	0.928229	0.246519	30.2151	30.1438	30.0447	29.8131	30.1122	30.1793	30.0387	30.1039	30.2277	30.0931	30.1778	29.9231
Ktn1	Kinectin	Q61595	0.0631646	0.628486	0.928229	0.201704	31.8061	31.6335	31.6364	31.3872	31.6451	31.9837	31.8371	31.8304	31.7569	31.8969	31.9021	31.557
Gdi2	Rab GDP dissociation inhibitor beta	Q61598	-0.082867	0.452304	0.928229	0.34457	32.2021	32.5148	32.3319	32.4212	32.3362	32.4495	32.2182	32.3374	32.1118	32.0894	32.2448	32.192
Arhgdib	Rho GDP-dissociation inhibitor 2	Q61599	0.0836232	0.450222	0.928229	0.346573	28.9767	29.1621	29.1246	29.1602	29.3575	29.3202	28.9622	29.1786	29.0083	29.1205	29.3394	29.0955
Hp	Haptoglobin	Q61646	0.499191	0.513737	0.928229	0.289259	30.1866	32.7367	32.9082	33.7225	32.8485	30.7885	31.4241	33.2265	31.9289	31.1146	33.2833	33.6502
Ddx19a	ATP-dependent RNA helicase DDX19A	Q61655	-0.124105	0.227921	0.928229	0.642215	29.2444	29.3987	29.1141	29.0528	29.1678	29.1804	29.2486	29.1422	29.086	29.2479	29.1208	28.9082
Ddx5	Probable ATP-dependent RNA helicase DDX5	Q61656	0.193553	0.111555	0.928229	0.952512	30.0422	29.7643	29.5603	29.7915	29.9212	29.922	30.0495	29.9407	30.0034	30.2005	30.0299	29.9836
Hspa1a	Heat shock 70 kDa protein 1A	Q61696	-0.576266	0.098604	0.928229	1.00611	29.5001	30.1371	30.0097	29.3625	29.1113	29.2892	29.5989	29.8614	28.8617	28.3235	30.235	29.111
Hsph1	Heat shock protein 105 kDa	Q61699	-0.342836	0.177139	0.928229	0.751686	30.4126	30.0804	30.3958	29.6385	29.5054	30.2149	30.1239	30.5369	29.9222	29.8757	30.438	29.3255
Itih1	Inter-alpha-trypsin inhibitor heavy chain H1	Q61702	-0.289579	0.136441	0.928229	0.865056	29.5327	30.3396	29.4606	29.3307	29.4547	29.73	29.3489	29.5471	29.1333	29.6411	29.6922	29.5144
Dnajc1	DnaJ homolog subfamily C member 1	Q61712	0.216291	0.423428	0.928229	0.37322	23.8126	24.3742	23.7665	23.9921	24.4271	24.5654	24.4315	24.5151	24.3554	24.2761	23.1553	24.0885
Il1rap	Interleukin-1 receptor accessory protein	Q61730	-0.320926	0.162889	0.928229	0.788109	26.3801	26.1517	26.1696	25.4727	25.8153	26.1802	26.0544	25.5976	26.223	26.3813	26.1669	25.3247
Mrps31	28S ribosomal protein S31, mitochondrial	Q61733	0.179918	0.38283	0.928229	0.416994	28.9573	28.6436	28.6768	28.4588	28.8323	29.2405	28.8643	29.0424	28.7648	29.6321	28.8284	28.7889
Cd47	Leukocyte surface antigen CD47	Q61735	0.322062	0.495582	0.928229	0.304884	26.7538	26.9229	24.8782	24.955	26.6579	26.9826	26.7369	26.4537	26.6623	26.9897	26.7873	26.3376
Eif2b4	Translation initiation factor eIF-2B subunit delta	Q61749	-0.203449	0.160881	0.928229	0.793495	26.3849	26.4204	26.3757	25.7203	26.2766	26.4668	26.2698	26.3481	26.2777	26.1857	26.1559	26.0111
Phgdh	D-3-phosphoglycerate dehydrogenase	Q61753	-0.709768	0.279694	0.928229	0.553316	25.4252	25.6792	24.8983	24.9551	25.2163	25.2729	25.2298	24.2439	24.6532	25.1582	25.1672	21.7235
Kif5b	Kinesin-1 heavy chain	Q61768	-0.148015	0.298248	0.928229	0.525423	31.4172	31.8039	31.4022	31.4045	31.2317	31.6275	31.6049	31.569	31.3505	31.0915	31.4188	31.2394
Lasp1	LIM and SH3 domain protein 1	Q61792	0.222625	0.184759	0.928229	0.733395	29.5239	29.2789	28.9853	29.7427	29.6801	29.1447	29.4779	29.1526	29.6104	29.6107	29.3173	29.6313
Mrc1	Macrophage mannose receptor 1	Q61830	0.110111	0.580029	0.928229	0.23655	27.8275	28.2288	28.1453	28.2778	28.5573	28.1248	28.105	27.9948	28.3429	27.5519	28.0428	28.5986
A2m	Alpha-2-macroglobulin	Q61838	-0.178659	0.285078	0.928229	0.545036	33.6859	34.0303	33.7783	33.546	33.6015	33.2825	33.7689	33.8559	33.5326	33.5763	34.1702	33.5419
Npm1	Nucleophosmin	Q61937	0.0960664	0.575238	0.928229	0.240152	29.5965	29.8177	29.2393	29.2923	29.4508	29.7284	29.7175	29.6821	29.3446	29.9687	29.6968	29.9439
Nnt	NAD(P) transhydrogenase, mitochondrial	Q61941	0.42446	0.111945	0.928229	0.950996	35.3172	34.8107	35.3123	36.0015	35.7939	35.313	35.2117	35.03	36.0888	35.2167	35.4172	36.0679
Pcbp2	Poly(rC)-binding protein 2	Q61990	0.216872	0.147234	0.928229	0.831991	29.6411	29.7254	29.6274	29.8003	29.8651	29.7442	29.6559	30.0093	29.8572	30.4013	29.9113	29.6888
Ogn	Mimecan	Q62000	0.343813	0.287419	0.928229	0.541485	26.6108	26.7039	26.5151	27.2345	26.9675	27.535	26.0328	26.9355	26.668	27.9204	26.5872	26.7024
Postn	Periostin	Q62009	-0.799502	0.441904	0.928229	0.354672	27.5937	32.0086	28.3181	30.2332	28.5628	31.0402	28.464	28.6083	27.1843	26.3079	28.357	27.8078
Pea15	Astrocytic phosphoprotein PEA-15	Q62048	0.0988367	0.740069	0.928229	0.130728	27.5424	27.8183	27.2353	27.6475	27.1649	28.1563	27.0872	28.2979	26.8387	27.9546	27.8844	27.6464
Vcan	Versican core protein	Q62059	-1.72852	0.037733	0.928229	1.42328	25.6549	28.5925	25.729	23.3442	24.7414	27.1897	25.3179	24.5986	24.4651	25.5448	25.1606	24.0103
Plcg1	1-phosphatidylinositol 4,5-bisphosphate phosphodiesterase gamma-1	Q62077	0.285365	0.0611049	0.928229	1.21392	26.6941	26.7784	26.7566	27.0616	27.173	27.4319	26.9955	26.7761	26.697	26.9147	27.1601	27.0457
Ppp1r14b	Protein phosphatase 1 regulatory subunit 14B	Q62084	-0.266775	0.203908	0.928229	0.690566	25.5029	25.9763	25.309	25.3136	25.2337	25.2391	25.4814	25.6797	25.549	25.6815	24.9215	24.8641
Pon2	Serum paraoxonase/arylesterase 2	Q62086	-0.212744	0.44319	0.928229	0.35341	25.5253	26.3636	25.6178	25.7932	25.1902	26.1422	26.0933	26.0168	25.5706	25.6037	25.0241	25.1713
Pon3	Serum paraoxonase/lactonase 3	Q62087	-0.596991	0.0578514	0.928229	1.23769	27.4296	27.772	27.5198	27.1867	27.1207	27.2197	26.9455	27.1001	25.7078	27.1459	26.8829	27.4823
Srsf2	Serine/arginine-rich splicing factor 2	Q62093	-0.0566726	0.74176	0.928229	0.129737	29.1303	28.9509	28.4295	28.6429	28.962	28.9701	29.129	28.3987	28.6309	28.7821	28.7335	28.773
Aldh1a2	Retinal dehydrogenase 2	Q62148	-0.685975	0.148666	0.928229	0.827789	24.2537	27.1426	25.2796	24.9354	24.6154	24.9047	25.0752	25.4212	24.4619	24.3339	25.2661	24.84
Rhoc	Rho-related GTP-binding protein RhoC	Q62159	-0.223302	0.254055	0.928229	0.595073	30.3342	30.65	30.5424	30.4698	29.6973	30.3946	30.36	30.4399	30.3534	30.6995	29.8659	30.2897
Dag1	Dystroglycan	Q62165	0.239854	0.0822075	0.928229	1.08509	30.2527	30.1854	30.1184	30.5913	30.4283	30.5948	30.1534	30.0928	30.3419	30.6247	30.5188	30.4823
Ddx3x	ATP-dependent RNA helicase DDX3X	Q62167	-0.160097	0.275958	0.928229	0.559158	27.8059	27.8943	27.7445	27.7051	27.9379	27.8953	27.8272	27.3503	27.3555	27.7579	27.5797	27.4843
Rbm38	RNA-binding protein 38	Q62176	0.217298	0.173575	0.928229	0.760513	28.4459	28.5897	27.9945	28.7848	28.6503	28.7022	28.7162	28.6635	28.4044	28.3391	28.5561	28.2296
Dpysl3	Dihydropyrimidinase-related protein 3	Q62188	-0.243458	0.481114	0.928229	0.317752	30.2465	31.7393	30.2068	31.027	30.4314	31.357	30.417	30.3289	30.2458	30.05	30.2475	30.282
Snrpa	U1 small nuclear ribonucleoprotein A	Q62189	-0.0929702	0.709088	0.928229	0.1493	26.3311	27.0277	26.1356	25.8138	26.3304	26.3518	26.1806	27.1009	26.1775	26.5008	26.7223	26.4684
Sf3a2	Splicing factor 3A subunit 2	Q62203	0.115226	0.497626	0.928229	0.303097	25.2302	25.444	24.905	24.9713	25.4844	25.4327	25.3431	25.4428	24.9164	25.1293	25.5838	25.4708
Tgfb1i1	Transforming growth factor beta-1-induced transcript 1 protein	Q62219	0.244651	0.192101	0.928229	0.716471	26.9583	26.6505	26.3533	26.5337	27.2385	27.2278	26.6579	27.1093	26.8328	26.7087	26.7347	27.0447
Myom1	Myomesin-1	Q62234	0.149972	0.163289	0.928229	0.787042	35.4792	35.2786	35.5965	35.4809	35.6163	35.4842	35.5077	35.7859	35.6309	35.7474	35.6114	35.5481
Snrpc	U1 small nuclear ribonucleoprotein C	Q62241	0.279127	0.220351	0.928229	0.656886	26.4336	26.0181	25.6893	25.776	26.0801	26.9853	26.3261	26.2964	26.4217	26.4694	26.1437	26.4369
Sptbn1	Spectrin beta chain, non-erythrocytic 1	Q62261	0.101215	0.36402	0.928229	0.438874	33.1105	33.3942	33.1284	33.2155	33.3672	33.5019	33.293	33.3875	33.2282	33.484	33.1698	33.1631
Tgtp1		Q62293	-0.141728	0.649098	0.928229	0.18769	23.647	23.5353	23.8742	23.4042	23.5305	24.0249	22.6441	24.3025	23.047	23.1407	24.0565	23.7436
Tgoln1	Trans-Golgi network integral membrane protein 1	Q62313	0.541198	0.06528	0.928229	1.18522	23.632	24.3137	23.5996	24.258	24.0609	25.2142	23.7429	24.8655	24.1543	24.4282	24.4133	24.3693
Tsn	Translin	Q62348	-0.101983	0.673236	0.928229	0.171833	26.3423	26.7539	25.6527	25.9962	26.431	26.3041	26.0699	25.9982	26.5404	25.9698	25.5619	26.4576
Tfrc	Transferrin receptor protein 1	Q62351	-0.48855	0.0221183	0.928229	1.65525	28.891	28.3746	28.7193	27.9931	28.2301	28.4663	28.4456	28.1487	28.6224	27.8271	28.0386	27.786
Fstl1	Follistatin-related protein 1	Q62356	0.460701	0.368777	0.928229	0.433237	23.7685	25.2844	22.1233	24.2001	23.7198	24.327	23.8049	24.4806	24.0013	25.1711	24.0879	23.8822
Zpr1	Zinc finger protein ZPR1	Q62384	-0.187519	0.240642	0.928229	0.618629	26.2027	26.6284	26.3574	26.2019	26.0818	26.638	26.1638	26.4437	26.0914	25.8903	26.3178	26.0492
Tpd52	Tumor protein D52	Q62393	-0.183782	0.206006	0.928229	0.686121	27.856	28.2642	28.2991	28.0909	28.0969	27.7997	27.9687	28.077	27.6142	28.069	27.7715	28.116
Speg	Striated muscle-specific serine/threonine-protein kinase	Q62407	0.051245	0.545975	0.928229	0.262827	31.0076	30.9292	30.8269	30.9424	30.9491	31.0123	30.9818	30.9153	30.9254	31.1369	30.9285	30.9606
Sorbs1	Sorbin and SH3 domain-containing protein 1	Q62417	0.0415827	0.730751	0.928229	0.13623	29.8486	30.0841	29.7782	30.096	30.0562	29.9185	29.7685	29.6991	30.0532	29.7861	30.0089	30.1203
Dbnl	Drebrin-like protein	Q62418	-0.0761767	0.677078	0.928229	0.169362	28.7257	29.4166	28.7966	29.0822	28.8735	29.3163	28.9072	29.1483	28.5833	28.8169	28.7209	28.6824
Sh3gl1	Endophilin-A2	Q62419	-0.200722	0.291156	0.928229	0.535875	26.5938	27.1372	26.47	26.5988	26.741	26.5565	26.5772	25.9346	26.3785	26.6406	26.8193	26.55
Ndufa4	Cytochrome c oxidase subunit NDUFA4	Q62425	0.192738	0.44221	0.928229	0.354371	33.5733	33.0302	33.6288	33.6847	33.7591	32.7919	33.5437	33.3459	34.1662	33.7281	33.4263	33.9856
Cstb	Cystatin-B	Q62426	-0.23367	0.130754	0.928229	0.883546	29.5271	29.7364	29.7941	29.7097	29.1538	29.6376	29.2981	29.7292	29.5841	29.4393	29.165	29.3532
Fkbp3	Peptidyl-prolyl cis-trans isomerase FKBP3	Q62446	0.117036	0.277812	0.928229	0.556248	31.7753	31.376	31.7619	31.8341	31.7572	31.6493	31.6977	31.7771	31.799	31.9075	31.6783	31.6928
Eif4g2	Eukaryotic translation initiation factor 4 gamma 2	Q62448	-0.0648051	0.537573	0.928229	0.269563	29.3765	29.3527	29.433	29.2021	29.2179	29.3438	29.4268	29.5128	29.4208	29.1802	29.4524	29.1467
Vat1	Synaptic vesicle membrane protein VAT-1 homolog	Q62465	-0.0961778	0.697188	0.928229	0.15665	28.2392	29.1676	27.9945	28.3915	28.0796	28.8393	28.5128	28.5504	28.4536	28.3636	27.7872	28.3603
Zyx	Zyxin	Q62523	-0.162708	0.312562	0.928229	0.505064	29.7098	29.6108	29.3171	29.3596	29.0116	29.6651	29.391	29.7152	29.5012	29.1133	29.4512	29.2406
Ppp3r1	Calcineurin subunit B type 1	Q63810	-0.368856	0.461282	0.928229	0.336033	26.4177	26.5891	25.6172	25.7039	25.2849	27.0483	25.4212	26.3505	24.4191	26.8644	26.2226	25.2372
Commd3	COMM domain-containing protein 3	Q63829	0.149553	0.515055	0.928229	0.288146	27.2149	27.7556	26.7871	27.2511	27.468	27.9915	27.4024	27.2688	27.2155	27.6206	27.5239	26.8771
Map2k2	Dual specificity mitogen-activated protein kinase kinase 2	Q63932	-0.0618275	0.621366	0.928229	0.206653	27.3602	27.5959	27.6562	27.4163	27.6141	27.6756	27.5968	27.4273	27.2202	27.2137	27.5728	27.5435
Mef2d	Myocyte-specific enhancer factor 2D	Q63943	0.132049	0.621841	0.928229	0.206321	23.1087	23.7379	23.7166	22.8514	24.0579	23.913	23.2037	23.4285	24.0264	23.9115	23.481	24.0047
Eng	Endoglin	Q63961	0.277896	0.0962095	0.928229	1.01678	26.1308	26.0592	26.224	26.1826	26.2889	26.5178	26.1942	26.7769	26.4767	26.1321	26.8154	26.3584
Crk	Adapter molecule crk	Q64010	0.0449546	0.706259	0.928229	0.151036	28.7299	29.058	28.6581	29.1047	28.8007	29.0361	28.858	28.6497	28.7905	28.8645	28.8557	28.7825
Raly	RNA-binding protein Raly	Q64012	0.352993	0.159754	0.928229	0.796547	25.6139	26.7142	25.6798	26.1314	26.7132	26.1528	26.0493	26.5467	25.9711	26.4076	26.5856	26.6427
Ccpg1	Cell cycle progression protein 1	Q640L3	-0.293162	0.57788	0.928229	0.238162	24.5375	24.6044	25.055	24.4695	24.4556	24.8643	24.9332	24.7867	22.0053	24.7683	24.9997	24.6696
Spr	Sepiapterin reductase	Q64105	0.134722	0.175057	0.928229	0.75682	31.8378	31.7649	31.8129	31.8959	32.0139	32.0541	31.9165	31.9587	31.8107	32.0781	32.0015	31.7299
Btf3	Transcription factor BTF3	Q64152	0.186476	0.207684	0.928229	0.682598	28.2711	28.2665	28.4721	28.3879	28.8794	28.187	28.5556	28.6352	28.7001	28.3525	28.6582	28.3514
Actr3b	Actin-related protein 3B	Q641P0	-0.595833	0.342189	0.928229	0.465735	23.7879	24.3085	24.9837	24.4728	24.9471	24.634	22.1738	24.399	22.2893	23.0748	23.2921	24.5946
Sf1	Splicing factor 1	Q64213	0.295633	0.139966	0.928229	0.853977	27.4554	28.0717	27.6102	27.884	27.6303	28.5489	28.0876	28.1341	27.7712	28.1475	28.1185	27.7508
Surf4	Surfeit locus protein 4	Q64310	0.273679	0.64002	0.928229	0.193807	21.9698	24.4889	24.0262	21.8968	24.2135	23.987	23.9249	24.1808	24.492	24.434	23.5458	23.243
Cd34	Hematopoietic progenitor cell antigen CD34	Q64314	0.111895	0.739652	0.928229	0.130972	27.063	28.1797	26.9837	27.6006	26.9456	28.2816	27.557	28.1563	27.2385	27.8105	26.9427	27.1535
Syn2	Synapsin-2	Q64332	0.728941	0.191577	0.928229	0.717657	23.4788	23.8361	22.6341	24.3057	23.963	24.0813	25.7234	22.6374	23.0361	24.9272	23.976	23.7575
Sqstm1	Sequestosome-1	Q64337	-0.125476	0.625342	0.928229	0.203883	26.5988	27.6473	27.2829	27.5424	26.8699	27.2308	27.3689	26.8168	26.8373	26.5742	27.4862	26.7314
Pde1c	Calcium/calmodulin-dependent 3,5-cyclic nucleotide phosphodiesterase 1C	Q64338	-0.140882	0.602134	0.928229	0.220307	25.6668	26.6732	25.8927	25.7729	25.5447	26.8017	26.2883	25.8055	25.6114	25.9718	25.892	25.7417
Isg15	Ubiquitin-like protein ISG15	Q64339	-0.608511	0.315281	0.928229	0.501302	26.1328	26.1921	26.6626	26.0705	25.7458	25.7008	25.601	26.2091	24.9735	26.7052	27.0603	23.4197
Ifit3	Interferon-induced protein with tetratricopeptide repeats 3	Q64345	0.145464	0.482257	0.928229	0.316721	26.0255	26.4786	26.1112	26.0695	26.3723	27.0426	26.0368	26.2996	25.985	26.2969	26.4924	26.5597
Bcl2l1	Bcl-2-like protein 1	Q64373	-0.332873	0.464466	0.928229	0.333046	24.0476	24.1653	23.8543	23.6501	24.5436	24.3901	24.3327	22.7209	22.3619	24.1906	24.0143	23.0018
Mrc2	C-type mannose receptor 2	Q64449	-0.631992	0.175666	0.928229	0.755312	25.3045	27.5259	25.6852	26.135	25.826	26.4071	25.6893	25.2454	25.2307	24.847	25.6332	24.845
Cyp4b1	Cytochrome P450 4B1	Q64462	-0.467368	0.474024	0.928229	0.3242	24.5097	23.8982	24.3907	21.8477	24.1238	24.5871	24.4116	24.0877	24.9612	21.7931	24.1453	24.2316
Gstt1	Glutathione S-transferase theta-1	Q64471	0.214746	0.379198	0.928229	0.421133	26.4171	26.4254	26.6725	27.3164	26.9759	26.5626	26.8706	25.8477	26.7782	26.4337	26.8093	26.8832
Tpp2	Tripeptidyl-peptidase 2	Q64514	-0.11769	0.35395	0.928229	0.451059	29.3139	29.497	29.2944	29.1726	29.3019	29.5607	29.167	29.33	29.1844	29.3872	29.2355	28.9174
Guk1	Guanylate kinase	Q64520	-0.0922874	0.398764	0.928229	0.399284	28.9582	29.157	28.958	29.0651	28.7537	28.8703	29.1186	28.989	28.8409	28.8387	29.0932	28.8197
Gpd2	Glycerol-3-phosphate dehydrogenase, mitochondrial	Q64521	0.168179	0.309341	0.928229	0.509562	29.1537	28.6901	28.8872	28.7704	29.1475	28.9529	28.9968	29.0742	29.1649	29.628	29.0156	28.9561
Srm	Spermidine synthase	Q64674	-0.407777	0.352002	0.928229	0.453455	25.2386	26.1884	25.6324	25.7199	25.6501	25.7752	25.5511	25.6275	24.49	23.6234	25.6602	25.4108
Azgp1	Zinc-alpha-2-glycoprotein	Q64726	-0.255254	0.231555	0.928229	0.635347	28.197	27.6998	28.0066	27.3036	27.4703	27.9033	27.5602	27.6921	27.5209	28.2921	28.1383	27.5321
Cr1l	Complement component receptor 1-like protein	Q64735	0.108976	0.616879	0.928229	0.2098	26.6274	27.2687	26.6697	26.5231	27.0469	27.2301	27.0716	27.3689	26.3419	27.0036	27.0606	27.0312
Gart	Trifunctional purine biosynthetic protein adenosine-3	Q64737	-0.0344525	0.698555	0.928229	0.155799	30.8518	30.955	30.941	30.8918	30.9541	30.9266	30.9251	30.8636	30.7306	31.0309	30.8373	30.7738
Ctnna3	Catenin alpha-3	Q65CL1	0.125109	0.345821	0.928229	0.461148	29.0019	28.8179	28.9656	28.9576	29.2371	29.2083	28.7955	29.3573	29.0122	29.1387	28.8321	28.9433
Ptpmt1	Phosphatidylglycerophosphatase and protein-tyrosine phosphatase 1	Q66GT5	0.0525477	0.703758	0.928229	0.152576	26.9234	26.9549	26.6613	26.7326	26.9287	26.9485	27.056	26.959	27.1188	27.1152	26.6505	26.5825
TCAIM	T-cell activation inhibitor, mitochondrial	Q66JZ4	0.366244	0.21101	0.928229	0.675697	25.5369	24.2562	25.7503	25.508	25.7229	24.9354	25.2409	25.6745	25.8556	25.7985	25.6026	25.588
Cilp	Cartilage intermediate layer protein 1	Q66K08	-0.531789	0.644988	0.928229	0.190448	22.9668	27.7995	23.8545	25.9904	24.2094	27.3436	24.3621	24.4126	21.6829	22.7259	24.0547	24.2946
Cltc	Clathrin heavy chain 1	Q68FD5	-0.147802	0.320829	0.928229	0.493727	32.271	32.4882	32.5489	32.5089	32.4243	32.4416	32.3699	32.4242	32.2005	31.812	32.1018	32.3108
Fam65a	Protein FAM65A	Q68FE6	0.524557	0.402259	0.928229	0.395494	21.9289	24.7453	24.2877	24.3043	24.5537	24.4767	23.7559	24.7319	24.61	24.6064	24.4366	22.1314
Galk2	N-acetylgalactosamine kinase	Q68FH4	-0.0534632	0.620902	0.928229	0.206977	27.6606	27.8469	27.7597	27.9587	27.7408	27.6554	27.5823	27.735	27.6564	27.5534	27.5688	27.8696
Mars	Methionine--tRNA ligase, cytoplasmic	Q68FL6	-0.0472531	0.671291	0.928229	0.173089	29.22	29.3232	29.4101	29.3093	29.4353	29.3475	29.4244	29.1876	29.3122	29.0351	29.3315	29.0519
Znf512	Zinc finger protein 512	Q69Z99	0.643767	0.0277424	0.928229	1.55686	23.3581	23.0979	22.756	23.1167	23.2511	24.2214	23.9036	23.7097	23.1311	23.9774	24.0294	24.0893
Gpalpp1	GPALPP motifs-containing protein 1	Q69ZC8	-1.208	0.304979	0.928229	0.51573	26.0866	27.6512	26.0699	27.2152	26.1553	25.7003	23.088	27.1214	22.3492	22.987	27.655	26.28
Myof	Myoferlin	Q69ZN7	-0.355794	0.254054	0.928229	0.595074	27.2566	28.6759	27.3111	27.7115	27.1541	28.0646	27.4421	27.3031	27.2996	26.7826	27.3387	27.4323
Pnkd	Probable hydrolase PNKD	Q69ZP3	-0.685179	0.078237	0.928229	1.10659	23.7779	23.7709	23.9261	23.3589	23.1984	22.6939	23.8356	23.6994	23.0985	22.4004	23.9103	22.0625
Hectd1	E3 ubiquitin-protein ligase HECTD1	Q69ZR2	0.0428777	0.648411	0.928229	0.188149	28.8419	28.829	28.8584	28.916	28.82	28.9096	29.0509	28.7199	28.9644	28.9303	28.7236	28.9391
Hbs1l	HBS1-like protein	Q69ZS7	-0.110308	0.352394	0.928229	0.452971	26.7493	26.7874	26.849	26.7188	26.7376	26.9544	26.7515	26.8053	26.6109	26.3553	26.6351	26.5956
Tmcc1	Transmembrane and coiled-coil domains protein 1	Q69ZZ6	0.0753159	0.73861	0.928229	0.131585	24.5294	25.6123	25.3715	25.3198	25.3077	25.2329	25.6175	25.169	25.1517	24.6523	25.4446	25.3217
Pds5a	Sister chromatid cohesion protein PDS5 homolog A	Q6A026	0.275896	0.287143	0.928229	0.541902	27.4625	28.1212	26.9221	27.4274	27.7672	27.7889	27.4196	28.0066	27.5022	28.4339	27.9322	27.7222
Cep170	Centrosomal protein of 170 kDa	Q6A065	-0.375781	0.306738	0.928229	0.513233	24.4063	25.0214	23.653	24.3452	23.8653	24.6178	24.285	24.2728	22.8049	23.9253	24.1917	23.552
Cdc5l	Cell division cycle 5-like protein	Q6A068	0.0929187	0.480689	0.928229	0.318136	26.0853	26.2211	25.9718	26.2882	26.4682	26.0549	26.2693	26.1991	26.1001	26.3734	25.8478	26.07
FAM120A	Constitutive coactivator of PPAR-gamma-like protein 1	Q6A0A9	-0.0829079	0.438455	0.928229	0.358075	28.708	28.9967	28.6158	28.5606	28.6871	28.8682	28.721	28.782	28.6949	28.6186	28.7279	28.5549
Usp7	Ubiquitin carboxyl-terminal hydrolase 7	Q6A4J8	0.0898809	0.468982	0.928229	0.328844	26.7982	26.995	26.946	27.0796	27.0793	27.2099	27.0585	26.7801	26.9717	26.8967	27.2232	26.7277
Nop58	Nucleolar protein 58	Q6DFW4	0.173301	0.600312	0.928229	0.221623	23.8326	24.8224	23.7507	23.8792	24.4526	24.6667	24.2028	24.9178	23.5976	24.9291	24.4448	23.686
Scaf8	Protein SCAF8	Q6DID3	0.340469	0.615076	0.928229	0.211071	23.3583	24.0444	24.3497	24.1861	25.088	23.8326	21.4535	25.748	24.2323	24.5631	24.7413	24.4764
Lemd2	LEM domain-containing protein 2	Q6DVA0	0.087007	0.674991	0.928229	0.170702	25.5875	25.2186	24.907	25.165	25.0376	25.2888	25.3811	25.0953	25.9506	25.6654	25.0232	25.3153
Nomo1	Nodal modulator 1	Q6GQT9	-0.189484	0.0688539	0.928229	1.16207	27.7676	28.034	28.0982	27.7277	27.7962	27.9001	27.8111	27.8221	27.866	27.7031	27.654	27.7138
Tpm4	Tropomyosin alpha-4 chain	Q6IRU2	-0.18394	0.194342	0.928229	0.711432	31.6294	31.7823	31.2976	31.5271	31.4367	31.649	31.383	31.1544	31.5528	31.1737	31.3432	31.2525
Cltb	Clathrin light chain B	Q6IRU5	-0.31837	0.0456651	0.928229	1.34042	30.2703	30.8062	30.2163	30.1155	30.0666	30.371	30.3549	30.1414	29.8998	30.0422	30.1069	29.9147
Mvb12b	Multivesicular body subunit 12B	Q6KAU4	0.0834241	0.574085	0.928229	0.241024	23.2517	23.5652	23.1181	23.2408	23.5537	23.4565	23.2755	23.575	23.591	23.3922	22.9644	23.5068
U2surp	U2 snRNP-associated SURP motif-containing protein	Q6NV83	-0.566936	0.319747	0.928229	0.495194	25.1171	25.228	24.297	23.4902	22.3431	24.8332	24.6038	25.6281	25.1168	24.4526	23.8389	24.517
Pptc7	Protein phosphatase PTC7 homolog	Q6NVE9	0.108021	0.358576	0.928229	0.445419	28.4094	28.2654	28.3116	28.3757	28.655	28.4482	28.4034	28.3999	28.5793	28.3582	28.1157	28.5958
Szrd1	SUZ domain-containing protein 1	Q6NXN1	0.0615622	0.732016	0.928229	0.135479	26.5648	26.7123	26.2178	26.2308	26.4704	26.6939	26.6359	26.7748	26.4371	26.8757	26.8249	26.0948
Sec23ip	SEC23-interacting protein	Q6NZC7	-0.119144	0.361454	0.928229	0.441947	27.899	28.3451	27.8448	28.1141	27.9339	28.0152	27.9471	27.8088	27.6918	27.9763	27.9706	27.7366
Sri	Sorcin	Q6P069	0.115368	0.483771	0.928229	0.31536	29.4873	29.6898	29.8052	29.9998	30.103	29.8803	29.5686	29.449	29.5405	29.5571	29.802	30.085
Xpnpep1	Xaa-Pro aminopeptidase 1	Q6P1B1	-0.130327	0.244337	0.928229	0.612011	29.0846	29.2352	28.9645	28.9778	28.884	29.1931	28.8593	29.1074	28.909	28.963	29.0326	28.7539
Ppp2r2a	Serine/threonine-protein phosphatase 2A 55 kDa regulatory subunit B alpha isoform	Q6P1F6	-0.0917237	0.457908	0.928229	0.339222	28.9972	29.1122	28.6099	28.7999	28.9629	28.7063	28.8033	28.824	28.885	29.0062	28.6171	28.7277
Ankle2	Ankyrin repeat and LEM domain-containing protein 2	Q6P1H6	0.282357	0.110538	0.928229	0.95649	24.5637	24.4863	24.3855	24.8269	24.916	24.6425	24.6432	24.7184	24.7465	24.7549	24.2845	25.3149
Inpp4b	Type II inositol 3,4-bisphosphate 4-phosphatase	Q6P1Y8	-0.639257	0.160769	0.928229	0.793798	25.2597	25.2001	24.1593	24.5369	22.6766	25.2087	23.9374	24.8764	23.9436	24.2733	24.5208	24.1302
Bckdhb	2-oxoisovalerate dehydrogenase subunit beta, mitochondrial	Q6P3A8	0.212165	0.324667	0.928229	0.488562	30.7513	29.9496	30.2427	30.4022	30.5474	30.4481	30.2686	30.7709	30.5798	31.1491	30.1127	30.4618
Nudt16	U8 snoRNA-decapping enzyme	Q6P3D0	-0.255197	0.252133	0.928229	0.59837	26.8825	27.4496	27.0888	27.2327	27.0478	27.1055	26.904	27.0928	26.8655	26.3009	26.3216	27.0953
Hdac10	Histone deacetylase 10	Q6P3E7	-0.454514	0.3876	0.928229	0.411616	24.3525	24.3127	24.2909	24.1404	22.4588	24.709	24.1049	23.1967	22.4395	24.8213	24.5938	24.3136
Thap4	THAP domain-containing protein 4	Q6P3Z3	1.21251	0.0662396	0.928229	1.17888	24.3874	21.6851	25.0223	24.7922	25.4176	25.0285	24.7993	23.4677	25.5352	25.4349	24.3671	25.3544
Snrnp200	U5 small nuclear ribonucleoprotein 200 kDa helicase	Q6P4T2	0.0917551	0.448352	0.928229	0.348381	25.5966	25.9229	25.7155	25.7797	26.1199	25.91	25.802	25.9392	25.6318	25.8878	25.8355	25.6252
Abcf1	ATP-binding cassette sub-family F member 1	Q6P542	-0.203027	0.227972	0.928229	0.642118	27.778	28.1519	28.0828	27.8189	27.697	28.065	28.157	27.5077	27.8203	27.3812	27.9472	27.8166
Inppl1	Phosphatidylinositol 3,4,5-trisphosphate 5-phosphatase 2	Q6P549	-0.0693802	0.617006	0.928229	0.209711	29.0263	29.3367	28.8865	28.9562	28.7676	29.3926	29.0827	29.1095	28.8328	29.0676	28.9718	28.9432
Smchd1	Structural maintenance of chromosomes flexible hinge domain-containing protein 1	Q6P5D8	1.12146	0.0213406	0.928229	1.67079	23.249	24.7792	24.6921	25.0614	24.8554	25.049	25.609	25.2741	25.22	26.9862	24.9378	25.2611
Uggt1	UDP-glucose:glycoprotein glucosyltransferase 1	Q6P5E4	-0.219033	0.141035	0.928229	0.850674	29.1139	29.5196	29.2516	29.1785	29.152	29.2598	29.2178	29.1921	28.7959	28.827	29.2383	28.8223
Gga2	ADP-ribosylation factor-binding protein GGA2	Q6P5E6	-0.12242	0.209531	0.928229	0.678752	26.4405	26.3947	26.2877	26.1133	26.2402	26.333	26.1706	26.2336	26.2177	26.1533	26.4176	26.3874
Xpo1	Exportin-1	Q6P5F9	0.334065	0.0684445	0.928229	1.16466	26.355	26.5625	26.9282	26.9681	27.0813	27.1297	26.6298	27.41	26.8131	26.7389	27.0137	26.7591
Ubxn7	UBX domain-containing protein 7	Q6P5G6	-0.275189	0.651585	0.928229	0.186029	25.1828	25.3831	24.9056	24.9625	24.5723	25.5482	25.4336	25.3837	25.3278	25.6059	22.1171	24.9865
Nes	Nestin	Q6P5H2	-0.339394	0.419964	0.928229	0.376788	27.2001	27.5248	26.6871	25.3741	26.6088	27.8976	27.1016	27.3432	27.0873	26.856	26.6561	26.257
Sepsecs	O-phosphoseryl-tRNA(Sec) selenium transferase	Q6P6M7	-0.64138	0.411938	0.928229	0.385169	26.7672	26.118	25.9123	25.8665	26.2473	25.9726	26.0533	25.5112	26.125	26.7761	26.0039	22.0644
Pcnp	PEST proteolytic signal-containing nuclear protein	Q6P8I4	-0.0606086	0.673962	0.928229	0.171365	27.2722	27.2663	27.0617	26.9284	27.0423	27.5593	27.2263	26.9556	27.0006	27.3152	27.2858	26.9418
Ckmt2	Creatine kinase S-type, mitochondrial	Q6P8J7	0.0635755	0.626067	0.928229	0.203379	36.4309	35.9951	36.4938	36.3834	36.3551	36.0963	36.2148	36.3302	36.4319	36.5271	36.4564	36.5361
Snx6	Sorting nexin-6	Q6P8X1	0.055185	0.636449	0.928229	0.196236	28.8266	29.0745	28.6029	28.957	28.9424	28.9998	28.9201	28.836	28.9166	28.6436	28.7792	29.0142
Fhod1	FH1/FH2 domain-containing protein 1	Q6P9Q4	-0.382206	0.281498	0.928229	0.550525	23.9539	24.4227	23.7347	23.6717	23.0672	24.025	24.2794	23.3632	23.9858	22.5245	23.6575	24.3197
Fkbp15	FK506-binding protein 15	Q6P9Q6	-0.360995	0.0215125	0.928229	1.66731	26.2451	26.3823	25.9718	25.6665	25.8919	26.0718	26.0704	25.5816	26.0125	25.7103	25.9023	25.6412
Oxsr1	Serine/threonine-protein kinase OSR1	Q6P9R2	0.236743	0.080772	0.928229	1.09274	29.1555	29.0334	28.9705	29.0596	29.4521	29.2263	29.0687	29.5949	29.3702	29.4458	29.1729	29.2188
Zfp82	Zinc finger protein 82	Q6P9Y7	-2.8824	0.125827	0.928229	0.900225	30.6318	31.3444	30.0032	22.7652	29.6139	23.2	29.9262	30.1977	29.7831	29.707	30.2062	24.5974
Prkab2	5-AMP-activated protein kinase subunit beta-2	Q6PAM0	0.380008	0.214329	0.928229	0.668919	26.4425	26.9206	26.2718	26.8225	26.8395	27.2434	26.6144	27.3074	26.6998	27.9311	26.5896	26.2769
Herc4	Probable E3 ubiquitin-protein ligase HERC4	Q6PAV2	-0.191025	0.160529	0.928229	0.794448	27.7605	27.8607	27.7083	27.6703	27.415	27.6804	27.664	27.9425	27.4049	27.2982	27.5247	27.6691
Ptpn23	Tyrosine-protein phosphatase non-receptor type 23	Q6PB44	-0.185935	0.37621	0.928229	0.42457	26.4319	27.3566	26.4389	26.4746	26.5104	27.0802	26.6895	26.4933	26.2145	26.5564	26.4889	26.5009
Lrpprc	Leucine-rich PPR motif-containing protein, mitochondrial	Q6PB66	0.129544	0.301244	0.928229	0.521082	33.9027	33.4001	33.7403	33.7754	33.8991	33.6547	33.7006	33.9299	33.7537	34.0458	33.8377	33.6982
Mff	Mitochondrial fission factor	Q6PCP5	0.128305	0.274048	0.928229	0.562173	29.0994	29.2768	29.0595	29.2862	29.0657	29.4995	29.1759	29.5335	29.214	29.2535	29.1746	29.2588
Ppp2r5a	Serine/threonine-protein phosphatase 2A 56 kDa regulatory subunit alpha isoform	Q6PD03	0.257435	0.0472134	0.928229	1.32593	28.8032	28.8733	28.4032	28.8061	29.0768	29.0886	28.9529	29.0094	28.9064	29.0544	28.7528	28.9087
Ppp2r5b		Q6PD28	0.352911	0.449011	0.928229	0.347743	22.8201	24.3065	23.9399	24.7632	23.1904	24.3078	24.1825	24.6073	24.1143	24.2016	24.5062	22.5026
Smarcc2	SWI/SNF complex subunit SMARCC2	Q6PDG5	0.340949	0.127509	0.928229	0.894458	26.1045	25.9705	25.2237	25.8662	25.886	26.3281	26.1581	26.3546	26.1357	26.466	25.5975	26.1724
Phldb1	Pleckstrin homology-like domain family B member 1	Q6PDH0	0.129528	0.32625	0.928229	0.48645	27.9565	28.1338	27.8768	27.8869	27.9824	28.3889	28.035	28.2351	28.1282	28.3402	28.1848	27.8857
Ecm29	Proteasome-associated protein ECM29 homolog	Q6PDI5	-0.0754992	0.53084	0.928229	0.275036	29.6293	29.6351	29.8812	29.7796	29.6258	29.7822	29.695	29.9067	29.5015	29.4829	29.4731	29.5106
Fam63b	Protein FAM63B	Q6PDI6	0.287294	0.27773	0.928229	0.556377	24.6433	24.7127	24.2848	24.5449	24.767	24.9875	24.7319	25.6329	24.8194	25.1896	24.7968	24.0382
Mylk	Myosin light chain kinase, smooth muscle	Q6PDN3	0.123107	0.390333	0.928229	0.408565	29.2739	28.8667	28.9044	28.9775	29.0904	29.1592	29.3235	29.3929	29.2238	29.3044	28.9114	28.8602
Chd4	Chromodomain-helicase-DNA-binding protein 4	Q6PDQ2	0.234725	0.0898599	0.928229	1.04643	26.3908	26.3315	26.1588	26.4614	26.7009	26.7432	26.4626	26.6277	26.4715	26.5004	26.6676	26.1201
Ado	2-aminoethanethiol dioxygenase	Q6PDY2	0.0642337	0.688162	0.928229	0.162309	27.5046	27.0173	27.421	27.4653	27.365	27.6075	27.1978	27.6371	27.4226	27.3916	26.8899	27.4301
Snrnp40	U5 small nuclear ribonucleoprotein 40 kDa protein	Q6PE01	0.505241	0.121842	0.928229	0.914204	24.4097	25.4793	23.8662	24.5072	25.1207	25.3279	25.1865	25.4689	24.9687	25.6484	24.8565	24.7279
Mob4	MOB-like protein phocein	Q6PEB6	-0.145754	0.413288	0.928229	0.383747	26.9851	27.2645	27.1504	27.0705	27.2799	27.205	26.8066	27.0781	27.1653	27.1399	26.397	26.746
Mapre3	Microtubule-associated protein RP/EB family member 3	Q6PER3	0.0470756	0.742273	0.928229	0.129436	28.3379	28.4044	28.286	28.3529	28.8521	28.5335	28.1972	28.4335	28.3553	28.4808	28.1731	28.1299
Nup98	Nuclear pore complex protein Nup98-Nup96	Q6PFD9	0.330968	0.231711	0.928229	0.635054	25.3627	25.5645	24.4844	25.3777	25.1193	25.8645	25.3856	25.535	25.5831	26.117	24.8608	25.3704
Naa50	N-alpha-acetyltransferase 50	Q6PGB6	-0.444839	0.043594	0.928229	1.36057	27.2691	27.5636	27.1341	27.1192	27.3227	26.7201	27.1901	26.3666	26.4628	26.7683	27.0155	26.9316
Bud31	Protein BUD31 homolog	Q6PGH1	-0.172547	0.378674	0.928229	0.421734	24.6402	24.3484	23.6866	24.0801	24.0869	23.772	24.4953	23.8585	23.8419	24.1108	24.1444	24.0826
Hn1l	Hematological and neurological expressed 1-like protein	Q6PGH2	-0.631808	0.218192	0.928229	0.661162	24.3138	24.637	24.2806	24.1604	23.8766	24.4073	21.8706	24.3694	23.967	24.3846	24.2591	22.7131
Rab35	Ras-related protein Rab-35	Q6PHN9	0.156797	0.450714	0.928229	0.346099	25.6316	26.1836	26.0431	26.3106	26.092	26.0992	25.9923	26.6324	26.1242	25.422	26.2325	26.0808
Camk2d	Calcium/calmodulin-dependent protein kinase type II subunit delta	Q6PHZ2	0.0895122	0.493986	0.928229	0.306285	30.8481	30.7666	30.9246	31.0856	31.0068	30.8722	31.1025	30.7777	31.0322	30.5101	31.0872	30.9492
Atp1a2	Sodium/potassium-transporting ATPase subunit alpha-2	Q6PIE5	0.266892	0.0501851	0.928229	1.29942	31.4901	31.5537	31.5084	31.9458	32.0053	31.8452	31.6114	31.7462	31.4493	32.0073	31.746	31.7023
Atp2b4	Calcium-transporting ATPase	Q6Q477	-0.234535	0.193143	0.928229	0.714121	29.2224	29.4761	28.9005	29.27	28.397	28.9106	28.974	29.0327	29.077	29.1699	28.8326	29.0222
Ddx58	Probable ATP-dependent RNA helicase DDX58	Q6Q899	0.102408	0.500318	0.928229	0.300754	26.7693	27.0281	26.9409	27.2427	26.8328	27.513	26.9627	26.9823	26.7416	26.9473	26.8957	27.0184
Bnip1	Vesicle transport protein SEC20	Q6QD59	-0.229369	0.122947	0.928229	0.910282	28.2823	28.191	28.1349	27.8309	27.996	28.1746	28.0214	28.3358	28.0672	27.7969	27.9484	27.5891
Ppp1r9b	Neurabin-2	Q6R891	-0.512495	0.496889	0.928229	0.303741	23.1747	24.6679	26.2077	24.6873	23.2888	22.3753	22.9853	24.0963	25.3709	24.1671	25.7383	24.8294
Ccsmst1	Protein CCSMST1	Q6RUT7	-0.639631	0.343075	0.928229	0.464611	25.7944	25.5161	25.7421	22.641	25.3992	25.5855	25.7135	25.4584	25.5526	23.3326	26.0426	25.6758
Ranbp10	Ran-binding protein 10	Q6VN19	-0.523238	0.322842	0.928229	0.491011	24.7588	24.7181	24.5377	24.7347	24.4032	23.9993	24.7703	24.6107	24.6267	21.8619	24.6383	23.6896
Pcp4l1	Purkinje cell protein 4-like protein 1	Q6W8Q3	0.233378	0.124458	0.928229	0.904977	28.7013	28.4054	28.4003	28.9259	28.7664	28.7776	28.6695	28.3519	28.9111	28.449	28.8138	28.9563
Ubr2	E3 ubiquitin-protein ligase UBR2	Q6WKZ8	-0.0980753	0.693371	0.928229	0.159034	25.1282	24.8616	24.3313	25.0994	24.6361	25.0194	24.9749	24.6658	24.538	24.9191	24.2926	23.9354
Tacc1	Transforming acidic coiled-coil-containing protein 1	Q6Y685	0.286525	0.210539	0.928229	0.676667	24.3578	25.1958	24.7648	24.5416	24.9555	25.2931	25.1742	25.6576	25.1896	24.9739	24.7965	24.9517
Gigyf2	PERQ amino acid-rich with GYF domain-containing protein 2	Q6Y7W8	0.331937	0.259449	0.928229	0.585949	23.9494	24.6827	23.7053	24.3215	23.4179	24.7322	24.4106	24.979	24.5754	24.3489	24.6144	24.5997
Sbf1	Myotubularin-related protein 5	Q6ZPE2	-0.413489	0.406176	0.928229	0.391285	24.8721	24.844	24.6485	24.9769	23.3047	24.6926	22.5339	24.6156	24.4646	25.0129	25.204	24.5671
Fmnl3	Formin-like protein 3	Q6ZPF4	-0.222535	0.391506	0.928229	0.407261	25.5408	26.5206	25.9985	25.9677	25.9737	26.3963	25.7694	25.7885	25.1488	25.378	25.6716	26.0828
Tex2	Testis-expressed sequence 2 protein	Q6ZPJ0	-0.709275	0.289462	0.928229	0.538409	23.5696	24.7099	23.8736	24.1934	23.4412	24.0429	24.4219	23.5784	20.8838	23.6202	23.8363	22.0577
Ube2o	E2/E3 hybrid ubiquitin-protein ligase UBE2O	Q6ZPJ3	-0.0771305	0.410999	0.928229	0.386159	27.529	27.2788	27.3352	27.2847	27.3277	27.2725	27.3852	27.4304	27.2896	27.2939	27.3281	27.1226
Kbp	KIF1-binding protein	Q6ZPU9	-0.265705	0.354132	0.928229	0.450835	25.69	25.6735	25.6122	25.3193	25.6763	25.5355	25.6546	26.0232	25.9041	24.5674	25.0006	24.8547
Zc3h4	Zinc finger CCCH domain-containing protein 4	Q6ZPZ3	-0.208369	0.352658	0.928229	0.452647	24.1708	24.1784	23.7413	23.4948	23.2325	23.8498	23.822	24.4091	24.2096	23.5793	23.9145	23.8844
Cnot1	CCR4-NOT transcription complex subunit 1	Q6ZQ08	0.107364	0.48361	0.928229	0.315505	25.2821	25.4227	25.3318	25.4508	25.6608	25.8692	25.5291	25.2874	25.229	25.5559	25.0609	25.4333
Cand1	Cullin-associated NEDD8-dissociated protein 1	Q6ZQ38	-0.125993	0.299321	0.928229	0.523862	29.0769	29.2877	29.4542	29.3259	29.3253	29.3488	29.0963	29.0344	28.9933	29.0155	29.0787	29.1045
Larp1	La-related protein 1	Q6ZQ58	0.115427	0.541192	0.928229	0.266648	26.2701	26.7699	25.7323	26.03	26.2485	26.4741	26.3615	26.5351	26.4637	26.5188	26.5308	26.1933
Cand2	Cullin-associated NEDD8-dissociated protein 2	Q6ZQ73	-0.078972	0.486098	0.928229	0.313276	31.0029	30.9462	31.1642	30.8457	31.103	31.0014	30.9626	31.0863	31.0691	31.0669	30.8134	30.6809
Mlec	Malectin	Q6ZQI3	-0.09072	0.703115	0.928229	0.152974	25.3222	25.756	25.7891	25.8551	25.7886	25.7758	25.2449	25.3812	25.8798	24.7371	25.3067	25.8158
Acap2	Arf-GAP with coiled-coil, ANK repeat and PH domain-containing protein 2	Q6ZQK5	-0.0817739	0.628804	0.928229	0.201485	25.5617	25.8731	25.8491	25.9717	25.6995	26.067	25.7352	25.3495	25.6077	25.3074	25.5106	25.8674
Rps9	40S ribosomal protein S9	Q6ZWN5	-0.19832	0.170008	0.928229	0.769531	31.8936	32.1535	31.875	31.7327	32.1304	31.8316	31.9816	31.6718	31.7654	31.4018	31.7338	31.7327
Syne1	Nesprin-1	Q6ZWR6	-0.138799	0.630164	0.928229	0.200547	27.2358	27.8359	27.1164	27.2418	27.2466	27.7958	27.3734	28.1355	26.6542	26.8086	27.0316	27.0279
Rps27	40S ribosomal protein S27	Q6ZWU9	0.108066	0.562966	0.928229	0.249518	28.4907	28.4326	28.4584	28.498	28.6381	28.9672	28.5554	28.1048	28.7785	28.1141	28.9395	28.522
Rpl10	60S ribosomal protein L10	Q6ZWV3	-0.218562	0.222494	0.928229	0.652681	31.947	31.6839	31.6468	31.3655	31.4605	31.5028	31.7108	31.4364	32.175	31.2017	31.5816	31.4319
Eif2s1	Eukaryotic translation initiation factor 2 subunit 1	Q6ZWX6	0.0930823	0.494148	0.928229	0.306143	29.1587	29.5429	29.2053	29.3669	29.5187	29.3986	29.6025	29.3918	29.3929	29.1926	29.625	29.0695
Tmsb10	Thymosin beta-10	Q6ZWY8	-0.307592	0.133438	0.928229	0.874721	30.1176	30.2771	29.3204	29.3796	29.4175	29.7817	29.8035	29.3548	29.6262	29.6256	29.9324	29.4553
Cmya5	Cardiomyopathy-associated protein 5	Q70KF4	0.162218	0.339858	0.928229	0.468702	29.8691	29.6009	29.4902	29.5607	29.9168	29.8817	29.7454	29.9326	29.7713	30.3672	29.6596	29.5053
Fblim1	Filamin-binding LIM protein 1	Q71FD7	0.176093	0.244618	0.928229	0.611511	30.2451	29.5333	29.9704	29.9802	30.063	29.9225	30.1753	29.8526	30.3058	30.175	30.2351	30.1216
Tln2	Talin-2	Q71LX4	0.199148	0.132984	0.928229	0.8762	30.9221	31.2086	30.7633	31.1537	31.2447	31.3069	31.122	31.1941	30.9633	31.4249	30.9502	31.1145
Ccbl2	Kynurenine--oxoglutarate transaminase 3	Q71RI9	0.270727	0.179797	0.928229	0.745218	30.3247	29.6958	30.4478	30.1952	30.7602	30.0124	30.5146	30.2189	30.4039	30.7313	30.3513	30.6538
Fhod3	FH1/FH2 domain-containing protein 3	Q76LL6	0.0957279	0.687081	0.928229	0.162992	28.3646	27.7427	27.9336	27.4804	28.0897	27.862	28.1506	28.1627	28.2521	28.9168	28.0521	28.018
Fam63a	Protein FAM63A	Q76LS9	0.253837	0.154672	0.928229	0.810588	24.3014	24.7746	24.6646	24.9338	24.285	24.5999	25.1256	24.901	24.8691	24.7998	25.0416	24.9504
Ppp2r1a	Serine/threonine-protein phosphatase 2A 65 kDa regulatory subunit A alpha isoform	Q76MZ3	0.029875	0.740004	0.928229	0.130766	32.6518	32.6118	32.7185	32.5637	32.7987	32.7794	32.7004	32.7374	32.6603	32.8046	32.5923	32.5785
Usmg5	Up-regulated during skeletal muscle growth protein 5	Q78IK2	0.430214	0.109888	0.928229	0.959049	29.8861	29.464	30.1071	30.5049	30.6201	30.8462	29.7347	29.7071	30.5771	30.003	30.2844	29.9661
Apool	MICOS complex subunit Mic27	Q78IK4	0.0942017	0.537242	0.928229	0.26983	31.89	31.6667	31.9967	32.0659	31.8473	31.8144	31.95	31.6675	32.2745	31.7216	31.8586	32.3082
Msrb2	Methionine-R-sulfoxide reductase B2, mitochondrial	Q78J03	0.196043	0.279602	0.928229	0.55346	31.0784	30.171	30.6814	30.7381	30.6729	30.7704	30.8842	31.1464	30.6108	31.1237	30.855	30.7555
Fbxo22	F-box only protein 22	Q78JE5	-0.184589	0.267105	0.928229	0.573319	25.9058	25.833	26.1001	26.1001	25.5438	25.8525	25.7441	26.0942	25.8806	25.73	25.5927	25.3173
Ubfd1	Ubiquitin domain-containing protein UBFD1	Q78JW9	-0.176632	0.499488	0.928229	0.301475	25.5259	25.9379	26.0704	25.643	25.8062	25.7637	25.5452	26.4996	25.0083	25.3057	26.0131	25.4281
Ccdc25	Coiled-coil domain-containing protein 25	Q78PG9	0.212639	0.0660933	0.928229	1.17984	31.7825	31.628	31.4813	31.877	31.7716	31.8576	31.6445	31.9654	31.991	31.9975	31.7365	31.7479
Snd1	Staphylococcal nuclease domain-containing protein 1	Q78PY7	-0.10099	0.313488	0.928229	0.503779	30.4467	30.6738	30.4027	30.382	30.3875	30.6057	30.5	30.3667	30.351	30.2868	30.4597	30.3213
Smim12	Small integral membrane protein 12	Q78RX3	0.577454	0.510209	0.928229	0.292252	26.0535	26.0245	22.4538	22.4129	25.5078	26.3106	25.6933	26.3012	25.3925	26.1314	25.6287	25.4141
Nap1l4	Nucleosome assembly protein 1-like 4	Q78ZA7	-0.0475972	0.66171	0.928229	0.179332	30.3099	30.5798	30.3523	30.2804	30.4753	30.4285	30.3565	30.2613	30.2425	30.2886	30.6438	30.3207
Mtch1	Mitochondrial carrier homolog 1	Q791T5	0.149825	0.442661	0.928229	0.353928	26.7633	26.8276	26.2287	26.623	26.2941	26.8808	27.1008	26.4384	26.8582	27.1485	26.7332	26.7305
Mtch2	Mitochondrial carrier homolog 2	Q791V5	0.216439	0.423325	0.928229	0.373326	28.9647	29.0566	29.4267	29.8118	29.0743	29.4455	28.8332	29.2628	30.1016	29.0571	28.9031	29.8026
Asap2	Arf-GAP with SH3 domain, ANK repeat and PH domain-containing protein 2	Q7SIG6	-0.131478	0.687249	0.928229	0.162886	25.7106	26.5123	25.7051	25.9375	25.974	26.4001	26.3328	26.0785	25.8088	25.5966	25.8705	24.6021
Cyfip1	Cytoplasmic FMR1-interacting protein 1	Q7TMB8	-0.0868922	0.617532	0.928229	0.20934	26.1054	26.8342	26.1616	26.5753	26.2099	26.3359	26.4107	26.0467	26.2099	26.4009	25.9241	26.4086
Ndufa12	NADH dehydrogenase [ubiquinone] 1 alpha subcomplex subunit 12	Q7TMF3	0.205074	0.395586	0.928229	0.402759	32.2879	32.6453	32.7985	33.0582	32.5253	32.4301	32.5319	32.7482	33.4455	32.7838	32.2837	33.2341
Syncrip	Heterogeneous nuclear ribonucleoprotein Q	Q7TMK9	-0.14221	0.159703	0.928229	0.796686	30.4844	30.784	30.5844	30.5009	30.4585	30.5082	30.3952	30.6301	30.3928	30.5692	30.4909	30.3329
Tubb2a	Tubulin beta-2A chain	Q7TMM9	-0.592217	0.142753	0.928229	0.845415	27.5601	28.2258	28.0789	28.2199	27.723	27.45	27.2876	27.3241	27.6734	25.7678	27.282	27.5368
Narfl	Cytosolic Fe-S cluster assembly factor NARFL	Q7TMW6	-0.279973	0.226689	0.928229	0.64457	25.9017	26.2361	25.7888	26.342	25.5536	25.7179	26.0013	25.8413	25.4528	25.0814	25.8508	25.4191
Smap2	Stromal membrane-associated protein 2	Q7TN29	0.21485	0.276149	0.928229	0.558856	26.3796	26.4854	25.4452	26.1903	26.0635	26.4523	26.4888	26.4691	26.1441	26.3019	26.392	26.3624
Akap7	A-kinase anchor protein 7 isoform gamma	Q7TN79	0.195057	0.222433	0.928229	0.652801	24.4653	24.192	24.4437	24.6338	24.7958	24.5912	24.5237	24.2971	24.2199	24.9481	24.3615	24.6874
Luc7l2	Putative RNA-binding protein Luc7-like 2	Q7TNC4	0.157291	0.454533	0.928229	0.342435	28.0603	28.2206	28.0789	28.6286	28.0529	28.6786	27.9121	28.2008	27.8622	28.8351	28.0957	28.2291
Spag7	Sperm-associated antigen 7	Q7TNE3	0.414077	0.130389	0.928229	0.88476	26.736	26.326	25.5162	26.4953	26.2759	26.3939	26.7176	26.9468	26.7824	27.2077	26.4627	26.1787
Eml2	Echinoderm microtubule-associated protein-like 2	Q7TNG5	0.0628781	0.701185	0.928229	0.154168	28.0237	28.601	28.0374	28.4394	28.4673	28.3924	28.4466	27.8236	28.3033	28.3165	28.0709	28.2922
Ldhd	Probable D-lactate dehydrogenase, mitochondrial	Q7TNG8	0.106439	0.633144	0.928229	0.198497	29.1093	28.4021	28.8351	28.5409	29.0099	28.2587	28.9283	28.8662	29.093	29.4663	28.9504	28.8843
Minos1	MICOS complex subunit Mic10	Q7TNS2	0.327922	0.120802	0.928229	0.917924	30.0431	30.1278	30.5686	31.0345	30.8502	30.2166	30.3616	30.4868	30.7678	30.0895	30.6179	30.7447
Dek	Protein DEK	Q7TNV0	0.37983	0.129955	0.928229	0.886206	26.449	26.6937	25.8203	26.527	27.0119	26.9708	26.4221	27.1955	26.3711	26.9485	26.6836	26.1768
Fam185a	Protein FAM185A	Q7TPD2	-0.143662	0.457448	0.928229	0.339658	25.3194	24.8374	25.6054	24.9762	25.2904	24.74	25.1291	25.0313	25.1109	25.5429	25.3581	24.8145
Actn1	Alpha-actinin-1	Q7TPR4	0.221109	0.0984821	0.928229	1.00664	29.5252	29.7809	29.6453	30.1554	29.9251	30.014	29.6014	29.7285	29.8866	29.975	29.6576	29.9007
Nexn	Nexilin	Q7TPW1	0.43543	0.0128053	0.928229	1.89261	29.7446	29.1627	29.4436	29.8466	29.7515	29.892	29.7242	29.5885	30.0109	30.2685	29.8754	30.0139
Srl	Sarcalumenin	Q7TQ48	0.137713	0.293036	0.928229	0.533079	35.0895	34.6476	35.0928	34.9	35.229	34.8734	35.0572	35.2486	35.1622	35.2345	34.981	35.0433
Tppp	Tubulin polymerization-promoting protein	Q7TQD2	0.278861	0.335546	0.928229	0.474248	27.0133	26.4661	26.3124	26.3127	26.491	26.811	26.8225	26.7593	26.8912	27.9877	26.9294	26.8804
Atxn2l	Ataxin-2-like protein	Q7TQH0	-0.0838872	0.558323	0.928229	0.253115	27.7913	27.9392	27.5659	27.6565	27.5715	28.0262	27.7068	27.7338	27.3347	27.7869	27.8371	27.4805
Otub1	Ubiquitin thioesterase OTUB1	Q7TQI3	0.0879512	0.411599	0.928229	0.385526	29.464	29.3531	29.749	29.6848	29.6762	29.6998	29.508	29.7392	29.6362	29.466	29.5123	29.5675
Ccdc93	Coiled-coil domain-containing protein 93	Q7TQK5	-0.154953	0.108851	0.928229	0.963169	27.0871	27.3097	27.2703	26.9644	27.1305	27.1314	27.1157	27.0539	26.898	27.1298	27.1392	27.0441
Prrc2a	Protein PRRC2A	Q7TSC1	-0.260722	0.0272279	0.928229	1.56499	26.0014	25.7331	25.7147	25.6003	25.6604	25.4433	25.6575	25.754	25.5528	25.4338	25.4597	25.4394
Phkb	Phosphorylase b kinase regulatory subunit beta	Q7TSH2	-0.304915	0.199495	0.928229	0.700067	24.8771	24.7958	25.2887	24.1527	24.2929	24.9481	24.6011	25.1853	24.7665	24.8971	24.2611	25.036
Pdpr	Pyruvate dehydrogenase phosphatase regulatory subunit, mitochondrial	Q7TSQ8	0.134593	0.25244	0.928229	0.597841	29.1469	29.4055	29.3258	29.6193	29.5934	29.5754	29.369	29.289	29.4988	29.3872	29.2989	29.2148
Pgm2	Phosphoglucomutase-2	Q7TSV4	0.102159	0.536551	0.928229	0.270389	27.1956	27.6587	27.1904	27.6588	27.3919	27.9236	27.4759	27.1669	27.25	27.4708	27.4651	27.2507
Ikbkap	Elongator complex protein 1	Q7TT37	-0.258409	0.11899	0.928229	0.924491	26.0254	26.1573	25.8189	25.8637	25.8697	25.865	25.9835	25.8208	25.9798	25.3772	25.4226	25.4969
Gvin1	Interferon-induced very large GTPase 1	Q80SU7	-0.157302	0.339305	0.928229	0.46941	26.3353	26.6091	26.5833	26.1347	26.1059	26.6466	26.3271	26.8428	26.3107	26.3824	26.3312	26.0861
Ahcyl1	Putative adenosylhomocysteinase 2	Q80SW1	-0.0606171	0.662674	0.928229	0.1787	28.2363	28.4186	28.1201	28.3289	28.3109	28.4863	28.0953	28.2538	28.1992	28.037	28.2799	27.7877
Adamtsl4	ADAMTS-like protein 4	Q80T21	0.179296	0.523895	0.928229	0.280756	22.3618	23.5326	22.7984	23.092	23.3233	23.2975	22.6569	22.5955	22.5907	23.7261	23.123	23.2867
Erbb2ip	Protein LAP2	Q80TH2	-0.311752	0.24199	0.928229	0.616202	24.8608	25.6189	25.3084	25.3062	24.3725	25.7045	24.9594	25.2485	24.6138	24.7139	24.9298	24.71
Mon2	Protein MON2 homolog	Q80TL7	0.764617	0.343326	0.928229	0.464293	25.1227	21.8299	25.8956	25.629	25.3043	25.6434	25.1171	25.3833	25.2642	22.5827	25.1513	25.3508
Nisch	Nischarin	Q80TM9	-0.225095	0.210431	0.928229	0.67689	27.3694	27.4317	27.4264	27.2556	27.2191	27.1392	27.3295	27.2189	27.437	26.4519	27.2601	27.3455
Clasp1	CLIP-associating protein 1	Q80TV8	0.0428083	0.653513	0.928229	0.184746	28.5199	28.6143	28.5989	28.3979	28.7592	28.7179	28.6807	28.6777	28.5422	28.6312	28.5321	28.6458
Fnbp1	Formin-binding protein 1	Q80TY0	-0.0916182	0.626082	0.928229	0.203369	25.5885	26.3163	25.4666	25.7265	25.268	26.0723	25.7963	25.704	25.7114	25.621	25.8129	25.5775
Zfyve16	Zinc finger FYVE domain-containing protein 16	Q80U44	-0.183149	0.46112	0.928229	0.336186	26.7507	25.7416	25.979	25.4726	26.1214	25.9698	25.8846	26.4968	26.2236	25.4753	26.1705	25.9512
Pum2	Pumilio homolog 2	Q80U58	-0.270955	0.503094	0.928229	0.298351	23.9788	23.6835	22.9128	22.0609	23.6545	23.6537	23.1909	23.1334	23.5693	23.7274	22.3123	23.9841
Mfn2	Mitofusin-2	Q80U63	-0.115754	0.450779	0.928229	0.346036	27.8403	27.4591	27.6113	27.4487	27.741	27.5759	27.7627	27.2223	27.8409	27.3339	27.4842	27.2806
Scrib	Protein scribble homolog	Q80U72	0.911383	0.0893527	0.928229	1.04889	25.4328	25.1027	22.2997	24.8101	25.4229	25.3377	25.2849	25.1116	25.5721	25.3542	24.6995	25.1152
Pum1	Pumilio homolog 1	Q80U78	0.705869	0.136638	0.928229	0.86443	24.9522	22.4321	25.0017	24.9266	25.0406	24.3525	25.0482	24.348	25.4242	24.655	24.9073	24.8081
Nup214	Nuclear pore complex protein Nup214	Q80U93	-0.0822063	0.70807	0.928229	0.149924	26.0477	25.8332	25.0789	25.2337	25.2708	25.7384	25.482	25.9573	25.7302	25.2204	25.6796	25.8274
Sept9	Septin-9	Q80UG5	0.0479333	0.729893	0.928229	0.136741	29.478	29.777	29.3557	29.5625	29.604	30.0255	29.4687	29.4379	29.4778	29.6534	29.6261	29.4074
Rab3gap1	Rab3 GTPase-activating protein catalytic subunit	Q80UJ7	-0.300934	0.163261	0.928229	0.787118	28.1698	28.865	27.9412	28.2888	27.728	28.3848	28.0661	28.2021	27.9469	27.5757	27.9502	28.0771
Naa15	N-alpha-acetyltransferase 15, NatA auxiliary subunit	Q80UM3	-0.188036	0.1019	0.928229	0.991825	29.0941	29.1876	29.1023	29.0163	28.9614	29.2372	29.0541	28.8017	28.7571	28.8888	28.8856	28.8574
Mogs	Mannosyl-oligosaccharide glucosidase	Q80UM7	0.771882	0.299943	0.928229	0.522961	24.2043	26.0449	22.6758	23.7213	25.8361	26.1145	25.3943	25.6196	24.832	25.1738	25.8539	23.1762
Dgkz	Diacylglycerol kinase zeta	Q80UP3	-0.12945	0.725195	0.928229	0.139545	24.7618	24.3858	24.5767	24.3296	24.585	24.5511	24.6775	25.0921	24.7565	24.726	22.8121	24.4778
Ankzf1	Ankyrin repeat and zinc finger domain-containing protein 1	Q80UU1	-0.196662	0.360701	0.928229	0.442852	25.131	25.2372	24.935	24.6428	24.5049	25.4076	24.9048	25.1636	24.9139	25.3976	24.4885	24.7159
Polr2e	DNA-directed RNA polymerases I, II, and III subunit RPABC1	Q80UW8	-0.254293	0.411289	0.928229	0.385853	24.7898	24.2843	24.4035	24.3592	24.4085	24.4434	24.4383	23.7353	24.5637	24.9395	23.1455	24.1111
	UPF0586 protein C9orf41 homolog	Q80UY1	0.699286	0.110078	0.928229	0.958301	26.4075	25.1009	25.4996	25.8106	26.2338	26.1102	25.601	27.308	26.6532	27.5146	25.9205	26.1655
Fgd5	FYVE, RhoGEF and PH domain-containing protein 5	Q80UZ0	-0.272073	0.333201	0.928229	0.477294	23.0633	24.2909	23.5842	23.3253	23.4275	23.3473	23.8052	23.8024	22.9848	22.9493	22.9113	23.8135
Fam98b	Protein FAM98B	Q80VD1	0.125748	0.425123	0.928229	0.371485	26.7988	26.7249	26.6075	26.693	26.547	26.9277	26.6909	27.075	26.6682	26.8643	26.7193	27.3403
Sra1	Steroid receptor RNA activator 1	Q80VJ2	-0.122467	0.232193	0.928229	0.63415	27.1904	27.2086	26.9479	27.1565	26.9193	27.1046	26.9845	27.057	27.0103	26.8938	26.9825	26.83
Tdrkh	Tudor and KH domain-containing protein	Q80VL1	0.252451	0.418468	0.928229	0.378338	23.9203	24.679	23.6225	24.9638	24.4189	24.8215	24.203	23.4998	24.6561	23.86	24.4585	24.0559
Tecpr1	Tectonin beta-propeller repeat-containing protein 1	Q80VP0	0.415499	0.191613	0.928229	0.717575	24.8168	25.2825	25.2809	26.4554	25.2988	25.7515	25.4238	25.9312	25.2123	24.5696	25.4757	25.7616
Epn1	Epsin-1	Q80VP1	0.0777156	0.69661	0.928229	0.157011	27.1589	27.7022	27.1272	27.3456	27.4209	27.8404	27.221	27.8704	27.2235	27.5609	27.0558	27.1259
	Probable peptide chain release factor C12orf65 homolog, mitochondrial	Q80VP5	0.308629	0.727653	0.928229	0.138075	25.1817	23.0393	23.8173	24.212	22.1746	25.7155	25.3627	26.1785	21.9148	23.58	24.6491	25.1055
Lrrc1	Leucine-rich repeat-containing protein 1	Q80VQ1	0.122911	0.41191	0.928229	0.385197	25.7552	25.4959	25.8917	25.8985	25.6424	26.0916	25.986	26.0478	25.7261	25.744	25.4442	25.9541
Gstm7	Glutathione S-transferase Mu 7	Q80W21	0.28561	0.178309	0.928229	0.748827	27.5772	27.1229	27.2074	27.7819	27.6612	27.0962	27.5786	27.1952	27.7779	28.1846	27.568	27.4492
Snupn	Snurportin-1	Q80W37	-0.0866581	0.642348	0.928229	0.19223	23.8746	23.8423	24.1737	23.6442	23.9785	23.8892	24.0641	23.9964	23.8189	24.1453	24.1482	23.2071
Agfg2	Arf-GAP domain and FG repeat-containing protein 2	Q80WC7	0.124024	0.557197	0.928229	0.253991	24.9157	25.2323	25.5198	25.7861	25.2971	25.7779	24.7931	25.2382	25.0897	25.207	25.5941	25.3362
Mtdh	Protein LYRIC	Q80WJ7	-0.173949	0.315112	0.928229	0.501535	28.2409	28.8653	28.7082	28.5126	28.1021	28.6021	28.4085	28.7322	28.158	28.2211	28.6751	28.466
Col14a1	Collagen alpha-1(XIV) chain	Q80X19	-0.830179	0.329309	0.928229	0.482397	25.6166	28.5084	24.5721	25.8706	25.2064	27.8612	25.806	25.4087	24.7778	24.7804	23.7884	25.1207
Pelo	Protein pelota homolog	Q80X73	0.04191	0.688599	0.928229	0.162033	26.7286	26.7722	26.7526	26.6903	26.8546	26.8009	26.7984	26.9457	26.9328	26.4864	26.7966	26.8316
Mrps7	28S ribosomal protein S7, mitochondrial	Q80X85	0.0587313	0.72527	0.928229	0.1395	28.4691	28.2222	28.3228	27.8013	28.5666	28.5576	28.3585	28.6218	28.2524	28.6878	28.3819	28.3428
Nrap	Nebulin-related-anchoring protein	Q80XB4	-0.288702	0.282836	0.928229	0.548465	31.9784	32.7354	32.1967	32.1874	32.0073	32.6254	32.1467	32.2253	31.9395	31.1036	32.1386	31.7593
Eif4g3	Eukaryotic translation initiation factor 4 gamma 3	Q80XI3	-0.279917	0.221482	0.928229	0.654661	26.0466	26.2554	25.5316	25.9166	25.6968	26.0834	25.8236	25.066	25.543	25.6642	25.9405	25.2473
Pip4k2b	Phosphatidylinositol 5-phosphate 4-kinase type-2 beta	Q80XI4	0.287633	0.00785669	0.928229	2.10476	26.862	26.8357	27.1078	27.0711	27.2182	27.2395	27.1574	27.245	27.1934	27.2925	27.2494	27.3386
Acad11	Acyl-CoA dehydrogenase family member 11	Q80XL6	0.212693	0.434507	0.928229	0.362003	29.1827	28.2175	29.2153	28.7719	28.9746	28.4173	28.9297	29.52	29.3009	29.6446	29.0746	29.127
Bdh1	D-beta-hydroxybutyrate dehydrogenase, mitochondrial	Q80XN0	-0.102919	0.625688	0.928229	0.203642	34.0137	33.726	34.5211	34.3709	34.1774	33.7865	33.8432	33.9105	33.9114	33.4063	34.2418	34.2081
Tbc1d5	TBC1 domain family member 5	Q80XQ2	-0.169425	0.191147	0.928229	0.718632	26.4356	26.217	26.482	26.5542	26.1769	25.9497	26.1106	26.1592	26.1069	26.3529	26.174	26.2946
Bsdc1	BSD domain-containing protein 1	Q80Y55	-0.246074	0.263567	0.928229	0.579108	25.5024	26.0771	26.3904	25.4889	25.3396	25.5242	25.9129	25.6483	25.7254	25.7479	26.0456	26.2623
Elac2	Zinc phosphodiesterase ELAC protein 2	Q80Y81	-0.308004	0.0268816	0.928229	1.57054	27.004	26.7132	26.9506	26.6119	26.4947	26.5852	26.7645	26.6718	26.714	26.7042	26.4749	26.2102
F12	Coagulation factor XII	Q80YC5	-0.173029	0.329953	0.928229	0.481548	26.7058	27.1348	26.6528	26.2456	26.4685	26.7932	26.4623	26.8967	26.5708	27.0978	26.6469	26.7412
Supv3l1	ATP-dependent RNA helicase SUPV3L1, mitochondrial	Q80YD1	0.0357607	0.733872	0.928229	0.13438	29.2441	29.069	29.1193	29.1393	29.2802	29.1254	29.2309	29.3831	29.2462	28.9669	29.2391	29.0079
Pde4dip	Myomegalin	Q80YT7	0.221015	0.247399	0.928229	0.606602	23.6132	24.2084	24.2435	24.0127	24.1131	24.2919	24.4085	24.1485	23.9301	24.2593	24.808	24.2124
Pank4	Pantothenate kinase 4	Q80YV4	-0.100288	0.489448	0.928229	0.310294	29.2263	28.8449	29.0266	28.6955	28.7927	28.695	29.0438	29.1464	29.2353	29.0522	28.9948	28.7352
Mrps26	28S ribosomal protein S26, mitochondrial	Q80ZS3	0.0930114	0.579364	0.928229	0.237049	28.0638	27.9977	28.5145	28.4124	28.4739	28.1069	28.0956	28.0678	28.0431	28.6577	28.1678	28.54
Ddx42	ATP-dependent RNA helicase DDX42	Q810A7	0.32038	0.405549	0.928229	0.391957	25.7331	25.8776	23.8364	24.8967	25.4691	25.8041	25.6395	25.4201	25.6612	26.035	25.301	24.998
Ankfy1	Rabankyrin-5	Q810B6	-0.293944	0.152908	0.928229	0.815568	26.4641	27.1183	26.5079	26.6345	26.1168	26.6919	26.5835	26.4986	26.6303	25.9382	26.4346	26.0971
Dlg1	Disks large homolog 1	Q811D0	0.0489532	0.626208	0.928229	0.203281	30.2149	30.0852	30.0166	30.0612	30.0875	30.0355	30.1666	30.041	30.3457	30.2927	30.2619	30.0986
Atpaf1	ATP synthase mitochondrial F1 complex assembly factor 1	Q811I0	0.241482	0.0442232	0.928229	1.35435	29.684	29.4852	29.8443	30.1533	29.968	29.9487	29.8966	29.8651	29.7074	29.932	29.9442	29.7988
Mast4	Microtubule-associated serine/threonine-protein kinase 4	Q811L6	-0.229518	0.337959	0.928229	0.471135	26.2052	26.4116	25.2723	26.004	25.4184	26.0862	26.0921	25.5776	25.5829	25.403	25.7718	25.6657
Mfn1	Mitofusin-1	Q811U4	0.0346729	0.723935	0.928229	0.1403	30.5761	30.3448	30.4487	30.5557	30.6323	30.3876	30.5476	30.3661	30.455	30.3359	30.5988	30.5419
Pdk1	[Pyruvate dehydrogenase (acetyl-transferring)] kinase isozyme 1, mitochondrial	Q8BFP9	0.211245	0.0697704	0.928229	1.15633	30.6245	30.3557	30.6588	30.9494	30.8601	30.7822	30.677	30.5127	30.7203	30.7667	30.7192	30.8308
Wdr82	WD repeat-containing protein 82	Q8BFQ4	0.238925	0.206482	0.928229	0.685118	24.7829	24.9259	25.0206	25.1691	25.4272	25.5116	25.218	24.6416	25.2943	24.9341	25.3631	24.7798
Pddc1	Parkinson disease 7 domain-containing protein 1	Q8BFQ8	0.438708	0.132841	0.928229	0.876668	24.2682	24.2899	22.9214	24.2717	24.4462	24.3363	24.5015	24.3334	24.2945	24.329	23.5115	24.3629
Gns	N-acetylglucosamine-6-sulfatase	Q8BFR4	-0.277619	0.152155	0.928229	0.817714	26.2528	26.2057	25.955	26.2957	25.5581	26.096	25.6856	25.8882	25.3425	26.1357	25.7888	25.9511
Tufm	Elongation factor Tu, mitochondrial	Q8BFR5	0.0560412	0.605319	0.928229	0.218015	34.8753	34.4803	34.7924	34.6876	34.8343	34.6928	34.6747	34.7497	34.7132	34.9771	34.733	34.8858
Zfand1	AN1-type zinc finger protein 1	Q8BFR6	0.227931	0.0793479	0.928229	1.10046	26.7353	26.9724	26.5945	26.9738	26.9111	27.051	26.8347	27.1808	27.0699	27.0935	27.1305	26.7125
Rnf214	RING finger protein 214	Q8BFU3	0.27431	0.432988	0.928229	0.363525	24.5389	24.9724	25.0036	24.6885	24.6338	25.5923	24.6096	25.8978	24.9589	25.9325	25.3695	24.3305
Lpp	Lipoma-preferred partner homolog	Q8BFW7	-0.085047	0.553746	0.928229	0.256689	30.1082	30.2732	29.909	30.2598	30.1744	30.2511	29.9943	30.0715	29.8055	29.6903	30.0492	29.8097
Pef1	Peflin	Q8BFY6	0.157281	0.476743	0.928229	0.321716	25.8036	26.1617	25.1345	25.8672	25.6857	25.9667	26.1889	25.8023	26.1725	25.8735	25.281	25.8776
Tnpo1	Transportin-1	Q8BFY9	-0.0923732	0.591294	0.928229	0.228196	26.0972	26.5119	26.4303	26.6879	26.3619	26.5093	26.3196	26.2464	26.1502	25.9071	25.878	26.2264
Tecrl	Trans-2,3-enoyl-CoA reductase-like	Q8BFZ1	-0.547616	0.368449	0.928229	0.433623	25.5656	25.548	25.7287	26.603	26.1112	24.0216	24.7512	24.8822	26.0456	23.1514	24.9771	25.0552
Hnrnpa3	Heterogeneous nuclear ribonucleoprotein A3	Q8BG05	-0.0384733	0.737597	0.928229	0.132181	31.2147	31.287	30.8132	30.984	31.2318	31.0239	31.1528	30.9717	31.0085	31.2024	30.9729	31.0504
Psmd11	26S proteasome non-ATPase regulatory subunit 11	Q8BG32	-0.173801	0.130762	0.928229	0.883518	31.1002	31.4041	31.197	31.0381	31.1322	31.1715	31.147	31.204	30.9615	30.8736	31.145	30.8667
Txnip	Thioredoxin-interacting protein	Q8BG60	0.785624	0.00560806	0.928229	2.25119	25.4284	24.8753	25.4465	25.8499	26.434	25.8186	26.2928	25.5857	25.9741	26.7305	26.0134	25.6222
Efr3a	Protein EFR3 homolog A	Q8BG67	0.349991	0.229957	0.928229	0.638352	24.8004	24.7604	25.5038	24.9902	24.7865	26.1663	24.9468	25.6288	25.2882	25.8076	25.546	25.183
Commd7	COMM domain-containing protein 7	Q8BG94	0.246825	0.675035	0.928229	0.170674	27.5016	25.5226	28.6703	27.2759	26.8328	27.837	27.1426	27.7593	28.9811	26.7829	26.9351	27.7582
Ppp1r12b	Protein phosphatase 1 regulatory subunit 12B	Q8BG95	0.175875	0.298655	0.928229	0.52483	28.9217	28.863	29.2835	28.9716	28.9309	29.3654	29.0737	29.4081	29.0556	29.694	29.1847	29.1034
Oxa1l	Mitochondrial inner membrane protein OXA1L	Q8BGA9	0.0777881	0.559429	0.928229	0.252255	28.4035	27.8683	28.1256	28.3398	27.8781	28.2602	28.2388	28.2951	28.3845	28.2434	28.1634	28.0891
Coq4	Ubiquinone biosynthesis protein COQ4 homolog, mitochondrial	Q8BGB8	-0.660914	0.271653	0.928229	0.565986	26.343	26.0894	26.5507	26.2388	26.3181	26.3002	25.8962	26.075	25.9228	25.8076	25.4853	22.9572
Htatsf1	HIV Tat-specific factor 1 homolog	Q8BGC0	0.306267	0.0373179	0.928229	1.42808	25.7329	25.4423	25.5826	25.7666	25.8244	25.9108	25.8436	25.99	25.8026	26.2801	26.0199	25.5916
Zadh2	Zinc-binding alcohol dehydrogenase domain-containing protein 2	Q8BGC4	0.163516	0.22587	0.928229	0.646142	30.5177	29.9854	30.3578	30.2796	30.4563	30.4059	30.4618	30.4159	30.6026	30.7036	30.2312	30.4973
Coa6	Cytochrome c oxidase assembly factor 6 homolog	Q8BGD8	0.184153	0.243765	0.928229	0.613028	28.3978	28.0805	28.5819	28.5498	28.2361	28.6852	28.4642	28.6952	28.4183	28.9449	28.4945	28.3494
Samm50	Sorting and assembly machinery component 50 homolog	Q8BGH2	0.245679	0.3616	0.928229	0.441772	30.5051	30.6288	31.1201	31.4477	30.7706	30.8078	30.8764	30.8524	31.7376	30.4184	30.6481	31.4141
D3Ertd751e	UPF0462 protein C4orf33 homolog	Q8BGN2	0.220469	0.263389	0.928229	0.579403	26.2917	25.9678	26.3033	26.4583	26.548	26.2099	26.988	26.5652	26.2692	25.8498	26.3092	26.4748
Slc25a40	Solute carrier family 25 member 40	Q8BGP6	0.183638	0.678116	0.928229	0.168696	24.5259	23.9033	23.9634	24.7394	24.4915	24.6035	24.3257	25.1407	24.2602	22.4032	24.2051	24.6614
Vipas39	Spermatogenesis-defective protein 39 homolog	Q8BGQ1	-0.432693	0.124371	0.928229	0.905281	24.0657	24.8726	24.9684	24.8023	24.5047	24.1185	24.0014	23.3487	24.3309	24.1337	24.3295	24.2561
Aars	Alanine--tRNA ligase, cytoplasmic	Q8BGQ7	-0.184385	0.126477	0.928229	0.897989	29.8375	30.1639	29.7599	29.8286	29.7663	29.8481	29.8537	29.6159	29.8153	29.4876	29.7399	29.669
Ublcp1	Ubiquitin-like domain-containing CTD phosphatase 1	Q8BGR9	-0.351326	0.487555	0.928229	0.311976	24.8495	24.1333	24.696	24.1629	24.1841	25.4372	24.4558	23.8702	24.2617	24.9544	24.3276	22.2207
Bola2	BolA-like protein 2	Q8BGS2	-0.220697	0.342467	0.928229	0.465382	27.6944	28.0543	27.5108	27.599	27.3029	28.0292	27.6899	28.1595	27.2125	27.4375	27.2445	27.1176
Gpt2	Alanine aminotransferase 2	Q8BGT5	0.364033	0.570791	0.928229	0.243523	25.1098	22.5128	24.5512	23.0206	24.5298	24.215	24.5453	24.5338	24.4273	26.0467	25.2707	23.2088
Micall1	MICAL-like protein 1	Q8BGT6	-0.615411	0.299781	0.928229	0.523196	24.0205	24.6098	24.2363	24.5256	24.3574	24.6535	22.9986	23.5821	22.7712	21.5975	24.4923	24.0827
Mief1	Mitochondrial dynamics protein MID51	Q8BGV8	0.132565	0.290882	0.928229	0.536284	26.1288	25.8595	25.8386	26.1391	26.2379	26.0695	25.9728	25.7634	26.2682	26.1182	26.1804	25.9241
	Uncharacterized protein C19orf52 homolog	Q8BGX2	0.0995893	0.493449	0.928229	0.306758	28.1822	27.911	27.7386	28.0295	28.006	28.0849	28.0927	27.5739	28.0841	28.0658	28.3236	28.1311
Fam210a	Protein FAM210A	Q8BGY7	0.203155	0.180461	0.928229	0.743617	29.3191	28.8121	29.2206	29.2678	29.1411	29.0674	29.3838	29.1615	29.3147	29.6834	29.4191	29.4448
Cdc23	Cell division cycle protein 23 homolog	Q8BGZ4	0.277339	0.355164	0.928229	0.449571	24.1228	24.491	24.9099	23.9832	25.2548	24.7253	24.7281	25.5376	24.3144	25.0832	24.5041	24.9364
Pck2	Phosphoenolpyruvate carboxykinase [GTP], mitochondrial	Q8BH04	-0.171311	0.464312	0.928229	0.33319	25.6052	26.3665	25.7197	26.0117	26.1056	25.9675	25.6115	25.0453	26.017	25.461	25.5558	25.7567
C8b	Complement component C8 beta chain	Q8BH35	-0.265341	0.24519	0.928229	0.610497	27.948	27.9051	28.2993	27.7942	27.7788	27.4741	27.9622	27.9567	28.0911	27.543	28.3504	27.1187
Wasf2	Wiskott-Aldrich syndrome protein family member 2	Q8BH43	-0.118997	0.272483	0.928229	0.564661	27.1191	27.3147	26.9286	26.8494	27.0041	27.0042	26.9867	27.007	27.2102	26.9037	26.9558	27.0952
Thnsl1	Threonine synthase-like 1	Q8BH55	0.146958	0.254431	0.928229	0.594429	27.1619	26.8738	27.1167	27.3807	27.2495	26.9867	27.0061	27.3533	27.1373	27.4491	27.0375	27.1799
Tiprl	TIP41-like protein	Q8BH58	-0.110977	0.478678	0.928229	0.319957	26.9216	27.194	27.0976	27.0878	27.118	27.0129	26.7041	26.6732	26.7041	27.4084	27.0157	26.9167
Slc25a12	Calcium-binding mitochondrial carrier protein Aralar1	Q8BH59	0.251979	0.142923	0.928229	0.844896	32.618	32.6326	33.1024	33.3714	33.1336	32.8507	32.8892	32.872	33.2359	32.9268	32.7315	33.3159
F13a1	Coagulation factor XIII A chain	Q8BH61	0.120485	0.329104	0.928229	0.482667	29.3398	29.5953	29.2889	29.4424	29.6036	29.4609	29.4882	29.7953	29.4987	29.2333	29.565	29.6691
Ehd2	EH domain-containing protein 2	Q8BH64	0.0726335	0.464375	0.928229	0.333131	32.5229	32.3995	32.4107	32.5497	32.5456	32.4585	32.4968	32.6249	32.4063	32.7543	32.4438	32.373
Sephs1	Selenide, water dikinase 1	Q8BH69	0.116457	0.5394	0.928229	0.268089	26.0898	26.3255	25.8875	26.2488	25.9208	26.6838	26.2108	26.652	25.9784	26.3482	25.9848	25.9289
	UPF0317 protein C14orf159 homolog, mitochondrial	Q8BH86	0.161124	0.594379	0.928229	0.225937	30.6497	29.866	30.3033	29.6717	30.3383	30.0785	30.3734	30.559	30.4542	31.4961	30.6701	30.266
Rcn3	Reticulocalbin-3	Q8BH97	-0.350902	0.255473	0.928229	0.592655	25.7249	27.1607	26.4085	26.3031	26.0122	26.6843	26.4597	26.2488	25.9825	25.3925	25.8804	25.7606
Lyve1	Lymphatic vessel endothelial hyaluronic acid receptor 1	Q8BHC0	-0.557785	0.272976	0.928229	0.563876	22.9581	23.7907	23.5477	23.4211	20.8517	22.6621	22.7604	23.1672	23.1485	23.7276	22.5228	23.6082
Ptbp3	Polypyrimidine tract-binding protein 3	Q8BHD7	-0.16586	0.143304	0.928229	0.84374	25.8822	25.7407	25.6054	25.6592	25.5482	25.519	25.368	25.551	25.7155	25.4801	25.544	25.8072
	Uncharacterized protein C2orf47 homolog, mitochondrial	Q8BHE8	0.135209	0.376315	0.928229	0.424449	27.4282	26.8428	27.2764	27.1553	27.4197	27.0753	27.2069	27.6678	27.3171	27.3843	27.4651	27.1675
Pgs1	CDP-diacylglycerol--glycerol-3-phosphate 3-phosphatidyltransferase, mitochondrial	Q8BHF7	-0.178086	0.638119	0.928229	0.195099	25.7285	24.7275	25.7668	25.6376	25.2344	25.4154	25.0384	24.3586	24.2267	25.602	26.082	25.4705
Nrd1	Nardilysin	Q8BHG1	-0.159353	0.464501	0.928229	0.333014	24.6216	24.8111	24.5224	23.8084	24.8337	24.8052	24.3665	24.7569	24.1591	24.5663	24.2902	24.8449
	UPF0587 protein C1orf123 homolog	Q8BHG2	-0.101555	0.369498	0.928229	0.432388	28.7369	28.8213	28.4631	28.5287	28.614	28.375	28.5985	28.7217	28.7369	28.4874	28.6491	28.4387
Cggbp1	CGG triplet repeat-binding protein 1	Q8BHG9	0.195889	0.504529	0.928229	0.297114	24.2515	24.774	23.0208	24.0286	24.4291	24.3541	24.2864	23.9427	24.2471	23.801	24.2402	24.5729
Psmf1	Proteasome inhibitor PI31 subunit	Q8BHL8	-0.0405674	0.725973	0.928229	0.13908	25.8467	25.7551	25.7755	25.6323	25.8504	25.9857	25.5559	25.7918	25.5341	25.6625	25.9435	25.8107
Ppm1l	Protein phosphatase 1L	Q8BHN0	-0.238098	0.572962	0.928229	0.241874	23.5546	23.5986	23.607	23.5188	23.7945	23.8661	23.502	21.5852	23.5496	23.7352	23.8812	22.7051
Ganab	Neutral alpha-glucosidase AB	Q8BHN3	-0.15251	0.341747	0.928229	0.466295	28.2344	28.748	28.4678	28.54	28.44	28.3289	28.4672	27.9991	28.4904	27.9182	28.3996	28.3945
Cdkn2aip	CDKN2A-interacting protein	Q8BI72	-0.0941693	0.595056	0.928229	0.225443	24.6431	23.9737	24.2228	24.2586	24.0829	23.7331	23.9263	24.2526	24.2545	24.333	24.2864	24.5439
Mia3	Melanoma inhibitory activity protein 3	Q8BI84	0.0667172	0.451956	0.928229	0.344903	28.4439	28.3991	28.3137	28.3581	28.3436	28.5189	28.5388	28.6045	28.4644	28.4206	28.4279	28.3936
Iars2	Isoleucine--tRNA ligase, mitochondrial	Q8BIJ6	0.0474853	0.686457	0.928229	0.163387	32.138	31.9639	32.528	32.233	32.1776	32.2346	32.2649	32.3413	32.1182	32.4277	32.2559	32.264
Rufy1	RUN and FYVE domain-containing protein 1	Q8BIJ7	-0.0818555	0.366295	0.928229	0.436168	28.4769	28.504	28.3703	28.3474	28.5013	28.3966	28.3176	28.3639	28.467	28.1875	28.3339	28.4017
Dock9	Dedicator of cytokinesis protein 9	Q8BIK4	-0.0957939	0.654717	0.928229	0.183947	26.0953	25.9172	26.387	26.3762	26.3367	26.278	26.2217	25.9301	25.7591	25.3465	25.8277	26.2605
Hook1	Protein Hook homolog 1	Q8BIL5	0.102021	0.538675	0.928229	0.268674	25.6676	25.5701	25.6432	25.4343	25.9832	25.7665	25.5271	26.0641	25.3552	26.0273	25.5574	25.8455
Cstf2	Cleavage stimulation factor subunit 2	Q8BIQ5	-0.125137	0.536201	0.928229	0.270672	26.8998	27.3183	26.6549	26.5706	26.8608	27.3844	27.0083	27.1029	26.6112	26.857	26.6407	26.4567
Prune	Protein prune homolog	Q8BIW1	0.0843911	0.521991	0.928229	0.282337	27.8112	28.035	28.2957	28.1296	28.3577	28.3246	27.9758	28.2444	28.189	28.0681	27.9397	27.9563
Zc3h14	Zinc finger CCCH domain-containing protein 14	Q8BJ05	-0.413075	0.448059	0.928229	0.348665	26.2803	26.4563	25.9812	26.0959	26.6464	25.4557	26.4858	25.2461	26.5116	23.6853	26.6406	25.6684
Nup93	Nuclear pore complex protein Nup93	Q8BJ71	0.0638552	0.474421	0.928229	0.323836	26.6621	26.8688	26.9209	26.8005	26.8967	26.9677	26.8927	26.8754	26.9176	26.9238	26.9055	26.7502
Btnl9	Butyrophilin-like protein 9	Q8BJE2	0.147481	0.501876	0.928229	0.299404	24.9335	24.5744	24.6916	24.9686	24.8752	25.2283	24.574	24.3834	25.1428	24.4113	24.9239	25.4184
Chmp2b	Charged multivesicular body protein 2b	Q8BJF9	0.080867	0.554777	0.928229	0.255882	27.035	27.3465	26.9364	27.4463	26.9972	27.4315	27.1464	27.2631	27.125	27.2446	27.1264	26.9009
Zc2hc1a	Zinc finger C2HC domain-containing protein 1A	Q8BJH1	0.288977	0.392579	0.928229	0.406073	23.0747	23.7932	22.0722	22.7548	22.6247	23.5553	23.5384	23.828	23.3051	23.1421	23.0857	23.5871
Fbxo30	F-box only protein 30	Q8BJL1	-0.347135	0.0868066	0.928229	1.06145	25.6397	25.5718	25.1279	25.2672	24.8919	25.471	25.3253	24.8632	25.0352	24.6142	25.4221	25.0038
Sun2	SUN domain-containing protein 2	Q8BJS4	0.417271	0.0277666	0.928229	1.55648	26.6926	26.3826	26.5127	26.6461	26.9134	27.1443	26.9015	26.7729	26.9067	27.5752	26.8428	26.8162
Sgta	Small glutamine-rich tetratricopeptide repeat-containing protein alpha	Q8BJU0	-0.0904691	0.414233	0.928229	0.382755	28.7393	28.8753	28.9929	28.8061	28.8525	28.7055	28.6892	28.9858	28.8355	28.5487	28.9169	28.6683
Mtrf1l	Peptide chain release factor 1-like, mitochondrial	Q8BJU9	-0.159949	0.538417	0.928229	0.268881	26.0073	25.5412	26.3407	25.5032	25.9351	25.3787	25.3617	26.1525	25.6848	26.6179	25.6983	25.8957
Psmd5	26S proteasome non-ATPase regulatory subunit 5	Q8BJY1	-0.089565	0.399962	0.928229	0.397981	28.865	28.8152	29.0501	28.6846	28.7724	28.7206	28.8533	29.0289	28.9553	28.6767	28.9205	28.7724
Mrps35	28S ribosomal protein S35, mitochondrial	Q8BJZ4	0.103973	0.556826	0.928229	0.25428	28.822	28.4975	28.4678	28.5035	28.7045	29.2242	28.6367	28.6468	28.456	29.0623	28.6684	28.3953
Tmem11	Transmembrane protein 11, mitochondrial	Q8BK08	0.259765	0.234038	0.928229	0.630714	26.2356	25.5482	26.3879	26.4323	26.5086	25.9488	26.272	26.1862	26.6808	26.1902	25.9307	26.7033
Ndufv3	NADH dehydrogenase [ubiquinone] flavoprotein 3, mitochondrial	Q8BK30	0.0791498	0.646691	0.928229	0.189303	29.9096	30.1256	29.95	30.2163	29.7327	29.8711	29.8583	30.1044	30.336	30.2641	29.7672	30.5179
Csnk1a1	Casein kinase I isoform alpha	Q8BK63	-0.307576	0.0409754	0.928229	1.38748	26.8295	27.2752	26.8679	26.7434	26.411	26.6058	26.871	26.9113	26.7883	26.437	26.7135	26.6682
Rcc2	Protein RCC2	Q8BK67	0.0939581	0.661107	0.928229	0.179728	25.8955	26.2091	25.4255	25.8766	25.8867	26.0082	25.8458	25.5092	25.9111	26.3507	26.454	25.5935
Mrps27	28S ribosomal protein S27, mitochondrial	Q8BK72	-0.0374079	0.737004	0.928229	0.13253	28.497	28.6847	28.5895	28.3136	28.6256	28.3561	28.657	28.6418	28.732	28.6675	28.4551	28.5281
Ipo5	Importin-5	Q8BKC5	-0.0555213	0.727002	0.928229	0.138464	28.9543	28.9317	29.512	29.4262	29.1487	29.0021	29.2046	29.2093	28.922	28.8716	28.7922	29.1178
Polrmt	DNA-directed RNA polymerase, mitochondrial	Q8BKF1	0.722226	0.199725	0.928229	0.699568	27.1021	28.1684	25.2994	27.577	28.0071	27.605	28.3263	26.1885	27.3623	27.0362	28.1032	28.0042
Ppp1r37	Protein phosphatase 1 regulatory subunit 37	Q8BKR5	0.653528	0.635485	0.928229	0.196895	27.1991	22.8029	27.9039	27.6907	27.9349	27.7829	27.9727	28.0594	22.7397	23.7973	25.5645	28.0573
Eea1	Early endosome antigen 1	Q8BL66	-0.0835316	0.527399	0.928229	0.277861	30.6462	30.945	30.4781	30.5061	30.4688	30.902	30.6223	30.6832	30.4879	30.5975	30.7837	30.4047
Nceh1	Neutral cholesterol ester hydrolase 1	Q8BLF1	0.0708933	0.595581	0.928229	0.225059	30.5933	30.2693	30.7301	30.4072	30.7451	30.4953	30.6154	30.553	30.6412	30.9439	30.4305	30.5845
Hif1an	Hypoxia-inducible factor 1-alpha inhibitor	Q8BLR9	-0.54799	0.261263	0.928229	0.582922	24.2738	24.4347	24.6338	24.23	24.2353	24.2966	24.4759	23.9501	22.6701	22.2937	24.0845	24.8588
Tarsl2	Probable threonine--tRNA ligase 2, cytoplasmic	Q8BLY2	-0.239785	0.08447	0.928229	1.0733	28.7319	28.2084	28.3376	28.0683	28.1294	28.0713	28.2179	27.9819	28.3665	28.431	28.2238	28.1855
Tmem214	Transmembrane protein 214	Q8BM55	0.703156	0.582256	0.928229	0.234886	21.1279	25.941	25.7137	22.9936	25.7709	26.852	26.425	27.0291	25.0707	25.6138	22.0897	22.8314
Hspa13	Heat shock 70 kDa protein 13	Q8BM72	-0.19202	0.571336	0.928229	0.243108	24.1912	24.8371	24.6431	24.1942	23.9946	25.113	24.0182	23.3619	24.3351	25.1322	24.815	24.3219
Srp68	Signal recognition particle subunit SRP68	Q8BMA6	-0.104571	0.399919	0.928229	0.398028	27.6503	27.8015	27.6865	27.6303	27.7388	27.6684	27.8356	27.6013	27.7027	27.2141	27.5854	27.4973
Slc25a24	Calcium-binding mitochondrial carrier protein SCaMC-1	Q8BMD8	-0.253841	0.683094	0.928229	0.165519	24.8391	25.7238	25.4003	25.9844	25.4369	25.7039	25.2667	26.1106	24.9143	22.4462	24.6179	25.1244
Me3	NADP-dependent malic enzyme, mitochondrial	Q8BMF3	0.216155	0.0797535	0.928229	1.09825	31.2342	31.0924	31.1131	31.2782	31.5144	31.3671	31.2544	31.4197	31.2522	31.6684	31.3839	31.126
Dlat	Dihydrolipoyllysine-residue acetyltransferase component of pyruvate dehydrogenase complex, mitochondrial	Q8BMF4	0.054583	0.673541	0.928229	0.171636	35.049	34.7772	35.2127	34.9704	35.0194	34.9324	35.0216	35.2286	34.8574	35.3421	35.2353	35.0007
Rab3gap2	Rab3 GTPase-activating protein non-catalytic subunit	Q8BMG7	-0.578706	0.191593	0.928229	0.71762	26.9133	27.9452	27.3862	27.3869	27.3065	27.6603	26.6663	27.3135	26.5718	25.2297	26.7523	26.6387
Lars	Leucine--tRNA ligase, cytoplasmic	Q8BMJ2	-0.105091	0.427059	0.928229	0.369512	28.7698	29.0916	28.7049	28.7223	28.6204	28.983	28.8367	28.8504	28.6904	28.702	28.9233	28.4244
Eif1ax	Eukaryotic translation initiation factor 1A, X-chromosomal	Q8BMJ3	-0.861561	0.216883	0.928229	0.663775	26.7801	26.5018	26.1161	25.8576	25.9869	25.847	25.9023	26.7432	26.2704	22.5468	25.9927	25.2929
Mettl2	Methyltransferase-like protein 2	Q8BMK1	0.324498	0.632668	0.928229	0.198824	24.5759	23.9079	21.7047	23.7726	23.9518	24.169	22.0599	24.2144	22.1679	24.9079	24.0418	24.2007
Ckap4	Cytoskeleton-associated protein 4	Q8BMK4	-0.173755	0.576324	0.928229	0.239333	30.1666	31.2383	30.3676	30.9124	30.2366	30.9139	30.4542	30.4541	30.6071	29.3561	30.2517	30.5676
Qars		Q8BML9	-0.100043	0.281725	0.928229	0.550174	30.151	30.0042	30.0266	29.815	29.8831	29.9699	30.0621	29.9519	30.0802	30.0684	29.94	29.8743
Acbd3	Golgi resident protein GCP60	Q8BMP6	-0.15818	0.444691	0.928229	0.351941	26.6352	27.7667	27.3066	27.2419	27.1772	27.2679	27.1847	26.887	26.8617	26.7218	27.244	27.1155
Hadha	Trifunctional enzyme subunit alpha, mitochondrial	Q8BMS1	0.0754897	0.618203	0.928229	0.208869	37.1218	36.5681	37.0523	36.8614	37.1704	36.6069	37.0045	36.837	37.0806	37.143	37.0343	37.1677
Coq3	Ubiquinone biosynthesis O-methyltransferase, mitochondrial	Q8BMS4	0.156422	0.231292	0.928229	0.635839	31.2616	31.1338	31.3483	31.3681	31.4651	31.4031	31.3545	31.359	31.151	31.8172	31.261	31.4601
Qsox1	Sulfhydryl oxidase 1	Q8BND5	-0.32938	0.184735	0.928229	0.733451	25.9508	26.3217	26.5268	26.5416	25.8345	25.4685	25.7497	26.5425	26.1107	25.6114	25.9089	25.6658
Armc6	Armadillo repeat-containing protein 6	Q8BNU0	-0.179182	0.178425	0.928229	0.748544	27.6455	27.9409	27.8286	27.4958	27.3921	27.7834	27.7329	27.5228	27.6602	27.7049	27.9212	27.419
Acp6	Lysophosphatidic acid phosphatase type 6	Q8BP40	0.198069	0.301153	0.928229	0.521213	29.7883	29.2207	29.5431	29.4177	29.5219	29.6726	29.6808	29.5893	29.9386	30.3492	29.5307	29.7382
Rpl24	60S ribosomal protein L24	Q8BP67	-0.0697325	0.599987	0.928229	0.221858	30.4733	30.5015	30.3314	30.2023	30.3317	30.1065	30.5687	30.3388	30.6466	30.2162	30.617	30.2633
Rcn2	Reticulocalbin-2	Q8BP92	-0.154037	0.705794	0.928229	0.151322	25.537	26.3323	25.4083	25.8305	25.3861	25.9094	25.1882	26.6048	24.9488	24.5308	25.5563	26.4919
Mob1b	MOB kinase activator 1B	Q8BPB0	-0.454903	0.0302973	0.928229	1.5186	26.5334	27.2077	26.1616	26.2422	25.9247	26.2987	26.1511	25.8719	26.4298	26.2803	26.2301	26.1855
Efemp1	EGF-containing fibulin-like extracellular matrix protein 1	Q8BPB5	0.239109	0.400415	0.928229	0.397489	27.1307	28.2266	27.9543	28.7508	27.9699	28.5419	27.9588	27.8832	27.9342	27.4461	27.9142	27.6875
Daam1	Disheveled-associated activator of morphogenesis 1	Q8BPM0	-0.237698	0.311904	0.928229	0.505979	26.8694	26.7363	27.2048	26.8496	27.0879	26.5884	26.5601	26.4707	26.4882	26.0266	27.2767	26.9441
Map4k5	Mitogen-activated protein kinase kinase kinase kinase 5	Q8BPM2	0.191211	0.2923	0.928229	0.534171	23.7997	24.1803	23.7084	23.7921	23.7628	24.3719	24.0829	23.7486	24.2717	24.4404	24.246	24.0696
Elmo1	Engulfment and cell motility protein 1	Q8BPU7	-0.285827	0.294754	0.928229	0.530541	26.0045	26.6473	26.2048	26.1386	25.3926	26.6902	26.275	26.1286	26.1201	25.2674	25.8953	26.0897
Cnpy4	Protein canopy homolog 4	Q8BQ47	-0.383515	0.378839	0.928229	0.421545	25.451	25.5312	25.0921	25.3448	25.3217	25.6154	24.7926	24.9664	25.2021	23.0737	25.471	24.9837
Heatr3	HEAT repeat-containing protein 3	Q8BQM4	-0.36756	0.35339	0.928229	0.451746	24.5946	24.2418	24.2203	24.1837	23.8844	24.5794	24.6897	24.4619	23.8968	22.395	24.0999	23.6714
Sdhaf3	Succinate dehydrogenase assembly factor 3, mitochondrial	Q8BQU3	0.0968811	0.597105	0.928229	0.223949	26.5419	26.0902	26.6967	26.4082	26.4217	26.4938	26.6303	27.0067	26.1471	26.4157	26.872	26.4629
Fam177a1	Protein FAM177A1	Q8BR63	-0.28082	0.487715	0.928229	0.311834	24.3303	25.1572	24.8683	24.4242	25.0019	24.5664	24.9236	25.0245	24.3833	24.5737	24.8452	22.7972
Scfd1	Sec1 family domain-containing protein 1	Q8BRF7	-0.213371	0.105934	0.928229	0.974963	27.2819	27.6593	27.2778	27.0619	27.1816	27.3293	27.2415	26.9356	27.2764	27.2652	27.401	27.0443
Prkaa2	5-AMP-activated protein kinase catalytic subunit alpha-2	Q8BRK8	0.101343	0.415283	0.928229	0.381656	29.0606	28.9251	28.8637	29.3108	29.0782	29.2535	29.005	29.1144	28.958	28.8616	29.1118	28.7673
Cc2d1b	Coiled-coil and C2 domain-containing protein 1B	Q8BRN9	-0.428986	0.323105	0.928229	0.490656	25.298	25.2474	25.5922	24.8648	25.3857	25.2348	23.759	25.6246	25.4166	25.1527	23.5937	25.52
Clasp2	CLIP-associating protein 2	Q8BRT1	-0.0891214	0.503828	0.928229	0.297718	27.866	27.9532	27.808	27.4311	27.6622	28.0184	27.7698	27.9757	27.7578	28.0535	27.7044	27.7065
Pisd	Phosphatidylserine decarboxylase proenzyme	Q8BSF4	-0.121968	0.602758	0.928229	0.219857	26.6508	25.5771	26.797	26.3543	26.3099	26.3191	25.7129	26.0662	26.1537	26.4215	26.4469	26.1923
Asph	Aspartyl/asparaginyl beta-hydroxylase	Q8BSY0	-0.206384	0.0509571	0.928229	1.2928	29.9137	30.0637	29.8603	29.6623	29.6765	29.8158	29.7836	29.9345	29.7197	29.76	29.7588	29.5445
COA4	Cytochrome c oxidase assembly factor 4 homolog, mitochondrial	Q8BT51	-0.357421	0.558432	0.928229	0.253029	25.5471	24.7198	25.5702	25.158	25.2293	25.3367	25.4535	25.2872	25.5584	22.1845	24.571	25.5159
Cpne3	Copine-3	Q8BT60	-0.0891966	0.448238	0.928229	0.348491	27.0696	27.305	27.2916	27.1237	27.0245	27.189	27.2688	26.8965	27.4144	26.9929	27.1348	27.1512
	Uncharacterized protein C12orf73 homolog	Q8BTC1	-0.217252	0.729569	0.928229	0.136934	24.9426	24.6438	25.0764	26.3708	24.7718	25.2715	24.0518	25.398	24.3592	24.8609	24.6959	22.2533
Sdhaf4	Succinate dehydrogenase assembly factor 4, mitochondrial	Q8BTE0	0.311796	0.170173	0.928229	0.76911	27.3203	26.5663	26.5875	26.8511	26.7572	26.9649	26.9658	27.775	27.1868	27.3074	27.1014	27.3188
Ndrg4	Protein NDRG4	Q8BTG7	-0.549038	0.326099	0.928229	0.486651	24.8348	25.3375	24.9224	24.7759	24.4346	25.1427	25.2423	25.4242	22.1287	24.6229	24.176	24.3955
Flna	Filamin-A	Q8BTM8	-0.057303	0.653156	0.928229	0.184983	32.339	32.462	31.9921	32.2646	31.9393	32.4724	32.2315	32.1863	32.3095	32.224	32.0972	32.1386
Dusp28	Dual specificity phosphatase 28	Q8BTR5	0.297681	0.259133	0.928229	0.586478	25.749	25.0083	24.7218	25.314	25.14	25.3838	25.4387	26.113	25.2168	25.958	25.5162	25.0361
Nup54	Nuclear pore complex protein Nup54	Q8BTS4	0.0798476	0.598568	0.928229	0.222887	25.6885	25.9688	25.4889	25.6663	25.4489	26.0092	25.6877	25.832	25.6046	25.9035	25.8976	26.1073
Cpsf7	Cleavage and polyadenylation specificity factor subunit 7	Q8BTV2	0.836538	0.20588	0.928229	0.686386	25.4255	25.2766	21.7906	25.3321	24.8809	25.1206	25.3743	24.8786	25.0575	25.357	23.7039	25.302
Exosc6	Exosome complex component MTR3	Q8BTW3	0.781705	0.0883416	0.928229	1.05383	24.2625	24.6075	21.9123	24.1953	24.7316	24.5728	23.9281	24.2665	24.5025	24.5617	24.3254	24.2983
Scfd2	Sec1 family domain-containing protein 2	Q8BTY8	-0.70832	0.244948	0.928229	0.610927	25.3769	25.7146	25.6451	24.8331	25.4833	25.6668	25.2921	25.4531	24.9503	22.1689	25.3067	24.6807
Gmppb	Mannose-1-phosphate guanyltransferase beta	Q8BTZ7	-0.197014	0.258926	0.928229	0.586825	25.901	26.3833	26.1082	26.0204	26.194	26.1993	25.7795	25.8139	26.1559	25.9253	25.9093	25.4067
Sec62	Translocation protein SEC62	Q8BU14	-0.665932	0.0935008	0.928229	1.02918	26.1932	26.7503	25.3874	25.5849	25.5983	25.7619	24.7932	25.6547	26.4107	24.7678	24.7102	25.7176
Iars	Isoleucine--tRNA ligase, cytoplasmic	Q8BU30	-0.273749	0.0866957	0.928229	1.062	29.8173	30.1106	29.906	29.6162	29.6329	29.9347	29.7527	29.9475	29.6163	29.4957	29.8212	29.2209
Rap2c	Ras-related protein Rap-2c	Q8BU31	2.0953	0.0485577	0.928229	1.31374	29.528	28.922	23.1628	29.3456	29.4112	29.3645	29.1011	29.3871	28.9307	29.5638	29.5145	29.0778
Ilvbl	Acetolactate synthase-like protein	Q8BU33	-0.592458	0.0419542	0.928229	1.37722	28.7709	29.7393	29.0301	29.3448	28.6734	28.9082	28.253	28.747	28.6263	28.0734	28.2346	28.4282
Msrb3	Methionine-R-sulfoxide reductase B3, mitochondrial	Q8BU85	0.0828047	0.440174	0.928229	0.356376	29.7199	29.6062	29.3779	29.4267	29.5928	29.8103	29.7762	29.7214	29.6199	29.6229	29.6213	29.6658
Mrpl22	39S ribosomal protein L22, mitochondrial	Q8BU88	-0.103611	0.587368	0.928229	0.231089	28.9801	28.7096	28.8727	28.5232	28.597	29.1991	28.4666	28.8919	28.778	29.2698	28.6203	28.4091
Aifm2	Apoptosis-inducing factor 2	Q8BUE4	0.232252	0.340885	0.928229	0.467392	25.3275	25.11	24.9873	25.0297	25.392	25.6057	24.8648	25.6292	25.5952	26.0927	24.8764	25.2789
Dock1	Dedicator of cytokinesis protein 1	Q8BUR4	-0.243512	0.566801	0.928229	0.246569	24.8212	25.9442	24.88	25.1197	25.4313	25.9671	24.5536	25.477	23.8246	24.117	25.2478	25.0064
Timmdc1	Complex I assembly factor TIMMDC1, mitochondrial	Q8BUY5	0.152672	0.467586	0.928229	0.330139	26.9575	26.4969	26.3038	26.6393	26.7552	26.7651	26.2345	27.0304	27.2734	26.816	26.3651	26.7694
Pggt1b	Geranylgeranyl transferase type-1 subunit beta	Q8BUY9	-0.257618	0.158629	0.928229	0.799616	25.7852	25.6703	25.5754	25.2513	25.4555	25.9938	25.3595	25.5229	25.535	25.3888	25.3612	24.906
Cops7b	COP9 signalosome complex subunit 7b	Q8BV13	-0.261656	0.234471	0.928229	0.62991	25.3898	25.3644	25.1556	24.3949	25.1112	25.0504	25.483	25.0644	25.4513	25.295	24.6362	24.8877
	UPF0554 protein C2orf43 homolog	Q8BVA5	0.0777224	0.624762	0.928229	0.204285	25.6404	25.6997	25.8275	25.5906	26.0031	25.8406	25.8323	26.2961	25.6576	25.9139	25.5467	25.5215
Mpp7	MAGUK p55 subfamily member 7	Q8BVD5	0.331842	0.155054	0.928229	0.809517	24.5508	25.5276	24.8163	25.0434	25.6121	25.5954	25.1101	24.8564	25.2124	25.1805	25.35	25.7105
Atp6v1h	V-type proton ATPase subunit H	Q8BVE3	-0.275473	0.144462	0.928229	0.840246	27.1612	27.4976	27.2658	26.8839	27.4156	26.9849	27.3122	26.9834	26.8872	26.5492	27.4013	26.8769
Pdcl3	Phosducin-like protein 3	Q8BVF2	-0.174549	0.449461	0.928229	0.347308	26.5966	27.2037	26.5165	26.0115	26.4826	26.7833	26.8387	26.8062	27.1475	26.4446	26.6382	26.2266
Dpp9	Dipeptidyl peptidase 9	Q8BVG4	-0.0753125	0.675068	0.928229	0.170652	26.9772	27.3558	26.7948	27.013	26.5718	27.2758	27.0305	27.2405	26.9839	26.7165	27.2125	26.661
Qdpr	Dihydropteridine reductase	Q8BVI4	0.164798	0.223252	0.928229	0.651206	30.9493	30.6574	31.0972	31.1229	31.0235	31.2514	30.9494	31.1229	30.8433	31.3227	31.1094	30.8491
Stx16	Syntaxin-16	Q8BVI5	0.715825	0.277968	0.928229	0.556005	24.0676	22.7382	24.5849	26.1576	22.9906	25.1962	24.577	22.7231	24.7696	24.5581	24.6842	24.9578
Snx17	Sorting nexin-17	Q8BVL3	-0.140539	0.743773	0.928229	0.12856	24.1779	24.5077	24.2588	23.8623	24.8866	24.5219	24.237	25.2023	24.1754	23.0465	24.6422	22.994
Ppme1	Protein phosphatase methylesterase 1	Q8BVQ5	0.0654599	0.717687	0.928229	0.144065	27.4336	27.4001	27.2617	27.3159	27.398	27.6995	27.3075	27.9331	27.2323	27.3747	27.6841	26.93
Rsl1d1	Ribosomal L1 domain-containing protein 1	Q8BVY0	-0.370914	0.474142	0.928229	0.324092	25.1714	25.5356	24.6458	24.571	24.1243	25.4507	24.436	26.0084	24.6978	24.8828	25.567	22.9821
Plin5	Perilipin-5	Q8BVZ1	0.235059	0.247195	0.928229	0.606961	29.0649	28.4079	29.2195	28.7698	29.3012	28.9343	29.047	29.1802	29.1518	29.6611	29.1946	28.9523
Usp38	Ubiquitin carboxyl-terminal hydrolase 38	Q8BW70	-0.796831	0.376873	0.928229	0.423805	25.9636	26.2294	25.5239	26.07	25.7233	26.1718	22.5938	26.2339	25.2334	26.6444	25.027	22.2816
Maob	Amine oxidase [flavin-containing] B	Q8BW75	0.280328	0.249614	0.928229	0.60273	30.8215	29.6911	30.7639	30.5635	30.8259	30.6522	30.6179	30.1838	30.9321	30.8869	30.6264	31.0641
Klhl31	Kelch-like protein 31	Q8BWA5	-0.407174	0.18715	0.928229	0.72781	26.1111	26.7409	26.0908	25.4546	26.0348	26.4665	26.3484	26.2299	26.2876	25.0972	25.8818	25.3628
Synpo2l	Synaptopodin 2-like protein	Q8BWB1	-0.962529	0.246623	0.928229	0.607967	26.6909	29.2448	27.0333	27.9953	26.8284	27.4664	26.8219	26.314	27.0472	23.4919	27.1595	27.1195
Aldh5a1	Succinate-semialdehyde dehydrogenase, mitochondrial	Q8BWF0	0.146417	0.411627	0.928229	0.385496	32.0409	31.5915	31.9476	31.8139	31.8666	31.7191	32.092	32.2625	31.9001	32.5787	31.9472	31.8781
Ptges2	Prostaglandin E synthase 2	Q8BWM0	-0.0823636	0.444737	0.928229	0.351897	31.0155	31.003	30.8208	30.889	30.8351	30.9721	30.9977	30.9628	30.838	30.8699	30.8657	30.5464
Pithd1	PITH domain-containing protein 1	Q8BWR2	0.381962	0.0958866	0.928229	1.01824	24.6989	24.635	24.9649	25.1464	25.1216	24.749	25.3703	25.3092	25.5735	24.899	24.5571	25.6081
Acaa2	3-ketoacyl-CoA thiolase, mitochondrial	Q8BWT1	0.163138	0.480236	0.928229	0.318545	36.1006	35.2101	35.8419	35.3923	35.8826	35.5222	35.8435	36.0206	35.9894	36.535	35.8867	35.8539
Etf1	Eukaryotic peptide chain release factor subunit 1	Q8BWY3	-0.0819849	0.531778	0.928229	0.27427	28.9829	28.8319	28.8334	28.6117	28.8786	29.0791	28.9897	28.6699	28.6204	28.8794	28.939	28.5389
Naa25	N-alpha-acetyltransferase 25, NatB auxiliary subunit	Q8BWZ3	-0.380195	0.14502	0.928229	0.838571	25.8804	26.0758	25.6755	25.8361	25.3083	26.0916	25.5165	25.5441	25.8133	24.6594	25.5496	25.1547
Kank2	KN motif and ankyrin repeat domain-containing protein 2	Q8BX02	0.152956	0.117777	0.928229	0.92894	28.3943	28.2809	28.4587	28.4642	28.4932	28.5752	28.5284	28.3431	28.5273	28.7004	28.609	28.5376
Pgam5	Serine/threonine-protein phosphatase PGAM5, mitochondrial	Q8BX10	0.0934279	0.612064	0.928229	0.213203	26.0187	26.2505	26.0758	26.3578	26.0988	25.9994	26.2827	25.8928	26.3381	26.8582	25.8926	26.1555
Pxk	PX domain-containing protein kinase-like protein	Q8BX57	0.331268	0.609516	0.928229	0.215015	21.486	23.8994	23.7261	23.9903	23.9628	23.5608	23.8552	23.546	23.1901	20.9206	23.7253	23.5647
Vps13c	Vacuolar protein sorting-associated protein 13C	Q8BX70	-0.0964685	0.302823	0.928229	0.51881	29.0439	28.9745	29.072	28.8494	29.0292	28.9003	28.9802	29.1167	28.9419	28.805	28.8206	28.9594
Golim4	Golgi integral membrane protein 4	Q8BXA1	0.903435	0.182775	0.928229	0.738084	23.6998	26.0189	22.0225	24.9631	24.316	24.8413	24.9866	24.7126	26.1137	24.0891	24.1635	25.1683
Commd2	COMM domain-containing protein 2	Q8BXC6	-0.329857	0.347253	0.928229	0.459355	24.1064	24.3013	24.5626	24.3747	24.3762	23.864	24.3736	24.3778	22.9176	23.0318	24.2471	24.3791
Clic5	Chloride intracellular channel protein 5	Q8BXK9	-0.138086	0.357245	0.928229	0.447034	30.0579	30.4129	29.9317	30.1032	29.9986	30.3453	30.088	29.9041	29.8965	29.6347	30.1084	29.8858
Arfrp1	ADP-ribosylation factor-related protein 1	Q8BXL7	-0.225756	0.349568	0.928229	0.456468	24.8454	24.7065	24.9706	24.683	24.9999	24.4344	25.3569	24.1445	24.6539	24.0243	24.6786	24.5602
Bri3bp	BRI3-binding protein	Q8BXV2	-0.5919	0.367928	0.928229	0.434237	25.0284	24.9646	25.1344	25.3847	25.2248	21.8456	24.849	24.7839	24.2174	23.3806	25.385	24.9841
Tmx3	Protein disulfide-isomerase TMX3	Q8BXZ1	-0.0910939	0.67546	0.928229	0.1704	25.7385	25.9733	25.8332	25.1923	26.0829	25.9235	25.7865	26.4558	25.7373	25.562	25.5793	25.4955
Slc44a2	Choline transporter-like protein 2	Q8BY89	0.15072	0.349559	0.928229	0.45648	27.0785	26.5354	26.5681	26.9356	26.8717	26.8769	26.7706	26.7516	26.8782	27.3689	26.832	26.6169
Tbcd	Tubulin-specific chaperone D	Q8BYA0	-0.792479	0.201786	0.928229	0.695109	27.6549	27.6631	27.4294	27.2013	24.3474	27.4409	27.4923	26.8888	25.7104	27.0957	27.6831	27.25
Poglut1	Protein O-glucosyltransferase 1	Q8BYB9	-0.260535	0.277725	0.928229	0.556385	25.4321	25.8429	24.833	25.4259	24.8998	25.547	25.3583	25.1141	25.0001	24.9166	24.5224	25.195
Tbc1d4	TBC1 domain family member 4	Q8BYJ6	0.371057	0.0584034	0.928229	1.23356	27.552	26.9972	27.2076	27.1508	27.6902	27.5183	27.4375	27.702	27.7508	28.155	27.5928	27.6126
Yars2	Tyrosine--tRNA ligase, mitochondrial	Q8BYL4	-0.129444	0.337067	0.928229	0.472283	28.8495	28.9032	28.7476	28.5952	28.5196	28.8474	28.4181	29.0203	28.6801	28.9525	28.6585	28.6444
Fsd1l	FSD1-like protein	Q8BYN5	-0.222161	0.309709	0.928229	0.509046	24.7993	25.1564	24.5855	24.6756	24.3997	25.1618	24.5479	24.4814	24.8097	24.8595	24.7283	23.9602
Tor1aip2	Torsin-1A-interacting protein 2	Q8BYU6	-0.322165	0.218965	0.928229	0.659625	26.4841	26.8044	26.5165	26.5983	26.4912	26.3426	26.5684	25.1742	26.3178	26.199	26.3519	26.472
Parp12	Poly [ADP-ribose] polymerase 12	Q8BZ20	-0.413832	0.423256	0.928229	0.373397	24.5546	24.2	24.3856	24.3403	24.1583	24.0694	24.314	24.5025	24.4715	21.6661	23.5871	24.5869
Dnm3	Dynamin-3	Q8BZ98	0.387941	0.447977	0.928229	0.348744	24.88	25.5476	24.2023	25.8828	25.3552	25.9304	25.2574	25.8611	25.3905	25.1041	25.442	23.1577
Tigar	Fructose-2,6-bisphosphatase TIGAR	Q8BZA9	-0.409243	0.00600751	0.928229	2.22131	29.4309	29.5439	29.5131	29.2447	29.1735	29.0713	29.0241	29.1147	29.3264	28.6597	29.0527	29.1135
Ppcdc	Phosphopantothenoylcysteine decarboxylase	Q8BZB2	-0.247726	0.569984	0.928229	0.244137	24.6622	24.5091	24.5757	24.3475	24.6629	24.5356	24.7941	24.7154	24.6134	22.2988	24.6076	24.4362
Pgm5	Phosphoglucomutase-like protein 5	Q8BZF8	0.100492	0.637569	0.928229	0.195473	30.5435	30.413	30.8143	31.2621	30.9197	30.8138	30.8052	30.5637	30.5155	29.9706	30.6576	30.7084
Afap1l1	Actin filament-associated protein 1-like 1	Q8BZI0	-0.357591	0.402157	0.928229	0.395605	24.3975	23.7217	24.0731	24.1317	24.2561	24.2745	22.5671	23.7549	24.3711	23.1241	22.6392	24.2399
Dcun1d2	DCN1-like protein 2	Q8BZJ7	0.140331	0.365463	0.928229	0.437157	27.3613	27.0181	27.4803	27.2119	27.4175	27.3248	27.5183	27.8843	27.5776	27.2282	27.2577	27.4217
Map1s	Microtubule-associated protein 1S	Q8C052	-0.106308	0.507392	0.928229	0.294656	26.2248	26.5165	26.7335	26.5727	26.2096	26.6854	26.3246	26.0038	26.6591	26.4341	26.2553	26.323
Farsa	Phenylalanine--tRNA ligase alpha subunit	Q8C0C7	-0.0488462	0.725042	0.928229	0.139637	29.1221	29.0142	28.7963	28.9034	28.5886	29.2017	29.0193	29.0928	28.9845	29.0123	28.9137	28.6419
Arhgap12	Rho GTPase-activating protein 12	Q8C0D4	-0.370599	0.316666	0.928229	0.499399	24.3053	24.1043	24.2681	23.8963	22.9916	24.1087	24.4234	23.8049	22.6025	24.3894	24.3491	24.1316
Eftud1	Elongation factor Tu GTP-binding domain-containing protein 1	Q8C0D5	-0.117407	0.542853	0.928229	0.265318	25.0745	25.7036	25.0158	25.3879	24.9895	25.4254	24.7631	25.3363	25.0247	25.0667	25.4645	24.8668
Vps26b	Vacuolar protein sorting-associated protein 26B	Q8C0E2	-0.18588	0.143086	0.928229	0.844403	26.71	26.6387	26.8791	26.7148	26.3746	26.5988	26.5312	26.698	26.6158	26.2446	26.4823	26.7505
Trim47	Tripartite motif-containing protein 47	Q8C0E3	-0.410842	0.390176	0.928229	0.408739	26.4362	28.1704	26.865	27.6238	26.6242	27.9606	27.1489	26.4348	25.8449	25.9066	26.5604	26.6132
Agps	Alkyldihydroxyacetonephosphate synthase, peroxisomal	Q8C0I1	-0.156475	0.328573	0.928229	0.483368	26.7073	26.8743	26.7214	26.6223	26.2521	26.7689	26.5576	26.9118	26.7163	26.8554	26.6319	26.1845
Atg16l1	Autophagy-related protein 16-1	Q8C0J2	-0.125964	0.360305	0.928229	0.443329	26.163	25.9505	25.9099	25.8085	25.848	26.1448	26.0546	26.0574	25.528	25.7771	26	25.7182
Tmx4	Thioredoxin-related transmembrane protein 4	Q8C0L0	0.341794	0.0485449	0.928229	1.31386	25.6314	25.7277	25.5596	25.8662	26.0774	25.8944	25.7328	26.5454	25.8043	26.1992	25.8216	25.8908
Cog5	Conserved oligomeric Golgi complex subunit 5	Q8C0L8	-0.167703	0.545547	0.928229	0.263168	25.9318	26.5106	25.8756	25.8776	25.8119	26.0076	25.9072	26.5851	26.0775	25.7337	26.4375	25.0065
Gpcpd1	Glycerophosphocholine phosphodiesterase GPCPD1	Q8C0L9	-0.145295	0.3414	0.928229	0.466736	28.6396	28.2148	28.5524	28.1782	28.2724	28.2839	28.3069	28.3693	28.428	28.6194	28.5548	27.8999
Asrgl1	Isoaspartyl peptidase/L-asparaginase	Q8C0M9	0.100893	0.475465	0.928229	0.322881	30.2456	30.5365	30.424	30.3146	30.3527	30.426	30.4694	30.5096	30.5733	31.005	30.5084	30.3673
Agpat9	Glycerol-3-phosphate acyltransferase 3	Q8C0N2	-0.462681	0.577275	0.928229	0.238617	26.1861	26.238	25.7748	25.8719	25.9076	26.2212	23.1715	26.5993	26.5571	27.3103	23.0701	25.7235
Itfg3	Protein ITFG3	Q8C0Z1	0.262322	0.0926661	0.928229	1.03308	26.2147	26.2378	25.9857	26.1951	26.7526	26.5654	26.0274	26.3085	26.3604	26.4384	26.3955	26.632
Exog	Nuclease EXOG, mitochondrial	Q8C163	0.131203	0.465402	0.928229	0.332172	25.537	25.3868	25.5381	25.6102	25.9621	25.5473	25.4391	25.0902	25.92	25.8505	25.8004	25.3469
Cpne1	Copine-1	Q8C166	0.109374	0.430797	0.928229	0.365727	27.3674	27.563	27.0475	27.3053	27.7714	27.431	27.469	27.4409	27.5911	27.3535	27.367	27.1891
	Uncharacterized protein C4orf29 homolog	Q8C1A9	0.131021	0.563117	0.928229	0.249401	24.6214	23.5041	24.3666	24.4108	24.5447	23.7333	24.269	24.2866	24.3205	24.6199	24.1538	24.3169
Sept11	Septin-11	Q8C1B7	-0.0512494	0.731476	0.928229	0.1358	29.7189	30.1793	29.742	30.0501	29.743	30.1829	29.8796	29.8238	29.5827	29.5639	29.8564	29.7767
Znf428	Zinc finger protein 428	Q8C1M2	0.465268	0.0220023	0.928229	1.65753	23.7462	23.2603	23.5513	23.3204	23.9762	24.0825	24.0402	23.8696	24.255	24.2031	23.9693	24.1446
Ccz1	Vacuolar fusion protein CCZ1 homolog	Q8C1Y8	0.252565	0.154991	0.928229	0.809694	25.1766	25.3569	25.9985	25.4799	25.615	25.7486	25.7246	25.6306	25.8442	26.0708	25.8113	25.9438
Ptcd1	Pentatricopeptide repeat-containing protein 1, mitochondrial	Q8C2E4	-0.16821	0.492411	0.928229	0.307672	24.4158	24.0573	24.7835	24.1417	24.4253	23.9983	24.2926	24.7607	23.7501	24.8756	24.1267	23.8851
Rbm14	RNA-binding protein 14	Q8C2Q3	0.149171	0.246817	0.928229	0.607624	25.8731	25.857	25.9513	26.1792	26.0248	26.0603	25.7582	25.7347	26.1441	26.1821	26.035	26.2681
Fam120c	Constitutive coactivator of PPAR-gamma-like protein 2	Q8C3F2	0.0478975	0.693683	0.928229	0.158839	26.0631	26.096	26.097	26.1151	26.3628	26.0625	26.1919	25.828	25.9009	26.3099	26.2391	26.189
	Uncharacterized protein C1orf198 homolog	Q8C3W1	-0.111068	0.611907	0.928229	0.213314	26.1862	26.6792	26.3376	26.2031	26.6859	26.5835	26.6772	25.9953	26.2845	25.8752	26.536	25.7686
Ccdc90b	Coiled-coil domain-containing protein 90B, mitochondrial	Q8C3X2	0.132258	0.318223	0.928229	0.497269	30.1115	29.8473	29.9548	29.9078	30.0965	30.4441	29.9123	30.3409	29.9801	30.0813	30.1627	30.0053
Eri3	ERI1 exoribonuclease 3	Q8C460	0.111326	0.519147	0.928229	0.28471	26.8112	26.7497	27.1969	27.3716	26.8771	27.4168	27.0688	26.9393	26.633	27.1643	26.9909	26.8136
Endod1	Endonuclease domain-containing 1 protein	Q8C522	0.169073	0.512262	0.928229	0.290508	25.1644	25.9174	24.9031	25.6526	25.4919	26.0682	25.2635	25.4243	25.9353	25.05	25.0165	25.5739
Nadk2	NAD kinase 2, mitochondrial	Q8C5H8	0.207829	0.262025	0.928229	0.581657	29.5565	29.0894	29.1912	29.1565	29.405	29.2335	29.5061	29.4272	29.5962	30.1264	29.4612	29.4697
Grsf1	G-rich sequence factor 1	Q8C5Q4	0.0799268	0.622875	0.928229	0.205599	28.4673	28.4883	28.676	28.1779	28.7423	28.55	28.5814	29.0096	28.3611	28.9265	28.6591	28.6062
Tbcel	Tubulin-specific chaperone cofactor E-like protein	Q8C5W3	0.803006	0.0174571	0.928229	1.75803	23.0823	24.4626	24.8999	25.1814	24.87	25.2957	25.0275	24.7326	24.8396	24.7482	24.6748	25.1918
Sept10	Septin-10	Q8C650	-0.209532	0.245898	0.928229	0.609244	26.3765	26.5129	26.6492	26.9147	26.0381	26.3202	26.2267	26.1639	26.3506	26.5517	26.0062	26.1579
Cfap36	Cilia- and flagella-associated protein 36	Q8C6E0	0.235694	0.166751	0.928229	0.777931	23.5161	23.9742	23.8914	23.8837	23.856	24.113	23.7796	24.5707	24.1288	23.8883	24.0981	23.9482
Wdr26	WD repeat-containing protein 26	Q8C6G8	-0.18494	0.566885	0.928229	0.246505	25.4276	25.7126	25.0026	24.7097	25.4297	25.7461	25.773	25.2888	25.4605	24.053	25.2348	25.0683
Sdhaf2	Succinate dehydrogenase assembly factor 2, mitochondrial	Q8C6I2	0.538858	0.225652	0.928229	0.646561	27.9519	26.1858	26.9013	26.7455	27.9523	27.3397	27.2566	28.6937	27.0024	27.9084	27.0237	28.0443
Col6a6	Collagen alpha-6(VI) chain	Q8C6K9	2.26085	0.0028758	0.928229	2.54124	24.115	22.5869	21.6813	24.9444	23.9408	24.9355	25.1188	25.0021	24.9196	27.367	24.4668	24.8023
Asb14	Ankyrin repeat and SOCS box protein 14	Q8C6Y6	0.156314	0.740995	0.928229	0.130185	23.6844	22.9205	23.3676	23.659	22.48	24.7104	23.318	23.6768	24.4425	23.8842	22.3301	22.8235
Crbn	Protein cereblon	Q8C7D2	0.36666	0.613126	0.928229	0.21245	22.282	24.0932	24.6008	25.2201	24.8293	23.4296	21.5643	22.9956	24.5202	24.5081	24.5641	24.5967
Stbd1	Starch-binding domain-containing protein 1	Q8C7E7	-0.742361	0.0240158	0.928229	1.6195	25.2054	25.775	24.6403	24.5705	24.2567	24.55	24.6783	25.2588	24.0144	23.7294	24.6341	24.489
Cstf2t	Cleavage stimulation factor subunit 2 tau variant	Q8C7E9	0.348166	0.423023	0.928229	0.373636	22.289	23.6724	23.9684	23.2203	23.5259	23.9514	24.0259	24.406	23.8031	24.2374	22.3537	23.3991
Mmaa	Methylmalonic aciduria type A homolog, mitochondrial	Q8C7H1	0.0840424	0.552159	0.928229	0.257936	30.236	29.6728	30.2982	29.9882	30.2509	29.8653	30.143	30.1964	30.2058	30.2318	30.2272	30.2691
Uba6	Ubiquitin-like modifier-activating enzyme 6	Q8C7R4	-0.0795718	0.493095	0.928229	0.307069	26.7251	26.8633	26.8488	26.7683	26.9743	26.7484	26.9261	26.5013	26.6387	26.711	26.795	26.5321
Emc1	ER membrane protein complex subunit 1	Q8C7X2	0.247357	0.227268	0.928229	0.643462	26.4346	26.8803	26.664	27.1662	26.6209	26.8719	26.6118	26.9441	27.459	26.5722	26.6859	27.231
Myef2	Myelin expression factor 2	Q8C854	-0.63296	0.211494	0.928229	0.674701	24.6884	25.1406	23.2911	24.4691	23.6436	24.1593	24.0956	24.0352	23.8417	23.7874	23.7376	21.894
Uba3	NEDD8-activating enzyme E1 catalytic subunit	Q8C878	0.0561219	0.694505	0.928229	0.158324	27.2957	27.3481	27.3298	27.0416	27.3731	27.5416	27.5743	27.4704	27.4357	27.5833	27.4347	26.971
Ank2	Ankyrin-2	Q8C8R3	0.148518	0.284873	0.928229	0.545349	30.0646	29.9552	29.7796	29.8938	29.9892	30.1705	29.9256	30.3765	30.0668	30.4146	29.9768	29.9212
Ppfibp1	Liprin-beta-1	Q8C8U0	-0.309382	0.525186	0.928229	0.279687	25.4937	26.754	25.7714	25.9178	25.8682	25.9264	26.1548	26.2376	25.7732	23.6043	26.0565	25.734
Strip2	Striatin-interacting proteins 2	Q8C9H6	0.175771	0.361086	0.928229	0.442389	26.7256	26.7525	26.8765	27.4711	26.816	26.5697	26.7833	27.1947	26.8612	26.573	27.1048	27.272
Pgm2l1	Glucose 1,6-bisphosphate synthase	Q8CAA7	-0.957652	0.166999	0.928229	0.777285	24.1231	24.5779	24.8106	24.2631	24.0209	24.2648	24.5209	24.6832	24.001	22.0875	21.3561	22.7185
Iba57	Putative transferase CAF17 homolog, mitochondrial	Q8CAK1	-0.0473905	0.675413	0.928229	0.170431	30.692	30.7201	30.685	30.7082	30.4362	30.5395	30.6383	30.5906	30.7579	30.8308	30.8947	30.4687
Parp9	Poly [ADP-ribose] polymerase 9	Q8CAS9	0.338708	0.689975	0.928229	0.161167	25.2986	25.0024	21.9282	24.9175	24.9922	25.2545	25.0711	24.8452	25.1576	24.9329	22.3148	22.25
Acat2	Acetyl-CoA acetyltransferase, cytosolic	Q8CAY6	0.122534	0.433963	0.928229	0.362548	26.2007	26.2195	26.1369	25.8927	26.4095	26.4002	26.0122	26.4499	26.0966	26.6242	26.5267	26.3623
Slfn5	Schlafen family member 5	Q8CBA2	0.101211	0.742551	0.928229	0.129273	25.5994	25.8881	26.0074	25.6594	25.6712	26.5915	26.1806	26.6067	26.2456	26.0394	25.2329	25.1685
Cnst	Consortin	Q8CBC4	0.166137	0.40707	0.928229	0.390331	25.6361	25.5107	24.9672	25.2892	25.6149	25.4843	25.4743	25.4506	25.479	26.2531	25.4541	25.3377
Abi1	Abl interactor 1	Q8CBW3	0.117327	0.382671	0.928229	0.417174	26.3231	26.6828	26.2909	26.4475	26.5948	26.9196	26.3982	26.4463	26.4098	26.6737	26.4408	26.6158
Gatc	Glutamyl-tRNA(Gln) amidotransferase subunit C, mitochondrial	Q8CBY0	0.493903	0.122577	0.928229	0.911591	26.7834	26.0628	27.2594	26.9306	27.7017	26.7161	27.0215	27.2313	26.8191	28.0867	26.9725	27.2829
Samd4a	Protein Smaug homolog 1	Q8CBY1	-0.148457	0.294325	0.928229	0.531174	26.6292	26.6555	26.0983	26.2176	26.3316	26.6678	26.363	26.3371	26.2607	26.195	26.2519	26.1884
Cacnb2	Voltage-dependent L-type calcium channel subunit beta-2	Q8CC27	0.0702044	0.63677	0.928229	0.196018	27.2253	26.8297	27.1464	27.1831	27.226	27.1303	27.1621	26.7179	27.4726	27.2026	26.9198	27.2214
Synpo	Synaptopodin	Q8CC35	0.266267	0.0917076	0.928229	1.03759	27.8042	27.6366	27.6294	28.1433	27.968	27.9842	27.6843	27.9618	27.7068	28.4373	27.924	27.7974
Cdnf	Cerebral dopamine neurotrophic factor	Q8CC36	-0.166294	0.269478	0.928229	0.569477	27.5263	27.3545	27.5554	27.1613	27.0076	27.5105	27.3278	27.4626	27.335	27.272	27.7037	27.0313
Naprt	Nicotinate phosphoribosyltransferase	Q8CC86	-0.106091	0.549651	0.928229	0.259913	28.3928	27.9611	28.1523	27.7889	28.0352	27.7117	28.02	27.8209	28.0279	28.4918	28.3376	28.3299
Vwa8	von Willebrand factor A domain-containing protein 8	Q8CC88	0.1087	0.510023	0.928229	0.29241	33.8408	33.328	33.8245	33.4712	33.8196	33.4705	33.8644	33.6864	33.9042	34.1975	33.8222	33.7223
Vps53	Vacuolar protein sorting-associated protein 53 homolog	Q8CCB4	-0.341196	0.320111	0.928229	0.494699	24.0855	24.1576	24.4409	24.5678	24.2325	23.9695	22.4608	24.2524	23.9734	23.8142	23.9177	23.7931
Prpf31	U4/U6 small nuclear ribonucleoprotein Prp31	Q8CCF0	1.13503	0.0349167	0.928229	1.45697	24.2371	24.2744	21.6109	24.1908	24.4842	24.3859	24.1072	25.0446	24.8174	23.9917	24.3166	25.244
Nemf	Nuclear export mediator factor Nemf	Q8CCP0	0.0921902	0.648256	0.928229	0.188254	24.4702	24.7781	24.8654	24.9116	24.9675	24.9685	24.8267	25.0326	24.4846	24.045	24.9426	24.9916
Vcpip1	Deubiquitinating protein VCIP135	Q8CDG3	-0.0885174	0.680854	0.928229	0.166946	25.3217	25.9215	24.7742	25.3723	24.727	25.4989	25.3907	25.2228	25.2199	25.4147	25.3047	25.1046
Bola3	BolA-like protein 3	Q8CEI1	0.229223	0.236515	0.928229	0.626141	30.9514	30.5778	30.5838	30.996	31.161	30.9286	31.0197	30.7251	30.2711	31.304	31.0916	30.905
Naa30	N-alpha-acetyltransferase 30	Q8CES0	-0.167125	0.247533	0.928229	0.606367	25.1942	25.4467	25.0191	24.9994	24.9119	25.0982	25.0063	25.3827	25.1411	25.2372	24.9828	24.7164
Tab1	TGF-beta-activated kinase 1 and MAP3K7-binding protein 1	Q8CF89	-0.292531	0.278838	0.928229	0.554648	25.0537	24.8868	24.1356	24.4461	23.7824	24.7394	24.7147	24.7146	24.3618	24.3907	24.7032	23.7426
Scyl2	SCY1-like protein 2	Q8CFE4	-1.09016	0.0469058	0.928229	1.32877	24.879	24.9821	24.4746	24.0759	23.9904	24.4945	24.5818	24.4689	22.0499	23.0971	23.7878	22.6493
Sulf2	Extracellular sulfatase Sulf-2	Q8CFG0	-0.468271	0.0221888	0.928229	1.65387	24.7873	24.6626	24.3817	23.9623	24.3428	24.7324	24.1226	23.7513	24.191	24.264	23.9308	23.9834
Nedd4l	E3 ubiquitin-protein ligase NEDD4-like	Q8CFI0	-0.185948	0.234287	0.928229	0.630252	25.4785	26.0378	25.6577	25.5345	25.2755	25.5719	25.6559	25.4824	25.3246	25.3807	25.8604	25.7624
Cdc34	Ubiquitin-conjugating enzyme E2 R1	Q8CFI2	0.162309	0.365408	0.928229	0.437222	25.0336	24.9398	24.5083	24.4954	25.2532	25.1045	25.169	25.0305	25.1417	24.6268	25.1106	24.9745
Pars2	Probable proline--tRNA ligase, mitochondrial	Q8CFI5	0.238697	0.287684	0.928229	0.541084	25.9002	25.9717	25.2153	25.8752	26.1084	26.2437	25.7658	26.281	25.9681	26.0032	25.9394	25.2251
Polr2b	DNA-directed RNA polymerase II subunit RPB2	Q8CFI7	0.20358	0.163519	0.928229	0.786431	25.5529	25.3532	25.3504	25.6211	25.8693	25.3915	25.5698	25.3103	25.9333	25.8075	25.512	25.5866
Rfk	Riboflavin kinase	Q8CFV9	0.275571	0.231403	0.928229	0.635631	26.2302	26.757	26.4759	26.6716	26.5825	26.2954	26.7077	27.0407	26.496	27.1226	27.4315	26.5213
Akr7a2	Aflatoxin B1 aldehyde reductase member 2	Q8CG76	0.0900985	0.544105	0.928229	0.264317	31.5088	31.0601	31.1642	31.1516	31.2526	31.0742	31.2991	31.3105	31.671	31.642	31.2305	31.3789
Ppm1f	Protein phosphatase 1F	Q8CGA0	-0.219201	0.218611	0.928229	0.660328	27.6312	27.8781	27.4859	27.2528	27.4195	27.7199	27.7891	27.7788	27.447	27.0125	27.2807	27.3125
Uaca	Uveal autoantigen with coiled-coil domains and ankyrin repeats	Q8CGB3	0.288534	0.300988	0.928229	0.521451	25.4781	26.4885	25.2549	26.1768	25.5444	26.3599	25.813	26.3195	26.0389	26.5028	25.9686	25.5375
Tns2	Tensin-2	Q8CGB6	0.0344808	0.723127	0.928229	0.140785	29.3317	29.5475	29.342	29.5581	29.457	29.608	29.4314	29.251	29.3876	29.4808	29.3891	29.411
Eprs	Bifunctional glutamate/proline--tRNA ligase	Q8CGC7	-0.156756	0.136834	0.928229	0.863807	31.9668	32.0461	31.919	31.691	31.7357	31.9365	31.9437	31.9274	31.8593	31.795	31.904	31.5922
Wdr47	WD repeat-containing protein 47	Q8CGF6	-0.805564	0.270795	0.928229	0.567359	25.1618	25.282	24.7946	22.5727	24.5991	25.0949	25.1472	24.6727	24.4739	25.0179	25.2594	21.6274
Tcerg1	Transcription elongation regulator 1	Q8CGF7	0.463632	0.00776974	0.928229	2.10959	26.4004	26.1884	26.2405	26.6274	26.8488	27.0404	26.731	26.5154	26.6196	26.5992	27.1623	26.5165
Calcoco1	Calcium-binding and coiled-coil domain-containing protein 1	Q8CGU1	-0.362728	0.636824	0.928229	0.195981	25.3531	25.1538	25.5138	25.8682	25.234	25.5729	25.8597	25.1553	25.014	21.3816	25.4219	25.2901
Unc45b	Protein unc-45 homolog B	Q8CGY6	-0.0433744	0.730292	0.928229	0.136503	31.7506	31.3406	31.7975	31.362	31.562	31.5884	31.7464	31.6925	31.7152	31.6468	31.5962	31.3662
Cherp	Calcium homeostasis endoplasmic reticulum protein	Q8CGZ0	-0.285874	0.411993	0.928229	0.385111	24.955	25.2924	24.0754	24.9252	24.8946	24.9671	24.8867	24.3292	24.1592	24.5262	24.359	23.3485
Ccar1	Cell division cycle and apoptosis regulator protein 1	Q8CH18	0.0807079	0.732657	0.928229	0.1351	26.4079	26.896	26.2742	26.9512	26.9357	26.5685	27.0897	26.1397	26.3804	26.0248	26.8236	26.5467
Nudt6	Nucleoside diphosphate-linked moiety X motif 6	Q8CH40	0.0959434	0.621849	0.928229	0.206315	25.6619	25.2914	25.7127	25.3499	25.8369	25.2824	25.8748	25.8523	25.5945	26.1801	25.5698	25.3207
Trim32	E3 ubiquitin-protein ligase TRIM32	Q8CH72	-0.149036	0.493463	0.928229	0.306745	24.8073	25.4321	25.7442	25.3353	25.6139	24.9358	25.1768	25.4086	24.6868	24.9602	25.1628	25.3291
Synj1	Synaptojanin-1	Q8CHC4	0.0745507	0.689133	0.928229	0.161697	25.2186	25.6441	25.4278	25.2644	25.5749	26.0478	25.5258	25.7823	25.0902	25.5112	25.5248	25.2213
Rapgef2	Rap guanine nucleotide exchange factor 2	Q8CHG7	0.206451	0.594705	0.928229	0.225699	24.542	22.4091	24.0152	23.8819	23.2228	23.5822	23.9916	23.2919	24.0941	24.3319	24.0739	24.2868
Pgp	Phosphoglycolate phosphatase	Q8CHP8	0.10338	0.347382	0.928229	0.459192	29.7729	29.8352	29.847	29.8118	29.9672	30.0117	29.698	30.0535	29.8684	30.0384	30.1042	29.7424
Dpyd	Dihydropyrimidine dehydrogenase [NADP(+)]	Q8CHR6	-0.34314	0.306468	0.928229	0.513615	22.8673	23.4326	23.6836	23.1891	22.5819	22.799	23.3477	23.2558	22.9984	23.8307	22.9713	21.8882
Dhrs7c	Dehydrogenase/reductase SDR family member 7C	Q8CHS7	0.458004	0.0160507	0.928229	1.79451	28.2358	27.5723	28.2744	28.3044	28.8225	28.7224	28.4397	28.5761	28.456	28.242	28.3333	28.4731
Vps37a	Vacuolar protein sorting-associated protein 37A	Q8CHS8	0.231643	0.321429	0.928229	0.492915	24.0619	24.1984	23.3864	23.9482	24.3531	24.4209	23.5187	24.0939	24.2063	23.9213	23.9372	24.6251
Aldh4a1	Delta-1-pyrroline-5-carboxylate dehydrogenase, mitochondrial	Q8CHT0	0.210862	0.105209	0.928229	0.977947	33.5278	33.3132	33.4289	33.3658	33.6606	33.433	33.6505	33.5606	33.7288	33.9534	33.6066	33.7482
Epn2	Epsin-2	Q8CHU3	-0.170143	0.385872	0.928229	0.413557	26.3399	26.7371	26.4033	26.7903	25.9315	26.644	26.1916	26.0496	26.1485	26.5397	26.5485	26.0661
Eif2b5	Translation initiation factor eIF-2B subunit epsilon	Q8CHW4	-0.356293	0.089475	0.928229	1.0483	26.167	26.5379	26.7334	26.4277	26.2377	26.029	26.2863	26.1084	25.9258	25.4625	26.4524	26.1784
Cog3	Conserved oligomeric Golgi complex subunit 3	Q8CI04	0.0661907	0.724	0.928229	0.140261	24.5823	24.8845	24.9797	25.1381	24.7788	25.2519	24.6139	25.258	25.0805	24.5528	24.6717	24.5892
Slain2	SLAIN motif-containing protein 2	Q8CI08	-0.12617	0.529522	0.928229	0.276116	26.7683	26.8971	26.384	26.2524	26.4108	26.6253	27.1114	26.5015	26.9784	26.1871	26.3928	26.5528
Bag5	BAG family molecular chaperone regulator 5	Q8CI32	0.214193	0.172867	0.928229	0.762289	25.7468	25.9744	26.4513	26.164	26.29	26.3635	26.0434	26.509	26.3995	26.398	26.2236	26.054
Pdlim5	PDZ and LIM domain protein 5	Q8CI51	0.0671653	0.592499	0.928229	0.227313	32.4746	32.5832	32.7395	32.907	32.7934	32.7374	32.6446	32.6308	32.5909	32.2906	32.6227	32.7793
Steap3	Metalloreductase STEAP3	Q8CI59	0.590372	0.335851	0.928229	0.473853	24.2135	24.5975	22.3288	24.6932	24.6443	22.0943	24.5109	23.9284	25.2201	24.2823	24.5769	24.7822
Lrrc20	Leucine-rich repeat-containing protein 20	Q8CI70	-0.114298	0.464686	0.928229	0.332841	26.8925	26.761	26.6598	26.3258	26.4043	26.5485	26.7115	27.0606	26.8561	26.8844	26.6283	26.4918
Rmnd1	Required for meiotic nuclear division protein 1 homolog	Q8CI78	0.132051	0.625157	0.928229	0.204011	24.059	24.6739	25.186	24.9508	24.4532	25.0938	24.4345	24.6609	24.7558	25.5697	24.5714	24.4549
Fermt2	Fermitin family homolog 2	Q8CIB5	0.104121	0.42739	0.928229	0.369176	31.3239	31.6369	31.5164	31.805	31.6486	31.822	31.5244	31.7583	31.3874	31.4258	31.3586	31.6385
Copa	Coatomer subunit alpha	Q8CIE6	-0.162201	0.223326	0.928229	0.65106	30.2676	30.5476	30.4601	30.4931	30.4048	30.3373	30.3493	30.3705	30.1369	29.8852	30.2026	30.1865
Plcg2	1-phosphatidylinositol 4,5-bisphosphate phosphodiesterase gamma-2	Q8CIH5	-0.543137	0.308946	0.928229	0.510117	26.5317	27.4261	26.072	26.4905	26.3539	27.6179	26.5634	25.9868	25.7516	24.4145	26.4625	25.5601
D2hgdh	D-2-hydroxyglutarate dehydrogenase, mitochondrial	Q8CIM3	0.542671	0.316031	0.928229	0.50027	24.2966	22.1058	23.4957	22.1832	23.8574	23.6144	24.1118	23.8561	23.956	24.8437	23.4373	24.7185
Pak2	Serine/threonine-protein kinase PAK 2	Q8CIN4	-0.0696435	0.497221	0.928229	0.303451	29.1049	29.427	29.2743	29.2602	29.2808	29.3915	29.1794	29.1503	29.136	29.1897	29.1869	29.0172
Mical3	Protein-methionine sulfoxide oxidase MICAL3	Q8CJ19	0.0877546	0.675467	0.928229	0.170396	28.42	28.8126	28.3249	28.2992	28.3962	29.2405	28.5663	28.572	28.1747	28.9785	28.7092	28.5258
Crocc	Rootletin	Q8CJ40	-0.760925	0.490111	0.928229	0.309706	26.2875	25.7397	25.913	21.8689	21.7019	25.9005	25.8326	26.9275	26.1919	26.2127	25.9439	26.3925
Stau2	Double-stranded RNA-binding protein Staufen homolog 2	Q8CJ67	-0.0814639	0.646359	0.928229	0.189526	26.8291	26.6422	26.5527	26.5104	26.1783	26.8609	26.6918	26.4449	26.7077	26.9164	26.8608	26.1678
Ago3	Protein argonaute-3	Q8CJF9	0.0735812	0.549559	0.928229	0.259986	25.0607	24.9643	24.6123	25.1006	25.0464	24.9466	24.8453	24.9093	25.1692	24.7371	24.8482	24.9715
Ago2	Protein argonaute-2	Q8CJG0	0.0881457	0.419103	0.928229	0.377679	28.1962	28.2456	28.0249	28.3454	28.1738	28.3945	28.3482	28.2702	28.1608	28.3648	28.1482	27.9877
Hmgcs1	Hydroxymethylglutaryl-CoA synthase, cytoplasmic	Q8JZK9	-0.188833	0.255484	0.928229	0.592636	24.9369	24.6506	24.7753	24.5224	24.4887	24.4196	24.7279	24.4409	24.989	25.0253	24.3834	24.3919
Tfb1m	Dimethyladenosine transferase 1, mitochondrial	Q8JZM0	-0.45117	0.21094	0.928229	0.675841	24.7047	24.955	25.138	24.8174	24.9958	24.9434	25.0022	24.1603	24.5926	24.5955	23.1195	24.1059
Acad9	Acyl-CoA dehydrogenase family member 9, mitochondrial	Q8JZN5	0.0614297	0.676578	0.928229	0.169682	31.2284	31.0285	31.5104	31.5141	31.2817	31.2399	31.205	31.5743	31.3484	31.2027	30.9537	31.5351
Rhot2	Mitochondrial Rho GTPase 2	Q8JZN7	-0.112308	0.497161	0.928229	0.303503	28.9583	28.5326	29.0507	28.3847	28.7765	28.5962	28.7175	28.8998	28.7583	28.4594	28.903	29.1185
Afg3l2	AFG3-like protein 2	Q8JZQ2	0.0843079	0.450386	0.928229	0.346415	32.7027	32.5853	32.4888	32.4468	32.5926	32.7459	32.7833	32.7967	32.5986	32.8801	32.7271	32.5182
Eif3b	Eukaryotic translation initiation factor 3 subunit B	Q8JZQ9	-0.197404	0.10848	0.928229	0.96465	29.2068	29.2264	28.9655	28.7483	28.9277	29.1264	28.9839	29.0576	28.9706	28.8978	29.0503	28.6568
Mrpl48	39S ribosomal protein L48, mitochondrial	Q8JZS9	0.346225	0.364726	0.928229	0.438033	26.9264	26.311	25.7919	25.9545	26.4379	26.8967	26.2467	27.3362	27.0234	27.7728	26.4152	26.1206
Nudt13	Nucleoside diphosphate-linked moiety X motif 13	Q8JZU0	0.128488	0.395244	0.928229	0.403135	28.4559	28.4392	28.2838	28.6726	28.5349	28.7651	28.4544	28.8971	28.3631	28.2499	28.1962	28.5598
Rbm17	Splicing factor 45	Q8JZX4	-0.232588	0.580966	0.928229	0.235849	23.9361	24.3898	23.4008	22.0896	24.1173	24.194	23.0879	23.7733	24.0279	24.415	23.7268	23.6549
Commd10	COMM domain-containing protein 10	Q8JZY2	-0.261416	0.170845	0.928229	0.767398	25.3295	25.4937	25.136	25.5182	25.2534	25.0998	25.2236	24.6537	24.6286	24.9366	25.2552	24.956
Kiaa0391	Mitochondrial ribonuclease P protein 3	Q8JZY4	0.546511	0.00303613	0.928229	2.51768	23.7218	23.944	24.0144	24.6105	24.1161	24.3467	24.2431	24.1643	24.6638	24.4507	24.6565	24.7075
Aldh1l2	Mitochondrial 10-formyltetrahydrofolate dehydrogenase	Q8K009	0.423841	0.278784	0.928229	0.554733	27.646	26.1472	26.2506	26.3423	27.1806	26.5942	27.1488	26.9654	27.3533	28.2677	26.936	27.1574
Gtpbp10	GTP-binding protein 10	Q8K013	0.319909	0.220517	0.928229	0.656558	23.8169	23.5601	22.853	23.7719	23.5892	23.495	23.803	24.3647	23.9228	23.8981	23.7065	23.0178
Bclaf1	Bcl-2-associated transcription factor 1	Q8K019	-0.397544	0.0495704	0.928229	1.30478	26.1218	26.0789	25.7007	25.292	25.8103	25.8625	25.4518	26.0006	25.2475	25.7473	25.4785	25.2358
Gfm1	Elongation factor G, mitochondrial	Q8K0D5	0.0799743	0.51772	0.928229	0.285905	31.6504	31.241	31.5254	31.3418	31.5816	31.4466	31.5722	31.7009	31.5432	31.8325	31.5315	31.4197
Fgb	Fibrinogen beta chain	Q8K0E8	-0.149288	0.658694	0.928229	0.181316	31.673	32.828	33.1957	33.0904	32.2428	31.788	32.2735	32.5914	32.3081	32.0271	33.1177	32.3075
Tssc1	Protein TSSC1	Q8K0G5	-0.214204	0.725625	0.928229	0.139288	22.9366	24.9758	25.3019	24.9142	24.0157	24.9689	22.9064	24.8302	24.4932	24.6073	24.4657	22.5133
Zbtb20	Zinc finger and BTB domain-containing protein 20	Q8K0L9	0.164149	0.597856	0.928229	0.223403	23.5009	22.1961	23.2135	23.503	23.0805	22.8088	23.5923	23.8788	22.8866	22.5835	22.8903	22.985
Arhgap18	Rho GTPase-activating protein 18	Q8K0Q5	-0.125727	0.657765	0.928229	0.181929	27.0088	26.5165	26.5534	25.7921	27.1541	26.9289	26.8478	26.5617	26.4273	27.0283	26.4501	25.9143
Hspa12a	Heat shock 70 kDa protein 12A	Q8K0U4	0.197664	0.28368	0.928229	0.547171	25.9546	26.7985	26.3155	26.9607	26.474	26.7709	26.6134	26.638	26.2759	26.3959	26.4324	26.4237
Cnot3	CCR4-NOT transcription complex subunit 3	Q8K0V4	0.804183	0.00825068	0.928229	2.08351	23.1921	23.0137	22.7738	23.4543	23.6969	24.0428	23.7379	24.2975	24.5008	23.8667	23.0451	23.5345
Plekho2	Pleckstrin homology domain-containing family O member 2	Q8K124	-0.133352	0.505377	0.928229	0.296384	25.1189	25.619	24.6899	25.1562	24.9073	25.4231	25.2411	24.7323	25.1593	24.7752	24.9086	24.7803
Mtrf1	Peptide chain release factor 1, mitochondrial	Q8K126	0.236119	0.414565	0.928229	0.382407	27.463	27.6453	27.4344	27.9684	27.0434	27.0291	28.4071	28.2951	27.4034	28.017	27.7747	27.8145
Galm	Aldose 1-epimerase	Q8K157	0.116643	0.567473	0.928229	0.246055	27.5137	27.4472	27.8857	27.2221	27.5107	27.8053	27.8134	27.7734	27.3381	28.216	27.8377	28.0731
C8a	Complement component C8 alpha chain	Q8K182	-0.401869	0.117856	0.928229	0.928649	28.3575	28.5528	28.7575	28.1192	27.805	28.1214	28.4407	28.2771	28.0817	28.3489	28.8334	27.3595
Fermt3	Fermitin family homolog 3	Q8K1B8	-0.669898	0.0584207	0.928229	1.23343	27.1227	26.5495	26.0592	25.7756	25.5289	25.4689	25.8326	25.8272	26.8653	26.6433	25.8722	25.3509
Stx5	Syntaxin-5	Q8K1E0	-0.376301	0.579094	0.928229	0.237251	24.4573	24.4393	24.1921	25.539	24.7331	24.5299	23.9527	21.1563	24.5579	23.5268	24.0068	23.8769
Alkbh3	Alpha-ketoglutarate-dependent dioxygenase alkB homolog 3	Q8K1E6	-0.0916658	0.502705	0.928229	0.298686	26.5065	26.767	26.7852	26.7045	26.5337	26.921	26.5296	26.6396	26.3341	26.7979	26.5472	26.3436
Spp2	Secreted phosphoprotein 24	Q8K1I3	0.63627	0.0822016	0.928229	1.08512	24.3112	23.5286	22.4881	24.1945	23.8546	23.7194	24.057	23.4206	24.2117	24.8333	24.0444	24.3746
Wipf1	WAS/WASL-interacting protein family member 1	Q8K1I7	-0.400886	0.292142	0.928229	0.534405	24.43	24.6373	24.5412	24.5841	24.1858	24.8411	24.4487	24.2188	24.3214	22.9083	23.1511	24.5584
Trnt1	CCA tRNA nucleotidyltransferase 1, mitochondrial	Q8K1J6	-0.143987	0.305847	0.928229	0.514496	28.6645	28.9444	28.6219	28.8209	28.5006	28.8656	28.6762	28.3946	28.3043	28.7311	28.6479	28.4554
Ppp1r11	Protein phosphatase 1 regulatory subunit 11	Q8K1L5	-0.128654	0.388152	0.928229	0.410998	27.2756	27.0027	27.1349	27.4475	26.8427	26.8321	26.8897	27.2235	26.7667	26.8967	27.0592	27.1236
Dnm1l	Dynamin-1-like protein	Q8K1M6	0.0872298	0.361179	0.928229	0.442278	32.0351	32.1115	31.8251	31.9846	32.1292	32.1721	32.0104	32.1135	32.194	32.1031	31.9636	32.03
Pnpla8	Calcium-independent phospholipase A2-gamma	Q8K1N1	0.234656	0.278948	0.928229	0.554477	27.1583	26.9945	26.837	27.0738	27.1177	27.3052	27.1966	27.4274	27.1676	28.0314	26.9884	26.7733
Pnpt1	Polyribonucleotide nucleotidyltransferase 1, mitochondrial	Q8K1R3	0.0661043	0.554856	0.928229	0.25582	30.512	30.1944	30.3082	30.3121	30.2485	30.4587	30.4139	30.5715	30.2458	30.62	30.4343	30.334
Nek9	Serine/threonine-protein kinase Nek9	Q8K1R7	0.0557661	0.742664	0.928229	0.129208	26.6067	27.2762	26.5865	26.7539	26.7872	26.9329	26.9183	27.1057	26.7993	26.9859	27.1383	26.4885
Coq9	Ubiquinone biosynthesis protein COQ9, mitochondrial	Q8K1Z0	0.120291	0.447023	0.928229	0.34967	33.1616	32.5832	32.9788	32.6597	33.0145	33.0221	32.9907	33.0918	32.891	33.4431	33.0464	33.0942
Lyrm4	LYR motif-containing protein 4	Q8K215	0.313248	0.314055	0.928229	0.502994	29.0802	28.9626	28.8289	28.6041	29.0477	30.0818	28.9109	29.8162	29.3658	29.8545	29.028	28.7254
Uvrag		Q8K245	0.392755	0.308925	0.928229	0.510147	23.438	23.0808	21.8953	23.5483	22.9717	22.5782	22.9122	24.2047	23.8321	22.8771	22.8166	23.0365
Abcf3	ATP-binding cassette sub-family F member 3	Q8K268	0.0676596	0.487991	0.928229	0.311588	26.7003	26.6849	26.7235	26.9224	26.9436	26.7588	26.8287	26.7033	26.7868	26.5831	26.7638	26.6444
Fn3krp	Ketosamine-3-kinase	Q8K274	-0.333274	0.172332	0.928229	0.763635	26.6542	26.1009	27.2186	26.504	26.5267	25.861	26.2749	26.2925	25.9733	26.3349	26.2993	26.8551
Gtf3c1	General transcription factor 3C polypeptide 1	Q8K284	0.442598	0.329697	0.928229	0.481885	21.7069	23.6231	23.858	23.6212	23.879	24.0731	23.6067	22.9602	23.5387	23.9223	23.6016	22.3447
Mtmr3	Myotubularin-related protein 3	Q8K296	-0.702646	0.0403198	0.928229	1.39448	24.1266	23.7046	23.6664	23.6256	22.1049	23.257	22.6936	23.3429	23.9257	22.8632	23.0003	23.356
Colgalt1	Procollagen galactosyltransferase 1	Q8K297	-0.0852887	0.657922	0.928229	0.181825	25.217	26.2536	25.9905	25.722	26.022	25.9611	25.5312	25.7401	25.7453	25.8138	25.5216	25.5584
Sdha	Succinate dehydrogenase [ubiquinone] flavoprotein subunit, mitochondrial	Q8K2B3	0.101295	0.357102	0.928229	0.447207	35.6436	35.3003	35.6251	35.6278	35.722	35.4839	35.6409	35.4366	35.6065	35.7859	35.5979	35.7173
Sirt5	NAD-dependent protein deacylase sirtuin-5, mitochondrial	Q8K2C6	0.146295	0.315488	0.928229	0.501017	31.2044	30.7558	30.9987	30.979	31.0652	30.9896	30.8871	31.3006	31.3052	31.4656	30.9915	31.2096
Brd3	Bromodomain-containing protein 3	Q8K2F0	-0.697486	0.233983	0.928229	0.630815	24.0551	23.859	24.0513	24.2288	22.7423	24.5954	24.0005	21.642	24.1216	22.5371	23.4565	22.2943
Lsm14a	Protein LSM14 homolog A	Q8K2F8	0.306709	0.236669	0.928229	0.625859	25.6295	25.7401	25.1539	25.5659	25.7957	25.8971	25.7491	26.3612	25.3911	25.9307	26.4446	25.1957
Otud6b	OTU domain-containing protein 6B	Q8K2H2	-0.141946	0.320527	0.928229	0.494136	27.5997	27.6712	27.278	27.4466	27.3597	27.3731	27.5275	27.3042	27.6659	27.4534	27.2632	26.9757
Fmo2	Dimethylaniline monooxygenase [N-oxide-forming] 2	Q8K2I3	0.281385	0.253145	0.928229	0.596631	26.7303	27.132	27.3096	28.047	27.4405	27.3311	27.4459	27.546	27.1498	26.7057	26.909	27.4734
Agfg1	Arf-GAP domain and FG repeat-containing protein 1	Q8K2K6	-0.120497	0.505255	0.928229	0.296489	26.3685	26.5135	26.3954	26.1806	25.8146	26.7193	26.2379	26.2145	26.6772	26.2879	26.5566	26.059
Mrpl38	39S ribosomal protein L38, mitochondrial	Q8K2M0	0.197741	0.415896	0.928229	0.381015	27.4229	27.0896	27.3333	27.3636	26.6863	27.786	27.1701	27.7222	27.7988	28.0255	27.2963	27.4684
Commd9	COMM domain-containing protein 9	Q8K2Q0	-0.2514	0.0792459	0.928229	1.10102	26.8073	27.1617	26.8701	26.717	27.0324	26.7723	26.7044	26.7858	26.6003	26.6151	26.6873	26.3403
Chchd7	Coiled-coil-helix-coiled-coil-helix domain-containing protein 7	Q8K2Q5	0.247261	0.153463	0.928229	0.813997	27.922	27.5604	27.7764	28.0399	27.9167	27.8511	27.7582	27.8897	27.9498	28.6472	27.9355	28.0137
Brox	BRO1 domain-containing protein BROX	Q8K2Q7	-0.052702	0.710441	0.928229	0.148472	26.9417	27.1395	27.1165	27.0809	27.1144	27.1992	27.2282	26.8693	27.0687	26.5616	26.8421	27.1545
Uqcc3	Ubiquinol-cytochrome-c reductase complex assembly factor 3	Q8K2T4	0.198459	0.297787	0.928229	0.526094	27.2684	26.5921	26.963	27.271	27.1084	27.0002	26.8263	27.486	27.2846	27.4571	26.7214	27.1015
Ppp4r1	Serine/threonine-protein phosphatase 4 regulatory subunit 1	Q8K2V1	-0.58871	0.0301617	0.928229	1.52054	24.1993	24.7249	24.0672	23.3273	23.456	24.1119	24.0204	23.9219	23.229	23.3897	24.2731	23.9467
Obfc1	CST complex subunit STN1	Q8K2X3	-0.650318	0.101073	0.928229	0.995366	23.7708	24.0526	25.1417	23.2511	24.5365	24.1179	23.4517	23.2229	23.622	23.698	24.3206	22.8216
Matr3	Matrin-3	Q8K310	0.251747	0.0958274	0.928229	1.01851	27.9798	28.2512	28.133	28.0929	28.6267	28.2579	28.1712	28.4288	28.2035	28.7214	28.4964	28.3589
Cbr3	Carbonyl reductase [NADPH] 3	Q8K354	0.165683	0.279829	0.928229	0.553107	26.8203	26.7584	26.6106	27.215	27.0731	26.9787	26.7326	26.8463	26.3917	26.8858	26.9838	26.9522
Acad10	Acyl-CoA dehydrogenase family member 10	Q8K370	0.0688036	0.559619	0.928229	0.252107	32.6075	32.3111	32.7321	32.4965	32.5664	32.4409	32.6563	32.7692	32.7536	32.7853	32.6113	32.4919
Appl1	DCC-interacting protein 13-alpha	Q8K3H0	-0.0750291	0.579584	0.928229	0.236884	28.6752	28.9649	28.756	28.9063	28.6063	29.0849	28.814	28.5561	28.5958	28.49	28.8178	28.6415
Ndufs8	NADH dehydrogenase [ubiquinone] iron-sulfur protein 8, mitochondrial	Q8K3J1	0.233465	0.27634	0.928229	0.558557	32.1035	32.1991	32.4947	32.7278	32.1259	32.1056	32.0748	32.8218	32.8463	32.5405	32.3475	32.9031
Agpat2	1-acyl-sn-glycerol-3-phosphate acyltransferase beta	Q8K3K7	-0.233274	0.497298	0.928229	0.303383	25.1766	24.6127	25.4387	24.3601	25.379	24.7343	24.9907	25.4223	25.659	23.9223	24.5045	24.6122
Optn	Optineurin	Q8K3K8	-0.046716	0.739502	0.928229	0.131061	28.1189	28.0829	28.1115	28.0545	28.2888	28.0719	28.2957	28.1766	27.96	27.6075	28.1858	27.8785
Bre	BRCA1-A complex subunit BRE	Q8K3W0	-0.202134	0.355661	0.928229	0.448963	24.8877	25.1474	25.3096	25.0295	25.268	24.8839	25.4483	25.1232	24.9256	24.4168	24.6816	24.4383
Polb	DNA polymerase beta	Q8K409	-0.0795599	0.70666	0.928229	0.15079	25.2472	25.2281	25.0726	24.798	24.8672	24.877	25.0211	24.6438	25.0686	25.5263	25.5925	25.5331
Pitrm1	Presequence protease, mitochondrial	Q8K411	0.167803	0.102435	0.928229	0.989553	31.1763	31.1589	31.1315	31.3461	31.3875	31.4246	31.2227	31.3895	31.1784	31.5153	31.2824	31.1637
Abhd11	Alpha/beta hydrolase domain-containing protein 11	Q8K4F5	-0.0667335	0.602031	0.928229	0.220381	31.699	31.3084	31.5741	31.4419	31.2506	31.2604	31.4311	31.4042	31.5765	31.6597	31.7234	31.3962
Ltbp4	Latent-transforming growth factor beta-binding protein 4	Q8K4G1	-0.446502	0.10479	0.928229	0.97968	27.7987	29.0936	28.0756	28.1695	27.8243	28.3395	27.7605	27.9937	27.9585	27.3102	27.9091	27.6197
Ablim1	Actin-binding LIM protein 1	Q8K4G5	0.68422	0.0528894	0.928229	1.27663	25.8567	26.1719	26.3772	27.2828	27.2496	25.884	26.7735	26.0849	26.8049	27.0551	26.6294	27.6113
Arhgef6	Rho guanine nucleotide exchange factor 6	Q8K4I3	-0.100652	0.730646	0.928229	0.136293	25.7574	26.5085	25.0132	25.7777	25.4157	26.2278	25.9831	25.4669	25.4801	25.0549	25.9021	25.6233
Pank1	Pantothenate kinase 1	Q8K4K6	0.472458	0.237047	0.928229	0.625165	23.482	23.33	23.1556	23.2122	23.6175	23.8901	23.2561	23.3629	23.4278	24.0566	23.8877	25.4438
Svil	Supervillin	Q8K4L3	0.126753	0.559865	0.928229	0.251917	25.4119	25.7428	25.6396	25.8038	25.6313	25.7582	24.9813	25.5642	25.7476	26.3669	25.7704	25.9003
Commd1	COMM domain-containing protein 1	Q8K4M5	0.142112	0.581089	0.928229	0.235757	25.4014	25.4564	24.4026	25.6063	25.5264	25.4039	25.2278	24.9758	24.5345	25.1818	25.4923	25.1111
Mcfd2	Multiple coagulation factor deficiency protein 2 homolog	Q8K5B2	-0.259187	0.688158	0.928229	0.162312	24.6911	26.2386	25.0792	24.9763	22.7205	26.884	25.1722	25.4851	24.9052	25.2816	25.5995	24.6699
Ahsa2	Activator of 90 kDa heat shock protein ATPase homolog 2	Q8N9S3	-0.39669	0.0960864	0.928229	1.01734	25.4019	25.098	25.9312	25.1717	24.6652	25.1328	25.3228	24.8345	24.9674	24.6529	25.5703	25.4053
Gpt	Alanine aminotransferase 1	Q8QZR5	0.201278	0.496569	0.928229	0.304021	29.0194	27.9154	28.6696	28.0768	28.9694	28.2425	28.5909	28.8153	29.0158	29.5456	28.6535	28.715
Acat1	Acetyl-CoA acetyltransferase, mitochondrial	Q8QZT1	0.161402	0.324547	0.928229	0.488723	35.5354	34.9528	35.7354	35.5636	35.7144	35.2625	35.4478	35.4172	35.5944	35.7188	35.7529	35.652
Eif3l	Eukaryotic translation initiation factor 3 subunit L	Q8QZY1	-0.162272	0.227727	0.928229	0.642585	28.0889	28.3339	28.3836	28.1846	28.3223	27.9717	28.2411	28.0647	28.3198	27.7897	28.1294	27.9353
Mapre2	Microtubule-associated protein RP/EB family member 2	Q8R001	-0.0737998	0.489155	0.928229	0.310553	30.5902	30.5419	30.6147	30.6778	30.5869	30.4964	30.5496	30.6642	30.5243	30.3154	30.263	30.4984
Aimp2	Aminoacyl tRNA synthase complex-interacting multifunctional protein 2	Q8R010	-0.108186	0.431162	0.928229	0.36536	28.4034	28.7502	28.9811	28.822	28.6285	28.7161	28.4615	28.6841	28.4544	28.3453	28.638	28.6805
Blmh	Bleomycin hydrolase	Q8R016	0.0575812	0.650814	0.928229	0.186543	28.6346	28.7009	28.5833	28.657	28.953	28.9825	28.6446	28.6733	28.4914	28.8206	28.615	28.4373
Ict1	Peptidyl-tRNA hydrolase ICT1, mitochondrial	Q8R035	0.203011	0.198085	0.928229	0.703149	28.3554	27.9226	28.2181	28.6093	28.5934	28.3375	28.146	28.2044	28.4317	28.4441	27.9846	28.5643
Gspt1	Eukaryotic peptide chain release factor GTP-binding subunit ERF3A	Q8R050	-0.15199	0.224056	0.928229	0.649644	29.849	29.8098	30.0874	29.8268	29.6494	30.1477	29.6681	29.6498	29.7145	29.6338	29.8216	29.7588
Hnrnpl	Heterogeneous nuclear ribonucleoprotein L	Q8R081	0.125053	0.195311	0.928229	0.709273	29.7801	29.7431	29.6252	29.8258	29.8103	29.9573	29.9181	29.9871	29.7791	29.8783	29.7101	29.7045
Suox	Sulfite oxidase, mitochondrial	Q8R086	-0.154534	0.300615	0.928229	0.52199	30.3958	30.059	30.5463	30.2503	30.3342	29.8711	30.272	30.2469	29.8426	30.4076	30.224	30.1639
Gtf2f2	General transcription factor IIF subunit 2	Q8R0A0	0.434638	0.580397	0.928229	0.236275	25.1224	24.9153	22.0761	25.469	23.4705	26.5992	24.9219	23.89	24.6707	22.9142	24.6438	23.6739
Ilkap	Integrin-linked kinase-associated serine/threonine phosphatase 2C	Q8R0F6	0.293315	0.156913	0.928229	0.804342	25.2352	25.4811	25.6242	25.1852	25.76	25.7285	25.8522	26.0055	25.3263	25.6623	25.9243	26.2172
Fahd1	Acylpyruvase FAHD1, mitochondrial	Q8R0F8	-0.0618885	0.72584	0.928229	0.139159	30.7843	29.9927	30.6781	30.3976	30.1515	30.4429	30.5035	30.1187	30.5147	30.7742	30.5193	30.3856
Nup133	Nuclear pore complex protein Nup133	Q8R0G9	0.475845	0.323925	0.928229	0.489556	23.0987	24.7235	25.3583	24.7073	25.0734	24.6912	24.7075	24.3675	23.7248	25.306	25.755	25.4914
Gga1	ADP-ribosylation factor-binding protein GGA1	Q8R0H9	0.115052	0.371272	0.928229	0.430308	27.7363	27.4478	27.2812	27.7182	27.6654	27.5757	27.4923	27.4836	27.3612	27.7593	27.8326	27.5433
Adhfe1	Hydroxyacid-oxoacid transhydrogenase, mitochondrial	Q8R0N6	0.135844	0.411422	0.928229	0.385713	30.2387	29.8472	30.2635	29.9854	30.1823	30.0721	30.1817	30.3394	30.304	30.818	30.1256	30.262
Aamdc	Mth938 domain-containing protein	Q8R0P4	0.275052	0.192507	0.928229	0.715554	28.699	28.681	28.6047	28.7101	28.6275	29.0097	28.7667	29.3821	28.749	29.6247	28.6829	28.8767
Slc25a42	Mitochondrial coenzyme A transporter SLC25A42	Q8R0Y8	0.115958	0.635349	0.928229	0.196987	29.1104	28.0317	29.2322	28.7569	29.0146	28.4327	28.8009	29.1735	29.0952	29.2851	28.7105	28.897
Sirt3	NAD-dependent protein deacetylase sirtuin-3	Q8R104	-0.120238	0.478769	0.928229	0.319874	27.832	27.1766	27.7147	27.549	27.7149	27.1752	27.541	27.5369	27.3677	27.4105	27.0942	27.6986
Vps37c	Vacuolar protein sorting-associated protein 37C	Q8R105	-0.0584246	0.662631	0.928229	0.178728	27.865	28.3309	28.0301	28.2374	28.2331	27.9411	27.7596	28.1596	27.9807	27.957	28.0452	27.8385
Sccpdh	Saccharopine dehydrogenase-like oxidoreductase	Q8R127	0.0788771	0.479246	0.928229	0.319442	30.3448	30.1486	30.2736	30.3682	30.2584	30.2893	30.464	30.0037	30.4836	30.4064	30.3259	30.4112
Apeh	Acylamino-acid-releasing enzyme	Q8R146	-0.150534	0.243481	0.928229	0.613534	29.1156	28.8537	29.0682	28.8477	28.9601	28.461	28.8112	28.9545	29.0618	28.8125	28.9992	28.85
Znfx1	NFX1-type zinc finger-containing protein 1	Q8R151	-0.241041	0.476288	0.928229	0.32213	24.7228	25.9662	24.8916	25.0051	24.0857	25.9368	25.2792	24.9877	24.8665	24.7427	24.7709	24.8979
Bphl	Valacyclovir hydrolase	Q8R164	0.0658117	0.488384	0.928229	0.311238	31.3213	31.3463	31.2489	31.2973	31.28	31.434	31.4569	31.3922	31.3796	31.5672	31.3365	31.1981
Ero1l	ERO1-like protein alpha	Q8R180	-0.708709	0.00934203	0.928229	2.02956	26.9802	27.5638	27.0397	26.774	26.0873	27.1338	26.698	26.3067	25.9051	26.3822	26.6527	26.4328
Eif3c	Eukaryotic translation initiation factor 3 subunit C	Q8R1B4	-0.064953	0.536553	0.928229	0.270388	29.3044	29.506	29.2598	29.2019	29.4095	29.1564	29.4001	29.2692	29.4994	29.1424	29.2523	29.2946
Fam129b	Niban-like protein 1	Q8R1F1	0.118167	0.538699	0.928229	0.268654	26.5606	27.2975	26.6475	27.235	26.9384	27.2577	26.8284	27.2464	26.8146	26.5667	26.9838	26.709
Cmbl	Carboxymethylenebutenolidase homolog	Q8R1G2	0.0828987	0.465931	0.928229	0.331679	29.9598	29.7964	29.9266	30.257	30.1439	30.0621	29.8773	29.7999	29.8177	29.9371	29.9143	29.9851
Uqcr10	Cytochrome b-c1 complex subunit 9	Q8R1I1	0.497327	0.177304	0.928229	0.751282	29.8154	29.5396	29.8951	30.3031	29.6214	30.5048	29.6901	30.6836	30.9796	30.0128	29.3311	31.0994
Phykpl	5-phosphohydroxy-L-lysine phospho-lyase	Q8R1K4	0.0616422	0.701124	0.928229	0.154205	25.7693	26.2127	25.5042	26.0734	26.0664	26.0421	25.6877	26.0691	25.6972	25.9945	25.6924	25.6906
Nudcd3	NudC domain-containing protein 3	Q8R1N4	-0.126394	0.587725	0.928229	0.230826	26.6907	27.357	26.3113	26.229	26.6085	26.7718	26.2882	26.9872	26.5019	27.1305	26.8272	26.5952
Dync1li1	Cytoplasmic dynein 1 light intermediate chain 1	Q8R1Q8	-0.118412	0.372456	0.928229	0.428925	30.7432	31.1872	30.8948	30.9428	30.8378	30.9939	30.9059	30.9066	30.6822	30.4654	30.9059	30.7694
Coq6	Ubiquinone biosynthesis monooxygenase COQ6, mitochondrial	Q8R1S0	0.0585072	0.73107	0.928229	0.136041	31.3639	30.996	31.1798	30.9512	31.2108	30.9556	31.175	31.5602	31.2145	31.7571	31.2253	31.096
Chmp7	Charged multivesicular body protein 7	Q8R1T1	-0.283057	0.67121	0.928229	0.173142	24.4359	24.682	24.3704	24.6314	24.4146	24.8295	25.1373	24.4448	24.3747	21.0865	24.4566	24.5419
Cog4	Conserved oligomeric Golgi complex subunit 4	Q8R1U1	-0.365889	0.11318	0.928229	0.94623	24.7867	25.0009	25.5212	24.9856	24.6198	24.9955	25.0432	24.7352	24.2981	24.5085	25.1514	24.2964
Tmed4	Transmembrane emp24 domain-containing protein 4	Q8R1V4	-0.355656	0.635287	0.928229	0.19703	26.1198	26.5767	26.1266	26.4836	26.5441	26.2402	25.9265	26.5261	26.3853	22.3706	26.3742	26.4179
Spg20	Spartin	Q8R1X6	-0.145123	0.2512	0.928229	0.599981	28.5827	28.7373	28.5654	28.4545	28.2385	28.7125	28.6364	28.4679	28.4477	28.6191	28.5777	28.1955
Sirt4	NAD-dependent protein deacetylase sirtuin-4	Q8R216	-0.243906	0.321281	0.928229	0.493115	26.8445	26.241	26.4135	25.543	26.398	26.2789	26.5562	26.4443	25.8663	26.8458	26.3284	26.0407
Art3	Ecto-ADP-ribosyltransferase 3	Q8R2G4	0.541693	0.0151724	0.928229	1.81895	29.6303	28.8431	29.4154	29.7672	29.8143	29.8061	29.4507	29.9537	29.9544	30.3811	29.5701	29.8439
Phospho1	Phosphoethanolamine/phosphocholine phosphatase	Q8R2H9	-0.0799125	0.706026	0.928229	0.151179	28.1273	27.7834	27.3314	27.3455	27.4917	27.6512	27.7374	28.0194	27.8424	28.1453	27.5405	27.2335
Fuom	Fucose mutarotase	Q8R2K1	0.367603	0.593156	0.928229	0.226831	21.6237	25.1584	23.9606	24.8012	24.2658	24.7065	22.471	23.953	22.7344	23.749	24.1089	24.7467
Gfm2	Ribosome-releasing factor 2, mitochondrial	Q8R2Q4	-0.103487	0.282358	0.928229	0.5492	29.0856	29.2979	29.0415	28.9781	28.9958	29.1165	29.0366	29.177	28.9713	29.1129	29.0612	28.8938
[truncated: 2,100 more rows]

## Sheet: Legends
Header	Legend
Gene Name	Name of the gene
Protein Name	Name of the protein
Protein ID	Unique protein identifier from Uniprot, which identification is based on.
logFC	Logarithmized ratios of average protein intensities in TAC Tr mice compared to TAC Vh mice
p.mod	moderated p-value corresonding to the moderated t-statistic based on LIMMA package
q.mod	adjusted P-values corresponsing to the moderated t-statistic based on LIMMA package
-log10 Pvalue	Negative log10 of t-test based p-values comparing protein intensities in TAC Tr mice compared to TAC Vh mice
Exp-14	label free quantification (LFQ) based protein intensity in log2 from mouse 14, TAC Vh
Exp-17	label free quantification (LFQ) based protein intensity in log2 from mouse 17, TAC Vh
Exp-2	label free quantification (LFQ) based protein intensity in log2 from mouse 2, TAC Vh
Exp-1	label free quantification (LFQ) based protein intensity in log2 from mouse 1, TAC Tr
Exp-10	label free quantification (LFQ) based protein intensity in log2 from mouse 10, TAC Tr
Exp-16	label free quantification (LFQ) based protein intensity in log2 from mouse 16, TAC Tr
Exp-18	label free quantification (LFQ) based protein intensity in log2 from mouse 18, TAC Tr
Exp-23	label free quantification (LFQ) based protein intensity in log2 from mouse 23, TAC Tr
Exp-26	label free quantification (LFQ) based protein intensity in log2 from mouse 26, TAC Tr
Exp-27	label free quantification (LFQ) based protein intensity in log2 from mouse 27, TAC Tr
Exp-3	label free quantification (LFQ) based protein intensity in log2 from mouse 3, TAC Tr
Exp-8	label free quantification (LFQ) based protein intensity in log2 from mouse 8, TAC Tr
