# Supplementary material for: Beta-blocker/ACE inhibitor therapy differentially impacts the steady state signaling landscape of failing and non-failing hearts
Source: Sci Rep. 2022 Mar 19;12:4760. doi: 10.1038/s41598-022-08534-0 (PMC8934364; doi:10.1038/s41598-022-08534-0)
Supplement: Supplementary file 9 — Supplementary Information 9. [file 41598_2022_8534_MOESM9_ESM.xlsx]

## Sheet: Phospho TAC Tr vs TAC Vh
Gene name	Protein Name	Amino acid position	Significant peptides	Phospho peptide	protein ID	logFC(TAC Tr vs TAC Vh)	p.mod	q.mod	-log10 p-value	Localization probability	C: Multiplicity	Sequence window	Exp-2	Exp-14	Exp-17	Exp-1	Exp-3	Exp-8	Exp-10	Exp-16	Exp-23	Exp-26
Abi1	Abl interactor 1	296	Up in TAC Tr	HNS(1)TTSSTSSGGYRR	Q8CBW3	3.27609	0.0259358	0.936799	1.5861	0.999993	___1	GSQYGTMTRQISRHNSTTSSTSSGGYRRTPS	-4.09528	-0.7348	-7.6286	-0.6852	-2.41481	-3.22132	-0.2438	-0.0677	0.5989	-0.1037
Acacb	Acetyl-CoA carboxylase 2	185	Up in TAC Tr	AS(0.99)LGT(0.01)LSQEAALNTSDPES(0.004)HAPT(0.281)MRPS(0.478)MS(0.237)GLHLVK	E9Q4Z2	2.20107	0.0163546	0.876862	1.78636	0.989567	___2	SAGSFQNSSRKSSRASLGTLSQEAALNTSDP	-2.71611	-4.01597	-3.61678	-1.81628	-3.09762	0.3386	-1.75677	-2.25278	-0.6658	0.5108
Acacb	Acetyl-CoA carboxylase 2	198	Up in TAC Tr	ASLGTLSQEAALNT(0.024)S(0.967)DPES(0.008)HAPTMRPSMSGLHLVK	E9Q4Z2	3.0892	0.00315359	0.686226	2.50119	0.967083	___2	RASLGTLSQEAALNTSDPESHAPTMRPSMSG	-2.66587	-3.17382	-2.42308	-0.1844	-2.74561	1.7867	1.1626	0.6535	0.6807	0.9911
Acsl1	Long-chain-fatty-acid--CoA ligase 1	230	Up in TAC Tr	IIVIMDS(1)YGSDLVER	P41216	2.17501	0.0175769	0.876862	1.75506	0.999951	___1	ENKLTPCLKIIVIMDSYGSDLVERGKKCGVE	-3.90963	0.4163	-2.68663	-0.2464	-0.0266	1.3266	-0.344	0.0381	-0.217	0.2745
Actb	Actin, cytoplasmic 1	323;323;325;325;324;325	Up in TAC Tr	EITALAPS(0.928)T(0.072)MK	P60710	2.02623	0.0147378	0.876862	1.83157	0.92831	___1	GIADRMQKEITALAPSTMKIKIIAPPERKYS	-3.22928	-3.04897	-1.0789	-0.0577	0.2372	-2.58474	0.3029	-0.8333	-0.2751	0.2277
Adcy9	Adenylate cyclase type 9	27	Up in TAC Tr	ASSPHQQLLHHHSTEVSCDSSGDS(0.001)NS(0.999)VR	P51830	1.69773	0.0234682	0.927704	1.62952	0.999009	___1	HHSTEVSCDSSGDSNSVRVKINPKQLSSNTH	-3.84053	-3.46328	-4.05244	-1.1219	-0.8825	-3.55059	-2.75468	-2.95536	-2.46298	-0.8858
Add1	Alpha-adducin	427;436	Up in TAC Tr	KYSDVEVPASVTGHSFASDGDS(0.106)GT(0.15)CS(0.744)PLRHS(1)FQK	Q9QYC0	2.68811	0.010275	0.866651	1.98822	0.999725	___2	FASDGDSGTCSPLRHSFQKQQREKTRWLHSG	-3.55709	-3.03583	-3.24939	-3.11182	-0.482	0.5575	0.8942	0.339	0.2082	-2.55367
Afdn	Afadin	1107	Up in TAC Tr	QGAIYHGLATLLNQPS(1)PMMQR	Q9QZQ1	2.85359	0.00394974	0.697889	2.40343	1	___1	QGAIYHGLATLLNQPSPMMQRISDRRGSGKP	-3.34907	-2.44789	-3.31048	-1.0375	0.1423	1.3698	-1.045	0.5134	-2.45366	1.2351
Akap12	A-kinase anchor protein 12	22	Up in TAC Tr	SPEQPAESDT(0.001)PS(0.997)ELELS(0.001)GHGPAAEASGAAGDPADADPATKLPQK	Q9WTQ5	2.13816	0.00470233	0.70546	2.32769	0.997479	___1	TEQRSPEQPAESDTPSELELSGHGPAAEASG	-3.40337	-0.4909	-3.10645	-0.2782	-0.7856	-0.2464	-0.162	0.627	-0.0006	-0.5221
Akt1s1	Proline-rich AKT1 substrate 1	88;92	Up in TAC Tr	AATATRPPGPPPAPQPPS(1)PAPS(1)PPPRPALAR	Q9D1F4	1.76691	0.0492782	0.979624	1.30734	0.999999	___2	TATRPPGPPPAPQPPSPAPSPPPRPALARED	1.2076	1.7314	-2.79882	1.7689	1.6257	1.5044	1.9594	1.6789	1.9092	2.249
Amotl2	Angiomotin-like protein 2	158;160	Up in TAC Tr	HGHVRS(1)LS(1)ER	Q8K371	1.97217	0.00269308	0.686226	2.56975	1	___2	DEALRELRHGHVRSLSERLLQLSLERNGARV	-3.39634	-3.13489	-2.3883	-2.44252	-1.2545	-1.1193	-0.2619	-0.3155	-0.5885	-1.0248
Ampd2	AMP deaminase 2	87	Up in TAC Tr	QIS(1)QDVKLEPDILLR	Q9DBT5	1.87776	0.00538168	0.70546	2.26908	1	___1	IEQLEERRQRLERQISQDVKLEPDILLRAKQ	-2.04911	-2.93868	-2.20823	-0.3753	-0.5915	0.4731	-0.435	0.0876	-0.6078	-2.1975
Ank1	Ankyrin-1	777	Up in TAC Tr	LGYIS(0.995)VT(0.005)DVLK	Q02357	2.35876	0.0116044	0.8721	1.93538	0.995132	___1	NGTTPLAIAKRLGYISVTDVLKVVTDETSVV	-3.30748	-3.08991	-2.97588	0.5521	-2.72423	0.2396	0.4576	-0.3207	-2.66321	-0.9008
Armc10	Armadillo repeat-containing protein 10	41	Up in TAC Tr	LRPS(0.885)RS(0.115)AEDLTDGSYDDILNAEQLK	Q9D0L7	2.50242	5.02e-05	0.0550386	4.29893	0.885344	___1	RLTRGPRRGGRRLRPSRSAEDLTDGSYDDIL	-2.55991	-3.00199	-3.01462	-0.5712	-0.1123	0.3379	-1.0082	-0.0764	-0.362	-0.7027
Atp5f1a	ATP synthase subunit alpha, mitochondrial	168	Up in TAC Tr	VVDALGNAIDGKGPIGS(0.056)KT(0.944)R	Q03265	2.06588	0.0280864	0.936799	1.5515	0.943838	___1	ALGNAIDGKGPIGSKTRRRVGLKAPGIIPRI	-3.20023	1.2629	0.912	2.47	1.9696	1.2905	1.7026	1.351	1.4987	1.7863
Bcl2l13	Bcl-2-like protein 13	343;345	Up in TAC Tr	T(0.094)S(0.094)PT(0.788)PS(0.024)VFVELGEEELEAVTARPEAVER	P59017	1.90508	0.0241016	0.932434	1.61795	0.788271	___2	TVEAPEMMRAEKTSPTPSVFVELGEEELEAV	-3.67966	-3.08141	-3.30344	-2.47562	-0.483	0.1482	-0.5328	-2.54232	-3.23892	-1.0238
Bcl9	B-cell CLL/lymphoma 9 protein	686	Up in TAC Tr	IPVEGPLS(0.996)PS(0.004)RGDFPK	Q9D219	2.00978	0.0381664	0.979624	1.41832	0.996424	___1	GSNPIFPRIPVEGPLSPSRGDFPKGMPPQIG	-3.48788	-3.58875	-3.68379	-2.86477	-3.70895	0.2245	-2.28419	0.213	-2.14773	-0.4711
Brat1	BRCA1-associated ATM activator 1	685	Up in TAC Tr	AS(0.02)S(0.98)PRPHPEFLQTLCR	Q8C3R1	2.0647	0.0114489	0.8721	1.94124	0.980021	___1	PSLHCPYTVGLPRASSPRPHPEFLQTLCRLP	-3.22661	-3.59139	-2.73432	-0.6509	-2.11509	-2.04739	-1.2055	-2.49265	0.2898	0.3859
Bud13	BUD13 homolog	131;134	Up in TAC Tr	HDT(1)PDT(0.903)S(0.097)PPRK	Q8R149	1.76363	0.0461904	0.979624	1.33545	0.903385	___2	QDSSPPRRVRHDTPDTSPPRKARHDTPDPSP	-3.33944	-3.39471	0.7563	-0.8023	-0.0591	-0.4659	0.0958	0.2322	-0.1663	-0.4373
Cad	CAD protein	1859	Up in TAC Tr	IHRAS(1)DPGLPAEEPK	B2RQC6	3.50226	7.02e-06	0.0123058	5.15361	1	___1	LPDGRFHLPPRIHRASDPGLPAEEPKEKPPR	-3.34187	-2.80844	-3.80559	0.4556	0.9152	-0.649	0.1803	0.6729	0.0526	-0.3422
Cavin2	Caveolae-associated protein 2	327	Up in TAC Tr	LEDQMQEDREEGS(1)FTEGLSEASLPSGLMEGSAEDAEK	Q63918	2.69997	0.0169565	0.876862	1.77066	0.999531	___1	ETKLEDQMQEDREEGSFTEGLSEASLPSGLM	-2.9312	-3.26033	-3.03295	-2.90142	-1.79305	1.1862	-2.05853	0.9283	0.9395	1.075
Cavin2	Caveolae-associated protein 2	283	Up in TAC Tr	AS(0.907)S(0.117)GKS(0.58)S(0.395)PFKVS(0.858)PLS(0.142)FGR	Q63918	3.05744	0.0451062	0.979624	1.34576	0.907142	___2	REKIKKSLTPNHQKASSGKSSPFKVSPLSFG	-3.11318	-3.1851	-2.77084	-3.3144	0.2063	-2.35439	-1.97128	2.5693	2.833	2.2723
Cdc42ep1	Cdc42 effector protein 1	121	Up in TAC Tr	NAIS(1)LPQLNQATYDSLVMGK	Q91W92	2.16756	0.00217401	0.686226	2.66274	1	___1	SPAPPPISPIIKNAISLPQLNQATYDSLVMG	-3.30218	-3.08672	-2.79482	-1.376	-0.637	0.0113	-1.0283	-2.56372	-0.4273	-0.2347
Cdk16	Cyclin-dependent kinase 16	119	Up in TAC Tr	RLS(1)LPADIRLPEGYLEK	Q04735	1.84766	0.0482836	0.979624	1.3162	1	___1	HPPRKISTEDINKRLSLPADIRLPEGYLEKL	-2.2711	-2.5797	-0.8061	-0.0127	0.7193	1.0287	-3.13532	0.1115	0.2406	0.7821
Cdk17	Cyclin-dependent kinase 17	165	Up in TAC Tr	LQIS(0.01)S(0.99)PPFDQPMSR	Q8K0D0	1.77153	0.00923277	0.860788	2.03467	0.989652	___1	DIRIPDGYLEKLQISSPPFDQPMSRRSRRAS	-3.02216	-3.92325	-3.50685	-1.277	-1.3283	-0.4065	-2.58281	-2.59247	-2.63848	-1.1624
CEFIP	Cardiac-enriched FHL2-interacting protein	328	Up in TAC Tr	EPYPAES(0.007)KGS(0.993)PYQAR	D3Z1D3	2.49574	0.0115429	0.8721	1.93768	0.992506	___1	DMPLLKEPYPAESKGSPYQARANCAQEENRS	-3.50559	-3.7039	-3.46795	0.3948	-2.41335	-2.86782	-0.4816	-0.0282	0.5518	-2.59944
CEFIP	Cardiac-enriched FHL2-interacting protein	518	Up in TAC Tr	STYS(1)PLPLLK	D3Z1D3	1.6596	0.00682963	0.753928	2.1656	0.999999	___1	LFNLKDVRKRVKSTYSPLPLLKGFDEKTRGK	-0.2669	-1.5005	-1.067	0.7354	-0.5382	0.9046	0.8247	1.2258	1.5768	0.2745
Cep170	Centrosomal protein of 170 kDa	355;358	Up in TAC Tr	TEEDS(0.002)KS(0.998)IKS(1)DVPVYLK	Q6A065	1.74244	0.0207695	0.90617	1.68257	0.99782	___2	NPPQMVWERTEEDSKSIKSDVPVYLKRLKGN	-3.05873	-2.70832	-2.39572	-0.0754	-1.90328	-0.4403	-0.209	-0.6298	-0.5185	-3.07306
Chchd3	MICOS complex subunit Mic19	50	Up in TAC Tr	S(0.007)QRYS(0.953)S(0.039)VYGASVSDEDLK	Q9CRB9	1.95898	0.00526241	0.70546	2.27882	0.95328	___1	RMKESSPSGSKSQRYSSVYGASVSDEDLKRR	-2.72267	-3.70317	-3.12654	-0.248	-2.98932	-1.0095	-1.5986	-1.2537	-0.7364	-0.7405
Chrm2	Muscarinic acetylcholine receptor M2	232	Up in TAC Tr	KEPVANQDPVS(1)PSLVQGR	Q9ERZ4	1.97536	0.018853	0.876862	1.72462	0.999924	___1	IKKEKKEPVANQDPVSPSLVQGRIVKPNNNN	0.177	-2.70614	-2.9607	1.129	-0.6905	0.2558	0.5224	0.6284	0.3015	-1.1287
Ckap4	Cytoskeleton-associated protein 4	367	Up in TAC Tr	VGAHGS(1)EEGAVFK	Q8BMK4	2.04122	0.0331185	0.979624	1.47993	1	___1	RLEEELQQLKVGAHGSEEGAVFKDSKALEEL	-1.96222	-3.11228	-4.0111	0.8026	-1.345	-0.3299	-3.78563	-1.1602	-0.5146	-0.5785
Ckmt2	Creatine kinase S-type, mitochondrial	159	Up in TAC Tr	ITHGQFDERY(0.995)VLS(0.003)S(0.002)R	Q6P8J7	2.01091	0.0366302	0.979624	1.43616	0.994741	___1	DLDASKITHGQFDERYVLSSRVRTGRSIRGL	-4.0697	-1.80573	-2.80349	-0.0081	-2.87144	-0.1455	-2.98972	-0.2486	-0.0312	0.1201
Clasp2	CLIP-associating protein 2	374	Up in TAC Tr	S(0.651)RS(0.349)DIDVNAAAGAK	Q8BRT1	2.50667	0.0440275	0.979624	1.35628	0.650807	___1	VGGSKANPLPGSLQRSRSDIDVNAAAGAKAH	-2.7128	-1.4515	1.0774	2.7754	1.8003	1.886	2.2379	1.8771	-2.442	2.2092
Clip1	CAP-Gly domain-containing linker protein 1	199	Up in TAC Tr	TASESISNLS(1)EAGS(1)VK	Q922J3	3.63899	0.0011288	0.581916	2.94738	0.999995	___1	ISNLTKTASESISNLSEAGSVKKGERELKVG	1.8472	-2.82736	-1.99988	2.5054	1.7413	2.4243	2.7012	2.7587	3.32	3.0686
Cmya5	Cardiomyopathy-associated protein 5	1120	Up in TAC Tr	GASSPTGLSEQGQEEDNIGPLS(0.999)PDS(0.001)AFASEFSFSPYPTQELEKR	Q70KF4	2.1204	0.0438195	0.979624	1.35833	0.999134	___1	GLSEQGQEEDNIGPLSPDSAFASEFSFSPYP	-3.94012	1.2173	0.4912	0.2711	1.1706	1.9792	1.864	0.949	1.4654	1.9364
Cobll1	Cordon-bleu protein-like 1	300	Up in TAC Tr	KREQTAS(1)APATPLVSK	Q3UMF0	2.15313	0.0353993	0.979624	1.45101	0.999752	___1	FSFFQRSKKKREQTASAPATPLVSKHRPSFT	-2.73367	-0.4718	-3.43902	0.0828	1.238	0.0174	0.4117	0.7941	-3.06784	0.0919
Cpeb3	Cytoplasmic polyadenylation element-binding protein 3	444	Up in TAC Tr	SSLFPFEDAFLDDSHGDQALSSGLS(0.056)S(0.888)PT(0.056)R	Q7TN99	2.94119	0.0418265	0.979624	1.37855	0.888384	___1	LDDSHGDQALSSGLSSPTRCQNGERVERYSR	1.9376	-2.78146	-3.376	1.6441	1.5745	2.1842	2.6181	2.996	-2.30763	2.0327
Crk	Adapter molecule crk	221	Up in TAC Tr	YRPASASVSALIGGNQEGSHPQPLGGPEPGPY(1)AQPSVNTPLPNLQNGPIYAR	Q64010	2.68002	0.0387795	0.979624	1.4114	0.999998	___1	EGSHPQPLGGPEPGPYAQPSVNTPLPNLQNG	-2.59815	-2.31946	-3.11363	0.9143	-3.35338	0.881	-2.87542	1.6683	1.4891	1.2967
Crtc3	CREB-regulated transcription coactivator 3	62	Up in TAC Tr	LTQYHGGS(1)LPNVSQLR	Q91X84	1.8136	0.005123	0.70546	2.29048	1	___1	FQKLQQLRLTQYHGGSLPNVSQLRNSAPEFQ	-0.3748	-1.9056	-0.943	1.4675	-0.3091	1.1295	0.8227	1.3315	0.8561	-0.1243
Crtc3	CREB-regulated transcription coactivator 3	370	Up in TAC Tr	LFSLS(1)NPSLSTTNLSGPSR	Q91X84	1.94405	0.0483	0.979624	1.31605	0.999907	___1	ANASALHPSLRLFSLSNPSLSTTNLSGPSRR	-0.4775	-2.80386	-3.24101	0.4719	-0.3683	1.0296	-3.16639	-0.0445	0.2527	0.2145
Ctnnd1	Catenin delta-1	864	Up in TAC Tr	SQSS(0.001)HS(0.999)YDDSTLPLIDR	P30999	1.94559	0.0167154	0.876862	1.77688	0.999218	___1	FQVNLNNASRSQSSHSYDDSTLPLIDRNQKS	-2.55575	-2.63945	-0.8612	0.6045	-2.00405	0.1372	-1.1236	0.6207	0.7996	0.4532
Cttn	Src substrate cortactin	401;407;417	Up in TAC Tr	KQT(1)PPASPSPQPIEDRPPS(0.549)S(0.451)PIYEDAAPFK	Q60598	3.12707	0.00554635	0.714809	2.25599	1	___3	EARRKLEEQARAKKQTPPASPSPQPIEDRPP	-3.27708	-2.8759	-3.60594	0.2861	-1.1391	-3.44482	0.2482	1.3269	1.1655	0.6759
Dok7	Protein Dok-7	420	Up in TAC Tr	QAPRDPS(0.956)PAS(0.009)QGS(0.009)S(0.009)DHGS(0.009)AT(0.009)DLGGQAPTGCPSSWLGAR	Q18PE0	1.70198	0.00607409	0.739335	2.21652	0.955815	___1	HYDTPRSLRQAPRDPSPASQGSSDHGSATDL	-3.81051	-2.93956	-2.64562	-1.179	-2.86173	-1.7977	-1.2587	-1.0579	-0.9933	-0.8611
Dst	Dystonin	7188	Up in TAC Tr	S(0.019)ES(0.125)NS(0.849)S(0.849)IT(0.147)AT(0.012)QPTLAK	Q91ZU6	1.80579	0.0375201	0.979624	1.42574	0.848601	___2	RVHHHGSKMLRSESNSSITATQPTLAKGRTN	-3.2026	-3.0461	-3.43725	-0.2334	0.4831	-2.67084	-2.34685	-2.95482	-1.91802	-0.3192
Dusp27	Inactive dual specificity phosphatase 27	562	Up in TAC Tr	DSEAGDGGS(1)EHGTEEAAAGEK	Q148W8	2.3256	0.0176496	0.876862	1.75326	1	___1	QFGFHKKDSEAGDGGSEHGTEEAAAGEKNLS	-3.71112	-3.10067	-1.85601	0.138	-0.1186	-1.87014	0.0682	-3.20105	0.7234	0.3145
Dync1li1	Cytoplasmic dynein 1 light intermediate chain 1	405	Up in TAC Tr	VPGGS(1)PR	Q8R1Q8	3.99688	0.00622846	0.747739	2.20562	1	___1	AAGRPVDASPRVPGGSPRTPNRSVSSNVASV	3.4991	-3.15951	-2.41523	4.309	3.0732	2.949	3.9331	3.8589	3.091	1.9208
Eef2k	Eukaryotic elongation factor 2 kinase	444	Up in TAC Tr	MDNHRDSENSGDSGYPS(1)EK	O08796	1.89135	0.00133171	0.614046	2.87559	0.999999	___1	DNHRDSENSGDSGYPSEKRSDLDDPEPREHG	-2.9303	-2.88955	-3.85833	-2.0311	-1.4003	-1.2173	-1.2483	-0.6463	-0.7783	-2.0214
Efhd2	EF-hand domain-containing protein D2	74	Up in TAC Tr	RADLNQGIGEPQS(1)PSR	Q9D8Y0	2.56652	0.0124588	0.874593	1.90452	0.99974	___1	LLRRADLNQGIGEPQSPSRRVFNPYTEFKEF	1.8542	0.1726	-2.86253	3.4958	1.7562	2.2187	2.6031	2.755	2.1179	1.0689
Egfr	Epidermal growth factor receptor	695	Up in TAC Tr	ELVEPLT(0.998)PS(0.002)GEAPNQAHLR	Q01279	1.77256	0.0233676	0.927704	1.63139	0.998271	___1	TLRRLLQERELVEPLTPSGEAPNQAHLRILK	-3.24761	-2.74584	-4.1159	-3.04155	-3.21633	-1.2884	-1.2446	-1.3261	-0.2982	-0.7654
Epn1	Epsin-1	2	Up in TAC Tr	S(0.922)T(0.077)SSLRR	Q80VP1	1.60604	0.0267081	0.936799	1.57336	0.922484	___1	______________MSTSSLRRQMKNIVHNY	-3.02911	-3.03518	-2.33937	-0.4014	-1.1193	-2.2642	0.1652	-0.3007	-1.99476	-2.45113
Fam13a	Protein FAM13A	526	Up in TAC Tr	AS(0.005)T(0.005)VPIIGS(0.906)PS(0.034)S(0.051)KR	Q8BGI4	2.07596	0.0475198	0.979624	1.32312	0.905856	___1	VKQILSRASTVPIIGSPSSKRRSPSLQPIIE	1.5946	0.9316	-3.79447	1.6167	2.1995	1.3409	1.4808	2.0331	1.4927	1.4087
Fbxo6	F-box only protein 6	276	Up in TAC Tr	RAS(0.999)DS(0.001)NTHEGFFWQGLWQR	Q9QZN4	2.54732	0.00526108	0.70546	2.27892	0.998686	___1	TLPEETVVIGRRRRASDSNTHEGFFWQGLWQ	-2.38018	0.8675	-2.89931	0.389	2.1178	1.337	1.0691	0.7689	0.578	1.2768
Fcho2	F-BAR domain only protein 2	491	Up in TAC Tr	LSGINEIPRPFS(0.016)PPVT(0.878)S(0.042)NT(0.06)S(0.005)PPPTAPLAR	Q3UQN2	3.71927	0.00883091	0.84122	2.05399	0.877762	___1	LSGINEIPRPFSPPVTSNTSPPPTAPLARAE	-3.05924	-2.95325	-3.31869	2.0059	-2.63	1.6378	1.9178	2.0042	1.974	-2.64755
Fermt2	Fermitin family homolog 2	199	Up in TAC Tr	T(0.001)MT(0.008)PT(0.04)YDAHDGS(0.943)PLS(0.008)PTSAWFGDSALSEGNPGILAVSQPVTSPEILAK	Q8CIB5	2.47281	0.0288138	0.952898	1.5404	0.942982	___1	LYSKTMTPTYDAHDGSPLSPTSAWFGDSALS	-3.38061	-3.57031	-3.61887	0.0927	-3.27499	0.8279	-3.1139	-2.57464	0.3795	0.3103
Fhod3	FH1/FH2 domain-containing protein 3	475	Up in TAC Tr	WLSASTAARS(1)PVLGGTSGPEASRPAAR	Q76LL6	1.81908	0.0261988	0.936799	1.58172	0.999999	___1	PTSQGRWLSASTAARSPVLGGTSGPEASRPA	0.5426	-1.6836	-3.46064	-0.1685	-0.2403	0.0251	0.5839	0.3734	1.1629	0.2599
Fhod3	FH1/FH2 domain-containing protein 3	376;380	Up in TAC Tr	SPLS(1)APTS(1)PCSPSVPAFKPSQVR	Q76LL6	1.92364	0.0495598	0.979624	1.30487	0.999999	___2	RRSRRHSIQNIKSPLSAPTSPCSPSVPAFKP	-4.05055	-3.06903	0.6252	-0.122	-1.7657	-0.181	-0.3968	0.2228	0.5802	-0.0256
Fxyd1	Phospholemman	79	Up in TAC Tr	T(0.002)GEPDEEEGT(0.982)FRS(0.476)S(0.541)IR	Q9Z239	2.04746	0.00348827	0.688536	2.45739	0.981703	___1	FNQQQRTGEPDEEEGTFRSSIRRLSSRRR__	-3.2273	-3.24753	-1.0049	-0.2843	-1.5786	-0.0833	-0.3987	-0.1939	-0.409	-0.1727
Git2	ARF GTPase-activating protein GIT2	536	Up in TAC Tr	QNS(0.33)T(0.67)PESDYDNTACDPEPDDTGSTR	Q9JLQ2	1.77446	0.0361742	0.979624	1.4416	0.670213	___1	DESARRASRLEKQNSTPESDYDNTACDPEPD	-3.73571	-3.12948	-2.98131	-3.28582	-2.74342	-2.61922	-0.4367	-0.2373	-0.4449	-0.7866
Gnb2	Guanine nucleotide-binding protein G(I)/G(S)/G(T) subunit beta-2	2;2	Up in TAC Tr	S(1)ELEQLRQEAEQLRNQIR	P62880	1.88857	0.00503779	0.70546	2.29776	1	___1	______________MSELEQLRQEAEQLRNQ	-0.4556	0.131	-2.4425	0.3305	1.1933	1.0776	0.9948	1.1972	0.5211	1.4489
Golga3	Golgin subfamily A member 3	381	Up in TAC Tr	DVLQAAAAQHQDQNQEANGEVRS(1)R	P55937	1.98669	0.0104553	0.866651	1.98066	1	___1	AQHQDQNQEANGEVRSRRDSICSSVSMESSL	-2.92505	-3.01247	-2.56942	-1.9129	-0.03	-0.9943	-1.777	0.7499	0.0278	-2.0062
Gpkow	G-patch domain and KOW motifs-containing protein	6	Up in TAC Tr	AGRES(1)PPPSAPSMAPISFGFTR	Q56A08	1.93649	0.0276338	0.936799	1.55856	1	___1	__________MAGRESPPPSAPSMAPISFGF	0.1169	-3.49381	-0.2543	0.1892	-0.2042	2.0351	0.7936	1.2275	0.1765	0.8649
Gpn1	GPN-loop GTPase 1	314	Up in TAC Tr	DMGSVALDPEAGKGNAS(1)PVLDPSDLILTR	Q8VCE2	1.73932	0.010752	0.8721	1.96851	1	___1	MGSVALDPEAGKGNASPVLDPSDLILTRGTL	-1.93175	0.1348	-0.2618	-0.1261	1.0961	2.1553	0.7357	0.916	1.1856	1.4089
Gpsm1	G-protein-signaling modulator 1	490	Up in TAC Tr	APS(0.999)S(0.001)DEECFFDLLSK	Q6IR34	1.80139	0.0109665	0.8721	1.95993	0.999325	___1	DVRVQVPRTGIPRAPSSDEECFFDLLSKFQS	-0.3076	-2.99871	-2.79863	-1.0338	0.2366	0.0783	-0.4747	0.287	-0.539	-0.1895
Gys1	Glycogen [starch] synthase, muscle	722	Up in TAC Tr	SNSVDTGPS(0.001)S(0.003)S(0.004)LS(0.007)T(0.984)PT(0.001)EPLS(0.996)PT(0.003)S(0.001)SLGEERN	Q9Z1E4	2.17669	0.0157544	0.876862	1.8026	0.983666	___1	KRSNSVDTGPSSSLSTPTEPLSPTSSLGEER	-2.92615	-3.99189	-2.8252	-0.7932	-2.36291	-3.36529	-0.0509	-0.4738	0.3515	-0.8028
H1-4	Histone H1.4	4	Up in TAC Tr	S(1)ET(1)APAAPAAPAPAEK	P43274	2.40124	0.0250616	0.936799	1.60099	1	___1	____________MSETAPAAPAAPAPAEKTP	-3.07981	-2.62874	-4.42846	-0.0228	-2.57301	-0.3986	1.0097	0.5021	-2.32102	-3.04072
Hdac4	Histone deacetylase 4	398	Up in TAC Tr	ILFPGTHLTPYLS(0.071)T(0.222)S(0.706)PLER	Q6NZM9	1.64008	0.0253814	0.936799	1.59548	0.706337	___1	RILFPGTHLTPYLSTSPLERDGAAAHNPLLQ	-3.83884	-2.61892	-3.89901	-0.2399	-1.7189	-2.72053	-2.38765	-1.9015	-0.7502	-2.96659
Hdgfl2	Hepatoma-derived growth factor-related protein 2	466;476	Up in TAC Tr	EPS(1)VEERLQKLHS(1)EIK	Q3UMU9	2.31759	0.0433581	0.979624	1.36293	1	___2	EGLSLERKGEKKKEPSVEERLQKLHSEIKFA	-2.76355	-2.62325	-3.28119	-0.0027	-0.3283	1.6489	-2.25819	-2.86199	-2.05788	1.858
Hipk3	Homeodomain-interacting protein kinase 3	359	Up in TAC Tr	TVCS(0.001)T(0.021)Y(0.977)LQSR	Q9ERH7	1.89874	0.0132789	0.876862	1.87684	0.977356	___1	DFGSASHVSKTVCSTYLQSRYYRAPEIILGL	-2.96988	-3.66814	-2.99503	-0.1937	-2.3037	-1.219	-0.3097	-3.21706	-1.0685	-0.8743
Hnrnpd	Heterogeneous nuclear ribonucleoprotein D0	190	Up in TAC Tr	IFVGGLS(1)PDTPEEK	Q60668	1.93379	0.00453909	0.697889	2.34303	0.999913	___1	MKTKEPVKKIFVGGLSPDTPEEKIREYFGGF	-0.7249	-2.63182	-3.57768	-0.345	-0.2646	0.0957	-0.2595	-0.6603	-0.4879	-0.7221
Ilf3	Interleukin enhancer-binding factor 3	482	Up in TAC Tr	DS(0.041)S(0.041)KGEDS(0.935)AEES(0.983)DGKPAIVAPPPVVEAVSNPSSVFPSDATTEQGPILTK	Q9Z1X4	2.88011	0.00487465	0.70546	2.31206	0.93501	___1	LPTGAEGRDSSKGEDSAEESDGKPAIVAPPP	1.2765	-3.23612	-2.97035	0.5423	1.2464	1.2316	1.3432	1.4478	1.5084	1.3378
Jak2	Tyrosine-protein kinase JAK2	523	Up in TAC Tr	TNGISDVQIS(0.992)PT(0.008)LQR	Q62120	1.91139	0.000872269	0.576492	3.05935	0.992234	___1	NLLVFRTNGISDVQISPTLQRHNNVNQMVFH	-2.99542	-2.47527	-2.29098	-1.81244	-0.424	-0.2519	-0.3947	-0.7458	-0.4185	-0.6835
Jmy	Junction-mediating and -regulatory protein	56	Up in TAC Tr	QRS(0.573)GS(0.427)REQAGTPASDGSR	Q9QXM1	1.66893	0.0317223	0.979624	1.49863	0.572718	___1	KFAITCHNRTAQRQRSGSREQAGTPASDGSR	-3.43135	-3.39306	-2.81683	-1.3483	-2.40883	-2.41701	-2.95942	-1.2112	-0.9976	0.5286
Kalrn	Kalirin	1771	Up in TAC Tr	S(1)FDLGSPKPGDETTPQGDSADEK	A2CG49	1.75992	0.0235076	0.927704	1.62879	1	___1	DGNIKKQKKVRDGRKSFDLGSPKPGDETTPQ	-3.21403	-2.8354	-3.77881	-3.15412	-0.8614	-1.6239	-2.78212	-0.5523	-0.0641	-1.5752
Kctd12	BTB/POZ domain-containing protein KCTD12	202	Up in TAC Tr	SPSGGAAGPLLTPS(0.056)QS(0.938)LDGS(0.007)RR	Q6WVG3	2.70355	0.0144702	0.876862	1.83952	0.937781	___1	SPSGGAAGPLLTPSQSLDGSRRSGYITIGYR	-2.8068	-2.57908	-3.15631	0.9158	-2.14255	0.941	-0.4231	1.2371	1.3285	-2.86366
Kifc3	Kinesin-like protein KIFC3	86	Up in TAC Tr	ALS(1)VDWPGPR	O35231	1.88491	0.000684494	0.499897	3.16463	1	___1	SRTAARPSLAQCRALSVDWPGPRSPHRLYLT	-3.39335	-3.65534	-2.2549	-0.8812	-0.926	-1.0619	-1.3238	-1.5859	-1.1921	-1.5431
Klc4	Kinesin light chain 4	460	Up in TAC Tr	VSS(1)PTVNTTLK	Q9DBS5	2.73399	0.00733583	0.753928	2.13455	0.99993	___1	PYAEYGGWYKACRVSSPTVNTTLKNLGALYR	-3.01241	-3.14955	-3.23993	0.9395	0.3218	0.071	0.4736	-3.60283	-0.0845	-0.9184
Kmt2d	Histone-lysine N-methyltransferase 2D	2299	Up in TAC Tr	ASQVEPQS(1)PGLGLR	Q6PDK2	2.1634	0.0067569	0.753928	2.17025	1	___1	FKAPLTPRASQVEPQSPGLGLRAQEPPPAQA	0.2625	-3.30082	-2.17009	0.1866	0.8282	0.3712	0.4268	-0.1725	0.292	1.0585
Ldb3	LIM domain-binding protein 3	129	Up in TAC Tr	AS(1)PGALEFGDTFSSSFSQTSVCSPLMEASGPVLPLGSPVAK	Q9JKS4	3.78041	0.0414115	0.979624	1.38288	0.999999	___1	NGSLATPSPSPEARASPGALEFGDTFSSSFS	-0.906	3.4009	-3.46784	4.3873	4.2664	4.7047	4.386	4.9607	3.4923	-2.0047
Lrrfip2	Leucine-rich repeat flightless-interacting protein 2	111	Up in TAC Tr	RGS(0.998)GDT(0.002)SSLIDPDTSLSELR	Q91WK0	2.24372	0.00957589	0.866651	2.01882	0.997603	___1	ASATTPLSGQSSRRGSGDTSSLIDPDTSLSE	-2.67875	-3.21341	-3.13739	-3.37972	-0.7009	-0.1761	-0.6933	-0.9537	-0.0457	0.5865
Lysmd1	LysM and putative peptidoglycan-binding domain-containing protein 1	99	Up in TAC Tr	DLFNGLDS(1)EEENDGEEEVRPSKDEIGSSSGR	Q9D0E3	2.36556	0.0171004	0.876862	1.76699	1	___1	IPILSEPRDLFNGLDSEEENDGEEEVRPSKD	-2.81678	-2.94308	-3.61784	0.7185	-2.54216	-2.2472	-2.3419	0.1486	0.5596	0.3822
Magi3	Membrane-associated guanylate kinase, WW and PDZ domain-containing protein 3	702	Up in TAC Tr	SGS(1)PKLDPSEVYLK	Q9EQJ9	1.77637	0.0335143	0.979624	1.47477	0.999972	___1	IPQPMPFPPSIIRSGSPKLDPSEVYLKSKTL	-2.81837	-2.72017	-1.015	0.2492	-2.94419	-0.1942	-0.39	0.5412	0.183	-0.302
Map3k11	Mitogen-activated protein kinase kinase kinase 11	508	Up in TAC Tr	ITVQAS(1)PGLDR	Q80XI6	1.97931	0.00998499	0.866651	2.00065	1	___1	ISMPLDFKHRITVQASPGLDRRRNVFEVGAG	-2.83088	-3.55956	-3.88846	0.0753	-2.68959	-0.555	-2.80571	-1.6476	-1.1419	-1.3644
Map7d1	MAP7 domain-containing protein 1	34	Up in TAC Tr	IPQEPRPS(0.007)PEGDPS(0.993)PPPPPTPMSALVPDTPPDTPPALK	A2AJI0	4.01849	4.35e-06	0.00953286	5.36141	0.992956	___1	ARIPQEPRPSPEGDPSPPPPPTPMSALVPDT	-2.75649	-2.81313	-4.16788	0.3691	0.8863	1.7487	0.0735	0.3226	0.9993	1.0091
Mecp2	Methyl-CpG-binding protein 2	78	Up in TAC Tr	AETSESSGSAPAVPEAS(0.693)AS(0.307)PK	Q9Z2D6	1.80815	0.0339689	0.979624	1.46892	0.692768	___1	ETSESSGSAPAVPEASASPKQRRSIIRDRGP	-3.67555	-3.37184	-3.3803	-0.2852	-2.7473	-1.0352	-1.68811	-3.39054	0.1373	-2.66518
Mepce	7SK snRNA methylphosphate capping enzyme	192	Up in TAC Tr	ALNAET(1)PKS(0.023)S(0.977)PLPAK	Q8K3A9	2.82405	0.00285535	0.686226	2.54434	0.976536	___2	DEEVSRALNAETPKSSPLPAKGRDPVEILIP	-2.99666	-2.65836	-3.78584	0.386	0.3187	-3.02761	0.7928	0.2294	-0.3632	-0.5964
Mff	Mitochondrial fission factor	112	Up in TAC Tr	VLTLSERPLDFLDLERPLPT(1)PQSEESR	Q6PCP5	3.54221	0.00104255	0.576492	2.9819	0.999989	___1	SERPLDFLDLERPLPTPQSEESRAVGRLKRE	-2.78099	-3.256	-3.87892	1.5412	1.0058	0.6094	-2.77472	-0.0778	0.3556	0.9989
Mief2	Mitochondrial dynamics protein MID49	12	Up in TAC Tr	KQS(0.916)GS(0.084)EGLGSVVDFLLANAR	Q5NCS9	2.22299	0.0308822	0.977201	1.51029	0.915621	___1	____MAEFSQKQRKQSGSEGLGSVVDFLLAN	-3.29528	-2.73807	-3.60514	-3.03514	-0.0953	0.871	-3.44295	-1.08661	-0.0554	-0.0845
Mlip	Muscular LMNA-interacting protein	181	Up in TAC Tr	ASVLDLPVEHS(0.003)S(0.009)DS(0.972)PS(0.016)RPPQTMLGSETIKTPTTHPR	Q5FW52	3.60501	2.37e-06	0.00692631	5.62507	0.972489	___1	SKASVLDLPVEHSSDSPSRPPQTMLGSETIK	-2.97444	-2.52639	-3.41058	1.2129	0.281	1.2757	0.1386	0.6164	0.6385	0.2787
Mon1a	Vacuolar fusion protein MON1 homolog A	56	Up in TAC Tr	S(1)YEDLTELEDREASGDSPK	Q6PDG8	2.56204	0.0225741	0.922412	1.64639	0.999999	___1	EPGAGQEGAMFVHTRSYEDLTELEDREASGD	-5.01823	-3.28957	-3.58324	-3.34118	-2.64045	-1.0026	-3.38836	0.3623	0.7258	-0.527
Mrps36	28S ribosomal protein S36, mitochondrial	60	Up in TAC Tr	GST(0.004)S(0.995)PDLLMHQGPPDTAEIIK	Q9CQX8	2.00477	0.0311752	0.979624	1.50619	0.995421	___1	PSHSSAISQHSKGSTSPDLLMHQGPPDTAEI	1.9482	1.4425	-2.57324	1.777	2.167	2.7896	1.8288	2.5189	2.4949	2.3646
Myh6	Myosin-6	1478;1476	Up in TAC Tr	EARS(1)LSTELFK	Q02566	1.92946	0.0324576	0.979624	1.48868	1	___1	EESQSELESSQKEARSLSTELFKLKNAYEES	1.315	-0.0019	-2.99361	1.5118	1.91	0.965	0.2089	1.2811	2.1696	1.5386
Myh6	Myosin-6	645	Up in TAC Tr	GS(0.017)S(0.982)FQT(0.001)VSALHRENLNK	Q02566	2.54053	0.00992302	0.866651	2.00336	0.981913	___1	TGDSGKGKGGKKKGSSFQTVSALHRENLNKL	-3.26044	-3.14068	-3.59898	-2.59365	0.43	-0.008	-2.50334	0.1822	-1.91147	0.8544
Myh6	Myosin-6	1632	Up in TAC Tr	MEGDLNEMEIQLS(1)QANR	Q02566	1.6216	0.0134618	0.876862	1.8709	1	___1	KKKMEGDLNEMEIQLSQANRIASEAQKHLKN	-2.90316	-2.4706	-3.78394	-1.2208	-3.14914	-1.153	-1.3823	-0.9622	-1.5327	-0.6166
Myh6	Myosin-6	1039	Up in TAC Tr	VKLEQQVDDLEGS(1)LEQEKK	Q02566	1.73782	0.0257233	0.936799	1.58967	1	___1	KSKVKLEQQVDDLEGSLEQEKKVRMDLERAK	-2.72015	0.4807	-0.2714	-0.1571	1.532	0.9673	0.1684	1.448	0.8201	1.5274
Myh6	Myosin-6	1609;1607	Up in TAC Tr	MVDSLQTSLDAET(0.006)RS(0.994)RNEALR	Q02566	2.29644	0.0212377	0.912368	1.67289	0.994377	___1	RMVDSLQTSLDAETRSRNEALRVKKKMEGDL	-3.53954	-2.51464	-3.25691	-0.2038	-2.76368	0.9966	-0.3712	-0.1086	-3.15923	-0.0409
Myh7	Myosin-7	643	Up in TAC Tr	GS(0.017)S(0.982)FQT(0.001)VSALHRENLNK	Q91Z83	2.63697	0.0120098	0.8721	1.92046	0.981913	___1	DAPADKGKGKAKKGSSFQTVSALHRENLNKL	-3.66409	-3.40885	-3.55833	-2.92198	0.43	-0.008	-2.56128	0.1822	-2.32285	0.8544
Myl2	Myosin regulatory light chain 2, ventricular/cardiac muscle isoform	14	Up in TAC Tr	IEGGS(1)S(1)NVFSMFEQTQIQEFK	P51667	1.67659	0.0139315	0.876862	1.856	1	___1	__MAPKKAKKRIEGGSSNVFSMFEQTQIQEF	3.1319	3.4993	2.1029	3.1456	4.3049	5.4387	3.865	5.4299	5.0085	4.9231
Mylk3	Myosin light chain kinase 3	306	Up in TAC Tr	LS(0.041)S(0.959)GPLPQPLGPLTPDSDIHSGDALPR	Q3UIZ8	1.82972	0.0459441	0.979624	1.33777	0.958861	___1	SKPDCWLSEEAMRLSSGPLPQPLGPLTPDSD	-2.63416	-3.2727	-3.58126	-2.23345	-3.15997	-1.99937	0.346	-2.45033	-0.04	0.2062
Myom1	Myomesin-1	124	Up in TAC Tr	TASAYDYGYSHGLTDSSLLLEDYSSKLS(1)PQTK	Q62234	3.61271	0.0330226	0.979624	1.48119	0.999982	___1	LTDSSLLLEDYSSKLSPQTKRAKRSLLSGEE	-3.32499	1.5934	-3.92153	2.1521	-3.18832	2.5246	2.1556	3.5849	3.1283	1.7412
Myzap	Myocardial zonula adherens protein	18	Up in TAC Tr	STSTVTLFSGGGAKS(1)PGTPSR	Q3UIJ9	2.03515	0.0468616	0.979624	1.32918	0.999963	___1	RSTSTVTLFSGGGAKSPGTPSRRANVCRLRL	0.192	1.9958	-2.35356	2.804	-0.2594	2.1285	2.9192	2.5731	2.333	1.3609
Naca	Nascent polypeptide-associated complex subunit alpha, muscle-specific form	821	Up in TAC Tr	VDPIMSDVT(0.001)PT(0.829)S(0.17)PKK	P70670	2.13809	0.0183789	0.876862	1.73568	0.829463	___1	VQSPKVDPIMSDVTPTSPKKTSATAVPKDTS	-3.44042	-2.39008	-3.32498	0.3484	-2.02301	0.1023	0.5387	-2.77916	-2.09601	-0.4874
Naca	Nascent polypeptide-associated complex subunit alpha, muscle-specific form	851	Up in TAC Tr	SVPAVTS(0.002)LS(0.998)PPKAPVAPSNEATIVPTEIPTSLK	P70670	2.91804	0.0180082	0.876862	1.74453	0.997661	___1	SATLSLKSVPAVTSLSPPKAPVAPSNEATIV	-3.37595	2.8022	1.9679	2.8063	3.6955	3.2832	3.36	3.7931	3.8097	2.9315
Ndrg2	Protein NDRG2	370	Up in TAC Tr	SRTLSQSSESGTLPSGPPGHTMEVS(1)C	Q9QYG0	2.07829	0.00335771	0.686226	2.47396	1	___1	SGTLPSGPPGHTMEVSC______________	-3.32163	-3.92188	-3.64781	-0.9931	-2.63882	-2.48304	-0.1004	-1.4242	-1.1864	-2.0391
Ndufb10	NADH dehydrogenase [ubiquinone] 1 beta subcomplex subunit 10	21	Up in TAC Tr	TPAPS(1)PQTSLPNPITYLTK	Q9DCS9	2.31013	0.00839521	0.817488	2.07597	0.999999	___1	DKDVYPEPPSRTPAPSPQTSLPNPITYLTKA	-2.90132	0.1016	0.1811	0.8736	0.2017	1.9438	1.0057	2.3107	2.2461	1.4792
Nfatc2	Nuclear factor of activated T-cells, cytoplasmic 2	136	Up in TAC Tr	GRDAGLS(1)PEQPALALAGVAASPR	Q60591	2.45371	0.00158172	0.614046	2.80087	1	___1	LMQAGGALRGRDAGLSPEQPALALAGVAASP	-3.36558	-0.1616	-0.8331	1.0437	0.8391	1.145	0.9916	1.2564	0.9485	0.7777
Nfib	Nuclear factor 1 B-type	332	Up in TAC Tr	KPEKPLFSSTSPQDS(0.742)S(0.258)PR	P97863	1.94056	0.00260535	0.686226	2.58413	0.741552	___1	KKPEKPLFSSTSPQDSSPRLSTFPQHHHPGI	-1.85936	-2.31638	-3.4487	-1.42286	-0.2302	-1.0594	-0.7884	-0.265	0.427	-0.8676
Nfkb2	Nuclear factor NF-kappa-B p100 subunit	222	Up in TAC Tr	ASDGSFSLPLKPVISQPIHDS(0.064)KS(0.871)PGAS(0.064)NLK	Q9WTK5	1.79426	0.00145941	0.614046	2.83582	0.871403	___1	LPLKPVISQPIHDSKSPGASNLKISRMDKTA	-3.23587	-2.14328	-2.3511	-0.7809	-0.0719	-1.5782	-0.9399	-0.5883	-0.4944	-1.0238
Nufip2	Nuclear fragile X mental retardation-interacting protein 2	626	Up in TAC Tr	DYEIENQNPLAS(0.988)PT(0.012)NTLLGSAK	Q5F2E7	1.69558	0.0260859	0.936799	1.58359	0.987514	___1	FLSKDYEIENQNPLASPTNTLLGSAKEQRYQ	0.1358	-2.66846	0.5268	0.1315	1.2974	0.5366	0.8973	1.7898	1.3286	1.2075
Nup214	Nuclear pore complex protein Nup214	1139	Up in TAC Tr	SNPS(0.999)PPS(0.001)AAMGSAVQHSAAK	Q80U93	2.2801	0.00606231	0.739335	2.21736	0.999367	___1	TVPQVVNVQELRSNPSPPSAAMGSAVQHSAA	-3.76555	-2.8335	-3.28417	-1.3059	-3.34523	-0.3597	0.2345	-0.4439	-1.1005	-0.7794
Obscn	Obscurin	5703	Up in TAC Tr	EPT(1)LDSISELPEEDSR	A2AAJ9	2.6544	0.0365934	0.979624	1.4366	1	___1	LWEALARKRRMSREPTLDSISELPEEDSRVQ	-3.72388	-2.65308	0.0687	2.3478	0.2726	1.322	0.9163	1.5552	0.6438	-3.19619
Otud7b	OTU domain-containing protein 7B	100	Up in TAC Tr	GIS(1)HASS(0.028)S(0.972)IVSLAR	B2RUR8	2.8593	0.003367	0.686226	2.47276	1	___1	RQDDVIQEKRLSRGISHASSSIVSLARSHVS	0.8154	-2.93045	-3.51981	1.5131	0.8967	0.9617	0.7263	0.6701	1.0452	1.054
Pacs2	Phosphofurin acidic cluster sorting protein 2	301	Up in TAC Tr	LRPYFEGLSHS(0.001)S(0.004)S(0.994)QT(0.001)EIGSIHSAR	Q3V3Q7	3.94162	0.0134278	0.876862	1.87199	0.994186	___1	KPKLRPYFEGLSHSSSQTEIGSIHSARSHRE	-3.67973	-2.16244	-3.08541	-2.1812	2.6063	2.4725	1.0524	2.929	2.9048	-3.02349
Pak2	Serine/threonine-protein kinase PAK 2	169	Up in TAC Tr	GSETSAVVT(1)EEDDDDEDAAPPVIAPRPDHTK	Q8CIN4	2.52342	0.00318116	0.686226	2.49741	1	___1	TPALNTKGSETSAVVTEEDDDDEDAAPPVIA	-3.1536	0.0207	-3.50826	0.4863	0.1466	0.7663	0.5941	0.2259	0.2628	-0.3141
Pcbp1	Poly(rC)-binding protein 1	190	Up in TAC Tr	VMTIPYQPMPAS(0.001)S(0.999)PVICAGGQDR	P60335	2.35134	0.0155063	0.876862	1.80949	0.99875	___1	QGRVMTIPYQPMPASSPVICAGGQDRCSDAA	1.3093	-2.79522	1.4228	1.408	1.7775	3.102	2.449	2.6848	2.5758	2.315
Pcbp1	Poly(rC)-binding protein 1	189	Up in TAC Tr	VMTIPYQPMPAS(0.905)S(0.095)PVICAGGQDR	P60335	2.98969	0.0384755	0.979624	1.41482	0.904952	___1	PQGRVMTIPYQPMPASSPVICAGGQDRCSDA	-2.98524	-2.19968	-3.53455	2.0269	-3.41975	0.8721	1.6361	1.6912	-3.34602	1.1219
Pcm1	Pericentriolar material 1 protein	1729	Up in TAC Tr	ILEGDHGS(1)PAGEIDDEDKDKDETETVK	Q9R0L6	2.32569	0.004143	0.697889	2.38268	1	___1	SYAKEAKRILEGDHGSPAGEIDDEDKDKDET	-4.0341	-3.29093	-2.85508	-1.0924	-3.28168	-0.7918	-0.7364	-0.518	0.103	-1.1565
Pdcl	Phosducin-like protein	296	Up in TAC Tr	NSAT(0.009)CHS(0.991)EDS(1)DLEID	Q9DBX2	2.03757	0.029634	0.968707	1.52821	1	___1	VLTSVRNSATCHSEDSDLEID__________	-2.72702	-3.27427	-3.00721	0.3618	-2.65268	0.438	-2.30598	-2.60758	-0.275	0.2846
Peak1	Inactive tyrosine-protein kinase PEAK1	1206	Up in TAC Tr	GLDVESYES(1)LERPLHK	Q69Z38	1.83675	0.00771343	0.76817	2.11275	0.999994	___1	SISYELKGLDVESYESLERPLHKERPVPSAA	-2.72968	-2.0172	-3.08645	-0.2494	-2.12674	-0.6494	-0.0881	0.3863	-1.4567	-1.2365
Pecam1	Platelet endothelial cell adhesion molecule	702	Up in TAC Tr	ATETVY(0.885)S(0.115)EIR	Q08481	2.16713	0.0141124	0.876862	1.8504	0.885449	___1	LEPHQALGTRATETVYSEIRKVDPNLMENRY	-4.04552	-1.7562	-3.42653	-3.32868	0.0133	0.0961	-0.9948	-0.6134	-0.8103	-0.7249
Phldb1	Pleckstrin homology-like domain family B member 1	463	Up in TAC Tr	GLDSMRELPPLS(0.999)PS(0.001)LSR	Q6PDH0	1.76252	0.0196839	0.888225	1.70589	0.998711	___1	LGRRGLDSMRELPPLSPSLSRRALSPLPART	-2.84918	-2.40985	-3.67819	-2.86768	-2.2491	0.1589	-0.3374	-0.815	-1.3643	-1.0413
Phldb1	Pleckstrin homology-like domain family B member 1	580	Up in TAC Tr	KNS(1)ITEIS(1)DNEDELLEYHRR	Q6PDH0	2.65285	0.00908764	0.856367	2.04155	0.999988	___1	SSGDLRVPIPRERKNSITEISDNEDELLEYH	-3.66936	-2.54649	-3.72794	-2.48495	-3.09958	0.652	0.0091	0.362	-0.1479	0.0771
Phldb1	Pleckstrin homology-like domain family B member 1	420	Up in TAC Tr	VLTS(0.001)S(0.999)PS(0.001)R	Q6PDH0	1.81185	0.0330086	0.979624	1.48137	0.998562	___1	SPFREPPGTERVLTSSPSRQLVGRTFSDGLA	1.0904	-2.56211	0.2102	1.5063	1.0625	-0.0025	2.4301	1.764	1.6776	1.3014
Phrf1	PHD and RING finger domain-containing protein 1	919	Up in TAC Tr	GSAEGT(0.031)S(0.969)DLEQEGLGEIEPTEIRGSTAR	A6H619	1.69531	0.0103926	0.866651	1.98328	0.969097	___1	SGMLELLSKGSAEGTSDLEQEGLGEIEPTEI	-3.04575	-0.5768	-3.23466	-0.9793	-0.3482	-0.8565	-0.2936	-0.6971	-0.4043	-0.554
Pi4k2a	Phosphatidylinositol 4-kinase type 2-alpha	44;47	Up in TAC Tr	VAAAAGS(0.991)GPS(0.028)PPCS(0.981)PGHDRER	Q2TBE6	1.92096	0.0176783	0.876862	1.75256	0.991479	___2	PQVPGGAVRVAAAAGSGPSPPCSPGHDRERQ	-3.05708	-2.28519	0.7296	0.7953	0.5579	0.2695	0.8563	0.283	0.0662	-0.1444
Pja1	E3 ubiquitin-protein ligase Praja-1	231	Up in TAC Tr	VFFDT(1)DDDDDVPHSTSR	O55176	1.60342	0.025167	0.936799	1.59917	1	___1	NVATPNCMKPKVFFDTDDDDDVPHSTSRWRD	-2.16743	-2.38489	0.1047	0.7746	0.145	0.8517	0.6445	-0.2035	-0.3186	-1.0475
Pkp4	Plakophilin-4	272;280	Up in TAC Tr	AAS(1)PYSQRPAS(0.953)PT(0.047)AVRR	Q68FH0	2.24748	0.0199779	0.893274	1.69945	0.999948	___2	PSAYSSSTLPAQRAASPYSQRPASPTAVRRV	-3.81011	-3.12622	-3.28922	0.2048	-1	0.1803	-3.11409	-3.38901	-0.7196	-0.2897
Plec	Plectin	4389	Up in TAC Tr	AGTLSITEFADMLSGNAGGFRS(1)R	Q9QXS1	2.32201	0.0145855	0.876862	1.83608	1	___1	TEFADMLSGNAGGFRSRSSSVGSSSSYPISS	1.0203	-3.18059	0.8226	1.2057	1.7626	2.8773	1.8117	1.7423	1.9867	1.7465
Pml	Protein PML	515	Up in TAC Tr	MESTEENEDRLATS(0.008)S(0.992)PEQSWPSTFK	Q60953	1.6166	0.00983918	0.866651	2.00704	0.992078	___1	KMESTEENEDRLATSSPEQSWPSTFKATSPP	-2.41013	-2.00198	-0.2457	-0.6209	0.0786	0.7971	0.0977	0.5265	-0.0953	-0.3357
Pold3	DNA polymerase delta subunit 3	306	Up in TAC Tr	VDLS(1)DEEAK	Q9EQ28	1.92737	0.0206857	0.90617	1.68433	1	___1	VQQKEKSSRGKRVDLSDEEAKETEHLKKKRR	0.0762	-3.61638	-2.88208	0.0713	0.4006	-1.35	-0.1583	0.0469	0.0455	-0.5497
Ppm1k	Protein phosphatase 1K, mitochondrial	248	Up in TAC Tr	KFGGFVAWNS(1)LGQPHVNGR	Q8BXN7	2.22183	0.0243113	0.934469	1.61419	1	___1	EKERIKKFGGFVAWNSLGQPHVNGRLAMTRS	0.4288	0.4957	-4.11655	1.4618	0.6142	1.6686	1.1278	1.0908	1.1159	1.0256
Ppp1r14c	Protein phosphatase 1 regulatory subunit 14C	25	Up in TAC Tr	VFFQS(1)PR	Q8R4S0	2.18043	0.00155042	0.614046	2.80955	1	___1	AAGGGGGGGARVFFQSPRGGTGGSPGSSSSS	-3.69678	-3.15262	-3.65246	-0.8156	-2.70498	-1.0243	-0.5749	-0.8608	-2.23759	-1.0232
Ppp1r18	Phostensin	134	Up in TAC Tr	SSPGNLRDQS(1)PK	Q8BQ30	1.98633	0.0453247	0.979624	1.34366	1	___1	EVLERRSSPGNLRDQSPKGRESREERLSPRE	-3.53104	0.003	-3.66411	0.4117	-2.62846	0.1493	0.2522	0.3219	-0.4738	-0.9102
Ppp1r37	Protein phosphatase 1 regulatory subunit 37	583	Up in TAC Tr	ISVS(0.001)S(0.999)PGR	Q8BKR5	1.61707	0.0496008	0.979624	1.30451	0.998841	___1	PSSPSSPTEQRISVSSPGRGHKVFVVTRVES	0.6231	-2.80262	-3.01734	0.6528	0.4504	-0.9593	-0.5796	-0.0295	0.0356	-0.3769
Ppp1r3a	Protein phosphatase 1 regulatory subunit 3A	40	Up in TAC Tr	ATFKPGFS(1)PQPSR	Q99MR9	1.65715	0.0195223	0.886473	1.70947	1	___1	VCEDEEVKATFKPGFSPQPSRRGSGSSEDMY	1.4545	-0.3933	0.345	2.53	1.7378	1.0921	2.636	2.5766	3.3306	0.9781
Prdx5	Peroxiredoxin-5, mitochondrial	167	Up in TAC Tr	ATDLLLDDSLVS(1)LFGNRR	P99029	1.92246	0.00653199	0.753928	2.18495	1	___1	AFGKATDLLLDDSLVSLFGNRRLKRFSMVID	-2.28004	0.3176	0.604	0.913	1.5566	1.6933	1.6847	1.4901	1.5354	1.4144
Prkg1	cGMP-dependent protein kinase 1	224	Up in TAC Tr	SVPTFQS(1)LPDEILSK	P0C605	2.37108	0.0273421	0.936799	1.56317	0.999951	___1	HTEYMEFLKSVPTFQSLPDEILSKLADVLEE	0.1452	-3.61853	-3.20118	1.1821	-0.1471	0.8425	-2.50432	0.0968	0.6702	0.8835
Prpf4b	Serine/threonine-protein kinase PRP4 homolog	431	Up in TAC Tr	DAS(1)PINRWS(0.917)PT(0.083)R	Q61136	2.17853	0.0197636	0.888225	1.70413	1	___2	PRDDILGRCERSKDASPINRWSPTRRRSRSP	-0.5953	-2.68695	1.4168	1.8899	-0.2368	1.9345	2.1551	1.2681	2.044	1.8422
Prune2	Protein prune homolog 2	617	Up in TAC Tr	MIPPTPMNSFVEIS(0.995)PS(0.005)NEEPTPLYPEDIIQNAIDTGHLGPPQAR	Q52KR3	1.68257	0.0418886	0.979624	1.3779	0.995116	___1	GKMIPPTPMNSFVEISPSNEEPTPLYPEDII	0.1513	-3.5999	-0.0983	0.206	0.8905	1.1158	0	0.5708	0.8569	-0.1381
Rab11fip5	Rab11 family-interacting protein 5	480	Up in TAC Tr	RGSVGEKGS(0.999)PS(0.001)LGASPHHSSTGEEK	Q8R361	2.68568	0.0241519	0.932434	1.61705	0.998715	___2	SRSEQGRRGSVGEKGSPSLGASPHHSSTGEE	1.9145	2.0148	-3.27498	2.9751	1.5792	2.6582	4.243	3.368	3.0497	2.4533
Rab12	Ras-related protein Rab-12	15	Up in TAC Tr	RPAGGS(1)LGAVS(0.999)PALS(0.001)GGQAR	P35283	2.52019	0.0010525	0.576492	2.97778	1	___2	_MDPSAALHRRPAGGSLGAVSPALSGGQARR	-2.73896	-2.55531	-2.97915	0.4681	-0.2585	0.528	-0.0821	-0.2544	0.1811	-2.24551
Rabep1	Rab GTPase-binding effector protein 1	410	Up in TAC Tr	AQSTDS(1)LGTSSSLQSK	O35551	1.65449	0.0356978	0.979624	1.44736	0.999999	___1	NDMFKDGLRRAQSTDSLGTSSSLQSKALGYN	-3.7394	-1.324	-0.3727	0.501	-0.901	-0.3045	0.9371	-0.8723	0.0427	-0.5058
Rabep2	Rab GTPase-binding effector protein 2	176	Up in TAC Tr	RPRQPAS(1)LHGS(0.46)T(0.539)ELLPLS(0.001)R	Q91WG2	1.58721	0.00245168	0.686226	2.61054	0.99996	___1	EELIQEIQRRPRQPASLHGSTELLPLSRNPS	-3.48946	-2.38357	-2.8295	-0.6847	-1.488	-0.8262	-1.30713	-1.6223	-1.7884	-1.4787
Ranbp2	E3 SUMO-protein ligase RanBP2	2729	Up in TAC Tr	GGEDEDGS(1)DEDVVHNEDIHFEPIVSLPEVEVK	Q9ERU9	1.73377	0.0221293	0.922412	1.65503	1	___1	FGTQTTSKGGEDEDGSDEDVVHNEDIHFEPI	-2.58363	0.56	0.5409	0.6047	1.255	1.0594	1.1527	1.969	1.5611	1.0748
Rbm12b2	RNA-binding protein 12B-B	277;279	Up in TAC Tr	ARS(1)RS(1)PLGFYVHLK	Q66JV4	2.52718	0.00642489	0.753928	2.19213	0.999999	___2	FRKRSHSKSPRARSRSPLGFYVHLKNLSLNT	-0.0548	-3.88564	-2.37222	0.7214	-1.2199	0.8143	0.7026	0.1826	1.0404	0.7193
Rbm20	RNA-binding protein 20	728	Up in TAC Tr	SGS(1)PGPLHSVSGYK	Q3UQS8	1.97904	0.043675	0.979624	1.35977	0.999989	___1	LEGGRGYREKYLKSGSPGPLHSVSGYKGRED	-3.45283	0.2042	-0.1568	0.8647	-0.3629	-0.4004	0.7312	1.7351	2.6771	0.6625
Rcan1	Calcipressin-1	165;152	Up in TAC Tr	QFLIS(1)PPAS(1)PPVGWK	Q9JHG6	2.04812	0.041577	0.979624	1.38115	1	___1	APPNPDKQFLISPPASPPVGWKQVEDATPVI	-3.7388	-3.59669	-2.18337	-1.73198	0.5871	-2.90353	-2.45044	0.8579	-0.0005	-2.23234
Rcsd1	CapZ-interacting protein	124	Up in TAC Tr	AIVS(0.067)PFHS(0.944)PPS(0.974)T(0.945)PS(0.054)S(0.017)PGIR	Q3UZA1	1.82534	0.0435171	0.979624	1.36134	0.944834	___2	PGLKAIVSPFHSPPSTPSSPGIRSHPSEAEE	-4.08001	-0.3368	0.1269	0.3289	0.522	0.7522	1.1441	-0.5961	-0.1005	0.717
Rcsd1	CapZ-interacting protein	120;123;126	Up in TAC Tr	AIVS(0.001)PFHS(0.999)PPS(0.536)T(0.472)PS(0.95)S(0.042)PGIR	Q3UZA1	1.86028	0.0178445	0.876862	1.7485	0.949598	___3	LKAIVSPFHSPPSTPSSPGIRSHPSEAEEVP	-3.89281	-3.15972	-3.86774	0.4375	-1.4685	-1.3304	-2.93342	-2.34693	-2.10731	-2.70959
Robo4	Roundabout homolog 4	714	Up in TAC Tr	AVGPQLHRNS(0.979)S(0.021)ELASRPLPPTPLSLR	Q8C310	1.68786	0.0071507	0.753928	2.14565	0.978953	___1	AVVSWRAVGPQLHRNSSELASRPLPPTPLSL	-3.63121	-1.2206	-2.69175	-1.0879	-0.6877	-0.1261	-1.256	-0.6432	-0.7806	-1.2051
Rprd1b	Regulation of nuclear pre-mRNA domain-containing protein 1B	166	Up in TAC Tr	RTFQQIQEEEDDDYPGSYS(1)PQDPSAGPLLTEELIK	Q9CSU0	2.58603	0.0308867	0.977201	1.51023	0.999957	___1	QQIQEEEDDDYPGSYSPQDPSAGPLLTEELI	-3.57652	-0.2713	-3.02922	-0.207	-2.97052	0.4465	0.0962	2.1571	1.802	0.7315
Rps6ka4	Ribosomal protein S6 kinase alpha-4	745	Up in TAC Tr	RGS(1)PVPASSGRLPASAAK	Q9Z2B9	2.51642	0.00877054	0.84122	2.05697	0.999999	___1	RRKQKLRSAAASRRGSPVPASSGRLPASAAK	1.204	-2.82618	-3.03243	1.5801	0.7637	1.0844	1.0576	1.2569	0.5209	0.4906
Rptor	Regulatory-associated protein of mTOR	863	Up in TAC Tr	ILDTSSLT(0.065)QS(0.935)APAS(0.998)PT(0.002)NK	Q8K4Q0	2.11083	0.00422783	0.697889	2.37388	0.99753	___2	QRILDTSSLTQSAPASPTNKGMHMHQVGGSP	-3.02669	-0.6776	-3.21362	-0.1684	-0.0714	-0.5003	-0.5751	0.4572	0.5016	-1.0096
Rtn4	Reticulon-4	836	Up in TAC Tr	MKES(0.009)ET(0.03)FS(0.957)DS(0.004)SPIEIIDEFPTFVSAK	Q99P72	1.98057	0.0215552	0.915778	1.66645	0.957412	___1	LLSSKEDKMKESETFSDSSPIEIIDEFPTFV	-2.61226	-3.44326	-2.48646	-0.3908	-0.6045	0.0131	-2.43643	1.1769	-2.11736	-1.70825
Ryr2	Ryanodine receptor 2	1402	Up in TAC Tr	RTKPDYSTGHS(1)AR	E9Q401	1.98516	0.0136311	0.876862	1.86547	0.999989	___1	RFLLRRTKPDYSTGHSARLTEDVLADDRDDY	-0.7603	-2.71022	-0.4727	0.6045	-1.3655	0.8691	0.8649	0.8988	1.6397	1.1838
Scarf1	Scavenger receptor class F member 1	590	Up in TAC Tr	AKRPS(0.999)VS(0.001)FAEGTK	Q5ND28	3.15348	3.86e-05	0.0550386	4.4132	0.999463	___1	FPIPRTSSLARAKRPSVSFAEGTKFAPQNGR	-3.49554	-3.16024	-1.3224	0.5982	0.9854	0.5104	0.4491	0.3994	0.2283	0.2878
Sec62	Translocation protein SEC62	158	Up in TAC Tr	EDS(0.005)KKEET(0.003)PGT(0.992)PK	Q8BU14	1.94058	0.037708	0.979624	1.42357	0.991554	___1	KDGEKEDSKKEETPGTPKKKETKKKFKLEPH	-3.24434	-3.32988	-6.7316	-3.7843	-3.33028	-2.23424	-3.01251	-0.9177	-1.916	-2.2678
Septin9	Septin-9	60	Up in TAC Tr	ATVASS(0.002)S(0.998)QKFQDLGVK	Q80UG5	2.49723	9.03e-05	0.082828	4.04438	0.998209	___1	RRVQTPLLRATVASSSQKFQDLGVKNSEPAA	-2.88129	-4.22245	-2.90449	-0.299	-1.3926	-0.7971	-0.9418	-0.6865	-0.7711	-0.9838
Sgca	Alpha-sarcoglycan	327	Up in TAC Tr	DMAT(0.037)S(0.963)DIQMFHHCSIHGNTEELR	P82350	2.39805	4.68e-05	0.0550386	4.3294	0.962876	___1	MCFRREGRLKRDMATSDIQMFHHCSIHGNTE	-3.20168	-3.31165	-3.38462	-1.1107	-1.0933	-0.3292	-1.5878	-0.6736	-0.8395	-0.6748
Sh3bgrl2	SH3 domain-binding glutamic acid-rich-like protein 2	103	Up in TAC Tr	ESNTVFSFLGLKPRPAS(0.973)T(0.027)AEP	Q8BG73	2.6182	0.00311891	0.686226	2.506	0.973181	___1	SNTVFSFLGLKPRPASTAEP___________	-3.87014	-1.003	0.0866	0.6469	1.6547	0.896	0.7805	1.1575	0.8611	1.1621
Sirt1	NAD-dependent protein deacetylase sirtuin-1	14	Up in TAC Tr	ADEVALALQAAGS(0.991)PS(0.009)AAAAMEAASQPADEPLR	Q923E4	1.84967	0.00298597	0.686226	2.52491	0.991028	___1	__MADEVALALQAAGSPSAAAAMEAASQPAD	-2.87482	-1.0131	-1.8176	-0.3734	0.3672	0.8086	-0.0849	-0.5014	-0.641	0.0597
Slc16a1	Monocarboxylate transporter 1	477	Up in TAC Tr	AAQS(1)PQQHSSGDPTEEESPV	P53986	5.21613	1.32e-07	0.000579203	6.87883	0.999995	___1	TDVDEKPKETMKAAQSPQQHSSGDPTEEESP	-3.04898	-3.94754	-2.56857	2.6559	2.2589	1.9813	2.336	1.9686	1.8389	1.1548
Slc20a2	Sodium-dependent phosphate transporter 2	423	Up in TAC Tr	LVGDS(0.002)VS(0.982)YS(0.016)K	Q80UP8	1.85578	0.00448108	0.697889	2.34862	0.982027	___1	SSAPEDSEKLVGDSVSYSKKRLRYDSYSSYC	-0.7989	-2.79893	-3.10552	-0.0127	-0.1004	-0.9135	-0.6569	0.1695	-0.4487	-0.688
Slc35a5	Probable UDP-sugar transporter protein SLC35A5	432	Up in TAC Tr	LKS(0.001)DDS(0.998)DDDT(0.001)L	Q921R7	1.60511	0.014261	0.876862	1.84585	0.998328	___1	DGEELERLTKLKSDDSDDDTL__________	-0.804	-3.43805	-2.18444	-0.156	-0.2467	-0.2243	-0.1213	-0.6151	-1.3088	-1.0872
Slk	STE20-like serine/threonine-protein kinase	777	Up in TAC Tr	DSGS(1)VSLQETR	O54988	1.79614	0.0123227	0.874593	1.9093	0.999921	___1	NLSISSFLSKAKDSGSVSLQETRRQKKTLKK	-3.54927	-3.31759	-3.43261	-2.80034	-2.73455	-1.5461	-2.18955	-1.4089	-0.64	-0.1397
Smap2	Stromal membrane-associated protein 2	219	Up in TAC Tr	DLDLLASVPS(0.989)PS(0.008)S(0.001)VS(0.002)RK	Q7TN29	4.81499	7.94e-08	0.000579203	7.09999	0.989005	___1	SNALEKDLDLLASVPSPSSVSRKAVGSMPTA	-3.65476	-2.82472	-3.72981	1.0433	1.316	1.3533	1.6271	1.9773	1.6293	0.937
Speg	Striated muscle-specific serine/threonine-protein kinase	379	Up in TAC Tr	SSGPSLAGTVESRPQT(0.997)PLS(0.002)EAS(0.001)GR	Q62407	1.87632	0.0151299	0.876862	1.82016	0.997022	___1	SSGPSLAGTVESRPQTPLSEASGRLSALGRS	-2.36943	1.168	-0.1482	1.8774	1.0567	1.6877	1.6841	1.9143	0.9029	0.862
Speg	Striated muscle-specific serine/threonine-protein kinase	2050	Up in TAC Tr	AAS(1)VELPQRRS(1)PS(0.998)PGAT(0.002)R	Q62407	3.18029	0.00174802	0.638303	2.75745	0.99993	___1	RSLHKAASVELPQRRSPSPGATRLTRGGLGE	-2.44416	-3.03027	0.8926	2.1959	2.2169	1.812	2.1628	1.718	0.4018	1.0637
Speg	Striated muscle-specific serine/threonine-protein kinase	2468;2469	Up in TAC Tr	RLS(0.983)S(0.009)T(0.008)LERLS(0.14)S(0.86)R	Q62407	2.0459	0.0244796	0.936799	1.6112	0.859801	___2	LAVRRRLSSTLERLSSRLQRSGSSEDSGGAS	-2.99944	-2.73176	-3.11167	0.0336	0.304	-2.7363	0.7616	-0.371	-2.45594	-1.84803
Speg	Striated muscle-specific serine/threonine-protein kinase	509;510	Up in TAC Tr	S(0.092)T(0.86)S(0.047)REELVRS(0.996)HES(0.004)LR	Q62407	4.20981	0.0164947	0.876862	1.78265	0.860379	___2	LELRFAQELGRIRRSTSREELVRSHESLRAT	-3.73501	-3.49295	-3.95775	2.535	-4.19236	-3.09363	2.0813	1.5128	2.7536	1.772
Sptbn1	Spectrin beta chain, non-erythrocytic 1	2164	Up in TAC Tr	T(0.104)S(0.139)S(0.757)KESS(1)PVPSPTLDR	Q62261	1.77027	0.010446	0.866651	1.98105	0.999886	___1	MVNGAAEQRTSSKESSPVPSPTLDRKAKSAL	-3.21428	-3.19309	-2.95091	-2.53126	0.0045	-1.8388	-2.43572	-0.6919	-0.8022	-1.1487
Srrm2	Serine/arginine repetitive matrix protein 2	955	Up in TAC Tr	MELGT(1)PLR	Q8BTI8	1.63911	0.0104823	0.866651	1.97954	1	___2	SRSRSSSPDSKMELGTPLRHSGSTSPYLKSM	-3.00871	-2.84594	-1.5645	-0.7726	-2.21641	-1.3052	-0.2603	-0.7051	-0.1327	-0.4453
Srrm2	Serine/arginine repetitive matrix protein 2	1269	Up in TAC Tr	AAETPAVASCWSGPQVS(1)PEHK	Q8BTI8	2.12684	0.0347043	0.979624	1.45962	1	___1	AETPAVASCWSGPQVSPEHKELSHSPPRENS	2.3479	-2.4045	1.5081	2.4521	3.2307	1.4063	2.3223	3.2229	3.3869	2.2535
Srrm2	Serine/arginine repetitive matrix protein 2	2052	Up in TAC Tr	NHS(1)GS(1)RT(0.933)PPVALS(0.053)S(0.012)S(0.003)R	Q8BTI8	2.47853	0.0329607	0.979624	1.482	1	___2	SDRSRSATPPATRNHSGSRTPPVALSSSRMS	-0.0392	-2.88127	-3.44604	0.6179	-3.13031	0.9533	1.7828	0.8502	0.5629	0.8577
Srrm2	Serine/arginine repetitive matrix protein 2	2362	Up in TAC Tr	ARS(1)RT(1)PPSAPSQSR	Q8BTI8	1.65264	0.0432368	0.979624	1.36415	0.999978	___1	SGRTSPLMLDRARSRTPPSAPSQSRMTSERE	-1.302	-3.48739	-2.26187	-2.6087	-1.9207	-0.3124	0.0732	0.4186	-0.1079	-0.4266
Synpo	Synaptopodin	488	Up in TAC Tr	TARPFGIQSPGTSQIEQS(1)PMMGR	Q8CC35	2.65066	0.00400448	0.697889	2.39745	1	___1	RPFGIQSPGTSQIEQSPMMGRRQFGEKAWAP	-3.1241	-3.01191	-3.79071	0.5364	-2.26167	-1.2908	-0.0216	0.5623	0.2111	-2.34341
Synpo2	Synaptopodin-2	220	Up in TAC Tr	S(0.002)T(0.002)S(0.996)PDPDWSSQLER	Q91YE8	1.61155	0.0437384	0.979624	1.35914	0.995634	___1	TSGPIVTLQGNDKSTSPDPDWSSQLERTVHI	-4.40739	-2.83348	-3.64727	-0.8224	-2.67932	-0.4731	-2.72185	-3.12258	-3.19736	-1.1082
Synpo2	Synaptopodin-2	618	Up in TAC Tr	SVTSPISDFPAPPPYSAVS(0.999)PPPEAFSR	Q91YE8	1.90637	0.0460665	0.979624	1.33661	0.999325	___1	SPISDFPAPPPYSAVSPPPEAFSRGVSSPVA	-3.07262	-2.59365	-3.41522	-2.12845	-2.48192	0.4767	0.3709	0.6727	-2.64583	-2.10968
Tagln2	Transgelin-2	7;7	Up in TAC Tr	ANRGPS(1)YGLSR	Q9WVA4	1.66231	0.0208866	0.90617	1.68013	0.999824	___1	_________MANRGPSYGLSREVQQKIEKQY	-3.7121	-2.34047	-3.14347	-0.4546	-1.1301	-2.82401	-2.75737	-1.0016	-0.6875	-0.9661
Tbc1d4	TBC1 domain family member 4	595	Up in TAC Tr	LGS(1)MDS(1)FER	Q8BYJ6	1.60681	0.00438495	0.697889	2.35804	1	___1	NIFSRGANRMRGRLGSMDSFERANSLASEKD	-2.00999	-0.9771	-1.1358	0.124	0.6709	0.9625	0.7178	-0.5508	-0.1841	-0.1127
Tbc1d4	TBC1 domain family member 4	673	Up in TAC Tr	LNLQDGKAHGLRS(1)PLLR	Q8BYJ6	1.93957	0.0313302	0.979624	1.50404	1	___2	RRKLNLQDGKAHGLRSPLLRQSSSEQCSIVP	-4.13399	-0.0145	-3.89248	-1.3308	-0.116	-0.7196	-0.5368	-1.325	-0.9675	-0.1896
Tcf3	Transcription factor E2-alpha	578	Up in TAC Tr	ELGRMCQLHLS(0.996)S(0.004)EK	P15806	4.31552	0.00403442	0.697889	2.39422	0.995619	___1	NEAFKELGRMCQLHLSSEKPQTKLLILHQAV	2.9932	-3.37504	-3.87362	3.2697	2.5361	2.7434	2.0578	2.8231	3.4779	3.3712
Thrap3	Thyroid hormone receptor-associated protein 3	403	Up in TAC Tr	TDSEKPFRGS(1)QS(1)PK	Q569Z6	1.76977	0.00161152	0.614046	2.79276	1	___1	DPFAPKTDSEKPFRGSQSPKRYKLRDDFEKK	-3.93247	-3.39009	-3.39343	-1.87029	-2.14604	-2.05569	-1.4109	-1.0162	-1.4527	-2.66377
Tjp1	Tight junction protein ZO-1	212	Up in TAC Tr	EIS(1)QDSLAAR	P39447	2.07296	0.0164447	0.876862	1.78397	0.999573	___1	EYGLRLASHIFVKEISQDSLAARDGNIQEGD	-3.43272	-3.79335	-3.95597	-2.96419	-0.2688	-0.6427	-2.52797	0.0455	-2.60047	-2.62206
Tor1aip1	Torsin-1A-interacting protein 1	140	Up in TAC Tr	LEQHSQQPQLS(1)PATSGR	Q921T2	2.38573	0.00694457	0.753928	2.15835	0.999961	___1	RRSARLEQHSQQPQLSPATSGRGLRDSPSSS	0.8	-2.75975	-2.90715	1.2504	0.4147	0.813	1.1283	1.1324	0.3243	0.2809
Tpm1	Tropomyosin alpha-1 chain	271	Up in TAC Tr	AIS(1)EELDHALNDMTSI	P58771	1.99691	0.0280212	0.936799	1.55251	1	___1	LEDELYAQKLKYKAISEELDHALNDMTSI__	-2.40859	-3.06754	-3.84057	-1.0804	-0.5035	-1.83982	-3.56679	-0.8522	-0.8537	0.9358
Tra2b	Transformer-2 protein homolog beta	264;259	Up in TAC Tr	RRS(1)PS(1)PYYSR	P62996	1.70834	0.0336565	0.979624	1.47293	1	___1	DRGYDRYEDYDYRRRSPSPYYSRYRSRSRSR;GWRAAQDRDQIYRRRSPSPYYSRGGYRSRSR	-2.55506	-2.44823	-1.3533	0.6892	-2.77057	-0.6208	-0.0599	0.3547	0.4135	-0.8798
Trim28	Transcription intermediary factor 1-beta	594	Up in TAC Tr	LAS(0.775)PS(0.133)GS(0.033)T(0.046)S(0.011)S(0.003)GLEVVAPEVTSAPVSGPGILDDSATICR	Q62318	3.5493	0.0307346	0.977201	1.51237	0.774721	___1	MPLTEGPGAEGPRLASPSGSTSSGLEVVAPE	-2.54005	-3.55429	-3.79919	2.577	2.4033	-3.19781	-1.78073	-2.89045	2.5455	2.1034
Tsc22d4	TSC22 domain family protein 4	183;189	Up in TAC Tr	VETPPLSAS(1)PPQQRPPGPGTGDSAQTLPSLR	Q9EQN3	2.95311	0.0250396	0.936799	1.60137	0.999999	___2	AGPGKAKVETPPLSASPPQQRPPGPGTGDSA	0.4682	-3.46523	-3.39518	0.7986	0.5785	1.4324	2.3436	1.8511	1.5946	-2.84215
Vcl	Vinculin	579	Up in TAC Tr	ALASQLQDS(1)LK	Q64727	2.63184	0.0125891	0.874593	1.9	1	___1	GESPQARALASQLQDSLKDLKAQMQEAMTQE	1.2228	-3.33878	-3.63699	1.1994	1.2596	0.8203	0.8602	0.3824	0.22	0.2574
Wdr48	WD repeat-containing protein 48	335	Up in TAC Tr	GIHNFRAS(1)GDYDNDCTNPITPLCTQPDQVIK	Q8BH57	2.46294	0.0201703	0.897303	1.69529	1	___1	TVNKWTLKGIHNFRASGDYDNDCTNPITPLC	-2.94675	-3.01638	0.6472	1.255	1.1774	-1.94214	0.9836	1.2214	1.1765	0.965
Xirp2	Xin actin-binding repeat-containing protein 2	3208	Up in TAC Tr	HAPPTYEDVISGHILDVADS(0.402)PT(0.598)NLRR	Q4U4S6	2.43617	0.0239835	0.932434	1.62009	0.598438	___1	EDVISGHILDVADSPTNLRRNFQKTWQESER	-3.4807	-2.54825	-4.02626	-3.0407	0.2699	-2.98114	0.4103	1.0264	-0.313	-1.78074
Xrn2	5'-3' exoribonuclease 2	471	Up in TAC Tr	NS(0.003)S(0.997)PSISPNTSFASDGSPSPLGGIKR	Q9DBR1	3.16924	0.000429651	0.342307	3.36688	0.997036	___1	NPRQAAYEMRMQRNSSPSISPNTSFASDGSP	-3.59628	-2.75506	-0.5231	0.5404	-0.3478	1.4229	1.3812	1.0914	1.0717	0.9845
Yap1	Transcriptional coactivator YAP1	46	Up in TAC Tr	GDS(1)ETDLEALFNAVMNPK	P46938	1.61897	0.0456425	0.979624	1.34063	0.999997	___1	PAPPAGHQVVHVRGDSETDLEALFNAVMNPK	-3.06346	-0.2802	-0.385	-0.4276	0.4857	1.9036	0.8373	0.4849	-0.8782	0.2269
Yap1	Transcriptional coactivator YAP1	352	Up in TAC Tr	SQLPTLEQDGGTPNAVS(0.066)S(0.91)PGMS(0.024)QELR	P46938	2.2186	0.00192302	0.674117	2.71602	0.910249	___1	LPTLEQDGGTPNAVSSPGMSQELRTMTTNSS	-3.53772	-4.10991	-2.61847	-2.13423	-0.9735	-0.5319	-2.45321	-1.0367	-0.8349	-0.4596
Yap1	Transcriptional coactivator YAP1	90;95	Up in TAC Tr	S(0.001)HS(0.999)RQAS(0.922)T(0.078)DAGTAGALTPQHVR	P46938	1.85696	0.0468209	0.979624	1.32956	0.998657	___2	KLPDSFFKPPEPKSHSRQASTDAGTAGALTP	1.0272	0.5901	-3.55223	0.6056	1.1139	1.5017	1.7211	1.6129	0.9162	1.0125
Zc3h11a	Zinc finger CCCH domain-containing protein 11A	740	Up in TAC Tr	RLS(0.951)S(0.045)AS(0.003)T(0.001)GKPPLSVEDDFEK	Q6NZF1	2.11433	0.049373	0.979624	1.30651	0.951116	___1	SGPSSSQTATKPRRLSSASTGKPPLSVEDDF	-3.55401	-3.26186	-3.27333	-2.9369	0.6522	-2.9681	-0.5818	-0.0212	0.5061	-3.3914
Zc3h4	Zinc finger CCCH domain-containing protein 4	1114	Up in TAC Tr	AAKPCPTEASPPAASPS(0.007)GDS(0.867)S(0.126)PPATAPYDPR	Q6ZPZ3	1.97919	0.038087	0.979624	1.41922	0.86653	___1	CPTEASPPAASPSGDSSPPATAPYDPRVLAA	-2.2361	-3.80937	-2.74507	0.2908	-2.37551	-0.1543	-2.89386	0.2386	-2.20394	0.4413
Znf318	Zinc finger protein 318	99;101	Up in TAC Tr	RAS(1)PS(1)PPRGR	Q99PP2	2.04951	0.00361403	0.688536	2.44201	1	___2	RRASPSPTRGRRASPSPPRGRRGSPSPPRAR	-2.93415	-3.62309	-3.5285	-1.2641	-3.22236	-1.3008	-0.4815	-0.8447	-0.9741	-1.0993
Acadl	Long-chain specific acyl-CoA dehydrogenase, mitochondrial	364	Down in TAC Tr	RLDS(0.033)GS(0.967)ASMAK	P51174	-2.31975	0.0128574	0.874593	1.89085	0.967469	___1	DSCLQLHETKRLDSGSASMAKYWASELQNSV	1.0086	0.1172	-0.0738	0.5669	-2.85475	-2.92079	-2.88218	-2.76521	-2.25612	-0.6714
Ank1	Ankyrin-1	779	Down in TAC Tr	RLGYIS(0.012)VT(0.988)DVLK	Q02357	-2.71917	0.0279399	0.936799	1.55378	0.988386	___1	TTPLAIAKRLGYISVTDVLKVVTDETSVVLV	1.707	-0.5811	-0.5623	-3.8249	1.549	-3.15986	-2.97802	-2.50833	-4.0094	-2.7876
Ank1	Ankyrin-1	813	Down in TAC Tr	MSYPETVDEILDVS(1)EDEGDELVGSKAER	Q02357	-2.08734	0.0303091	0.972977	1.51843	1	___1	HRMSYPETVDEILDVSEDEGDELVGSKAERR	0.5744	0.3225	0.1041	-0.5263	-0.1194	-3.53376	-2.37918	-3.20142	-2.62828	0.1126
Ank3	Ankyrin-3	1803	Down in TAC Tr	RLT(1)GGLLDR	G5E8K5	-1.60847	0.0441262	0.979624	1.3553	1	___1	TPSGSLESPAQARRLTGGLLDRLDDSSDQAR	-0.5566	-0.9863	-0.4884	-0.921	-0.846	-4.21102	-2.42009	-2.70874	-1.6102	-3.28192
Arnt	Aryl hydrocarbon receptor nuclear translocator	77	Down in TAC Tr	FARS(1)DDEQSSADK	P53762	-2.53726	0.00311146	0.686226	2.50704	1	___1	CDDDQMCNDKERFARSDDEQSSADKERLARE	0.6038	0.2722	-0.2208	0.1139	-3.42033	-2.1946	-2.39368	-2.98598	-2.40674	-2.94459
Atg4b	Cysteine protease ATG4B	383	Down in TAC Tr	FFDS(1)EDEDFEILSL	Q8BGE6	-2.20326	0.0142918	0.876862	1.84491	1	___1	SLDSSDVERLERFFDSEDEDFEILSL_____	-1.465	1.5928	1.3032	-1.1681	-0.985	-1.512	-0.8784	-1.3872	-2.8895	-3.2636
Atp5pd	ATP synthase subunit d, mitochondrial	33	Down in TAC Tr	AIGNALKS(1)WNETFHAR	Q9DCX2	-1.76472	0.0273371	0.936799	1.56325	0.999935	___1	EVMPQNQKAIGNALKSWNETFHARLASLSEK	0.3136	-1.1346	-0.567	-0.366	-2.46868	-2.77551	-3.228	-1.1099	-3.5764	-2.06721
Bcl2l13	Bcl-2-like protein 13	387	Down in TAC Tr	KKS(1)HTGEAAAVR	P59017	-4.31779	0.0469996	0.979624	1.32791	1	___1	GAAQLSEERAGSRKKSHTGEAAAVRGAKSGL	6.5124	6.8846	5.6533	3.5405	5.289	3.52	3.8884	4.6778	-2.97374	-3.71581
Bin1	Myc box-dependent-interacting protein 1	296;298	Down in TAC Tr	AQPS(0.16)DNAPEKGNKS(0.918)PS(0.918)PPPDGS(0.004)PAATPEIR	O08539	-1.59158	0.0121404	0.8721	1.91577	0.917875	___2	VKAQPSDNAPEKGNKSPSPPPDGSPAATPEI	-1.0219	-1.3289	0.2939	-1.9841	-2.60001	-2.23039	-2.29076	-3.2778	-2.54306	-1.0144
Cavin2	Caveolae-associated protein 2	203;204	Down in TAC Tr	SLEETLHNVDLS(1)S(1)DDELPRDEEALEDSAEEKMEESR	Q63918	-2.91485	0.0227768	0.922412	1.64251	1	___2	ENKSLEETLHNVDLSSDDELPRDEEALEDSA	-0.0359	2.6857	3.0234	1.2888	-2.96251	-3.06302	1.0075	-0.1694	-0.7601	-2.50778
CEFIP	Cardiac-enriched FHL2-interacting protein	116	Down in TAC Tr	YPKT(0.021)S(0.979)PLPTPVQR	D3Z1D3	-2.99526	0.0156429	0.876862	1.80568	0.978967	___1	QQPKYVQGEEKYPKTSPLPTPVQRRLEVPIS	1.3935	1.5208	0.8253	-3.41479	-3.23551	-1.71504	-3.16589	0.5104	-2.66078	1.4405
Clasp1	CLIP-associating protein 1	598	Down in TAC Tr	S(0.827)RS(0.173)DIDVNAAASAK	Q80TV8	-3.44576	0.0372565	0.979624	1.4288	0.82726	___1	TVSTKSVSTTGSLQRSRSDIDVNAAASAKSK	3.2682	1.5876	2.2939	-3.04433	-3.13938	-1.9712	2.6637	-1.7727	3.092	-3.26578
Col14a1	Collagen alpha-1(XIV) chain	649	Down in TAC Tr	VTWHPLS(1)AEEGQHK	Q80X19	-1.8255	0.0136564	0.876862	1.86466	1	___1	DEVKTDSFRVTWHPLSAEEGQHKLMWIPVYG	-0.7426	-1.2919	-0.1616	-1.143	-2.98044	-2.73258	-3.48925	-1.0883	-3.31657	-3.15263
Dcaf8	DDB1- and CUL4-associated factor 8	123;124	Down in TAC Tr	DQDS(1)S(1)DDERALEDWVSSETTALPRPR	Q8N7N5	-2.73439	0.017101	0.876862	1.76698	1	___2	RHRGQRKRASRDQDSSDDERALEDWVSSETT	-2.45128	1.4664	1.5833	-2.6504	-2.65215	-4.23186	-0.0353	-2.93242	-2.65305	-2.58921
Dffa	DNA fragmentation factor subunit alpha	8	Down in TAC Tr	GAS(1)APDPDDVRPLKPCLLR	O54786	-1.8954	0.0043178	0.697889	2.36474	1	___1	________MELSRGASAPDPDDVRPLKPCLL	-0.4142	-0.4382	-0.7822	-2.74769	-0.7054	-2.90616	-3.21279	-2.20428	-2.36938	-2.93618
Dmd	Dystrophin	3418	Down in TAC Tr	MGYLPVQTVLEGDNMETPVTLINFWPVDSAPAS(0.062)S(0.934)PQLS(0.003)HDDTHSR	P11531	-2.40976	9.45e-05	0.082828	4.02452	0.934496	___2	VTLINFWPVDSAPASSPQLSHDDTHSRIEHY	-0.6335	-0.4512	-0.2713	-2.94078	-2.84742	-2.48566	-2.22941	-3.65268	-3.35577	-2.52063
Fxr1	Fragile X mental retardation syndrome-related protein 1	449;452	Down in TAC Tr	KDELS(1)DWS(1)LAGEDDRETR	Q61584	-2.02819	0.0192106	0.876862	1.71646	1	___2	LSNPSETESERKDELSDWSLAGEDDRETRHQ	-0.5247	-0.1953	-0.1964	-2.81329	-2.1193	-3.35068	-0.4102	-4.333	-1.1443	-2.16485
Gja1	Gap junction alpha-1 protein	365	Down in TAC Tr	VAAGHELQPLAIVDQRPS(0.497)S(0.881)RAS(0.676)S(0.945)R	P23242	-2.84852	0.0340649	0.979624	1.46769	0.881017	___1	GHELQPLAIVDQRPSSRASSRASSRPRPDDL	-0.9947	-1.4982	4.4449	-1.7066	-1.0971	-3.99216	-1.3282	-2.96466	-1.0804	-3.21582
Gnl1	Guanine nucleotide-binding protein-like 1	48;50;51	Down in TAC Tr	REEQT(1)DT(1)S(0.999)DGES(0.001)VTHHIR	P36916	-2.01663	0.0487928	0.979624	1.31164	0.999186	___3	SRSGSRERREEQTDTSDGESVTHHIRRLNQQ	-2.99263	0.7364	1.3819	-1.6743	-2.77044	-3.14392	-0.5194	-1.905	-3.2439	-2.89955
Gyg1	Glycogenin-1	320	Down in TAC Tr	WEQGQADYMGADS(1)FDNIKR	Q9R062	-2.59159	0.0187564	0.876862	1.72685	1	___1	KERWEQGQADYMGADSFDNIKRKLDTYLQ__	-0.0093	0.6511	0.3196	-2.2607	0.2731	-4.35716	-3.60457	-2.95598	-2.89074	-0.1018
Hba	Hemoglobin subunit alpha	4	Down in TAC Tr	VLS(1)GEDK	P01942	-1.77513	0.0429977	0.979624	1.36655	1	___1	____________MVLSGEDKSNIKAAWGKIG	1.3922	-0.2992	-0.6222	0.2444	-2.27164	-2.49804	-0.4552	-3.31381	-2.03146	-1.0016
Hmgn1	Non-histone chromosomal protein HMG-14	84;87	Down in TAC Tr	QADVADQQTTELPAENGETENQS(1)PAS(1)EEEKEAK	P18608	-2.26816	0.0214292	0.915778	1.66899	0.999977	___2	QTTELPAENGETENQSPASEEEKEAKSD___	-0.8839	1.3641	0.766	-2.39903	-1.2393	-2.96753	0.6141	-2.58475	-3.4136	-0.9792
Kpna3	Importin subunit alpha-4	56	Down in TAC Tr	RNVPQEES(1)LEDS(1)DVDADFK	O35344	-2.35343	0.00717874	0.753928	2.14395	1	___1	RDEHLLKKRNVPQEESLEDSDVDADFKAQNV	0.2198	0.2136	0.8037	-2.56135	-2.39918	-0.8396	-2.52721	-2.45677	0.3939	-3.19719
Map4k2	Mitogen-activated protein kinase kinase kinase kinase 2	394	Down in TAC Tr	SLTIRPALELQELDS(1)PDDAIGTIK	Q61161	-2.69026	0.00104761	0.576492	2.9798	0.999996	___1	RSLTIRPALELQELDSPDDAIGTIKRAPFLG	-0.2594	0.2564	-0.267	-0.5507	-3.06956	-3.26313	-3.58183	-2.81574	-2.81242	-3.36842
Mapt	Microtubule-associated protein tau	696	Down in TAC Tr	SPVVSGDT(0.005)S(0.995)PR	P10637	-5.90694	0.00286952	0.686226	2.54219	0.995415	___2	GAEIVYKSPVVSGDTSPRHLSNVSSTGSIDM	3.7813	4.4753	4.3158	-3.11541	-2.78909	4.9853	-1.98261	-2.94503	-3.04695	-3.11916
Mast4	Microtubule-associated serine/threonine-protein kinase 4	1389	Down in TAC Tr	TPSPTPQPT(0.074)S(0.917)PQRS(0.117)PS(0.892)PLLGHSLGNAK	Q811L6	-1.62992	0.0180476	0.876862	1.74358	0.917149	___1	LSPLARTPSPTPQPTSPQRSPSPLLGHSLGN	-1.1857	-0.4501	-0.7837	-1.1465	-2.33354	-2.71097	-2.92423	-1.1546	-3.58703	-3.19805
Mcm2	DNA replication licensing factor MCM2	27	Down in TAC Tr	RIS(1)DPLTS(0.041)S(0.959)PGR	P97310	-2.64151	0.00959161	0.866651	2.01811	0.958911	___1	SPARQRRRISDPLTSSPGRSSRRADALTSSP	0.8255	-0.0902	0.7116	-3.06706	-3.34645	-2.3386	-3.76964	0.0158	-2.49029	-0.1182
Mia3	Transport and Golgi organization protein 1 homolog	1765	Down in TAC Tr	HSASDPGPAPVVNS(0.022)S(0.895)S(0.084)R	Q8BI84	-3.44099	0.0191678	0.876862	1.71743	0.894563	___1	KHSASDPGPAPVVNSSSRSSSPAKAVDEGKV	1.9711	0.9616	2.1042	1.7046	-2.68218	-3.5683	-3.40604	1.4954	-2.09564	-3.78204
Miga2	Mitoguardin 2	276	Down in TAC Tr	TLMLPLTEGS(1)LRLR	Q8BK03	-2.29909	0.027335	0.936799	1.56328	0.999998	___1	LLDLERTLMLPLTEGSLRLRADDEDSLTSED	0.9004	0.72	0.2893	-3.50748	-2.72285	-2.43495	-2.40804	-1.80916	0.1478	1.097
Ncoa5	Nuclear receptor coactivator 5	377	Down in TAC Tr	LLRS(0.855)S(0.141)ADS(0.004)LPGPISR	Q91W39	-3.39248	0.00326357	0.686226	2.48631	0.855124	___1	KIINYLRERKERLLRSSADSLPGPISRQPLG	1.0734	1.1867	1.1771	-2.91879	-3.36305	0.0769	-3.07045	-4.01962	-2.60941	0.1772
Ncoa5	Nuclear receptor coactivator 5	378	Down in TAC Tr	LLRS(0.008)S(0.992)ADSLPGPISR	Q91W39	-1.95109	0.0265677	0.936799	1.57565	0.992055	___1	IINYLRERKERLLRSSADSLPGPISRQPLGA	-2.8212	0.4409	0.4427	-3.05195	-3.38273	-3.03074	-3.30396	-2.47179	-1.7248	-1.2127
Ndrg4	Protein NDRG4	298	Down in TAC Tr	RLS(1)GGAVPSASMTR	Q8BTG7	-1.81668	0.0226077	0.922412	1.64574	1	___1	LQGMGYIAHLKDRRLSGGAVPSASMTRLARS	2.6145	2.1668	2.6721	1.0768	2.2071	-0.1979	0.17	-1.1754	0.6478	1.9461
Nebl	Nebulette	353	Down in TAC Tr	GRS(0.127)S(0.873)LDLDK	Q0II04	-2.91453	0.00278252	0.686226	2.55556	0.873207	___1	KVYKEDFEKEIKGRSSLDLDKTPAFLHVKHI	2.2064	0.1127	0.3231	-2.5479	-2.95539	-2.62125	-1.0773	-3.33122	-1.7844	0.0809
Nolc1	Nucleolar and coiled-body phosphoprotein 1	626	Down in TAC Tr	AS(0.01)S(0.99)PFRR	E9Q5C9	-2.00313	0.0277869	0.936799	1.55616	0.990353	___1	PNTFPKRKKGERRASSPFRRVREEEIEVDSR	0.8432	-0.1661	-0.5226	-3.70467	-2.65772	-2.032	-2.15263	0.0696	-2.88657	-0.2974
Plpp7	Inactive phospholipid phosphatase 7	62	Down in TAC Tr	ERRQS(1)QQLPEEDCMQLNPSFK	Q91WB2	-1.79758	0.0182181	0.876862	1.7395	1	___1	TQPPPSSDGARERRQSQQLPEEDCMQLNPSF	-0.5921	-0.7388	-1.3408	-2.40455	-0.65	-3.04036	-2.39746	-4.30295	-2.96454	-3.05714
Pnisr	Arginine/serine-rich protein PNISR	290	Down in TAC Tr	SKFDS(1)DEEDEDAENLEAVSSGKVTR	A2AJT4	-1.66879	0.013131	0.876862	1.8817	0.999944	___1	EGGDGPRLPQRSKFDSDEEDEDAENLEAVSS	-1.4761	-0.4673	-0.5766	-3.52651	-2.82153	-2.93899	-1.5977	-2.95011	-2.7069	-1.0198
Ppp1r12c	Protein phosphatase 1 regulatory subunit 12C	647	Down in TAC Tr	RGPAEGEEAGPAERS(1)PECSTVDGGSQVR	Q3UMT1	-1.71395	0.0102185	0.866651	1.99061	0.999993	___1	RRGPAEGEEAGPAERSPECSTVDGGSQVRRQ	0.0765	-0.9785	-0.9668	-2.64762	-2.66608	-2.93978	-3.18678	-1.1612	-1.1371	-2.6196
Rps6	40S ribosomal protein S6	240;244;247	Down in TAC Tr	LS(0.583)S(0.417)LRAS(0.995)T(0.004)S(0.001)KS(0.004)ES(0.58)S(0.416)QK	P62754	-1.93746	0.0421444	0.979624	1.37526	0.994987	___3	QEQIAKRRRLSSLRASTSKSESSQK______	-0.43	2.6278	2.2126	-1.8561	0.2563	-1.0394	-1.7706	-0.3661	-0.0657	1.5703
Rragc	Ras-related GTP-binding protein C	381	Down in TAC Tr	SCSHQT(0.003)S(0.997)APSLK	Q99K70	-1.8867	0.0012985	0.614046	2.88656	0.997351	___1	FEVGVTSHRSCSHQTSAPSLKALAHNGTPRN	-0.7104	0.7691	-0.8096	-1.7007	-2.023	-2.23846	-2.36334	-2.1004	-1.7932	-2.7399
Rtn4	Reticulon-4	438	Down in TAC Tr	TPELVKDGS(1)R	Q99P72	-2.10474	0.00583543	0.730579	2.23393	1	___1	ENASFPRTPELVKDGSRAYITCDSFSSATES	-0.7178	0.272	1.3889	-2.25279	-2.85087	-2.82174	-1.6532	-0.9773	-1.1699	-0.8068
Ryr2	Ryanodine receptor 2	2693	Down in TAC Tr	QS(0.167)S(0.832)MDS(0.002)EGNFNPQPVDTSNITIPEK	E9Q401	-2.32901	0.0442565	0.979624	1.35402	0.831809	___1	DYMESNYVSMMEKQSSMDSEGNFNPQPVDTS	0.4376	0.8813	0.6942	-3.67424	-3.02921	-2.56882	0.5822	0.5679	-3.38204	-0.1016
Sec22b	Vesicle-trafficking protein SEC22b	137	Down in TAC Tr	NLGS(1)INTELQDVQR	O08547	-2.15083	0.0111294	0.8721	1.95353	1	___1	TKKLYIDSRARRNLGSINTELQDVQRIMVAN	2.6273	0.2072	1.2135	-1.3586	-0.4845	-0.3651	-1.743	-0.7216	-2.0041	1.0664
Sgcd	Delta-sarcoglycan	7	Down in TAC Tr	PQEQYS(1)HHR	P82347	-1.85344	0.0337432	0.979624	1.47181	1	___1	_________MPQEQYSHHRSTMPSSEGPHIY	-0.979	0.3959	-0.5326	-2.0567	-1.7031	-3.29272	-3.21303	0.4091	-3.19743	-2.52347
Sik3	Serine/threonine-protein kinase SIK3	534	Down in TAC Tr	GPSPLVTMTPAVPAVT(0.001)PVDEES(1)S(0.999)DGEPDQEAVQR	Q6P4S6	-2.19948	0.0350016	0.979624	1.45591	0.999282	___1	MTPAVPAVTPVDEESSDGEPDQEAVQRYLAN	0.666	-0.2189	-0.1406	-0.2885	0.7771	-3.4802	-2.33284	-3.36526	-2.84109	-3.15037
Sorbs3	Vinexin	594;623	Down in TAC Tr	LRLCDDGPQLPAS(1)PNPTTTAHLSSHSHPSSIPVDPT(0.003)DWGGRT(0.607)S(0.39)PR	Q9R1Z8	-2.77231	0.038528	0.979624	1.41422	0.606859	___2	HPSSIPVDPTDWGGRTSPRRSAFPFPITLQE	0.9591	1.5522	0.9197	-2.60004	1.7893	1.4447	-2.97513	-2.82562	-2.83552	-3.39819
Strn4	Striatin-4	276	Down in TAC Tr	LGGSVLEQIPFLQNCEDEDS(1)DEDDELDSVQHKK	P58404	-2.22786	0.0186268	0.876862	1.72986	1	___1	VLEQIPFLQNCEDEDSDEDDELDSVQHKKQR	0.1213	0.3937	0.4597	-0.1104	-2.53093	-2.93798	0.5348	-2.81773	-2.92148	-2.53696
Tjp1	Tight junction protein ZO-1	1576	Down in TAC Tr	AHS(0.982)S(0.014)T(0.004)QPPEFDSGVETFSVHTDKPK	P39447	-2.75443	0.0331944	0.979624	1.47893	0.981731	___1	SSKTPTSPKTLMKAHSSTQPPEFDSGVETFS	1.3475	0.9902	1.0611	-3.75056	-2.83823	-2.53097	-2.68358	1.6488	1.2375	-2.43343
Ttc1	Tetratricopeptide repeat protein 1	67	Down in TAC Tr	AAEAHPQDDHVEEECFHDCS(0.583)AS(0.417)FEEEQPGAHVAGSK	Q91Z38	-3.00784	0.00292918	0.686226	2.53325	0.582893	___1	HPQDDHVEEECFHDCSASFEEEQPGAHVAGS	1.2627	0.7423	0.1191	-1.85771	-3.21312	0.5381	-2.17984	-3.60323	-3.20543	-2.57739
Ttn	Titin	2078	Down in TAC Tr	IELS(1)PS(1)MEAPK	A2ASS6	-2.12307	0.0408025	0.979624	1.38931	1	___1	GKITIPTFKPERIELSPSMEAPKIFERIQSQ	1.0922	0.6396	0.7278	0.6596	-2.91461	-1.0461	0.6037	-2.96134	-3.13235	-0.3313
Vmp1	Vacuole membrane protein 1	23	Down in TAC Tr	DQHNGS(0.998)LT(0.002)DPSSVHEK	Q99KU0	-1.61258	0.0423961	0.979624	1.37267	0.997693	___1	CDQRRIAMSKDQHNGSLTDPSSVHEKKRRDR	-1.82389	0.1204	0.2589	-2.9241	-3.03236	-1.5893	-2.6327	-0.8308	-2.9855	-0.664
Wdr13	WD repeat-containing protein 13	70	Down in TAC Tr	YGPLS(1)EPGS(1)AR	Q91V09	-2.3956	0.0318005	0.979624	1.49757	0.999935	___1	LRLRGQLLGQRYGPLSEPGSARAYSNSIVRS	1.098	0.0951	0.8214	-2.80496	-2.64689	0.21	-3.13554	-3.91989	0.1518	0.0768
Xirp1	Xin actin-binding repeat-containing protein 1	928	Down in TAC Tr	APERS(0.569)S(0.431)VQLLASCIDKGDLHSLHSLR	O70373	-2.15194	0.0074844	0.753928	2.12584	0.569014	___1	AYSLQPQLTSRAPERSSVQLLASCIDKGDLH	-0.3402	0.7293	-0.4921	-3.61059	-1.75212	-2.79892	-1.88794	-2.72335	-2.34237	-0.1886
Znrf2	E3 ubiquitin-protein ligase ZNRF2	20	Down in TAC Tr	AYS(0.333)GS(0.667)DLPSGTGSGGGGADGAR	Q71FD5	-2.30755	0.0120747	0.8721	1.91812	0.666505	___1	QSGPAANGRTRAYSGSDLPSGTGSGGGGADG	0.5066	-0.0501	-0.5956	-2.88689	-3.02236	0.6934	-2.70329	-2.90322	-2.67073	-2.98435
Acin1	Apoptotic chromatin condensation inducer in the nucleus	216		SSSFSEEKGES(1)DDEKPR	Q9JIX8	1.89882	0.0661534	0.979624	1.17945	1	___1	HSPRKSSSFSEEKGESDDEKPRKGERRSSRV	1.027	2.1142	-2.3759	2.3942	-0.1897	2.3639	2.7008	2.5316	3.1132	2.1634
Actn2	Alpha-actinin-2	433		DYESAS(0.982)LT(0.018)EVR	Q9JI91	1.47831	0.0450969	0.979624	1.34585	0.982028	___1	YGKEQILLQKDYESASLTEVRALLRKHEAFE	-3.2505	-3.22053	-4.01447	-0.6587	-3.33787	-2.52633	-1.0721	-3.4147	-1.2347	-1.8736
Afap1l1	Actin filament-associated protein 1-like 1	97		GAS(1)PEPTKSPSLR	Q8BZI0	1.54759	0.0350539	0.979624	1.45526	1	___1	DLRDMSDDGEPSKGASPEPTKSPSLRSAAAD	-0.6893	-2.91217	-4.2078	-1.0373	-1.0347	-1.9502	-0.9329	-0.5833	-0.8169	-1.0332
Bag3	BAG family molecular chaperone regulator 3	289		EGS(0.97)PARS(0.645)GT(0.385)PVHCPSPIR	Q9JLV1	2.28677	0.0708817	0.979624	1.14947	0.644823	___3	SPVRGASSREGSPARSGTPVHCPSPIRVHTV	-3.10034	-3.60154	-3.79848	-2.50149	-2.96183	-2.86649	0.9765	1.0926	1.1584	-3.39112
Cavin2	Caveolae-associated protein 2	293		VS(1)PLSFGR	Q63918	2.24165	0.0768426	0.979624	1.1144	1	___3	NHQKASSGKSSPFKVSPLSFGRKKVREGESS	-3.62573	1.2074	-3.3856	1.407	-2.60765	0.949	2.0797	0.2652	0.3255	-0.2697
Champ1	Chromosome alignment-maintaining phosphoprotein 1	532		AVLPAS(1)PEPR	Q8K327	1.82123	0.0726757	0.979624	1.13861	1	___1	KSTLFPEPTKAVLPASPEPRKRALFPESRKH	-2.46406	-2.75918	-2.29652	0.0514	0.5479	0.4011	-3.09893	-3.2014	0.038	0.4644
Cic	Protein capicua homolog	2283		FAELPEFRPEEVLPS(0.999)PT(0.001)LQS(0.001)LAT(0.731)S(0.268)PR	Q924A2	2.2195	0.0667611	0.979624	1.17548	0.731012	___2	RPEEVLPSPTLQSLATSPRAILGSYRKKRKN	-3.39488	0.8582	-3.37871	0.2333	0.9933	1.3027	1.1296	-3.01206	0.2337	0.8534
Ckm	Creatine kinase M-type	322		RGT(1)GGVDTAAVGAVFDISNADR	P07310	1.8446	0.0686291	0.979624	1.16349	0.999638	___1	KFEEILTRLRLQKRGTGGVDTAAVGAVFDIS	-3.34573	-3.32377	-3.85155	-3.25236	-2.60535	1.0273	-3.13374	-2.76647	-0.2757	-0.6306
Dmd	Dystrophin	1444		VLS(1)QIDVAQKK	P11531	1.55751	0.0188746	0.876862	1.72412	1	___1	MKKHNQGKDANQRVLSQIDVAQKKLQDVSMK	-3.34985	-3.6019	-2.94825	-0.6989	-2.29556	-2.83216	-1.0865	-2.32819	-2.35283	-0.6033
Herc2	E3 ubiquitin-protein ligase HERC2	2929		IRAEEEDLAAVPFLAS(1)DNEEEEDDKGSTGSLIR	Q4U2R1	1.9935	0.0608954	0.979624	1.21542	1	___1	IRAEEEDLAAVPFLASDNEEEEDDKGSTGSL	-3.78614	-2.77116	-3.19021	-2.88901	-2.0924	0.8909	-2.67992	-2.89979	0.4638	0.4167
Hnrnpu	Heterogeneous nuclear ribonucleoprotein U	4		SS(0.001)S(0.999)PVNVKK	Q8VEK3	3.15337	0.0647297	0.979624	1.1889	0.999235	___1	____________MSSSPVNVKKLKVSELKEE	5.569	-3.54853	5.0358	5.5511	5.5717	5.4256	5.7675	5.1145	5.3888	5.719
Inpp5j	Phosphatidylinositol 4,5-bisphosphate 5-phosphatase A	266;279		AAGPAT(0.012)S(0.988)PPR	P59644	1.71086	0.0699296	0.979624	1.15534	0.987821	___2	DKCLYTPERAAGPATSPPRAQAFSDPRLSPS	-2.91233	-2.30543	-3.13163	0.8263	-3.23939	-0.4424	-2.86541	-1.65077	-0.2006	0.0664
Intu	Protein inturned	732		IGGGREPTEGEESAGLS(1)PHAT(1)PDAVR	Q059U7	1.68116	0.068139	0.979624	1.1666	1	___1	GGGREPTEGEESAGLSPHATPDAVRKQRESE	-2.56933	-3.29453	-3.65241	0.0058	-3.52187	-2.6807	-2.9005	-0.4075	-0.1536	-0.7781
Jph2	Junctophilin-2	479;483		ESPQLHERETPQPEGGPPS(1)PAGT(1)PPQPK	Q9ET78	3.32598	0.0588413	0.979624	1.23032	1	___2	QLHERETPQPEGGPPSPAGTPPQPKRPRPGA	5.9507	6.3029	-2.9496	6.0018	6.0853	6.5907	6.6154	6.2949	6.4105	6.9926
Lipe	Hormone-sensitive lipase	557		RS(0.684)VS(0.316)EAALAQPEGLLGTDTLK	P54310	1.78542	0.0768909	0.979624	1.11413	0.684247	___1	SPTAESVRPTESMRRSVSEAALAQPEGLLGT	-3.60081	-0.2535	-3.57469	0.2637	-2.36235	0.4828	-0.1398	-0.6456	-2.61032	0.1752
Map3k1	Mitogen-activated protein kinase kinase kinase 1	142		DS(0.044)GARS(0.955)PAGAEPPS(0.001)AAAPSGR	P53349	2.27163	0.065521	0.979624	1.18362	0.955274	___1	SHSAELAAARDSGARSPAGAEPPSAAAPSGR	-3.42327	-3.71745	-2.99976	0.4091	0.762	-3.23951	-3.11184	-3.64575	0.4435	0.6228
Map3k5	Mitogen-activated protein kinase kinase kinase 5	1036;1040		TLFLGIPDENFEDHS(1)APPS(1)PEEK	O35099	1.47976	0.0739594	0.979624	1.13101	1	___2	LGIPDENFEDHSAPPSPEEKDSGFFMLRKDS	-2.99759	-1.3038	-0.3393	-0.1603	-0.609	0.4244	0.461	0.9232	0.7401	-2.24935
Myh6	Myosin-6	1552		QLEVEKLELQSALEEAEAS(1)LEHEEGK	Q02566	1.3979	0.0167932	0.876862	1.77487	1	___1	VEKLELQSALEEAEASLEHEEGKILRAQLEF	2.4696	1.5663	1.5186	2.3237	3.6878	3.133	2.2671	3.8848	3.899	3.5504
Myh6	Myosin-6	53		VVS(1)REGGKVTAETENGK	Q02566	1.43491	0.0113934	0.8721	1.94335	1	___1	FVPDDKEEYVKAKVVSREGGKVTAETENGKT	-2.5236	-4.11732	-3.60015	-1.7162	-1.4338	-1.8121	-2.0118	-1.4875	-2.62738	-2.7627
Myh7	Myosin-7	1550		LELQSALEEAEAS(1)LEHEEGKILR	Q91Z83	1.3979	0.0167932	0.876862	1.77487	1	___1	AEKLELQSALEEAEASLEHEEGKILRAQLEF	2.4696	1.5663	1.5186	2.3237	3.6878	3.133	2.2671	3.8848	3.899	3.5504
Myh7	Myosin-7	1037		VKLEQQVDDLEGS(1)LEQEKK	Q91Z83	1.54439	0.0275975	0.936799	1.55913	1	___1	KAKVKLEQQVDDLEGSLEQEKKVRMDLERAK	-2.13985	0.4807	-0.2714	-0.1571	1.532	0.9673	0.1684	1.448	0.8201	1.5274
Ncoa2	Nuclear receptor coactivator 2	699		LLQDSS(0.004)S(0.996)PVDLAK	Q61026	1.52474	0.0384444	0.979624	1.41517	0.996187	___1	KEKHKILHRLLQDSSSPVDLAKLTAEATGKE	-3.10743	0.0415	0.382	0.6946	0.8297	0.6046	0.7324	0.4811	0.3481	0.7202
Nfix	Nuclear factor 1 X-type	280		RPKS(1)IDDSEMESPVDDVFYPGTGR	P70257	1.58112	0.00735339	0.753928	2.13351	0.99997	___1	SITSPPSTSSTKRPKSIDDSEMESPVDDVFY	-3.40442	-1.8603	-2.71495	-1.9009	-1.0454	-0.1679	-1.5807	-0.5927	-1.1468	-1.117
Nr3c1	Glucocorticoid receptor	159		SSTPAAGCAT(0.973)PT(0.027)EK	P06537	1.50002	0.0580385	0.979624	1.23628	0.972916	___1	RPENPKSSTPAAGCATPTEKEFPQTHSDPSS	-1.4306	-3.6391	-2.1818	-0.9593	-0.9604	-2.239	-2.13232	0.4006	0.4892	-1.0188
Ppp2r5a	Serine/threonine-protein phosphatase 2A 56 kDa regulatory subunit alpha isoform	41		SQGS(1)SQFR	Q6PD03	1.82262	0.0523116	0.979624	1.2814	0.999995	___1	RKSVRKAQRQKRSQGSSQFRSQGSQAELHPL	-3.58517	-2.66383	-2.66913	-3.26276	-2.42788	-2.37296	0.423	-0.6372	0.0093	0.2179
Prune2	Protein prune homolog 2	2576		ETGLPETQLSGT(1)PDTCQSEFLNDVK	Q52KR3	1.61381	0.0562256	0.979624	1.25007	0.999999	___1	IGSRETGLPETQLSGTPDTCQSEFLNDVKVH	1.5895	0.7369	-2.58837	1.0051	1.9991	1.2189	1.0207	2.1925	1.7449	1.5042
Rc3h1	Roquin-1	770;777		KVIS(1)PPPFAPS(0.995)PT(0.005)LPPAFHPEEFLDEDLK	Q4VGL6	1.6178	0.0589686	0.979624	1.22938	0.999997	___2	RRKEIMAQLEERKVISPPPFAPSPTLPPAFH	-2.66275	-3.43555	-3.22785	-3.29708	-0.952	-2.48007	-0.4508	0.029	-0.3757	-2.90982
Rnf207	RING finger protein 207	387		TPSCPS(1)PVGK	Q3V3A7	2.14195	0.0601704	0.979624	1.22062	1	___1	SGGSSPMVLKTPSCPSPVGKMSGSPVQKPSP	-3.82672	-3.18587	-3.01046	-3.17058	-2.94864	-2.51266	-2.17808	0.8586	0.9086	0.6493
Sod1	Superoxide dismutase [Cu-Zn]	89		HVGDLGNVT(1)AGKDGVANVSIEDR	P08228	1.7233	0.0685632	0.979624	1.16391	1	___1	GPADEERHVGDLGNVTAGKDGVANVSIEDRV	-0.0044	-3.61013	-3.36445	0.5343	-0.1009	-0.1205	-0.3215	-0.9232	-0.5323	-2.75709
Srrm1	Serine/arginine repetitive matrix protein 1	664		QRS(1)PTVTK	Q52KI8	1.58011	0.0366917	0.979624	1.43543	0.999999	___1	PPKRRVSHSPPPKQRSPTVTKRRSPSLSSKH	-4.0464	-3.35953	-4.1122	-2.32363	-3.5475	-3.00908	-1.9442	-1.7121	-0.1699	-3.1085
Srrm2	Serine/arginine repetitive matrix protein 2	2075		MSCFSRPSMS(0.998)PT(0.002)PLDR	Q8BTI8	1.74766	0.0525508	0.979624	1.27942	0.998091	___1	ALSSSRMSCFSRPSMSPTPLDRCRSPGMLEP	1.4314	-0.2671	-3.21085	1.4014	1.8482	0.4957	1.551	1.0389	0.5763	0.5468
Srrm2	Serine/arginine repetitive matrix protein 2	295;323		IHTTALT(0.011)GQS(0.945)PPLAS(0.044)GHQGEGDAPSVEPGATNIQQPS(0.056)S(0.94)PAPS(0.003)TK	Q8BTI8	2.31663	0.0702428	0.979624	1.1534	0.940371	___2	APSVEPGATNIQQPSSPAPSTKQSSSPYEDK	-4.01491	2.5135	2.418	1.8996	2.5149	2.7609	2.7552	2.5296	2.826	3.0689
Tjp2	Tight junction protein ZO-2	948		SSEPVQHEENIRKS(0.14)S(0.86)PEPR	Q9Z0U1	2.19981	0.0575732	0.979624	1.23978	0.85956	___1	RSSEPVQHEENIRKSSPEPRAQMRRAASRDQ	-3.08262	-1.0564	-3.10293	1.555	-2.33594	0.6236	1.1616	-3.23594	0.2741	0.4584
Tns2	Tensin-2	915		SPRDPQCSASSELSGPSTPLHTS(0.002)S(0.998)PVQGK	Q8CGB6	1.73256	0.0502196	0.979624	1.29913	0.997882	___1	ASSELSGPSTPLHTSSPVQGKESNRRQDTTR	-3.18379	-3.22786	-0.8169	0.6158	-2.98668	-0.9557	-0.2671	0.1938	-0.2184	-1.1204
Tp53bp1	TP53-binding protein 1	429		LHDDEAMETEKPLLPSQPAVS(1)PQASTPVSR	P70399	1.72589	0.0752225	0.979624	1.12365	0.999897	___1	AMETEKPLLPSQPAVSPQASTPVSRSTPVFT	-3.45282	-2.73051	-3.02912	-2.82921	-0.5415	-3.31778	-2.88245	0.0375	0.5585	-0.4395
Ttn	Titin	33861		RRT(1)PS(1)PDY(0.999)DLY(0.001)YYR	A2ASS6	1.60474	0.0707662	0.979624	1.15017	1	___1	QDDLEMVRPARRRTPSPDYDLYYYRRRRRSL	-2.45661	-2.64267	-3.36427	0.4403	-2.92206	-0.1656	-1.5651	0.1355	-3.10398	-1.3342
Wipf3	WAS/WASL-interacting protein family member 3	140		SGQGPGS(0.829)RAPS(0.171)PR	P0C7L0	2.63756	0.0650598	0.979624	1.18669	0.828777	___1	GQRDVSGGKSGQGPGSRAPSPRLPIKAISGP	-2.88773	-2.89525	-3.27991	2.1741	0.7135	-2.9824	-2.11553	2.0876	-3.62288	1.0618
Afdn	Afadin	1199		IT(0.012)S(0.948)VS(0.031)T(0.008)GNLCTEEQS(1)PPPRPEAYPIPTQTYTR	Q9QZQ1	-2.08057	0.0517571	0.979624	1.28603	0.948344	___1	GGKGPYTSGTAAKITSVSTGNLCTEEQSPPP	-0.4075	0.1521	-0.2816	-3.92973	-2.71467	-0.1719	-3.42254	0.6654	-3.20297	-3.04061
Akt1s1	Proline-rich AKT1 substrate 1	204		RT(0.001)EARS(0.999)S(1)DEENGPPS(0.354)S(0.646)PDLDR	Q9D1F4	-1.58089	0.0524062	0.979624	1.28062	0.99998	___3	VPVWAFKEKRTEARSSDEENGPPSSPDLDRI	-1.79604	0.2471	0.0501	-0.7479	-2.51039	-3.21613	-0.5736	-2.1685	-3.48108	-1.86591
Ccdc86	Coiled-coil domain-containing protein 86	18		RLEGLKPLS(1)PENLPVPEVSR	Q9JJ89	-1.40435	0.0589709	0.979624	1.22936	1	___1	TPLRRSRRLEGLKPLSPENLPVPEVSRAKRA	-0.5358	-0.8998	-0.7876	-3.00023	-0.0208	-2.40064	-1.1545	-3.26422	-2.34986	-2.82767
Ddhd2	Phospholipase DDHD2	447		KNS(1)VSINRPAMSASEVNISK	Q80Y98	-1.55174	0.0430493	0.979624	1.36603	0.999874	___1	GPRKKILNHFSARKNSVSINRPAMSASEVNI	-0.6225	-0.7317	-0.4611	-2.49356	-0.465	-3.12007	-3.64091	-2.85156	-1.63177	-0.895
Dock6	Dedicator of cytokinesis protein 6	1219		DTLPQLHGFAEGS(0.856)GQRS(0.144)R	Q8VDR9	-1.63723	0.0521672	0.979624	1.2826	0.856243	___1	LARDTLPQLHGFAEGSGQRSRLASMLDSDTE	-0.3635	-0.3873	0.009	-2.25992	-0.1728	-0.2667	-1.1585	-3.34581	-2.87981	-3.10792
Ehbp1l1	EH domain-binding protein 1-like protein 1	888		SES(1)SVALR	Q99MS7	-1.5371	0.0533739	0.979624	1.27267	0.999655	___1	DAEEAETLQAKERSESSVALRVVANLPESEL	-0.3826	-0.0936	0.0891	-1.7903	0.5135	-2.7217	-1.2872	-0.79	-2.60488	-2.98236
Gga2	ADP-ribosylation factor-binding protein GGA2	286		LAS(0.953)DT(0.047)TDDDDALAEILQANDLLTQGVR	Q6P5E6	-1.70678	0.0571946	0.979624	1.24265	0.952944	___1	YERCEKLRPTLFRLASDTTDDDDALAEILQA	-1.3908	0.8649	0.9522	-1.112	0.018	-0.2938	-1.1933	-2.68659	-2.46689	-3.21817
Map1a	Microtubule-associated protein 1A	526;527		ELALS(1)S(1)PEDLTQDFEELKR	Q9QYR6	-2.54297	0.0672789	0.979624	1.17212	1	___2	AAPPPAASGHRELALSSPEDLTQDFEELKRE	-0.239	1.1385	3.02	1.2456	-4.01313	-0.9027	0.2963	0.9458	-3.73519	-2.49197
Myh7	Myosin-7	642		KGS(0.702)S(0.298)FQTVSALHR	Q91Z83	-1.46556	0.0458311	0.979624	1.33884	0.70188	___1	ADAPADKGKGKAKKGSSFQTVSALHRENLNK	-0.4154	-0.9251	-1.6146	-1.94077	-3.64373	-2.59773	-0.3358	-3.17218	-2.55702	-2.90693
Myom1	Myomesin-1	165		QVHISGIRDS(1)EEER	Q62234	-2.11171	0.0657041	0.979624	1.18241	1	___1	PIYSGRQVHISGIRDSEEERIKEAAAYIAQK	1.4792	0.8537	0.9812	0.5894	-2.78113	-2.73423	0.9174	-0.284	0.7671	-3.52362
Nalcn	Sodium leak channel non-selective protein	1068		INVSVS(1)K	Q8BXR5	-1.49103	0.0746986	0.979624	1.12669	0.999555	___1	RREDCNGIFRINVSVSKNLNLKLRPGEKKPG	-0.1717	-1.0775	-1.3271	-2.74433	0.1527	-2.35458	-2.86383	-1.5716	-3.15413	-3.91278
Nes	Nestin	894		VSQVSLESLEKENVQS(1)PR	Q6P5H2	-1.96317	0.0704218	0.979624	1.15229	1	___1	VSQVSLESLEKENVQSPRYLEEDDHMIKSLL	1.0447	-0.0249	-0.3544	-0.2332	-3.40803	-2.41014	-2.57615	-2.2708	-2.89955	1.6083
Obscn	Obscurin	4960		KGS(1)LQLFPCAK	A2AAJ9	-1.57393	0.0457876	0.979624	1.33925	1	___1	CELSREAVSVEWRKGSLQLFPCAKYQMVQEG	0.2479	-0.8972	-0.6127	-2.90867	0.5368	-2.62387	-2.08812	-2.62129	-1.704	-2.55306
Osbpl11	Oxysterol-binding protein-related protein 11	194		RPS(1)QNAMSFFNVGHSK	Q8CI95	-1.88188	0.0668839	0.979624	1.17468	1	___1	SLASSGNSPISQRRPSQNAMSFFNVGHSKLQ	1.4901	1.1826	0.5737	0.8015	1.4084	-2.61374	-0.0084	-0.242	-2.44316	-2.50084
Plcg1	1-phosphatidylinositol 4,5-bisphosphate phosphodiesterase gamma-1	1233		ERAS(1)DASSQLFHVR	Q62077	-1.4454	0.0645495	0.979624	1.19011	1	___1	GDLSPFSGISLRERASDASSQLFHVRAREGS	-0.2244	-0.845	-1.017	-0.8054	-0.578	-1.2915	-3.60896	-3.16931	-2.82443	-2.7085
Ppp1r7	Protein phosphatase 1 regulatory subunit 7	45;48		KHGGGGIVANLS(1)EQS(1)LKDGVDR	Q3UM45	-1.70902	0.0662756	0.979624	1.17865	1	___2	KKHGGGGIVANLSEQSLKDGVDRGAEDPEEE	-0.8603	-0.4643	1.1368	-0.8307	-0.3615	-1.7274	-2.33282	-3.22067	-0.1584	-3.76983
Rrad	GTP-binding protein RAD	273		RRES(1)LGK	O88667	-1.86795	0.060335	0.979624	1.21943	1	___1	KEDNARRQAGTRRRESLGKKAKRFLGRIVAR	-0.4703	0.5355	-0.4659	-2.3651	-0.0424	-3.36014	-3.53871	0.5186	-2.19017	-3.03267
Srrm1	Serine/arginine repetitive matrix protein 1	387;389;391		RLS(1)PS(1)AS(1)PPR	Q52KI8	-1.62329	0.0684843	0.979624	1.16441	1	___3	PPKRTSSPPRKTRRLSPSASPPRRRHRPSSP	-2.15582	-0.1571	-0.3355	-1.0582	-3.57063	-3.51128	-0.6445	-2.9316	-1.8791	-3.94734
Stbd1	Starch-binding domain-containing protein 1	167		LPS(0.998)S(0.002)SLLVDR	Q8C7E7	-1.44363	0.0437208	0.979624	1.35931	0.998236	___1	ETAVKVAGSVAAKLPSSSLLVDRAKAVSQDQ	0.7569	-0.4649	-0.8621	-1.5662	0.4014	-1.9501	-2.74865	-1.7079	-1.8127	-2.05151
Tacc2	Transforming acidic coiled-coil-containing protein 2	583		T(0.001)PS(0.06)S(0.909)PS(0.031)KSPASFEIPASTTEADGDGLNKPAK	Q9JJG0	-2.45725	0.0745184	0.979624	1.12774	0.908832	___1	EESLDPFKASSKTPSSPSKSPASFEIPASTT	0.8518	0.5005	1.4521	2.126	-3.33383	-2.08148	-2.03918	1.4973	-3.27384	-3.55209
Tbc1d4	TBC1 domain family member 4	711		ESNSSCSLPSLHTS(0.002)FS(0.997)APSFTAPSFLK	Q8BYJ6	-2.70999	0.0615632	0.979624	1.21068	0.997087	___1	ESNSSCSLPSLHTSFSAPSFTAPSFLKSFYQ	1.9716	1.6173	0.4456	-3.17289	2.6356	1.7061	-3.0827	-2.74534	-2.51111	-2.38577
Aaas	Aladin	495		ITHIPLYFVNAQFPRFS(1)PVLGR	P58742	1.21136	0.273675	0.979624	0.562765	1	___1	THIPLYFVNAQFPRFSPVLGRAQEPPAGGGG	-2.36594	-0.4947	-3.20356	0.6649	-2.71717	-3.39646	1.0012	0.037	0.605	-1.86478
Aak1	AP2-associated protein kinase 1	618		VGSLT(1)PPS(0.025)S(0.975)PK	Q3UHJ0	-1.04615	0.0258453	0.936799	1.58762	0.999978	___1	TTPPPTIQGQKVGSLTPPSSPKTQRAGHRRI	-1.3855	-2.0029	-2.0335	-3.4463	-2.72741	-2.26669	-3.39187	-2.4353	-3.15504	-2.55157
Aak1	AP2-associated protein kinase 1	604		VQTT(1)PPPTIQGQK	Q3UHJ0	-0.89739	0.371495	0.979624	0.430047	0.999991	___1	GQIQAPVRQQPKVQTTPPPTIQGQKVGSLTP	1.1013	0.3174	0.618	1.3664	0.9608	0.266	0.8253	0.6093	-2.76631	-2.79092
Aak1	AP2-associated protein kinase 1	13		EQGS(0.75)S(0.149)GLGS(0.041)GS(0.03)S(0.03)GGGGSSSGLGSGYIGR	Q3UHJ0	0.234253	0.802542	0.982705	0.0955322	0.750011	___1	___MKKFFDSRREQGSSGLGSGSSGGGGSSS	-2.27827	-0.6766	-3.03048	-0.4362	-3.49651	-0.3773	-0.6697	-3.427	-3.29864	-0.6207
Aak1	AP2-associated protein kinase 1	21		REQGSSGLGSGS(0.021)S(0.979)GGGGSSSGLGSGYIGR	Q3UHJ0	0.755824	0.421586	0.979624	0.375114	0.979276	___1	DSRREQGSSGLGSGSSGGGGSSSGLGSGYIG	-2.00626	0.7696	0.6628	1.0237	-2.55375	0.8358	1.1667	1.2639	1.5701	0.6453
Aak1	AP2-associated protein kinase 1	635		ILS(1)DVTHSAVFGVPASK	Q3UHJ0	0.474457	0.27583	0.979624	0.559358	1	___1	PSSPKTQRAGHRRILSDVTHSAVFGVPASKS	4.2737	3.2528	3.1844	4.0774	4.5156	3.859	3.6586	3.4677	4.1797	4.5553
Aak1	AP2-associated protein kinase 1	729		LGGS(1)AESLIPGFQPTQGDAFTTPSFSAGTAEKR	Q3UHJ0	1.688	0.161785	0.979624	0.791062	0.999988	___1	FAKLGEGKLPEKLGGSAESLIPGFQPTQGDA	-0.0626	-2.72041	0.7463	0.317	2.0469	1.0735	1.1392	3.3495	-2.60255	1.7401
Aak1	AP2-associated protein kinase 1	676		SATTTPS(0.036)GS(0.964)PR	Q3UHJ0	1.84761	0.0884948	0.979624	1.05308	0.963612	___1	ASLNKSKSATTTPSGSPRTSQQNVSNASEGS	-2.89029	-2.33904	0.1885	0.2149	-0.5675	-3.03229	1.1409	0.8082	0.8618	1.7453
Aak1	AP2-associated protein kinase 1	674		SKSATTT(0.002)PS(0.904)GS(0.094)PR	Q3UHJ0	0.640699	0.334429	0.979624	0.475696	0.904121	___2	AEASLNKSKSATTTPSGSPRTSQQNVSNASE	-2.87462	-2.41012	-3.34195	-1.948	-4.0134	-2.68464	-1.2635	-1.2852	-1.3836	-3.06571
Aak1	AP2-associated protein kinase 1	622		VGS(0.001)LT(0.999)PPSS(1)PKTQR	Q3UHJ0	-1.01161	0.436418	0.979624	0.360097	0.999559	___2	PTIQGQKVGSLTPPSSPKTQRAGHRRILSDV	1.3959	1.3216	1.9549	1.4425	1.4204	-3.07404	1.6048	2.2656	2.8012	-2.63946
Aak1	AP2-associated protein kinase 1	672		SATT(0.015)T(0.983)PS(0.739)GS(0.263)PR	Q3UHJ0	1.1422	0.0873307	0.979624	1.05883	0.982658	___2	AAAEASLNKSKSATTTPSGSPRTSQQNVSNA	-3.9237	-3.98253	-2.73808	-1.948	-4.0134	-2.88284	-2.23003	-1.2852	-2.96428	-1.5176
Aak1	AP2-associated protein kinase 1	618		VGSLT(1)PPS(0.025)S(0.975)PK	Q3UHJ0	-0.187771	0.651225	0.979624	0.186269	0.999978	___2	TTPPPTIQGQKVGSLTPPSSPKTQRAGHRRI	2.3059	2.4002	2.2413	2.6982	2.1341	2.433	2.5463	1.3047	1.589	2.1909
Aarsd1	Alanyl-tRNA editing protein Aarsd1	409		RAEAQALLQDYVSTQS(1)AEE	Q3THG9	0.206727	0.712658	0.979624	0.147119	1	___1	RAEAQALLQDYVSTQSAEE____________	-2.25458	-1.289	-1.4625	-1.0889	-1.0966	-0.6414	-0.9987	-1.2173	-2.1406	-3.05027
Abcb10	ATP-binding cassette sub-family B member 10, mitochondrial	627		ILLLDEAT(0.005)S(0.995)ALDAENEHLVQEALDR	Q9JI39	0.528571	0.190031	0.979624	0.721176	0.995391	___1	ALLKNPKILLLDEATSALDAENEHLVQEALD	-0.4512	-1.0649	-1.1434	-0.51	0.1402	-0.1196	-0.5725	-0.666	-0.8101	0.0325
Abcb10	ATP-binding cassette sub-family B member 10, mitochondrial	626		ILLLDEAT(0.892)S(0.108)ALDAENEHLVQEALDR	Q9JI39	0.335593	0.683134	0.979624	0.165494	0.891882	___1	RALLKNPKILLLDEATSALDAENEHLVQEAL	-0.5904	-2.72703	-1.78806	-2.9244	-2.14609	-2.31477	-2.13929	0.0479	-0.4573	0.3703
Abcb8	Mitochondrial potassium channel ATP-binding subunit	622		ALIKQPTVLILDEAT(0.08)S(0.92)ALDAESER	Q9CXJ4	-0.848564	0.346995	0.979624	0.459677	0.920173	___1	ALIKQPTVLILDEATSALDAESERVVQEALD	-1.7018	0.2112	-2.45124	-1.4887	-1.2112	-0.7725	-0.9227	-3.37611	-3.22617	-4.1402
Abcb8	Mitochondrial potassium channel ATP-binding subunit	697		RQT(0.005)LDAS(0.973)LT(0.021)STPPAEKPEDPK	Q9CXJ4	0.0396037	0.961666	0.982997	0.016976	0.97329	___1	GGLYSELIRRQTLDASLTSTPPAEKPEDPKS	0.5666	-0.0697	-0.6962	0.1217	1.1789	0.3447	0.1157	0.7628	0.4139	-3.12551
Abcb8	Mitochondrial potassium channel ATP-binding subunit	700		RQTLDASLT(0.005)S(0.986)T(0.009)PPAEKPEDPK	Q9CXJ4	0.470538	0.249583	0.979624	0.602785	0.985786	___1	YSELIRRQTLDASLTSTPPAEKPEDPKSCQS	1.7916	1.2686	0.8189	1.4956	2.4064	1.5327	1.5572	2.0518	1.8779	1.4234
Abcb8	Mitochondrial potassium channel ATP-binding subunit	621		ALIKQPTVLILDEAT(0.978)S(0.022)ALDAESERVVQEALDR	Q9CXJ4	0.899576	0.0768267	0.979624	1.11449	0.978079	___1	RALIKQPTVLILDEATSALDAESERVVQEAL	1.4046	1.1444	-0.171	1.4762	1.6341	2.5529	1.7495	1.1657	1.3051	1.9622
Abcc1	Multidrug resistance-associated protein 1	915;918		HLS(0.05)NS(0.359)S(0.447)S(0.145)HS(0.999)GDTSQQHSSIAELQK	O35379	1.20731	0.162454	0.979624	0.789269	0.998734	___2	VGKHLQRHLSNSSSHSGDTSQQHSSIAELQK	-3.13374	-3.46945	-3.45598	-3.87184	-4.00466	-2.94974	-0.3247	-1.589	-1.3517	-0.9286
Abcf1	ATP-binding cassette sub-family F member 1	194		SKPAAADS(1)EGEEEEEDTAK	Q6P542	-0.14529	0.795945	0.980547	0.0991168	1	___1	EKSKGKAKSKPAAADSEGEEEEEDTAKEKEP	4.0242	4.8796	5.3208	4.2925	3.536	3.9124	4.6758	5.8773	5.3475	4.5322
Abcf1	ATP-binding cassette sub-family F member 1	225		EAEQGS(1)GEEKEEKEGDLK	Q6P542	0.0206	0.964737	0.982997	0.0155913	1	___1	PQQGKDRDKKEAEQGSGEEKEEKEGDLKAND	3.808	4.2823	4.537	3.7877	4.6861	3.3452	4.2702	4.7096	5.0568	3.7523
Abcf1	ATP-binding cassette sub-family F member 1	107		LKQLS(1)VPAS(1)DEEDEVPAPIPR	Q6P542	-1.56979	0.340249	0.979624	0.468203	1	___1	ERVLMERLKQLSVPASDEEDEVPAPIPRGRK	4.9803	4.3464	3.0562	4.6079	2.6533	4.8788	4.5096	-2.67636	-0.4788	4.4105
Abcf1	ATP-binding cassette sub-family F member 1	103;107		LKQLS(1)VPAS(1)DEEDEVPAPIPR	Q6P542	-1.41539	0.349646	0.979624	0.456371	1	___2	DDSDERVLMERLKQLSVPASDEEDEVPAPIP	-3.11313	1.5805	1.4663	0.6076	-3.28595	0.9131	1.496	-2.77311	-3.27911	-3.741
Abhd11	Protein ABHD11	188		AVEIPEKVPHS(1)QAR	Q8K4F5	-0.208917	0.772944	0.979624	0.111852	1	___1	IAAMKAVEIPEKVPHSQARKLADKQLSSVVK	-0.02	-1.7594	-1.532	-0.0616	0.2281	-1.2745	-1.4158	-2.76728	-2.54514	-1.3528
Abhd11	Protein ABHD11	133		NHGDSPHSPDASYEAMSQDLQGLLPQLGLVPCVLVGHS(1)MGGK	Q8K4F5	0.172495	0.872705	0.982997	0.0591327	1	___1	LLPQLGLVPCVLVGHSMGGKTAMLLALQRPD	0.1742	-2.69173	-3.47362	-3.25886	-3.43568	-2.92698	-0.0227	-2.88456	0.0505	-0.2936
Abi1	Abl interactor 1	222		LGS(1)QHSPGR	Q8CBW3	0.406767	0.456954	0.979624	0.340127	1	___1	PTVPNDYMTSPARLGSQHSPGRTASLNQRPR	-0.0611	0.1058	-0.5363	0.457	-0.2345	-1.4014	0.8413	0.4419	0.6612	0.9348
Abi1	Abl interactor 1	225		LGSQHS(1)PGR	Q8CBW3	0.352793	0.730403	0.979624	0.136438	1	___1	PNDYMTSPARLGSQHSPGRTASLNQRPRTHS	-1.90711	-2.9656	-0.7448	-1.6765	-2.43907	-4.1424	-2.84341	-0.3867	0.6493	0.2008
Abi1	Abl interactor 1	231		TAS(1)LNQRPR	Q8CBW3	0.441333	0.365306	0.979624	0.437344	0.999998	___1	SPARLGSQHSPGRTASLNQRPRTHSGSSGGS	-0.7268	0.9051	0.3259	0.9059	-0.4438	0.4102	0.7237	0.9314	0.8354	0.903
Abi1	Abl interactor 1	183		TNPPTQKPPS(1)PPVSGR	Q8CBW3	0.256776	0.621282	0.979624	0.206712	1	___1	TGTLSRTNPPTQKPPSPPVSGRGTLGRNTPY	1.5034	2.1531	2.0581	3.3553	0.9704	2.042	2.5766	2.4655	2.146	1.5757
Abl1	Tyrosine-protein kinase ABL1	569		GLGESDALDSEPAVS(1)PLLPR	P00520	0.310806	0.616562	0.979624	0.210023	1	___1	KGLGESDALDSEPAVSPLLPRKERGPPDGSL	-0.2264	-1.4177	-0.9929	-0.553	-0.5918	0.4241	0.3134	-2.50226	-0.5117	-0.5561
Abl2	Tyrosine-protein kinase ABL2	936		AVAVLPTT(0.001)HNHKVPVLIS(0.868)PT(0.131)LK	Q4JIM5	-0.318054	0.658859	0.979624	0.181207	0.867642	___1	AVLPTTHNHKVPVLISPTLKHTPADVQLIGT	0.1276	-2.13632	-2.40721	-0.3578	-1.0158	-2.214	-1.9058	-3.36203	-1.88172	-1.79307
Abl2	Tyrosine-protein kinase ABL2	632		DKS(1)PSSLLEDAKETCFTR	Q4JIM5	-0.0112905	0.976372	0.984656	0.0103847	0.9998	___1	ASSGSPALPRKQRDKSPSSLLEDAKETCFTR	-0.3245	-0.8256	-1.4565	-0.6851	-0.8468	-0.7438	-0.6766	-1.3873	-0.8433	-0.9782
Abl2	Tyrosine-protein kinase ABL2	621		STQASS(0.001)GS(0.999)PALPR	Q4JIM5	-0.808026	0.291184	0.979624	0.535833	0.998688	___1	SAPAGFIRSTQASSGSPALPRKQRDKSPSSL	-1.022	-0.3284	-0.6239	-0.3868	-1.2155	-2.60484	0.3185	-3.19958	-0.8335	-2.34116
Ablim1	Actin-binding LIM protein 1	789		MDRGVS(1)MPNMLEPK	Q8K4G5	0.800914	0.230485	0.979624	0.637357	1	___1	LPDGHMPAVRMDRGVSMPNMLEPKIFPYEML	-3.26249	-1.7651	-3.13207	-0.5126	-3.25472	-2.77783	-0.8912	-2.2079	-1.9849	-1.80366
Ablim1	Actin-binding LIM protein 1	470		QSLGES(1)PR	Q8K4G5	0.691946	0.314339	0.979624	0.502601	1	___1	TSGYEDKQERQSLGESPRTLSPTPSAEGYQD	-2.2125	-2.44539	-3.56853	-1.55458	-3.46864	-2.69302	-0.5324	-1.6563	-3.10341	-1.343
Ablim1	Actin-binding LIM protein 1	475		TLS(1)PTPSAEGYQDVR	Q8K4G5	1.14685	0.315753	0.979624	0.500653	0.999969	___1	DKQERQSLGESPRTLSPTPSAEGYQDVRDRM	-3.81928	0.6446	0.6248	-2.81456	-0.0278	1.1213	0.9797	0.7861	0.972	1.0615
Ablim1	Actin-binding LIM protein 1	671		RS(0.028)S(0.972)GREEDEEELLR	Q8K4G5	1.2273	0.171636	0.979624	0.765391	0.971942	___1	PPSLAAVGTDPRRRSSGREEDEEELLRRRQL	-0.0482	0.4911	-4.01628	0.2245	0.9172	0.351	-0.222	-0.7068	-0.6196	0.3089
Ablim1	Actin-binding LIM protein 1	356		SSS(1)DFFYPK	Q8K4G5	0.284815	0.66321	0.979624	0.178349	0.999633	___1	KTEEKLRPPNIPRSSSDFFYPKSLIRRTGRS	-2.92973	-2.45838	-3.09045	-1.60604	-3.5102	-1.1873	-1.5134	-3.09932	-3.01247	-3.86088
Ablim1	Actin-binding LIM protein 1	496		STS(1)QGSINSPVYSR	Q8K4G5	0.381714	0.481304	0.979624	0.31758	0.99994	___1	EGYQDVRDRMIHRSTSQGSINSPVYSRHSYT	0.3671	1.9276	1.4988	2.199	0.4266	2.2062	2.0352	1.3879	1.1191	2.1495
Ablim1	Actin-binding LIM protein 1	738		TSS(1)LPGYGK	Q8K4G5	0.358792	0.680834	0.979624	0.166959	0.999577	___1	SPLHSASHAPSSKTSSLPGYGKNGLHRPVST	-1.7695	-0.6511	-0.8349	0.6719	-2.06806	-0.3729	0.2733	0.0821	-0.129	-3.54197
Ablim1	Actin-binding LIM protein 1	475;479		T(0.011)LS(0.989)PTPS(1)AEGYQDVR	Q8K4G5	-0.00862759	0.993362	0.984656	0.00289262	0.999895	___2	RQSLGESPRTLSPTPSAEGYQDVRDRMIHRS	-3.00386	-0.4111	-0.3073	-0.4696	-2.81302	0.1069	0.1971	-0.7088	-0.7365	-4.32175
Ablim1	Actin-binding LIM protein 1	496;499		ST(0.001)S(0.999)QGS(1)INSPVYSR	Q8K4G5	0.479939	0.631495	0.979624	0.19963	0.999999	___2	QDVRDRMIHRSTSQGSINSPVYSRHSYTPTT	-3.59536	-0.0264	-0.0545	0.2694	-2.55856	0.3241	0.5927	-2.55371	-1.2788	-0.0135
Ablim1	Actin-binding LIM protein 1	470		QSLGES(1)PR	Q8K4G5	-0.0609382	0.925079	0.982997	0.0338212	1	___2	TSGYEDKQERQSLGESPRTLSPTPSAEGYQD	-2.92433	-2.04183	-3.03963	-1.2889	-3.65179	-1.3036	-2.58031	-3.2361	-3.58458	-3.46148
Ablim2	Actin-binding LIM protein 2	365		T(0.005)S(0.005)S(0.99)PSSAGSVSLGHYTPTSR	Q8BL65	0.568869	0.387753	0.979624	0.411445	0.990195	___1	EGDQDDRSYKQCRTSSPSSAGSVSLGHYTPT	-2.43511	-1.7934	-3.95264	-1.0832	-2.84122	-2.29706	-2.9307	-1.9006	-3.0954	-0.9591
Abra	Actin-binding Rho-activating protein	152		ILLS(0.007)HDS(0.27)PT(0.722)R	Q8BUZ1	0.730304	0.519416	0.979624	0.284484	0.722247	___1	PENDIDRILLSHDSPTRRRKCTNLVSELTKG	-3.31013	-2.27128	-1.6201	-2.97997	0.3319	-3.66693	-3.33455	-3.01434	-0.1089	1.0814
Abra	Actin-binding Rho-activating protein	150		ILLSHDS(0.999)PT(0.001)R	Q8BUZ1	1.39867	0.124577	0.979624	0.904562	0.998874	___1	IQPENDIDRILLSHDSPTRRRKCTNLVSELT	1.4646	-2.49325	0.4748	0.7341	2.3131	1.3402	0.2978	-0.1385	1.4961	2.4556
Acaa2	3-ketoacyl-CoA thiolase, mitochondrial	339		ALDLDPS(0.984)KT(0.011)NVS(0.005)GGAIALGHPLGGSGSR	Q8BWT1	-0.741821	0.422612	0.979624	0.374059	0.983772	___1	APQFLSVQKALDLDPSKTNVSGGAIALGHPL	-0.0737	-0.7991	-2.68187	-0.4895	-0.2726	-2.89367	-2.65743	-2.99915	-0.4885	-3.68612
Acaca	Acetyl-CoA carboxylase 1	79		SSMS(1)GLHLVK	Q5SWU9	0.456124	0.34518	0.979624	0.461954	0.999998	___1	SGLQDGLAFHMRSSMSGLHLVKQGRDRKKID	-0.432	-1.064	-1.8459	-0.1851	-1.7749	-0.1684	-0.6156	-0.7052	-0.6842	-0.4715
Acacb	Acetyl-CoA carboxylase 2	630		LLYGESPWGVTPIPFET(0.001)PLS(0.999)PPIAR	E9Q4Z2	0.615391	0.354915	0.979624	0.449875	0.998801	___1	ESPWGVTPIPFETPLSPPIARGHVIAARITS	-1.6806	-3.47165	-3.96977	-3.36467	-1.7492	-1.8161	-1.5803	-1.85505	-3.2119	-3.39973
Acacb	Acetyl-CoA carboxylase 2	1332		MAVPISVS(1)NPDLLR	E9Q4Z2	-1.03869	0.317669	0.979624	0.498025	0.999888	___1	LPSSHPNRMAVPISVSNPDLLRHSTELFMDS	0.3432	1.105	0.3308	-0.3668	0.7314	1.9081	-3.11826	-0.0116	0.4593	-2.72197
Acacb	Acetyl-CoA carboxylase 2	136		TVS(1)PSREDR	E9Q4Z2	-0.0415667	0.960716	0.982997	0.0174052	0.999973	___1	NGLSFPARPPSQRTVSPSREDRKQAHIKRQL	3.2408	3.3777	2.4603	2.6132	2.5239	0.2815	4.5122	2.6253	3.872	4.4648
Acacb	Acetyl-CoA carboxylase 2	197		ASLGTLSQEAALNT(0.833)S(0.166)DPES(0.007)HAPT(0.271)MRPS(0.413)MS(0.31)GLHLVK	E9Q4Z2	1.48696	0.0773741	0.979624	1.1114	0.83337	___2	SRASLGTLSQEAALNTSDPESHAPTMRPSMS	-2.94566	-2.82198	-2.51818	-0.3136	0.1222	-2.72055	-2.25659	0.5549	-1.70792	-2.6033
Acad9	Complex I assembly factor ACAD9, mitochondrial	478		LRDS(1)LGR	Q8JZN5	-0.0457188	0.929708	0.982997	0.0316533	1	___1	NVTTVMETIGRKLRDSLGRTVDLGLTGDLGV	-1.0417	-2.4002	-3.23696	-2.0279	-2.44934	-2.90658	-1.8779	-1.872	-1.908	-2.8623
Acadl	Long-chain specific acyl-CoA dehydrogenase, mitochondrial	54		IFS(1)SEHDIFR	P51174	0.247367	0.525565	0.979624	0.279373	0.999948	___1	PSAKKLTDVGIRRIFSSEHDIFRESVRKFFQ	1.2319	0.269	1.0516	1.477	1.2378	1.277	0.8547	1.1604	1.1381	0.5424
Acadl	Long-chain specific acyl-CoA dehydrogenase, mitochondrial	55		IFS(0.005)S(0.995)EHDIFRESVR	P51174	-0.704048	0.589554	0.979624	0.229476	0.995202	___1	SAKKLTDVGIRRIFSSEHDIFRESVRKFFQE	1.6149	1.573	2.8347	3.9736	1.5487	-3.276	0.9144	1.0592	3.6826	1.2219
Acadl	Long-chain specific acyl-CoA dehydrogenase, mitochondrial	63		IFSSEHDIFRES(1)VRK	P51174	-0.21979	0.765246	0.979624	0.116199	1	___1	GIRRIFSSEHDIFRESVRKFFQEEVIPHHTE	0.299	-1.6935	-1.4692	-0.3549	0.3195	-1.1425	-0.943	-1.2317	-1.6457	-3.2222
Acadl	Long-chain specific acyl-CoA dehydrogenase, mitochondrial	362		RLDS(0.998)GS(0.002)ASMAK	P51174	-0.0155095	0.976013	0.984656	0.0105442	0.998271	___1	FVDSCLQLHETKRLDSGSASMAKYWASELQN	-0.1127	-0.9868	-0.448	-0.4938	-0.573	-2.1295	-0.0919	-0.316	0.1097	-0.2249
Acadl	Long-chain specific acyl-CoA dehydrogenase, mitochondrial	191		RS(0.762)GS(0.238)DWILNGSK	P51174	-0.338899	0.6165	0.979624	0.210067	0.761612	___1	GAGSDLQGVRTNAKRSGSDWILNGSKVFITN	-1.1401	-3.39338	-1.9776	-1.0157	-3.03074	-3.89523	-1.92668	-2.1304	-2.4849	-3.08117
Acadl	Long-chain specific acyl-CoA dehydrogenase, mitochondrial	193		RS(0.003)GS(0.997)DWILNGSK	P51174	0.83785	0.142988	0.979624	0.844699	0.997261	___1	GSDLQGVRTNAKRSGSDWILNGSKVFITNGW	-4.00773	-2.1056	-3.1981	-2.89195	-1.5356	-2.6405	-1.8818	-2.50458	-1.41614	-2.99114
Acadm	Medium-chain specific acyl-CoA dehydrogenase, mitochondrial	216		SNPDPKVPAS(1)K	P45952	-0.128307	0.898948	0.982997	0.0462657	1	___1	YFLLARSNPDPKVPASKAFTGFIVEADTPGI	-3.22161	-0.0057	-0.7099	-3.05408	-2.81508	-0.1643	-3.42542	-0.1807	-0.0082	-0.4372
Acadvl	Very long-chain specific acyl-CoA dehydrogenase, mitochondrial	57		EATQAVLDKPET(0.017)LS(0.937)S(0.036)DAS(0.005)T(0.005)R	P50544	0.617814	0.184606	0.979624	0.733754	0.93689	___1	AREATQAVLDKPETLSSDASTREKPARAESK	-1.6073	-1.5663	-3.11826	-2.0835	-1.1326	-1.5632	-1.255	-1.6964	-1.3468	-1.2788
Acadvl	Very long-chain specific acyl-CoA dehydrogenase, mitochondrial	624		IRENMASLQS(0.998)S(0.002)PQHQELFR	P50544	-0.738224	0.115508	0.979624	0.937386	0.997981	___1	IEAATRIRENMASLQSSPQHQELFRNFRSIS	1.6746	0.8779	0.9964	-0.1058	1.1333	-0.3559	0.6506	0.241	0.6467	0.9033
Acadvl	Very long-chain specific acyl-CoA dehydrogenase, mitochondrial	625		IRENMASLQS(0.002)S(0.998)PQHQELFR	P50544	-0.661108	0.408687	0.979624	0.388609	0.998215	___1	EAATRIRENMASLQSSPQHQELFRNFRSISK	0.2837	-0.0688	-0.2526	-0.1058	0.0715	-2.2595	-0.1885	-2.99692	0.115	0.6485
Acap2	Arf-GAP with coiled-coil, ANK repeat and PH domain-containing protein 2	379		KS(0.058)S(0.94)PS(0.002)TGSLDSGNESK	Q6ZQK5	0.4765	0.339531	0.979624	0.469121	0.940088	___1	YREKGDESEKLDKKSSPSTGSLDSGNESKEK	-2.0248	-2.75858	-3.80249	-1.8352	-2.42774	-2.0126	-3.20709	-2.76814	-2.50924	-1.9382
Acap2	Arf-GAP with coiled-coil, ANK repeat and PH domain-containing protein 2	384		SSPST(0.001)GS(0.999)LDSGNESKEK	Q6ZQK5	0.426338	0.553146	0.979624	0.25716	0.998859	___1	DESEKLDKKSSPSTGSLDSGNESKEKLLKGE	-3.61614	-2.25607	-1.35	-1.8092	-2.70813	-1.805	-0.9023	-1.496	-1.1997	-3.94712
Acat1	Acetyl-CoA acetyltransferase, mitochondrial	259		RVDFS(1)KVPK	Q8QZT1	-0.0546176	0.911818	0.982997	0.0400919	1	___1	DVVVKEDEEYKRVDFSKVPKLKTVFQKENGT	-2.0858	-3.04129	-3.62855	-2.6438	-3.95106	-3.41688	-2.6512	-2.73282	-2.2585	-3.15788
Ace	Angiotensin-converting enzyme	1305		RPHRGPQFGS(1)EVELR	P09470	0.0164381	0.974199	0.984656	0.0113522	1	___1	NHHSLRRPHRGPQFGSEVELRHS________	1.0826	0.2307	2.4335	1.9887	1.0164	1.1098	1.0339	1.7039	1.1717	0.8332
Acin1	Apoptotic chromatin condensation inducer in the nucleus	710		HLS(1)HPEPEQQHVIQR	Q9JIX8	0.697221	0.338368	0.979624	0.47061	1	___1	EKAPTFSASVRGRHLSHPEPEQQHVIQRLQP	-2.16632	-2.811	-3.45383	-1.2775	-0.4405	-1.8875	-3.62028	-3.0627	-3.10876	-1.3949
Acin1	Apoptotic chromatin condensation inducer in the nucleus	838		GVQAGNS(0.998)DT(0.002)EGGQPGRK	Q9JIX8	0.41551	0.332549	0.979624	0.478144	0.998366	___1	KISVVSATKGVQAGNSDTEGGQPGRKRRWGA	-2.6884	-2.3425	-2.9613	-2.6932	-2.3834	-2.2891	-1.7838	-3.0135	-1.9543	-1.6226
Acin1	Apoptotic chromatin condensation inducer in the nucleus	657		SLS(1)PGVSR	Q9JIX8	0.584091	0.365691	0.979624	0.436886	0.999999	___1	RSRSRSASSSSRKSLSPGVSRDSNTSYTETK	-2.25706	-2.37493	-3.08682	-2.8963	-3.06066	-0.9528	-2.4503	-2.62765	-0.4523	-1.4819
Acin1	Apoptotic chromatin condensation inducer in the nucleus	729		LQPEQGS(1)PKK	Q9JIX8	0.299506	0.520141	0.979624	0.283879	1	___1	PEQQHVIQRLQPEQGSPKKCEAEEAEPPAAT	-2.67127	-2.789	-3.6277	-3.04637	-3.25242	-3.08251	-2.81963	-2.1006	-1.7526	-3.05459
Acin1	Apoptotic chromatin condensation inducer in the nucleus	1003		TAQVPS(1)PPRGK	Q9JIX8	0.165124	0.666398	0.979624	0.176266	1	___1	VSITIDDPVRTAQVPSPPRGKISNIVHISNL	-0.4981	-0.5981	-0.7433	-0.1318	-0.9417	-0.6011	0.0124	-0.5636	-0.0133	-0.8972
Acin1	Apoptotic chromatin condensation inducer in the nucleus	479		SLS(1)PLSGTTDTK	Q9JIX8	-0.367354	0.647586	0.979624	0.188702	1	___1	EPLASPHPAQLLRSLSPLSGTTDTKAESPAG	1.6439	0.1992	-0.3812	1.0254	0.5207	0.6498	0.336	0.3551	-2.73008	0.6827
Acin1	Apoptotic chromatin condensation inducer in the nucleus	389		SQS(0.999)PSPPPLPEDLEK	Q9JIX8	-0.186081	0.779048	0.979624	0.108436	0.99935	___1	ENEVKSSQSLEEKSQSPSPPPLPEDLEKAPV	-0.4658	-0.8579	-0.4476	-3.0792	0.1034	-0.9339	-0.2516	-0.2802	0.062	-1.0561
Acin1	Apoptotic chromatin condensation inducer in the nucleus	391		S(0.015)QS(0.985)PS(1)PPPLPEDLEK	Q9JIX8	0.0518825	0.930203	0.982997	0.0314221	0.999997	___1	EVKSSQSLEEKSQSPSPPPLPEDLEKAPVVL	-2.80255	-2.23574	-1.9917	-3.54916	-1.8935	-1.7918	-1.5785	-1.1486	-3.427	-2.65156
Acin1	Apoptotic chromatin condensation inducer in the nucleus	389;391		S(0.015)QS(0.985)PS(1)PPPLPEDLEK	Q9JIX8	0.886935	0.158899	0.979624	0.798878	0.999997	___2	EVKSSQSLEEKSQSPSPPPLPEDLEKAPVVL	-2.45275	-2.97461	-2.43133	-2.99741	-2.42738	-1.0914	-0.7152	-1.0649	-1.0337	-2.7984
Acin1	Apoptotic chromatin condensation inducer in the nucleus	479;491		S(0.073)LS(0.927)PLSGTTDTKAES(1)PAGR	Q9JIX8	-0.682558	0.440351	0.979624	0.356201	0.999991	___2	RSLSPLSGTTDTKAESPAGRVSDESVLPLAQ	0.1129	0.8492	0.6356	-3.46874	-0.5755	0.56	1.0386	0.2302	0.7454	0.4201
Ackr3	Atypical chemokine receptor 3	350		LIDAS(0.996)RVS(0.976)ET(0.027)EYSALEQNTK	P56485	-0.15533	0.858159	0.982997	0.0664325	0.976271	___1	SAKTGLTKLIDASRVSETEYSALEQNTK___	1.2534	-0.298	-0.1463	0.8902	-2.98301	-0.0339	-0.1762	0.8358	1.4163	0.8514
Ackr3	Atypical chemokine receptor 3	347		LIDAS(0.996)RVS(0.976)ET(0.027)EYSALEQNTK	P56485	-0.520963	0.446447	0.979624	0.350231	0.99639	___2	FKYSAKTGLTKLIDASRVSETEYSALEQNTK	-2.65121	-1.228	-1.2352	-1.3294	-2.71255	-1.1196	-2.60477	-3.71008	-3.02185	-1.0821
Ackr3	Atypical chemokine receptor 3	350		LIDAS(0.996)RVS(0.976)ET(0.027)EYSALEQNTK	P56485	0.263024	0.709748	0.979624	0.148896	0.976271	___2	SAKTGLTKLIDASRVSETEYSALEQNTK___	-3.56307	-1.1872	-1.2352	-1.3294	-2.23902	-1.1196	-1.2514	-3.62793	-1.47549	-1.0821
Ackr3	Atypical chemokine receptor 3	352		LIDAS(0.586)RVS(0.761)ET(0.649)EY(0.004)S(0.001)ALEQNTK	P56485	0.941703	0.168526	0.979624	0.773332	0.648899	___2	KTGLTKLIDASRVSETEYSALEQNTK_____	-3.70915	-2.51598	-3.45053	-1.5632	-2.43012	-1.1196	-3.68195	-3.07167	-3.03597	-1.0821
Acly	ATP-citrate synthase	455		TAS(1)FSESR	Q91V92	-0.40831	0.299088	0.979624	0.5242	0.999998	___1	NASGSTSTPAPSRTASFSESRADEVAPAKKA	2.9717	3.0354	2.5239	2.858	2.0987	2.5991	2.7139	2.2336	1.8244	2.7198
Aco2	Aconitate hydratase, mitochondrial	551		SDFDPGQDTYQHPPKDS(0.819)S(0.178)GQRVDVS(0.002)PTSQR	Q99KI0	1.31837	0.0974646	0.979624	1.01115	0.81883	___1	DFDPGQDTYQHPPKDSSGQRVDVSPTSQRLQ	-4.28676	-1.4145	-3.84785	-0.836	-2.67082	-2.56445	-2.44338	-1.0573	-2.76363	-0.7171
Aco2	Aconitate hydratase, mitochondrial	559		VDVS(1)PTSQR	Q99KI0	-0.243598	0.776434	0.979624	0.109896	0.999999	___1	YQHPPKDSSGQRVDVSPTSQRLQLLEPFDKW	1.049	1.3479	1.4593	1.1872	1.995	1.2319	1.4608	1.8687	1.8872	-2.33818
Aco2	Aconitate hydratase, mitochondrial	535		FKLEAPDADELPRS(1)DFDPGQDTYQHPPK	Q99KI0	0.611221	0.513399	0.979624	0.289545	1	___1	KKFKLEAPDADELPRSDFDPGQDTYQHPPKD	-2.46773	-0.857	-3.34768	-3.55154	-0.2887	-1.6987	-0.9496	0.6589	-2.7438	-2.71697
Aco2	Aconitate hydratase, mitochondrial	237		LTGS(1)LSGWTSPK	Q99KI0	0.00399048	0.992391	0.984656	0.00331737	0.999993	___1	WELKCPKVIGVKLTGSLSGWTSPKDVILKVA	-0.4418	-0.2644	0.0821	0.3293	-0.3446	-0.4452	0.0233	0.1018	0.0809	-1.1738
Aco2	Aconitate hydratase, mitochondrial	239		LTGS(0.009)LS(0.976)GWT(0.014)S(0.002)PK	Q99KI0	0.370868	0.501899	0.979624	0.299384	0.976125	___1	LKCPKVIGVKLTGSLSGWTSPKDVILKVAGI	-2.34176	-2.83096	-1.3462	-1.0832	-1.5161	-1.1404	-1.7884	-1.5775	-2.32658	-3.18256
Aco2	Aconitate hydratase, mitochondrial	40		VAMSHFEPS(1)EYIR	Q99KI0	-0.189826	0.760598	0.979624	0.118845	1	___1	VLCQRAKVAMSHFEPSEYIRYDLLEKNINIV	-0.0814	-0.7602	-0.7921	-0.1584	-0.0973	-2.83835	-0.0412	-0.7351	-0.2022	-1.0682
Aco2	Aconitate hydratase, mitochondrial	669		WVVIGDENYGEGS(0.975)S(0.025)REHAALEPR	Q99KI0	0.311919	0.454124	0.979624	0.342825	0.975356	___1	GIRWVVIGDENYGEGSSREHAALEPRHLGGR	2.6581	1.8753	1.6729	2.7452	2.9317	2.4906	2.5596	1.9527	2.1196	1.8654
Aco2	Aconitate hydratase, mitochondrial	670		WVVIGDENYGEGS(0.142)S(0.858)REHAALEPR	Q99KI0	0.120524	0.913001	0.982997	0.0395287	0.85823	___1	IRWVVIGDENYGEGSSREHAALEPRHLGGRA	-3.22457	0.059	0.3498	-2.78923	0.8526	-2.16632	-2.81152	0.3984	0.446	0.3436
Aco2	Aconitate hydratase, mitochondrial	561		VDVS(0.002)PT(0.9)S(0.098)QR	Q99KI0	0.390504	0.560997	0.979624	0.251039	0.899747	___1	HPPKDSSGQRVDVSPTSQRLQLLEPFDKWDG	-1.2639	-3.47072	-1.4632	-2.33163	-1.142	-2.0571	-0.7584	-1.2208	-1.0191	-3.19903
Aco2	Aconitate hydratase, mitochondrial	515		FNPETDFLT(1)GKDGKK	Q99KI0	-0.501459	0.527271	0.979624	0.277966	0.999999	___1	AIAGTLKFNPETDFLTGKDGKKFKLEAPDAD	-0.0819	-2.71655	-1.5847	-0.6425	-1.88727	-4.24825	-1.455	-2.52044	-1.5655	-1.4186
Acot1	Acyl-coenzyme A thioesterase 1	56;56;56;56;67		ADS(1)HGELDLAR	O55137	0.650441	0.523747	0.979624	0.280879	1	___1	EKGALFRAHARYRADSHGELDLARTPALGGS	1.9623	1.4529	-3.17686	0.3277	1.0751	0.7456	1.0821	-0.995	1.3179	1.5558
Acot1	Acyl-coenzyme A thioesterase 1	232;273		GPGIGLLGIS(1)K	O55137	0.584194	0.240249	0.979624	0.619339	1	___1	SHPEVKGPGIGLLGISKGGELGLAMASFLKG	-2.99058	-2.84479	-2.8775	-3.07466	-3.4058	-2.0455	-1.6415	-1.6493	-2.49553	-1.9284
Acot13	Acyl-coenzyme A thioesterase 13	3		S(0.001)S(0.999)MTQNLR	Q9CQR4	0.451795	0.57329	0.979624	0.241626	0.999372	___1	_____________MSSMTQNLREVMKVMFKV	-3.2917	-2.305	-0.3857	-2.4799	-0.1159	-2.72621	-2.84226	-1.1514	-0.8861	-0.5946
Acot9	Acyl-coenzyme A thioesterase 9, mitochondrial	273;273		NIIHELFLTTLDPKT(0.997)IS(0.003)FQSR	Q9R0X4	-0.458921	0.551238	0.979624	0.25866	0.997279	___1	RNIIHELFLTTLDPKTISFQSRILPPKAVWM	1.932	0.2986	0.4063	-0.0217	1.2044	1.1977	-2.07138	0.3439	0.7051	1.5823
Acsl1	Long-chain-fatty-acid--CoA ligase 1	280		VKPKPPEPEDLAIICFTS(0.016)GT(0.935)T(0.048)GNPK	P41216	-1.4277	0.203405	0.979624	0.691638	0.93546	___1	PPEPEDLAIICFTSGTTGNPKGAMITHQNII	0.6856	0.6464	-1.77457	0.5921	-2.32092	-3.08905	0.6665	-3.13724	-0.3652	-3.37272
Acsl1	Long-chain-fatty-acid--CoA ligase 1	233		IIVIMDSYGS(1)DLVER	P41216	-0.665999	0.487497	0.979624	0.312028	0.999998	___1	LTPCLKIIVIMDSYGSDLVERGKKCGVEIIS	0.145	0.2535	-0.291	-3.33001	0.0414	0.912	0.7182	-2.80655	0.1751	-0.1213
Acsl1	Long-chain-fatty-acid--CoA ligase 1	423		IQS(0.903)S(0.097)LGGK	P41216	0.226511	0.609597	0.979624	0.214957	0.903393	___1	RNNSLWDKLIFHKIQSSLGGKVRLMITGAAP	-2.85782	-3.13641	-2.64305	-2.5302	-2.97113	-3.30829	-2.99014	-2.5612	-2.69741	-1.5097
Acsl1	Long-chain-fatty-acid--CoA ligase 1	424		IQS(0.009)S(0.991)LGGK	P41216	0.718313	0.141346	0.979624	0.849718	0.99063	___1	NNSLWDKLIFHKIQSSLGGKVRLMITGAAPV	-3.42478	-3.59293	-3.49079	-2.0376	-2.438	-2.966	-2.3343	-3.80635	-3.46952	-2.43986
Acsl1	Long-chain-fatty-acid--CoA ligase 1	440		LMITGAAPVS(0.999)AT(0.001)VLTFLR	P41216	1.12849	0.134868	0.979624	0.870091	0.999435	___1	LGGKVRLMITGAAPVSATVLTFLRTALGCQF	-0.3129	-1.4505	-3.36845	-1.0436	-0.2138	0.5047	-0.144	-2.20442	-0.4311	-0.5427
Acss1	Acetyl-coenzyme A synthetase 2-like, mitochondrial	662		GQDLGDTTTLEDPS(1)VITEILSAFQK	Q99NB1	-0.337	0.539668	0.979624	0.267873	0.99998	___1	SRGQDLGDTTTLEDPSVITEILSAFQKYEEQ	-0.4257	-0.5648	-0.5091	-0.6399	-0.4668	-0.3128	-0.3017	-0.2404	-1.3174	-2.57907
Acss2	Acetyl-coenzyme A synthetase, cytoplasmic	267		AELGMNDSPS(0.002)QS(0.997)PPVK	Q9QXG4	-0.220441	0.721836	0.979624	0.141562	0.997463	___1	HLGRAELGMNDSPSQSPPVKRPCPDVQICWN	-1.9874	-2.50958	-1.4033	-3.39689	-1.4258	-2.6515	-2.41864	-0.818	-1.4574	-3.14217
Acss2	Acetyl-coenzyme A synthetase, cytoplasmic	30		VRGWS(1)PPPEVRR	Q9QXG4	-0.126881	0.784311	0.979624	0.105511	1	___1	RAREETGAEGRVRGWSPPPEVRRSAHVPSLQ	3.0728	1.9138	1.6304	2.5693	2.6915	1.9678	2.1086	1.9785	2.0091	1.2267
Actb	Actin, cytoplasmic 1	52;52;54;54;53;54		HQGVMVGMGQKDS(1)YVGDEAQSK	P60710	0.494921	0.341017	0.979624	0.467224	1	___1	RPRHQGVMVGMGQKDSYVGDEAQSKRGILTL	-3.08619	-2.06448	-2.6475	-1.3375	-2.72114	-2.09412	-2.928	-2.36587	-2.29903	-0.9856
Actb	Actin, cytoplasmic 1	60;60;62;62;61;62		DSYVGDEAQS(1)K	P60710	0.946686	0.234845	0.979624	0.629218	1	___1	VGMGQKDSYVGDEAQSKRGILTLKYPIEHGI	-2.90207	-0.7939	-1.3973	-1.482	-2.96459	-0.2439	-0.4498	-0.8085	-0.1111	0.8024
Actc1	Actin, alpha cardiac muscle 1	205;205;204;205		GYSFVT(0.031)T(0.969)AEREIVR	P68033	-0.0795828	0.87547	0.982997	0.0577589	0.968627	___1	YLMKILTERGYSFVTTAEREIVRDIKEKLCY	-0.9299	-2.77587	-2.62515	-2.0895	-1.5712	-1.8128	-2.87907	-2.70747	-1.8929	-2.3763
Actl6a	Actin-like protein 6A	233		EAVREGS(1)PANWKR	Q9Z2N8	-0.150792	0.794427	0.980453	0.0999458	1	___1	IPPYMIASKEAVREGSPANWKRKEKLPQVTR	-2.31768	-2.29939	-1.8242	-3.19934	-0.9853	-2.0526	-1.4446	-2.0038	-3.17928	-3.22025
Actn2	Alpha-actinin-2	574		ATLPEADGERQS(1)ILAIQNEVEK	Q9JI91	0.807232	0.337146	0.979624	0.472182	1	___1	EQFKATLPEADGERQSILAIQNEVEKVIQSY	-2.99956	-3.16631	-2.15558	-0.2793	-1.2049	-3.25666	-0.7784	-1.1729	-3.82065	-3.25328
Actn2	Alpha-actinin-2	237		MLDAEDIVNT(1)PKPDER	Q9JI91	1.21538	0.137567	0.979624	0.861485	1	___1	HLDIPKMLDAEDIVNTPKPDERAIMTYVSCF	-3.24814	-3.61568	-3.32375	-0.5063	-3.38439	-0.6279	-1.8758	-4.0587	-3.00002	-1.8102
Actr8	Actin-related protein 8	132		RIPVS(1)PEQTR	Q8R2S9	0.256512	0.631901	0.979624	0.199351	0.999997	___1	IWSKKMSNGTRRIPVSPEQTRSYNKQMRPAI	-0.3154	-2.31425	-1.2112	-0.1607	-0.5016	-1.461	-0.7435	-1.7017	-1.0013	-1.5966
Acvrl1	Serine/threonine-protein kinase receptor R3	154		DLHS(1)DLGESSLILK	Q61288	0.290704	0.579456	0.979624	0.23698	1	___1	LWRVRRRQEKQRDLHSDLGESSLILKASEQA	-3.29827	-2.2865	-2.83368	-2.39602	-2.2501	-1.5264	-2.0617	-2.63686	-3.89433	-2.84272
Acyp2	Acylphosphatase-2	51		NTS(1)KGTVTGQVQGPEEK	P56375	-0.0689828	0.901378	0.982997	0.0450928	0.999889	___1	GEAKKRGLVGWVKNTSKGTVTGQVQGPEEKV	-1.4518	-2.2836	-1.6371	-0.7038	-0.9869	-2.3883	-1.5673	-3.15531	-2.1834	-2.0337
Adam17	Disintegrin and metalloproteinase domain-containing protein 17	794		S(1)FEDLTDHPVTR	Q9Z0F8	0.826564	0.247573	0.979624	0.606296	1	___1	GFEKDPFPNSSTAAKSFEDLTDHPVTRSEKA	0.0881	-0.9781	-3.17823	-0.7244	-1.0684	-0.9494	-0.6948	0.5751	0.3212	-1.1659
Adam17	Disintegrin and metalloproteinase domain-containing protein 17	822		QSRVDS(1)KETEC	Q9Z0F8	0.17345	0.684518	0.979624	0.164615	0.999999	___1	EKAASFKLQRQSRVDSKETEC__________	-2.5546	-2.4302	-3.1992	-3.46168	-2.302	-2.58637	-2.6535	-2.7623	-2.1687	-1.9473
Adat1	tRNA-specific adenosine deaminase 1	191		NCEDPAS(1)PVAK	Q9JHI2	0.247777	0.519005	0.979624	0.284828	1	___1	NLEDSKDKRNCEDPASPVAKKMRLGTPARSL	-3.34964	-2.5372	-2.42064	-2.91311	-2.115	-2.67121	-2.4178	-2.74676	-2.5524	-2.2334
Adcy3	Adenylate cyclase type 3	811		RFQEKDS(1)PMVALEK	Q8VHH7	-1.2457	0.27281	0.979624	0.564141	1	___1	PVFDEYDHKRFQEKDSPMVALEKMQVLATPG	0.7397	-1.4217	0.3179	0.1631	1.0675	-1.96754	0.5585	-3.01365	-3.70112	-2.67623
Adcy4	Adenylate cyclase type 4	517		AFSPQWS(1)LDR	Q91WF3	0.470557	0.410584	0.979624	0.386598	1	___1	STSTPLPEKAFSPQWSLDRSRTPRGLDDELD	-1.6139	-3.00353	-2.87804	-1.3831	-2.96278	-1.0305	-2.58488	-2.90558	-1.7073	-1.6214
Adcy5	Adenylate cyclase type 5	156		APPAGGSGSSAAAAAAAGGT(0.057)EVRPRS(0.943)VELGLEER	P84309	0.10282	0.881265	0.982997	0.0548933	0.942884	___1	AAAAAAAGGTEVRPRSVELGLEERRGKGRAA	-1.3921	-2.07621	-3.08981	-0.8967	-2.59425	-1.0704	-3.48489	-0.9845	-2.72419	-2.82761
Adcy6	Adenylate cyclase type 6	573		ANS(1)MEGLMPR	Q01341	0.590281	0.180222	0.979624	0.744193	1	___1	EEKAMLAKLQRTRANSMEGLMPRWVPDRAFS	-0.9861	-0.4963	-0.6205	-0.3131	-0.2331	0.7518	-0.1288	-0.8609	-0.327	0.3363
Adcy6	Adenylate cyclase type 6	53		NAEPPS(1)PTPAAHTR	Q01341	0.492543	0.189021	0.979624	0.72349	0.999824	___1	CAPRYMSCLKNAEPPSPTPAAHTRCPWQDEA	3.2732	3.1795	2.6232	3.8828	3.5544	3.4463	3.6798	3.5816	3.0283	3.4517
Adcy6	Adenylate cyclase type 6	2		S(1)WFSGLLVPK	Q01341	0.025181	0.950202	0.982997	0.0221842	0.999985	___1	______________MSWFSGLLVPKVDERKT	-2.1041	-0.9911	-1.9357	-1.7427	-1.5736	-1.3276	-2.0216	-1.4192	-2.1559	-1.3219
Adcy9	Adenylate cyclase type 9	14		ASSPHQQLLHHHS(0.843)T(0.157)EVSCDSSGDSNSVR	P51830	-0.295841	0.732769	0.979624	0.135033	0.842779	___1	__MASSPHQQLLHHHSTEVSCDSSGDSNSVR	-0.6123	-3.56014	-2.14225	-1.0895	-0.4945	-3.81628	-3.6474	-2.25785	-3.39484	-2.10478
Adcy9	Adenylate cyclase type 9	613		GQGTASPGS(0.999)VS(0.001)DLAQTVK	P51830	-0.124738	0.721857	0.979624	0.141549	0.999136	___1	RESSGPRGQGTASPGSVSDLAQTVKTFDNLK	1.2498	1.3077	0.7655	1.3745	1.0899	0.8098	0.9679	0.7337	0.7812	1.1235
Add1	Alpha-adducin	12		AAVVTS(0.999)PPPTTAPHK	Q9QYC0	0.246752	0.710721	0.979624	0.148301	0.999445	___1	____MNGDTRAAVVTSPPPTTAPHKERYFDR	1.1117	0.5233	1.0396	0.815	2.6532	-0.0996	0.7564	2.0841	1.9361	-0.1772
Add1	Alpha-adducin	464		TRWLHSGRGDDAS(0.003)EEGQNGS(0.825)S(0.172)PK	Q9QYC0	1.29384	0.230239	0.979624	0.63782	0.824562	___1	HSGRGDDASEEGQNGSSPKSKTKWTKEDGHR	-2.29987	-2.70753	-2.79063	1.039	-3.42862	0.7176	-0.2527	-3.02608	-1.0114	-3.17633
Add1	Alpha-adducin	465		TRWLHSGRGDDASEEGQNGS(0.025)S(0.975)PK	Q9QYC0	-0.698995	0.14558	0.979624	0.836899	0.975494	___1	SGRGDDASEEGQNGSSPKSKTKWTKEDGHRT	2.4259	2.5299	2.7505	2.405	1.679	1.9385	1.0264	2.3278	1.111	2.6007
Add1	Alpha-adducin	586		QKGS(1)EENLDETR	Q9QYC0	-0.301486	0.470357	0.979624	0.327572	1	___1	ELEEYRREVERKQKGSEENLDETREQKEKSP	-0.4893	-1.8462	-1.9632	-1.7415	-1.4925	-2.0002	-1.7604	-1.9437	-1.5265	-1.6759
Add1	Alpha-adducin	427		YSDVEVPASVTGHSFAS(0.005)DGDS(0.924)GT(0.067)CS(0.004)PLR	Q9QYC0	-1.05341	0.185238	0.979624	0.732271	0.924281	___1	VPASVTGHSFASDGDSGTCSPLRHSFQKQQR	-0.8392	-1.2134	-0.3274	-0.2929	-0.9293	-2.19416	-0.4436	-2.58927	-2.72738	-3.7506
Add1	Alpha-adducin	431		KYSDVEVPASVTGHSFASDGDS(0.001)GT(0.012)CS(0.986)PLR	Q9QYC0	0.666894	0.3442	0.979624	0.463189	0.986482	___1	VTGHSFASDGDSGTCSPLRHSFQKQQREKTR	-3.07625	-3.45798	-2.83884	-3.01654	-3.38838	-2.98253	-2.68632	-3.41557	-0.3027	-1.4102
Add1	Alpha-adducin	436		KYSDVEVPASVTGHSFASDGDS(0.106)GT(0.15)CS(0.744)PLRHS(1)FQK	Q9QYC0	0.123014	0.778704	0.979624	0.108628	0.999725	___1	FASDGDSGTCSPLRHSFQKQQREKTRWLHSG	2.2106	1.3182	1.0702	1.7436	2.1287	1.2389	1.0914	1.6864	2.3527	1.3504
Add1	Alpha-adducin	11		AAVVT(0.5)S(0.5)PPPTTAPHKER	Q9QYC0	1.47297	0.0808831	0.979624	1.09214	0.499983	___1	_____MNGDTRAAVVTSPPPTTAPHKERYFD	-3.60785	-2.58082	-3.55578	0.0614	-0.5115	-0.6497	-2.66002	-2.90786	-2.76534	-2.99326
Add1	Alpha-adducin	429		YSDVEVPASVTGHSFASDGDS(0.102)GT(0.841)CS(0.056)PLR	Q9QYC0	1.33456	0.113984	0.979624	0.943155	0.841487	___1	ASVTGHSFASDGDSGTCSPLRHSFQKQQREK	-2.51715	-2.70409	-2.91495	-3.03002	-3.13003	-0.2545	-2.35285	-0.2674	0.0077	-0.6154
Add1	Alpha-adducin	610;614		SPPDQSAVPNT(1)PPS(0.118)T(0.882)PVKLEEDLPQEPTSR	Q9QYC0	-0.380102	0.604944	0.979624	0.218285	0.881566	___2	KSPPDQSAVPNTPPSTPVKLEEDLPQEPTSR	-1.6341	-0.741	0.0238	-3.22963	-1.6231	-0.3744	-0.2053	-2.05535	-0.4583	-0.201
Add2	Beta-adducin	594		DIATEKPGS(1)PVK	Q9QYB8	0.151958	0.788412	0.979624	0.103247	1	___1	QEQEGEKDIATEKPGSPVKSTPASPVQSPSK	-2.2034	-2.97134	-2.1989	-2.3167	-2.46278	-3.88197	-2.58502	-1.8316	-1.0465	-2.01689
Add2	Beta-adducin	712;724		TPS(1)FLKK	Q9QYB8	0.272433	0.671479	0.979624	0.172968	1	___1	PGKSPSKKKKKFRTPSFLKKSKKKSDS____;PSKSPSKKKKKFRTPSFLKKSKKKEKVES__	2.7066	0.978	0.0086	2.8396	1.86	1.5939	1.5512	1.0706	0.9508	0.6584
Add2	Beta-adducin	11		SEDTVPEAAS(1)PPPSQGQHYFDR	Q9QYB8	-0.562619	0.432854	0.979624	0.363658	0.999944	___1	_____MSEDTVPEAASPPPSQGQHYFDRFSE	-2.74529	-0.8953	-0.4114	-0.7617	-0.6339	-2.44238	-2.84205	-2.81994	-1.2704	-2.62261
Add2	Beta-adducin	712;717		T(0.01)PS(0.99)FLKKS(1)K	Q9QYB8	-0.363125	0.497298	0.979624	0.303384	1	___2	SKKKKKFRTPSFLKKSKKKEKVES_______;SKKKKKFRTPSFLKKSKKKSDS_________	-2.12031	-1.5172	-1.967	-1.5323	-3.26218	-1.4223	-1.3466	-2.35346	-2.72256	-2.97966
Add3	Gamma-adducin	693		TPS(1)FLKK	Q9QYB5	0.272433	0.671479	0.979624	0.172968	1	___1	PSKSPSKKKKKFRTPSFLKKNKKKEKVEA__	2.7066	0.978	0.0086	2.8396	1.86	1.5939	1.5512	1.0706	0.9508	0.6584
Add3	Gamma-adducin	402		HKS(1)DVEIPATVTAFSFEDDSAPLSPLK	Q9QYB5	1.52968	0.140202	0.979624	0.853245	0.999973	___1	YAYRHPLVREKPRHKSDVEIPATVTAFSFED	-3.83296	-2.04312	-3.49753	-1.4887	-0.0462	-3.30227	-2.13535	-4.19409	-0.0969	0.0995
Add3	Gamma-adducin	677		SPERTEEVLSPDGS(0.999)PS(0.002)KS(0.999)PS(0.001)K	Q9QYB5	0.784181	0.0922622	0.979624	1.03498	0.998505	___1	IKSPERTEEVLSPDGSPSKSPSKKKKKFRTP	-3.28146	-2.75342	-2.86376	-2.48288	-2.89358	-1.8669	-2.1231	-1.181	-2.18145	-2.54531
Add3	Gamma-adducin	681		SPERTEEVLS(0.001)PDGS(0.941)PS(0.058)KS(0.999)PS(0.001)K	Q9QYB5	0.203981	0.743157	0.979624	0.12892	0.999263	___1	ERTEEVLSPDGSPSKSPSKKKKKFRTPSFLK	1.605	2.568	3.5929	2.6359	2.6192	1.9595	2.9125	3.8312	3.9184	1.6716
Add3	Gamma-adducin	683		SPERTEEVLSPDGSPS(0.002)KS(0.019)PS(0.979)K	Q9QYB5	0.438453	0.650625	0.979624	0.186669	0.97881	___1	TEEVLSPDGSPSKSPSKKKKKFRTPSFLKKN	-4.02719	-1.7472	-1.4945	-3.25182	-1.3926	-2.86761	-3.50149	0.1133	0.017	-3.00837
Add3	Gamma-adducin	461		VNVPEESRNGET(0.001)S(0.999)PR	Q9QYB5	-2.6699	0.101468	0.979624	0.993669	0.998784	___1	YMKVNVPEESRNGETSPRTKITWMKAEDSSK	2.6417	1.8533	2.2202	-3.46524	-4.11666	1.8485	1.5019	2.0934	-2.81207	1.9297
Add3	Gamma-adducin	12		SSDTSPAVVT(0.004)T(0.993)PPPPS(0.003)MPHK	Q9QYB5	0.693356	0.463548	0.979624	0.333906	0.993275	___1	____MSSDTSPAVVTTPPPPSMPHKERYFDR	0.34	-2.97402	-2.73457	0.2695	-1.0064	-0.9502	-0.3081	-3.00741	-2.75489	0.0843
Add3	Gamma-adducin	460		VNVPEES(0.012)RNGET(0.752)S(0.188)PRT(0.048)K	Q9QYB5	-1.53843	0.0946864	0.979624	1.02371	0.752016	___1	TYMKVNVPEESRNGETSPRTKITWMKAEDSS	0.1944	-0.8211	-0.3922	0.3463	-3.21736	-2.75675	-3.00768	-0.5506	-0.7266	-3.23376
Add3	Gamma-adducin	677;681		SPERTEEVLS(0.001)PDGS(0.941)PS(0.058)KS(0.999)PS(0.001)K	Q9QYB5	-0.0302792	0.976612	0.984656	0.0102779	0.999263	___2	ERTEEVLSPDGSPSKSPSKKKKKFRTPSFLK	-3.29696	-0.2742	1.0096	-0.6093	-2.51873	-1.4135	-0.2591	0.8193	0.5185	-2.72611
Adgra2	Adhesion G protein-coupled receptor A2	1104		ALPTATEDGS(1)PVLGEGPASLK	Q91ZV8	-0.0735975	0.914482	0.982997	0.0388246	1	___1	SHVPARALPTATEDGSPVLGEGPASLKSSPS	-3.33919	-1.5193	-2.39864	-1.7638	-1.2366	-3.8497	-3.67945	-3.15593	-1.8561	-1.9069
Adgre5	CD97 antigen	814		ALRS(0.063)S(0.936)ES(0.001)GM	Q9Z0M6	0.34617	0.621401	0.979624	0.206628	0.936014	___1	STTGTGTSQTRALRSSESGM___________	-1.0924	-2.4649	-1.6267	-2.1997	-0.5992	-2.25879	-2.90702	-1.4564	-0.3131	0.0614
Adgrl2	Adhesion G protein-coupled receptor L2	1458		GNS(1)DGYIIPINK	Q8JZZ7	-0.0192238	0.955157	0.982997	0.0199252	1	___1	AGRHLHMCYQISRGNSDGYIIPINKEGCIPE	0.6429	0.936	0.8642	1.1233	0.7327	0.6215	0.9677	0.6645	0.9881	0.4682
Adgrl3	Adhesion G protein-coupled receptor L3	684		NLT(0.003)PGGKDS(0.997)AAR	Q80TS3	0.00247734	0.999088	0.985002	0.000396081	0.997497	___1	LLDVQLRNLTPGGKDSAARSLNKLQKRERSC	3.5578	2.7899	-3.61639	1.9919	3.7105	-3.99299	2.2482	-4.09953	3.1174	3.4149
Adh5	Alcohol dehydrogenase class-3	247		EFGASECISPQDFS(1)K	P28474	-1.35695	0.0589481	0.979624	1.22953	0.999998	___1	AKEFGASECISPQDFSKSIQEVLVEMTDGGV	-0.5099	-0.2627	-0.439	-0.9934	-0.3827	-1.4456	-0.8288	-3.04732	-3.00178	-2.62613
Adprhl1	[Protein ADP-ribosylarginine] hydrolase-like protein 1	264		WS(0.004)S(0.996)EGRGGR	Q8BGK2	-0.28351	0.656289	0.979624	0.182905	0.995704	___1	NYDAEERDKTYKKWSSEGRGGRRGHDAPMIA	-1.5366	-2.2837	-2.0954	-2.1026	-0.8979	-3.2044	-2.92837	-2.90415	-0.7624	-2.98805
Adra1b	Alpha-1B adrenergic receptor	464		GRLDS(1)GPLFTFK	P97717	1.15784	0.0323753	0.979624	1.48979	1	___1	LLSLPEPPGRRGRLDSGPLFTFKLLGEPESP	-1.8178	-2.80037	-2.87576	-2.3658	-1.4004	-0.5771	-1.2683	-1.899	-0.8712	-0.9992
Adrb1	Beta-1 adrenergic receptor	401		AAHGDRPRAS(1)GCLAR	P34971	0.482397	0.228827	0.979624	0.640493	1	___1	AACRRRAAHGDRPRASGCLARAGPPPSPGAP	-2.74969	-2.8278	-3.38406	-3.069	-2.6613	-2.6868	-2.4911	-2.47997	-2.3235	-1.82185
Adrb1	Beta-1 adrenergic receptor	417		AGPPPSPGAPS(1)DDDDDDAGTTPPAR	P34971	-0.0253234	0.956389	0.982997	0.0193656	0.999999	___1	GCLARAGPPPSPGAPSDDDDDDAGTTPPARL	-1.79882	-0.6882	-1.3351	-0.7688	-1.566	-0.8636	-0.7806	-1.633	-2.29284	-1.1907
Adrm1	Proteasomal ubiquitin receptor ADRM1	405		DKKDEEEDMS(1)LD	Q9JKV1	0.365162	0.53108	0.979624	0.27484	1	___1	KEGDTKDKKDEEEDMSLD_____________	-2.6009	-1.8198	-0.3458	-2.0109	-1.1248	-2.0689	-1.1625	-0.3437	-0.5599	-1.295
Adss1	Adenylosuccinate synthetase isozyme 1	7		SGTRAS(1)NDRPPGTGGVK	P28650	-0.837414	0.355332	0.979624	0.449365	0.999966	___1	_________MSGTRASNDRPPGTGGVKRGRL	0.7382	1.4033	0.6661	1.3728	1.0486	0.5629	-1.0884	-2.86123	0.1282	1.5263
Aebp2	Zinc finger protein AEBP2	24		LSPLSPGS(1)PGPAAR	Q9Z248	1.17336	0.13351	0.979624	0.874485	0.999993	___1	ADLEELSRLSPLSPGSPGPAARGRAEPPEEE	-3.52306	-2.54216	-0.7434	-0.1611	-2.03201	-0.498	-2.91796	-0.8551	-0.4792	-0.7299
Afap1	Actin filament-associated protein 1	549		TAS(1)NAEQYK	Q80YS6	0.195937	0.742513	0.979624	0.129296	0.999504	___1	QQKKVETAGGVKRTASNAEQYKYGKNRVEAD	-2.72557	-3.09515	-3.64098	-4.11211	-2.4969	-1.3238	-3.0798	-3.78133	-2.5637	-3.34811
Afap1	Actin filament-associated protein 1	669		SGTSSPQS(1)PVFR	Q80YS6	0.496341	0.646024	0.979624	0.189751	1	___1	LGLAIEPRSGTSSPQSPVFRHRTLENSPISS	-2.74322	0.4193	0.7774	-3.54566	-0.3758	0.6859	0.9474	0.8696	0.2693	1.0151
Afap1l1	Actin filament-associated protein 1-like 1	103		GASPEPT(0.002)KS(0.986)PS(0.012)LR	Q8BZI0	0.355457	0.453623	0.979624	0.343305	0.985701	___1	DDGEPSKGASPEPTKSPSLRSAAADVPPPLP	-2.15075	-3.21641	-3.38661	-3.32061	-2.0526	-3.28298	-2.33592	-2.262	-2.06042	-2.62271
Afap1l1	Actin filament-associated protein 1-like 1	329		EVSRPIVGAEGLEVPRS(1)PVILCK	Q8BZI0	0.738016	0.532245	0.979624	0.273888	1	___1	VSRPIVGAEGLEVPRSPVILCKADQDKRLSQ	1.7249	0.3075	-2.91921	1.4688	0.444	0.7408	1.2028	0.8672	1.6178	-3.24451
Afap1l1	Actin filament-associated protein 1-like 1	747		RSPS(1)IVTSNQGR	Q8BZI0	0.0760152	0.929485	0.982997	0.0317578	0.999969	___1	SLPVNCVSELRKRSPSIVTSNQGRVLQKAKE	-0.892	-0.8782	-1.6004	-0.5426	0.0546	-4.27633	-1.3165	-0.8162	-0.6736	0.238
Afap1l2	Actin filament-associated protein 1-like 2	414		VAQQPLSLVGCDVLPDPS(0.001)PDHLYS(0.999)FR	Q5DTU0	1.29549	0.207913	0.979624	0.682118	0.998738	___1	VGCDVLPDPSPDHLYSFRILHNGEELAKLEA	-2.93123	0.6032	-1.97119	-2.27679	-2.14871	0.6983	0.6993	1.4001	0.5042	0.1605
Afdn	Afadin	1182		SSPNVANQPPS(1)PGGK	Q9QZQ1	-0.52721	0.265578	0.979624	0.575808	1	___1	RADHRSSPNVANQPPSPGGKGPYTSGTAAKI	-0.4169	-0.1019	0.0732	-0.4088	0.0317	-1.5695	-0.2871	-0.3612	-0.6052	-1.5301
Afdn	Afadin	1510		EELSSGDS(0.002)LS(0.998)PDPWKR	Q9QZQ1	0.329159	0.421192	0.979624	0.37552	0.997711	___1	YITISKEELSSGDSLSPDPWKRDAREKLEKQ	-1.2833	-1.3527	-1.689	-0.7379	-0.8762	-0.9233	-1.1028	-0.7556	-1.3378	-2.05395
Afdn	Afadin	1238		EYFTFPAS(0.009)KS(0.991)QDR	Q9QZQ1	-0.190576	0.645738	0.979624	0.189944	0.990968	___1	TQTYTREYFTFPASKSQDRMAPPQSQWPNYE	-0.0435	-0.563	-1.3443	-0.6026	-0.318	-0.7953	-0.7678	-0.9559	-1.3992	-1.0471
Afdn	Afadin	1201		ITS(0.001)VS(0.993)T(0.006)GNLCTEEQSPPPRPEAYPIPTQTYTR	Q9QZQ1	-0.401779	0.613031	0.979624	0.212518	0.992532	___1	KGPYTSGTAAKITSVSTGNLCTEEQSPPPRP	-0.6132	-0.6884	-0.9698	0.0022	-2.86667	-0.8237	-0.2998	0.0348	-0.7917	-3.36751
Afdn	Afadin	1211		ITSVSTGNLCTEEQS(1)PPPRPEAYPIPTQTYTR	Q9QZQ1	-0.2145	0.609738	0.979624	0.214857	1	___1	KITSVSTGNLCTEEQSPPPRPEAYPIPTQTY	0.5341	1.3787	1.2075	0.6505	-0.0313	0.9434	0.7395	1.1188	0.9182	1.4401
Afdn	Afadin	1795		LFS(1)QGQDVSDK	Q9QZQ1	-0.415867	0.518185	0.979624	0.285515	1	___1	GAPENLTFKERQRLFSQGQDVSDKVKASRKL	1.294	0.9345	0.1645	0.2917	1.619	0.8013	-0.4705	-1.145	0.07	1.5061
Afdn	Afadin	1275		S(1)QEELREEK	Q9QZQ1	0.537876	0.34101	0.979624	0.467233	1	___1	TESNHSSIAIQRVTRSQEELREEKVYQLERH	0.9069	-0.1717	-1.3242	0.937	0.3395	-0.2192	-0.2632	0.5538	1.2056	-0.1627
Afdn	Afadin	246		SSDGRPDS(0.964)GGT(0.035)LR	Q9QZQ1	-0.546163	0.451248	0.979624	0.345585	0.964225	___1	EKRMQEFRSSDGRPDSGGTLRIYADSLKPNI	-2.93408	-1.1465	-2.09202	-0.7815	-3.45307	-3.60839	-2.41435	-1.3987	-3.0908	-3.47905
Afdn	Afadin	216		TIS(1)NPEVVMK	Q9QZQ1	-0.130314	0.873134	0.982997	0.058919	0.999992	___1	EVYKDMPETSFTRTISNPEVVMKRRRQQKLE	-0.6185	-0.3021	-0.7156	-0.2717	-3.82609	0.4979	-0.0501	0.0055	-0.7644	-0.3211
Afdn	Afadin	1083		TSS(1)VVTLEVAK	Q9QZQ1	-0.760118	0.368619	0.979624	0.433422	0.999985	___1	GLSQERAAELMTRTSSVVTLEVAKQGAIYHG	1.7079	1.1837	1.4047	-2.64702	1.2083	1.0951	1.2839	1.3596	1.3114	1.0926
Afdn	Afadin	1172;1173		ADHRS(0.926)S(0.074)PNVANQPPS(0.997)PGGKGPYT(0.002)S(0.001)GTAAK	Q9QZQ1	0.290243	0.500986	0.979624	0.300174	0.925628	___2	LPGDDRLMKNRADHRSSPNVANQPPSPGGKG	1.1148	1.4842	0.8549	1.9573	0.6651	1.906	1.6801	0.9883	1.0727	1.8213
Afdn	Afadin	1182		SSPNVANQPPS(1)PGGK	Q9QZQ1	0.216248	0.61344	0.979624	0.212228	1	___2	RADHRSSPNVANQPPSPGGKGPYTSGTAAKI	1.1148	1.4842	1.1419	1.9573	0.6651	1.906	1.8318	0.9883	1.0727	1.8213
Afdn	Afadin	1199		IT(0.012)S(0.948)VS(0.031)T(0.008)GNLCTEEQS(1)PPPRPEAYPIPTQTYTR	Q9QZQ1	-0.37064	0.709158	0.979624	0.149257	0.948344	___2	GGKGPYTSGTAAKITSVSTGNLCTEEQSPPP	-3.26822	0.2112	-0.4272	-0.205	-2.80197	-2.52273	-2.61564	-0.1727	-2.8001	0.3938
Aftph	Aftiphilin	151		SFS(1)PGDFR	Q80WT5	-0.904405	0.230648	0.979624	0.63705	0.999999	___1	KVVVQGPSTGQLRSFSPGDFRTDKNIVHQTK	-1.0066	-0.8681	-0.5989	-0.5579	-3.01623	-0.9674	-2.59392	-0.5521	-0.9229	-3.49212
Ag2	Uncharacterized protein C11orf96 homolog	210		SFLQS(1)LECLR	Q3UPL5	1.23014	0.281306	0.979624	0.550821	1	___1	VSPMEEEKAKKSFLQSLECLRRSTQSLSLQR	-3.93865	-0.9582	1.5362	0.8943	-2.24606	0.9316	0.8041	0.875	0.7507	-1.2402
Agap1	Arf-GAP with GTPase, ANK repeat and PH domain-containing protein 1	521		LDPPPS(1)PHANR	Q8BXK8	-0.45006	0.478003	0.979624	0.320569	1	___1	PSISSSTSPKLDPPPSPHANRKKHRRKKSTS	-1.0141	-1.6156	-1.4376	-1.1198	-1.3051	-1.3031	-1.4086	-4.07409	-1.8183	-1.6118
Agap2	Arf-GAP with GTPase, ANK repeat and PH domain-containing protein 2	642		RRT(0.028)S(0.972)LFANR	Q3UHD9	0.655145	0.150719	0.979624	0.821832	0.971703	___1	LSTPGSLHRAAKRRTSLFANRRGSDAEKRSL	-3.86734	-2.88378	-2.81201	-3.21022	-2.4723	-2.7267	-2.24682	-2.07671	-2.9867	-2.0085
Agap3	Arf-GAP with GTPase, ANK repeat and PH domain-containing protein 3	367		IETIAASSTPTPIRKQS(1)K	Q8VHH5	0.159267	0.855674	0.982997	0.0676915	0.99987	___1	ETIAASSTPTPIRKQSKRRSNIFTSRKGADL	-0.5657	0.0715	-0.8356	0.6422	-3.7265	0.3738	-0.0571	0.1458	-0.0307	0.6645
Agfg1	Arf-GAP domain and FG repeat-containing protein 1	181		GTPSQS(1)PVVGR	Q8K2K6	-0.0390905	0.922963	0.982997	0.0348157	1	___1	ESAPALHLNKGTPSQSPVVGRSQGQQQEKKQ	4.1853	3.8615	4.6046	4.3483	4.5013	3.8035	4.3699	4.5802	4.2725	3.3706
Agfg1	Arf-GAP domain and FG repeat-containing protein 1	293		S(0.004)S(0.004)S(0.991)ADFGTFSTSQSHQTASTVSK	Q8K2K6	-0.0660867	0.928127	0.982997	0.0323927	0.991135	___1	VNANFAHFDNFPKSSSADFGTFSTSQSHQTA	-1.3752	-0.5932	-3.52132	-0.6984	-3.31585	-1.5355	-1.8164	-1.8539	-1.1674	-2.8845
Agfg1	Arf-GAP domain and FG repeat-containing protein 1	177		SLLGESAPALHLNKGT(1)PS(0.001)QS(0.999)PVVGR	Q8K2K6	0.303209	0.703898	0.979624	0.15249	0.999982	___1	SLLGESAPALHLNKGTPSQSPVVGRSQGQQQ	-2.06062	-3.00937	-2.7048	-3.63196	-1.99244	-2.85096	-2.7229	0.216	-1.3848	-3.65165
Agfg1	Arf-GAP domain and FG repeat-containing protein 1	177;181		GTPSQS(1)PVVGR	Q8K2K6	1.03506	0.16959	0.979624	0.770599	1	___2	ESAPALHLNKGTPSQSPVVGRSQGQQQEKKQ	1.3621	1.451	2.826	3.2528	0.6708	3.0971	3.7236	4.0751	3.4021	2.1818
Ahsg	Alpha-2-HS-glycoprotein	135		VMHTQCHS(0.002)T(0.974)PDS(0.024)AEDVR	P29699	-0.872634	0.562639	0.979624	0.24977	0.974221	___1	KQDGQFRVMHTQCHSTPDSAEDVRKLCPRCP	1.9729	1.7253	1.3046	-2.79626	2.7171	2.6868	-3.71028	1.5865	2.5443	2.5366
Ahsg	Alpha-2-HS-glycoprotein	309		HAFSPVAS(1)VES(0.981)AS(0.019)GETLHSPK	P29699	0.218567	0.663196	0.979624	0.178358	1	___1	HRTYHDLRHAFSPVASVESASGETLHSPKVG	7.0684	5.9226	5.4342	7.2008	6.9428	6.4396	5.8535	5.7568	6.4547	5.8739
Ahsg	Alpha-2-HS-glycoprotein	312		HAFSPVASVES(1)ASGETLHSPK	P29699	0.397005	0.439025	0.979624	0.357511	1	___1	YHDLRHAFSPVASVESASGETLHSPKVGQPG	8.4266	7.3087	6.8762	8.9785	8.1919	7.8359	7.6595	6.9772	8.0617	7.8345
Ahsg	Alpha-2-HS-glycoprotein	314		HAFSPVASVESAS(1)GETLHSPK	P29699	0.1888	0.603918	0.979624	0.219022	1	___1	DLRHAFSPVASVESASGETLHSPKVGQPGAA	7.1191	6.5766	6.5129	7.3808	7.1177	6.936	6.8385	6.4702	6.8752	6.8566
Ahsg	Alpha-2-HS-glycoprotein	138		VMHTQCHSTPDS(1)AEDVRK	P29699	-0.364857	0.710544	0.979624	0.148409	1	___1	GQFRVMHTQCHSTPDSAEDVRKLCPRCPLLT	6.9005	6.8377	6.5544	7.089	7.3463	2.3811	7.0394	6.8614	6.8559	7.2223
Ahsg	Alpha-2-HS-glycoprotein	309		HAFSPVAS(1)VES(0.981)AS(0.019)GETLHSPK	P29699	0.509971	0.246006	0.979624	0.609055	1	___2	HRTYHDLRHAFSPVASVESASGETLHSPKVG	6.2476	5.5679	5.1543	6.7451	6.1783	6.3112	5.9296	5.3153	6.3229	6.3636
Ahsg	Alpha-2-HS-glycoprotein	312		HAFSPVASVES(1)ASGETLHSPK	P29699	-0.334448	0.527598	0.979624	0.277697	1	___2	YHDLRHAFSPVASVESASGETLHSPKVGQPG	7.3223	7.3453	6.6601	7.8443	7.5263	6.6856	7.0891	5.5917	6.3229	6.3636
Ahsg	Alpha-2-HS-glycoprotein	314		HAFSPVASVESAS(1)GETLHSPK	P29699	-0.36919	0.494354	0.979624	0.305962	1	___2	DLRHAFSPVASVESASGETLHSPKVGQPGAA	7.3223	7.3453	6.6601	7.8443	7.5263	6.6856	7.0891	5.5917	6.2316	6.2117
Ahsg	Alpha-2-HS-glycoprotein	309;312;314		HAFSPVAS(1)VES(0.981)AS(0.019)GETLHSPK	P29699	-0.341952	0.699547	0.979624	0.155183	1	___3	HRTYHDLRHAFSPVASVESASGETLHSPKVG	1.9675	4.0476	4.3426	5.2215	1.9689	1.0922	4.4305	2.9419	3.3101	2.8092
Aifm1	Apoptosis-inducing factor 1, mitochondrial	129		APS(1)HVPFLLIGGGTAAFAAAR	Q9Z0X1	1.06238	0.29157	0.979624	0.535258	1	___1	ASATEGGSVPQIRAPSHVPFLLIGGGTAAFA	0.032	-2.09145	-3.30584	-3.03406	0.258	0.7992	-0.217	-2.66579	-0.2523	0.0296
Aifm1	Apoptosis-inducing factor 1, mitochondrial	267		SLS(1)AIDRAGAEVK	Q9Z0X1	0.0621667	0.915148	0.982997	0.0385085	0.999996	___1	FEKCLIATGGTPRSLSAIDRAGAEVKSRTTL	1.8597	0.2564	-0.7474	1.362	1.2716	0.4377	0.2082	0.1251	0.189	0.0352
Aifm1	Apoptosis-inducing factor 1, mitochondrial	370		VMPNAIVQS(1)VGVSGGR	Q9Z0X1	-0.093408	0.898468	0.982997	0.0464975	0.999993	___1	VKREGVKVMPNAIVQSVGVSGGRLLIKLKDG	0.3774	0.3042	-0.0348	0.163	0.5965	1.3126	0.2758	-0.1482	-2.48466	1.1403
Aifm1	Apoptosis-inducing factor 1, mitochondrial	374		VMPNAIVQSVGVS(1)GGR	Q9Z0X1	1.07145	0.0359758	0.979624	1.44399	0.999982	___1	GVKVMPNAIVQSVGVSGGRLLIKLKDGRKVE	-3.20648	-1.7053	-2.83659	-1.1354	-0.9833	-2.3159	-1.5131	-1.711	-1.715	-1.2057
Aimp1	Aminoacyl tRNA synthase complex-interacting multifunctional protein 1	99		LSTPLQTNCTAS(0.001)ES(0.001)VVQS(0.959)PS(0.037)VAT(0.001)TASPATK	P31230	-0.145243	0.844998	0.982997	0.0731442	0.959317	___1	TPLQTNCTASESVVQSPSVATTASPATKEQI	-2.9964	-2.64395	-1.0455	-3.34763	-1.4274	-2.95506	-3.14818	-0.9544	-3.62774	-1.1566
Ak1	Adenylate kinase isoenzyme 1	86		VDS(1)SNGFLIDGYPR	Q9R0Y5	-1.08658	0.165463	0.979624	0.781299	0.999864	___1	TVLDMLRDAMLAKVDSSNGFLIDGYPREVKQ	-0.9433	-3.12651	0.1129	-1.1145	-3.61419	-2.73943	-1.618	-1.8537	-2.94545	-2.95362
Ak1	Adenylate kinase isoenzyme 1	38		YGYTHLS(0.998)T(0.002)GDLLR	Q9R0Y5	-0.362775	0.652915	0.979624	0.185144	0.998272	___1	TQCEKIVQKYGYTHLSTGDLLRAEVSSGSER	1.0198	1.2435	1.0954	2.2029	0.6015	-2.25506	1.4315	1.18	1.2245	0.9122
Ak3	GTP:AMP phosphotransferase AK3, mitochondrial	37		HLS(0.998)S(0.002)GDLLR	Q9WTP7	-1.54694	0.00725716	0.753928	2.13923	0.9976	___1	TVSSRITKHFELKHLSSGDLLRQNMLQGTEI	-0.5712	-1.5765	-1.0708	-2.7545	-3.3815	-1.4209	-2.21596	-3.07333	-2.72136	-2.77084
Ak3	GTP:AMP phosphotransferase AK3, mitochondrial	224		VPETT(0.001)QKAS(0.996)VT(0.003)P	Q9WTP7	1.06172	0.0801936	0.979624	1.09586	0.996302	___1	YSFLQTKVPETTQKASVTP____________	-2.80743	-3.03054	-2.33068	-1.8014	-1.79699	-1.7035	-1.70704	-3.26274	-0.83	-0.5265
Ak3	GTP:AMP phosphotransferase AK3, mitochondrial	22		AVIMGAPGS(0.006)GKGT(0.902)VS(0.046)S(0.046)R	Q9WTP7	-0.139743	0.85897	0.982997	0.0660223	0.902155	___1	LLRAVIMGAPGSGKGTVSSRITKHFELKHLS	-0.8993	-3.92322	-2.45199	-0.9269	-1.3699	-3.15696	-3.77783	-2.26166	-3.30172	-3.15708
Akap1	A-kinase anchor protein 1, mitochondrial	55		RLS(1)EEACPGVLSVAPTVTQPPGREEQR	O08715	0.153295	0.68792	0.979624	0.162462	1	___1	VETLKVGPAIKDRRLSEEACPGVLSVAPTVT	4.93	4.4194	4.0226	4.8107	5.0091	4.8695	4.3559	4.3375	4.2005	4.6912
Akap1	A-kinase anchor protein 1, mitochondrial	428		NSAHHISLAPCPPPVT(0.005)PQRQS(0.958)LEGAS(0.036)NPR	O08715	0.740288	0.33229	0.979624	0.478482	0.95849	___1	ISLAPCPPPVTPQRQSLEGASNPRGDDNFVA	-2.32057	-3.59595	-2.98481	-3.45081	0.1764	-1.5054	-3.05373	-2.03216	-2.74268	-2.9794
Akap1	A-kinase anchor protein 1, mitochondrial	101		RRS(1)ES(0.168)S(0.832)GNLPS(0.001)VADTR	O08715	-1.23346	0.467201	0.979624	0.330496	1	___1	TEPLALPRTRQVRRRSESSGNLPSVADTRSQ	5.9479	5.2744	4.8757	5.376	5.8532	5.4328	5.1245	4.5419	-2.94884	5.5482
Akap1	A-kinase anchor protein 1, mitochondrial	103		SES(1)SGNLPSVADTR	O08715	0.649167	0.192675	0.979624	0.715174	0.999993	___1	PLALPRTRQVRRRSESSGNLPSVADTRSQPG	3.6829	2.9729	1.6495	3.4462	3.8581	3.2984	3.894	3.3083	3.1905	2.9277
Akap1	A-kinase anchor protein 1, mitochondrial	101;103		SES(1)SGNLPSVADTR	O08715	-1.31016	0.359008	0.979624	0.444895	0.999993	___2	PLALPRTRQVRRRSESSGNLPSVADTRSQPG	2.7641	3.3556	2.8153	-1.0648	3.2561	3.2688	2.9224	-3.01409	2.6006	3.7082
Akap10	A-kinase anchor protein 10, mitochondrial	52		ASVAVHS(1)PQK	O88845	0.0753415	0.870592	0.982997	0.0601854	1	___1	KTLDVKSTKASVAVHSPQKSTKNHALLEAAG	-3.2805	-2.86674	-2.59957	-2.93032	-3.2006	-2.55008	-1.9459	-3.39358	-2.24265	-3.61872
Akap10	A-kinase anchor protein 10, mitochondrial	11		GAGPS(1)PRHS(1)PR	O88845	0.308549	0.579628	0.979624	0.23685	1	___1	_____MRGAGPSPRHSPRALRPDPGPAMSFF	-1.6984	-2.6642	-3.51	-2.5965	-2.5092	-2.8101	-1.0301	-1.7405	-2.45544	-3.06772
Akap10	A-kinase anchor protein 10, mitochondrial	7;11		GAGPS(1)PRHS(1)PR	O88845	-0.494467	0.253709	0.979624	0.595664	1	___2	_________MRGAGPSPRHSPRALRPDPGPA	-3.31978	-2.48132	-2.56647	-3.52182	-3.92811	-3.73609	-2.7792	-3.1935	-2.73714	-3.08975
Akap12	A-kinase anchor protein 12	1645		AEADASGNLTKES(1)PDTNGPK	Q9WTQ5	0.824484	0.204248	0.979624	0.689841	0.999599	___1	LAKAEADASGNLTKESPDTNGPKLTEEGDAL	-2.8701	-0.019	0.3304	-0.0001	0.0453	-0.1787	0.3662	-0.272	0.0647	-0.2243
Akap12	A-kinase anchor protein 12	767		AEDS(1)GAEQLASEIEPSREESWVSIKK	Q9WTQ5	0.802352	0.485795	0.979624	0.313547	1	___1	PRKKSKSKLEERAEDSGAEQLASEIEPSREE	-0.0479	-3.30441	0.3588	0.8958	-0.3134	0.2526	1.5468	1.4189	-2.57644	-2.59265
Akap12	A-kinase anchor protein 12	786		AEDSGAEQLASEIEPS(0.011)REES(0.033)WVS(0.956)IKK	Q9WTQ5	0.797745	0.240874	0.979624	0.618209	0.956191	___1	QLASEIEPSREESWVSIKKFIPGRRKKRADG	-2.91799	-2.4188	-3.27273	-1.0088	-1.99549	-0.6468	-3.00567	-3.72556	-2.42393	-1.6984
Akap12	A-kinase anchor protein 12	682		KAS(1)SSDDEGGPR	Q9WTQ5	0.371706	0.51864	0.979624	0.285134	0.999667	___1	ALICVGSSKKRARKASSSDDEGGPRTLGGDG	-2.763	-2.87368	-3.1648	-3.7852	-2.4621	-2.86916	-0.9991	-2.1671	-2.28843	-3.36375
Akap12	A-kinase anchor protein 12	652		AVGEEQRS(1)EEPKR	Q9WTQ5	0.201571	0.68562	0.979624	0.163917	1	___1	SGMQDEVRAVGEEQRSEEPKRRVDTSVSWEA	-1.9363	-1.4903	-1.2336	-2.257	-0.5071	-2.1147	-1.5219	-0.7749	-0.6799	-1.6073
Akap12	A-kinase anchor protein 12	890		AVTSAEERS(0.935)PS(0.065)WISASMTEPLEHAEGVATPPVGEVTEK	Q9WTQ5	0.864244	0.554361	0.979624	0.256207	0.934616	___1	AVIDGTRAVTSAEERSPSWISASMTEPLEHA	1.1081	-2.90228	-3.16182	-2.40024	1.9279	-2.62761	-2.7223	1.6072	1.5966	-2.89583
Akap12	A-kinase anchor protein 12	1292		CQETESNEEQS(0.011)IS(0.989)PEKR	Q9WTQ5	-0.877884	0.0525909	0.979624	1.27909	0.989157	___1	VARCQETESNEEQSISPEKREMGTDVEKEET	-1.852	-1.9167	-1.5991	-2.94305	-2.35769	-2.3241	-1.8812	-2.8542	-2.92153	-3.3883
Akap12	A-kinase anchor protein 12	598		EGITPWAS(1)FKK	Q9WTQ5	-0.0188714	0.975087	0.984656	0.0109567	1	___1	TSDGEKKREGITPWASFKKMVTPKKRVRRPS	-0.1198	-0.205	-1.0312	0.2148	-0.4771	0.4576	0.2568	-1.076	-2.2464	-0.4258
Akap12	A-kinase anchor protein 12	467		EVCVSGGDHTQLT(0.001)DLS(0.999)PEEK	Q9WTQ5	0.910725	0.16	0.979624	0.795881	0.999466	___1	EVCVSGGDHTQLTDLSPEEKMLPKHPEGIVS	-3.42935	-2.90543	-3.66878	-0.9067	-3.24611	-2.82346	-3.18248	-2.82141	-1.0644	-2.92198
Akap12	A-kinase anchor protein 12	584		GPSEAPQEAEAEEGAT(0.001)S(0.999)DGEK	Q9WTQ5	-0.0849333	0.916775	0.982997	0.0377371	0.998942	___1	PSEAPQEAEAEEGATSDGEKKREGITPWASF	-0.3713	0.4184	2.662	-0.2632	1.6854	0.0151	0.1505	2.2743	2.011	-0.1464
Akap12	A-kinase anchor protein 12	489		HPEGIVSEVEMLS(0.045)S(0.955)QER	Q9WTQ5	0.456119	0.294528	0.979624	0.530873	0.95536	___1	PKHPEGIVSEVEMLSSQERIKVQGSPLKKLF	0.0472	-0.2416	1.0061	0.2082	0.5849	1.2946	0.612	0.7314	1.1997	0.456
Akap12	A-kinase anchor protein 12	505		LFS(0.997)S(0.002)SGLKK	Q9WTQ5	0.65856	0.349811	0.979624	0.456166	0.997294	___1	QERIKVQGSPLKKLFSSSGLKKLSGKKQKGK	-1.1196	-1.8602	-2.8407	-0.7925	-1.0895	-0.8704	-1.3505	-0.7097	-0.5285	-3.63016
Akap12	A-kinase anchor protein 12	507		LFSS(0.003)S(0.997)GLKK	Q9WTQ5	0.503557	0.175333	0.979624	0.756135	0.996798	___1	RIKVQGSPLKKLFSSSGLKKLSGKKQKGKRG	-1.292	-1.0163	-0.7787	-0.4446	-0.9151	-0.3719	-0.4251	-0.2637	-0.3293	-0.9284
Akap12	A-kinase anchor protein 12	613		RPS(1)ES(1)DKEEELDK	Q9WTQ5	0.0526762	0.924307	0.982997	0.0341838	1	___1	SFKKMVTPKKRVRRPSESDKEEELDKVKSAT	0.9459	1.4759	1.6587	1.1051	2.4979	0.3165	1.5051	2.2551	1.794	0.4162
Akap12	A-kinase anchor protein 12	631		SATLS(0.012)S(0.983)T(0.005)EST(0.018)AS(0.982)GMQDEVR	Q9WTQ5	1.6541	0.157302	0.979624	0.803267	0.982532	___1	DKEEELDKVKSATLSSTESTASGMQDEVRAV	-3.67858	-1.4656	-0.9909	1.3791	-2.30843	-2.65592	1.2777	-2.2	0.9671	0.804
Akap12	A-kinase anchor protein 12	637		SATLSSTESTAS(1)GMQDEVR	Q9WTQ5	0.0558905	0.884865	0.982997	0.0531231	0.999798	___1	DKVKSATLSSTESTASGMQDEVRAVGEEQRS	-0.9243	-0.6613	-0.1122	-0.5483	-1.1033	0.1128	-0.4972	-0.5312	-0.5425	-0.4606
Akap12	A-kinase anchor protein 12	350		TEPAPAEEQEPAEGTDQARLS(1)ADYEK	Q9WTQ5	1.19722	0.136755	0.979624	0.864057	0.999913	___1	AEEQEPAEGTDQARLSADYEKVELPLEDQVG	-3.26274	-2.15152	-3.5722	-3.48034	-2.76367	-2.0365	-1.1671	-0.1535	-0.3782	-2.60855
Akap12	A-kinase anchor protein 12	1191		QSQVTEEEAAAAQTEGPS(0.074)T(0.904)PS(0.019)S(0.003)FPAQEEHR	Q9WTQ5	1.30602	0.023606	0.927704	1.62698	0.903981	___1	VTEEEAAAAQTEGPSTPSSFPAQEEHREKPG	-3.05742	-3.41183	-2.40745	-1.7025	-0.706	-1.0298	-2.22969	-1.3661	-1.7375	-2.7986
Akap12	A-kinase anchor protein 12	613;615		RPS(1)ES(1)DKEEELDK	Q9WTQ5	-0.0457429	0.944647	0.982997	0.0247304	1	___2	SFKKMVTPKKRVRRPSESDKEEELDKVKSAT	0.528	2.2499	3.4531	1.824	1.5656	1.2006	2.4042	3.2293	2.5299	1.4652
Akap12	A-kinase anchor protein 12	631;637		SATLS(0.012)S(0.983)T(0.005)EST(0.018)AS(0.982)GMQDEVR	Q9WTQ5	0.567621	0.37958	0.979624	0.420697	0.982532	___2	DKEEELDKVKSATLSSTESTASGMQDEVRAV	-2.81788	-3.08684	-2.83126	-2.65056	-3.43787	-2.89702	-0.5972	-3.27862	-2.27466	-1.2747
Akap12	A-kinase anchor protein 12	18;22		SPEQPAES(0.997)DT(0.032)PS(0.97)ELELS(0.001)GHGPAAEASGAAGDPADADPATKLPQK	Q9WTQ5	0.437707	0.709369	0.979624	0.149128	0.997218	___2	AGSSTEQRSPEQPAESDTPSELELSGHGPAA	-3.33715	-3.24981	0.9142	-3.75319	-0.7274	-0.5449	-1.50695	0.1074	-0.0092	-3.73825
Akap13	A-kinase anchor protein 13	1892		FLSHS(0.993)T(0.007)DSLNK	E9Q394	-0.375767	0.726975	0.979624	0.138481	0.992516	___1	GNDENMSNTWKFLSHSTDSLNKICKVNESTE	1.3176	1.2507	1.6729	1.6464	2.2098	0.635	-3.25304	2.155	2.1082	1.7644
Akap13	A-kinase anchor protein 13	1895		FLS(0.009)HS(0.877)T(0.114)DS(1)LNK	E9Q394	1.06084	0.106922	0.979624	0.970935	0.999989	___1	ENMSNTWKFLSHSTDSLNKICKVNESTESLT	-2.68696	-2.5303	-3.74827	-1.2803	-1.0305	-3.38199	-2.59749	-2.48054	-0.788	-1.9349
Akap13	A-kinase anchor protein 13	1532		RHS(1)WGPGK	E9Q394	-0.166833	0.748982	0.979624	0.125529	1	___1	FLRSSMRSLSPFRRHSWGPGKNAASDAEMNQ	-0.2951	-0.2705	-0.3391	-0.476	0.3658	-2.0779	-0.6325	-0.0121	0.0465	-0.4926
Akap13	A-kinase anchor protein 13	1613		NSLMSLS(1)EEHLEPDQR	E9Q394	1.27971	0.085372	0.979624	1.06868	0.999805	___1	NPFGGEEQRNSLMSLSEEHLEPDQRQHHRMF	-3.4645	-0.4368	0.3539	-0.0449	-0.032	0.3437	-0.1575	0.3415	-0.1002	0.3301
Akap13	A-kinase anchor protein 13	2308		NSWIQIIQDTINSLNRDEDEGIPS(1)ENEEEK	E9Q394	-0.937641	0.177288	0.979624	0.75132	1	___1	DTINSLNRDEDEGIPSENEEEKKLLDTKARE	-2.0956	-1.4783	-0.621	-2.1287	-2.1133	-3.3801	-1.2088	-0.9224	-2.97397	-3.62432
Akap13	A-kinase anchor protein 13	2462		RT(0.001)ES(0.998)DS(0.001)GLKK	E9Q394	0.585943	0.431196	0.979624	0.365325	0.998052	___1	EKEEGDDGQDLRRTESDSGLKKGGNGNLVFM	-1.9165	-2.6165	-2.5349	-2.9695	-2.4911	-2.89185	-0.8631	-1.0911	0.35	-2.43352
Akap13	A-kinase anchor protein 13	2527		S(0.004)AS(0.933)RPS(0.052)S(0.011)LIEQEK	E9Q394	0.685474	0.293811	0.979624	0.531932	0.932609	___1	DQKLVLTEKVLTRSASRPSSLIEQEKQRSLE	-1.2251	-3.21455	-2.72835	-2.49073	-1.94716	-1.4664	-3.03512	-0.9138	-0.4918	-1.582
Akap13	A-kinase anchor protein 13	2684		SGS(1)LDSELSVSPK	E9Q394	-0.0269271	0.974232	0.984656	0.0113375	0.999899	___1	DEFSSPSAPSVTKSGSLDSELSVSPKRNSIS	-2.91992	0.0447	-2.34809	-3.27284	-3.00418	-2.46971	-1.4296	-0.0774	-1.0212	-1.1013
Akap13	A-kinase anchor protein 13	2692		SGSLDSELSVS(1)PK	E9Q394	-0.00857522	0.991225	0.984656	0.00382779	0.99957	___1	PSVTKSGSLDSELSVSPKRNSISRTQKDKGP	-0.5357	-1.2408	-3.02183	-2.87254	-2.76506	-0.6523	-0.5279	-0.5403	-2.84423	-1.0538
Akap13	A-kinase anchor protein 13	1526		SLS(1)PFRR	E9Q394	0.685891	0.244223	0.979624	0.612214	0.999999	___1	VPANCSFLRSSMRSLSPFRRHSWGPGKNAAS	-1.9434	-3.13514	-3.2412	-0.711	-2.50942	-2.90685	-2.2026	-1.60304	-1.6882	-2.99037
Akap13	A-kinase anchor protein 13	1892;1895		FLS(0.009)HS(0.877)T(0.114)DS(1)LNK	E9Q394	0.116138	0.790608	0.979966	0.102039	0.999989	___2	ENMSNTWKFLSHSTDSLNKICKVNESTESLT	-0.1916	0.1402	0.7082	0.4014	0.2496	-0.3906	0.5667	0.699	1.0685	-0.2491
Akap2	A-kinase anchor protein 2	152		MAEGERANGHSTDQPQDLLGNSLQAPAS(0.982)PS(0.017)SS(0.001)TSSHCSSR	O54931	0.0917476	0.871965	0.982997	0.0595009	0.981604	___1	DQPQDLLGNSLQAPASPSSSTSSHCSSRDGE	-0.1356	1.1931	1.7186	1.3184	-0.2391	0.2914	1.0237	1.501	1.6608	1.5636
Akap2	A-kinase anchor protein 2	44		DHSSPFYSPSHNGLLADHHES(1)LDNDVAR	O54931	-1.08153	0.263393	0.979624	0.579396	1	___1	FYSPSHNGLLADHHESLDNDVAREIQYLDEV	-2.3996	0.554	1.0364	-2.2757	0.0344	-2.99462	-1.1326	-2.77795	-0.2189	-0.0935
Akap2	A-kinase anchor protein 2	650		EGSEQQEPEATVEEAGSQTPGSEKPQGMFAPPQVS(0.921)S(0.079)PVQEKR	O54931	-0.943021	0.364407	0.979624	0.438413	0.921084	___1	PGSEKPQGMFAPPQVSSPVQEKRDILPKNLP	-0.6419	-0.4097	-3.60164	-3.77061	0.2678	-3.48402	-0.8435	-3.09796	-3.19294	-3.33747
Akap2	A-kinase anchor protein 2	740		TLS(1)MIEEEIR	O54931	-0.460195	0.233006	0.979624	0.632632	1	___1	MVGPFKLRSRKQRTLSMIEEEIRAAQEREEE	2.0231	1.4938	1.8026	1.5207	1.641	0.5803	1.3011	1.425	1.2425	1.4802
Akap2	A-kinase anchor protein 2	120		S(0.927)PS(0.073)DRMAEGER	O54931	-0.504679	0.718069	0.979624	0.143834	0.926804	___1	KASGRQVPPHIELSRSPSDRMAEGERANGHS	0.6313	0.9932	-2.65672	0.9527	1.5083	-3.39192	1.097	-3.42474	0.4778	-3.16041
Akap2	A-kinase anchor protein 2	873		RKS(1)ALALR	O54931	0.856433	0.225139	0.979624	0.64755	1	___1	VTSEVLEATRVNRRKSALALRWEAGIYANQE	0.7156	-0.5782	-2.89283	0.3212	0.3557	-0.1956	-0.4845	-0.4432	-0.6048	0.6169
Akap2	A-kinase anchor protein 2	799		VKPPPS(0.994)PT(0.005)T(0.001)EGPSLQPDLAPEEAAGTQRPK	O54931	-0.120952	0.811889	0.982997	0.0905036	0.994007	___1	YKTAPGKIEKVKPPPSPTTEGPSLQPDLAPE	3.1326	1.419	2.3477	2.9699	2.9865	1.5831	1.6224	2.1502	1.981	1.9586
Akap5	A-kinase anchor protein 5	242		VITEKPSVQTQRAS(1)LLESSAAGSPR	D3YVF0	0.32286	0.754356	0.979624	0.122424	0.999998	___1	TKVITEKPSVQTQRASLLESSAAGSPRSVTS	1.1883	-0.1124	-2.70038	0.4177	1.125	-3.48093	-0.1028	-0.1006	0.1698	0.4414
Akap8	A-kinase anchor protein 8	634		LLEEQTCEAAS(0.016)ET(0.269)RS(0.715)IEDK	Q9DBR0	0.391246	0.637886	0.979624	0.195257	0.714862	___1	KLLEEQTCEAASETRSIEDKTRGEAAEARNE	-2.63016	-3.21906	-2.8511	-3.81613	-3.29493	-2.64059	-3.73008	-0.2429	-0.6701	-3.16728
Akap8	A-kinase anchor protein 8	552		YLKGEDPFVNETADLET(1)EGDENVGEEKEETPEEVAAEVLAEVITAAVK	Q9DBR0	-0.734139	0.351982	0.979624	0.453479	0.999804	___1	LKGEDPFVNETADLETEGDENVGEEKEETPE	-2.3675	-0.0404	-0.5352	-1.2183	-2.86803	-0.5216	-0.6578	-0.8173	-2.97979	-2.94338
Akr1b1	Aldo-keto reductase family 1 member B1	3		AS(1)HLELNNGTK	P45376	0.27151	0.467753	0.979624	0.329984	1	___1	_____________MASHLELNNGTKMPTLGL	0.7808	0.3187	0.1648	0.7921	1.0688	0.5953	0.7799	0.0914	0.5778	0.9453
Akr7a2	Aflatoxin B1 aldehyde reductase member 2	40		AAS(1)GAPLRPATVLGTMEMGR	Q8CG76	-0.998426	0.123402	0.979624	0.908678	1	___1	GRPLAMSRPPPPRAASGAPLRPATVLGTMEM	-0.9631	0.0523	0.0224	-1.5129	-0.902	-0.3481	-2.75182	-0.9191	-2.3328	-0.2952
Akt1	RAC-alpha serine/threonine-protein kinase	473		RPHFPQFS(0.997)YS(0.003)ASGTA	P31750	-0.282911	0.658978	0.979624	0.181129	0.99731	___1	MECVDSERRPHFPQFSYSASGTA________	-0.6959	-0.7503	-1.4303	-1.2256	-0.8024	-0.2288	-0.6095	-3.15981	-2.0988	-0.5673
Akt1	RAC-alpha serine/threonine-protein kinase	124		S(0.001)GS(0.999)PSDNSGAEEMEVSLAKPK	P31750	-0.100419	0.804319	0.982855	0.0945715	0.998951	___1	GLKRQEEETMDFRSGSPSDNSGAEEMEVSLA	3.1352	3.1361	2.9826	3.4525	2.7388	2.2375	3.6027	2.6865	2.89	3.2815
Akt1	RAC-alpha serine/threonine-protein kinase	129		S(0.064)GS(0.936)PSDNS(1)GAEEMEVSLAKPK	P31750	0.110478	0.860871	0.982997	0.0650619	1	___1	EEETMDFRSGSPSDNSGAEEMEVSLAKPKHR	-0.5961	-2.46445	-0.6939	0.0514	-1.5024	-0.9223	-0.4202	-1.1141	-1.47265	-2.60679
Akt1	RAC-alpha serine/threonine-protein kinase	124;129		S(0.001)GS(0.999)PSDNSGAEEMEVSLAKPK	P31750	-0.643081	0.29562	0.979624	0.529266	0.998951	___2	GLKRQEEETMDFRSGSPSDNSGAEEMEVSLA	-0.6509	1.5364	1.3305	0.876	-1.127	0.3403	0.7877	-0.3105	0.16	-0.0574
Akt1s1	Proline-rich AKT1 substrate 1	213		SSDEENGPPS(0.001)S(0.999)PDLDR	Q9D1F4	-0.315667	0.400261	0.979624	0.397657	0.999023	___1	RTEARSSDEENGPPSSPDLDRIAASMRALVL	0.5545	0.8184	1.0501	0.6522	0.2857	0.45	0.8719	-0.0807	0.4043	0.8606
Akt1s1	Proline-rich AKT1 substrate 1	184		S(1)LPVSVPVWAFK	Q9D1F4	-0.609028	0.730013	0.979624	0.136669	0.999999	___1	PQPPATALPTQQYAKSLPVSVPVWAFKEKRT	2.168	2.9021	3.0457	3.6777	3.9515	3.3293	4.0708	5.0038	-2.11789	-3.24154
Akt1s1	Proline-rich AKT1 substrate 1	247		LNT(1)SDFQK	Q9D1F4	-0.915344	0.58259	0.979624	0.234637	0.999971	___1	EDTQVFGDLPRPRLNTSDFQKLKRKY_____	4.559	4.5327	4.1112	4.9995	5.1382	4.6372	4.8764	4.338	3.9339	-3.52384
Akt1s1	Proline-rich AKT1 substrate 1	204;213		RT(0.001)EARS(0.999)S(1)DEENGPPS(0.354)S(0.646)PDLDR	Q9D1F4	-0.608131	0.496771	0.979624	0.303844	0.99998	___2	VPVWAFKEKRTEARSSDEENGPPSSPDLDRI	0.3899	1.56	1.5746	0.3585	1.5057	0.9448	1.8516	1.1184	-2.76188	0.9498
Akt1s1	Proline-rich AKT1 substrate 1	203		RT(0.002)EARS(0.999)S(1)DEENGPPS(0.713)S(0.287)PDLDR	Q9D1F4	-1.17126	0.136338	0.979624	0.865384	0.998664	___3	SVPVWAFKEKRTEARSSDEENGPPSSPDLDR	-2.57474	0.2471	0.0501	-0.7479	-2.21325	-2.43913	-0.5736	-2.1685	-2.24421	-3.12647
Akt2	RAC-beta serine/threonine-protein kinase	451		YFDDEFTAQSITIT(1)PPDRYDSLDPLELDQR	Q60823	0.550748	0.274202	0.979624	0.561929	0.999992	___1	TRYFDDEFTAQSITITPPDRYDSLDPLELDQ	0.5845	0.7113	-0.3167	0.955	-0.1839	1.6553	1.3009	1.3279	0.8005	0.2841
Akt2	RAC-beta serine/threonine-protein kinase	34		SDGS(1)FIGYK	Q60823	0.0659358	0.90985	0.982997	0.04103	1	___1	IKTWRPRYFLLKSDGSFIGYKERPEAPDQTL	-2.81859	-2.045	-2.61635	-3.24851	-2.57997	-2.3753	-2.2301	-1.4642	-1.2643	-3.82927
Akt2	RAC-beta serine/threonine-protein kinase	474		THFPQFS(0.999)YS(0.001)ASIRE	Q60823	0.612518	0.515519	0.979624	0.287755	0.999306	___1	LDPLELDQRTHFPQFSYSASIRE________	-4.70165	-1.1939	-2.62324	-3.48812	-3.56342	-0.2288	-1.2369	-3.36608	-2.53802	-1.1682
Aktip	AKT-interacting protein	29		TLAGDVKT(0.93)S(0.07)PPRSAPK	Q64362	-0.088299	0.927386	0.982997	0.0327396	0.929999	___1	KRAEGEEKTLAGDVKTSPPRSAPKKQLPSIP	-2.41729	0.4052	-0.2253	-2.89411	-0.6994	0.5575	0.6218	-0.1256	-3.07606	-0.2228
Aktip	AKT-interacting protein	30		TLAGDVKT(0.025)S(0.975)PPR	Q64362	1.22478	0.233431	0.979624	0.631842	0.975324	___1	RAEGEEKTLAGDVKTSPPRSAPKKQLPSIPK	-3.17354	-0.1008	-2.96655	0.6776	-0.3312	-0.4592	0.229	-2.62213	-0.1357	-3.34697
Alad	Delta-aminolevulinic acid dehydratase	214		DAAQS(0.717)S(0.283)PAFGDRR	P10518	0.056181	0.926592	0.982997	0.0331115	0.717297	___1	KFASCFYGPFRDAAQSSPAFGDRRCYQLPPG	-1.4161	-2.64107	-2.46378	-3.26356	-2.69448	-2.47833	-1.0279	-2.88181	-1.0606	-1.4156
Alad	Delta-aminolevulinic acid dehydratase	215		DAAQS(0.039)S(0.961)PAFGDRR	P10518	-0.0476805	0.942583	0.982997	0.0256803	0.960826	___1	FASCFYGPFRDAAQSSPAFGDRRCYQLPPGA	-0.6433	-0.6343	-1.041	-0.5716	-0.1705	-0.542	-0.2132	-3.26083	-0.8806	-0.1051
Alb	Serum albumin	593		AADKDTCFS(0.933)T(0.067)EGPNLVTR	P07724	-0.79619	0.27333	0.979624	0.563313	0.932739	___1	FLDTCCKAADKDTCFSTEGPNLVTRCKDALA	-1.09985	-1.0209	-1.4874	-3.10748	-3.22182	-0.9374	-0.822	-3.29194	-1.9646	-0.6471
Aldh1a1	Retinal dehydrogenase 1	2		S(0.5)S(0.5)PAQPAVPAPLADLK	P24549	0.178487	0.86477	0.982997	0.0630994	0.5	___1	______________MSSPAQPAVPAPLADLK	-0.7408	-3.13526	-2.24656	0.1256	-0.0646	-2.87089	-3.29327	0.0386	-3.30993	-3.66222
Aldh1a1	Retinal dehydrogenase 1	3		S(0.5)S(0.5)PAQPAVPAPLADLK	P24549	0.49368	0.614865	0.979624	0.21122	0.5	___1	_____________MSSPAQPAVPAPLADLKI	-0.7408	-2.93354	-2.83388	0.1256	-0.0646	-3.41555	-2.44275	0.0386	-3.03301	-2.93838
Aldoa	Fructose-bisphosphate aldolase A	37		GILAADES(0.015)T(0.964)GS(0.021)IAKR	P05064	0.327186	0.379741	0.979624	0.420512	0.964198	___1	RIVAPGKGILAADESTGSIAKRLQSIGTENT	1.9187	1.3471	1.8501	1.8159	2.263	1.7291	1.8486	2.2246	2.5322	1.814
Aldoa	Fructose-bisphosphate aldolase A	5		PHPY(1)PALTPEQKK	P05064	0.364327	0.461546	0.979624	0.335785	1	___1	___________MPHPYPALTPEQKKELSDIA	-2.73937	-2.039	-2.95779	-2.79267	-1.3409	-2.65877	-1.2392	-2.35826	-2.3083	-2.80265
Aldoa	Fructose-bisphosphate aldolase A	204;204		RCQY(1)VTEK	P05064	0.568855	0.294577	0.979624	0.530802	0.99995	___1	PEILPDGDHDLKRCQYVTEKVLAAVYKALSD	-2.83462	-3.69612	-4.7358	-2.43661	-4.1224	-2.95845	-3.8574	-2.79741	-2.8958	-3.23855
Aldoa	Fructose-bisphosphate aldolase A	100		S(1)KGGVVGIKVDK	P05064	0.0334143	0.94051	0.982997	0.0266366	1	___1	YQKADDGRPFPQVIKSKGGVVGIKVDKGVVP	2.4948	1.2112	1.0889	2.0422	2.2386	1.5404	1.4592	0.97	1.6287	1.5429
Aldoa	Fructose-bisphosphate aldolase A	36		GILAADES(0.993)T(0.007)GSIAK	P05064	3.01032	0.0736831	0.979624	1.13263	0.992702	___1	HRIVAPGKGILAADESTGSIAKRLQSIGTEN	6.3235	-2.46145	6.2967	6.4007	6.7658	6.0683	6.111	6.4699	6.6338	6.3265
Aldoa	Fructose-bisphosphate aldolase A	39		GILAADESTGS(1)IAKR	P05064	0.3105	0.427047	0.979624	0.369525	0.99998	___1	VAPGKGILAADESTGSIAKRLQSIGTENTEE	6.0207	5.621	5.8792	6.0884	6.6573	5.9415	5.5653	6.4481	6.5375	5.8175
Aldoa	Fructose-bisphosphate aldolase A	132		GVVPLAGTNGETTTQGLDGLS(1)ER	P05064	0.967928	0.265598	0.979624	0.575775	0.999947	___1	AGTNGETTTQGLDGLSERCAQYKKDGADFAK	-3.23493	-3.24547	-2.7098	-2.2439	-1.0279	-3.34314	-2.61106	-0.6865	-0.3422	-4.4136
Aldoa	Fructose-bisphosphate aldolase A	17		KELS(1)DIAHR	P05064	0.538786	0.170057	0.979624	0.769406	1	___1	PHPYPALTPEQKKELSDIAHRIVAPGKGILA	-3.00223	-2.88008	-2.92691	-1.721	-2.2861	-2.57777	-2.8958	-2.19318	-2.7354	-2.3741
Aldoa	Fructose-bisphosphate aldolase A	46		LQS(1)IGTENTEENR	P05064	0.268652	0.514413	0.979624	0.288688	1	___1	LAADESTGSIAKRLQSIGTENTEENRRFYRQ	5.4976	4.4567	4.5568	5.6976	5.4313	4.8838	5.2745	4.9141	4.6629	4.8756
Aldoa	Fructose-bisphosphate aldolase A	37;39		GILAADES(0.015)T(0.964)GS(0.021)IAKR	P05064	0.630962	0.395632	0.979624	0.402709	0.964198	___2	RIVAPGKGILAADESTGSIAKRLQSIGTENT	-3.53825	-1.96597	-3.76144	-3.0324	-3.32834	-3.73826	-1.3506	-3.19804	-0.8205	-1.735
Aldoa	Fructose-bisphosphate aldolase A	36		GILAADES(0.993)T(0.007)GSIAK	P05064	-0.654451	0.325838	0.979624	0.486999	0.992702	___2	HRIVAPGKGILAADESTGSIAKRLQSIGTEN	-2.16282	-1.1504	-1.3138	-1.6624	-3.17769	-3.20062	-1.3506	-3.43073	-0.8205	-1.735
Alkbh3	Alpha-ketoglutarate-dependent dioxygenase alkB homolog 3	28		SQSATQPAS(1)PAR	Q8K1E6	0.633664	0.502733	0.979624	0.298662	0.99998	___1	GWATPTKSQSATQPASPARSRLSQTAGPAWR	-0.9344	-0.8295	-1.5575	0.6295	-2.57796	-2.96473	0.8007	0.8452	0.7764	-0.8234
Alkbh5	RNA demethylase ALKBH5	385		SYESSEDCPEAAS(0.115)S(0.853)PT(0.032)RK	Q3TSG4	0.0507935	0.934102	0.982997	0.0296056	0.853293	___1	RKSYESSEDCPEAASSPTRKVKMRRH_____	-3.34797	-1.3816	-1.6389	-1.8572	-2.63988	-1.1468	-1.2944	-2.798	-3.19702	-1.5709
Alpk3	Alpha-protein kinase 3	1163		AGSDGEANKAEERES(1)PT(0.289)VS(0.711)PR	Q924C5	-0.553634	0.503261	0.979624	0.298206	0.999983	___1	RAGSDGEANKAEERESPTVSPRGPRKGLTPG	0.3844	-0.0789	0.5723	0.1078	-0.2491	-0.0387	1.0065	0.2167	0.5202	-3.39064
Alpk3	Alpha-protein kinase 3	1004		AESQEVADTGGLTSSSTLVPTMEVAGLS(1)PR	Q924C5	0.956686	0.361841	0.979624	0.441482	1	___1	TSSSTLVPTMEVAGLSPRTSRRILERVENNH	0.7694	0.4549	-2.99493	0.5074	1.0495	-0.1484	1.3262	0.9873	1.5079	-2.66457
Alpk3	Alpha-protein kinase 3	1636		GLPS(1)PQGSRK	Q924C5	0.0556195	0.954519	0.982997	0.0202156	0.999987	___1	KGSQLSPQPQKKGLPSPQGSRKSAPSSRATL	2.2391	0.4789	-0.389	1.5875	1.5745	0.4284	2.0043	1.2623	1.5832	-2.61653
Alpk3	Alpha-protein kinase 3	1179		KGLTPGS(1)PGTPGRER	Q924C5	-0.705444	0.334326	0.979624	0.47583	0.99987	___1	PTVSPRGPRKGLTPGSPGTPGRERRSPTQAR	-0.5893	-2.768	-1.67905	-3.62721	-3.1408	-2.61312	-1.1842	-3.40165	-1.2821	-1.4405
Alpk3	Alpha-protein kinase 3	1626		GSQLS(1)PQPQKK	Q924C5	1.15673	0.232244	0.979624	0.634056	1	___1	KGSKSPSAGRKGSQLSPQPQKKGLPSPQGSR	1.5094	0.3857	-3.13187	0.8621	1.0133	-1.2627	1.6251	0.9388	1.4796	0.5551
Alpk3	Alpha-protein kinase 3	1197		KAS(1)MLEVPGAEEEPATGDLVSR	Q924C5	1.04971	0.21927	0.979624	0.65902	1	___1	TPGRERRSPTQARKASMLEVPGAEEEPATGD	-2.58907	-3.08901	-3.34161	-4.23658	-2.68846	-1.4112	-2.74302	-1.85278	-1.0764	0.3105
Alpk3	Alpha-protein kinase 3	219		KIS(1)PDRFQR	Q924C5	0.252138	0.60408	0.979624	0.218905	1	___1	KEASGEADTLLLRKISPDRFQRKRRLSGVEE	4.1284	2.2557	2.4384	3.7686	3.6566	3.1613	2.821	2.909	3.075	2.9593
Alpk3	Alpha-protein kinase 3	230		RRLS(1)GVEEAVLSTPVR	Q924C5	-0.0138762	0.971993	0.984656	0.0123368	1	___1	LRKISPDRFQRKRRLSGVEEAVLSTPVREME	1.3152	0.8944	1.1709	0.6192	1.3971	1.3779	1.217	0.4376	1.6593	1.0826
Alpk3	Alpha-protein kinase 3	469		VAGES(1)PPGKTPVK	Q924C5	-0.733846	0.385662	0.979624	0.413794	1	___1	EEEKPPPPSTRVAGESPPGKTPVKSRLEKVP	1.3466	0.583	1.2174	1.1468	-2.96182	0.8185	1.0146	0.6956	0.9561	0.5363
Alpk3	Alpha-protein kinase 3	1030		VENNHLVQSAQTLLLS(1)PCTSR	Q924C5	-0.282949	0.690096	0.979624	0.16109	0.999977	___1	VENNHLVQSAQTLLLSPCTSRRLTGLLDREV	-0.0748	-1.5993	-2.93754	-1.3421	-3.3529	-1.6107	-1.2157	-1.9657	-0.7073	-2.54673
Alpk3	Alpha-protein kinase 3	546		ALPSASTQVPT(1)PPAR	Q924C5	0.0782381	0.878642	0.982997	0.0561881	1	___1	QSLGKALPSASTQVPTPPARRRHGTRDSPLQ	1.3324	0.2167	-0.2197	1.1778	0.7782	0.5008	0.74	0.7121	0.5395	-0.7988
Alpk3	Alpha-protein kinase 3	1163;1167		AGSDGEANKAEERES(0.999)PT(0.008)VS(0.993)PR	Q924C5	0.75335	0.352265	0.979624	0.453131	0.993123	___2	DGEANKAEERESPTVSPRGPRKGLTPGSPGT	-0.8633	-2.70728	-2.91348	-0.6619	-2.59233	-3.16298	-0.5292	-1.0542	0.2579	-2.1133
Als2	Alsin	460		SSS(1)LMDIREEELEGGSR	Q920R0	-1.40344	0.0424409	0.979624	1.37222	0.999773	___1	EEQVKQESLQGKKSSSLMDIREEELEGGSRR	-1.0664	-1.0728	-1.0225	-1.22	-3.88289	-2.43222	-1.4916	-2.98343	-3.50943	-1.68178
Als2	Alsin	486		RLS(1)LPGLLSQVS(1)PR	Q920R0	1.36132	0.124501	0.979624	0.904826	1	___1	GGSRRLSLPGLLSQVSPRLLRKAARVKTRTV	-3.37638	-1.6659	-2.97806	-0.1031	-2.45689	-0.6445	-3.28103	0.3736	-0.6102	-2.46281
Als2	Alsin	477;486		RLS(1)LPGLLSQVS(1)PR	Q920R0	0.0869762	0.825161	0.982997	0.0834616	1	___2	MDIREEELEGGSRRLSLPGLLSQVSPRLLRK	0.6406	0.5538	1.1173	0.1435	1.3414	1.0653	0.6393	0.8068	0.7255	1.281
Alyref	THO complex subunit 4	34		GRAGS(1)QGGRGGAVQAAAR	O08583	-0.530758	0.403703	0.979624	0.393938	1	___1	QRGGRGGGRGRGRAGSQGGRGGAVQAAARVN	-1.6429	-1.4957	-1.7141	-1.5172	-3.26644	-2.99984	-3.07458	-2.1718	-1.5457	-0.4627
Amot	Angiomotin	693		DTTVISHS(1)PNTSYDTALEAR	Q8VHG2	-0.33241	0.609295	0.979624	0.215173	0.999923	___1	AATVAAQRDTTVISHSPNTSYDTALEARIQK	-0.1494	-1.1024	-0.578	-0.5506	-0.4421	-0.1592	-0.3827	-0.1942	-2.79747	-2.07013
Amotl1	Angiomotin-like protein 1	253		ANS(1)GQAHKDEALK	Q9D4H4	0.274821	0.527081	0.979624	0.278122	1	___1	QKSRTEGRPTVNRANSGQAHKDEALKELKQG	-3.5207	-2.8511	-3.514	-3.8916	-2.95528	-3.19572	-3.2998	-2.88105	-2.25728	-2.6624
Amotl2	Angiomotin-like protein 2	752		TPS(1)LDSIAATR	Q8K371	-0.14705	0.82245	0.982997	0.0848903	0.999995	___1	EPDGLLGCNSSQRTPSLDSIAATRVQDLSDM	-3.68305	-1.8611	-1.2714	-3.3487	-1.7099	-1.4693	-1.4636	-2.93476	-2.96923	-3.03681
Amotl2	Angiomotin-like protein 2	184		VPSHMS(0.002)S(0.009)S(0.047)HS(0.942)FPQLAR	Q8K371	0.528232	0.360245	0.979624	0.443402	0.942447	___1	ERNGARVPSHMSSSHSFPQLARSQQGPQPRG	-2.718	-3.01131	-1.6191	-0.6613	-1.1022	-2.03115	-2.40689	-1.8155	-2.57531	-2.85631
Ampd2	AMP deaminase 2	37		HFPLDLRT(0.219)S(0.781)MDGK	Q9DBT5	0.77863	0.293653	0.979624	0.532166	0.78119	___1	GNAPCLKHFPLDLRTSMDGKCKEIAEELFSR	-2.37294	-0.3313	-1.77071	-0.3888	-0.2826	0.0681	-0.27	-0.2546	-3.13315	-0.7301
Ampd2	AMP deaminase 2	36		HFPLDLRT(0.634)S(0.366)MDGK	Q9DBT5	-0.321471	0.756282	0.979624	0.121316	0.634035	___1	PGNAPCLKHFPLDLRTSMDGKCKEIAEELFS	-3.45288	-0.3313	-0.2373	-0.3888	-0.2826	-3.56834	-3.1007	-0.2546	-3.30861	-0.7301
Ank1	Ankyrin-1	862		IPCVT(1)PETVVIR	Q02357	-0.4501	0.319687	0.979624	0.495274	1	___1	DQVVESPAIPRIPCVTPETVVIRSEDQEQAS	-0.374	-1.2323	-1.3487	-1.0796	-0.5591	-1.3601	-1.3948	-2.0475	-1.8575	-1.7471
Ank1	Ankyrin-1	957		LVKPQKLNT(1)PPPLAEEEGLASR	Q02357	-0.202868	0.797761	0.980563	0.098127	1	___1	PTRITCRLVKPQKLNTPPPLAEEEGLASRII	-0.0741	-1.0023	-3.75462	-1.1177	-0.5515	-2.9538	-1.2839	-2.1375	-2.4669	-2.18116
Ank1	Ankyrin-1	1759		EHVQRGPPET(0.059)GS(0.941)PK	Q02357	-1.40628	0.179837	0.979624	0.74512	0.941018	___1	VSTREHVQRGPPETGSPKAGKEPSLWAPESA	0.9548	-1.82609	0.2267	0.4773	-2.85068	-3.23837	-3.01376	0.1071	-0.3016	-2.52803
Ank1	Ankyrin-1	1675		ITDS(1)PSVR	Q02357	0.304575	0.663199	0.979624	0.178356	0.999644	___1	SLVSGQQRVHARITDSPSVRQVLDRSQARTL	-2.78831	-2.92865	-2.80709	-3.55751	-0.3439	-3.18666	-1.7096	-2.42192	-2.77408	-3.76376
Ank1	Ankyrin-1	1819		QVDS(0.959)S(0.041)GAIDTQQHEEVELR	Q02357	-1.24695	0.219485	0.979624	0.658595	0.959122	___1	IVTKKIIRKVVRQVDSSGAIDTQQHEEVELR	0.3808	-0.0219	-2.7812	-0.6783	-2.94748	-3.49968	-1.1534	-2.98236	-3.32364	0.2042
Ank1	Ankyrin-1	830		RDS(1)RDVGEEK	Q02357	-1.68126	0.236081	0.979624	0.626938	1	___1	DEGDELVGSKAERRDSRDVGEEKELLDFVPK	1.227	0.8952	0.8107	-0.2775	1.1074	-3.47188	2.7063	1.3879	-3.26858	-3.10899
Ank2	Ankyrin-2	3785		KT(0.588)S(0.412)LVIVESTDDQSQVFER	Q8C8R3	-1.80308	0.15589	0.979624	0.807181	0.58791	___1	PEEASEPKEESSPRKTSLVIVESTDDQSQVF	0.913	2.1948	1.3237	-3.44552	0.7013	0.5307	-3.16348	-0.5072	1.1602	2.4426
Ank2	Ankyrin-2	3362		ARS(1)YIETETESR	Q8C8R3	0.398604	0.547454	0.979624	0.261652	1	___1	ASSLDAKTKCPVKARSYIETETESRERAEGF	-2.96205	-2.66059	-1.9022	-3.371	-1.9146	-1.1563	-1.295	-3.06034	-0.8382	-3.1323
Ank2	Ankyrin-2	1722		AT(0.015)S(0.985)PLIEETPIGSIK	Q8C8R3	0.267187	0.649317	0.979624	0.187543	0.984839	___1	DRGLVPEPLPTAKATSPLIEETPIGSIKDKV	-1.90572	-2.48175	-3.40198	-1.176	-3.26447	-2.47758	-1.4881	-2.11167	-3.44873	-2.3385
Ank2	Ankyrin-2	1426		ES(0.997)ES(0.003)DQEPEEEIGMTSEK	Q8C8R3	0.403863	0.587687	0.979624	0.230854	0.997485	___1	AICNLNITLPIYAKESESDQEPEEEIGMTSE	-3.29474	-2.87175	-1.5239	-3.49979	-0.6749	-2.98919	-3.13806	-1.1044	-1.0572	-2.65367
Ank2	Ankyrin-2	1428		ES(0.039)ES(0.961)DQEPEEEIGMTSEK	Q8C8R3	0.67639	0.324839	0.979624	0.488331	0.960754	___1	CNLNITLPIYAKESESDQEPEEEIGMTSEKN	-3.09546	-2.5376	-1.23	-2.69948	-1.5372	-1.4957	-2.89659	-0.2012	-0.5865	-1.8624
Ank2	Ankyrin-2	3780		GSPIVQEPEEASEPKEES(0.668)S(0.331)PRK	Q8C8R3	1.78507	0.110558	0.979624	0.956408	0.668332	___1	PIVQEPEEASEPKEESSPRKTSLVIVESTDD	-2.92237	-2.93904	-3.03034	-2.24598	1.3172	-2.72934	-0.5063	0.5324	-4.13371	-0.4862
Ank2	Ankyrin-2	846		HKLNVPETMTEVLDVS(1)DEEGDDTVTGDGGEYLRPEDLK	Q8C8R3	0.137529	0.77596	0.979624	0.110161	1	___1	HKLNVPETMTEVLDVSDEEGDDTVTGDGGEY	0.8174	1.3258	1.7649	0.9632	0.8034	2.3494	1.7628	2.1775	1.1273	0.898
Ank2	Ankyrin-2	3786		KT(0.001)S(0.999)LVIVESTDDQSQVFER	Q8C8R3	-1.58215	0.149105	0.979624	0.826509	0.99882	___1	EEASEPKEESSPRKTSLVIVESTDDQSQVFE	0.913	2.1948	1.3237	-2.61958	0.7013	0.5307	-2.44287	-0.5072	1.1602	2.4426
Ank2	Ankyrin-2	3850		RYVS(0.969)S(0.031)DGTEK	Q8C8R3	0.0900867	0.85801	0.982997	0.0665075	0.968918	___1	TVVKKVTRKIIRRYVSSDGTEKEEVTMQGMP	-2.8404	-1.9803	-2.9138	-3.689	-2.5166	-2.51226	-2.7918	-2.386	-1.3997	-2.1212
Ank2	Ankyrin-2	3343		SKS(1)ESDASSLDAK	Q8C8R3	0.0150706	0.977832	0.984656	0.00973591	0.999982	___1	QGQETLSRAPDGRSKSESDASSLDAKTKCPV	-1.3122	-0.5456	-1.7317	-0.841	-1.7456	-1.048	-0.8333	-2.62691	-0.2544	-0.9208
Ank2	Ankyrin-2	898		YSLEGGRS(0.055)DS(0.945)LR	Q8C8R3	0.213034	0.644886	0.979624	0.190517	0.94476	___1	GMNYLRYSLEGGRSDSLRSFSSDRSHTLSHA	-3.13343	-2.3089	-3.15658	-3.28485	-3.02826	-3.22574	-2.88004	-2.1175	-1.9872	-2.0493
Ank3	Ankyrin-3	1795		AELAMSSLAGWQNETPSGSLES(1)PAQAR	G5E8K5	0.0055105	0.994641	0.984656	0.00233386	0.999987	___1	SLAGWQNETPSGSLESPAQARRLTGGLLDRL	1.0452	0.7339	1.0153	1.2144	-2.19526	2.1767	1.667	1.7474	1.123	0.8256
Ank3	Ankyrin-3	960		EFDSDS(1)LR	G5E8K5	-0.123662	0.790169	0.979889	0.10228	0.99995	___1	SKEQHLTFTREFDSDSLRHYSWAADTLDNVN	-0.8884	-0.8169	0.2627	0.138	-0.6554	-0.6315	-0.0991	-0.4441	-1.1985	-1.3411
Ank3	Ankyrin-3	1883		TEEPVS(0.999)PLT(0.001)AYQK	G5E8K5	0.179348	0.808523	0.982997	0.0923078	0.999422	___1	LKPKTHGCGRTEEPVSPLTAYQKSLEETSKL	-1.0092	-0.7029	-1.129	0.7202	-3.3965	-0.7682	-0.9482	-0.5002	-0.1258	-0.3551
Ankib1	Ankyrin repeat and IBR domain-containing protein 1	738		GVAPADS(1)PDAPRR	Q6ZPS6	-0.557481	0.211662	0.979624	0.674357	1	___1	QEFLASVARGVAPADSPDAPRRSFAGGTWDW	0.5164	0.0904	0.8172	0.779	0.2119	-0.5447	0.3227	-0.3915	-0.4124	-0.5447
Ankrd17	Ankyrin repeat domain-containing protein 17	2401		APS(1)PAPSSVPLGSEKPSSVSQDR	Q99NH0	0.0596857	0.870874	0.982997	0.0600449	0.999997	___1	NESPAQSVSSGVRAPSPAPSSVPLGSEKPSS	1.957	1.3795	0.9379	1.4516	1.6396	1.1535	1.5226	1.2784	1.7083	1.6374
Ankrd17	Ankyrin repeat domain-containing protein 17	1936		ATNS(1)PKPHMVPR	Q99NH0	0.716281	0.299629	0.979624	0.523416	0.99994	___1	GPFPVRPLSPARATNSPKPHMVPRHSNQNSS	-1.1064	-2.9755	-2.78349	-0.9258	-1.7399	-2.52289	-0.584	-0.4637	-1.7309	-3.03811
Ankrd17	Ankyrin repeat domain-containing protein 17	15		ATVPAAAEGEGS(1)PPAAAAVAAPPAAAAAEVGGGARPASSPR	Q99NH0	-0.545899	0.716612	0.979624	0.144716	1	___1	_MEKATVPAAAEGEGSPPAAAAVAAPPAAAA	-3.50412	1.0436	0.7705	-3.82109	1.2238	0.5313	0.7669	0.6844	-3.94278	-3.20719
Ankrd17	Ankyrin repeat domain-containing protein 17	41		ATVPAAAEGEGSPPAAAAVAAPPAAAAAEVGGGARPAS(0.604)S(0.396)PR	Q99NH0	-0.297444	0.762792	0.979624	0.117594	0.604385	___1	PAAAAAEVGGGARPASSPRGMVRVCDLLLKK	1.1466	1.1368	0.9553	1.0983	0.779	1.354	1.4866	1.8788	-3.15804	2.0362
Ankrd17	Ankyrin repeat domain-containing protein 17	42		ATVPAAAEGEGSPPAAAAVAAPPAAAAAEVGGGARPAS(0.5)S(0.5)PR	Q99NH0	-0.115736	0.879059	0.982997	0.0559822	0.5	___1	AAAAAEVGGGARPASSPRGMVRVCDLLLKKK	1.1466	1.1368	0.9553	1.0983	0.779	1.354	1.4866	1.8788	-1.88608	2.0362
Ankrd17	Ankyrin repeat domain-containing protein 17	2041		EHYPVS(0.42)S(0.568)PS(0.101)S(0.905)PS(0.005)PPAQPGGVSR	Q99NH0	0.591788	0.41519	0.979624	0.381753	0.904908	___1	PMPTAKEHYPVSSPSSPSPPAQPGGVSRNSP	-0.9875	-3.31296	-2.9724	-0.8475	-1.0912	-2.01754	-0.54	-2.6213	-2.9949	-2.71505
Ankrd17	Ankyrin repeat domain-containing protein 17	2043		EHYPVSSPSS(0.004)PS(0.996)PPAQPGGVSR	Q99NH0	-0.568724	0.569669	0.979624	0.244378	0.996098	___1	PTAKEHYPVSSPSSPSPPAQPGGVSRNSPLD	-3.43326	-0.7733	-0.2426	-0.5631	-3.69034	-3.29982	-0.3429	-3.73334	-0.79	-1.94295
Ankrd17	Ankyrin repeat domain-containing protein 17	2041;2043		EHYPVS(0.42)S(0.568)PS(0.101)S(0.905)PS(0.005)PPAQPGGVSR	Q99NH0	-0.234568	0.698539	0.979624	0.155809	0.904908	___2	PMPTAKEHYPVSSPSSPSPPAQPGGVSRNSP	-2.80216	-0.7703	-2.39137	-1.9469	-3.02445	-2.56095	-2.8036	-1.0619	-1.3721	-2.78768
Ankrd28	Serine/threonine-protein phosphatase 6 regulatory ankyrin repeat subunit A	1011		TVS(1)FEALPIMR	Q505D1	-0.894155	0.294951	0.979624	0.530251	0.999999	___1	TFNAINRYTNTSKTVSFEALPIMRNEASSYC	-0.4066	1.4931	1.0842	-3.13672	0.1274	1.0627	0.2529	0.5246	0.0943	-0.1193
Anks1a	Ankyrin repeat and SAM domain-containing protein 1A	712		IS(0.008)GS(0.259)RT(0.733)LEQSVGEWLESIGLQQYESK	P59672	0.395352	0.637314	0.979624	0.195646	0.73265	___1	GIDFSQEQQKISGSRTLEQSVGEWLESIGLQ	-3.81452	-1.5304	-1.7344	-3.13811	-0.8165	-1.68476	-0.7143	-0.6504	-3.37705	-3.36983
Anks1a	Ankyrin repeat and SAM domain-containing protein 1A	903		HDS(1)LPDPGTASR	P59672	0.490105	0.388436	0.979624	0.410681	1	___1	DLLLPSADTSRRRHDSLPDPGTASRADRFRV	-0.7888	-3.18789	-2.0169	-0.7424	-1.5416	-1.1894	-1.7888	-2.4809	-1.1917	-1.6195
Anks1a	Ankyrin repeat and SAM domain-containing protein 1A	692		IMS(0.6)S(0.4)IGEGIDFSQEQQK	P59672	0.816009	0.242677	0.979624	0.614971	0.599617	___1	SPSFASEWDEIEKIMSSIGEGIDFSQEQQKI	-2.99794	-3.07658	-3.8846	-3.78725	-3.71755	-0.8987	-2.25459	-1.3058	-3.00835	-2.55364
Anks1a	Ankyrin repeat and SAM domain-containing protein 1A	461		IQS(0.994)S(0.006)APQEEEEHPYELLLTAETK	P59672	0.20849	0.813962	0.982997	0.0893958	0.993905	___1	PLAASEGLAVRPRIQSSAPQEEEEHPYELLL	-2.91535	-0.6297	-1.2891	-2.33203	0.0717	-2.02896	-3.27448	-2.4234	0.0747	0.0922
Anks1a	Ankyrin repeat and SAM domain-containing protein 1A	677		RLEKS(1)PS(0.995)FAS(0.005)EWDEIEK	P59672	0.536499	0.532745	0.979624	0.273481	0.999971	___1	ESLSNCSIGKKRLEKSPSFASEWDEIEKIMS	-2.87651	-0.9919	-3.05942	-0.4632	-0.7971	-1.3908	-0.3133	-3.70302	-2.55441	-3.18762
Anks1a	Ankyrin repeat and SAM domain-containing protein 1A	679		SPS(1)FASEWDEIEK	P59672	-0.893465	0.366823	0.979624	0.435544	0.999998	___1	LSNCSIGKKRLEKSPSFASEWDEIEKIMSSI	0.9756	0.0704	-0.9887	0.1575	-2.1199	0.8386	0.424	-2.79777	-2.96469	0.3417
Anks1a	Ankyrin repeat and SAM domain-containing protein 1A	640		S(0.005)LS(0.992)KS(0.003)DSDLLTCSPTEDATMGSR	P59672	0.454326	0.697027	0.979624	0.156751	0.991938	___1	PTSKPKAELKLSRSLSKSDSDLLTCSPTEDA	-2.65734	0.2498	-3.84654	-2.49594	1.0088	-3.13501	-2.26302	-3.07837	-2.27224	0.8232
Anks1a	Ankyrin repeat and SAM domain-containing protein 1A	642		SLSKS(1)DSDLLTCSPTEDATMGSR	P59672	-0.633444	0.650916	0.979624	0.186475	0.999938	___1	SKPKAELKLSRSLSKSDSDLLTCSPTEDATM	1.8873	-2.4949	-1.1566	2.0124	-2.46754	-0.4228	-2.93583	1.5621	-3.17556	-3.12335
Anks1a	Ankyrin repeat and SAM domain-containing protein 1A	1123		SALEPPDS(1)DQEAPSHASVSWIVDPKPDSKR	P59672	0.000333957	0.999707	0.985002	0.000127379	0.999845	___1	KPRVGMRKSALEPPDSDQEAPSHASVSWIVD	-2.64781	0.5204	-0.1774	0.4677	-0.6106	-0.2463	0.0176	-3.61065	-0.8239	-0.5694
Anks1a	Ankyrin repeat and SAM domain-containing protein 1A	663		SES(1)LSNCSIGKK	P59672	-0.68424	0.416299	0.979624	0.380594	1	___1	TCSPTEDATMGSRSESLSNCSIGKKRLEKSP	1.0432	1.0515	0.3043	1.4661	0.3624	0.3262	0.829	0.4524	0.4209	-3.04902
Anks1a	Ankyrin repeat and SAM domain-containing protein 1A	668		S(0.008)ES(0.992)LSNCS(1)IGKK	P59672	-0.343934	0.42304	0.979624	0.373618	0.999999	___1	EDATMGSRSESLSNCSIGKKRLEKSPSFASE	-2.5681	-1.5398	-2.2681	-2.1083	-2.57334	-2.8414	-1.92112	-2.3667	-2.25704	-3.21697
Anks1a	Ankyrin repeat and SAM domain-containing protein 1A	663;668		SES(1)LSNCSIGKK	P59672	-0.311029	0.648942	0.979624	0.187794	1	___2	TCSPTEDATMGSRSESLSNCSIGKKRLEKSP	-1.2669	-0.0514	-0.2855	-0.6365	-2.9903	-0.898	0.5664	-0.3164	-0.4404	-1.2042
Ankzf1	Ankyrin repeat and zinc finger domain-containing protein 1	696		RLAAQLGAPS(1)PPVPDSAVASAGR	Q80UU1	-0.809601	0.126935	0.979624	0.896417	0.999993	___1	ALAAERRLAAQLGAPSPPVPDSAVASAGRCW	-1.6894	-1.7431	-2.0112	-2.67402	-3.27989	-1.9703	-3.13695	-1.4431	-3.48241	-2.3825
Anp32a	Acidic leucine-rich nuclear phosphoprotein 32 family member A	77;77		KLELSENRIS(1)GDLEVLAEK	O35381	-1.20182	0.0987834	0.979624	1.00532	0.999997	___1	KLNKLKKLELSENRISGDLEVLAEKCPNLKH	-0.364	-0.9836	-1.1548	-2.68027	0.1089	-3.24676	-2.40801	-2.17806	-1.1832	-2.66424
Anp32a	Acidic leucine-rich nuclear phosphoprotein 32 family member A	15;15		NRT(1)PSDVK	O35381	-0.777075	0.484544	0.979624	0.314667	0.99977	___1	_MEMDKRIYLELRNRTPSDVKELVLDNCKSI	1.722	0.6179	-1.0616	1.6325	-0.2195	0.7511	0.411	-3.02128	-2.86585	0.8552
Anp32b	Acidic leucine-rich nuclear phosphoprotein 32 family member B	265		KRET(1)DDEGEDD	Q9EST5	-1.75719	0.113498	0.979624	0.945014	1	___1	EEEEESGKGEKRKRETDDEGEDD________	-3.22167	-2.94171	1.9339	-2.7366	-2.94492	-2.67121	-3.00248	-5.2482	-2.55004	-3.0157
Anxa2	Annexin A2	3		S(0.373)T(0.627)VHEILCK	P07356	-0.467092	0.293324	0.979624	0.532653	0.627099	___1	_____________MSTVHEILCKLSLEGDHS	-2.1231	-1.8413	-1.681	-1.7741	-2.49512	-2.44729	-2.30832	-3.32791	-1.6322	-2.4573
Anxa2	Annexin A2	24		LSLEGDHSTPPSAY(1)GSVKPYTNFDAERDALNIETAVK	P07356	-0.805865	0.347573	0.979624	0.458954	0.99999	___1	CKLSLEGDHSTPPSAYGSVKPYTNFDAERDA	-0.2784	-0.7598	-1.3934	-3.21422	-0.5369	-0.8987	-0.5157	0.0813	-3.1742	-3.05636
Anxa2	Annexin A2	92		SALS(1)GHLETVILGLLK	P07356	0.718126	0.173757	0.979624	0.760057	0.999998	___1	RRTKKELPSALKSALSGHLETVILGLLKTPA	-2.83477	-2.91007	-2.7376	-2.81423	-1.4835	-1.9144	-1.5336	-1.3682	-3.37402	-2.27752
Anxa2	Annexin A2	2		S(0.633)T(0.367)VHEILCK	P07356	-0.450513	0.331017	0.979624	0.48015	0.632531	___1	______________MSTVHEILCKLSLEGDH	-2.1231	-1.8413	-1.681	-1.96191	-1.7229	-2.31901	-3.12045	-3.11243	-1.6322	-2.4573
Anxa4	Annexin A4	12		AAS(1)GFNATEDAQTLRK	P97429	0.146584	0.840666	0.982997	0.0753764	1	___1	____MEAKGGTVKAASGFNATEDAQTLRKAM	-2.13938	-3.49202	-1.0075	-3.77655	-1.2131	-1.8073	-0.8599	-1.4504	-2.96305	-2.39439
Anxa5	Annexin A5	92		LYDAY(1)ELK	P48036	1.12734	0.116005	0.979624	0.935524	1	___1	KLIVAMMKPSRLYDAYELKHALKGAGTDEKV	-3.41619	-3.70068	-3.03597	-3.1216	-4.20426	-2.69523	-1.2294	-1.416	-1.2068	-1.9253
Anxa6	Annexin A6	422		SEIS(1)GDLAR	P14824	-0.156065	0.752323	0.979624	0.123595	0.999993	___1	SHFGRDLMADLKSEISGDLARLILGLMMPPA	-2.6872	-2.1605	-2.1668	-3.37253	-2.96479	-3.29752	-1.7063	-2.3287	-1.9122	-1.87758
Ap1b1	AP-1 complex subunit beta-1	697		LGAPIS(0.003)S(0.013)GLS(0.985)DLFDLTSGVGTLSGSYVAPK	O35643	0.160252	0.806597	0.982997	0.0933436	0.984671	___1	APAPARLGAPISSGLSDLFDLTSGVGTLSGS	-4.08722	-1.269	-1.0834	-2.3873	-1.4463	-1.3146	-2.1073	-1.6544	-2.33745	-2.65665
Ap1b1	AP-1 complex subunit beta-1	4		TDS(1)KYFTTTK	O35643	-0.161075	0.886253	0.982997	0.0524421	0.999722	___1	____________MTDSKYFTTTKKGEIFELK	-3.06761	0.5695	0.6992	0.1384	-0.2323	0.5876	-3.27585	-3.07832	0.1395	0.396
Ap2b1	AP-2 complex subunit beta	4		TDS(1)KYFTTNK	Q9DBG3	0.0711994	0.895915	0.982997	0.0477332	0.999741	___1	____________MTDSKYFTTNKKGEIFELK	-3.1331	-1.612	-2.67026	-1.93525	-2.98272	-1.8175	-1.7262	-1.869	-3.00559	-3.46786
Ap3b1	AP-3 complex subunit beta-1	276		NFYES(1)EEEEEEKEK	Q9Z1T1	0.253338	0.677441	0.979624	0.169129	1	___1	REDGGLEDNEKNFYESEEEEEEKEKSSRKKS	0.5012	0.3468	1.721	0.8358	0.582	0.2753	0.9813	2.3797	2.3609	0.3527
Ap3d1	AP-3 complex subunit delta-1	825		NAEAVKS(1)PEKEGVLGVEK	O54774	-0.414091	0.610119	0.979624	0.214586	1	___1	EKLPVQKHRNAEAVKSPEKEGVLGVEKKSKK	-0.603	-2.66259	-3.11315	-0.4517	-3.03224	-4.02682	-2.18113	-3.10883	-3.32456	-1.6571
Ap3d1	AP-3 complex subunit delta-1	760		HSS(1)LPTES(1)DEDIAPAQR	O54774	-0.206767	0.574929	0.979624	0.240386	1	___1	KKEKGKRRHSSLPTESDEDIAPAQRVDIITE	-0.0804	-0.0891	0.0449	-0.4163	-0.6367	-0.1062	0.4563	-0.4265	-0.3864	-0.2223
Ap3d1	AP-3 complex subunit delta-1	784		VDIITEEMPENALPS(1)DEDDKDPNDPYR	O54774	-0.204167	0.625429	0.979624	0.203822	1	___1	RVDIITEEMPENALPSDEDDKDPNDPYRALD	-0.1663	0.4121	1.1824	0.2983	0.0717	0.9786	0.3551	0.1434	-0.0867	0.1429
Ap3d1	AP-3 complex subunit delta-1	755		HSS(1)LPTES(1)DEDIAPAQR	O54774	-1.43046	0.0540009	0.979624	1.2676	0.999884	___2	DKKRKKKEKGKRRHSSLPTESDEDIAPAQRV	-0.9101	-0.4114	0.6182	-0.4827	-1.0545	-2.80219	-1.138	-3.04758	-2.43708	-0.6922
Ap3d1	AP-3 complex subunit delta-1	760		HSS(1)LPTES(1)DEDIAPAQR	O54774	-1.36747	0.0624192	0.979624	1.20468	1	___2	KKEKGKRRHSSLPTESDEDIAPAQRVDIITE	-0.9101	-0.4114	0.6182	-0.4827	-1.0545	-1.7974	-1.138	-3.06337	-2.98518	-0.6922
Ap3d1	AP-3 complex subunit delta-1	758		HS(0.2)S(0.81)LPT(0.992)ES(0.998)DEDIAPAQR	O54774	1.05896	0.19705	0.979624	0.705423	0.991912	___2	RKKKEKGKRRHSSLPTESDEDIAPAQRVDII	-3.35466	-3.48198	-2.74964	-3.20258	-3.02106	-2.21699	-3.44019	-0.2591	-0.1658	-2.64956
Apba1	Amyloid-beta A4 precursor protein-binding family A member 1	246		LHHYDERS(1)DGESDSPEK	B2RUJ5	0.683218	0.148775	0.979624	0.82747	0.999999	___1	RQEALGARLHHYDERSDGESDSPEKEAEFAP	-2.6221	-2.4125	-1.8568	-1.574	-1.225	-2.5705	-1.7662	-1.0989	-0.9828	-2.08
Apba1	Amyloid-beta A4 precursor protein-binding family A member 1	84		SAS(0.996)T(0.004)ESGFHNHTDTAEGDVLAAAR	B2RUJ5	-1.07139	0.0945251	0.979624	1.02445	0.995533	___1	EEEEEERGECLARSASTESGFHNHTDTAEGD	0.3786	-0.0856	0.1421	-0.0887	-2.16139	-0.4978	-2.47538	-0.5386	-0.2059	-0.5167
Apba1	Amyloid-beta A4 precursor protein-binding family A member 1	573		SNS(1)QENVEASHPSQDGKR	B2RUJ5	0.0392429	0.918156	0.982997	0.0370837	1	___1	NIVVLMARRRMPRSNSQENVEASHPSQDGKR	-0.1689	-0.4171	-0.9668	-0.2637	-0.4172	-0.3402	-0.2414	-0.9486	-0.9719	-0.1655
Apba1	Amyloid-beta A4 precursor protein-binding family A member 1	84;87		S(0.001)AS(0.955)T(0.044)ES(1)GFHNHTDTAEGDVLAAAR	B2RUJ5	1.1131	0.216129	0.979624	0.665287	0.999854	___2	EEERGECLARSASTESGFHNHTDTAEGDVLA	-4.02545	-3.52599	-0.7237	-0.4874	-3.0187	-1.087	-0.8288	-1.4901	-1.0634	-3.54155
Apbb1ip	Amyloid beta A4 precursor protein-binding family B member 1-interacting protein	507		QGLGNHS(1)PGATR	Q8R5A3	0.680725	0.197447	0.979624	0.704548	0.999998	___1	QIETTKDEKQGLGNHSPGATRENHRPKSSLP	-0.6267	-0.9109	-2.82075	-0.2072	-1.0486	-1.0333	-0.7001	-0.7805	-0.5124	-1.1223
Apbb1ip	Amyloid beta A4 precursor protein-binding family B member 1-interacting protein	532		RS(0.011)S(0.984)DT(0.004)CGSPALPSK	Q8R5A3	-0.837703	0.228823	0.979624	0.640499	0.984237	___1	PKSSLPPPPPPVRRSSDTCGSPALPSKVKGP	-0.7145	-0.553	1.1097	-0.3193	-3.07132	-0.8709	-0.5788	-0.5888	-0.266	-0.537
Apbb1ip	Amyloid beta A4 precursor protein-binding family B member 1-interacting protein	537		SSDTCGS(1)PALPSK	Q8R5A3	-0.0760878	0.946219	0.982997	0.0240083	1	___1	PPPPPPVRRSSDTCGSPALPSKVKGPGTCTF	-1.0775	-2.30975	0.1655	0.4693	-2.27793	-2.36098	0.5683	0.2551	-0.1413	-4.56252
Apbb2	Amyloid-beta A4 precursor protein-binding family B member 2	409		LRNAPHGDDDDS(0.001)CS(0.999)INSDPEAK	Q9DBR4	0.0945723	0.848714	0.982997	0.0712386	0.999464	___1	LKLRNAPHGDDDDSCSINSDPEAKCFAVRSL	-1.526	-2.51969	-0.1706	-1.3037	-1.0128	-1.6682	-1.257	-1.6002	-1.3969	-0.9372
Apc	Adenomatous polyposis coli protein	1359		AVEFSSGAKS(0.997)PS(0.003)K	Q61315	0.314143	0.484268	0.979624	0.314915	0.997103	___1	STRHNKAVEFSSGAKSPSKSGAQTPKSPPEH	-2.3025	-2.64083	-1.1756	-1.963	-1.0402	-2.1481	-1.944	-1.5455	-1.4038	-2.0339
Apc	Adenomatous polyposis coli protein	2449		EAPS(1)PTLRR	Q61315	-0.136681	0.798505	0.980652	0.0977224	0.999713	___1	RPALVRQSTFIKEAPSPTLRRKLEESASFES	-0.8438	-1.2699	-1.3985	-1.089	-0.1685	-1.4425	-1.0597	-1.79803	-0.8445	-2.74967
Apc	Adenomatous polyposis coli protein	2774		HSS(1)PSGTVAAR	Q61315	0.287721	0.412852	0.979624	0.384205	0.999508	___1	AERTPFSSSSSSKHSSPSGTVAARVTPFNYN	-3.421	-3.6759	-3.7817	-3.6846	-3.5104	-3.24659	-3.5011	-3.13567	-2.95599	-3.335
Apc	Adenomatous polyposis coli protein	1040		YSDEQLNS(0.011)GRQS(0.97)PS(0.019)QNER	Q61315	-0.101785	0.886678	0.982997	0.0522338	0.969617	___1	YSLKYSDEQLNSGRQSPSQNERWARPKHVIE	-1.2743	-0.4486	0.2098	-3.19106	0.1569	-0.3595	-0.2222	-0.3576	-0.2109	-0.0587
Apc2	Adenomatous polyposis coli protein 2	2099		RGS(1)DGEARPLPR	Q9Z1K7	-0.458675	0.483692	0.979624	0.315431	1	___1	AVSVPTTQANATRRGSDGEARPLPRVAPPGT	-2.21517	-1.3078	-1.4124	-3.04889	-0.9215	-1.72321	-3.1875	-1.9864	-0.7236	-3.13548
Apeh	Acylamino-acid-releasing enzyme	187		ALDVSAS(1)DEEMARPK	Q8R146	-0.272426	0.720299	0.979624	0.142487	0.999992	___1	KAESFFQTKALDVSASDEEMARPKKPDQAIK	-0.3417	-0.9958	-0.526	-0.2392	-0.1817	-3.83445	-0.2969	-0.6084	-0.7295	-0.365
Apex1	DNA-(apurinic or apyrimidinic site) lyase	18		AAADDGEEPKS(1)EPETK	P28352	-0.110805	0.764812	0.979624	0.116445	1	___1	KRGKKAAADDGEEPKSEPETKKSKGAAKKTE	0.8114	1.1213	0.4344	0.279	0.3117	0.6762	1.1201	0.9777	0.7226	0.6603
Api5	Apoptosis inhibitor 5	464		TSEDTSSGS(1)PPKKSPGGPK	O35841	-0.317006	0.701885	0.979624	0.153734	0.999944	___1	VEIGQKRTSEDTSSGSPPKKSPGGPKRDARQ	-1.2672	0.0366	-0.7773	0.6038	-2.5274	-2.49972	0.2375	-0.1192	-0.2053	-2.39382
Apoa4	Apolipoprotein A-IV	333		QQLGPNS(1)GEVESHLSFLEK	P06728	1.14617	0.169824	0.979624	0.770001	0.99996	___1	LVQQLEQFRQQLGPNSGEVESHLSFLEKSLR	-3.25559	-0.3217	-1.3118	0.2188	-0.2412	0.3313	0.2556	0.231	-2.2274	-1.95281
Apobec2	C->U-editing enzyme APOBEC-2	15		AQKEEAAEAAAPAS(1)QNGDDLENLEDPEKLK	Q9WV35	0.0976103	0.903262	0.982997	0.044186	1	___1	_MAQKEEAAEAAAPASQNGDDLENLEDPEKL	-2.72611	-0.8686	-0.2262	-1.8728	-0.8042	-1.4806	-0.3209	0.4468	-0.8902	-3.31029
Apobr	Apolipoprotein B receptor	520		GVDRRNS(1)QEVK	Q8VBT6	0.0983344	0.887108	0.982997	0.0520237	1	___1	LEAWGNWSRGVDRRNSQEVKADAEAGKEQTA	-2.0766	-2.328	-1.629	-3.83761	-1.6958	-2.50736	-0.8892	-1.9413	-0.2191	-2.29968
Apoe	Apolipoprotein E	139		NEVHTMLGQS(0.931)T(0.069)EEIRAR	P08226	-0.681277	0.331198	0.979624	0.479913	0.931388	___1	RLGQYRNEVHTMLGQSTEEIRARLSTHLRKM	-1.5242	-1.7548	-2.14056	-0.9209	-1.0001	-3.64016	-2.1367	-2.97766	-3.60377	-3.13529
Apoo	MICOS complex subunit Mic26	44		IDELSLYS(1)VPEGQSK	Q9DCZ4	0.0972429	0.82023	0.982997	0.0860644	1	___1	SPHKSYMKIDELSLYSVPEGQSKYVEEPRTQ	-0.4417	-0.971	0.1314	0.0371	-0.9761	0.3618	-0.7432	-0.4715	-0.2637	-0.2534
Apool	MICOS complex subunit Mic27	226		ELAS(0.947)AT(0.015)VIKS(0.026)ES(0.009)T(0.003)S(0.001)GTTQFIPDPK	Q78IK4	0.819623	0.241251	0.979624	0.617532	0.946798	___1	LPDLKHSVSLPKELASATVIKSESTSGTTQF	-3.8322	-1.3514	-2.51649	-1.107	-0.6193	-2.08948	-2.97562	-1.2157	-1.3969	-2.82551
Apool	MICOS complex subunit Mic27	236		SEST(0.002)S(0.963)GT(0.03)T(0.005)QFIPDPK	Q78IK4	0.466104	0.382374	0.979624	0.417511	0.96285	___1	PKELASATVIKSESTSGTTQFIPDPKLMDHG	-2.76585	-3.2053	-1.5119	-1.5592	-2.02587	-2.14762	-3.11132	-2.4617	-1.6237	-1.2683
Appl1	DCC-interacting protein 13-alpha	401		VNQSALEAVTPS(0.999)PS(0.001)FQQR	Q8K3H0	-0.944432	0.46913	0.979624	0.328707	0.998774	___1	TAARVNQSALEAVTPSPSFQQRHESLRPGGQ	2.354	2.2557	3.0498	-3.62626	1.9981	2.5263	3.5012	2.7817	2.5565	1.5236
Aprt	Adenine phosphoribosyltransferase	15		IRS(1)FPDFPIPGVLFR	P08030	0.239233	0.637105	0.979624	0.195789	1	___1	_MSEPELKLVARRIRSFPDFPIPGVLFRDIS	-0.0145	-1.396	-1.1354	-1.0638	-0.0866	-0.1994	-0.1332	-0.1867	-0.8772	-1.7189
Aqp1	Aquaporin-1	262		VWTSGQVEEYDLDADDINS(1)RVEMKPK	Q02013	0.473079	0.417597	0.979624	0.379243	1	___1	SGQVEEYDLDADDINSRVEMKPK________	-3.01309	-1.9869	-2.37814	-1.1703	-2.14329	-2.086	-3.37808	-1.3577	-1.0114	-2.75731
Araf	Serine/threonine-protein kinase A-Raf	255		GGDGAPRGS(0.998)PS(0.002)PASVSSGR	P04627	0.679505	0.0821955	0.979624	1.08515	0.998012	___1	STDAAGRGGDGAPRGSPSPASVSSGRKSPHS	-1.1441	-0.9415	-1.1356	-0.0946	-0.6531	-0.5073	-0.3525	-0.1797	-0.0069	-0.9655
Araf	Serine/threonine-protein kinase A-Raf	580		SAS(1)EPSLHR	P04627	-1.02188	0.137555	0.979624	0.861524	0.999983	___1	IELLQRSLPKIERSASEPSLHRTQADELPAC	-1.0664	-1.0119	-1.5073	-0.7362	-0.7613	-3.48353	-2.99164	-2.67433	-2.0647	-2.80783
Arap1	Arf-GAP with Rho-GAP domain, ANK repeat and PH domain-containing protein 1	740		HYS(0.997)VT(0.003)LPTVSHSGFLYK	Q4LDD4	0.532942	0.469022	0.979624	0.328807	0.997459	___1	EVPRLDSVKPLEKHYSVTLPTVSHSGFLYKT	-1.3953	-1.5674	-3.86285	-0.4719	-2.6128	-2.84897	-1.4961	-0.4375	-2.2051	-2.12331
Arap3	Arf-GAP with Rho-GAP domain, ANK repeat and PH domain-containing protein 3	1474		GS(1)LEEQLLQELNNLILR	Q8R5G7	-1.10714	0.361422	0.979624	0.441985	1	___1	PPPGPPSKSSSQARGSLEEQLLQELNNLILR	1.3094	2.7404	2.6951	1.1549	0.6362	-3.3556	2.9623	2.8644	1.6972	2.0287
Arap3	Arf-GAP with Rho-GAP domain, ANK repeat and PH domain-containing protein 3	1435		SDPSLT(0.125)S(0.785)QRS(0.089)FDQPPLSK	Q8R5G7	-1.30958	0.318882	0.979624	0.49637	0.785396	___1	SSTWEWSAKSDPSLTSQRSFDQPPLSKASML	1.2284	-2.86865	0.9497	-3.13313	0.9745	-1.85757	-3.03023	-2.93312	-2.4152	1.6164
Arap3	Arf-GAP with Rho-GAP domain, ANK repeat and PH domain-containing protein 3	1438		SDPSLTSQRS(1)FDQPPLSK	Q8R5G7	-0.671083	0.313362	0.979624	0.503954	0.999875	___1	WEWSAKSDPSLTSQRSFDQPPLSKASMLGHE	-1.1752	-0.7186	-1.3092	-0.6388	-1.4663	-3.05824	-0.5857	-3.2584	-1.2272	-1.9366
Arfgap1	ADP-ribosylation factor GTPase-activating protein 1	360		RS(0.01)S(0.989)DSWDVWGSGSASNNK	Q9EPJ9	-1.17905	0.154243	0.979624	0.811795	0.989413	___1	SDSWTCADASTGRRSSDSWDVWGSGSASNNK	-0.2452	-0.3074	0.4464	-0.1527	-0.2445	-0.8235	-3.46689	-2.88945	-0.4754	-0.4487
Arfgap2	ADP-ribosylation factor GTPase-activating protein 2	431		AIS(0.999)S(0.001)DMFFGR	Q99K28	0.415738	0.359412	0.979624	0.444408	0.999394	___1	ESSEARQKFAGAKAISSDMFFGREVDSEYEA	0.9407	1.4384	0.7872	1.0593	1.0946	2.5227	1.3755	1.4277	0.9056	1.9128
Arfgap2	ADP-ribosylation factor GTPase-activating protein 2	239		VSNQS(1)FTEIER	Q99K28	0.919511	0.221707	0.979624	0.654221	0.999997	___1	LGAKKGLGAQKVSNQSFTEIERQAQVAEKLR	0.8869	1.6496	-2.24408	0.8961	1.4209	1.3416	0.5435	0.9696	0.4928	1.4544
Arfgap3	ADP-ribosylation factor GTPase-activating protein 3	331		SGISHSVTSDMQTIEQES(0.999)PT(0.001)LAKPR	Q9D8S3	0.06099	0.92627	0.982997	0.0332624	0.999451	___1	ISHSVTSDMQTIEQESPTLAKPRRKYQEDPE	-1.3273	-0.8231	-0.2988	-0.3889	-2.99217	0.0357	-1.102	0.0628	-0.7303	-0.173
Arfgap3	ADP-ribosylation factor GTPase-activating protein 3	241		LTNT(0.001)S(0.993)FT(0.007)EIEK	Q9D8S3	-0.715793	0.362057	0.979624	0.441223	0.99286	___1	GAKKGSLGAQKLTNTSFTEIEKQAQAVDKRK	-0.3184	0.863	1.3305	-0.0044	0.265	0.1728	-2.78521	1.1072	0.6854	-0.0761
Arfgef1	Brefeldin A-inhibited guanine nucleotide-exchange protein 1	52		ACEVALEEIKVET(0.001)EKQS(0.999)PPHGEAK	G3X9K3	0.267304	0.770264	0.979624	0.11336	0.99926	___1	CEVALEEIKVETEKQSPPHGEAKAGSGTLPP	0.1438	-4.28411	-3.39542	-0.4301	-2.73194	-2.90726	-2.80887	-2.70908	-2.67919	-1.4458
Arfgef1	Brefeldin A-inhibited guanine nucleotide-exchange protein 1	1076		GREGS(0.997)LT(0.003)GTK	G3X9K3	-0.193102	0.755811	0.979624	0.121587	0.997454	___1	VKPRYISGTVRGREGSLTGTKDQAPDEFVGL	-3.02335	-2.0271	-2.57287	-4.0998	-3.52753	-2.87694	-2.68908	-2.8335	-2.0584	-1.0542
Arfgef2	Brefeldin A-inhibited guanine nucleotide-exchange protein 2	227		ELEKPMQSKPQSPVIQATAGS(1)PK	A2A5R2	0.141933	0.681032	0.979624	0.166833	0.999982	___1	MQSKPQSPVIQATAGSPKFSRLKQSQAQSKP	2.2739	1.6537	1.7837	2.0422	1.7882	2.394	1.9683	2.0068	2.0325	2.0879
Arfgef2	Brefeldin A-inhibited guanine nucleotide-exchange protein 2	276		ERGS(1)PVSGR	A2A5R2	-0.613671	0.221915	0.979624	0.653814	1	___1	GKVSLENGEAPRERGSPVSGRAEPSRGTDSG	1.6527	2.5865	2.3629	2.3588	2.5157	1.3682	0.7368	1.0432	1.5622	1.5243
Arfgef2	Brefeldin A-inhibited guanine nucleotide-exchange protein 2	290		GTDS(1)GAQEVVK	A2A5R2	-0.299683	0.687533	0.979624	0.162707	0.999999	___1	GSPVSGRAEPSRGTDSGAQEVVKDILEDVVT	-0.9817	-0.4654	-1.946	-0.5839	-0.4444	-2.28074	-3.32561	-0.5256	-0.4123	-2.44247
Arfgef2	Brefeldin A-inhibited guanine nucleotide-exchange protein 2	218;227		ELEKPMQSKPQS(1)PVIQAT(0.004)AGS(0.996)PK	A2A5R2	1.07962	0.132037	0.979624	0.879303	0.99998	___2	QEARELEKPMQSKPQSPVIQATAGSPKFSRL	-3.32412	-0.4101	0.1844	-0.3446	-0.5733	0.1583	-0.1542	-0.3899	-0.0474	0.6255
Arglu1	Arginine and glutamate-rich protein 1	75		ASS(1)PPDRIDIFGR	Q3UL36	0.121548	0.742138	0.979624	0.129516	0.999676	___1	STNAAASRRERERASSPPDRIDIFGRTVSKR	4.0598	3.5066	3.4027	3.901	3.9952	4.0435	3.9148	3.8722	3.4987	3.22
Arhgap1	Rho GTPase-activating protein 1	51		SSS(1)PEPVTHLK	Q5FWK3	-1.68415	0.223327	0.979624	0.651059	0.999598	___1	DEMPDFPKSDDSKSSSPEPVTHLKWDDPYYD	1.484	1.1929	1.9776	1.8207	-3.15701	0.5013	1.1307	-4.21996	1.6541	1.3416
Arhgap10	Rho GTPase-activating protein 10	591		TSPDTTFAEPTCLS(0.003)AS(0.997)PPNAPPR	Q6Y5D8	-0.0113501	0.987882	0.984656	0.00529494	0.997411	___1	TSPDTTFAEPTCLSASPPNAPPRQSKRQGQR	-2.19452	-3.15445	-1.2307	-3.38371	-3.3565	-2.53532	-0.4993	-1.0178	-3.08078	-1.5586
Arhgap12	Rho GTPase-activating protein 12	229		AT(0.002)T(0.998)PPNQGRPDS(1)PVYANLQELK	Q8C0D4	0.840051	0.309412	0.979624	0.509462	0.997859	___1	GDELSSSSTEQMRATTPPNQGRPDSPVYANL	-3.80169	-1.64475	-3.16045	-0.3241	-2.78128	-0.8218	-3.01024	-0.9197	-3.28933	-3.05595
Arhgap12	Rho GTPase-activating protein 12	238		AT(0.032)T(0.968)PPNQGRPDS(1)PVYANLQELK	Q8C0D4	-0.0594672	0.921115	0.982997	0.0356862	1	___1	EQMRATTPPNQGRPDSPVYANLQELKISQSA	0.913	0.3292	-0.1183	1.1578	0.8105	0.7205	-1.68184	0.5527	0.1165	0.53
Arhgap12	Rho GTPase-activating protein 12	163		FNSDS(0.004)HS(0.996)PK	Q8C0D4	0.0635047	0.93724	0.982997	0.0281494	0.995758	___1	LDLTHNNGKFNSDSHSPKVSSQNRTRLFGHF	-3.89918	-3.25796	-2.78192	-5.5539	-4.5681	-3.03664	-3.2932	-2.5114	-1.5315	-2.25188
Arhgap12	Rho GTPase-activating protein 12	584		VLSSTINNQVAEADEAAEEETPDS(1)PGVEKHDKEK	Q8C0D4	0.6018	0.347259	0.979624	0.459346	0.999987	___1	QVAEADEAAEEETPDSPGVEKHDKEKDQKEL	-3.07137	-0.4404	-0.1067	-1.2439	-1.0067	-0.4508	-0.1651	-0.3688	-0.0667	-0.9285
Arhgap12	Rho GTPase-activating protein 12	229;238		AT(0.032)T(0.968)PPNQGRPDS(1)PVYANLQELK	Q8C0D4	-2.42042	0.139751	0.979624	0.854644	1	___2	EQMRATTPPNQGRPDSPVYANLQELKISQSA	1.8165	2.558	2.56	-2.87545	-3.86466	2.311	2.279	-2.8841	1.9861	2.2857
Arhgap17	Rho GTPase-activating protein 17	575		ADSSSGGGPVFSSTGILEQGLSPGDS(0.25)S(0.75)PPKPK	Q3UIA2	1.22685	0.316177	0.979624	0.50007	0.750112	___1	SSTGILEQGLSPGDSSPPKPKDSVSAAVPAA	-1.94871	0.4859	-3.21189	-3.22804	0.288	-2.97188	0.3934	1.1727	1.3826	0.6435
Arhgap17	Rho GTPase-activating protein 17	698		RCS(1)S(0.958)S(0.042)LPPIQAPSHPPPQPPTQPR	Q3UIA2	1.44678	0.023778	0.930294	1.62382	0.999841	___1	QQQQQQQQTPGMRRCSSSLPPIQAPSHPPPQ	0.3817	-2.45737	-1.73598	0.4927	0.5967	-0.2073	0.1797	-0.1119	0.0883	0.1954
Arhgap17	Rho GTPase-activating protein 17	671		S(0.009)PS(0.991)PPQQQQQQQQQQQQQQQQQTPGMR	Q3UIA2	-0.275001	0.721558	0.979624	0.141729	0.990989	___1	SPGTGTSPKPSARSPSPPQQQQQQQQQQQQQ	-2.08036	-0.3975	-0.4546	-0.8899	-2.7904	-0.3342	-3.23501	-0.4739	-0.7972	-0.2468
Arhgap17	Rho GTPase-activating protein 17	736;740		LGEQGPEPGPTPPQT(0.001)PT(0.999)PPS(0.246)T(0.754)PPLAK	Q3UIA2	1.63205	0.113376	0.979624	0.945478	0.999079	___2	GEQGPEPGPTPPQTPTPPSTPPLAKQNPSQS	-3.42452	-3.23273	-3.78619	-3.55219	-0.6186	-3.11203	0.3365	0.2168	-3.51077	-2.70337
Arhgap17	Rho GTPase-activating protein 17	698		RCS(1)S(0.958)S(0.042)LPPIQAPSHPPPQPPTQPR	Q3UIA2	-1.34722	0.027098	0.936799	1.56706	0.999841	___2	QQQQQQQQTPGMRRCSSSLPPIQAPSHPPPQ	0.3258	0.6402	0.3261	-1.098	-0.1846	-2.57247	-0.9819	-0.9383	-0.6321	-0.0083
Arhgap18	Rho GTPase-activating protein 18	260		ISSNDS(1)LPSFRLPK	Q8K0Q5	-0.172168	0.774669	0.979624	0.110884	0.999828	___1	KEFSKERTQKISSNDSLPSFRLPKDKTGTTR	-2.05988	-1.6822	-3.89849	-1.6447	-2.73001	-3.42553	-3.36395	-2.0206	-3.32962	-2.51876
Arhgap20	Rho GTPase-activating protein 20	847		RCS(0.999)EPS(0.001)IDDQNYK	Q6IFT4	0.707185	0.187192	0.979624	0.727713	0.999427	___1	LTDAQKSSRVQHRRCSEPSIDDQNYKLSYLR	-3.82041	-3.79177	-2.4064	-2.93589	-2.76837	-2.8575	-2.14	-3.68313	-2.2408	-1.80072
Arhgap21	Rho GTPase-activating protein 21	740		EKPQS(0.061)GRQT(0.939)PQPLR	Q6DFV3	0.174883	0.716417	0.979624	0.144834	0.938839	___1	KESVILREKPQSGRQTPQPLRHQSYILAVND	-1.4312	-2.93124	-2.69095	-1.1322	-1.8882	-2.54948	-2.41814	-2.5556	-2.46325	-2.22687
Arhgap21	Rho GTPase-activating protein 21	1847		VRT(0.023)S(0.977)ASDLSR	Q6DFV3	0.663727	0.554889	0.979624	0.255794	0.977101	___1	DLSISDWLARERVRTSASDLSRGEGLEPQAE	0.2666	-3.01684	-3.45059	0.3524	-2.92709	-2.73271	0.8509	-0.0818	-2.78236	-2.50187
Arhgap21	Rho GTPase-activating protein 21	609		GIAQDRS(1)PLVK	Q6DFV3	1.21826	0.227772	0.979624	0.6425	1	___1	TTTGVSLQRGIAQDRSPLVKVRSNSLKVPPP	0.9182	-3.29592	-2.53071	1.0772	0.9295	-2.44715	-0.3315	-0.7023	-0.2839	-1.167
Arhgap21	Rho GTPase-activating protein 21	917		KGS(1)SSEVFSDAAR	Q6DFV3	1.0237	0.0801577	0.979624	1.09605	0.999973	___1	TDSQKSSEDSGSRKGSSSEVFSDAAREGWLQ	-2.9197	-1.9471	-0.7765	-0.2402	-1.1907	-0.3817	-0.9066	-1.9701	-0.6628	-0.6497
Arhgap21	Rho GTPase-activating protein 21	1108		LLSKDDT(0.089)S(0.911)PPKDK	Q6DFV3	0.905272	0.140129	0.979624	0.853472	0.91135	___1	PKEESERKLLSKDDTSPPKDKGTWRRGIPSI	-0.9692	-3.38157	-0.8952	-1.0688	-0.298	-1.4229	-0.5318	-0.3182	-0.9182	-1.3458
Arhgap21	Rho GTPase-activating protein 21	41		NKDGKDQGEPVS(1)PSEDEPFSWPGPK	Q6DFV3	-0.29281	0.519508	0.979624	0.284408	0.999959	___1	EVSKNKDGKDQGEPVSPSEDEPFSWPGPKTV	-0.3588	0.336	0.3293	-0.8952	0.7427	-0.1292	0.1302	0.0806	-0.5141	-0.7495
Arhgap21	Rho GTPase-activating protein 21	1501		NRS(1)PTLSCR	Q6DFV3	-1.12454	0.227553	0.979624	0.642917	0.999999	___1	PWEEPPPPHSSKRNRSPTLSCRLAMLKEGPR	0.4346	-0.0226	0.1368	0.4515	0.3371	-0.8697	0.3344	-0.4656	-2.94206	-3.43691
Arhgap21	Rho GTPase-activating protein 21	1655		RNS(0.997)EGS(0.003)EASCTEGSLTPSLDSR	Q6DFV3	-0.042481	0.912888	0.982997	0.0395824	0.996702	___1	FRGKFQEVARVSRRNSEGSEASCTEGSLTPS	-0.0654	-0.3695	-0.1922	-0.3635	-0.0296	-0.2439	-0.5218	-0.8203	-0.3181	0.5366
Arhgap21	Rho GTPase-activating protein 21	850		RQLS(1)HDQESVGPPSLDGQHSSK	Q6DFV3	0.604928	0.479486	0.979624	0.319224	0.999997	___1	PPSLTTSAPLIRRQLSHDQESVGPPSLDGQH	-2.79812	-0.5882	-0.8965	0.1366	0.1241	-0.7273	-3.75325	-0.7394	-0.4465	-0.353
Arhgap21	Rho GTPase-activating protein 21	471		S(0.012)AS(0.988)QGALTSPPVSFNNHR	Q6DFV3	0.0072195	0.992564	0.984656	0.00324145	0.987991	___1	RLEDSVLMKYCPRSASQGALTSPPVSFNNHR	-1.1399	-1.97695	-0.8106	-0.4067	-3.11849	-0.7347	-3.30891	-0.709	-0.3354	-0.5003
Arhgap21	Rho GTPase-activating protein 21	874		S(0.004)KS(0.996)YDEGLDDYREDAK	Q6DFV3	0.00837439	0.993564	0.984656	0.00280396	0.995762	___1	PSLDGQHSSKTERSKSYDEGLDDYREDAKLS	-3.12734	-0.1648	0.02	0.6363	-2.37862	-2.31302	-3.42443	-0.4125	0.551	-0.2351
Arhgap21	Rho GTPase-activating protein 21	453		SVS(1)QERLEDSVLMK	Q6DFV3	-0.585938	0.322644	0.979624	0.491276	0.999699	___1	HDRVPQSVQIRQRSVSQERLEDSVLMKYCPR	-1.0724	-2.41423	-1.859	-1.3776	-3.64662	-1.5198	-2.85052	-1.6967	-2.65394	-2.82952
Arhgap21	Rho GTPase-activating protein 21	1092		TQSPHS(1)PKEESER	Q6DFV3	0.207503	0.782732	0.979624	0.106387	0.999966	___1	TLLGAKSEPKTQSPHSPKEESERKLLSKDDT	-1.7124	-1.5812	-2.5749	-1.0982	-3.39641	-3.72424	-0.8483	-1.3448	-0.5165	-1.3122
Arhgap21	Rho GTPase-activating protein 21	314		T(0.008)T(0.008)S(0.984)PASVPTAHLIHQTTGSR	Q6DFV3	0.448517	0.609089	0.979624	0.215319	0.984061	___1	GVNEQASTKAASRTTSPASVPTAHLIHQTTG	-0.5109	-3.33741	-1.2777	0.2904	-2.59135	-0.8224	-0.646	-0.6726	-3.52322	-0.8559
Arhgap21	Rho GTPase-activating protein 21	913;917		KGS(1)SSEVFSDAAR	Q6DFV3	0.178711	0.816255	0.982997	0.088174	0.999973	___2	TDSQKSSEDSGSRKGSSSEVFSDAAREGWLQ	-2.93488	-3.21154	-0.6076	-0.9093	-3.2189	-0.9789	-2.87288	-3.10959	-1.022	-2.39683
Arhgap22	Rho GTPase-activating protein 22	397		T(0.001)S(0.001)S(0.999)LDGPAAAVLSR	Q8BL80	0.804278	0.241663	0.979624	0.61679	0.998561	___1	RGEPGSPGLPTHRTSSLDGPAAAVLSRTSPP	-2.75168	-3.38138	-2.83737	-3.58963	-3.88868	-1.0869	-1.4395	-1.4878	-1.6993	-2.10923
Arhgap23	Rho GTPase-activating protein 23	351		ARS(1)DDYLSR	Q69ZH9	0.245021	0.518093	0.979624	0.285592	0.999995	___1	DALSQLGQEGWHRARSDDYLSRATRSAEALG	-1.71	-2.82289	-1.8069	-1.8101	-1.8224	-2.20779	-1.716	-1.773	-1.8906	-1.8578
Arhgap23	Rho GTPase-activating protein 23	1388		LRRPLS(1)PETR	Q69ZH9	1.04437	0.218893	0.979624	0.659769	0.999707	___1	GTADDMLAVRLRRPLSPETRRRRSSWRRHTV	-0.4872	-3.40064	-3.0184	-0.3062	-0.1814	-3.36047	-0.8207	-1.95447	-0.612	-1.5687
Arhgap23	Rho GTPase-activating protein 23	643		RLPSRVPS(1)LR	Q69ZH9	0.641675	0.228469	0.979624	0.641172	0.999757	___1	RDEGRVLRRLPSRVPSLRVLRSFFTDGSLDS	-3.1564	-2.74025	-3.00772	-0.9167	-1.9342	-2.79137	-2.1161	-3.24845	-2.89485	-2.38348
Arhgap23	Rho GTPase-activating protein 23	619		SKS(1)CDDGLNTFRDEGR	Q69ZH9	0.110514	0.770893	0.979624	0.113006	0.999864	___1	RRSSYLLAITTERSKSCDDGLNTFRDEGRVL	-0.6168	-1.2032	-1.0366	-0.111	-1.2334	-1.0802	-0.9199	-0.775	-1.0049	-0.7674
Arhgap24	Rho GTPase-activating protein 24	368		ENNNTKES(1)PVRR	Q8C4V1	0.870701	0.200506	0.979624	0.697873	0.99951	___1	TMGQLQNKENNNTKESPVRRCSWDKPESPQR	-4.32655	-2.72345	-2.8267	-2.48283	-1.6641	-3.75887	-2.92971	-1.3238	-1.4358	-3.35561
Arhgap24	Rho GTPase-activating protein 24	414		LDIS(0.193)RS(0.807)PPLMVK	Q8C4V1	0.55072	0.306088	0.979624	0.514154	0.806518	___1	TNSPRNSIHKLDISRSPPLMVKKNPAFNKGS	-3.2701	-3.25381	-2.15632	-3.1409	-2.31395	-2.0198	-3.39649	-1.3343	-1.8786	-2.31479
Arhgap24	Rho GTPase-activating protein 24	374		RCS(1)WDKPES(1)PQR	Q8C4V1	0.567971	0.267247	0.979624	0.573087	1	___1	NKENNNTKESPVRRCSWDKPESPQRSSVDNG	-3.05198	-2.7133	-3.06422	-3.17741	-1.2793	-2.83277	-1.854	-3.07885	-2.59754	-1.8065
Arhgap24	Rho GTPase-activating protein 24	390		SSVDNGS(1)PTALSGSK	Q8C4V1	0.249048	0.777676	0.979624	0.109201	0.999939	___1	WDKPESPQRSSVDNGSPTALSGSKTNSPRNS	-4.20963	-0.4719	-0.2668	-0.6413	-2.46052	-1.218	-0.7549	-1.029	-2.95464	-0.7444
Arhgap25	Rho GTPase-activating protein 25	379		S(0.735)S(0.265)VGWDATEDPPLSR	Q8BYW1	-0.955773	0.194175	0.979624	0.711808	0.734664	___1	PPAQKNDAKKAPVPRSSVGWDATEDPPLSRT	-0.6871	-0.2547	-0.4786	-0.4936	-0.5622	-0.5569	-0.4012	-3.38294	-2.29195	-2.31588
Arhgap25	Rho GTPase-activating protein 25	380		S(0.5)S(0.5)VGWDATEDPPLSR	Q8BYW1	-0.999593	0.185315	0.979624	0.732089	0.5	___1	PAQKNDAKKAPVPRSSVGWDATEDPPLSRTD	-0.6871	-0.2547	-0.4786	-0.4936	-0.5622	-0.5569	-0.4012	-3.22738	-2.21252	-2.85762
Arhgap27	Rho GTPase-activating protein 27	215		CPPRAES(1)PKQVDDPPEPVY(1)ANVER	A2AB59	0.0850651	0.912915	0.982997	0.0395694	1	___1	VYEAIPDLRCPPRAESPKQVDDPPEPVYANV	-3.31497	-1.278	-0.8701	-0.6189	-2.988	-0.6724	-2.45604	-0.953	-1.1819	-3.28147
Arhgap27	Rho GTPase-activating protein 27	614		AIAEGISELSADLLQGEEGEPSSADFGS(0.822)S(0.178)ER	A2AB59	0.155819	0.880909	0.982997	0.0550691	0.821835	___1	LLQGEEGEPSSADFGSSERLGSWREEDVRQN	-3.19638	-0.8859	-0.351	-0.6884	-3.31621	0.2973	-3.12499	0.2934	-2.82848	0.1138
Arhgap27	Rho GTPase-activating protein 27	459		KSS(1)QDSDTPAQASPPEEK	A2AB59	-0.326286	0.454728	0.979624	0.342248	0.999653	___1	LPQVPIPAPRSVRKSSQDSDTPAQASPPEEK	-1.9796	-1.0439	-2.1026	-1.9087	-1.7564	-1.3646	-2.5373	-2.6926	-2.0243	-1.961
Arhgap27	Rho GTPase-activating protein 27	155		NSLAPGGPACLYVRPAAPVRPAQS(1)LDDLAR	A2AB59	0.322748	0.739137	0.979624	0.131275	1	___1	ACLYVRPAAPVRPAQSLDDLARGGTAPPAGL	0.1119	-2.54473	-3.33445	-3.71107	-0.6403	-2.63196	-0.098	-2.11163	0.0769	-2.08171
Arhgap27	Rho GTPase-activating protein 27	459;462		KS(0.014)S(0.986)QDS(1)DTPAQASPPEEK	A2AB59	0.506667	0.498563	0.979624	0.30228	0.999985	___2	VPIPAPRSVRKSSQDSDTPAQASPPEEKIKT	-3.1931	0.5013	0.6288	0.2192	-0.2285	-0.2443	0.2562	-0.4277	-0.3934	-0.4485
Arhgap29	Rho GTPase-activating protein 29	1040		LLLLAS(0.001)S(0.981)PT(0.018)ER	Q8CGF1	-0.272062	0.727068	0.979624	0.138425	0.981023	___1	RPVSLPVDRLLLLASSPTERSSRDVGNVDSD	-0.9145	-0.7214	-1.1476	-1.0866	-4.18797	-0.1818	-0.7244	-1.0442	-0.8342	-0.3401
Arhgap29	Rho GTPase-activating protein 29	1149		RS(0.001)S(0.999)DSCPATAVR	Q8CGF1	-0.710421	0.292944	0.979624	0.533216	0.99934	___1	AEPARAAGDVSERRSSDSCPATAVRAPRTLQ	0.6254	1.064	0.6442	0.314	0.9749	-2.32398	0.2305	0.1307	0.3203	0.8257
Arhgap31	Rho GTPase-activating protein 31	343		AT(0.008)IRPAKS(0.992)MDSLCSVPVEGK	A6X8Z5	-0.125122	0.898339	0.982997	0.04656	0.992241	___1	GQRLSVEKATIRPAKSMDSLCSVPVEGKENK	-0.1074	-1.271	-3.98035	-2.41116	-0.1786	-3.46659	-0.6893	-0.6468	-2.83574	-3.15142
Arhgap31	Rho GTPase-activating protein 31	272		ERRENS(1)LPEIVPPPFHTVLELPDNK	A6X8Z5	0.169035	0.785812	0.979624	0.104681	1	___1	SLATNHPARKERRENSLPEIVPPPFHTVLEL	0.1662	-0.2573	-0.1651	-0.2464	0.7154	0.3513	0.447	1.1366	-2.01626	0.1978
Arhgap31	Rho GTPase-activating protein 31	1092		HRPS(0.915)S(0.085)LNLDSATPIADLFR	A6X8Z5	-1.08435	0.544117	0.979624	0.264308	0.915466	___1	LKNTECGPSKGKHRPSSLNLDSATPIADLFR	2.9278	1.8111	-2.70991	2.0462	-2.63715	-2.93326	-2.25729	3.1123	2.7593	-2.94627
Arhgap31	Rho GTPase-activating protein 31	1093		HRPS(0.009)S(0.991)LNLDSATPIADLFR	A6X8Z5	0.406919	0.342895	0.979624	0.464839	0.991483	___1	KNTECGPSKGKHRPSSLNLDSATPIADLFRL	0.6384	-0.4367	-0.5087	-0.1641	0.8925	0.2783	0.0938	0.352	0.7004	-0.0208
Arhgap31	Rho GTPase-activating protein 31	850		HAVPENKGPGLPS(0.996)PT(0.004)K	A6X8Z5	-0.519858	0.563531	0.979624	0.249082	0.996017	___1	NARHAVPENKGPGLPSPTKEVDIIPQEEGGA	0.9259	0.2907	-0.0146	0.4308	1.39	-3.39564	-0.0753	0.9047	0.5233	-0.6122
Arhgap31	Rho GTPase-activating protein 31	332		GQRLS(1)VEK	A6X8Z5	0.928416	0.296349	0.979624	0.528196	1	___1	KLSRNGSVFVRGQRLSVEKATIRPAKSMDSL	-0.4737	-3.29058	-2.86646	-1.0031	0.2804	-2.30672	-2.4931	-2.8352	-0.7988	0.1837
Arhgap31	Rho GTPase-activating protein 31	1413		S(1)VILDGR	A6X8Z5	-1.03213	0.123668	0.979624	0.907742	1	___1	RLETSTSCFYQPQRRSVILDGRSGRQIE___	-0.4836	-1.0382	-1.9031	-1.5377	-1.0453	-3.27497	-1.5924	-3.5654	-2.5964	-1.6042
Arhgap31	Rho GTPase-activating protein 31	384		MHASST(0.006)GS(0.993)S(0.001)CDLSK	A6X8Z5	0.000296805	0.999561	0.985002	0.000190566	0.99258	___1	GFFIPATKMHASSTGSSCDLSKEGEWGQEGM	-1.9681	-1.7519	-2.1762	-2.4795	-1.527	-2.95	-1.4711	-3.03432	-1.0764	-1.2174
Arhgap31	Rho GTPase-activating protein 31	765		NLS(1)PPLTPAPPPPTPLEEEPEVLLSK	A6X8Z5	0.452833	0.555211	0.979624	0.255542	0.999984	___1	VSSPARIEIGGPRNLSPPLTPAPPPPTPLEE	-2.99968	-0.9819	-1.1053	-1.0499	-0.3466	-2.38097	-3.34248	-0.5218	-0.4777	-0.5801
Arhgap31	Rho GTPase-activating protein 31	1163		RNS(1)APVSVSAVR	A6X8Z5	0.205519	0.682505	0.979624	0.165894	1	___1	QDLDIVAHTLTGRRNSAPVSVSAVRTSFMVK	2.512	1.3864	0.7107	2.2174	2.2182	1.5443	0.7676	1.4506	1.8724	2.1227
Arhgap31	Rho GTPase-activating protein 31	1359		VLLS(1)PIRS(0.969)PT(0.026)QT(0.005)VSPGLLCGELAENTWITPEGVTLR	A6X8Z5	1.25773	0.194257	0.979624	0.711623	0.969206	___1	SPTVIDSKVLLSPIRSPTQTVSPGLLCGELA	0.239	-3.58691	-3.24919	-2.96407	-0.3063	0.0808	-0.4185	-0.4161	-0.355	-2.20995
Arhgap31	Rho GTPase-activating protein 31	765;776		NLS(1)PPLT(0.001)PAPPPPT(1)PLEEEPEVLLSK	A6X8Z5	-0.196533	0.869502	0.982997	0.0607293	0.999863	___2	PRNLSPPLTPAPPPPTPLEEEPEVLLSKEGP	-2.68265	-0.2337	-0.6004	-1.808	0.5782	0.486	-3.56785	-3.84828	-2.54635	1.1248
Arhgap31	Rho GTPase-activating protein 31	1355;1359		VLLS(1)PIRS(0.969)PT(0.026)QT(0.005)VSPGLLCGELAENTWITPEGVTLR	A6X8Z5	0.896743	0.322012	0.979624	0.492128	0.969206	___2	SPTVIDSKVLLSPIRSPTQTVSPGLLCGELA	-2.78487	0.2904	-2.95122	-1.3686	0.5375	-0.0914	-0.2778	-2.62034	-2.27415	-0.3346
Arhgap32	Rho GTPase-activating protein 32	952		SVEERDVINRS(0.994)PT(0.006)QLQLGK	Q811P8	-0.7402	0.221017	0.979624	0.655574	0.994109	___1	TSWDKSVEERDVINRSPTQLQLGKMKAGERE	-1.0981	-2.0748	-0.9846	-3.29219	-1.1967	-1.749	-1.6196	-1.2261	-2.91068	-2.88797
Arhgap32	Rho GTPase-activating protein 32	892		VVYAFS(1)PK	Q811P8	-0.0538843	0.931277	0.982997	0.0309209	1	___1	SSKPSSFTEKVVYAFSPKIGRKLSKSPSMNI	-0.5086	-1.8999	-0.6006	-1.60796	-0.8607	-0.471	-0.6917	-2.92976	-0.2007	-0.6366
Arhgap35	Rho GTPase-activating protein 35	1179		TSFSVGS(1)DDELGPIRK	Q91YM2	-0.654231	0.384349	0.979624	0.415275	1	___1	RLGRFASYRTSFSVGSDDELGPIRKKEEDQA	-1.4025	0.2108	0.3757	-1.7395	-3.15831	-0.389	0.2259	-0.5991	-0.2242	-0.5994
Arhgap35	Rho GTPase-activating protein 35	1105		NEEENIY(0.983)S(0.017)VPHDSTQGK	Q91YM2	0.00616667	0.988365	0.984656	0.00508247	0.98317	___1	PMDAVVKPRNEEENIYSVPHDSTQGKIITIR	0.6818	-0.7236	0.0119	-0.0531	0.6329	0.0527	-0.1838	-0.028	-0.5596	0.1123
Arhgap39	Rho GTPase-activating protein 39	402		QLVYVEQAGS(0.657)S(0.343)PK	P59281	0.113626	0.836554	0.982997	0.0775059	0.656971	___1	GKEYVRQLVYVEQAGSSPKLRAGPRHKYAPN	-2.3015	-2.71257	-3.20404	-2.3283	-1.8705	-2.66275	-2.47505	-3.8691	-1.6218	-3.5527
Arhgap44	Rho GTPase-activating protein 44	636		GSPGSIQGTPCPGTQLGPQPAASPSQLPADQS(0.977)PHT(0.023)LRK	Q5SSM3	0.684685	0.459847	0.979624	0.337387	0.976798	___1	GPQPAASPSQLPADQSPHTLRKVSKKVAPIP	0.0971	-0.5922	-1.0897	1.3859	0.9752	-0.4513	0.9174	-3.14547	0.0005	1.4127
Arhgap45	Rho GTPase-activating protein 45	23		AGS(1)PNPQSSSGELPR	Q3TBD2	0.179839	0.650814	0.979624	0.186543	1	___1	ELMKTPSISKKNRAGSPNPQSSSGELPRKDW	-2.55051	-2.3882	-2.83993	-2.25376	-3.00889	-1.8944	-1.862	-2.83127	-2.52487	-2.5161
Arhgap45	Rho GTPase-activating protein 45	577		KGS(1)FNPGDASGPEAAGSPPEEGGTSEAAPNKDHR	Q3TBD2	0.894315	0.253735	0.979624	0.595619	0.999997	___1	VSNNSWSPIMRTRKGSFNPGDASGPEAAGSP	-2.3594	-2.58707	-2.32814	-3.16097	-2.61711	-2.82659	-0.8089	-1.1124	-0.4207	0.2328
Arhgap5	Rho GTPase-activating protein 5	1217		GGIDNPAIT(0.003)S(0.997)DQEVDDKK	P97393	-0.250537	0.780084	0.979624	0.107859	0.997316	___1	PVETWKGGIDNPAITSDQEVDDKKIKKKTHK	-0.2162	-0.234	-2.07116	-2.39841	-0.4005	-0.4325	0.2346	0.8011	-2.56596	-2.87525
Arhgap5	Rho GTPase-activating protein 5	1194		HRGS(1)EEDPLLSPVETWK	P97393	1.139	0.0395786	0.979624	1.40254	1	___1	RLSLLPKKRKGRHRGSEEDPLLSPVETWKGG	-3.12096	-3.3065	-3.04002	-1.4868	-1.303	-2.1132	-1.2679	-1.972	-3.12442	-2.85049
Arhgap6	Rho GTPase-activating protein 6	713		LYKVPEQYTLVGHLS(0.335)S(0.665)PK	O54834	0.13023	0.911554	0.982997	0.0402177	0.664989	___1	LYKVPEQYTLVGHLSSPKSKSRESSPGPRLG	-0.3792	-1.9543	-3.63435	-3.68285	-1.0965	-3.40737	0.5886	0.6851	-2.22409	-3.87626
Arhgap6	Rho GTPase-activating protein 6	824		VCS(0.988)T(0.012)PHIQDGSR	O54834	-0.155538	0.774716	0.979624	0.110857	0.987589	___1	TVEQCSVHLPVSRVCSTPHIQDGSRGTRRPA	-2.66909	-1.8033	-2.02387	-3.28331	-1.2762	-3.5445	-2.24	-1.9606	-2.0541	-1.888
Arhgdia	Rho GDP-dissociation inhibitor 1	24		AEQEPTAEQLAQIAAENEEDEHS(1)VNYKPPAQK	Q99PT1	1.0313	0.259116	0.979624	0.586505	1	___1	EQLAQIAAENEEDEHSVNYKPPAQKSIQEIQ	-2.93707	1.5268	1.9205	0.8761	0.8488	1.7705	0.9464	1.4	1.2466	1.3212
Arhgdia	Rho GDP-dissociation inhibitor 1	47		SIQEIQELDKDDES(1)LRK	Q99PT1	1.08725	0.421458	0.979624	0.375245	1	___1	QKSIQEIQELDKDDESLRKYKEALLGRVAVS	-4.0204	-4.70134	-0.0182	-3.67354	-3.51383	-2.88893	-0.2218	0.7687	0.3199	-3.57295
Arhgdia	Rho GDP-dissociation inhibitor 1	62		VAVS(1)ADPNVPNVIVTR	Q99PT1	-0.595479	0.383678	0.979624	0.416033	1	___1	SLRKYKEALLGRVAVSADPNVPNVIVTRLTL	-1.8529	-1.5182	-1.2632	-1.6795	-1.272	-1.1172	-3.58393	-3.57248	-2.69371	-1.0629
Arhgef10	Rho guanine nucleotide exchange factor 10	355		S(1)LVSQDHR	Q8C033	-0.411453	0.499583	0.979624	0.301393	0.999982	___1	TKAAVKRGGSFIRTRSLVSQDHRCYFEEEQN	-0.7935	-0.7449	-1.1818	-0.3872	-1.1572	-2.1409	-3.13121	-0.5624	-0.92	-0.9284
Arhgef12	Rho guanine nucleotide exchange factor 12	1389		EAHS(1)DDNPSEGDGAVKKEEK	Q8R4H2	-0.91083	0.305583	0.979624	0.514871	1	___1	LDESGEHFFDAREAHSDDNPSEGDGAVKKEE	-0.6185	-0.8832	-0.9126	-3.63208	0.1361	-1.439	-2.41268	-0.1078	-3.60791	-0.9458
Arhgef12	Rho guanine nucleotide exchange factor 12	637		HLSTPSSVS(1)PEPQDPAK	Q8R4H2	-1.17482	0.128279	0.979624	0.891845	0.999906	___1	QKSRHPKHLSTPSSVSPEPQDPAKLRQSGVA	-0.6665	-0.6939	-0.309	-0.4198	-0.1037	-3.29644	-1.142	-1.5413	-2.92866	-2.68712
Arhgef12	Rho guanine nucleotide exchange factor 12	341		SYLEEAPERSEGVQDAEPQSLVGS(0.79)PS(0.09)T(0.119)R	Q8R4H2	-0.532101	0.347714	0.979624	0.458778	0.790015	___1	RSEGVQDAEPQSLVGSPSTRGAPHIIGAEDD	-2.69592	-1.5889	-1.3678	-3.00274	-1.7368	-2.79552	-1.8789	-2.61339	-3.52261	-1.3642
Arhgef12	Rho guanine nucleotide exchange factor 12	41		SS(0.003)S(0.997)HDFDPTDSSSK	Q8R4H2	-0.661725	0.594974	0.979624	0.225502	0.997029	___1	RESPTDKKQKVERSSSHDFDPTDSSSKKTKS	1.0633	2.5946	2.256	2.3634	0.5288	-3.51648	2.0668	2.7104	2.5415	2.4726
Arhgef12	Rho guanine nucleotide exchange factor 12	309		TDWSSGDASRPSSDSADS(1)PK	Q8R4H2	-0.609008	0.549551	0.979624	0.259992	1	___1	WSSGDASRPSSDSADSPKSSLRERSYLEEAP	-0.8467	1.1023	1.145	-3.30009	-1.6094	0.5587	1.0778	1.3446	1.0743	-0.1409
Arhgef12	Rho guanine nucleotide exchange factor 12	1185		VEHHDLSVAGLQSPDRVLGLES(1)PLISSKPQSHSLNTPGK	Q8R4H2	0.284507	0.775128	0.979624	0.110627	0.999957	___1	SVAGLQSPDRVLGLESPLISSKPQSHSLNTP	-0.0179	-1.2598	-3.93402	-0.013	0.0605	-2.40039	-2.23895	-0.1214	-3.35978	-2.09611
Arhgef12	Rho guanine nucleotide exchange factor 12	736		VAEHGT(1)PKPFRK	Q8R4H2	0.255948	0.653202	0.979624	0.184952	1	___1	VQEEECEVERVAEHGTPKPFRKFDSIAFGES	0.999	-0.6686	-1.4312	0.5649	0.3021	-0.1548	-0.466	-0.0383	0.1312	-1.116
Arhgef17	Rho guanine nucleotide exchange factor 17	689		ALVS(1)PETPPTPGALRR	Q80U35	0.132929	0.714003	0.979624	0.1463	0.999889	___1	LGAGTEDSLGGRALVSPETPPTPGALRRRRK	-1.4979	-0.9271	-1.2251	-1.4969	-0.6277	-1.1024	-0.8806	-1.2226	-0.9271	-1.3291
Arhgef17	Rho guanine nucleotide exchange factor 17	456		S(0.874)LS(0.126)NPDIASETLTLLSFLR	Q80U35	0.771399	0.408234	0.979624	0.38909	0.873759	___1	LRDGGLDLDKNRQRKSLSNPDIASETLTLLS	-0.3309	-0.6437	-2.78812	0.1938	-3.4218	0.6096	0.9063	0.0622	-1.0823	-0.6477
Arhgef17	Rho guanine nucleotide exchange factor 17	458		SLS(1)NPDIASETLTLLSFLR	Q80U35	-0.134935	0.840764	0.982997	0.0753257	0.999964	___1	DGGLDLDKNRQRKSLSNPDIASETLTLLSFL	-0.2373	0.0796	0.6816	0.2413	0.1097	1.1163	0.9303	-2.26731	0.1695	-0.0219
Arhgef17	Rho guanine nucleotide exchange factor 17	906		LTSVLS(1)PR	Q80U35	0.753657	0.143006	0.979624	0.844645	0.999993	___1	AHHDFHLDPKLTSVLSPRLTRRGSKKRPARS	0.5301	-0.3382	-0.5036	1.5538	0.9134	0.8693	0.9554	0.5878	0.0701	-0.4015
Arhgef17	Rho guanine nucleotide exchange factor 17	728		SLS(1)DPIPQR	Q80U35	-1.00503	0.220733	0.979624	0.656132	0.999959	___1	TELSNGEASEAYRSLSDPIPQRHRAATSEEP	-0.9918	-1.0305	-0.641	-0.1057	-1.2513	-3.60774	-0.8341	-3.57406	-2.68535	-1.1913
Arhgef17	Rho guanine nucleotide exchange factor 17	414		SPS(1)FGTGDGLLLRPQTR	Q80U35	0.650119	0.120169	0.979624	0.920208	0.999999	___1	WSSRSSVGWGVYRSPSFGTGDGLLLRPQTRS	-0.5495	0.2024	-0.6739	0.4587	-0.4195	0.6648	0.6082	0.3015	0.1646	0.3902
Arhgef17	Rho guanine nucleotide exchange factor 17	305		S(0.002)QLVHGCS(0.99)QDS(0.008)DELNPGGLGSAGGVGSPEPPTSPR	Q80U35	0.293332	0.670076	0.979624	0.173876	0.989894	___1	GRGLRPGRSQLVHGCSQDSDELNPGGLGSAG	-2.05367	-1.2903	-4.12256	-1.2005	-2.83906	-2.88256	-1.5404	-1.3599	-3.1269	-2.41928
Arhgef17	Rho guanine nucleotide exchange factor 17	389		YS(0.001)S(0.913)T(0.084)ET(0.001)LKDDDLWSSR	Q80U35	1.50024	0.0506346	0.979624	1.29555	0.913319	___1	YLASPAGSRGSSRYSSTETLKDDDLWSSRSS	-0.9595	-2.55689	-4.26415	-0.8417	-2.61422	-0.4771	-0.5861	-0.8304	-0.9223	-1.3811
Arhgef17	Rho guanine nucleotide exchange factor 17	689;695		ALVSPETPPT(1)PGALR	Q80U35	0.680197	0.145736	0.979624	0.836433	0.999817	___2	DSLGGRALVSPETPPTPGALRRRRKVPPSGP	-3.73799	-3.09591	-2.52973	-3.3762	-2.31134	-2.2611	-1.93435	-2.1046	-2.79836	-2.30113
Arhgef2	Rho guanine nucleotide exchange factor 2	781		LSRANS(1)RDGEAGR	Q60875	-0.825859	0.410089	0.979624	0.387122	0.999998	___1	FPEGPERWEKLSRANSRDGEAGRAAVASVTP	0.3074	0.0815	-0.7076	-3.96916	0.3125	-2.65448	-1.0516	-0.263	0.2167	0.8844
Arhgef2	Rho guanine nucleotide exchange factor 2	931		SLHRPFDDREAQELGS(1)PEDR	Q60875	-0.381909	0.751677	0.979624	0.123969	1	___1	SLHRPFDDREAQELGSPEDRLQDSSDPDTGS	2.561	1.7105	1.4883	2.1928	-3.38963	2.1454	2.0408	1.9335	2.9468	2.8965
Arhgef2	Rho guanine nucleotide exchange factor 2	646		LES(1)FESLRGER	Q60875	-0.532429	0.338748	0.979624	0.470124	1	___1	GMPPPALPRGLFRLESFESLRGERLLKDALR	1.8271	1.4022	1.3826	1.3212	2.1815	0.9316	0.1303	-0.1899	0.9116	1.7478
Arhgef2	Rho guanine nucleotide exchange factor 2	955;959		LQDSSDPDTGSEEEVSS(0.002)RLS(0.998)PPHS(0.994)PRDFT(0.006)R	Q60875	0.1035	0.780041	0.979624	0.107883	0.997994	___2	SDPDTGSEEEVSSRLSPPHSPRDFTRMQDIP	0.2584	0.9269	0.9228	0.5158	0.4035	1.1286	0.8476	0.667	0.8892	1.1917
Arhgef40	Rho guanine nucleotide exchange factor 40	959		RIQQQLGEEAS(1)PR	Q3UPH7	0.224005	0.626633	0.979624	0.202986	1	___1	QELERRIQQQLGEEASPRSHRRRRADSASSA	0.3336	0.2965	0.0271	0.7802	0.233	0.6051	1.2133	0.7024	-0.7948	0.3623
Arhgef40	Rho guanine nucleotide exchange factor 40	1080		KRS(1)ISAQQR	Q3UPH7	-0.79882	0.271164	0.979624	0.566767	0.99999	___1	DGPWGIGTPRMERKRSISAQQRLVSELIACE	-1.2531	-2.0576	-1.4953	-1.913	-3.38148	-2.97881	-0.961	-0.7484	-3.1794	-3.64365
Arhgef40	Rho guanine nucleotide exchange factor 40	1485		NSPSLQPPS(0.852)PGS(0.067)S(0.067)T(0.013)PALTSGGILGLSR	Q3UPH7	1.60476	0.0997932	0.979624	1.0009	0.852448	___1	DVSPGPRNSPSLQPPSPGSSTPALTSGGILG	-3.41907	-3.77183	-0.4891	-0.3532	-0.4168	-2.65254	-0.2931	-2.95716	0.1383	-0.1522
Arhgef5	Rho guanine nucleotide exchange factor 5	1109		LDSLAEPHGLS(0.9)S(0.1)PR	E9Q7D5	0.701045	0.607964	0.979624	0.216122	0.900364	___1	QSQQRLDSLAEPHGLSSPRHRRKALVSSDSY	1.4115	0.9263	-3.2182	2.0618	-2.32737	1.6303	1.4513	-2.87059	1.5865	1.3211
Arhgef5	Rho guanine nucleotide exchange factor 5	1110		LDSLAEPHGLS(0.113)S(0.887)PR	E9Q7D5	1.75853	0.217199	0.979624	0.663143	0.887363	___1	SQQRLDSLAEPHGLSSPRHRRKALVSSDSYL	-2.64906	0.9263	-2.69124	2.0618	-3.28369	1.6303	1.4513	-2.75693	1.5865	1.3211
Arhgef5	Rho guanine nucleotide exchange factor 5	782		QHRPLPSTPES(0.998)PNHT(0.001)QTSIPSR	E9Q7D5	0.427896	0.627377	0.979624	0.202471	0.998446	___1	STVARQHRPLPSTPESPNHTQTSIPSRLRYN	-0.8076	-3.52078	-3.55538	-1.794	-0.9842	-4.2426	-2.08102	-3.71926	-1.4804	-1.0987
Arhgef5	Rho guanine nucleotide exchange factor 5	593		SNS(1)FPGSHR	E9Q7D5	-0.343622	0.558708	0.979624	0.252815	0.999981	___1	PLSSYTGVTQHLRSNSFPGSHRTEQTPDSLG	-1.3455	-0.9858	-1.5732	-0.6891	-1.5736	-1.6624	-1.5224	-3.59315	-1.4494	-1.0258
Arhgef6	Rho guanine nucleotide exchange factor 6	224		EIKPSERPLS(1)PK	Q8K4I3	-0.254195	0.651196	0.979624	0.186288	0.999965	___1	PSNYVREIKPSERPLSPKAIKGFDTAPLTKN	4.5098	2.8099	2.8823	4.0089	3.8839	1.9621	3.267	3.1196	3.052	2.7318
Arhgef6	Rho guanine nucleotide exchange factor 6	639		KAS(1)EEEYVIRK	Q8K4I3	-0.26859	0.450333	0.979624	0.346467	1	___1	TMKKFLHKRKTERKASEEEYVIRKSTAALEE	3.7046	3.3385	3.5275	3.3232	3.4269	3.1048	2.7562	3.1631	3.4186	3.5918
Arhgef6	Rho guanine nucleotide exchange factor 6	679		KDS(1)VPQVLLPEEEKLIIEETR	Q8K4I3	-0.872798	0.344356	0.979624	0.462993	1	___1	AYCTSASFQQGTRKDSVPQVLLPEEEKLIIE	2.0281	2.5026	2.2153	1.0207	1.8878	2.7093	1.6751	-1.95602	1.357	2.9372
Arhgef6	Rho guanine nucleotide exchange factor 6	648;682		S(0.983)T(0.017)AALEEDAQILK	Q8K4I3	0.558597	0.438987	0.979624	0.357549	0.983095	___1	KPERKPSDEEFAVRKSTAALEEDAQILKVIE;KTERKASEEEYVIRKSTAALEEDAQILKVIE	-3.30497	-1.4462	-0.5009	-2.35804	-0.9294	-2.4329	-1.3497	-0.3458	-0.1589	-0.7699
Arhgef6	Rho guanine nucleotide exchange factor 6	649;683		KS(0.413)T(0.587)AALEEDAQILK	Q8K4I3	0.0447549	0.962101	0.982997	0.0167792	0.58733	___1	PERKPSDEEFAVRKSTAALEEDAQILKVIEA;TERKASEEEYVIRKSTAALEEDAQILKVIEA	-3.80773	-1.4462	-0.5009	-2.98085	-0.9294	-3.64467	-1.3497	-3.28124	-0.1589	-0.7699
Arhgef6	Rho guanine nucleotide exchange factor 6	675		VIEAYCTSASFQQGT(0.684)RKDS(0.316)VPQVLLPEEEK	Q8K4I3	0.707044	0.337569	0.979624	0.471637	0.683994	___1	KVIEAYCTSASFQQGTRKDSVPQVLLPEEEK	-3.58377	-2.39506	-2.80604	-0.4275	-2.70485	-0.9718	-3.42422	-2.24345	-2.09582	-3.68107
Arhgef7	Rho guanine nucleotide exchange factor 7	228		EIKPSEKPVS(1)PK	Q9ES28	0.198981	0.745666	0.979624	0.127456	1	___1	PSNYVREIKPSEKPVSPKSGTLKSPPKGFDT	-0.202	-1.3754	-1.5365	-0.1532	0.6209	-2.113	-1.5545	-1.3308	-0.6785	-0.6638
Arhgef7	Rho guanine nucleotide exchange factor 7	132		IKS(1)FDSLGSQSSHSR	Q9ES28	-0.440788	0.635558	0.979624	0.196845	0.999935	___1	GSDSVCARPSSHRIKSFDSLGSQSSHSRTSK	1.1768	1.1563	1.1896	1.7036	1.7718	1.2927	1.1498	0.609	1.5587	-2.95148
Arhgef7	Rho guanine nucleotide exchange factor 7	776		KES(1)APQVLLPEEEK	Q9ES28	-0.170981	0.738773	0.979624	0.131489	1	___1	AHSYRMGSASRSRKESAPQVLLPEEEKIIVE	1.2115	1.5834	1.4407	0.517	2.4501	0.7726	0.2536	1.5221	1.4797	1.6911
Arhgef7	Rho guanine nucleotide exchange factor 7	673		KPS(1)DEEFAVRK	Q9ES28	-0.158986	0.682586	0.979624	0.165842	1	___1	TMKKLLPKRKPERKPSDEEFAVRKSTAALEE	0.8882	0.7103	0.9374	0.7118	1.4847	0.2635	0.4283	0.9943	0.4079	0.5137
Arhgef7	Rho guanine nucleotide exchange factor 7	155		LLQSQYRS(1)LDMTDNTNSQLVVR	Q9ES28	0.171981	0.722522	0.979624	0.141149	1	___1	SSHSRTSKLLQSQYRSLDMTDNTNSQLVVRA	0.0561	0.9099	0.7156	0.0577	-0.1769	1.6576	0.4205	1.0095	1.1395	1.0197
Arhgef7	Rho guanine nucleotide exchange factor 7	830		MKKS(1)LEEEQR	Q9ES28	-0.516137	0.515896	0.979624	0.287438	1	___1	DEVQELRQDNKKMKKSLEEEQRARKDLEKLV	-0.756	-1.5123	-3.12879	-2.1161	-0.5783	-2.003	-3.37652	-3.9908	-2.89844	-1.243
Arhgef7	Rho guanine nucleotide exchange factor 7	497		MS(1)GFIYQGKLPTTGMTITK	Q9ES28	0.265757	0.472548	0.979624	0.325554	1	___1	LFPNLLLMLSASPRMSGFIYQGKLPTTGMTI	0.1168	-0.5934	0.0239	0.3242	-0.1337	0.4884	0.0983	0.2312	-0.3251	0.1207
Arid1a	AT-rich interactive domain-containing protein 1A	365		SHHAPMS(1)PGSSGGGGQPLAR	A2BH40	0.992628	0.298763	0.979624	0.524674	0.999976	___1	AVSGGAQQRSHHAPMSPGSSGGGGQPLARTP	-3.97249	-0.4507	-1.1904	0.7933	-2.00856	-3.05773	0.2219	-0.743	-0.6969	-0.659
Arid1b	AT-rich interactive domain-containing protein 1B	1550		APS(1)PASFQR	E9Q4N7	-0.514213	0.308706	0.979624	0.510454	1	___1	YQTPPSLPNHISRAPSPASFQRSLESRMSPS	-0.6622	-1.414	-1.5205	-1.86799	-2.62877	-1.0417	-2.62133	-1.4229	-1.2222	-1.1869
Arid4a	AT-rich interactive domain-containing protein 4A	867		ILGQQS(1)PEKK	F8VPQ2	0.157371	0.838602	0.982997	0.0764442	1	___1	YEKEKKLKRKILGQQSPEKKLRLDNGMEMTT	-3.03054	-2.21516	-0.9885	-3.51997	-0.6865	-2.37093	-0.8376	-3.51787	-1.2951	-1.2169
Arid4a	AT-rich interactive domain-containing protein 4A	545		KPEDS(0.003)ERDS(0.997)DEEEEK	F8VPQ2	-0.371951	0.470256	0.979624	0.327665	0.997042	___1	NKEKKIKKPEDSERDSDEEEEKSQEREETES	-2.42774	-2.20038	-2.3595	-2.01768	-3.1393	-4.07162	-2.921	-1.7963	-2.52159	-2.44059
Arid5b	AT-rich interactive domain-containing protein 5B	1032		AVS(1)PLDPAK	Q8BM75	0.411062	0.452291	0.979624	0.344582	1	___1	EDLDLVIAGKKARAVSPLDPAKEASGKEKAS	-2.44242	-2.60635	-2.5108	-1.3053	-1.4914	-3.78966	-1.8009	-1.7117	-2.20418	-2.45843
Arl13b	ADP-ribosylation factor-like protein 13B	328		EALSQQLDS(1)EDEQDQRGSESGENSK	Q640N2	0.28201	0.649442	0.979624	0.18746	1	___1	RVVDSYREALSQQLDSEDEQDQRGSESGENS	-2.82191	-2.31218	-0.681	-2.70904	-2.41169	-1.4035	-0.722	-1.3576	-0.7926	-2.19805
Armc1	Armadillo repeat-containing protein 1	189		IRS(1)DLKAEALASAIASTK	Q9D7A8	-0.455475	0.634336	0.979624	0.197681	1	___1	FTFQMAVQRCVVRIRSDLKAEALASAIASTK	0.5079	-1.2201	-3.56349	-0.13	-2.72601	-0.4753	-3.3179	-2.1037	-1.3435	-3.06853
Armc1	Armadillo repeat-containing protein 1	260		VGS(1)HPEGGASWLSTAANFLSR	Q9D7A8	0.435508	0.677005	0.979624	0.169408	0.999991	___1	ESPTKEQDKAVSRVGSHPEGGASWLSTAANF	0.0614	-3.63472	-0.5741	-0.1141	0.6604	-3.32696	-0.0703	-0.4983	-0.3821	-2.89738
Armc10	Armadillo repeat-containing protein 10	43		S(1)AEDLTDGSYDDILNAEQLKK	Q9D0L7	0.136038	0.744199	0.979624	0.128311	1	___1	TRGPRRGGRRLRPSRSAEDLTDGSYDDILNA	3.3589	2.6704	2.0393	3.0792	2.8346	3.039	2.4955	3.3282	2.6897	2.3128
Arpc1b	Actin-related protein 2/3 complex subunit 1B	310		KAS(0.922)S(0.078)EGGAATGAGLDSLHK	Q9WV32	1.07214	0.294177	0.979624	0.531391	0.922274	___1	GMTARERFQNLDKKASSEGGAATGAGLDSLH	-3.32677	-3.33537	-0.965	0.0908	-2.85697	-2.14344	-0.1108	0.7126	-3.01751	-2.96633
Arpc5l	Actin-related protein 2/3 complex subunit 5-like protein	64		AFHAALRNS(1)PINTK	Q9D898	0.0779619	0.861224	0.982997	0.0648837	0.999995	___1	RQGDMLRAFHAALRNSPINTKNQAVKERAQG	1.3962	0.6833	0.213	1.2926	1.5857	0.0693	0.8515	0.6042	0.912	0.5796
Arrb1	Beta-arrestin-1	410		GMKDDKDEEDDGT(0.96)GS(0.04)PHLNNR	Q8BWG8	0.996887	0.291598	0.979624	0.535215	0.959642	___1	RLKGMKDDKDEEDDGTGSPHLNNR_______	-2.48496	-3.01571	-3.30818	-3.87895	-2.64924	-0.7749	-0.1126	-3.34788	0.1329	-2.9451
Arrb1	Beta-arrestin-1	412		DDKDEEDDGT(0.001)GS(0.999)PHLNNR	Q8BWG8	0.357343	0.350211	0.979624	0.45567	0.999309	___1	KGMKDDKDEEDDGTGSPHLNNR_________	2.0983	1.8375	2.7332	2.2159	2.6192	2.3868	2.5	3.1179	2.6765	2.5461
Arvcf	Armadillo repeat protein deleted in velo-cardio-facial syndrome homolog	643		NFDT(1)LDLPK	P98203	-0.00367313	0.995368	0.984656	0.00201619	1	___1	FHQGKKDAEMDRNFDTLDLPKRTEAAKGFEL	-1.8795	-1.98851	-3.52862	-1.9462	-1.3323	-3.13496	-2.45795	-3.31568	-1.4925	-3.60494
Arvcf	Armadillo repeat protein deleted in velo-cardio-facial syndrome homolog	334		AFEDTADDAGELIEERPPFPAATAPLAQPERGS(1)LGS(1)LDR	P98203	0.362748	0.305085	0.979624	0.51558	1	___1	PFPAATAPLAQPERGSLGSLDRVVRRSPSVD	1.9698	1.9021	1.576	1.7532	2.1015	2.5085	2.2899	2.1646	2.3343	2.099
Arvcf	Armadillo repeat protein deleted in velo-cardio-facial syndrome homolog	337		AFEDTADDAGELIEERPPFPAATAPLAQPERGS(1)LGS(1)LDR	P98203	-0.0328571	0.923314	0.982997	0.0346505	1	___1	AATAPLAQPERGSLGSLDRVVRRSPSVDSTR	0.2954	-0.25	0.1178	0.0175	0.0731	0.0004	0.1901	-0.355	-0.0018	0.2265
Arvcf	Armadillo repeat protein deleted in velo-cardio-facial syndrome homolog	205		DIPSYGS(0.997)LS(0.003)R	P98203	0.413162	0.290823	0.979624	0.536372	0.997095	___1	GFPDGPESRDIPSYGSLSRGLGVRPPRTGLL	0.5757	0.7727	-0.2319	0.9329	0.4921	1.2026	0.4925	0.9368	0.5776	0.8628
Arvcf	Armadillo repeat protein deleted in velo-cardio-facial syndrome homolog	943		KAPPPGPS(0.048)RPS(0.952)VR	P98203	1.35662	0.0218396	0.915778	1.66076	0.952309	___1	PDPGRKAPPPGPSRPSVRLVDAVGDTKPQPV	-0.3923	-2.85647	-2.44397	-0.3175	-0.8343	-0.3539	-0.883	-0.5223	-0.4636	-0.4121
Arvcf	Armadillo repeat protein deleted in velo-cardio-facial syndrome homolog	345		VVRRS(1)PSVDSTR	P98203	-0.381134	0.689814	0.979624	0.161268	0.999964	___1	PERGSLGSLDRVVRRSPSVDSTRKEPRWRDP	0.9296	0.2077	-2.627	0.0297	-0.0321	-0.1592	-0.0241	-3.34618	-0.4228	-2.18923
Arvcf	Armadillo repeat protein deleted in velo-cardio-facial syndrome homolog	347		RSPS(1)VDSTR	P98203	-1.65008	0.099628	0.979624	1.00162	0.999983	___1	RGSLGSLDRVVRRSPSVDSTRKEPRWRDPEL	-0.7747	-0.8113	-1.9592	-4.22562	-1.5782	-2.09704	-0.3697	-2.82086	-3.46393	-5.2673
Arvcf	Armadillo repeat protein deleted in velo-cardio-facial syndrome homolog	269		SLPEHFQAEPYGLEDDT(0.006)RS(0.994)LAADDEGGPDLEPDYSTATR	P98203	-0.47291	0.777179	0.979624	0.109479	0.994195	___1	EHFQAEPYGLEDDTRSLAADDEGGPDLEPDY	-3.1333	2.1603	1.0086	1.7499	-2.22585	2.3189	-2.93672	-2.72947	3.1142	-2.51826
Arvcf	Armadillo repeat protein deleted in velo-cardio-facial syndrome homolog	334;337		AFEDTADDAGELIEERPPFPAATAPLAQPERGS(1)LGS(1)LDR	P98203	-1.14545	0.303986	0.979624	0.517147	1	___2	AATAPLAQPERGSLGSLDRVVRRSPSVDSTR	0.2614	0.0898	0.5236	0.4983	0.7242	-3.66663	1.0885	-1.99149	0.4429	-3.07275
Asap1	Arf-GAP with SH3 domain, ANK repeat and PH domain-containing protein 1	1059		DAIQKQAS(0.999)EDS(0.001)NDLTPTLPETPVPLPR	Q9QWY8	-0.76113	0.366114	0.979624	0.436384	0.999443	___1	LSPNVQSRDAIQKQASEDSNDLTPTLPETPV	-2.53306	0.0085	-0.9746	-0.3265	-0.2784	-3.3941	-1.5861	-2.42248	-2.23232	-3.25272
Asap1	Arf-GAP with SH3 domain, ANK repeat and PH domain-containing protein 1	854		TLS(1)DPPSPLPHGPPNK	Q9QWY8	-0.556479	0.440996	0.979624	0.355565	0.999993	___1	KKRPPPPPPGHKRTLSDPPSPLPHGPPNKGA	-0.4576	-0.199	0.333	-0.0294	0.277	-2.42501	-2.24921	0.5381	-0.0577	-0.7042
Asap1	Arf-GAP with SH3 domain, ANK repeat and PH domain-containing protein 1	858		TLS(1)DPPS(1)PLPHGPPNK	Q9QWY8	0.468584	0.496062	0.979624	0.304464	1	___1	PPPPPGHKRTLSDPPSPLPHGPPNKGAIPWG	-1.4935	-2.63501	-1.1862	-1.1423	-0.5632	-3.328	-1.5927	-0.3634	-0.3053	-1.826
Asap1	Arf-GAP with SH3 domain, ANK repeat and PH domain-containing protein 1	1045		SHTGDLS(1)PNVQSR	Q9QWY8	0.110476	0.762809	0.979624	0.117584	1	___1	QPPSEVTQRSHTGDLSPNVQSRDAIQKQASE	-0.3329	-0.8458	-0.3118	-0.3237	-0.251	-0.7608	-0.0465	-0.8614	-0.3085	-0.1526
Asap2	Arf-GAP with SH3 domain, ANK repeat and PH domain-containing protein 2	704		LLHEDLDES(1)DDDVDEKLQPSPNRR	Q7SIG6	-1.16484	0.0882035	0.979624	1.05451	1	___1	HVEYEWRLLHEDLDESDDDVDEKLQPSPNRR	0.8778	1.8006	2.7251	1.7507	1.8363	-0.5637	0.8771	0.4384	0.375	-0.2595
Asb2	Ankyrin repeat and SOCS box protein 2	72		SPS(1)SPENPPAR	Q8K0L0	-0.68407	0.305785	0.979624	0.514583	0.999786	___1	TNHQPGHFHPWTRSPSSPENPPARAPLGLFQ	-0.9342	-0.0054	-0.7311	-0.265	-2.95019	-2.2039	-0.7081	-1.5434	-0.9982	-0.018
Asb2	Ankyrin repeat and SOCS box protein 2	73		SPS(0.012)S(0.988)PENPPAR	Q8K0L0	1.21354	0.125987	0.979624	0.899675	0.988089	___1	NHQPGHFHPWTRSPSSPENPPARAPLGLFQG	-3.45231	-2.27363	-3.52683	-2.45825	-1.9608	-0.4371	-2.92536	-3.11672	-2.32568	0.1289
Asb3	Ankyrin repeat and SOCS box protein 3	35		KGRS(1)VDVADNR	Q9WV72	-0.423378	0.416128	0.979624	0.380773	1	___1	EGNVKILRKLLKKGRSVDVADNRGWMPIHEA	-2.157	-3.20998	-1.3919	-1.9184	-2.1959	-2.9555	-3.02936	-3.61773	-2.495	-2.52247
Aspscr1	Tether containing UBX domain for GLUT4	193		APGS(0.997)PVS(0.003)SLSADQASSSTLLPLNSGEFSR	Q8VBT9	0.717205	0.274174	0.979624	0.561973	0.99718	___1	AGKQESIAVRSKAPGSPVSSLSADQASSSTL	0.3955	0.9478	0.8643	1.4537	-0.8685	1.8629	1.6303	1.9983	2.1826	1.9122
Aspscr1	Tether containing UBX domain for GLUT4	494		AS(0.551)GS(0.449)PPLLPAPDPVSLESEPIAEDGALGPPEPIQGTAQPVKR	Q8VBT9	1.42331	0.430758	0.979624	0.365767	0.550964	___1	PSTADVLVARCMSRASGSPPLLPAPDPVSLE	-3.52984	2.073	1.6119	2.8704	2.8776	3.7113	3.055	3.1424	-2.29163	-3.04009
Aspscr1	Tether containing UBX domain for GLUT4	496		AS(0.133)GS(0.789)PPLLPAPDPVS(0.041)LES(0.037)EPIAEDGALGPPEPIQGTAQPVK	Q8VBT9	1.34747	0.4738	0.979624	0.324405	0.788712	___1	TADVLVARCMSRASGSPPLLPAPDPVSLESE	-3.59183	2.073	1.6119	2.8704	2.8776	3.7113	3.055	3.1424	-3.4497	-2.55759
Aspscr1	Tether containing UBX domain for GLUT4	279		LGGPSASLRPLT(0.047)S(0.952)PS(0.001)ANSSK	Q8VBT9	0.590323	0.5183	0.979624	0.285418	0.952045	___1	GQRLGGPSASLRPLTSPSANSSKSFSGPGGP	-2.71478	-0.0846	0.4773	0.5876	0.2569	0.3472	0.2238	0.0019	-3.10534	0.402
Atad1	ATPase family AAA domain-containing protein 1	317		EYVNS(0.999)T(0.001)SEESHDEDEIRPVQQQDLHR	Q9D5T0	0.633426	0.79306	0.980429	0.100694	0.999465	___1	MCRDAALLCVREYVNSTSEESHDEDEIRPVQ	4.8321	-2.50176	-3.75793	-3.28781	-1.79811	5.3176	-3.37165	-2.58789	3.1423	3.6885
Atad1	ATPase family AAA domain-containing protein 1	322		EYVNSTSEES(1)HDEDEIRPVQQQDLHR	Q9D5T0	-1.42709	0.251176	0.979624	0.600021	0.999999	___1	ALLCVREYVNSTSEESHDEDEIRPVQQQDLH	1.7639	1.7713	0.4035	2.2405	-2.67307	-2.21415	1.5551	-2.38953	1.1286	1.5532
Atf2	Cyclic AMP-dependent transcription factor ATF-2	94		KMPLDLS(1)PLATPIIR	P16951	1.80686	0.059856	0.979624	1.22289	1	___1	KKASEDDIKKMPLDLSPLATPIIRSKIEEPS	-3.86626	-1.8521	-2.78317	-0.4898	-2.96662	0.2587	-0.4653	-3.31773	0.0202	-0.2283
Atf7	Cyclic AMP-dependent transcription factor ATF-7	53		TDSVIIADQT(0.026)PT(0.947)PT(0.026)R	Q8R0S1	-0.409652	0.505539	0.979624	0.296245	0.947249	___1	GPARTDSVIIADQTPTPTRFLKNCEEVGLFN	-1.5291	-2.0056	-1.879	-1.0079	-1.7126	-1.631	-1.4851	-3.64612	-2.98403	-3.03278
Atf7ip	Activating transcription factor 7-interacting protein 1	514		ASLLPVETSQDLEDKMEGS(0.04)FGS(0.919)PS(0.04)KQES(0.001)SENLPK	Q7TT18	0.25449	0.722947	0.979624	0.140893	0.918594	___1	ETSQDLEDKMEGSFGSPSKQESSENLPKEAF	-3.01306	-1.4569	-2.89908	-3.27675	-3.37486	-3.43078	-0.7834	-1.7181	-1.6611	-1.168
Atf7ip	Activating transcription factor 7-interacting protein 1	112		NKQEDLNSEALS(1)PSITCDLSSR	Q7TT18	1.25259	0.0331727	0.979624	1.47922	0.99998	___1	VAVKNKQEDLNSEALSPSITCDLSSRVTTEP	-1.96371	0.1784	0.1288	0.2116	0.2668	0.9195	0.889	1.3455	0.7307	0.5398
Atf7ip	Activating transcription factor 7-interacting protein 1	591		S(0.802)KS(0.198)EDMDSVESK	Q7TT18	-0.0915912	0.888224	0.982997	0.0514773	0.802144	___1	EEQPPVRNEFSRRKRSKSEDMDSVESKRRRY	-1.672	-2.24243	-1.6654	-1.3275	-3.60779	-2.95152	-0.8732	-2.05	-0.6761	-2.17464
Atf7ip	Activating transcription factor 7-interacting protein 1	593		S(0.001)KS(0.999)EDMDSVESKR	Q7TT18	-0.072082	0.854706	0.982997	0.0681832	0.999228	___1	QPPVRNEFSRRKRSKSEDMDSVESKRRRYMD	-2.3974	-1.978	-2.2977	-2.68565	-2.7336	-2.64679	-2.0932	-2.3914	-1.8982	-1.6263
Atg16l1	Autophagy-related protein 16-1	269		RLS(1)QPAGGLLDSITNIFGR	Q8C0J2	1.35079	0.0177747	0.876862	1.7502	1	___1	TSPVRAVSRAATKRLSQPAGGLLDSITNIFG	-0.5652	-2.33041	-1.1904	-0.8104	-0.0437	-0.0704	-0.1962	0.6501	-0.2825	0.6746
Atg2b	Autophagy-related protein 2 homolog B	379		KDS(1)LSMGVSSEK	Q80XK6	-0.0141805	0.975045	0.984656	0.0109754	0.999997	___1	YRIQMELNRYYLRKDSLSMGVSSEKSFYETE	-2.3821	-2.3556	-2.2232	-2.3514	-2.91505	-1.5303	-2.8739	-2.85451	-2.3678	-1.4484
Atg2b	Autophagy-related protein 2 homolog B	496		S(0.002)AS(0.998)VDESRPEFICR	Q80XK6	-0.926079	0.275671	0.979624	0.559608	0.998427	___1	HPASLQKAALSSRSASVDESRPEFICRLALG	-0.1972	-0.2289	-0.4996	-0.4214	-0.4228	-2.88883	-0.5341	-3.70349	-0.8891	0.2172
Atg4d	Cysteine protease ATG4D	467		AKRPS(0.902)S(0.098)EDFVFL	Q8BGV9	-0.417248	0.383906	0.979624	0.415775	0.901721	___1	LRLPCTGRLLKAKRPSSEDFVFL________	-0.8709	-1.4963	-1.9169	-1.6286	-1.609	-1.0456	-2.95987	-2.1983	-1.8284	-1.6472
Atl1	Atlastin-1	10		DRNS(1)WGGFSEK	Q8BH66	-0.441336	0.676789	0.979624	0.169547	0.999999	___1	______MAKSRRDRNSWGGFSEKSSDWSSEE	-0.1728	-3.67408	0.2727	-0.4253	0.0909	-3.5251	-0.7377	-3.32255	-2.59654	-0.9128
Atn1	Atrophin-1	34		GRAS(1)PGGVS(0.001)T(0.026)S(0.014)S(0.427)S(0.532)DGKAEK	O35126	-0.0559018	0.942112	0.982997	0.0258973	0.999998	___1	EAPGPREELRSRGRASPGGVSTSSSDGKAEK	0.244	-0.2828	-0.6571	0.7785	-0.5383	-0.1212	0.2729	0.5377	0.1852	-3.12988
Atn1	Atrophin-1	630		RAPS(0.998)PGS(0.002)YK	O35126	0.5215	0.211852	0.979624	0.673967	0.998368	___1	TASPPGPPQYSKRAPSPGSYKTATPPGYKPG	-2.76527	-2.1645	-2.1891	-1.3043	-2.3272	-2.1459	-1.2885	-1.6178	-2.1712	-2.1053
Atp1a1	Sodium/potassium-transporting ATPase subunit alpha-1	668		ACVVHGS(1)DLK	Q8VDN2	-0.290422	0.682588	0.979624	0.165841	1	___1	NQVNPRDAKACVVHGSDLKDMTSEELDDILR	-1.1335	-1.6653	-2.0067	-1.6341	-0.7375	-3.2196	-3.25959	-2.7179	-0.3047	-1.3724
Atp1a1	Sodium/potassium-transporting ATPase subunit alpha-1	452		RAVAGDAS(0.999)ES(0.001)ALLK	Q8VDN2	0.0190333	0.967038	0.983187	0.0145565	0.999056	___1	QENLPILKRAVAGDASESALLKCIEVCCGSV	0.3197	-0.4901	-1.087	-0.0816	0.4608	-0.7458	-0.4946	-1.125	-0.4051	-0.4094
Atp1a1	Sodium/potassium-transporting ATPase subunit alpha-1	16		DKYEPAAVS(1)EHGDKK	Q8VDN2	0.8521	0.362198	0.979624	0.441054	1	___1	MGKGVGRDKYEPAAVSEHGDKKGKKAKKERD	-2.4635	-2.56267	-0.9979	-1.0233	-3.22053	-1.3218	-1.1604	0.8653	0.6894	-2.92013
Atp1a1	Sodium/potassium-transporting ATPase subunit alpha-1	40		EVS(1)MDDHKLS(1)LDELHRK	Q8VDN2	-0.161781	0.802754	0.982705	0.0954178	1	___1	KAKKERDMDELKKEVSMDDHKLSLDELHRKY	2.5377	1.2396	-0.3481	1.6885	1.8566	0.6034	1.1714	-0.1829	1.0432	0.6888
Atp1a1	Sodium/potassium-transporting ATPase subunit alpha-1	47		LS(1)LDELHRK	Q8VDN2	0.225186	0.761694	0.979624	0.11822	1	___1	MDELKKEVSMDDHKLSLDELHRKYGTDLSRG	2.5413	0.677	-1.1777	1.5008	2.0391	0.1002	1.0092	0.1444	1.0368	0.5072
Atp1a1	Sodium/potassium-transporting ATPase subunit alpha-1	217;226		VDNSS(1)LTGESEPQTR	Q8VDN2	0.176843	0.612514	0.979624	0.212884	0.999855	___1	DLRIISANGCKVDNSSLTGESEPQTRSPDFT	1.8011	1.9101	1.8085	1.593	2.1119	2.2035	2.2835	1.679	2.0224	2.2239
Atp1a1	Sodium/potassium-transporting ATPase subunit alpha-1	484		IVEIPFNS(0.794)T(0.169)NKYQLS(0.037)IHKNPNASEPK	Q8VDN2	0.347511	0.641803	0.979624	0.192598	0.794454	___1	EMREKYSKIVEIPFNSTNKYQLSIHKNPNAS	-1.0383	-3.20988	-3.61437	-2.3786	-3.4049	-1.94968	-3.66091	-2.34109	-0.8947	-1.2835
Atp1a1	Sodium/potassium-transporting ATPase subunit alpha-1	60		KYGTDLS(1)R	Q8VDN2	1.28209	0.0166174	0.876862	1.77944	0.999998	___1	KLSLDELHRKYGTDLSRGLTPARAAEILARD	-3.18342	-3.28069	-3.66552	-1.7854	-2.86127	-1.5715	-2.43593	-2.0678	-1.1474	-2.7919
Atp1a1	Sodium/potassium-transporting ATPase subunit alpha-1	684		Y(1)HTEIVFAR	Q8VDN2	0.482279	0.445354	0.979624	0.351295	1	___1	DLKDMTSEELDDILRYHTEIVFARTSPQQKL	-1.4558	-3.01843	-3.60202	-1.1088	-2.92919	-2.52973	-1.2608	-3.11712	-2.6995	-1.8235
Atp1a1	Sodium/potassium-transporting ATPase subunit alpha-1	40;47		EVS(1)MDDHKLS(1)LDELHRK	Q8VDN2	0.542652	0.385907	0.979624	0.413517	1	___2	KAKKERDMDELKKEVSMDDHKLSLDELHRKY	-1.85585	-2.07649	-3.475	-2.61162	-2.94974	-2.91575	-1.1553	-1.6163	-0.8532	-1.3833
Atp1a2	Sodium/potassium-transporting ATPase subunit alpha-2	665		ACVVHGS(1)DLK	Q6PIE5	-0.200511	0.760741	0.979624	0.118763	1	___1	SQVNPREAKACVVHGSDLKDMTSEQLDEILR	-1.1335	-1.6653	-2.0067	-1.6341	-0.7375	-3.0474	-2.716	-2.80431	-0.3047	-1.3724
Atp1a2	Sodium/potassium-transporting ATPase subunit alpha-2	439		AGQENIS(0.998)VS(0.002)KRDTAGDASESALLK	Q6PIE5	-0.182635	0.821637	0.982997	0.0853199	0.998176	___1	GLCNRAVFKAGQENISVSKRDTAGDASESAL	-0.6538	-1.1712	-3.20979	-0.8527	-0.8642	-3.45231	-1.5532	-1.3605	-3.70249	-1.2409
Atp1a2	Sodium/potassium-transporting ATPase subunit alpha-2	464		CIELSCGS(1)VRK	Q6PIE5	-0.362998	0.500083	0.979624	0.300958	0.999955	___1	ASESALLKCIELSCGSVRKMRDRNPKVAEIP	-0.7512	-2.0369	-2.2165	-2.73745	-1.352	-3.19817	-1.5623	-1.63307	-2.0236	-1.7118
Atp1a2	Sodium/potassium-transporting ATPase subunit alpha-2	650;643		LNIPVS(1)QVNPR	Q6PIE5	0.551683	0.340271	0.979624	0.468175	1	___1	NETVEDIAARLNIPVSQVNPREAKACVVHGS	-3.73332	-2.86584	-2.33793	-2.72734	-3.05568	-1.4278	-1.5885	-3.41704	-2.99475	-1.7803
Atp1a2	Sodium/potassium-transporting ATPase subunit alpha-2	496		YQLSIHEREDS(0.99)PQS(0.01)HVLVMK	Q6PIE5	0.520177	0.443891	0.979624	0.352724	0.990222	___1	NSTNKYQLSIHEREDSPQSHVLVMKGAPERI	-2.02147	-3.31588	-3.37191	-3.33891	-0.7266	-3.37166	-3.08397	-2.3359	-1.2011	-2.62223
Atp1a2	Sodium/potassium-transporting ATPase subunit alpha-2	215;207		VDNSS(1)LTGESEPQTR	Q6PIE5	0.176843	0.612514	0.979624	0.212884	0.999855	___1	DLRIISSHGCKVDNSSLTGESEPQTRSPEFT	1.8011	1.9101	1.8085	1.593	2.1119	2.2035	2.2835	1.679	2.0224	2.2239
Atp1a2	Sodium/potassium-transporting ATPase subunit alpha-2	559		VLGFCQLNLPS(1)GKFPR	Q6PIE5	1.43924	0.149093	0.979624	0.826543	1	___1	GLGERVLGFCQLNLPSGKFPRGFKFDTDELN	-0.517	-3.77465	-2.68981	-0.6425	0.1992	0.365	0.2533	-2.70178	-0.6102	-3.07838
Atp1b1	Sodium/potassium-transporting ATPase subunit beta-1	11		AKEEGS(1)WKK	P14094	0.12214	0.819543	0.982997	0.0864281	1	___1	_____MARGKAKEEGSWKKFIWNSEKKEFLG	-0.8513	-1.6195	-1.6719	-1.6674	-1.1631	-2.12054	-0.2438	-0.6083	-2.28418	-0.724
Atp2a2	Sarcoplasmic/endoplasmic reticulum calcium ATPase 2	661		AFTGREFDELS(1)PSAQR	O55143	-0.217886	0.566434	0.979624	0.246851	1	___1	DVTSKAFTGREFDELSPSAQRDACLNARCFA	2.4037	1.9665	2.2226	2.1528	2.6264	1.7554	1.78	1.4397	2.0002	2.1035
Atp2a2	Sarcoplasmic/endoplasmic reticulum calcium ATPase 2	663		EFDELSPS(1)AQR	O55143	0.351557	0.327298	0.979624	0.485056	1	___1	TSKAFTGREFDELSPSAQRDACLNARCFARV	8.9013	8.3533	8.0402	8.6335	8.7065	8.9563	8.7789	8.7283	8.652	9.0266
Atp2a2	Sarcoplasmic/endoplasmic reticulum calcium ATPase 2	473		ANACNS(1)VIK	O55143	-0.158916	0.806426	0.982997	0.0934354	1	___1	ELKGLSKIERANACNSVIKQLMKKEFTLEFS	-3.7975	-1.7692	-2.5859	-3.83458	-2.85725	-3.57381	-2.33328	-3.90264	-1.8936	-1.74
Atp2a2	Sarcoplasmic/endoplasmic reticulum calcium ATPase 2	553		EWGS(1)GSDTLR	O55143	-0.834048	0.0821992	0.979624	1.08513	0.999913	___1	PGVKQKIMSVIREWGSGSDTLRCLALATHDN	3.0693	2.5276	3.6171	2.2958	3.275	2.3869	2.1942	1.7047	1.8962	1.9082
Atp2a2	Sarcoplasmic/endoplasmic reticulum calcium ATPase 2	608		IEVAS(0.931)S(0.069)VK	O55143	-1.0171	0.331958	0.979624	0.478917	0.931315	___1	VGCVGMLDPPRIEVASSVKLCRQAGIRVIMI	0.2418	-0.5932	-3.09956	-0.172	-2.78764	-3.98822	0.24	-2.67722	-2.52291	-3.26392
Atp2a2	Sarcoplasmic/endoplasmic reticulum calcium ATPase 2	546		IMS(1)VIREWGSGSDTLR	O55143	0.433824	0.357906	0.979624	0.446231	1	___1	STKVPMTPGVKQKIMSVIREWGSGSDTLRCL	-0.3096	-0.4834	-1.4686	-0.9255	-0.2829	0.7403	-0.3729	-0.6528	-0.1076	-0.6389
Atp2a2	Sarcoplasmic/endoplasmic reticulum calcium ATPase 2	167		LTS(1)IKSTTLR	O55143	-0.28549	0.687162	0.979624	0.162941	0.999745	___1	EIAVGDKVPADIRLTSIKSTTLRVDQSILTG	-0.3885	-2.1659	-2.99624	-0.7341	-1.5962	-2.0439	-2.30119	-3.27973	-3.3467	-1.6481
Atp2a2	Sarcoplasmic/endoplasmic reticulum calcium ATPase 2	504		SMSVYCT(0.003)PNKPS(0.997)R	O55143	-0.605477	0.329374	0.979624	0.48231	0.996765	___1	RDRKSMSVYCTPNKPSRTSMSKMFVKGAPEG	-2.4708	-2.2196	-2.2826	-2.4381	-2.78664	-4.75524	-1.6579	-3.6295	-2.48985	-2.75143
Atp2a2	Sarcoplasmic/endoplasmic reticulum calcium ATPase 2	378		VEGDTCS(1)LNEFSITGSTYAPIGEVQKDDKPVK	O55143	-0.360646	0.758589	0.979624	0.119993	0.999993	___1	VCRMFILDKVEGDTCSLNEFSITGSTYAPIG	0.6344	0.7858	0.2031	0.2137	-2.38423	-3.25769	1.1431	1.6169	2.3274	1.604
Atp2a2	Sarcoplasmic/endoplasmic reticulum calcium ATPase 2	531		VGS(0.986)T(0.014)KVPMTPGVK	O55143	0.195414	0.680872	0.979624	0.166934	0.985742	___1	APEGVIDRCTHIRVGSTKVPMTPGVKQKIMS	0.9777	-0.6006	-0.4635	0.4365	0.8399	0.4355	0.2866	-0.3906	-0.1762	-0.2654
Atp2a2	Sarcoplasmic/endoplasmic reticulum calcium ATPase 2	441;441		VGEAT(1)ETALTCLVEK	O55143	-0.218796	0.794964	0.980467	0.0996523	0.999998	___1	DYNEAKGVYEKVGEATETALTCLVEKMNVFD	-0.3387	-3.68546	-1.0834	-2.59689	-0.2103	-3.19147	-2.43021	-2.66155	-1.619	-0.7398
Atp2a2	Sarcoplasmic/endoplasmic reticulum calcium ATPase 2	532		VGS(0.052)T(0.948)KVPMTPGVK	O55143	-0.1052	0.822761	0.982997	0.0847265	0.948154	___1	PEGVIDRCTHIRVGSTKVPMTPGVKQKIMSV	0.4629	-0.9492	-0.9657	-1.3265	-0.3054	-0.2357	0.0317	-0.5661	-1.0048	-0.7176
Atp2a2	Sarcoplasmic/endoplasmic reticulum calcium ATPase 2	537		VPMT(1)PGVK	O55143	0.466176	0.441942	0.979624	0.354634	1	___1	DRCTHIRVGSTKVPMTPGVKQKIMSVIREWG	-0.0227	-1.8231	-2.6456	-0.7133	-1.0634	-0.6857	-2.1273	-1.173	-0.2313	-1.2227
Atp2b1	Plasma membrane calcium-transporting ATPase 1	1165		IEDSEPHIPLIDDT(1)DAEDDAPTKR	G5E829	0.15739	0.672467	0.979624	0.172329	1	___1	FRIEDSEPHIPLIDDTDAEDDAPTKRNSSPP	1.5668	2.1404	1.9486	2.0955	2.1106	2.2816	2.4412	1.3944	2.0771	1.8982
Atp2b1	Plasma membrane calcium-transporting ATPase 1	1155		IEDS(1)EPHIPLIDDT(1)DAEDDAPTKR	G5E829	-0.668745	0.451538	0.979624	0.345306	1	___1	SIHNFMTHPEFRIEDSEPHIPLIDDTDAEDD	0.7939	0.7287	1.2777	1.1393	0.8989	1.1796	0.7476	-3.22528	0.3737	0.739
Atp2b1	Plasma membrane calcium-transporting ATPase 1	1139		S(0.004)S(0.004)LY(0.1)EGLEKPES(0.586)RS(0.671)S(0.633)IHNFMT(0.002)HPEFR	G5E829	1.837	0.0677017	0.979624	1.1694	0.67108	___1	FRSSLYEGLEKPESRSSIHNFMTHPEFRIED	-3.12433	-3.08002	-3.59437	-0.0775	-0.4602	-2.85359	-3.47543	-3.21976	-0.2896	0.3714
Atp2b1	Plasma membrane calcium-transporting ATPase 1	1140		S(0.129)S(0.871)IHNFMTHPEFR	G5E829	0.938961	0.333574	0.979624	0.476808	0.870805	___1	RSSLYEGLEKPESRSSIHNFMTHPEFRIEDS	1.1945	0.6307	-3.75948	0.8249	0.6068	-1.1656	0.5752	-0.1429	0.7717	0.5893
Atp2b1	Plasma membrane calcium-transporting ATPase 1	1126		VVNAFRS(0.804)S(0.196)LYEGLEKPESR	G5E829	0.0178155	0.984454	0.984656	0.0068044	0.803678	___1	LNRIQTQIRVVNAFRSSLYEGLEKPESRSSI	-1.1499	-2.01017	-3.0639	-0.3228	-3.76292	-3.02685	-2.20878	-1.80612	0.2621	-3.5325
Atp2b1	Plasma membrane calcium-transporting ATPase 1	1127		VVNAFRS(0.3)S(0.7)LYEGLEKPESR	G5E829	0.197188	0.823353	0.982997	0.0844137	0.699726	___1	NRIQTQIRVVNAFRSSLYEGLEKPESRSSIH	-1.1499	-2.6698	-3.17082	-0.3228	-3.13057	-3.1076	-3.07817	-3.06373	0.2621	-2.49012
Atp2b1	Plasma membrane calcium-transporting ATPase 1	1137		SSLYEGLEKPES(1)R	G5E829	0.193327	0.671172	0.979624	0.173166	1	___1	NAFRSSLYEGLEKPESRSSIHNFMTHPEFRI	-3.06112	-2.96361	-2.1033	-2.92887	-2.51901	-2.80893	-1.4208	-2.5657	-2.31121	-3.05758
Atp2b2	Plasma membrane calcium-transporting ATPase 2	1115		SSLYEGLEKPES(1)R	Q9R0K7	-0.00311711	0.996038	0.984656	0.00172391	1	___1	KAFRSSLYEGLEKPESRTSIHNFMAHPEFRI	-3.69146	-1.93152	-2.1033	-2.76826	-3.00525	-3.63779	-1.4208	-2.5657	-1.36652	-3.2855
Atp5f1a	ATP synthase subunit alpha, mitochondrial	64		ILGADT(0.973)S(0.027)VDLEETGR	Q03265	0.544602	0.630404	0.979624	0.200381	0.972551	___1	AEMSSILEERILGADTSVDLEETGRVLSIGD	-2.67896	-2.57971	0.1905	-1.2079	-0.8837	-3.90637	-2.63154	-1.6294	0.8274	1.418
Atp5f1a	ATP synthase subunit alpha, mitochondrial	236		RFNDGT(1)DEKK	Q03265	0.696563	0.186466	0.979624	0.729401	1	___1	IAIDTIINQKRFNDGTDEKKKLYCIYVAIGQ	-3.05295	-2.66054	-2.87594	-2.63947	-1.9596	-2.72748	-2.0262	-1.6529	-0.9606	-3.19982
Atp5f1a	ATP synthase subunit alpha, mitochondrial	451		EVAAFAQFGS(1)DLDAATQQLLSR	Q03265	1.01265	0.223424	0.979624	0.650871	1	___1	ELAQYREVAAFAQFGSDLDAATQQLLSRGVR	-0.6709	-0.6419	-3.71591	-0.8249	-0.1205	-0.3003	-0.0951	0.3551	-2.64248	-1.0169
Atp5f1a	ATP synthase subunit alpha, mitochondrial	517		FENAFLSHVIS(1)QHQSLLGNIR	Q03265	-0.789524	0.4274	0.979624	0.369165	1	___1	SKITKFENAFLSHVISQHQSLLGNIRSDGKI	1.2074	1.0003	1.021	0.6485	1.0274	1.5437	-1.70362	1.1678	-2.71532	2.0385
Atp5f1a	ATP synthase subunit alpha, mitochondrial	521		FENAFLSHVISQHQS(1)LLGNIR	Q03265	0.431671	0.320067	0.979624	0.494759	1	___1	KFENAFLSHVISQHQSLLGNIRSDGKISEQS	2.8106	3.1258	2.4327	2.7846	2.7939	3.9444	3.2688	3.1229	2.7652	3.8698
Atp5f1a	ATP synthase subunit alpha, mitochondrial	528		FENAFLSHVISQHQSLLGNIRS(1)DGK	Q03265	0.511885	0.668501	0.979624	0.174898	0.99988	___1	SHVISQHQSLLGNIRSDGKISEQSDAKLKEI	-2.84284	-2.95812	-0.687	-2.55306	0.9405	-3.92191	0.0192	-3.96055	0.4426	-2.52217
Atp5f1a	ATP synthase subunit alpha, mitochondrial	166		VVDALGNAIDGKGPIGS(1)K	Q03265	0.223462	0.555615	0.979624	0.255226	1	___1	VDALGNAIDGKGPIGSKTRRRVGLKAPGIIP	0.9115	0.3849	0.7693	1.0626	1.4899	0.4381	0.5375	0.7748	1.0783	1.003
Atp5f1a	ATP synthase subunit alpha, mitochondrial	502		GYLDKLEPS(0.993)KIT(0.007)K	Q03265	-0.0358943	0.966931	0.983187	0.0146043	0.992755	___1	VIYAGVRGYLDKLEPSKITKFENAFLSHVIS	1.095	-1.0751	-2.84712	0.8756	-2.48291	-0.5412	-1.5781	-1.5294	-0.8257	-0.7664
Atp5f1a	ATP synthase subunit alpha, mitochondrial	65		ILGADT(0.002)S(0.998)VDLEETGR	Q03265	0.182397	0.861313	0.982997	0.0648391	0.997547	___1	EMSSILEERILGADTSVDLEETGRVLSIGDG	0.1132	0.8215	-1.7865	0.3903	0.9078	1.3922	0.7485	1.003	-3.13276	-2.0198
Atp5f1a	ATP synthase subunit alpha, mitochondrial	76		VLS(1)IGDGIAR	Q03265	-0.144956	0.798098	0.980652	0.0979436	1	___1	GADTSVDLEETGRVLSIGDGIARVHGLRNVQ	-0.8397	-1.0305	-0.9775	-2.94563	-0.3674	-0.5492	-0.8476	-1.2057	-1.3438	-0.4
Atp5f1a	ATP synthase subunit alpha, mitochondrial	53		TGTAEMS(0.002)S(0.998)ILEER	Q03265	0.884667	0.0557655	0.979624	1.25363	0.998198	___1	ASNTRLQKTGTAEMSSILEERILGADTSVDL	-1.9097	-0.7835	-0.7927	-0.5886	-0.847	-0.004	-0.5768	0.0525	-0.1683	0.1911
Atp5f1b	ATP synthase subunit beta, mitochondrial	529		ADKLAEEHGS(1)	P56480	-0.107205	0.896754	0.982997	0.0473267	1	___1	EEAVAKADKLAEEHGS_______________	1.1652	0.9985	1.0029	0.5111	0.9266	-1.5495	2.5096	0.0831	1.4746	2.6828
Atp5f1b	ATP synthase subunit beta, mitochondrial	106		LVLEVAQHLGES(0.974)T(0.026)VR	P56480	0.459352	0.472217	0.979624	0.325858	0.973844	___1	RDSRLVLEVAQHLGESTVRTIAMDGTEGLVR	-0.3402	-1.80323	-1.2983	-0.1948	-0.0505	-0.5832	0.3039	-0.8156	-2.64873	-0.8263
Atp5f1c	ATP synthase subunit gamma, mitochondrial	108		GLCGAIHS(0.949)S(0.051)VAK	Q91VR2	0.702344	0.183679	0.979624	0.73594	0.949443	___1	IIGVSSDRGLCGAIHSSVAKQMKNEVAALTA	-2.84495	-3.54468	-2.80548	-1.0382	-3.21024	-2.4271	-2.1591	-3.13904	-2.28356	-2.2816
Atp5f1c	ATP synthase subunit gamma, mitochondrial	265		NAS(1)DMIDKLTLTFNR	Q91VR2	0.389278	0.582254	0.979624	0.234888	1	___1	QSARMTAMDNASKNASDMIDKLTLTFNRTRQ	-2.98297	-1.89314	-3.18804	-2.1763	-1.9222	-0.8021	-1.0316	-3.45899	-3.02326	-3.67696
Atp5f1c	ATP synthase subunit gamma, mitochondrial	146		THS(1)DQFLVSFK	Q91VR2	0.366748	0.32023	0.979624	0.494539	0.999999	___1	VGVGEKIKGILYRTHSDQFLVSFKDVGRKPP	1.3332	1.0651	0.7375	1.9623	1.3997	1.2377	1.4339	1.5159	1.2833	1.0513
Atp5f1d	ATP synthase subunit delta, mitochondrial	139		AQS(1)ELSGAADEAAR	Q9D3D9	0.116199	0.839659	0.982997	0.0758971	1	___1	MLDLGAARANLEKAQSELSGAADEAARAEIQ	-0.5904	-0.7911	-0.7781	-0.3122	-0.0243	-0.3877	-0.242	-2.60698	-0.7141	0.0616
Atp5f1d	ATP synthase subunit delta, mitochondrial	142		AQSELS(1)GAADEAAR	Q9D3D9	0.49743	0.491239	0.979624	0.308707	0.999998	___1	LGAARANLEKAQSELSGAADEAARAEIQIRI	-0.798	-1.0908	-3.00397	-0.6149	-0.3559	-0.8306	-0.2591	-3.10944	-1.8774	-0.8871
Atp5md	ATP synthase membrane subunit DAPIT, mitochondrial	6		AGAES(1)DGQFQFTGIKK	Q78IK2	-0.618642	0.266667	0.979624	0.574031	1	___1	__________MAGAESDGQFQFTGIKKYFNS	-1.0894	-1.4879	-1.8485	-1.1252	-2.99515	-1.8668	-1.3868	-1.8718	-2.0387	-3.37291
Atp5me	ATP synthase subunit e, mitochondrial	30		Y(1)SYLKPR	Q06185	0.0869571	0.858727	0.982997	0.066145	0.999996	___1	RYSALIIGMAYGAKRYSYLKPRAEEERRIAA	-0.5985	-0.0357	-1.1655	0.0746	-0.9911	0.1397	-0.0667	-1.5957	-0.7449	-0.4065
Atp5me	ATP synthase subunit e, mitochondrial	32		RYSY(1)LKPR	Q06185	1.05741	0.0844106	0.979624	1.0736	0.999995	___1	SALIIGMAYGAKRYSYLKPRAEEERRIAAEE	-2.06238	0.1532	-1.5505	0.2663	-1.1023	0.1195	0.5795	0.4558	-0.6502	-0.3393
Atp5me	ATP synthase subunit e, mitochondrial	68		IERELAEAQDDS(1)ILK	Q06185	0.450542	0.515879	0.979624	0.287453	1	___1	ELKRIERELAEAQDDSILK____________	-0.6241	-2.9126	-0.581	-2.62318	0.1301	-0.9116	-0.914	-0.8936	-1.12368	-0.1182
Atp5me	ATP synthase subunit e, mitochondrial	31		RYS(1)YLKPR	Q06185	0.789385	0.228229	0.979624	0.64163	0.999969	___1	YSALIIGMAYGAKRYSYLKPRAEEERRIAAE	-2.78969	-1.711	-3.28198	-0.7312	-3.65488	-1.2027	-1.558	-2.0168	-1.3281	-2.1422
Atp5mf	ATP synthase subunit f, mitochondrial	3		AS(1)LVPLKEKK	P56135	0.833612	0.245393	0.979624	0.610138	1	___1	_____________MASLVPLKEKKLMEVKLG	-4.23145	-2.34888	-1.2847	-3.1391	-2.54613	-1.5524	-1.75692	-0.7218	-1.1187	-1.6814
Atp5pb	ATP synthase F(0) complex subunit B1, mitochondrial	226		HVVKS(1)ISVQQEK	Q9CQQ7	0.529405	0.52302	0.979624	0.281482	0.999822	___1	EEEHMIDWVEKHVVKSISVQQEKETIAKCIE	-0.9652	-2.32531	-4.10415	-0.5774	-2.18761	-2.98825	-3.12075	-1.07	-0.6662	-2.93814
Atp5pb	ATP synthase F(0) complex subunit B1, mitochondrial	228		SIS(1)VQQEK	Q9CQQ7	-0.499324	0.58283	0.979624	0.234458	0.999997	___1	EHMIDWVEKHVVKSISVQQEKETIAKCIEDL	-0.035	-0.9555	-1.8502	0.4983	-2.91052	-0.4165	-0.8399	-3.14994	-3.0451	-0.2599
Atp5pd	ATP synthase subunit d, mitochondrial	44		LAS(1)LSEKPPAIDWAYYR	Q9DCX2	1.95426	0.0724233	0.979624	1.14012	0.999903	___1	NALKSWNETFHARLASLSEKPPAIDWAYYRA	-3.26294	-3.36226	-3.08719	-0.0131	-4.05086	0.2675	0.0431	0.2796	-2.86792	-2.6407
Atp5pd	ATP synthase subunit d, mitochondrial	46		LASLS(1)EKPPAIDWAYYR	Q9DCX2	1.43235	0.152978	0.979624	0.815372	0.999859	___1	LKSWNETFHARLASLSEKPPAIDWAYYRANV	-2.43307	-3.07682	-2.60519	0.4681	-2.41595	-2.34895	0.3396	0.8207	-2.65773	-3.11452
Atp5pd	ATP synthase subunit d, mitochondrial	106		SCAEFVS(0.985)GS(0.015)QLR	Q9DCX2	0.539876	0.220234	0.979624	0.657116	0.984748	___1	DQEEKEDVKSCAEFVSGSQLRIQEYEKQLEK	-2.62447	-1.1863	-0.9601	-0.9442	-1.2701	-1.2357	-0.9672	-1.0067	-1.1166	-0.8124
Atp5pf	ATP synthase-coupling factor 6, mitochondrial	108		FEVIDKPQS(1)	P97450	0.240995	0.572123	0.979624	0.24251	1	___1	FKFDDPKFEVIDKPQS_______________	-0.5503	-0.1112	-0.3065	0.0017	0.0529	0.5592	0.339	-0.1184	-0.328	-1.0781
Atp5pf	ATP synthase-coupling factor 6, mitochondrial	52		IREYKS(1)K	P97450	0.899285	0.188431	0.979624	0.724849	1	___1	DPVQKLFVDKIREYKSKRQASGGPVDIGPEY	-2.6295	-3.42106	-4.6392	-4.594	-2.62334	-2.40203	-1.9122	-1.9777	-3.03944	-2.09907
Atp8a1	Phospholipid-transporting ATPase IA	28		AEGYEKTDDVSEKT(0.983)S(0.017)LADQEEVR	P70704	-0.147878	0.811341	0.982997	0.0907967	0.982521	___1	SRAEGYEKTDDVSEKTSLADQEEVRTIFINQ	-2.66968	-1.468	-1.2112	-0.8991	-1.5368	-3.77048	-1.4038	-1.8251	-1.7653	-2.3153
Atp8a1	Phospholipid-transporting ATPase IA	29		TDDVSEKT(0.017)S(0.983)LADQEEVR	P70704	0.493662	0.203474	0.979624	0.69149	0.982945	___1	RAEGYEKTDDVSEKTSLADQEEVRTIFINQP	0.3968	0.3634	0.2543	1.177	0.3755	0.8256	0.3588	0.7133	1.3524	1.0202
Atp8a1	Phospholipid-transporting ATPase IA	9		TVS(1)EIRSR	P70704	1.21803	0.47358	0.979624	0.324607	0.999994	___1	_______MPTMRRTVSEIRSRAEGYEKTDDV	-3.67206	2.303	-3.39319	1.8155	-2.21168	-3.52665	1.7572	-3.28004	1.3771	1.4829
Atp8a1	Phospholipid-transporting ATPase IA	1126		S(0.005)ES(0.995)LQQNLLHGYAFSQDENGIVSQSEVIR	P70704	0.74948	0.534718	0.979624	0.271875	0.995497	___1	KNVFKKNHVNLYRSESLQQNLLHGYAFSQDE	-2.47527	-0.3148	-2.87896	0.1759	-4.00093	0.9853	-0.0862	-2.25834	-3.4981	0.701
Atrip	ATR-interacting protein	97		RLDGLPNS(1)PIRK	Q8BMG1	0.652274	0.267798	0.979624	0.572193	1	___1	LSSAHKVRRLDGLPNSPIRKSREDIPVKDNF	-2.85814	-3.26511	-3.23622	-3.67891	-3.63032	-2.6268	-1.62899	-2.37783	-1.4496	-1.8804
Atrx	Transcriptional regulator ATRX	92		YVES(1)DDEKPTDENVNEK	Q61687	-0.506054	0.328468	0.979624	0.483507	1	___1	SRSKRKPSIVTKYVESDDEKPTDENVNEKAA	-1.3899	-2.2757	-0.9468	-1.593	-1.432	-2.1572	-1.4482	-3.28714	-2.301	-2.0861
Atxn1	Ataxin-1	213		AAGLVNPGS(1)PPPPTQQNQYIHISSSPQSSGR	P54254	-0.00944286	0.982324	0.984656	0.0077454	1	___1	PQQHLSRAAGLVNPGSPPPPTQQNQYIHISS	-0.1335	0.1934	-0.3689	-0.117	-1.0951	-0.3072	0.2457	0.5596	0.1404	-0.2135
Atxn1	Ataxin-1	87		ALSAGLDYS(0.999)PPS(0.001)APR	P54254	0.357885	0.610803	0.979624	0.214099	0.999251	___1	QGMGLHKALSAGLDYSPPSAPRSVPTANTLP	-3.38637	-2.34743	-1.8172	-3.21337	-2.14008	-1.2958	-1.4108	-3.83517	-2.4816	-0.737
Atxn1	Ataxin-1	751		RWS(1)APETR	P54254	-0.0886397	0.899196	0.982997	0.0461459	1	___1	KIEPSKPTATRKRRWSAPETRKLEKSEDEPP	0.4192	-1.6012	-1.4799	-0.1577	-0.0783	-1.5827	-2.85438	-0.4821	-0.3791	-1.2973
Atxn1l	Ataxin-1-like	328		VEVAAPAHRGT(1)PDTDLEVQR	P0C7T6	-0.382921	0.575216	0.979624	0.240169	0.999985	___1	SQTPRVEVAAPAHRGTPDTDLEVQRVVGALA	1.0351	-0.696	-0.2518	0.3593	0.1476	-0.0288	-0.1221	-0.011	-0.1644	-2.65734
Atxn2	Ataxin-2	753		GMS(1)PVVSEHR	O70305	-0.0434699	0.95701	0.982997	0.0190834	1	___1	SETSPSFSKADNKGMSPVVSEHRKQIDDLKK	-0.6487	-1.1859	-1.4526	-1.1036	-0.6847	-2.3279	-0.3928	0.2449	-0.0166	-3.69372
Atxn2	Ataxin-2	435		VALENDDRS(1)EEEK	O70305	0.368563	0.645875	0.979624	0.189852	1	___1	SAQYKARVALENDDRSEEEKYTAVQRNCSDR	-1.0502	-1.5995	-1.6157	-1.4777	-0.3552	-3.74616	-1.3219	0.2008	0.4129	-1.0854
Atxn2	Ataxin-2	741		ASET(0.002)S(0.998)PSFSKADNK	O70305	0.368008	0.752994	0.979624	0.123208	0.997997	___1	NSPAGSKENVKASETSPSFSKADNKGMSPVV	-3.03561	0.0814	-2.96926	-3.029	0.6349	-3.2402	-3.02489	0.4231	-3.20489	0.1956
Atxn2	Ataxin-2	828		DSFIDSSSSSSNCTS(0.001)GS(0.007)S(0.992)K	O70305	0.192329	0.709035	0.979624	0.149332	0.992315	___1	FIDSSSSSSNCTSGSSKTNSPSISPSMLSNA	-2.63669	-2.1509	-2.53608	-3.10294	-3.11764	-2.28621	-2.74083	-1.4269	-1.3268	-1.74096
Atxn2	Ataxin-2	727		LQDQRQNS(1)PAGSKENVK	O70305	-0.586179	0.488536	0.979624	0.311103	1	___1	SIEAKDSRLQDQRQNSPAGSKENVKASETSP	0.3676	0.2617	-0.91	-0.0263	0.0481	0.0485	0.3091	-3.81222	-0.8063	-0.5191
Atxn2	Ataxin-2	585		RMS(0.936)S(0.064)EGPPR	O70305	0.434826	0.342946	0.979624	0.464774	0.936091	___1	AHGSPAPVSTMPKRMSSEGPPRMSPKAQRHP	-4.10299	-3.56769	-2.73151	-3.63461	-3.2092	-3.02933	-3.54238	-2.85808	-2.4582	-2.4962
Atxn2	Ataxin-2	593		RMSSEGPPRMS(1)PK	O70305	0.212567	0.639998	0.979624	0.193821	1	___1	STMPKRMSSEGPPRMSPKAQRHPRNHRVSAG	1.8958	1.4402	0.7798	1.3159	1.7143	0.729	2.0322	2.0952	2.0556	1.1493
Atxn2	Ataxin-2	697		QSSIGNSPSGPVLASPQAGIIPAEAVSMPVPAAS(0.94)PT(0.055)PAS(0.005)PAS(0.001)NR	O70305	2.50032	0.0759228	0.979624	1.11963	0.939779	___1	GIIPAEAVSMPVPAASPTPASPASNRALTPS	1.0037	-2.79777	-3.05848	1.0618	2.0127	-3.69047	1.1848	2.0441	1.7035	1.8632
Atxn2	Ataxin-2	832		TNS(1)PS(0.002)IS(0.996)PS(0.002)MLSNAEHKR	O70305	0.688632	0.542232	0.979624	0.265815	0.999844	___1	SSSSSNCTSGSSKTNSPSISPSMLSNAEHKR	-3.00397	-0.5044	-3.35272	-0.5143	-3.42846	-3.65292	-3.52072	0.1879	0.5245	-0.7848
Atxn2	Ataxin-2	836		T(0.001)NS(0.999)PSIS(0.999)PS(0.001)MLSNAEHK	O70305	0.827509	0.237899	0.979624	0.623608	0.998581	___1	SNCTSGSSKTNSPSISPSMLSNAEHKRGPEV	-1.1102	-3.33676	-3.55083	-0.9847	-2.57149	-3.24853	-2.1027	-1.6918	-1.1977	-1.072
Atxn2	Ataxin-2	653		TSPAGGTWSSVVSGVPRLS(1)PK	O70305	-0.990172	0.340483	0.979624	0.467904	0.999805	___1	AGGTWSSVVSGVPRLSPKTHRPRSPRQSSIG	-1.7814	0.2707	-1.0902	-0.0588	-2.56957	-2.69266	0.1383	-3.87241	-0.2353	-3.70953
Atxn2	Ataxin-2	710		ALT(1)PSIEAK	O70305	0.62621	0.232082	0.979624	0.634358	0.999948	___1	AASPTPASPASNRALTPSIEAKDSRLQDQRQ	2.8996	0.9572	0.6757	2.5821	2.0741	1.8347	2.346	2.1614	2.2644	1.6966
Atxn2	Ataxin-2	832;836		TNS(1)PS(0.002)IS(0.996)PS(0.002)MLSNAEHKR	O70305	0.0444286	0.933355	0.982997	0.0299531	0.999844	___2	SSSSSNCTSGSSKTNSPSISPSMLSNAEHKR	-0.3466	0.1558	0.0483	0.2914	-0.3271	-1.1222	0.4288	0.6731	0.971	-0.9365
Atxn2l	Ataxin-2-like protein	505		LSLT(1)PTDVK	Q7TQH0	-0.320902	0.615446	0.979624	0.21081	0.999854	___1	PGAGSISPASPKLSLTPTDVKELPTKEPSRN	0.1081	-1.22	-0.5487	-0.1171	-0.2836	-1.3822	-1.4376	-0.0606	-0.1752	-2.66474
Atxn2l	Ataxin-2-like protein	687		STSTPT(0.001)S(0.999)PGPR	Q7TQH0	0.614033	0.181058	0.979624	0.742182	0.998778	___1	TKPLLSVNKSTSTPTSPGPRTHSTPSIPVLT	0.3868	0.8359	0.903	1.22	0.3586	0.8369	1.963	1.5595	1.8249	1.4953
Atxn2l	Ataxin-2-like protein	597		EVDGLLTSDPMGS(0.998)PVS(0.001)S(0.001)K	Q7TQH0	0.745912	0.297048	0.979624	0.527173	0.998218	___1	KEKEVDGLLTSDPMGSPVSSKTESILDKEDK	-2.0886	-3.42188	-0.5522	-1.7416	-0.8715	-1.1092	-2.94836	-0.5193	-0.4581	-1.2768
Atxn2l	Ataxin-2-like protein	404		GINGGPS(0.947)RMS(0.053)PK	Q7TQH0	1.27788	0.15432	0.979624	0.811578	0.947489	___1	SPGPGSEARGINGGPSRMSPKAQRPLRGAKT	-2.71285	-3.81877	-3.02384	0.2697	-3.15339	-2.52799	-3.44459	-2.34735	0.0935	-2.24082
Atxn2l	Ataxin-2-like protein	407		GINGGPSRMS(1)PK	Q7TQH0	-0.0368333	0.91821	0.982997	0.0370582	0.999999	___1	PGSEARGINGGPSRMSPKAQRPLRGAKTLSS	0.611	0.0982	0.2431	0.2481	0.399	0.1889	0.5848	0.4877	0.3545	-0.2988
Atxn2l	Ataxin-2-like protein	109		GQTTGKGPPQS(1)PVFEGVYNNSR	Q7TQH0	-0.0547048	0.873023	0.982997	0.0589744	1	___1	IGSVRGQTTGKGPPQSPVFEGVYNNSRMLHF	2.2108	2.1117	2.7087	2.1126	2.5412	2.204	2.3301	2.2287	2.1153	2.4913
Atxn2l	Ataxin-2-like protein	562		LQPSSS(0.998)PET(0.002)GLDPFPSR	Q7TQH0	-0.781122	0.473713	0.979624	0.324485	0.997716	___1	ELRKFGAQFKLQPSSSPETGLDPFPSRILKE	1.5997	1.3036	1.8304	1.5005	-3.66855	1.635	1.4839	1.8217	1.4236	1.3813
Atxn2l	Ataxin-2-like protein	453		MYPPRS(1)PK	Q7TQH0	-0.395362	0.468639	0.979624	0.329161	1	___1	AALPFLPVGRMYPPRSPKSAAPAPVSASCPE	0.7717	0.0618	0.1986	0.7404	0.8627	-1.5335	-0.4771	-0.0389	0.2524	-0.1653
Atxn2l	Ataxin-2-like protein	333		QGS(0.997)GRES(0.002)PS(0.001)LVSR	Q7TQH0	0.378871	0.734978	0.979624	0.133726	0.997172	___1	GRTEEEKHSAVQRQGSGRESPSLVSREGKYI	-2.2652	-1.1784	-2.0262	-1.8201	-1.5897	-2.0014	-2.0953	-2.4457	3.0156	-3.17417
Atxn2l	Ataxin-2-like protein	337		QGSGRES(1)PSLVSR	Q7TQH0	-0.641191	0.585253	0.979624	0.232656	0.999996	___1	EEKHSAVQRQGSGRESPSLVSREGKYIPLPQ	3.0691	1.9792	2.4121	2.8777	2.8405	2.4086	2.6708	2.6318	-2.98403	2.4739
Atxn3	Ataxin-3	273		SMCENSPQTS(0.043)S(0.956)PDLS(0.001)SEELRR	Q9CVD2	1.10942	0.196235	0.979624	0.707223	0.955672	___1	QGSSRSMCENSPQTSSPDLSSEELRRRREAY	-2.34203	-2.76636	-3.31146	-4.07084	-3.49511	-0.7237	-0.8209	-0.9155	-1.0682	-0.7861
Aup1	Ancient ubiquitous protein 1	290		LRPQSVQSSFPS(0.002)PPS(0.957)PS(0.032)S(0.009)DVQLTTLAHR	P70295	0.0360204	0.960682	0.982997	0.0174206	0.957276	___1	RLRPQSVQSSFPSPPSPSSDVQLTTLAHRVK	-3.55666	-1.2011	-1.0805	-0.8033	-1.7432	-2.79736	-1.592	-1.0914	-1.7329	-3.61032
Axin1	Axin-1	77		RSDLDLGYEPEGS(0.004)AS(0.994)PT(0.002)PPYLR	O35625	-0.393895	0.684438	0.979624	0.164666	0.994212	___1	RRSDLDLGYEPEGSASPTPPYLRWAESLHSL	-2.63536	-0.4588	-0.6536	-3.12874	-3.29272	0.019	-0.0635	0.2039	-2.79717	-2.44281
Axin1	Axin-1	485;492		TPGCQS(1)PGPGHRS(0.987)PDS(0.013)GHVAK	O35625	0.132068	0.797915	0.980615	0.0980432	0.99999	___2	LDEHVQRVMRTPGCQSPGPGHRSPDSGHVAK	-2.66552	-1.4056	-1.9965	-1.2698	-2.78138	-1.9228	-1.5712	-1.3072	-1.4573	-2.92363
Azi2	5-azacytidine-induced protein 2	84		ADEET(0.001)S(0.125)S(0.874)VGREQVNK	Q9QYP6	0.0529935	0.901268	0.982997	0.0451459	0.874374	___1	LEERLVGARADEETSSVGREQVNKAYHAYRE	-2.2938	-2.22264	-3.27706	-2.5459	-2.392	-1.9247	-2.5942	-3.38489	-2.5726	-2.3996
Babam1	BRISC and BRCA1-A complex member 1	10		MEVAEANSPT(1)EEEEEEEEEGEETISEPRPHTR	Q3UI43	0.840362	0.0852232	0.979624	1.06944	0.999986	___1	______MEVAEANSPTEEEEEEEEEGEETIS	-1.2477	-2.55337	-0.8123	-0.774	-0.7884	-0.1095	-1.0182	-0.3111	-0.9814	-0.8994
Babam1	BRISC and BRCA1-A complex member 1	53		ALGAQASVGS(0.173)RS(0.827)EGEGEAATADGGAASVPGAGPKPWQVPASASEVQIR	Q3UI43	-0.0692062	0.93342	0.982997	0.0299229	0.827113	___1	AEDRALGAQASVGSRSEGEGEAATADGGAAS	-3.34054	-2.10664	-1.2211	-1.0435	-3.08475	-4.13499	-2.82299	-0.8994	-0.8459	-3.21223
Babam1	BRISC and BRCA1-A complex member 1	8		MEVAEANS(1)PTEEEEEEEEEGEETISEPRPHTR	Q3UI43	0.326067	0.405555	0.979624	0.391951	0.99997	___1	________MEVAEANSPTEEEEEEEEEGEET	0.3694	0.6063	0.6582	0.5493	0.2643	1.5639	1.0914	0.9561	0.7132	0.9567
Bach1	Transcription regulator protein BACH1	448		ISES(1)PEPGQR	P97302	0.0850286	0.796983	0.980547	0.0985511	1	___1	QRRSECPWLGIRISESPEPGQRTFTTLSSVN	0.4977	0.5196	0.7401	0.5976	0.6799	0.8298	0.848	0.5906	0.3748	0.7751
Bad	Bcl2-associated agonist of cell death	170		S(1)AGTATQMR	Q61337	-0.468239	0.552853	0.979624	0.257391	0.999995	___1	SDEFEGSFKGLPRPKSAGTATQMRQSAGWTR	-2.53892	-2.3018	-2.94675	-5.9593	-3.3007	-2.30925	-2.62667	-1.76189	-2.91962	-2.571
Bad	Bcl2-associated agonist of cell death	112		HS(0.001)S(0.999)YPAGTEEDEGMEEELSPFRGR	Q61337	1.06458	0.103108	0.979624	0.986708	0.999142	___1	HHGGAGAMETRSRHSSYPAGTEEDEGMEEEL	-0.1822	-0.3741	-3.13849	-0.4973	-0.34	-0.6026	-0.1787	0.1182	0.073	0.2583
Bad	Bcl2-associated agonist of cell death	155		RMS(1)DEFEGSFK	Q61337	-0.767446	0.336908	0.979624	0.472489	1	___1	NLWAAQRYGRELRRMSDEFEGSFKGLPRPKS	0.8677	0.5242	1.0721	-0.0646	2.0258	0.6538	-0.5208	0.0117	-2.43289	0.7042
Bad	Bcl2-associated agonist of cell death	136		S(1)APPNLWAAQR	Q61337	0.36078	0.750556	0.979624	0.124617	1	___1	EGMEEELSPFRGRSRSAPPNLWAAQRYGREL	-3.16166	-3.09184	0.8323	-2.105	-3.0136	0.3549	-2.92209	-0.4046	-2.75063	0.717
Bag3	BAG family molecular chaperone regulator 3	404		AAPS(1)PAPAEPAAPK	Q9JLV1	0.0595762	0.894669	0.982997	0.0483377	1	___1	PSPPKNVAAEQKAAPSPAPAEPAAPKSGEAE	4.2048	2.8055	3.2046	4.0872	3.7307	3.0453	3.6242	3.5938	3.4543	2.7163
Bag3	BAG family molecular chaperone regulator 3	270		IQGDDWEPRPLRAAS(1)PFR	Q9JLV1	0.497514	0.341918	0.979624	0.466078	1	___1	KIQGDDWEPRPLRAASPFRSPVRGASSREGS	6.2035	4.3736	4.5279	6.4443	5.8177	5.3391	5.5902	5.4607	5.2672	4.8084
Bag3	BAG family molecular chaperone regulator 3	274		AAS(1)PFRS(1)PVR	Q9JLV1	-0.340262	0.545733	0.979624	0.26302	1	___1	DDWEPRPLRAASPFRSPVRGASSREGSPARS	2.8265	2.0681	0.7899	1.8075	2.2789	1.4848	0.8613	0.6086	1.5025	2.3384
Bag3	BAG family molecular chaperone regulator 3	280		S(0.01)PVRGAS(0.917)S(0.073)REGS(1)PAR	Q9JLV1	2.26736	0.216953	0.979624	0.663634	0.916929	___1	PLRAASPFRSPVRGASSREGSPARSGTPVHC	2.075	-3.33191	-3.14138	2.4078	3.3203	-3.02932	2.19	-3.59421	2.0083	2.306
Bag3	BAG family molecular chaperone regulator 3	281		GAS(0.002)S(0.998)REGSPAR	Q9JLV1	0.327158	0.768057	0.979624	0.114607	0.997831	___1	LRAASPFRSPVRGASSREGSPARSGTPVHCP	-0.5227	-2.0423	-2.01269	-3.37178	-1.8792	-3.7065	0.1758	-1.6263	0.7053	1.3115
Bag3	BAG family molecular chaperone regulator 3	353		EADS(0.907)KPVS(0.053)QKS(0.041)PPPAEK	Q9JLV1	1.18043	0.353672	0.979624	0.4514	0.906678	___1	PPGHIPIQVIRREADSKPVSQKSPPPAEKVE	-2.70918	-3.24752	0.7738	1.4164	0.8052	-2.73996	-2.60492	-2.50737	0.8308	0.9694
Bag3	BAG family molecular chaperone regulator 3	360		EADSKPVSQKS(1)PPPAEK	Q9JLV1	-1.77195	0.262778	0.979624	0.580412	0.999997	___1	QVIRREADSKPVSQKSPPPAEKVEVKVSSAP	3.4924	2.5481	2.5693	3.1024	3.0168	2.2515	2.6236	-3.69549	2.8	-2.4129
Bag3	BAG family molecular chaperone regulator 3	285		GAS(0.029)S(0.971)REGS(1)PAR	Q9JLV1	-1.00142	0.401077	0.979624	0.396772	1	___1	SPFRSPVRGASSREGSPARSGTPVHCPSPIR	3.1018	1.3731	0.6673	1.8523	2.7343	0.6534	1.2923	-3.66868	1.1367	0.9882
Bag3	BAG family molecular chaperone regulator 3	297		SGTPVHCPS(1)PIR	Q9JLV1	0.648927	0.244839	0.979624	0.61112	1	___1	REGSPARSGTPVHCPSPIRVHTVVDRPQPMT	-1.0938	-2.4067	-3.0617	-0.6933	-1.81351	-1.9113	-1.2226	-1.0385	-1.5625	-2.5276
Bag3	BAG family molecular chaperone regulator 3	136		S(0.635)QS(0.354)PLRGGMT(0.011)EAAQTDKQCGQMPATATTAAAQPPTAHGPER	Q9JLV1	1.88356	0.11918	0.979624	0.923798	0.635357	___1	VQRFRTEAAAATPQRSQSPLRGGMTEAAQTD	-2.75528	1.5281	-2.6623	-2.78244	0.7457	1.2931	1.8306	0.4473	0.9266	1.6486
Bag3	BAG family molecular chaperone regulator 3	138		SQS(1)PLRGGMTEAAQTDK	Q9JLV1	0.660752	0.215579	0.979624	0.666394	1	___1	RFRTEAAAATPQRSQSPLRGGMTEAAQTDKQ	3.8226	3.6513	4.528	4.2464	4.7093	4.2399	4.029	5.8177	5.5367	4.0507
Bag3	BAG family molecular chaperone regulator 3	179		SQS(1)PAASDCSSSSSSASLPSSGR	Q9JLV1	0.787295	0.466713	0.979624	0.33095	0.999997	___1	AAAQPPTAHGPERSQSPAASDCSSSSSSASL	0.4809	4.3534	3.6933	4.1824	0.1708	4.4266	4.0835	3.7116	4.7085	4.1254
Bag3	BAG family molecular chaperone regulator 3	380		VSSAPIPCPS(0.999)PS(0.001)PAPSAVPS(1)PPKNVAAEQK	Q9JLV1	-0.24901	0.67623	0.979624	0.169906	0.999461	___1	EKVEVKVSSAPIPCPSPSPAPSAVPSPPKNV	1.233	0.3884	1.3734	1.4674	1.3548	0.1693	0.6096	1.4042	1.2564	-1.0169
Bag3	BAG family molecular chaperone regulator 3	382		VSSAPIPCPSPS(1)PAPSAVPSPPK	Q9JLV1	0.967779	0.314159	0.979624	0.50285	0.999873	___1	VEVKVSSAPIPCPSPSPAPSAVPSPPKNVAA	-3.73999	-2.32919	-0.6738	-0.0059	-0.0902	-1.0007	-0.8746	-0.421	-3.82383	-2.74293
Bag3	BAG family molecular chaperone regulator 3	390		VSSAPIPCPSPSPAPSAVPS(1)PPKNVAAEQK	Q9JLV1	0.620819	0.30356	0.979624	0.517756	0.999999	___1	PIPCPSPSPAPSAVPSPPKNVAAEQKAAPSP	1.5282	0.3647	1.1139	1.426	0.9439	0.7894	1.4239	3.1131	2.6179	1.0474
Bag3	BAG family molecular chaperone regulator 3	560		AAT(1)PPNPSNPADSAGNLVAP	Q9JLV1	0.540562	0.208947	0.979624	0.679964	0.999943	___1	KDPQTESQQLEAKAATPPNPSNPADSAGNLV	0.7766	-0.1505	0.2663	1.6929	0.5511	0.5836	0.3494	0.8705	1.0468	0.7719
Bag3	BAG family molecular chaperone regulator 3	291		SGT(1)PVHCPSPIR	Q9JLV1	-0.203616	0.876292	0.982997	0.057351	0.999982	___1	VRGASSREGSPARSGTPVHCPSPIRVHTVVD	0.2252	-0.9862	-0.6328	1.6714	-3.43639	-3.26606	0.7485	1.3413	1.2439	-2.98017
Bag3	BAG family molecular chaperone regulator 3	132		FRTEAAAAT(1)PQR	Q9JLV1	0.889128	0.184142	0.979624	0.734846	1	___1	SQPGVQRFRTEAAAATPQRSQSPLRGGMTEA	-1.9988	-2.42414	-2.342	-0.2873	-1.8843	-1.0994	-1.8297	-0.4138	-0.7308	-3.31566
Bag3	BAG family molecular chaperone regulator 3	281;285		GAS(0.029)S(0.971)REGS(1)PAR	Q9JLV1	-0.187626	0.91237	0.982997	0.0398288	1	___2	SPFRSPVRGASSREGSPARSGTPVHCPSPIR	2.5494	4.6569	4.8882	5.1012	-3.24998	4.924	5.0749	5.0355	5.3296	4.6919
Bag3	BAG family molecular chaperone regulator 3	380;390		VSSAPIPCPS(0.999)PS(0.001)PAPSAVPS(1)PPKNVAAEQK	Q9JLV1	0.798448	0.0732136	0.979624	1.13541	0.999461	___2	EKVEVKVSSAPIPCPSPSPAPSAVPSPPKNV	1.7243	1.9235	2.5522	2.1736	3.1407	2.4576	3.3983	3.2187	2.6619	3.005
Bag3	BAG family molecular chaperone regulator 3	270		IQGDDWEPRPLRAAS(1)PFR	Q9JLV1	0.432162	0.237544	0.979624	0.624255	1	___2	KIQGDDWEPRPLRAASPFRSPVRGASSREGS	3.5904	2.9776	3.2254	3.8814	3.9506	3.2874	3.8168	3.4633	3.8766	3.6003
Bag3	BAG family molecular chaperone regulator 3	274		AAS(1)PFRS(1)PVR	Q9JLV1	0.432162	0.237544	0.979624	0.624255	1	___2	DDWEPRPLRAASPFRSPVRGASSREGSPARS	3.5904	2.9776	3.2254	3.8814	3.9506	3.2874	3.8168	3.4633	3.8766	3.6003
Bag3	BAG family molecular chaperone regulator 3	280		S(0.01)PVRGAS(0.917)S(0.073)REGS(1)PAR	Q9JLV1	0.29459	0.639427	0.979624	0.194209	0.916929	___2	PLRAASPFRSPVRGASSREGSPARSGTPVHC	3.4494	2.4788	2.8485	4.425	3.6507	3.1572	3.8178	1.2475	3.3228	2.9201
Bag3	BAG family molecular chaperone regulator 3	382		VSSAPIPCPSPS(1)PAPSAVPSPPK	Q9JLV1	1.46914	0.0691799	0.979624	1.16002	0.999873	___2	VEVKVSSAPIPCPSPSPAPSAVPSPPKNVAA	1.8939	-1.91134	2.0005	1.9797	2.2085	1.9711	2.4095	2.1317	1.8881	2.3225
Bag3	BAG family molecular chaperone regulator 3	291		SGT(1)PVHCPSPIR	Q9JLV1	1.5187	0.108785	0.979624	0.963431	0.999982	___2	VRGASSREGSPARSGTPVHCPSPIRVHTVVD	-0.2179	-2.29569	-2.37933	0.5761	0.1488	-0.2598	0.6438	0.7484	0.6256	-3.2688
Bag3	BAG family molecular chaperone regulator 3	280;281;285		S(0.01)PVRGAS(0.917)S(0.073)REGS(1)PAR	Q9JLV1	1.66454	0.179242	0.979624	0.74656	0.916929	___3	PLRAASPFRSPVRGASSREGSPARSGTPVHC	-3.52168	-2.32582	-2.66368	-2.90768	-2.31262	-2.29331	0.9765	1.0926	1.1584	-3.92157
Bag3	BAG family molecular chaperone regulator 3	291		SGT(1)PVHCPSPIR	Q9JLV1	1.16122	0.248509	0.979624	0.604658	0.999982	___3	VRGASSREGSPARSGTPVHCPSPIRVHTVVD	-1.2381	-2.82973	-2.57339	0.8011	-2.0967	-0.4778	0.0947	-3.18923	0.5674	-3.0671
Bag3	BAG family molecular chaperone regulator 3	280		S(0.01)PVRGAS(0.917)S(0.073)REGS(1)PAR	Q9JLV1	1.66454	0.179242	0.979624	0.74656	0.916929	___3	PLRAASPFRSPVRGASSREGSPARSGTPVHC	-3.52168	-2.32582	-2.66368	-2.90768	-2.31262	-2.29331	0.9765	1.0926	1.1584	-3.92157
Bag3	BAG family molecular chaperone regulator 3	281		GAS(0.002)S(0.998)REGSPAR	Q9JLV1	1.21235	0.249185	0.979624	0.603478	0.997831	___3	LRAASPFRSPVRGASSREGSPARSGTPVHCP	-1.2381	-3.31034	-1.0802	0.8011	-3.61264	-0.4778	0.0947	0.4977	0.5674	-2.51749
Bag3	BAG family molecular chaperone regulator 3	285		GAS(0.029)S(0.971)REGS(1)PAR	Q9JLV1	1.49255	0.110756	0.979624	0.955633	1	___3	SPFRSPVRGASSREGSPARSGTPVHCPSPIR	-1.2381	-3.52635	-1.0802	0.8011	-1.92737	-0.4778	0.0947	0.4977	0.5674	-2.74542
Bag6	Large proline-rich protein BAG6	1103		AAGARPLT(0.024)S(0.975)PES(0.002)LSR	Q9Z1R2	-1.35584	0.0954192	0.979624	1.02036	0.974584	___1	AVSRAAKAAGARPLTSPESLSRDLEAPEVQE	0.1117	-0.9482	-0.6604	-2.60443	0.3995	-1.577	-2.6332	-2.97378	-2.90201	-0.6927
Bag6	Large proline-rich protein BAG6	1139		LQEDPNYS(1)PQRFPNAHR	Q9Z1R2	0.401496	0.558228	0.979624	0.253188	1	___1	LRSDIQKRLQEDPNYSPQRFPNAHRAFADDP	-2.38951	-2.68271	-3.16759	-3.76882	-3.45061	-1.1935	-3.06597	-2.53073	-1.2667	-1.1394
Bag6	Large proline-rich protein BAG6	995		TSPEPQRENAS(1)PAPGTTAEEAMSR	Q9Z1R2	0.212086	0.706712	0.979624	0.150757	0.999999	___1	QGAERTSPEPQRENASPAPGTTAEEAMSRGP	-0.47	0.7854	1.1762	0.7207	-0.8412	1.4092	0.5132	0.9387	1.1196	1.1048
Baiap2l1	Brain-specific angiogenesis inhibitor 1-associated protein 2-like protein 1	421		SIS(1)TVDLTEK	Q9DBJ3	-0.123452	0.771524	0.979624	0.112651	0.999922	___1	AMSVPTPSPAPVRSISTVDLTEKSSVVIPPP	1.8889	1.4622	0.9292	1.1376	2.1325	1.1565	0.897	0.7549	1.4212	1.6235
Bap1	Ubiquitin carboxyl-terminal hydrolase BAP1	581		DLGPVISTGLLHLAEDGVLSPLALTEGGKGS(0.607)S(0.287)PS(0.053)T(0.053)R	Q99PU7	-0.820847	0.285419	0.979624	0.544518	0.606773	___1	DGVLSPLALTEGGKGSSPSTRSSQGSQGSSG	-0.8459	-0.7164	-2.44456	-1.22	-0.9355	-4.09897	-1.0793	-2.73929	-2.98783	-2.03437
Bbx	HMG box transcription factor BBX	811		TADGRVS(1)PAGGTLDDKPK	Q8VBW5	0.3344	0.586997	0.979624	0.231364	0.999851	___1	KTKITHLVRTADGRVSPAGGTLDDKPKEQLQ	-2.5835	-3.47935	-3.41735	-2.0285	-2.91203	-3.09909	-3.98467	-3.28054	-1.0929	-3.38194
Bcam	Basal cell adhesion molecule	594		GAPPAREPELSHS(0.004)GS(0.996)ERPEHTGLLMGGPSGGGR	Q9R069	1.03097	0.156039	0.979624	0.806766	0.995767	___1	KGAPPAREPELSHSGSERPEHTGLLMGGPSG	-3.90049	-2.4758	-3.39165	-2.32783	-2.49503	-3.75761	-3.47868	-1.3628	-1.0116	-1.1415
Bcar3	Breast cancer anti-estrogen resistance protein 3 homolog	378		RFS(0.999)S(0.001)DAR	Q9QZK2	0.0994607	0.88989	0.982997	0.0506635	0.998514	___1	TGSEPTLSPALVRRFSSDARTGEALRGSDSQ	-0.8179	-0.7634	-1.0709	-3.09236	-0.6276	-1.63598	-0.0452	-0.7768	0.268	0.4177
Bcas3	Breast carcinoma-amplified sequence 3 homolog	850		HMS(0.015)S(0.985)MEHSEEGLRER	Q8CCN5	0.148102	0.809704	0.982997	0.0916739	0.985231	___1	VCGSWPEGFGLRHMSSMEHSEEGLRERLADA	-1.1632	-1.189	-2.41665	-1.1719	-0.5126	-1.2481	-1.5694	-1.6315	-3.30681	-0.6503
Bcas3	Breast carcinoma-amplified sequence 3 homolog	869		LADAMAES(0.984)PS(0.016)RDVVGSGTELQR	Q8CCN5	0.179649	0.791604	0.980147	0.101492	0.983775	___1	SEEGLRERLADAMAESPSRDVVGSGTELQRE	-3.58309	-0.6605	-1.7205	-1.2056	-1.3495	-2.96211	-1.5883	-2.83925	-1.0338	-1.6801
Bcas3	Breast carcinoma-amplified sequence 3 homolog	480;488		QGGRCS(1)PVPGLS(0.007)S(0.03)S(0.931)PS(0.03)GS(0.003)PLHGK	Q8CCN5	-0.229867	0.525577	0.979624	0.279364	1	___2	EEIEQELTSKQGGRCSPVPGLSSSPSGSPLH	0.5435	0.0849	0.0933	0.5323	0.1425	-0.4032	-0.1815	-0.0042	0.0466	-0.0576
Bckdha	2-oxoisovalerate dehydrogenase subunit alpha, mitochondrial	335		IGHHS(0.004)T(0.996)S(0.001)DDSSAYR	P50136	1.11097	0.438414	0.979624	0.358116	0.995763	___1	PFLIEAMTYRIGHHSTSDDSSAYRSVDEVNY	-1.99718	-3.06994	-2.01458	-2.99477	-3.26127	-3.03644	0.8852	-3.97071	2.2265	1.4043
Bckdha	2-oxoisovalerate dehydrogenase subunit alpha, mitochondrial	334		IGHHS(0.999)T(0.001)SDDSSAYR	P50136	-0.772009	0.620428	0.979624	0.207309	0.999333	___1	QPFLIEAMTYRIGHHSTSDDSSAYRSVDEVN	4.6746	4.574	3.7747	5.2432	3.8095	4.916	4.6256	4.3125	-2.92726	5.0041
Bckdha	2-oxoisovalerate dehydrogenase subunit alpha, mitochondrial	340		IGHHS(0.363)T(0.539)S(0.098)DDS(0.026)S(0.958)AYRS(0.017)VDEVNYWDKQDHPISR	P50136	1.91214	0.0856844	0.979624	1.0671	0.957653	___1	AMTYRIGHHSTSDDSSAYRSVDEVNYWDKQD	-2.67406	-3.05233	-2.43816	1.9989	-2.6482	0.0193	-2.1125	-0.2848	-3.18814	0.5498
Bckdha	2-oxoisovalerate dehydrogenase subunit alpha, mitochondrial	344		S(1)VDEVNYWDKQDHPISR	P50136	-0.150052	0.726779	0.979624	0.138598	1	___1	RIGHHSTSDDSSAYRSVDEVNYWDKQDHPIS	0.1371	-0.0879	-0.3556	0.2025	-1.0574	0.1519	0.0139	-0.9857	-0.147	0.0565
Bckdha	2-oxoisovalerate dehydrogenase subunit alpha, mitochondrial	334;335		IGHHS(0.004)T(0.996)S(0.001)DDSSAYR	P50136	0.625286	0.687267	0.979624	0.162874	0.995763	___2	PFLIEAMTYRIGHHSTSDDSSAYRSVDEVNY	-3.51324	-3.25367	0.5174	-3.68635	-3.87196	0.5244	1.2536	1.9496	-2.45534	-3.91916
Bckdha	2-oxoisovalerate dehydrogenase subunit alpha, mitochondrial	340;344		IGHHS(0.363)T(0.539)S(0.098)DDS(0.026)S(0.958)AYRS(0.017)VDEVNYWDKQDHPISR	P50136	2.44576	0.244728	0.979624	0.611316	0.957653	___2	AMTYRIGHHSTSDDSSAYRSVDEVNYWDKQD	-2.40231	-2.94024	-2.82853	-3.92236	-3.00329	-0.5013	5.4485	4.8307	-1.69939	-3.09835
Bckdk	[3-methyl-2-oxobutanoate dehydrogenase [lipoamide]] kinase, mitochondrial	356		INPLFGHLDMHS(0.999)GGQS(0.001)GPMHGFGFGLPTSR	O55028	0.443314	0.254903	0.979624	0.593625	0.998753	___1	QDPRINPLFGHLDMHSGGQSGPMHGFGFGLP	0.4269	0.3332	0.1363	0.161	0.7359	0.3237	0.6722	1.1384	1.0631	1.1005
Bckdk	[3-methyl-2-oxobutanoate dehydrogenase [lipoamide]] kinase, mitochondrial	31		S(0.96)T(0.04)SATDTHHVELAR	O55028	1.46661	0.390365	0.979624	0.408529	0.959612	___1	SLWPLLGSSLSLRARSTSATDTHHVELARER	4.0683	-0.1277	-1.1682	4.1177	4.7844	2.955	-1.2756	-1.7829	4.0833	3.8533
Bckdk	[3-methyl-2-oxobutanoate dehydrogenase [lipoamide]] kinase, mitochondrial	33		S(0.004)T(0.004)S(0.993)ATDTHHVELAR	O55028	2.08413	0.321469	0.979624	0.492861	0.992681	___1	WPLLGSSLSLRARSTSATDTHHVELARERSK	-3.10589	-0.6433	-3.45831	7.9878	-2.73322	-0.1722	-2.4187	-2.16395	-0.406	-2.32233
Bckdk	[3-methyl-2-oxobutanoate dehydrogenase [lipoamide]] kinase, mitochondrial	32		S(0.011)T(0.892)S(0.096)AT(0.001)DTHHVELAR	O55028	-3.81649	0.178641	0.979624	0.748018	0.891976	___1	LWPLLGSSLSLRARSTSATDTHHVELARERS	8.0307	7.287	6.9908	-1.2849	8.1125	7.7609	7.5934	7.5275	-1.3795	-2.99217
Bckdk	[3-methyl-2-oxobutanoate dehydrogenase [lipoamide]] kinase, mitochondrial	32;33		S(0.004)T(0.004)S(0.993)ATDTHHVELAR	O55028	1.32489	0.097557	0.979624	1.01074	0.992681	___2	WPLLGSSLSLRARSTSATDTHHVELARERSK	-0.1883	0.2136	-3.78997	0.2181	0.1174	0.0221	0.3106	-0.5574	0.1938	0.1854
Bcl2l13	Bcl-2-like protein 13	342		AEKT(0.94)S(0.06)PTPSVFVELGEEELEAVTARPEAVER	P59017	2.22187	0.290298	0.979624	0.537156	0.939573	___1	QVPTVEAPEMMRAEKTSPTPSVFVELGEEEL	-2.54004	4.9118	4.4796	5.9539	5.8174	5.5396	5.3848	-2.39093	5.5522	5.6826
Bcl2l13	Bcl-2-like protein 13	389		S(0.018)HT(0.982)GEAAAVR	P59017	-1.43122	0.331407	0.979624	0.479638	0.981941	___1	AQLSEERAGSRKKSHTGEAAAVRGAKSGLPA	1.4895	2.4265	2.2065	-2.60027	2.5459	-1.2833	-2.57912	1.5586	3.4984	3.1271
Bcl2l13	Bcl-2-like protein 13	377		AEGAAQLS(1)EER	P59017	-0.176425	0.806258	0.982997	0.093526	1	___1	ARPEAVERAEGAAQLSEERAGSRKKSHTGEA	-0.1281	-2.3566	-2.0656	-0.0742	-3.37717	-1.0913	-1.45	-1.6162	-1.96307	-2.2804
Bcl2l13	Bcl-2-like protein 13	343		AEKT(0.022)S(0.977)PTPSVFVELGEEELEAVTARPEAVER	P59017	-1.29096	0.467782	0.979624	0.329956	0.977258	___1	VPTVEAPEMMRAEKTSPTPSVFVELGEEELE	2.524	2.777	3.0675	2.9132	3.1348	3.3795	3.3473	4.3424	-3.19675	-3.43068
Bcl6	B-cell lymphoma 6 protein homolog	405		FIVLNSLNQNAKPEGS(0.001)EQAELGRLS(0.999)PR	P41183	0.649096	0.291165	0.979624	0.535861	0.998678	___1	NAKPEGSEQAELGRLSPRAYPAPPACQPPME	-2.34805	-0.2078	-1.1782	0.0061	-0.1294	-0.4384	-0.5926	-0.0885	-2.19892	-0.7274
Bcl9l	B-cell CLL/lymphoma 9-like protein	21		RREAPGS(1)PPLS(1)PR	Q67FY2	-0.49521	0.382045	0.979624	0.417885	1	___1	NKTRLPHPRRREAPGSPPLSPRGHCPPAPAK	-0.3597	-1.3954	-1.4539	-0.8172	-0.9713	-1.1844	-2.02128	-1.6248	-1.192	-3.14316
Bcl9l	B-cell CLL/lymphoma 9-like protein	118		SVS(1)VDSGEQR	Q67FY2	0.369619	0.527381	0.979624	0.277875	0.999994	___1	PFSSLKGKVKRERSVSVDSGEQREAGTPSLD	-2.71128	-3.03742	-2.2374	-1.6614	-3.02547	-3.50677	-1.4012	-3.19226	-1.5323	-1.7275
Bcl9l	B-cell CLL/lymphoma 9-like protein	21;25		RREAPGS(1)PPLS(1)PR	Q67FY2	-0.790304	0.25617	0.979624	0.591472	1	___2	NKTRLPHPRRREAPGSPPLSPRGHCPPAPAK	-2.21494	-0.8914	-1.3556	-3.19442	-1.6321	-1.3245	-1.2788	-3.60529	-1.452	-3.4562
Bclaf1	Bcl-2-associated transcription factor 1	177		KAEGEPQEES(1)PLK	Q8K019	0.130852	0.793762	0.980429	0.10031	1	___1	QEKQTKKAEGEPQEESPLKSKSQEEPKDTFE	1.9142	2.393	3.0216	2.1605	3.4177	1.8625	2.2323	3.0441	3.3471	1.9523
Bclaf1	Bcl-2-associated transcription factor 1	529		EES(1)PLRIK	Q8K019	0.234324	0.612708	0.979624	0.212747	1	___1	HKSLDAREKSIFREESPLRIKMIASDSHRPE	4.1601	3.263	2.4737	4.0582	3.8345	3.6175	3.6213	3.3693	3.5059	2.7261
Bclaf1	Bcl-2-associated transcription factor 1	510		LKELFDYS(1)PPLHK	Q8K019	0.370005	0.469105	0.979624	0.32873	1	___1	PEQVKSEKLKELFDYSPPLHKSLDAREKSIF	1.5713	0.7332	1.4586	1.2894	2.3429	0.9967	1.6751	2.3476	2.1778	0.5411
Bclaf1	Bcl-2-associated transcription factor 1	494		KEVQS(1)PEQVK	Q8K019	0.280767	0.512125	0.979624	0.290624	1	___1	EDKGSDRITVKKEVQSPEQVKSEKLKELFDY	0.3294	0.5127	0.6787	0.3169	0.9452	-0.121	0.9578	1.4172	1.2517	0.7461
Bclaf1	Bcl-2-associated transcription factor 1	395		FHDS(1)EGDDTEETEDYR	Q8K019	-0.105281	0.810673	0.982997	0.0911541	1	___1	DYFSDKESAKQKFHDSEGDDTEETEDYRQFR	-0.0792	0.5112	1.1897	0.5996	-0.4657	0.4255	0.5227	0.3569	1.0588	0.5492
Bclaf1	Bcl-2-associated transcription factor 1	383		GRADGDWDDQEVLDYFS(1)DKESAK	Q8K019	-0.264343	0.594339	0.979624	0.225966	0.999954	___1	RADGDWDDQEVLDYFSDKESAKQKFHDSEGD	0.5879	1.3264	1.8501	1.7045	0.5961	0.4597	1.3542	1.4315	1.3743	0.0129
Bclaf1	Bcl-2-associated transcription factor 1	656		IDIS(1)PSALRK	Q8K019	0.407233	0.353807	0.979624	0.451233	0.999999	___1	STRQKSPEIHRRIDISPSALRKHTRLAGEER	1.7772	0.8261	0.7902	1.6858	1.8294	1.1303	1.3941	1.74	2.177	0.8122
Bclaf1	Bcl-2-associated transcription factor 1	883		SGS(0.013)S(0.986)PKWTHDK	Q8K019	0.905305	0.20983	0.979624	0.678132	0.986348	___1	FQRGRGRFNFKKSGSSPKWTHDKYQGDGIVE	-2.57755	-2.8492	-1.941	-1.6316	-1.64007	-3.1234	-1.9085	0.036	-0.1063	-2.4804
Bclaf1	Bcl-2-associated transcription factor 1	688		LRCDS(1)ADLR	Q8K019	1.11853	0.102506	0.979624	0.98925	1	___1	FKEEIQKGDKKLRCDSADLRHDIDRRRKERS	-3.54036	-2.77042	-3.15349	-2.26186	-2.26125	-2.99131	-2.09251	-3.32374	-0.978	-0.3449
Bclaf1	Bcl-2-associated transcription factor 1	267		NTPSQHSHSIQHS(1)PER	Q8K019	0.374086	0.434825	0.979624	0.361686	1	___1	SAKNTPSQHSHSIQHSPERSGSGSVGNGSSR	1.9546	0.7855	0.025	1.2801	1.5492	0.7809	1.277	0.852	1.8132	1.5181
Bclaf1	Bcl-2-associated transcription factor 1	646		QKS(1)PEIHRR	Q8K019	-1.52778	0.230985	0.979624	0.636416	1	___1	TSYQKATEEHSTRQKSPEIHRRIDISPSALR	1.6431	1.363	0.7799	0.246	1.3867	-2.0857	2.9339	1.1688	-3.00854	-2.50163
Bclaf1	Bcl-2-associated transcription factor 1	314		TITPQNAPREES(1)RGR	Q8K019	0.435648	0.425088	0.979624	0.371522	1	___1	SPAKTITPQNAPREESRGRSSFYPEGDQETA	-3.1321	-1.7276	-3.31488	-1.4772	-3.36472	-2.119	-1.7146	-2.99668	-2.193	-2.15929
Bclaf3	BCLAF1 and THRAP3 family member 3	205		VQEES(0.001)YPQS(0.999)PR	A2AG58	-0.376051	0.439664	0.979624	0.356879	0.99855	___1	DELRHQRVQEESYPQSPRRGSEDFGTRNPFQ	-2.5429	-2.7393	-2.2231	-3.65684	-2.87227	-3.14585	-2.0834	-3.74436	-2.1225	-2.5195
Bcor	BCL-6 corepressor	423		KDGGS(1)PPLLEK	Q8CGN4	0.512426	0.487376	0.979624	0.312136	1	___1	GHTRKTTVQDRKDGGSPPLLEKQTVTKDVTD	-0.5699	-2.96851	-3.35356	-0.9508	-3.04708	-1.6302	-0.9229	-1.3376	-1.5112	-3.0945
Bcr	Breakpoint cluster region protein	461		HQDGLPY(0.001)IDDS(0.981)PS(0.013)S(0.003)S(0.001)PHLSSK	Q6PAJ1	-0.0242966	0.978669	0.984656	0.00936417	0.981139	___1	EEQRRHQDGLPYIDDSPSSSPHLSSKGRGSL	-2.72539	-2.43442	-0.2304	0.0183	-3.17304	-1.3492	-1.3425	-0.3396	-3.64742	-2.91379
Best3	Bestrophin-3	407		FLSTHEHPGS(1)PR	Q6H1V1	0.913061	0.344638	0.979624	0.462637	0.999726	___1	MRRVKRFLSTHEHPGSPRRRRSFGRQASDSS	-0.3122	-2.71605	-3.37329	1.0467	-0.4708	-2.11739	-3.03988	-0.217	-2.49573	-1.2514
Best3	Bestrophin-3	592		HT(0.004)S(0.996)LGNLGPDPVSPR	Q6H1V1	0.656643	0.257755	0.979624	0.588792	0.996255	___1	PKRWSLPEFLESRHTSLGNLGPDPVSPRDAL	0.0417	-2.144	-0.9082	0.8777	-0.2047	-0.7009	-1.092	-0.1139	-0.729	-0.4652
Bet1	BET1 homolog	50		SLS(1)IEIGHEVK	O35623	-0.0276905	0.957838	0.982997	0.0187078	0.999999	___1	LTESLRSKVTAIKSLSIEIGHEVKNQNKLLA	-0.8909	-0.6829	-1.7633	-1.2344	-0.9952	-1.3468	-2.1195	0.295	-1.0896	-1.4899
Bicd1	Protein bicaudal D homolog 1	570		RGVS(0.031)S(0.969)PVESR	Q8BR07	-0.0492424	0.937648	0.982997	0.0279604	0.968854	___1	PRGLLSPRLSRRGVSSPVESRTSSEPVSKEN	-1.9753	-2.60524	-3.04017	-3.59919	-1.3513	-3.61763	-3.50073	-2.4661	-1.4162	-2.1752
Bicd1	Protein bicaudal D homolog 1	546		S(0.647)GS(0.353)LKGPDDPR	Q8BR07	-0.407168	0.588676	0.979624	0.230124	0.646838	___1	NRVMLDYYRQSRVTRSGSLKGPDDPRGLLSP	-1.1027	-3.1328	-0.4779	-1.2262	-1.1483	-1.0074	-3.47141	-1.5785	-3.29565	-2.12064
Bicd2	Protein bicaudal D homolog 2	817		AKPAS(1)PSL	Q921C5	0.222962	0.58079	0.979624	0.235981	0.999997	___1	TRRGRSKAASKAKPASPSL____________	2.2004	2.3122	2.2418	2.762	2.5331	2.3991	3.291	2.3806	2.1833	1.7719
Bicd2	Protein bicaudal D homolog 2	819		AKPAS(0.002)PS(0.998)L	Q921C5	-0.822175	0.119256	0.979624	0.923518	0.998417	___1	RGRSKAASKAKPASPSL______________	-1.5702	-1.5612	-1.4129	-1.6585	-3.52476	-1.9353	-1.5226	-2.3285	-3.09613	-2.2928
Bicd2	Protein bicaudal D homolog 2	331		KDGLAPPS(1)PSLVSDLLSELHISEIQK	Q921C5	0.606733	0.390458	0.979624	0.408425	0.999697	___1	DNKTSTPRKDGLAPPSPSLVSDLLSELHISE	0.4571	-3.11886	-1.1531	-0.3137	0.3078	-0.6625	-0.7532	-0.5115	-1.37	-1.3511
Bicd2	Protein bicaudal D homolog 2	411		QT(0.008)S(0.992)LDNEK	Q921C5	0.0820804	0.937211	0.982997	0.0281626	0.991751	___1	LSALRRLQAGKERQTSLDNEKDRDSHEDGDY	-1.8102	-0.6713	-0.0516	-3.11705	0.0631	-3.02935	-0.9664	1.2919	1.3853	-0.9635
Bicd2	Protein bicaudal D homolog 2	578		GRRS(1)PVLLPK	Q921C5	-0.857893	0.443026	0.979624	0.353571	1	___1	QGKAGRTSPEGRGRRSPVLLPKGLLATEVGR	1.2936	-0.8986	-1.3421	1.6284	-4.06877	-0.7663	0.3226	-1.1548	-2.58208	-1.5942
Bicd2	Protein bicaudal D homolog 2	410		ERQT(0.949)S(0.051)LDNEK	Q921C5	-0.249398	0.78428	0.979624	0.105529	0.9485	___1	NLSALRRLQAGKERQTSLDNEKDRDSHEDGD	-2.8537	-2.0359	-1.6899	-3.81893	-1.4271	-2.81586	-3.75112	0.5179	-3.75685	-2.046
Bin1	Myc box-dependent-interacting protein 1	298		S(0.001)PS(0.999)PPPDGSPAATPEIR	O08539	0.938275	0.293191	0.979624	0.532849	0.999469	___1	AQPSDNAPEKGNKSPSPPPDGSPAATPEIRV	-2.61787	-2.59102	-0.5307	-2.1664	-0.0034	-1.7999	-0.8983	0.7592	0.2775	-2.99316
Bin1	Myc box-dependent-interacting protein 1	304		GNKSPSPPPDGS(1)PAATPEIR	O08539	0.0569562	0.949217	0.982997	0.0226345	1	___1	APEKGNKSPSPPPDGSPAATPEIRVNHEPEP	-0.1719	-0.5908	1.9184	1.5032	1.0837	-0.6747	0.4407	2.0231	0.8239	-2.10457
Bin1	Myc box-dependent-interacting protein 1	324		VNHEPEPASGAS(1)PGATIPK	O08539	0.752142	0.606934	0.979624	0.216859	0.999608	___1	PEIRVNHEPEPASGASPGATIPKSPSQLRKG	-3.28258	-1.82655	1.343	1.7018	-2.76978	0.3309	-2.58832	2.2399	1.0011	-3.43823
Bin1	Myc box-dependent-interacting protein 1	332		VNHEPEPASGASPGATIPKS(0.956)PS(0.044)QLR	O08539	-1.50384	0.125072	0.979624	0.902842	0.955965	___1	PEPASGASPGATIPKSPSQLRKGPPVPPPPK	0.6936	-0.5434	-0.8809	0.258	-0.0395	-3.41251	-0.3948	-2.6796	-3.07839	-2.88504
Birc6	Baculoviral IAP repeat-containing protein 6	1724		T(0.016)T(0.016)PLFMT(0.061)PPLT(0.905)PPNEAVS(0.001)VVINAELAQLFPGSVIDPPAVNLAAQNK	O88738	-1.02458	0.106104	0.979624	0.974267	0.90522	___1	PPTPKTTPLFMTPPLTPPNEAVSVVINAELA	-2.54168	-1.3003	-1.6952	-3.098	-3.21049	-3.43297	-2.3312	-1.0688	-3.70112	-3.24956
Birc6	Baculoviral IAP repeat-containing protein 6	1253		LPS(1)LKQQGHK	O88738	0.275477	0.525381	0.979624	0.279526	1	___1	DEMCSSGLRPVVRLPSLKQQGHKGYSLASLL	-3.36199	-2.29625	-3.16592	-2.89921	-3.18713	-2.58322	-2.95738	-2.4489	-2.7908	-1.7947
Birc6	Baculoviral IAP repeat-containing protein 6	4047		VITDPSLSKT(0.003)DS(0.997)FKR	O88738	0.501336	0.441784	0.979624	0.35479	0.996709	___1	LGSKVITDPSLSKTDSFKRLHPEKDHGDLVG	0.5271	-0.4178	-2.51622	0.5755	-0.4798	-0.7833	-0.2857	-1.1754	0.2403	-0.1984
Bloc1s4	Biogenesis of lysosome-related organelles complex 1 subunit 4	65		AAS(1)GYASSLLPSAGPRPEVEALDASLEELLAK	Q8VED2	-0.834038	0.40143	0.979624	0.39639	0.999975	___1	EDAPGRDLPLLRRAASGYASSLLPSAGPRPE	-0.0843	-0.6661	-1.0383	-0.302	-0.3752	0.1869	-3.33821	0.3462	-3.21806	-3.31152
Blvra	Biliverdin reductase A	154		FTAS(1)PLEEEK	Q9CY64	-0.664271	0.350744	0.979624	0.45501	0.999984	___1	VAGKELLKGSLRFTASPLEEEKFGFPAFSGI	-0.8613	-1.0874	-1.0998	-2.17219	-0.4537	-1.1271	-0.9324	-3.32879	-0.622	-3.12688
Blvra	Biliverdin reductase A	229		NRHIS(1)IHFK	Q9CY64	-0.625186	0.283096	0.979624	0.548066	1	___1	WIEEKGPGLKRNRHISIHFKSGSLEEVPNVG	0.7354	-0.7026	0.1715	0.1996	0.1279	-1.3572	-0.8164	0.3807	-0.7901	-1.6441
Bmp2k	BMP-2-inducible protein kinase	807		RGDT(0.002)S(0.012)S(0.986)LRR	Q91Z96	0.345548	0.48351	0.979624	0.315594	0.985968	___1	DSECEQAKTKRGDTSSLRRDKPGVAPDTALL	-2.6065	-2.23728	-3.0686	-3.1652	-2.8271	-2.76007	-1.713	-2.0696	-1.2633	-2.2451
Bmpr2	Bone morphogenetic protein receptor type-2	863		LNINS(0.021)S(0.979)PDEHEPLLRR	O35607	0.858801	0.362267	0.979624	0.440971	0.978688	___1	QNQFIGEDTRLNINSSPDEHEPLLRREQQAG	-2.6693	-2.66686	-2.94916	0.1133	-2.34115	-3.58623	-3.04778	-1.3937	0.437	-3.50224
Bnip2	BCL2/adenovirus E1B 19 kDa protein-interacting protein 2	114		KGS(1)ITEYTATEEK	O54940	0.515381	0.253616	0.979624	0.595824	1	___1	DDLPKPKTTEVIRKGSITEYTATEEKGDGRR	1.4945	1.0091	0.5109	1.6049	1.4346	1.0992	1.1449	1.6369	2.5592	1.1618
Bnip2	BCL2/adenovirus E1B 19 kDa protein-interacting protein 2	116		KGS(0.021)IT(0.978)EYTATEEK	O54940	0.676754	0.609995	0.979624	0.214674	0.978466	___1	LPKPKTTEVIRKGSITEYTATEEKGDGRRWR	-3.76609	0.4173	-0.3704	-1.74483	-3.15578	0.521	-3.21692	1.3805	1.681	0.5942
Bnip3	BCL2/adenovirus E1B 19 kDa protein-interacting protein 3	79		AEIDSHS(1)FGEK	O55003	-0.896347	0.143035	0.979624	0.844556	0.999971	___1	SQTPQDTNRAEIDSHSFGEKNSTLSEEDYIE	-0.9757	-0.7542	-0.5385	-0.6237	-2.07388	-1.0608	-2.55814	-3.10404	-1.1445	-1.0023
Bnip3	BCL2/adenovirus E1B 19 kDa protein-interacting protein 3	85		AEIDSHSFGEKNS(0.998)T(0.002)LSEEDYIER	O55003	-0.451962	0.482576	0.979624	0.316435	0.997908	___1	TNRAEIDSHSFGEKNSTLSEEDYIERRREVE	0.5732	-0.143	0.0684	0.8713	-2.41494	-0.1342	0.03	-0.5934	0.3188	-0.0779
Bnip3	BCL2/adenovirus E1B 19 kDa protein-interacting protein 3	88		NSTLS(1)EEDYIERR	O55003	-1.26501	0.346462	0.979624	0.460345	1	___1	AEIDSHSFGEKNSTLSEEDYIERRREVESIL	3.9069	3.9267	3.9497	3.9927	3.702	3.4995	3.1105	3.4916	3.7171	-2.87413
Bnip3	BCL2/adenovirus E1B 19 kDa protein-interacting protein 3	48		ILLDAQHES(0.754)GRS(0.212)S(0.03)S(0.005)K	O55003	0.750821	0.471503	0.979624	0.326516	0.753543	___1	YNGDMEKILLDAQHESGRSSSKSSHCDSPPR	-2.83896	-3.36482	-0.1075	0.7773	-2.61658	-2.67516	-0.0703	0.2641	-2.7838	-2.36616
Bnip3	BCL2/adenovirus E1B 19 kDa protein-interacting protein 3	60		SSHCDS(1)PPRSQTPQDTNR	O55003	0.13121	0.8035	0.982855	0.0950141	1	___1	QHESGRSSSKSSHCDSPPRSQTPQDTNRAEI	0.0088	0.5872	0.4739	1.835	-0.8675	0.3885	0.5039	0.7481	0.4637	0.3432
Bnip3	BCL2/adenovirus E1B 19 kDa protein-interacting protein 3	66		SQT(1)PQDTNRAEIDSHSFGEK	O55003	0.633771	0.205735	0.979624	0.686692	0.999985	___1	SSSKSSHCDSPPRSQTPQDTNRAEIDSHSFG	0.5654	-0.6252	-0.8297	1.4822	0.1451	-0.1388	0.1756	0.3767	0.4293	-0.1092
Bnip3	BCL2/adenovirus E1B 19 kDa protein-interacting protein 3	60;64		SSHCDS(0.995)PPRS(0.659)QT(0.344)PQDT(0.002)NR	O55003	0.311268	0.474513	0.979624	0.323752	0.659475	___2	GRSSSKSSHCDSPPRSQTPQDTNRAEIDSHS	-3.03508	-3.04151	-2.92503	-3.13614	-3.68005	-2.0106	-2.54925	-2.63929	-2.5714	-2.2382
Bnip3	BCL2/adenovirus E1B 19 kDa protein-interacting protein 3	85		AEIDSHSFGEKNS(0.998)T(0.002)LSEEDYIER	O55003	-0.386185	0.730944	0.979624	0.136116	0.997908	___2	TNRAEIDSHSFGEKNSTLSEEDYIERRREVE	-3.02279	0.3162	0.8644	-2.39423	-4.1859	0.3217	0.1455	-0.0294	-0.5317	-0.3277
Bnip3	BCL2/adenovirus E1B 19 kDa protein-interacting protein 3	88		NSTLS(1)EEDYIERR	O55003	0.483319	0.638915	0.979624	0.194557	1	___2	AEIDSHSFGEKNSTLSEEDYIERRREVESIL	-3.78378	0.3162	0.8644	0.6157	-2.88495	0.3217	0.1455	-0.0294	-0.5317	-0.3277
Bnip3	BCL2/adenovirus E1B 19 kDa protein-interacting protein 3	66		SQT(1)PQDTNRAEIDSHSFGEK	O55003	1.40696	0.134888	0.979624	0.870026	0.999985	___2	SSSKSSHCDSPPRSQTPQDTNRAEIDSHSFG	-3.14188	1.1847	1.4091	2.3008	0.3018	1.1853	1.3127	1.5542	1.0529	0.8622
Bnip3l	BCL2/adenovirus E1B 19 kDa protein-interacting protein 3-like	119		DHSSQS(1)EEEVVEGEK	Q9Z2F7	1.44981	0.113047	0.979624	0.946742	0.999995	___1	MFDVEMHTSRDHSSQSEEEVVEGEKEVEALK	-3.25316	-2.99596	-3.08775	-3.43227	-1.054	-4.13928	-0.9147	-0.2256	-0.262	-1.6095
Bnip3l	BCL2/adenovirus E1B 19 kDa protein-interacting protein 3-like	165		RAAS(0.999)LS(0.001)MRK	Q9Z2F7	-0.447785	0.490478	0.979624	0.30938	0.998858	___1	IPPKEFHFRHPKRAASLSMRKSGAMKKGGIF	-1.1424	-3.07768	-2.32287	-1.3448	-1.5271	-3.41396	-3.63137	-3.33916	-2.7124	-2.4326
Bnip3l	BCL2/adenovirus E1B 19 kDa protein-interacting protein 3-like	62		NGGLEHVPS(0.378)S(0.603)S(0.349)S(0.669)IHNGDMEK	Q9Z2F7	1.11834	0.172776	0.979624	0.762516	0.603367	___2	ENGNGKNGGLEHVPSSSSIHNGDMEKILLDA	-3.40934	-2.34089	-4.0793	-3.1739	-0.3625	-2.38826	-2.69818	-2.62421	-0.3498	-3.51028
Bnip3l	BCL2/adenovirus E1B 19 kDa protein-interacting protein 3-like	63		NGGLEHVPS(0.457)S(0.522)S(0.665)S(0.356)IHNGDMEK	Q9Z2F7	1.0483	0.190925	0.979624	0.719136	0.664579	___2	NGNGKNGGLEHVPSSSSIHNGDMEKILLDAQ	-2.25084	-3.47819	-2.8579	-0.47	-2.45271	-3.50707	-0.603	-2.48232	-0.3498	-2.83315
Bnip3l	BCL2/adenovirus E1B 19 kDa protein-interacting protein 3-like	64		NGGLEHVPS(0.414)S(0.414)S(0.414)S(0.758)IHNGDMEK	Q9Z2F7	-0.686033	0.424964	0.979624	0.371648	0.758332	___2	GNGKNGGLEHVPSSSSIHNGDMEKILLDAQH	-2.05125	-3.22069	0.444	-2.99009	-0.3625	-2.68811	-2.9605	-2.98435	-2.84117	-1.2407
Bod1l	Biorientation of chromosomes in cell division protein 1-like 1	3000		AQLS(1)PSVKR	E9Q6J5	-0.252039	0.662739	0.979624	0.178657	0.999915	___1	KVSKSPPLGRSKAQLSPSVKRKREVSPPGAR	-1.2946	-2.87902	-2.3686	-1.6748	-2.1368	-3.15023	-1.3862	-2.51262	-2.4948	-3.674
Bod1l	Biorientation of chromosomes in cell division protein 1-like 1	3010		KREVS(1)PPGAR	E9Q6J5	-0.182419	0.680586	0.979624	0.167117	1	___1	SKAQLSPSVKRKREVSPPGARTRGQQKVDEN	0.2875	-0.4627	-1.0265	0.0393	-0.0673	-0.6122	-0.5014	-0.7373	-1.1981	-1.0039
Bod1l	Biorientation of chromosomes in cell division protein 1-like 1	2001		GSDDVLVSGEVPECEVGHMS(1)PR	E9Q6J5	1.13464	0.0716537	0.979624	1.14476	1	___1	VLVSGEVPECEVGHMSPRKNEECDGLMASTA	-0.5991	-3.35541	-0.8598	-1.0155	-0.4475	-0.0196	-0.7999	-0.2567	-0.2903	-0.4614
Bod1l	Biorientation of chromosomes in cell division protein 1-like 1	240		KLSS(0.01)QPS(0.961)T(0.029)DVSTDK	E9Q6J5	0.32882	0.68974	0.979624	0.161315	0.961229	___1	AKVSERTSRKLSSQPSTDVSTDKERGSEDAT	-3.77492	-0.4522	-0.8271	-2.39706	-1.4517	-2.90179	-0.3187	-0.9596	-1.2834	-0.1792
Bod1l	Biorientation of chromosomes in cell division protein 1-like 1	632		RLS(0.941)ES(0.059)LHSADENKTESK	E9Q6J5	0.666457	0.304566	0.979624	0.516318	0.94077	___1	HTHGKGEPSRPARRLSESLHSADENKTESKV	-2.98984	-3.17755	-1.706	-2.50553	-3.10469	-0.8178	-2.60989	-2.57834	-1.1036	-0.9862
Bod1l	Biorientation of chromosomes in cell division protein 1-like 1	2920		SVSETSEDKKDEES(1)DEEEEEEEEEEPLGATTR	E9Q6J5	0.737461	0.432633	0.979624	0.363881	0.999987	___1	QKSVSETSEDKKDEESDEEEEEEEEEEPLGA	-3.60469	-2.9549	-0.8979	-4.15984	-2.7393	-1.0663	-0.5974	0.0297	-1.1243	-2.58115
Bola1	BolA-like protein 1	81		FEGMS(1)PLQR	Q9D8S9	1.18286	0.336946	0.979624	0.47244	1	___1	THFRVAVVSSRFEGMSPLQRHRLVHEALSEE	-2.22379	1.3558	1.0969	1.9462	1.3473	2.6969	2.5153	1.8664	1.372	-2.92998
Borcs6	BLOC-1-related complex subunit 6	171		LQDS(0.579)RS(0.421)LDGLSGACGGGGSSSSGETGAGGGRR	Q9D6W8	-0.245551	0.798195	0.980652	0.0978913	0.579168	___1	AAGRAGRSFPSRLQDSRSLDGLSGACGGGGS	0.3136	-1.60661	-3.413	-3.20168	-2.81057	-2.61229	-0.9162	-0.343	0.0734	-2.8892
Borcs6	BLOC-1-related complex subunit 6	173		S(0.998)LDGLS(0.002)GACGGGGSSSSGETGAGGGRR	Q9D6W8	-1.34707	0.117609	0.979624	0.929561	0.997805	___1	GRAGRSFPSRLQDSRSLDGLSGACGGGGSSS	0.3136	-0.5447	-0.4208	0.8981	-0.6942	-2.39399	-0.9162	-3.20137	-2.65806	-1.98488
Borcs6	BLOC-1-related complex subunit 6	130		RGS(1)PGGVEMNVELPQQEGDDDDDEDEEAAAGRAGR	Q9D6W8	-0.184724	0.784108	0.979624	0.105624	1	___1	PSEDQPSALRVCRRGSPGGVEMNVELPQQEG	1.2199	0.9111	1.0591	1.1365	1.0361	-1.6786	1.5082	1.4091	1.3502	1.389
Borcs6	BLOC-1-related complex subunit 6	43		TLS(1)GEEEAESVGVSSR	Q9D6W8	-0.190433	0.595265	0.979624	0.225289	1	___1	RPSRTPSKPPSVRTLSGEEEAESVGVSSRHP	2.0481	2.0673	1.8367	2.0791	2.129	1.6271	1.3148	1.538	2.0115	1.8557
Borcs6	BLOC-1-related complex subunit 6	201		RAT(0.999)IS(0.001)SPLELEGTVSR	Q9D6W8	0.575129	0.482976	0.979624	0.316075	0.998784	___1	SSSSGETGAGGGRRATISSPLELEGTVSRHG	-3.53641	-2.49819	-1.1586	-2.4958	-0.7902	-2.6081	-2.85304	-3.2441	-0.6633	-0.1037
Bpgm	Bisphosphoglycerate mutase	122		SYNVT(1)PPPIEESHPYFHEIYSDRR	P15327	0.10507	0.85938	0.982997	0.0658148	0.999878	___1	HGEEQVRLWRRSYNVTPPPIEESHPYFHEIY	-1.24212	-1.8205	-2.48401	-0.2586	-2.2344	-1.5613	-1.8736	-1.88702	-1.2259	-3.16582
Braf	Serine/threonine-protein kinase B-raf	454		ALQKS(1)PGPQRER	P28028	-0.0934174	0.875234	0.982997	0.057876	1	___1	ASLPGSLTNVKALQKSPGPQRERKSSSSSSS	-0.6713	-1.2219	-1.3607	-0.6454	-1.111	-2.572	-0.079	-0.5663	-0.8837	-2.38896
Braf	Serine/threonine-protein kinase B-raf	135		NNPKS(1)PQKPIVR	P28028	-0.130619	0.826258	0.982997	0.0828842	1	___1	LVFQTPTDASRNNPKSPQKPIVRVFLPNKQR	-0.07	-0.6679	-0.956	0.1118	-2.64636	-0.936	-0.3978	-0.5847	-0.4558	0.0421
Braf	Serine/threonine-protein kinase B-raf	483		RDS(0.997)S(0.003)DDWEIPDGQITVGQR	P28028	-0.319452	0.409815	0.979624	0.387412	0.997128	___1	SSEDRSRMKTLGRRDSSDDWEIPDGQITVGQ	0.5059	0.8232	1.342	0.504	0.6788	1.1243	0.8395	0.29	0.1918	0.368
Braf	Serine/threonine-protein kinase B-raf	766		SAS(1)EPSLNR	P28028	-0.0958905	0.782181	0.979624	0.106692	1	___1	IELLARSLPKIHRSASEPSLNRAGFQTEDFS	1.5899	1.9492	2.3104	1.8282	1.8659	1.8848	2.1734	1.6631	1.6476	1.9146
Brap	BRCA1-associated protein	116		SREQSESVNTAPES(1)PSK	Q99MP8	0.283881	0.599731	0.979624	0.222044	0.999872	___1	QRSREQSESVNTAPESPSKQLPDQISFFSGN	-0.8653	-0.0822	0.6665	0.2939	-0.5433	-0.5566	0.027	1.2896	0.9508	-0.1299
Brd3	Bromodomain-containing protein 3	262		SES(1)PPPLSEPK	Q8K2F0	0.122567	0.739935	0.979624	0.130807	0.999998	___1	TTTPTTSAITASRSESPPPLSEPKQAKVVAR	2.0511	1.5924	1.783	2.2911	1.9967	2.2346	2.0705	1.9652	1.3432	1.6185
Brd4	Bromodomain-containing protein 4	1086		EAPSPLMIHSPQMPQFQS(0.001)LT(0.022)HQS(0.977)PPQQNVQPK	Q9ESU6	1.16595	0.0872987	0.979624	1.05899	0.976711	___1	IHSPQMPQFQSLTHQSPPQQNVQPKKQVKGR	-2.36212	-1.76977	-3.5105	-2.65619	-1.2053	-0.1283	-0.9309	-1.3313	-2.58711	-0.8315
Brd4	Bromodomain-containing protein 4	1153		IHS(1)PIIR	Q9ESU6	0.214067	0.629089	0.979624	0.201288	1	___1	VQPQPLVVVKEEKIHSPIIRSEPFSTSLRPE	-1.4906	-2.4664	-2.9756	-1.9688	-1.4947	-2.3018	-2.2833	-2.306	-1.6868	-2.6362
Brd4	Bromodomain-containing protein 4	470		MPDEPEEPVVTVS(0.667)S(0.332)PAVPPPTK	Q9ESU6	-1.37241	0.180369	0.979624	0.743837	0.667402	___1	FAKMPDEPEEPVVTVSSPAVPPPTKVVAPPS	-3.74741	-0.1137	-0.2453	-3.66005	-2.53683	-4.40012	-3.6749	-2.87206	-0.6769	-1.3676
Brd4	Bromodomain-containing protein 4	471		MPDEPEEPVVTVS(0.048)S(0.952)PAVPPPTK	Q9ESU6	0.897091	0.143171	0.979624	0.844146	0.952091	___1	AKMPDEPEEPVVTVSSPAVPPPTKVVAPPSS	-2.64223	-2.56143	-2.82768	-2.74826	-1.2202	-0.7108	-1.0904	-1.3345	-3.22093	-2.13508
Brf1	Transcription factor IIIB 90 kDa subunit	552		GGGS(1)PPRDDSQPPER	Q8CFK2	-0.226047	0.5726	0.979624	0.242148	1	___1	INYSVLRDLNSKGGGSPPRDDSQPPERASTK	-1.5346	-2.7837	-2.0959	-2.2655	-1.9299	-2.7459	-2.6304	-2.2824	-2.1351	-2.55959
Bsdc1	BSD domain-containing protein 1	214		ADQS(0.94)IS(0.06)EEPGWEEEEEELEGIVPSPK	Q80Y55	-0.425401	0.671236	0.979624	0.173125	0.939875	___1	QEQARRDALKQRADQSISEEPGWEEEEEELE	-2.40195	0.3942	-0.1751	-0.9564	0.0601	0.2021	-0.7045	-3.48272	-3.3492	0.1595
Bsdc1	BSD domain-containing protein 1	384		KGS(1)STDISEDWEK	Q80Y55	-0.409237	0.576472	0.979624	0.239222	0.999787	___1	SDSGKSTPSNNGKKGSSTDISEDWEKDFDLD	-0.7925	-0.7754	-0.4412	-2.94086	0.3112	-2.0204	-2.1319	-0.3214	-0.1275	-0.3217
Bsg	Basigin	198		YIVDADDRS(1)GEYSCIFLPEPVGR	P18572	0.13294	0.897068	0.982997	0.0471748	0.999999	___1	LPDLHTKYIVDADDRSGEYSCIFLPEPVGRS	-3.33312	0.4494	-3.00884	-0.6152	-3.13464	-3.04906	-0.062	-2.96196	-2.74676	-0.2491
Btf3	Transcription factor BTF3	156		QLTEMLPSILNQLGADS(0.975)LT(0.021)S(0.004)LRR	Q64152	-0.282902	0.736447	0.979624	0.132858	0.974647	___1	LTEMLPSILNQLGADSLTSLRRLAEALPKQS	0.4021	-0.7578	-0.1739	-0.9419	0.4017	0.8622	0.2316	-3.48565	-0.417	0.133
Bud13	BUD13 homolog	297		RAHHES(1)PDLELHK	Q8R149	0.423288	0.427036	0.979624	0.369536	1	___1	LDSSGTQHLRRAHHESPDLELHKAKSSKAAE	-0.55	-2.2354	-2.87977	-1.34	-1.0864	-1.3372	-0.8967	-1.8853	-1.7323	-1.9778
Bud13	BUD13 homolog	238		HDLDAS(1)PPRK	Q8R149	-0.277297	0.663911	0.979624	0.17789	1	___1	PDPSPPRRVRHDLDASPPRKSHRNSSAVSPR	0.4109	-0.2511	0.1514	-0.0049	0.9274	-0.7572	-0.226	0.5279	0.492	-2.17414
Bud13	BUD13 homolog	122		LLGGHGEDGHFHHDDQDS(0.201)S(0.799)PPR	Q8R149	1.10456	0.154436	0.979624	0.811253	0.798748	___1	GHGEDGHFHHDDQDSSPPRRVRHDTPDTSPP	-3.4692	-3.32727	-3.73893	-3.23059	-0.3728	-3.44391	-0.8183	-2.57289	-3.42925	-2.98292
Bud13	BUD13 homolog	144;148		HDT(1)PDPS(1)PPRKAR	Q8R149	1.39832	0.111749	0.979624	0.951755	1	___2	HDTPDTSPPRKARHDTPDPSPPRKARHDTPD	-0.1711	-3.71271	-3.30458	-0.2817	-0.6339	-0.0629	-1.65504	-2.56829	-1.6112	-0.1716
Bud13	BUD13 homolog	157;161		ARHDT(1)PDT(0.038)S(0.962)PPRK	Q8R149	0.24002	0.711175	0.979624	0.148024	0.962171	___2	DPSPPRKARHDTPDTSPPRKARHDTPDPSPP	-3.10127	-2.56769	-1.4132	-2.74932	-1.4645	-3.30732	-2.3341	-0.5477	-1.5934	-2.84856
Bud13	BUD13 homolog	196;200		VRHDT(1)PDLS(1)PPRR	Q8R149	0.183152	0.832117	0.982997	0.0798157	1	___2	DPSPPRRVRHDTPDLSPPRRVRHDTPDLSPP	-3.98076	-0.5309	-0.7964	-0.6503	-0.7029	-0.8918	-3.54698	-1.5516	-1.2521	-2.50773
Bud13	BUD13 homolog	183;187		HDT(1)PDPS(1)PPRRVR	Q8R149	-0.630737	0.316233	0.979624	0.499993	1	___2	HDTPDPSPPRKARHDTPDPSPPRRVRHDTPD	-1.1505	-0.3211	-0.5313	-1.1941	-1.1138	-0.6849	-0.4162	-1.5801	-3.3512	-0.7483
Bves	Blood vessel epicardial substance	322		GSSSTASLPMS(0.961)S(0.039)PQQR	Q9ES83	0.99369	0.512355	0.979624	0.290429	0.961022	___1	HHFLRGSSSTASLPMSSPQQRASAKMKPIEE	-0.6822	2.063	-2.52321	0.156	-1.1508	3.2326	-2.97829	-0.961	3.3457	2.646
Bves	Blood vessel epicardial substance	323		NSITSSSDGEDGLHHFLRGSSSTASLPMS(0.009)S(0.991)PQQR	Q9ES83	-0.930665	0.565119	0.979624	0.24786	0.990895	___1	HFLRGSSSTASLPMSSPQQRASAKMKPIEEG	2.8049	1.994	1.9196	3.4453	2.4272	-2.93286	3.4389	2.9803	3.0151	-3.2121
Bves	Blood vessel epicardial substance	329		GSSSTASLPMSSPQQRAS(1)AK	Q9ES83	0.00669048	0.98996	0.984656	0.00438215	0.999981	___1	SSTASLPMSSPQQRASAKMKPIEEGVEDDDE	-0.4105	1.3218	0.6939	-0.3547	0.1537	1.4041	-0.0614	0.7262	0.772	1.1524
Bves	Blood vessel epicardial substance	295		NS(0.999)IT(0.002)S(0.101)S(0.606)S(0.293)DGEDGLHHFLR	Q9ES83	1.35377	0.113229	0.979624	0.946042	0.998644	___1	QMSLCTQISMLEMRNSITSSSDGEDGLHHFL	-0.3667	-3.52865	-2.59805	-0.357	-0.715	-1.0242	-0.8885	-2.96035	-0.187	0.4572
Bves	Blood vessel epicardial substance	299		NSITS(0.007)S(0.977)S(0.015)DGEDGLHHFLR	Q9ES83	0.716038	0.275637	0.979624	0.559663	0.977333	___1	CTQISMLEMRNSITSSSDGEDGLHHFLRGSS	1.5088	0.5987	1.7173	1.1994	2.9548	2.8969	3.2934	0.9665	1.5203	1.1055
Bves	Blood vessel epicardial substance	300		NSITSS(0.005)S(0.994)DGEDGLHHFLR	Q9ES83	-0.838822	0.587177	0.979624	0.231231	0.994394	___1	TQISMLEMRNSITSSSDGEDGLHHFLRGSSS	3.1164	2.5556	-1.7103	3.3562	-2.28521	-0.7869	-2.84188	2.635	1.9308	1.3642
Bves	Blood vessel epicardial substance	295;298		NSIT(0.016)S(0.905)S(0.069)S(0.01)DGEDGLHHFLR	Q9ES83	0.0129383	0.983572	0.984656	0.00719391	0.905481	___2	LCTQISMLEMRNSITSSSDGEDGLHHFLRGS	-2.76627	-3.19162	-2.08691	-0.7735	-3.32971	-2.2405	-2.3744	-3.79866	-3.1509	-3.01295
Bysl	Bystin	97		LGPGLPQDGS(1)DEEDEEWPTLEK	O54825	1.00059	0.351106	0.979624	0.454562	1	___1	RERATRLGPGLPQDGSDEEDEEWPTLEKAAK	-3.85784	0.0182	-0.1	-0.3011	-3.49489	0.4247	0.0964	0.0339	0.1908	0.8618
C2cd2	C2 domain-containing protein 2	436		ATPLNS(0.01)ES(0.988)PVRT(0.002)PVTVK	E9Q3C1	0.175952	0.659815	0.979624	0.180578	0.988106	___1	KPRFDTGRATPLNSESPVRTPVTVKVIEKDI	-0.316	-0.2661	-1.3672	-0.0368	-0.3472	-0.2409	-0.533	-0.5023	-0.758	-0.8985
C2cd2l	Phospholipid transfer protein C2CD2L	662		EAGLSQS(1)HDDLSNTTATPSVR	Q80X80	-0.196401	0.827767	0.982997	0.082092	0.999997	___1	IFRRRPRQKEAGLSQSHDDLSNTTATPSVRK	1.0201	-0.6719	-1.1096	0.5533	-0.3287	0.1543	-0.0879	-3.74001	-0.198	0.4956
C2cd2l	Phospholipid transfer protein C2CD2L	464		VDGKLDS(0.974)PS(0.026)R	Q80X80	0.334454	0.609484	0.979624	0.215037	0.974263	___1	VTTVQSRPRVDGKLDSPSRSPSKVEVTEKMT	-1.016	-3.23475	-3.73974	-1.1618	-2.67748	-1.6623	-2.88772	-3.03755	-2.1079	-2.76855
C2cd2l	Phospholipid transfer protein C2CD2L	411		SLSPAATVTAELHYEQGS(1)PR	Q80X80	0.715943	0.220731	0.979624	0.656136	1	___1	SPAATVTAELHYEQGSPRNLGTPTSSTPRPS	-1.4218	-0.053	-1.9842	-1.4139	-1.2946	0.4733	-0.2683	0.1172	-0.3007	-0.3724
C2cd5	C2 domain-containing protein 5	260		LSSPAAFLPACS(0.108)S(0.851)PS(0.041)RELK	Q7TPS5	-0.0505551	0.957206	0.982997	0.0189947	0.851268	___1	LDKLSSPAAFLPACSSPSRELKEIPFNEDPN	-0.6115	-2.86405	-0.7329	-0.5305	-0.057	-3.51243	-2.79924	-0.473	0.0911	-2.89253
C2cd5	C2 domain-containing protein 5	659;662		S(0.007)QS(0.993)ES(0.081)S(0.919)DEVTELDLSHGKK	Q7TPS5	-0.967833	0.32293	0.979624	0.490891	0.918813	___2	EPRQRSRLLRSQSESSDEVTELDLSHGKKDA	-2.47265	0.3906	0.1928	-0.5199	-3.42717	-0.4327	-0.1417	-0.8158	-2.2608	-3.58501
C5ar1	C5a anaphylatoxin chemotactic receptor 1	328		NALSEDS(1)VGRDSK	P30993	0.0616238	0.877495	0.982997	0.0567555	1	___1	LRSLPSIIRNALSEDSVGRDSKTFTPSTTDT	-1.4831	-1.3055	-0.1819	-0.8869	-0.4758	-0.9291	-0.9394	-1.2543	-1.0698	-0.9445
Ca14	Carbonic anhydrase 14	325		LGNRKS(1)VVFTSAR	Q9WVT6	0.17622	0.768334	0.979624	0.11445	1	___1	FIAQKIRKKRLGNRKSVVFTSARATTEA___	-2.89163	-1.6041	-3.14156	-1.3263	-3.68388	-2.09892	-1.924	-3.1879	-2.6869	-1.6789
Ca14	Carbonic anhydrase 14	330		SVVFT(0.023)S(0.977)AR	Q9WVT6	0.0941619	0.828683	0.982997	0.0816116	0.976801	___1	IRKKRLGNRKSVVFTSARATTEA________	0.2104	1.15	0.717	0.3712	0.1116	1.6013	1.014	0.4495	1.0294	0.9294
Caap1	Caspase activity and apoptosis inhibitor 1	306		SVNEILGLAES(0.652)S(0.348)PKEPK	Q8VDY9	0.54625	0.518581	0.979624	0.285183	0.651505	___1	RDIEKSVNEILGLAESSPKEPKVATLTVPPA	-2.9766	-2.54062	-2.46032	-3.40896	-3.13526	0.1947	-2.83938	-0.1846	-2.38658	-3.03045
Caap1	Caspase activity and apoptosis inhibitor 1	307		SVNEILGLAES(0.162)S(0.838)PKEPK	Q8VDY9	-1.02297	0.233075	0.979624	0.632503	0.83832	___1	DIEKSVNEILGLAESSPKEPKVATLTVPPAE	-0.2047	-0.091	0.1091	0.1104	-2.78092	-3.07907	0.0235	-2.00212	0.065	0.067
Cacna1c	Voltage-dependent L-type calcium channel subunit alpha-1C	1670		AIS(1)GDLTAEEELDK	Q01815	-0.099981	0.830455	0.982997	0.0806838	1	___1	LRTLHDIGPEIRRAISGDLTAEEELDKAMKE	2.8115	1.9522	1.7258	2.6643	2.883	1.4871	1.7865	1.352	2.1462	2.1232
Cacna1c	Voltage-dependent L-type calcium channel subunit alpha-1C	1688		EAVS(0.941)AAS(0.059)EDDIFR	Q01815	0.211757	0.868553	0.982997	0.0612036	0.941167	___1	LTAEEELDKAMKEAVSAASEDDIFRRAGGLF	0.9041	-2.67901	-2.2627	0.9719	-3.43868	-2.42881	-2.78026	0.9903	1.2746	-2.52784
Cacna1c	Voltage-dependent L-type calcium channel subunit alpha-1C	1691		EAVSAAS(1)EDDIFRR	Q01815	0.242552	0.499559	0.979624	0.301413	1	___1	EEELDKAMKEAVSAASEDDIFRRAGGLFGNH	2.5586	2.3564	2.1708	2.8563	2.9756	2.3444	2.5941	2.7794	2.535	2.1466
Cacna1c	Voltage-dependent L-type calcium channel subunit alpha-1C	2125		GRS(1)EEALADSR	Q01815	0.256448	0.461522	0.979624	0.335808	1	___1	APEDESCAYALGRGRSEEALADSRSYVSNL_	0.5341	0.3135	0.1084	0.8276	0.7618	0.3812	0.2104	0.4516	0.7481	0.6451
Cacna1c	Voltage-dependent L-type calcium channel subunit alpha-1C	815		SITADGES(1)PPTTK	Q01815	0.297919	0.404415	0.979624	0.393173	0.999953	___1	KEEKIELKSITADGESPPTTKINMDDLQPSE	0.6246	1.0266	0.9104	1.3678	0.7566	1.4613	1.3472	1.0712	0.8433	1.2151
Cacna1c	Voltage-dependent L-type calcium channel subunit alpha-1C	78		LMGSAGNATISTVS(0.046)S(0.88)T(0.074)QR	Q01815	-1.30238	0.112007	0.979624	0.950756	0.88012	___1	KLMGSAGNATISTVSSTQRKRQQYGKPKKQG	-1.6814	-0.2964	-1.0315	-1.6308	-1.5576	-3.08236	-3.3494	-3.02221	-3.50719	0.0112
Cacna1c	Voltage-dependent L-type calcium channel subunit alpha-1C	1650		NALS(1)LQAGLR	Q01815	-0.42329	0.472192	0.979624	0.325881	1	___1	KEQGLVGKPSQRNALSLQAGLRTLHDIGPEI	-0.1035	-0.3849	-0.3189	-0.3063	-0.1339	-0.222	-0.7501	-0.3849	-0.2828	-2.76673
Cacna1c	Voltage-dependent L-type calcium channel subunit alpha-1C	1742		TGNNQADT(0.001)ES(0.998)PS(0.002)HEK	Q01815	1.17561	0.0544611	0.979624	1.26391	0.997749	___1	PLHINKTGNNQADTESPSHEKLVDSTFTPSS	-4.7198	-4.1824	-4.3864	-2.55672	-4.8633	-2.89788	-3.4523	-3.5226	-2.1349	-3.34977
Cacnb1	Voltage-dependent L-type calcium channel subunit beta-1	418		ATHPPSS(0.001)T(0.999)PPNPLLNR	Q8R3Z5	-0.311989	0.663777	0.979624	0.177978	0.999234	___1	EYLEAYWKATHPPSSTPPNPLLNRTMATAAL	1.0528	0.1011	0.9596	1.7393	0.5077	0.6162	0.6542	0.8048	-2.14112	0.5665
Cacnb2	Voltage-dependent L-type calcium channel subunit beta-2	549		QET(1)FDS(0.998)ET(0.002)QESR	Q8CC27	-0.27749	0.732703	0.979624	0.135072	1	___1	QNHRSGTGRGLSRQETFDSETQESRDSAYVE	-0.2154	0.396	-0.5545	0.4196	0.1702	0.5104	0.2805	-0.2278	-0.4747	-3.49307
Cacnb2	Voltage-dependent L-type calcium channel subunit beta-2	621		DQDHNECIKQRS(1)R	Q8CC27	-0.748475	0.279573	0.979624	0.553505	1	___1	DMGRDQDHNECIKQRSRHKSKDRYCDKEGEV	-1.0764	-0.1565	-2.5254	-1.8356	-2.3357	-2.2881	-1.4542	-2.79342	-2.99247	-0.3092
Cacnb2	Voltage-dependent L-type calcium channel subunit beta-2	552		QETFDS(0.999)ETQESR	Q8CC27	-0.449955	0.520684	0.979624	0.283426	0.999464	___1	RSGTGRGLSRQETFDSETQESRDSAYVEPKE	-0.344	-0.276	0.119	-0.4895	0.1221	-0.1653	-0.2331	-1.003	-3.06569	0.5158
Cacnb2	Voltage-dependent L-type calcium channel subunit beta-2	214		KS(0.635)T(0.364)PPSSAIDIDATGLDAEENDIPANHR	Q8CC27	-0.730419	0.375034	0.979624	0.425929	0.635212	___1	NSSSSLGDIVPSSRKSTPPSSAIDIDATGLD	-0.3396	-1.0497	-3.78781	-1.1177	-3.07788	-3.1651	-2.2771	-3.12877	-1.1249	-3.30141
Cacnb2	Voltage-dependent L-type calcium channel subunit beta-2	510		SAS(1)QAEEEPCLEPVKK	Q8CC27	-0.332262	0.450694	0.979624	0.346118	1	___1	SQGDQRPDRSAPRSASQAEEEPCLEPVKKSQ	1.9796	1.0946	1.149	1.5748	1.6934	0.7023	1.2818	0.3586	0.7015	1.2159
Cacnb2	Voltage-dependent L-type calcium channel subunit beta-2	200		SGGNS(1)SS(0.001)S(0.999)LGDIVPSSR	Q8CC27	-1.46099	0.127491	0.979624	0.89452	0.999938	___1	RAKQGKFYSSKSGGNSSSSLGDIVPSSRKST	-0.8162	0.5151	-0.1889	-3.3269	-1.0757	-0.524	-2.59907	-0.3694	-3.76098	0.2858
Cacnb2	Voltage-dependent L-type calcium channel subunit beta-2	202		SGGNSS(0.002)S(0.961)S(0.037)LGDIVPSSR	Q8CC27	0.42747	0.69448	0.979624	0.15834	0.96108	___1	KQGKFYSSKSGGNSSSSLGDIVPSSRKSTPP	-3.48227	0.3657	0.1031	-2.29723	-3.18291	0.3951	0.0905	-0.2779	0.0891	1.1442
Cacnb2	Voltage-dependent L-type calcium channel subunit beta-2	549;552		QET(1)FDS(0.998)ET(0.002)QESR	Q8CC27	-0.531514	0.470387	0.979624	0.327545	1	___2	QNHRSGTGRGLSRQETFDSETQESRDSAYVE	-2.64854	-0.4258	-0.8025	-3.60137	-2.74059	-0.9687	-0.5052	-1.7584	-1.3538	-1.8385
Cacnb2	Voltage-dependent L-type calcium channel subunit beta-2	510;524		SAS(1)QAEEEPCLEPVKK	Q8CC27	-0.585143	0.388636	0.979624	0.410457	1	___2	SQGDQRPDRSAPRSASQAEEEPCLEPVKKSQ	-3.03677	-0.5481	-0.919	-2.4916	-1.8786	-3.03948	-2.54105	-2.4293	-1.7103	-0.5147
Calm3	Calmodulin-3	102;102;102		VFDKDGNGYIS(1)AAELR	P0DP28	-0.0581382	0.924358	0.982997	0.03416	1	___1	REAFRVFDKDGNGYISAAELRHVMTNLGEKL	-1.3534	-2.79556	-2.76084	-2.76305	-2.2551	-1.3346	-3.20806	-3.67453	-1.82189	-1.4726
Calu	Calumenin	69		SFDQLTPEES(1)KER	O35887	-0.20677	0.802756	0.982705	0.0954164	0.999943	___1	GAEEAKSFDQLTPEESKERLGKIVSKIDDDK	-0.235	0.2013	-2.9571	-0.5863	-0.3255	-1.91905	0.0434	-0.6218	-2.25581	-2.76087
Camk1	Calcium/calmodulin-dependent protein kinase type 1	324		LQLGT(0.003)S(0.997)QEGQGQTGSHGELLTPTAGGPAAGCCCR	Q91YS8	-2.09181	0.197359	0.979624	0.704744	0.996711	___1	ATAVVRHMRKLQLGTSQEGQGQTGSHGELLT	-1.38703	2.3612	2.4997	-2.30087	-3.45057	1.6322	-3.22812	1.6737	-3.1426	2.2793
Camk2b	Calcium/calmodulin-dependent protein kinase type II subunit beta	397		ESSDS(0.99)T(0.01)NTTIEDEDAK	P28652	-0.0672814	0.880477	0.982997	0.0552822	0.98973	___1	TVIHNPVDGIKESSDSTNTTIEDEDAKARKQ	-2.50919	-3.03587	-2.83089	-2.96836	-2.4353	-2.9713	-2.03055	-3.6823	-2.4668	-3.46022
Camk2d	Calcium/calmodulin-dependent protein kinase type II subunit delta	331		ES(0.136)T(0.84)ES(0.023)S(0.001)NT(0.367)T(0.633)IEDEDVK	Q6PHZ2	-0.662696	0.622281	0.979624	0.206014	0.8399	___1	AAKSLLKKPDGVKESTESSNTTIEDEDVKAR	-0.661	0.8244	-2.70216	-3.0411	-2.28453	-3.19579	-2.76486	1.8681	1.7395	-2.88397
Camk2d	Calcium/calmodulin-dependent protein kinase type II subunit delta	337		KPDGVKES(0.303)T(0.575)ES(0.104)S(0.018)NT(1)T(1)IEDEDVK	Q6PHZ2	1.26386	0.143678	0.979624	0.842609	0.999974	___1	KKPDGVKESTESSNTTIEDEDVKARKQEIIK	-2.72332	0.3919	1.0193	0.0557	1.055	0.0341	0.6933	2.0321	1.943	-0.0278
Camk2d	Calcium/calmodulin-dependent protein kinase type II subunit delta	287;286		QET(1)VDCLKK	Q6PHZ2	0.0892325	0.878153	0.982997	0.0564298	1	___1	ICQRSTVASMMHRQETVDCLKKFNARRKLKG	-1.0663	-2.4329	-3.35029	-1.5491	-1.6662	-2.31209	-2.219	-3.54898	-2.1976	-1.86456
Camk2d	Calcium/calmodulin-dependent protein kinase type II subunit delta	330		KPDGVKES(0.99)T(0.01)ESSNTTIEDEDVK	Q6PHZ2	0.0026554	0.997974	0.985002	0.000880683	0.989527	___1	SAAKSLLKKPDGVKESTESSNTTIEDEDVKA	-1.0451	-2.39274	1.1203	0.0549	0.5913	0.1395	-0.6211	-2.19356	-3.76705	0.407
Camk2d	Calcium/calmodulin-dependent protein kinase type II subunit delta	333		EST(0.005)ES(0.985)S(0.01)NTTIEDEDVK	Q6PHZ2	1.09398	0.047223	0.979624	1.32585	0.984606	___1	KSLLKKPDGVKESTESSNTTIEDEDVKARKQ	-3.0274	-2.85928	-3.3411	-2.6908	-1.6986	-2.3967	-2.54443	-0.7969	-1.2634	-2.48276
Camk2d	Calcium/calmodulin-dependent protein kinase type II subunit delta	334		ESTES(0.006)S(0.99)NT(0.004)TIEDEDVK	Q6PHZ2	0.112803	0.83022	0.982997	0.0808066	0.989945	___1	SLLKKPDGVKESTESSNTTIEDEDVKARKQE	-2.44752	-3.09542	-3.37115	-3.10652	-3.45994	-3.82357	-3.2174	-2.0947	-1.7037	-2.60412
Camk2d	Calcium/calmodulin-dependent protein kinase type II subunit delta	319		S(1)LLKKPDGVK	Q6PHZ2	0.823629	0.140348	0.979624	0.852793	1	___1	ILTTMLATRNFSAAKSLLKKPDGVKESTESS	-0.4826	-1.0049	-1.2893	-0.3581	0.8337	-0.2896	-0.9223	1.1557	-0.4435	-0.6897
Camk2d	Calcium/calmodulin-dependent protein kinase type II subunit delta	330;337		KPDGVKES(0.303)T(0.575)ES(0.104)S(0.018)NT(1)T(1)IEDEDVK	Q6PHZ2	-0.698972	0.512074	0.979624	0.290667	0.999974	___2	KKPDGVKESTESSNTTIEDEDVKARKQEIIK	-1.4019	0.5862	1.3667	-2.83847	-2.85316	-0.4095	-0.2392	1.5937	1.151	-0.0115
Camk2d	Calcium/calmodulin-dependent protein kinase type II subunit delta	331;333		ES(0.136)T(0.84)ES(0.023)S(0.001)NT(0.367)T(0.633)IEDEDVK	Q6PHZ2	-0.739251	0.347939	0.979624	0.458497	0.8399	___2	AAKSLLKKPDGVKESTESSNTTIEDEDVKAR	-1.4019	0.5862	-1.59	-1.4584	-0.836	-2.85555	-0.2392	-1.0721	-0.9061	-3.4207
Camk2g	Calcium/calmodulin-dependent protein kinase type II subunit gamma	384		GSTES(1)CNTTTEDEDLKVR	Q923T9	0.160598	0.812407	0.982997	0.0902262	0.999831	___1	TVVHNATDGIKGSTESCNTTTEDEDLKVRKQ	-3.55109	-1.0086	-1.4454	-2.4801	-1.5001	-2.2435	-1.3049	-3.01288	-0.4711	-1.8751
Camk2g	Calcium/calmodulin-dependent protein kinase type II subunit gamma	325		SLLNKKS(1)DGGVK	Q923T9	-0.995854	0.162187	0.979624	0.789983	1	___1	VSRNFSAAKSLLNKKSDGGVKKRKSSSSVHL	-2.2472	-0.6219	-0.8262	-1.4748	-1.5536	-3.24046	-3.4723	-3.26418	-1.4785	-1.1095
Camk2g	Calcium/calmodulin-dependent protein kinase type II subunit gamma	287		QET(1)VECLRK	Q923T9	0.272614	0.623291	0.979624	0.205309	1	___1	VCQRSTVASMMHRQETVECLRKFNARRKLKG	-1.2219	-1.611	-3.2642	-1.2681	-1.1683	-1.2296	-1.8079	-2.3784	-1.7394	-2.72657
Camkk2	Calcium/calmodulin-dependent protein kinase kinase 2	89		DQPPEADGQELPLEAS(0.003)DPES(0.856)RS(0.135)PLS(0.006)GR	Q8C078	0.26685	0.785843	0.979624	0.104664	0.856144	___1	EADGQELPLEASDPESRSPLSGRKMSLQEPS	-3.48563	-2.99057	0.2059	0.0124	-2.77585	-2.72936	-2.66316	-3.36448	-0.529	-0.7133
Camkk2	Calcium/calmodulin-dependent protein kinase kinase 2	495		KRS(1)FGNPFEGSR	Q8C078	-1.14824	0.0785557	0.979624	1.10482	1	___1	SLATVILVKTMIRKRSFGNPFEGSRREERSL	-0.8028	-1.25	-1.0475	-0.9145	-0.9134	-2.77014	-2.1539	-2.3723	-3.64176	-2.50574
Camlg	Calcium signal-modulating cyclophilin ligand	53		IMGFHRPGS(1)GS(0.994)EEENQT(0.007)K	P49070	0.576681	0.22805	0.979624	0.641971	0.999538	___1	SEQRINRIMGFHRPGSGSEEENQTKSKPQDS	-1.9844	-1.8061	-1.5209	-0.7406	-1.5197	-0.3509	-0.6189	-1.3203	-2.0495	-1.7566
Camlg	Calcium signal-modulating cyclophilin ligand	55		IMGFHRPGS(0.998)GS(0.995)EEENQT(0.007)K	P49070	-0.20751	0.60246	0.979624	0.220072	0.99497	___1	QRINRIMGFHRPGSGSEEENQTKSKPQDSDK	-0.0946	-0.5068	0.1486	-0.7043	0.5162	-0.1988	-0.5867	-0.5779	-0.5278	-0.4298
Camsap1	Calmodulin-regulated spectrin-associated protein 1	1069		IKAPVHFVEPLS(1)PTGVPGHR	A2AHC3	-0.015101	0.987132	0.984656	0.00562487	0.999548	___1	QDQKIKAPVHFVEPLSPTGVPGHRKPPRLGQ	-2.33783	-0.3241	-0.0919	1.1238	1.0105	-2.70479	-0.7598	-1.89874	-2.37478	-0.9275
Camsap1	Calmodulin-regulated spectrin-associated protein 1	481		NRPVSQPTSFALHHAAS(1)CDVDPSSGDSVSLAR	A2AHC3	-0.432792	0.684643	0.979624	0.164536	0.999997	___1	RPVSQPTSFALHHAASCDVDPSSGDSVSLAR	2.0758	1.7234	0.7681	1.6475	2.0921	1.5864	1.3496	1.5359	-3.14051	2.5565
Camsap1	Calmodulin-regulated spectrin-associated protein 1	499		S(0.002)IS(0.998)KDSLASNIIHLTPQNQPHPSAGK	A2AHC3	-0.962624	0.416147	0.979624	0.380754	0.997935	___1	VDPSSGDSVSLARSISKDSLASNIIHLTPQN	0.9537	-3.49748	-0.3683	-3.59866	-0.5582	-0.6385	-3.91106	-3.73959	-0.316	-0.7712
Camsap1	Calmodulin-regulated spectrin-associated protein 1	1133		SLPPS(0.002)T(0.002)HPRS(0.918)PS(0.079)DPGGELPEK	A2AHC3	0.074484	0.933226	0.982997	0.0300132	0.917593	___1	TLPQSRSLPPSTHPRSPSDPGGELPEKCLFD	0.0684	-3.77819	-0.8086	-0.3678	-0.8375	-2.32156	-3.06036	-0.5631	-0.568	-2.30319
Camsap1	Calmodulin-regulated spectrin-associated protein 1	1359		SVHREES(0.998)YS(0.002)DSGTK	A2AHC3	0.25882	0.626381	0.979624	0.203161	0.997533	___1	SKPKKPRPKSVHREESYSDSGTKCSSTHNLS	-3.52927	-3.01518	-2.6232	-2.7724	-2.4885	-3.18104	-2.0002	-1.8843	-3.13221	-4.1208
Camsap1	Calmodulin-regulated spectrin-associated protein 1	560		T(0.182)S(0.818)PQAPGLVASIR	A2AHC3	-0.0865559	0.94415	0.982997	0.0249588	0.817894	___1	IRTDVSPPSPQMPRTSPQAPGLVASIRSPQR	-0.3647	-3.57973	0.4829	0.1811	-2.90406	-3.76292	-3.20043	0.4664	0.3317	0.2054
Camsap1	Calmodulin-regulated spectrin-associated protein 1	553;559		TDVS(0.002)PPS(0.998)PQMPRT(0.6)S(0.4)PQAPGLVASIR	A2AHC3	-0.508377	0.491979	0.979624	0.308053	0.600036	___2	IIRTDVSPPSPQMPRTSPQAPGLVASIRSPQ	-2.867	-0.9312	-0.5634	-2.67039	-2.76899	-2.49571	-3.17201	-0.5483	-1.0121	-1.0682
Camsap2	Calmodulin-regulated spectrin-associated protein 2	1120		LDGES(1)DKEQFDDDQK	Q8C1B1	0.817282	0.0896306	0.979624	1.04754	1	___1	PPEKADVSVEKLDGESDKEQFDDDQKVCCGF	-3.25996	-3.16078	-3.31006	-2.7134	-1.4043	-2.46197	-3.12545	-1.9546	-2.27193	-3.05258
Camsap2	Calmodulin-regulated spectrin-associated protein 2	573		LNQS(0.001)S(0.999)PDNLTDTK	Q8C1B1	0.601767	0.184215	0.979624	0.734674	0.999147	___1	QDLSILNSNIKLNQSSPDNLTDTKGALSPIT	-3.24059	-1.7532	-1.8375	-1.8652	-1.1433	-2.0183	-1.821	-1.3488	-1.7715	-1.7592
Camsap2	Calmodulin-regulated spectrin-associated protein 2	992		LRRFS(0.999)PS(0.001)QVPIQTR	Q8C1B1	0.230157	0.649415	0.979624	0.187478	0.999133	___1	TPPRSVDSLPRLRRFSPSQVPIQTRSFVCFG	-1.7116	-3.21357	-2.742	-1.2833	-2.43337	-3.01851	-2.65702	-2.80186	-2.3295	-1.7554
Camsap2	Calmodulin-regulated spectrin-associated protein 2	1285		S(0.002)ES(0.998)VEGFLSPSR	Q8C1B1	0.469224	0.398965	0.979624	0.399066	0.998424	___1	DSESVHSGKRTPRSESVEGFLSPSRCGSRNG	-2.63437	-3.09413	-3.20395	-3.22252	-3.34164	-2.8715	-1.94221	-1.6232	-3.19985	-1.3569
Camsap2	Calmodulin-regulated spectrin-associated protein 2	439		SVS(1)NEGLTLNNSR	Q8C1B1	0.60405	0.587263	0.979624	0.231167	1	___1	SAQSSTPNRGIIRSVSNEGLTLNNSRASKHI	-2.62089	-3.30019	0.6627	-0.0321	-0.3317	-1.74026	-3.50028	-3.05596	-0.0231	0.6422
Camsap3	Calmodulin-regulated spectrin-associated protein 3	778		RSPGPGPSPT(0.025)PRS(0.975)PK	Q80VC9	0.201954	0.727207	0.979624	0.138342	0.975313	___1	AARRSPGPGPSPTPRSPKHARPAELKLAPLT	-2.83051	-2.0623	-3.4969	-3.97685	-1.3913	-2.7176	-2.085	-2.58762	-2.20499	-3.19896
Cand1	Cullin-associated NEDD8-dissociated protein 1	558		VIRPLDQPS(0.028)S(0.969)FDAT(0.003)PYIK	Q6ZQ38	0.656525	0.278757	0.979624	0.554774	0.969064	___1	TQQLVKVIRPLDQPSSFDATPYIKDLFTCTI	-3.21178	-1.341	-2.70569	-1.0751	-1.6093	-3.23378	-1.0999	-1.8664	-1.2216	-2.23467
Cand2	Cullin-associated NEDD8-dissociated protein 2	1229		DTASGPS(0.103)T(0.878)DS(0.019)MELS	Q6ZQ73	-0.362488	0.476247	0.979624	0.322168	0.878029	___1	TLFESIQKDTASGPSTDSMELS_________	-2.33776	-3.23315	-1.6613	-3.65957	-2.33898	-2.6938	-3.29899	-1.8648	-2.58977	-2.96666
Cand2	Cullin-associated NEDD8-dissociated protein 2	3		S(0.5)T(0.5)GAFYISSLLEK	Q6ZQ73	0.0120326	0.971777	0.984656	0.0124336	0.5	___1	_____________MSTGAFYISSLLEKMTSS	-2.2995	-2.8377	-2.89295	-2.7296	-2.6361	-2.5947	-2.5555	-2.8178	-2.8746	-2.4445
Cand2	Cullin-associated NEDD8-dissociated protein 2	230		APAS(1)PAAIR	Q6ZQ73	0.0757124	0.87273	0.982997	0.0591202	1	___1	ADHLVDRLPGPRAPASPAAIRTLIQCLGSVG	-3.82537	-2.8956	-2.3639	-3.00494	-2.0953	-3.16758	-2.6535	-3.72944	-2.7259	-3.29138
Cand2	Cullin-associated NEDD8-dissociated protein 2	2		S(0.5)T(0.5)GAFYISSLLEK	Q6ZQ73	0.0403527	0.913479	0.982997	0.0393015	0.5	___1	______________MSTGAFYISSLLEKMTS	-2.2995	-2.8377	-3.24892	-2.7296	-2.6361	-3.22705	-2.5555	-2.8178	-2.8746	-2.4445
Canx	Calnexin	582		PKAEEDEILNRS(1)PR	P35564	0.000338095	0.999242	0.985002	0.000329155	1	___1	EDSKPKAEEDEILNRSPRNRKPRRE______	5.0575	4.7245	4.775	5.2907	5.0788	4.6089	4.9352	4.3909	4.7549	4.9093
Canx	Calnexin	553		QKS(1)DAEEDGVTGS(1)QDEEDSKPK	P35564	0.29229	0.486104	0.979624	0.313271	1	___1	RDEEEEEEKLEEKQKSDAEEDGVTGSQDEED	0.9256	0.9213	1.2766	0.5898	1.7608	0.8611	1.3312	1.8893	1.7881	1.1139
Canx	Calnexin	563		SDAEEDGVTGS(1)QDEEDSKPK	P35564	0.114214	0.748627	0.979624	0.125734	1	___1	EEKQKSDAEEDGVTGSQDEEDSKPKAEEDEI	2.2365	2.6929	2.5175	2.4865	2.3172	2.2266	2.8303	2.5102	2.8335	2.9713
Canx	Calnexin	553;563		QKS(1)DAEEDGVTGS(1)QDEEDSKPK	P35564	-0.324548	0.531754	0.979624	0.274289	1	___2	RDEEEEEEKLEEKQKSDAEEDGVTGSQDEED	0.9142	2.3119	2.7596	1.0138	1.2298	1.3152	2.1144	2.5742	1.8469	1.6005
Cap2	Adenylyl cyclase-associated protein 2	300		AQGQIRS(1)PTK	Q9CYT6	-0.453942	0.739298	0.979624	0.13118	0.999964	___1	KTYKNPSLRAQGQIRSPTKTHTPSPTSPKSN	-0.0401	-0.3055	0.7354	-4.79096	1.0988	-2.9458	0.6964	1.3919	1.8987	0.3829
Cap2	Adenylyl cyclase-associated protein 2	308		THTPS(1)PTSPK	Q9CYT6	0.891197	0.0736535	0.979624	1.13281	0.999866	___1	RAQGQIRSPTKTHTPSPTSPKSNSPQKHTPV	-2.4751	-3.59172	-2.384	-1.6482	-2.67744	-2.29995	-1.507	-1.3927	-1.5546	-2.4003
Cap2	Adenylyl cyclase-associated protein 2	311		THTPS(0.001)PT(0.009)S(0.99)PKSNSPQK	Q9CYT6	0.174895	0.763384	0.979624	0.117257	0.990059	___1	GQIRSPTKTHTPSPTSPKSNSPQKHTPVLEL	1.4839	2.0406	2.7408	2.2292	1.8881	0.9845	2.2694	3.6196	3.0512	1.8013
Cap2	Adenylyl cyclase-associated protein 2	316		SNS(1)PQKHTPVLELEGK	Q9CYT6	-0.0650305	0.936327	0.982997	0.0285724	0.999718	___1	PTKTHTPSPTSPKSNSPQKHTPVLELEGKKW	-0.2208	-3.82117	-0.5346	-0.676	-1.97284	-1.0106	-0.3949	-2.38142	-2.41133	-2.28677
Cap2	Adenylyl cyclase-associated protein 2	291		TYKNPS(1)LR	Q9CYT6	0.775412	0.0921244	0.979624	1.03563	1	___1	GLRHVTDDKKTYKNPSLRAQGQIRSPTKTHT	-3.44822	-3.29825	-3.77204	-3.43567	-3.21359	-2.31282	-2.76916	-3.0402	-2.4436	-1.90028
Capg	Macrophage-capping protein	341		YSPNTQVEILPQGRES(1)PIFK	P24452	-0.0740952	0.879197	0.982997	0.0559136	1	___1	YSPNTQVEILPQGRESPIFKQFFKNWK____	1.3658	1.0718	1.5874	1.8198	1.0466	1.5211	1.8329	1.8836	0.7338	0.0352
Capzb	F-actin-capping protein subunit beta	263		ELS(1)QVLTQR	P47757	0.0488762	0.92333	0.982997	0.0346432	1	___1	AIPDNHKFKQLQRELSQVLTQRQVYIQPDN_	4.9235	4.992	4.4082	4.5138	5.1409	5.5068	3.8301	4.1281	4.7425	5.9019
Carhsp1	Calcium-regulated heat stable protein 1	31		DRS(1)PS(1)PLR	Q9CR86	-0.528214	0.194901	0.979624	0.710187	1	___1	QTSVGLLDTPRTRDRSPSPLRGNVVPSPLPT	1.611	1.7254	2.174	1.7091	0.917	0.6355	1.4296	1.7319	1.5159	1.2211
Carhsp1	Calcium-regulated heat stable protein 1	42		GNVVPS(1)PLPTRR	Q9CR86	0.66619	0.514717	0.979624	0.288432	0.999982	___1	TRDRSPSPLRGNVVPSPLPTRRTRTFSATVR	-2.81849	0.6637	1.866	2.3414	-1.68662	0.4304	0.6733	0.9542	1.008	0.2688
Carhsp1	Calcium-regulated heat stable protein 1	53		TFS(1)ATVR	Q9CR86	-0.0192524	0.967814	0.983388	0.0142083	1	___1	NVVPSPLPTRRTRTFSATVRASQGPVYKGVC	5.4473	4.3225	5.1983	6.2067	4.9769	4.7159	4.9944	4.881	4.7425	4.2734
Carhsp1	Calcium-regulated heat stable protein 1	31;33		DRS(1)PS(1)PLR	Q9CR86	-0.501249	0.59267	0.979624	0.227187	1	___2	QTSVGLLDTPRTRDRSPSPLRGNVVPSPLPT	-0.0643	-0.5431	1.3324	0.6157	-0.3887	0.3224	0.4389	0.5661	0.4058	-3.77728
Carhsp1	Calcium-regulated heat stable protein 1	42		GNVVPS(1)PLPTRR	Q9CR86	-0.257036	0.793489	0.980429	0.100459	0.999982	___2	TRDRSPSPLRGNVVPSPLPTRRTRTFSATVR	-0.0643	-0.5924	0.4496	0.6157	-0.3887	0.3224	0.4389	0.5661	0.4058	-4.24269
Carmil1	F-actin-uncapping protein LRRC16A	972		RS(0.174)S(0.826)GLISELPSEEGR	Q6EDY6	0.471811	0.464907	0.979624	0.332634	0.826268	___1	IEDPPFPSVRQEKRSSGLISELPSEEGRRLE	-1.9033	-2.84546	-2.70789	-1.6055	-0.9909	-1.3102	-3.24969	-0.9923	-3.26174	-2.68586
Carmil1	F-actin-uncapping protein LRRC16A	1294		TASRPEDTPDSPS(0.046)GPS(0.668)S(0.286)PK	Q6EDY6	0.257198	0.756213	0.979624	0.121356	0.667957	___1	TASRPEDTPDSPSGPSSPKVALLPPILKKVS	-3.16232	-1.1196	-2.1267	-0.5511	-3.24962	-1.7756	-3.30791	-0.6218	-0.4856	-3.16142
Cars1	Cysteine--tRNA ligase, cytoplasmic	390		ALQEGEGDLSIS(0.999)ADRLS(0.001)EK	Q9ER72	0.408819	0.320258	0.979624	0.494501	0.998974	___1	GDQKALQEGEGDLSISADRLSEKRSPNDFAL	-0.0741	-0.3865	-1.1508	-0.0344	-0.1942	-0.7045	0.0634	0.1796	0.2685	-0.4766
Cartpt	Cocaine- and amphetamine-regulated transcript protein	48		ALDIYSAVDDAS(1)HEK	P56388	-0.405465	0.679914	0.979624	0.167546	1	___1	LQPRALDIYSAVDDASHEKELPRRQLRAPGA	-0.613	-0.8717	-1.99144	-0.5783	-0.1727	-3.42911	-0.4837	-3.04544	0.4073	-3.6473
Casc3	Protein CASC3	263		FGS(0.003)S(0.997)PQRDPNWIGDR	Q8K3W3	-1.44492	0.248202	0.979624	0.605196	0.996604	___1	DDIKPRRIRKPRFGSSPQRDPNWIGDRSSKS	1.676	0.7428	0.5154	1.4416	-2.08194	1.1729	1.3595	1.1592	-2.82381	-3.49545
Casc3	Protein CASC3	145		GTVTGERQS(1)GDGQESTEPVENK	Q8K3W3	0.104462	0.789653	0.979755	0.102564	1	___1	EEKPESKGTVTGERQSGDGQESTEPVENKVG	0.2725	0.1952	0.6773	0.2111	0.7258	-0.244	0.4445	0.6384	1.0764	0.5507
Caskin2	Caskin-2	696		SPS(1)QESIGAR	Q8VHK1	-0.524061	0.412597	0.979624	0.384474	0.999975	___1	GGGSEPLPLPPARSPSQESIGARSRGSGHSQ	-1.1978	-0.6322	-1.0227	-0.9828	-0.9948	-1.0176	-0.8581	-3.77993	-1.3975	-1.294
Caskin2	Caskin-2	358		LPS(1)APTPLRPSFSR	Q8VHK1	0.853048	0.104858	0.979624	0.979397	0.999999	___1	EVVSKRVGIPVARLPSAPTPLRPSFSRISQP	1.2014	0.3125	-0.8411	1.4304	0.748	1.2381	1.2785	0.947	1.5632	0.336
Caskin2	Caskin-2	366		LPSAPT(0.002)PLRPS(0.958)FS(0.04)R	Q8VHK1	-0.178193	0.82769	0.982997	0.0821321	0.958316	___1	IPVARLPSAPTPLRPSFSRISQPAADDPLPS	-0.2818	-0.8818	-1.9239	-0.2425	-0.012	-3.42354	-0.3353	-2.88988	-0.8321	-0.7162
Caskin2	Caskin-2	874		RLS(1)S(0.996)VS(0.004)GSTEPPSLDGTSGPKEGATGPR	Q8VHK1	0.785355	0.295427	0.979624	0.529549	0.999989	___1	RARRKGPPPPPPKRLSSVSGSTEPPSLDGTS	-2.51197	-1.9941	-2.80252	-0.5783	-1.1881	-3.78036	-2.14933	-0.2518	-1.0391	-2.56888
Caskin2	Caskin-2	875		RLS(1)S(0.998)VS(0.002)GSTEPPSLDGTSGPKEGATGPR	Q8VHK1	0.254994	0.752046	0.979624	0.123756	0.998188	___1	ARRKGPPPPPPKRLSSVSGSTEPPSLDGTSG	-3.3179	-1.3741	-2.88272	-3.49822	-1.0909	-1.1028	-3.11967	-3.36467	-3.19242	-0.5207
Caskin2	Caskin-2	704		S(0.6)RGS(0.385)GHS(0.016)QEQPVPQPSVGDPSAPQER	Q8VHK1	0.709876	0.291889	0.979624	0.534782	0.599786	___1	LPPARSPSQESIGARSRGSGHSQEQPVPQPS	-2.3699	-3.06093	-3.49223	-0.4587	-3.07192	-1.1466	-3.12742	-2.82578	-2.26825	-2.95265
Caskin2	Caskin-2	396		VGLSPDS(1)PAGDRNSVGSEGSVGSIR	Q8VHK1	0.643512	0.542958	0.979624	0.265234	0.999982	___1	SVPYGQLPRVGLSPDSPAGDRNSVGSEGSVG	-0.4967	-4.27838	-3.60828	-3.08114	-1.0696	-3.33216	-0.1625	-0.7966	-2.27006	-4.34452
Caskin2	Caskin-2	403		VGLSPDSPAGDRNS(1)VGSEGSVGSIR	Q8VHK1	0.157186	0.657614	0.979624	0.182029	0.999817	___1	PRVGLSPDSPAGDRNSVGSEGSVGSIRSAGS	2.3149	1.7893	1.6288	2.3506	1.9347	1.8216	1.9928	1.8487	2.215	2.3139
Caskin2	Caskin-2	696;699		SPS(1)QES(1)IGAR	Q8VHK1	1.79763	0.0902969	0.979624	1.04433	1	___2	SEPLPLPPARSPSQESIGARSRGSGHSQEQP	-3.54265	-2.76405	-0.139	0.2839	0.5044	1.6107	-2.1109	-2.58045	-0.1555	-0.0087
Caskin2	Caskin-2	874;875		RLS(1)S(0.996)VS(0.004)GSTEPPSLDGTSGPKEGATGPR	Q8VHK1	-0.931193	0.177223	0.979624	0.751481	0.999989	___2	RARRKGPPPPPPKRLSSVSGSTEPPSLDGTS	-2.22946	-0.2618	-0.5912	-2.87876	-1.5348	-0.4091	-2.33338	-2.50573	-2.8552	-1.1938
Caskin2	Caskin-2	403;406		VGLS(0.003)PDS(0.051)PAGDRNS(0.958)VGS(0.959)EGS(0.013)VGS(0.015)IR	Q8VHK1	0.576856	0.43771	0.979624	0.358814	0.959412	___2	GLSPDSPAGDRNSVGSEGSVGSIRSAGSGQS	-2.72162	-2.14708	-3.18523	-3.4499	-2.9801	-1.88531	-0.2716	-3.07248	-0.6473	-2.44783
Casp12	Caspase-12	104		ICTPS(0.004)S(0.989)PS(0.007)ESK	O08736	0.27527	0.733396	0.979624	0.134661	0.989156	___1	SNDEDDGPQKICTPSSPSESKRKVEDDEMEV	-1.5603	-2.80666	-0.1922	-0.9537	-0.657	-2.3291	-1.1467	0.0436	-0.2832	-3.38505
Casp7	Caspase-7	16		VDS(0.999)S(0.001)SEDGVDAKPDR	P97864	-0.615128	0.438531	0.979624	0.358	0.999137	___1	MTDDQDCAAELEKVDSSSEDGVDAKPDRSSI	0.0203	0.0085	0.5012	0.1002	-0.2184	0.1525	0.519	0.2744	-3.45783	-0.4391
Casp8	Caspase-8	188		RMS(1)LEGR	O89110	0.785103	0.225166	0.979624	0.647497	1	___1	GKIEDYERSSTERRMSLEGREELPPSVLDEM	-0.0662	-2.72498	-0.7442	-0.4537	0.7071	0.3679	-0.7811	-0.8231	-0.7709	-0.9997
Casp8ap2	CASP8-associated protein 2	1818		KNS(1)PGVSHSSQK	Q9WUF3	-0.0857347	0.927935	0.982997	0.0324824	1	___1	ELPETLGNGHKKRKNSPGVSHSSQKKQRKDI	1.0614	0.4965	-2.20769	0.555	0.9781	-0.0885	0.0847	-0.1656	-0.1763	-3.30372
Casq2	Calsequestrin-2	36		VVS(1)LSEK	O09161	-0.829643	0.441688	0.979624	0.354885	0.999737	___1	EGLNFPTYDGKDRVVSLSEKNLKQMLKRYDL	0.3133	-0.3103	-0.9119	-3.21395	0.5515	0.2274	0.3664	-3.13315	-3.20137	0.4749
Casq2	Calsequestrin-2	38		DRVVSLS(1)EK	O09161	-0.948755	0.314361	0.979624	0.502572	0.999998	___1	LNFPTYDGKDRVVSLSEKNLKQMLKRYDLLC	-2.67654	-0.2253	-0.8271	-2.64655	-3.21428	-0.3888	0.1704	-2.35144	-3.3353	-3.57617
Casq2	Calsequestrin-2	282		SDPDGY(1)EFLEILK	O09161	1.29262	0.117178	0.979624	0.931153	1	___1	GIHIVAFAEKSDPDGYEFLEILKQVARDNTD	-2.87029	-0.9488	-3.20077	-1.92814	-0.5411	-0.3161	0.4105	-3.16532	-1.0318	-0.7594
Cast	Calpastatin	479		SNDTSQT(1)PPGETVPR	P51125	-0.139943	0.755186	0.979624	0.121946	1	___1	KPSTPAEKKSNDTSQTPPGETVPRASMCSIR	1.6343	0.7209	1.0828	1.8263	1.334	0.1456	0.7237	1.161	1.222	0.6298
Cast	Calpastatin	309		NEGITQPLPDS(0.159)PKPMGT(0.841)DQAIDALSSDFTCSSPTGK	P51125	2.03348	0.0866993	0.979624	1.06198	0.84079	___1	EGITQPLPDSPKPMGTDQAIDALSSDFTCSS	0.1481	-3.18332	-3.94793	-0.6069	0.4897	-2.54591	-2.35974	1.5384	0.5973	0.8275
Cast	Calpastatin	467		STYQDKPS(0.062)T(0.938)PAEK	P51125	0.288257	0.655838	0.979624	0.183203	0.937913	___1	LSADFDRSTYQDKPSTPAEKKSNDTSQTPPG	-1.69155	-3.5393	-2.57689	-1.2914	-3.03325	-2.60543	-3.58371	-1.5666	-1.2452	-2.87467
Cast	Calpastatin	165		ALS(0.167)RS(0.833)NEQMVSEKPSESK	P51125	0.273714	0.443704	0.979624	0.352906	0.832851	___1	STGSKHAHKEKALSRSNEQMVSEKPSESKTK	1.305	1.2435	1.5294	1.2092	1.6675	1.6033	1.4787	2.1712	1.6794	1.6218
Cast	Calpastatin	219		EQKPFTPAS(1)PVQSTPSKPSDK	P51125	0.328795	0.524742	0.979624	0.280054	0.999999	___1	KVVGKKKEQKPFTPASPVQSTPSKPSDKSGM	2.1065	1.161	2.0111	2.5929	2.4411	1.055	1.3081	2.7983	2.6974	1.7255
Cast	Calpastatin	605		ESQEQLAPLSDDFLLDALSQDFSSPANIS(0.092)S(0.907)LEFEDAK	P51125	-0.0987434	0.84612	0.982997	0.0725678	0.907428	___1	LDALSQDFSSPANISSLEFEDAKLSAAISEV	-2.334	-2.56394	-2.93909	-3.78413	-2.2995	-2.3726	-1.5538	-2.53874	-3.32206	-3.10675
Cast	Calpastatin	518		GVVPEDAVETLAGS(0.993)LGT(0.007)R	P51125	-0.0050968	0.996276	0.984656	0.00162036	0.993174	___1	LKGVVPEDAVETLAGSLGTREADPEHEKTVE	-3.68748	-0.5061	-0.085	0.2732	-2.63084	-3.55269	-0.8465	0.2071	-0.2457	-3.22361
Cast	Calpastatin	303		NEGITQPLPDS(0.995)PKPMGT(0.005)DQAIDALSSDFTCSSPTGK	P51125	1.39179	0.257963	0.979624	0.588443	0.994683	___1	KLLEKNEGITQPLPDSPKPMGTDQAIDALSS	-0.0982	-3.90824	-3.36428	-0.1417	-0.1552	-3.29492	-3.34547	1.0751	0.6746	-2.26824
Cast	Calpastatin	324		NEGITQPLPDSPKPMGTDQAIDALSSDFTCS(0.056)S(0.91)PT(0.034)GKQSEK	P51125	1.36858	0.289451	0.979624	0.538425	0.909927	___1	TDQAIDALSSDFTCSSPTGKQSEKEKSTGEI	-3.82508	-3.54358	0.2864	-0.5013	0.576	-3.34577	-2.98699	1.1183	0.7808	-2.58626
Cast	Calpastatin	11		SQPGPKPAAS(1)PR	P51125	0.380786	0.425332	0.979624	0.371272	0.999998	___1	_____MSQPGPKPAASPRPSRGAAARHTQEH	3.5421	2.1483	2.4975	3.8509	3.7847	2.9263	2.9602	2.8742	2.9822	2.3921
Cast	Calpastatin	444		SLS(1)ESELIGELSADFDR	P51125	0.413148	0.270392	0.979624	0.568006	0.999964	___1	GKPLLPEPEETSKSLSESELIGELSADFDRS	0.2279	0.2027	0.3289	0.5767	0.507	0.7489	0.7231	1.3138	0.6358	0.1589
Cast	Calpastatin	81		VTASSAATSKS(1)PSMSTTETK	P51125	0.508757	0.198098	0.979624	0.703119	0.999839	___1	ATATKVTASSAATSKSPSMSTTETKAIPVNK	0.5035	0.6301	0.4066	0.7858	0.6067	1.1983	1.0482	1.7134	1.2169	0.5858
Casz1	Zinc finger protein castor homolog 1	57		GAEAGSQAEGS(1)PLHPR	Q9CWL2	0.301295	0.461848	0.979624	0.335501	1	___1	VVVEKGAEAGSQAEGSPLHPRDKERSGPESG	-1.7597	-1.547	-1.5019	-1.5883	-1.0711	-0.8928	-0.6708	-2.0682	-1.2312	-1.5886
Cat	Catalase	2		S(0.914)DS(0.082)RDPAS(0.005)DQMK	P24270	-0.238574	0.519833	0.979624	0.284136	0.913775	___1	______________MSDSRDPASDQMKQWKE	-2.3787	-2.94743	-2.2046	-2.7159	-2.3679	-2.89154	-2.4419	-2.6948	-3.13998	-2.98969
Cav1	Caveolin-1	2		S(1)GGKYVDSEGHLYTVPIR	P49817	0.998124	0.0571663	0.979624	1.24286	1	___1	______________MSGGKYVDSEGHLYTVP	-0.2204	0.4066	0.2141	0.8402	-0.0627	1.5268	1.2703	0.7566	1.8465	1.7432
Cav2	Caveolin-2	23		ADVQLFMADDAYSHHS(1)GVDYADPEK	Q9WVC3	0.395112	0.717834	0.979624	0.143976	0.999872	___1	ADVQLFMADDAYSHHSGVDYADPEKYVDSSH	-3.13074	-3.19386	-0.2941	-1.1445	-3.24843	-4.01802	-1.2441	0.0878	0.3459	-3.45652
Cav2	Caveolin-2	20;23		ADVQLFMADDAYSHHS(1)GVDYADPEK	Q9WVC3	1.5362	0.13804	0.979624	0.859995	0.999872	___2	ADVQLFMADDAYSHHSGVDYADPEKYVDSSH	-3.12924	-3.04395	-0.4074	-0.0738	-3.14663	0.2192	-2.41106	0.9581	0.5428	-0.6899
Cavin1	Caveolae-associated protein 1	42		AT(0.002)EEPS(0.999)GT(1)GS(1)DELIK	O54724	0.831787	0.763298	0.979624	0.117306	0.999998	___1	TQGEARATEEPSGTGSDELIKSDQVNGVLVL	-1.84772	6.8871	7.1641	7.0629	0.8493	7.0722	7.2914	7.6131	7.6999	-3.29152
Cavin1	Caveolae-associated protein 1	20		MEDVT(0.007)LHIVERPY(0.013)S(0.02)GFPDAS(0.972)S(0.978)EGPEPT(0.01)QGEAR	O54724	-1.71734	0.560108	0.979624	0.251728	0.972486	___1	TLHIVERPYSGFPDASSEGPEPTQGEARATE	5.7031	6.769	-2.61212	2.8435	6.3614	4.8255	6.7383	-4.63334	-2.56841	-2.58174
Cavin1	Caveolae-associated protein 1	21		MEDVTLHIVERPYSGFPDAS(0.004)S(0.996)EGPEPTQGEAR	O54724	0.745571	0.0775422	0.979624	1.11046	0.99635	___1	LHIVERPYSGFPDASSEGPEPTQGEARATEE	5.151	5.6153	5.3194	5.6017	6.1338	6.8746	5.9503	6.4101	5.7698	6.012
Cavin1	Caveolae-associated protein 1	302		S(0.999)FT(0.001)PDHVVYAR	O54724	-2.05659	0.109321	0.979624	0.961296	0.999294	___1	ERREKLKTSRDKLRKSFTPDHVVYARSKTAV	0.9325	0.7952	1.2039	0.5361	1.6032	0.056	-3.2545	0.5004	-3.66076	-3.33618
Cavin1	Caveolae-associated protein 1	120		VRKVS(1)VNVK	O54724	-0.314466	0.711551	0.979624	0.147794	1	___1	TSNTVSKLLEKVRKVSVNVKTVRGSLERQAG	1.8813	0.2931	-0.28	1.4945	1.5804	0.082	0.4904	0.3474	0.7328	-2.50849
Cavin1	Caveolae-associated protein 1	169		VMIYQDEVKLPAKLS(1)VSK	O54724	-0.0858381	0.890367	0.982997	0.0504311	0.999689	___1	KVMIYQDEVKLPAKLSVSKSLKESEALPEKE	4.8849	3.4092	3.8207	4.6829	4.9422	3.2509	2.3391	3.6288	4.6235	4.1996
Cavin1	Caveolae-associated protein 1	171		LPAKLS(0.002)VS(0.998)K	O54724	1.54046	0.35483	0.979624	0.44998	0.997714	___1	MIYQDEVKLPAKLSVSKSLKESEALPEKEGD	-1.0945	-1.2426	-1.4186	-1.2271	-1.1147	0.8511	-1.4233	-3.7439	4.0069	4.6709
Cavin1	Caveolae-associated protein 1	173		S(1)LKESEALPEK	O54724	0.795563	0.489208	0.979624	0.310506	1	___1	YQDEVKLPAKLSVSKSLKESEALPEKEGDEL	-0.2035	-1.93824	0.3008	-2.4606	2.2458	-2.2525	0.0257	2.5436	1.1525	0.0189
Cavin1	Caveolae-associated protein 1	129		TVRGS(1)LER	O54724	-0.16501	0.755356	0.979624	0.121848	1	___1	EKVRKVSVNVKTVRGSLERQAGQIKKLEVNE	-0.6402	0.5446	-0.419	-0.1356	-0.9336	-1.6442	0.2764	-0.4225	0.304	0.1997
Cavin1	Caveolae-associated protein 1	304		S(0.001)FT(0.999)PDHVVYAR	O54724	0.270286	0.544729	0.979624	0.263819	0.999043	___1	REKLKTSRDKLRKSFTPDHVVYARSKTAVYK	-0.6668	-0.9529	-0.6906	-0.4615	-0.0322	-1.0796	-1.2186	-0.6312	0.4924	-0.568
Cavin1	Caveolae-associated protein 1	310		SFTPDHVVY(1)AR	O54724	-0.768731	0.399182	0.979624	0.398829	1	___1	SRDKLRKSFTPDHVVYARSKTAVYKVPPFTF	0.2856	-0.98	0.1644	0.5459	0.4366	-0.398	-0.3922	-0.5099	-3.17295	-3.12723
Cavin1	Caveolae-associated protein 1	38		AT(0.001)EEPS(1)GT(1)GS(1)DELIK	O54724	-0.521829	0.343381	0.979624	0.464224	0.999669	___2	GPEPTQGEARATEEPSGTGSDELIKSDQVNG	2.4706	3.8525	4.3215	3.7905	3.3303	2.4879	3.3722	2.8737	3.3775	1.9525
Cavin1	Caveolae-associated protein 1	42		AT(0.002)EEPS(0.999)GT(1)GS(1)DELIK	O54724	-0.521829	0.343381	0.979624	0.464224	0.999998	___2	TQGEARATEEPSGTGSDELIKSDQVNGVLVL	2.4706	3.8525	4.3215	3.7905	3.3303	2.4879	3.3722	2.8737	3.3775	1.9525
Cavin1	Caveolae-associated protein 1	169		VMIYQDEVKLPAKLS(1)VSK	O54724	-0.187683	0.698952	0.979624	0.155553	0.999689	___2	KVMIYQDEVKLPAKLSVSKSLKESEALPEKE	-2.22014	-1.3177	-0.6344	-1.6095	-1.5187	-2.6114	-1.722	-1.5008	-0.9023	-1.1843
Cavin1	Caveolae-associated protein 1	173		S(1)LKESEALPEK	O54724	-0.294692	0.559417	0.979624	0.252265	1	___2	YQDEVKLPAKLSVSKSLKESEALPEKEGDEL	-2.21669	-1.3177	-0.6344	-1.6095	-2.25973	-2.6114	-1.722	-1.5008	-0.9023	-1.1843
Cavin1	Caveolae-associated protein 1	40		AT(0.001)EEPS(0.999)GT(1)GS(1)DELIK	O54724	-0.192724	0.70309	0.979624	0.152989	0.999881	___2	EPTQGEARATEEPSGTGSDELIKSDQVNGVL	-0.5501	0.5834	1.4762	0.3104	0.7473	-0.3254	0.8236	0.1657	0.7078	-0.2563
Cavin2	Caveolae-associated protein 2	368		RGNNSAVGS(1)NADLT(1)IEEDEEEEPVALQQAQQVR	Q63918	0.492829	0.246188	0.979624	0.608733	1	___1	ARRGNNSAVGSNADLTIEEDEEEEPVALQQA	0.6259	0.3971	-0.3552	0.1513	1.1097	0.7733	0.2337	0.8128	1.2617	0.6655
Cavin2	Caveolae-associated protein 2	287		ASS(0.002)GKS(0.981)S(0.017)PFKVSPLSFGR	Q63918	0.274388	0.745302	0.979624	0.127668	0.981234	___1	KKSLTPNHQKASSGKSSPFKVSPLSFGRKKV	-1.5542	-0.2384	-0.5977	0.3255	-3.74195	-0.4167	0.1429	-0.2248	0.3938	-0.1354
Cavin2	Caveolae-associated protein 2	288		ASSGKS(0.026)S(0.974)PFKVSPLSFGR	Q63918	0.338697	0.659938	0.979624	0.180497	0.974287	___1	KSLTPNHQKASSGKSSPFKVSPLSFGRKKVR	-1.5542	-0.2384	-0.5977	0.3255	-3.29179	-0.4167	0.1429	-0.2248	0.3938	-0.1354
Cavin2	Caveolae-associated protein 2	293		VS(1)PLSFGR	Q63918	0.465629	0.405832	0.979624	0.391653	1	___1	NHQKASSGKSSPFKVSPLSFGRKKVREGESS	4.2052	4.9275	3.9431	5.5481	3.0794	5.1134	5.2426	4.9325	5.1971	4.6565
Cavin2	Caveolae-associated protein 2	296		SSPFKVS(1)PLS(1)FGR	Q63918	0.273776	0.591317	0.979624	0.228179	0.999999	___1	KASSGKSSPFKVSPLSFGRKKVREGESSVEN	-0.4599	0.0654	-1.4575	-0.6161	0.0934	0.1732	-1.5425	-0.3361	-0.3894	0.2126
Cavin2	Caveolae-associated protein 2	218		SLEETLHNVDLS(0.045)S(0.955)DDELPRDEEALEDS(1)AEEK	Q63918	0.314938	0.415654	0.979624	0.381268	1	___1	SSDDELPRDEEALEDSAEEKMEESRAEKIKR	-0.8495	-1.0073	-0.7678	-0.7427	-0.917	0.1345	-0.6992	-0.9973	-0.2196	-0.4782
Cavin2	Caveolae-associated protein 2	307		VREGES(0.858)S(0.142)VENETK	Q63918	-1.35454	0.0623657	0.979624	1.20505	0.858052	___1	VSPLSFGRKKVREGESSVENETKLEDQMQED	-0.9822	-0.8794	-1.0632	-3.1478	-1.0269	-1.4219	-0.9781	-3.56805	-3.12114	-3.04246
Cavin2	Caveolae-associated protein 2	308		VREGES(0.003)S(0.997)VENETK	Q63918	0.292194	0.647618	0.979624	0.188681	0.996694	___1	SPLSFGRKKVREGESSVENETKLEDQMQEDR	-3.20656	-1.1857	-3.05077	-2.98654	-2.29736	-1.233	-1.6652	-3.23658	-1.1798	-2.72323
Cavin2	Caveolae-associated protein 2	178		EPVPS(1)AAEGKEELADENK	Q63918	0.110113	0.934902	0.982997	0.0292341	1	___1	ESEIPASVFVKEPVPSAAEGKEELADENKSL	0.4155	0.1785	-3.29149	0.8842	1.1297	0.585	-3.16428	-3.1303	1.3185	-3.14619
Cavin2	Caveolae-associated protein 2	363		RGNNS(1)AVGS(1)NADLTIEEDEEEEPVALQQAQQVR	Q63918	0.36951	0.324994	0.979624	0.488124	1	___1	DAEKSARRGNNSAVGSNADLTIEEDEEEEPV	4.3592	4.6509	3.8588	4.1711	4.4428	4.9923	4.6237	4.8109	4.7785	4.7947
Cavin2	Caveolae-associated protein 2	235		IKRS(0.002)S(0.998)LK	Q63918	2.59569	0.139695	0.979624	0.854819	0.998171	___1	EEKMEESRAEKIKRSSLKKVDSLKKAFSRQN	-3.39837	-2.19936	-2.08634	-0.7194	-3.79619	-4.18214	1.0772	1.1873	4.1263	2.5473
Cavin2	Caveolae-associated protein 2	264		IVS(1)VERR	Q63918	0.615748	0.446684	0.979624	0.349999	1	___1	QNIEKKMNKLGTKIVSVERREKIKKSLTPNH	1.6589	2.6271	0.5589	1.7294	2.0476	1.7631	1.2442	2.2185	5.0372	1.575
Cavin2	Caveolae-associated protein 2	241		KVDS(1)LKK	Q63918	1.09279	0.390624	0.979624	0.408241	1	___1	SRAEKIKRSSLKKVDSLKKAFSRQNIEKKMN	-0.4983	-2.85681	-3.63953	-0.9293	-1.3478	-3.57084	1.0175	-3.057	2.0359	-2.81976
Cavin2	Caveolae-associated protein 2	204		SLEETLHNVDLS(1)S(1)DDELPRDEEALEDSAEEKMEESR	Q63918	-1.36255	0.362034	0.979624	0.441251	1	___1	ENKSLEETLHNVDLSSDDELPRDEEALEDSA	0.5163	2.2993	2.7926	1.2359	1.8658	-3.22549	1.7939	2.5163	2.7815	-3.41994
Cavin2	Caveolae-associated protein 2	390		YES(1)GYMLNSEEMEEPSEK	Q63918	0.342905	0.445944	0.979624	0.35072	1	___1	EEPVALQQAQQVRYESGYMLNSEEMEEPSEK	-1.4704	-1.2577	-0.8354	-0.2594	-2.0211	-1.0334	-0.5687	-0.7965	-0.5742	-0.6612
Cavin2	Caveolae-associated protein 2	293		VS(1)PLSFGR	Q63918	0.207148	0.776075	0.979624	0.110096	1	___2	NHQKASSGKSSPFKVSPLSFGRKKVREGESS	1.4753	3.1307	2.5093	3.3931	0.2063	2.9717	3.8067	2.5693	2.833	2.2723
Cavin2	Caveolae-associated protein 2	296		SSPFKVS(1)PLS(1)FGR	Q63918	-0.151602	0.881193	0.982997	0.0549292	0.999999	___2	KASSGKSSPFKVSPLSFGRKKVREGESSVEN	-2.97206	1.0946	0.4249	0.1786	-3.0324	-0.4561	0.4018	0.2647	0.2401	-2.04723
Cavin2	Caveolae-associated protein 2	218		SLEETLHNVDLS(0.045)S(0.955)DDELPRDEEALEDS(1)AEEK	Q63918	0.108067	0.927941	0.982997	0.0324799	1	___2	SSDDELPRDEEALEDSAEEKMEESRAEKIKR	-2.79921	-3.51474	0.6344	-0.1368	-0.4878	-2.44041	-3.90361	-3.3615	0.7655	-2.93121
Cavin2	Caveolae-associated protein 2	359		RGNNS(1)AVGS(1)NADLTIEEDEEEEPVALQQAQQVR	Q63918	0.522752	0.270743	0.979624	0.567443	1	___2	GSAEDAEKSARRGNNSAVGSNADLTIEEDEE	2.3712	3.3508	3.0438	3.2241	2.3385	3.3662	3.5626	3.559	4.105	3.9574
Cavin2	Caveolae-associated protein 2	284;286;287		AS(0.005)S(0.996)GKS(0.126)S(0.874)PFKVSPLSFGR	Q63918	2.17204	0.086742	0.979624	1.06177	0.996059	___3	EKIKKSLTPNHQKASSGKSSPFKVSPLSFGR	-3.50641	1.2074	-3.52401	1.407	-2.83187	0.949	1.7721	0.2652	0.3255	-0.2697
Cavin2	Caveolae-associated protein 2	296		SSPFKVS(1)PLS(1)FGR	Q63918	1.04058	0.158378	0.979624	0.800305	0.999999	___3	KASSGKSSPFKVSPLSFGRKKVREGESSVEN	-3.07087	-3.07575	-2.80561	-0.4934	-1.44425	-2.60419	-0.3013	-2.82019	-2.54688	-3.39427
Cavin3	Caveolae-associated protein 3	4		GES(1)ALEPGPVPETPAGGPVHAVTVVTLLEK	Q91VJ2	0.774612	0.375544	0.979624	0.425339	1	___1	____________MGESALEPGPVPETPAGGP	-2.81672	-0.5877	-0.8737	-0.0128	-0.3066	0.2289	0.1545	0.5965	-2.58469	-2.6358
Cavin3	Caveolae-associated protein 3	165;166		AFQKVPELLGPEDQLVLGPDQPEDEVGES(1)S(1)EEEPVESR	Q91VJ2	-2.41114	0.0938094	0.979624	1.02775	0.999986	___2	LVLGPDQPEDEVGESSEEEPVESRAQRLRRT	0.1166	3.3989	3.8553	1.484	0.6636	-2.878	2.2928	1.3826	-3.32513	0.7007
Cavin4	Caveolae-associated protein 4	334		GGYS(1)PQEGGDPPT(1)PEPLK	A2AMM0	0.582062	0.409405	0.979624	0.387847	1	___1	VTKGGYSPQEGGDPPTPEPLKVTFKPQVRVE	4.9212	5.1889	5.8216	5.2692	6.4364	4.6111	5.7025	7.3693	7.2549	4.605
Cavin4	Caveolae-associated protein 4	226		IVT(1)PERR	A2AMM0	0.229967	0.697035	0.979624	0.156746	1	___1	QTLDKKVSGIRTRIVTPERRERLRQSGERLR	0.1953	-0.7453	-2.2141	-0.124	-0.526	-1.4648	0.0315	-0.7956	-0.3184	-1.6425
Cavin4	Caveolae-associated protein 4	309		GMGVDIISGSLALGPIHEFHS(1)DEFS(0.949)ET(0.051)EKEVTK	A2AMM0	1.02233	0.127072	0.979624	0.895952	0.999999	___1	IISGSLALGPIHEFHSDEFSETEKEVTKGGY	1.3395	0.4947	1.4115	0.7367	2.4261	1.9475	1.7793	3.6613	2.9982	1.1805
Cavin4	Caveolae-associated protein 4	313		GMGVDIISGSLALGPIHEFHS(0.001)DEFS(0.993)ET(0.006)EKEVTK	A2AMM0	0.507589	0.73507	0.979624	0.133671	0.993486	___1	SLALGPIHEFHSDEFSETEKEVTKGGYSPQE	2.1223	0.8081	-2.6582	1.7644	1.9469	2.3279	1.9835	1.9605	-2.23986	-3.55509
Cavin4	Caveolae-associated protein 4	202		KAFS(1)RENMQK	A2AMM0	-0.934496	0.322766	0.979624	0.491113	1	___1	RKSGKEHIDHIKKAFSRENMQKTRQTLDKKV	0.6502	0.3131	-1.0113	0.3932	1.093	-3.09356	-0.2044	-0.9098	-0.9725	-2.9594
Cavin4	Caveolae-associated protein 4	172		SLPENQEEAEEVFDPPIELS(1)S(0.999)DEEY(0.001)YVEESR	A2AMM0	0.0665888	0.937424	0.982997	0.0280638	0.999373	___1	QEEAEEVFDPPIELSSDEEYYVEESRSARLR	-3.95863	-1.5601	-1.0365	-0.889	-3.50458	-0.7176	-1.008	-2.4039	-3.2938	-3.01253
Cavin4	Caveolae-associated protein 4	236		LRQS(1)GERLR	A2AMM0	0.0221286	0.963279	0.982997	0.0162479	1	___1	RTRIVTPERRERLRQSGERLRQSGERLRQSG	2.8497	3.6928	1.7444	2.3851	3.3397	2.934	2.2084	2.9859	2.5565	3.0814
Cavin4	Caveolae-associated protein 4	325		GGYS(1)PQEGGDPPTPEPLK	A2AMM0	0.287957	0.742389	0.979624	0.129368	1	___1	DEFSETEKEVTKGGYSPQEGGDPPTPEPLKV	-0.0287	0.4383	2.3045	0.1135	2.3615	-0.3884	0.2615	2.8417	2.7557	0.4031
Cavin4	Caveolae-associated protein 4	19		IHQNRLS(0.985)S(0.951)VT(0.065)EDEDQDAALTIVTVLDR	A2AMM0	-0.012605	0.994903	0.984656	0.0022194	0.984853	___1	NGSASNAGKIHQNRLSSVTEDEDQDAALTIV	-2.89173	2.6597	2.3163	-2.84834	3.5789	3.5331	2.7683	3.3548	-2.875	-2.7367
Cavin4	Caveolae-associated protein 4	20		LSS(1)VTEDEDQDAALTIVTVLDRVASVVDSVQASQKR	A2AMM0	-0.193881	0.695412	0.979624	0.157758	0.999744	___1	GSASNAGKIHQNRLSSVTEDEDQDAALTIVT	1.6724	2.9379	2.5494	2.3717	2.275	3.1236	1.8993	2.5858	1.1179	1.9755
Cavin4	Caveolae-associated protein 4	189		S(1)GKEHIDHIKK	A2AMM0	0.367783	0.405782	0.979624	0.391707	1	___1	EEYYVEESRSARLRKSGKEHIDHIKKAFSRE	-3.3717	-2.66456	-2.95331	-2.6455	-2.2467	-3.06519	-2.4153	-1.7649	-2.90537	-3.35824
Cavin4	Caveolae-associated protein 4	353		VEDDES(1)LLLELK	A2AMM0	1.56334	0.100543	0.979624	0.997646	1	___1	LKVTFKPQVRVEDDESLLLELKQSS______	-2.44995	-0.0917	-0.7327	0.6712	-2.29628	1.8807	1.1551	1.8094	0.3349	-0.2518
Cavin4	Caveolae-associated protein 4	309;313		GMGVDIISGSLALGPIHEFHS(1)DEFS(0.949)ET(0.051)EKEVTK	A2AMM0	1.27235	0.293637	0.979624	0.53219	0.999999	___2	IISGSLALGPIHEFHSDEFSETEKEVTKGGY	-3.30644	0.8896	1.1944	0.9382	-2.73327	1.8042	1.9356	1.8133	1.2181	1.078
Cavin4	Caveolae-associated protein 4	325;334		GGYS(1)PQEGGDPPT(1)PEPLK	A2AMM0	-0.0691857	0.909623	0.982997	0.0411387	1	___2	VTKGGYSPQEGGDPPTPEPLKVTFKPQVRVE	1.7545	3.0384	3.0251	3.0483	0.7781	3.1443	3.4448	2.1611	2.2428	2.9383
Cavin4	Caveolae-associated protein 4	320		EVT(0.984)KGGYS(0.016)PQEGGDPPT(1)PEPLK	A2AMM0	1.87163	0.11115	0.979624	0.954089	0.984034	___2	HEFHSDEFSETEKEVTKGGYSPQEGGDPPTP	-3.77625	-3.0244	-3.28411	-2.32859	-3.19404	-3.73844	-2.31175	1.3123	1.2349	-1.4041
Cbl	E3 ubiquitin-protein ligase CBL	666		IKPS(0.014)S(0.614)S(0.373)ANAIYSLAARPLPMPK	P22682	-0.511852	0.482	0.979624	0.316953	0.613659	___1	PVAGPESEHPKIKPSSSANAIYSLAARPLPM	-3.0593	-0.7106	-1.93033	-4.11502	-2.58269	-1.0127	-1.6349	-1.7488	-2.65008	-3.13931
Cbl	E3 ubiquitin-protein ligase CBL	667		IKPS(0.014)S(0.106)S(0.88)ANAIYSLAARPLPMPK	P22682	-0.850275	0.277293	0.979624	0.55706	0.879914	___1	VAGPESEHPKIKPSSSANAIYSLAARPLPMP	0.851	-1.8635	-1.1312	-0.9339	-0.1482	-2.0791	-2.7885	-1.4001	-0.7092	-2.89489
Cbl	E3 ubiquitin-protein ligase CBL	692		LPPGEQGES(1)EEDTEYMTPTSRPVGVQKPEPK	P22682	0.87382	0.257049	0.979624	0.589984	1	___1	RPLPMPKLPPGEQGESEEDTEYMTPTSRPVG	-3.85629	-0.9727	-0.6117	-1.0108	-1.0011	-0.2168	-0.2886	-2.61951	-0.728	-0.7134
Cbl	E3 ubiquitin-protein ligase CBL	722		RPLEAT(0.001)QS(0.995)S(0.004)R	P22682	0.0162393	0.973829	0.984656	0.0115175	0.995334	___1	GVQKPEPKRPLEATQSSRACDCDQQIDSCTY	-2.0998	-3.27446	-2.5981	-3.24012	-3.11228	-3.11918	-1.6625	-3.01972	-1.8769	-2.45781
Cbl	E3 ubiquitin-protein ligase CBL	480		VERPS(0.584)S(0.406)PFS(0.01)MAPQASLPPVPPR	P22682	0.76685	0.313724	0.979624	0.503453	0.584097	___1	LFMMKELAGAKVERPSSPFSMAPQASLPPVP	-3.60022	-2.22609	-1.0386	-1.0297	-0.4969	-3.39825	-0.8944	-0.6537	-2.36329	-1.81393
Cbl	E3 ubiquitin-protein ligase CBL	481		VERPS(0.183)S(0.808)PFS(0.01)MAPQASLPPVPPR	P22682	0.375381	0.638481	0.979624	0.194852	0.807749	___1	FMMKELAGAKVERPSSPFSMAPQASLPPVPP	-1.2711	-2.59032	-2.87419	-2.90336	-3.42583	-0.3892	-2.31801	-0.5692	-2.91108	-0.5721
Cbx1	Chromobox protein homolog 1	89		ADS(1)DSEDKGEESKPK	P83917	-0.293785	0.669725	0.979624	0.174103	0.999995	___1	AHETDKSEGGKRKADSDSEDKGEESKPKKKK	-1.4557	-0.9157	-2.4233	-2.3402	-1.3255	-3.0908	-0.0122	-1.21	-2.6691	-2.59632
Cbx3	Chromobox protein homolog 3	93		RKS(1)LS(0.995)DS(0.005)ESDDSK	P23198	-0.182634	0.891108	0.982997	0.0500698	0.999985	___1	NSQKAGKEKDGTKRKSLSDSESDDSKSKKKR	0.7227	1.2328	0.4158	0.5361	1.7876	-1.9985	-3.50811	1.5998	2.6876	3.1501
Cbx3	Chromobox protein homolog 3	95		SLS(1)DSESDDSKSK	P23198	0.560967	0.277475	0.979624	0.556776	0.999999	___1	QKAGKEKDGTKRKSLSDSESDDSKSKKKRDA	-3.5784	-3.4345	-3.8001	-3.9458	-3.4413	-2.43053	-2.6698	-3.8854	-2.94104	-1.9897
Cbx3	Chromobox protein homolog 3	93		RKS(1)LS(0.995)DS(0.005)ESDDSK	P23198	0.361902	0.69361	0.979624	0.158884	0.999985	___2	NSQKAGKEKDGTKRKSLSDSESDDSKSKKKR	-2.74681	-2.2497	-2.0351	-4.1475	-2.94112	-3.52147	-1.6388	-0.042	0.0495	-1.6324
Cbx3	Chromobox protein homolog 3	95		SLS(1)DSESDDSKSK	P23198	0.281162	0.723335	0.979624	0.140661	0.999999	___2	QKAGKEKDGTKRKSLSDSESDDSKSKKKRDA	-1.87917	-2.2497	-2.0351	-2.80331	-3.5556	-2.79186	-1.6388	-0.042	0.0495	-1.6324
Cbx5	Chromobox protein homolog 5	93		KSS(1)FSNSADDIK	Q61686	-0.320481	0.560999	0.979624	0.251038	0.999677	___1	NNKPREKSEGNKRKSSFSNSADDIKSKKKRE	0.2049	0.0666	-0.3739	0.5099	0.367	-0.4692	-1.1912	-1.4051	-0.8782	0.5845
Cby1	Protein chibby homolog 1	20		SAS(1)LSNLHSLDR	Q9D1C2	0.844539	0.175394	0.979624	0.755986	0.99978	___1	GSIFSPKKTPPRKSASLSNLHSLDRSTRELE	-3.91735	-1.5726	-2.93607	-2.84934	-1.4145	-2.5397	-1.7443	-2.182	-2.21139	-0.8077
Cc2d1a	Coiled-coil and C2 domain-containing protein 1A	435		LANHDEGS(1)DDEEEETPKK	Q8K1A6	0.308948	0.595641	0.979624	0.225015	1	___1	GVLETAMRLANHDEGSDDEEEETPKKQNTPA	0.612	1.0574	1.9815	1.076	2.5084	0.7436	1.133	2.4742	2.1954	0.5508
Cc2d1b	Coiled-coil and C2 domain-containing protein 1B	515		ASS(0.019)S(0.958)KES(0.022)LSPSVR	Q8BRN9	-0.406303	0.463565	0.979624	0.333889	0.95849	___1	LVSPSHLLTEPKASSSKESLSPSVREQVTLL	-1.4705	-2.84176	-2.40119	-2.66357	-2.76898	-2.92424	-1.8714	-2.0508	-4.10665	-2.12321
Cc2d1b	Coiled-coil and C2 domain-containing protein 1B	455		KGS(1)EQDSVAATLATAQK	Q8BRN9	0.213975	0.770928	0.979624	0.112986	0.999981	___1	PPGFPPIPGLEPRKGSEQDSVAATLATAQKL	-3.28168	-1.4359	-1.59138	-1.4254	-2.4405	-1.9954	-3.31019	-2.64269	-1.6272	0.2183
Ccar2	Cell cycle and apoptosis regulator protein 2	626		RPS(0.006)S(0.994)GGEEEEK	Q8VDP4	-1.53488	0.116714	0.979624	0.932876	0.993908	___1	DSPLKEDGLLPKRPSSGGEEEEKARGEAAED	-0.4257	-1.036	-1.9973	-1.2363	-4.8876	-2.8263	0.0138	-3.1745	-3.22398	-3.48024
Ccar2	Cell cycle and apoptosis regulator protein 2	612		VSKDEVQNEGTAAES(0.002)DS(0.998)PLKEDGLLPK	Q8VDP4	0.927955	0.120059	0.979624	0.920606	0.997589	___1	SKDEVQNEGTAAESDSPLKEDGLLPKRPSSG	-2.96971	-2.49352	-3.0896	-1.1192	-0.8435	-1.5668	-1.7066	-2.78083	-2.15879	-3.28519
Ccdc102a	Coiled-coil domain-containing protein 102A	12		LAES(1)PQLSK	Q3TMW1	-1.66147	0.0699012	0.979624	1.15552	0.999999	___1	____MSHGPSPRLAESPQLSKSSLLTILGSP	-0.7403	-0.7221	-0.1393	-0.2007	-2.931	-2.40756	0.0598	-3.0268	-3.62858	-3.23272
Ccdc25	Coiled-coil domain-containing protein 25	204		VENMSSNQDGNDS(1)DEFM	Q78PG9	0.15858	0.814692	0.982997	0.0890065	1	___1	LMKVENMSSNQDGNDSDEFM___________	-2.52217	0.3285	0.6165	-0.7751	-0.3557	0.8039	-0.3965	-0.279	-0.734	-0.8336
Ccdc28b	Coiled-coil domain-containing protein 28B	46		RVPVPTSHSGSLALGLPHLPS(1)PK	Q8CEG5	-0.264391	0.725964	0.979624	0.139085	1	___1	TSHSGSLALGLPHLPSPKQRAKFKRAGKEKC	0.6955	-0.9159	-0.9814	0.208	0.0688	-0.3537	-0.437	-0.1543	-0.7095	-3.27724
Ccdc43	Coiled-coil domain-containing protein 43	137		AALLAQYADVT(1)DEEDEADKKDDAGASTANVSSDR	Q9CR29	-0.372181	0.373233	0.979624	0.42802	1	___1	EKQRKAALLAQYADVTDEEDEADKKDDAGAS	2.739	2.5605	2.8214	1.5745	1.819	2.6255	2.6006	2.3715	3.0307	2.3217
Ccdc6	Coiled-coil domain-containing protein 6	237		LDQPVS(1)APPS(1)PR	D3YZP9	0.391471	0.749819	0.979624	0.125044	1	___1	RILQEKLDQPVSAPPSPRDISMEIDSPENMM	0.6836	0.074	0.4694	5.9048	0.5394	-0.0956	-0.2965	-0.0492	-0.319	-0.0806
Ccdc6	Coiled-coil domain-containing protein 6	233;237		LDQPVS(1)APPS(1)PR	D3YZP9	-0.67569	0.374427	0.979624	0.426633	1	___2	EAEKRILQEKLDQPVSAPPSPRDISMEIDSP	-0.2162	0.0536	0.957	-3.24183	-0.0048	0.0467	-0.0561	0.101	0.2432	0.0356
Ccdc6	Coiled-coil domain-containing protein 6	345;360		T(0.003)VS(0.157)S(0.84)PIPYTPSPS(0.104)S(0.09)S(0.078)RPIS(0.716)PGLS(0.012)YASHTVGFTPPTSLTR	D3YZP9	2.02392	0.111967	0.979624	0.95091	0.839984	___2	FNEMSAQGLRPRTVSSPIPYTPSPSSSRPIS	-3.75222	-3.638	-3.15353	-4.03284	-2.90368	-2.37984	0.3638	0.8851	1.1561	-3.52327
Ccdc66	Coiled-coil domain-containing protein 66	583		AFTTISSSHS(1)DPEETADTSTASPK	Q6NS45	0.88533	0.170138	0.979624	0.769198	0.999872	___1	AQVDYKAFTTISSSHSDPEETADTSTASPKK	-0.6457	-3.23737	-0.7724	-0.8663	-0.7842	-0.1133	-0.2331	-0.0908	-1.68515	-0.8926
Ccdc85a	Coiled-coil domain-containing protein 85A	353		GTS(1)PEHLK	Q5SP85	0.558387	0.392757	0.979624	0.405876	1	___1	ALGGSLEHLPRARGTSPEHLKQHYGASPDHK	-3.22294	-2.39409	-3.10577	-1.9681	-3.64554	-3.20923	-0.9428	-1.1571	-2.41991	-3.10182
Ccdc85a	Coiled-coil domain-containing protein 85A	342		HALGGS(1)LEHLPR	Q5SP85	2.23253	0.090019	0.979624	1.04567	1	___1	SGGSPEHLQKHALGGSLEHLPRARGTSPEHL	-2.32064	-3.2624	-3.03544	2.4983	-3.20209	0.3755	1.6475	-0.671	-1.95651	-3.17376
Ccdc85a	Coiled-coil domain-containing protein 85A	250		S(0.005)T(0.005)S(0.99)PEHLHKPR	Q5SP85	0.181142	0.87484	0.982997	0.0580715	0.990438	___1	PRSEGSPEHTKHRSTSPEHLHKPRASGTPDH	0.8597	-3.76455	-2.29415	-3.17558	-3.09128	-0.4241	-0.1281	-3.54495	0.115	-0.614
Ccdc85a	Coiled-coil domain-containing protein 85A	330		HSGGS(1)PEHLQK	Q5SP85	1.40751	0.0982018	0.979624	1.00788	0.999945	___1	HRPGGSPEHTRHSGGSPEHLQKHALGGSLEH	-3.29827	0.1588	-0.9392	-0.047	0.116	-1.9699	0.4199	0.1314	1.1204	0.5649
Ccdc85a	Coiled-coil domain-containing protein 85A	308		HVLSGS(1)PEHFQK	Q5SP85	-0.200781	0.66177	0.979624	0.179293	0.999997	___1	PGSSPEVLPKHVLSGSPEHFQKHRPGGSPEH	1.2443	0.6822	0.3141	1.7095	0.0429	0.4504	0.7736	0.2485	0.524	0.0737
Ccdc88a	Girdin	1738		SVS(0.999)GKTPGDFYDRR	Q5SNZ0	0.669204	0.315756	0.979624	0.500648	0.99944	___1	LGKDKPVSCTLARSVSGKTPGDFYDRRTTKP	-2.2196	-3.59683	-2.71745	-0.7564	-3.09688	-2.25958	-3.46885	-0.988	-1.9909	-2.66734
Ccdc88a	Girdin	1588		VHAS(0.057)RPAS(0.934)LDS(0.009)GR	Q5SNZ0	0.767323	0.144057	0.979624	0.841464	0.934028	___1	DDSSTGSRVHASRPASLDSGRTSTSNSNNNA	-3.27333	-2.97042	-2.44575	-1.8301	-1.866	-3.56938	-1.8938	-1.8338	-1.441	-2.47018
Ccdc9b	Coiled-coil domain-containing protein 9B	146		APLSPGVTTTLT(1)DDEDAADAPGTFSMGHR	A3KGF9	-0.175956	0.766768	0.979624	0.115336	0.99996	___1	NWARAPLSPGVTTTLTDDEDAADAPGTFSMG	0.7069	-0.0469	-0.2286	0.1507	-0.0283	0.7903	0.5346	-2.01639	0.2714	0.0726
Ccdc9b	Coiled-coil domain-containing protein 9B	496		KAQT(1)PEPMEDR	A3KGF9	0.269856	0.516463	0.979624	0.286961	1	___1	GLEVHSCTESQRKAQTPEPMEDRAGKAGAQE	-1.3091	-2.0123	-2.6301	-2.0068	-1.6919	-2.12904	-1.3641	-1.5761	-1.2568	-1.9731
Ccm2	Cerebral cavernous malformations protein 2 homolog	393		GIITDS(1)FGR	Q8K2Y9	0.199386	0.599977	0.979624	0.221865	0.999997	___1	LETIGVKDGRGIITDSFGRHRRALSTTSTST	-0.2767	0.2391	0.4567	0.6489	0.0239	0.6235	0.7039	0.2956	-0.1579	0.2357
Ccnd2	G1/S-specific cyclin-D2	280		SVEDPDQATT(0.999)PTDVRDVDL	P30280	-1.12421	0.0626427	0.979624	1.20313	0.999419	___1	HNAGSKSVEDPDQATTPTDVRDVDL______	-0.3335	-1.583	-1.1144	-2.21538	-0.8752	-2.84797	-1.3213	-3.04815	-2.61079	-2.0228
Ccnk	Cyclin-K	341		RAVVVS(1)PKEENK	O88874	-0.600005	0.480538	0.979624	0.318272	1	___1	PQPSPPRQAKRAVVVSPKEENKATEPPPPPK	0.6686	-0.1294	0.1018	0.4047	-3.50817	-0.4946	0.1012	0.9857	0.3825	-0.5757
Ccnk	Cyclin-K	325;329		KPS(1)PQPS(1)PPRQAK	O88874	-0.064451	0.903156	0.982997	0.0442372	1	___2	SAQQQQQQAQQPKKPSPQPSPPRQAKRAVVV	-1.0055	-1.5879	-1.0029	-1.5003	-2.81552	-0.9126	-0.7346	-0.3342	-1.4301	-1.1152
Ccnl1	Cyclin-L1	358		AEEKS(1)PVSINVK	Q52KE7	-0.302577	0.753857	0.979624	0.122711	0.999939	___1	ASKPSSPREVKAEEKSPVSINVKTVKKEPED	0.5841	-1.0603	-2.06396	0.5462	-3.14693	-0.6464	-3.56616	-0.3476	-0.7405	-0.1437
Ccnt2	Cyclin-T2	477		HGPAQAVTGTSVT(0.007)S(0.993)PIK	Q7TQK0	0.352898	0.589405	0.979624	0.229586	0.992879	___1	HKHGPAQAVTGTSVTSPIKMKLPLTNSDRPE	-3.08229	-2.07488	-2.6965	-3.26317	-2.88558	-3.16352	-1.5201	-1.1445	-0.8398	-3.03828
Ccnt2	Cyclin-T2	549		HS(0.015)S(0.985)PHISR	Q7TQK0	0.127071	0.775343	0.979624	0.110506	0.984577	___1	RHSSSDEGSGKSKHSSPHISRDHKEKHKEHP	-2.7859	-2.6045	-2.51631	-3.09527	-2.76661	-2.96636	-2.3977	-2.72814	-1.3265	-2.2789
Ccny	Cyclin-Y	73		ASTIFLSKS(1)QTDVREK	Q8BGU5	-0.66581	0.676678	0.979624	0.169618	0.999789	___1	NPSDHPRASTIFLSKSQTDVREKRKSLFINH	1.8756	-3.77514	1.6582	-3.07255	-3.29629	0.9592	-3.37425	0.6416	1.5426	1.3759
Ccny	Cyclin-Y	326		SAS(1)ADNLILPR	Q8BGU5	0.385443	0.343633	0.979624	0.463906	1	___1	DKYKDLRKPMRKRSASADNLILPRWSPAIIS	2.1333	1.0614	1.3842	2.457	2.0503	1.981	1.7559	2.1024	1.5974	1.4382
Ccny	Cyclin-Y	21		NAHS(0.991)RLES(0.008)YRPDT(0.001)DLSR	Q8BGU5	0.647823	0.462684	0.979624	0.334716	0.991218	___1	SCCVSSSPKLRRNAHSRLESYRPDTDLSRED	-0.969	-2.71402	-3.60121	0.0732	-3.30457	-2.55885	-3.52667	-1.1264	-1.0129	-1.0056
Ccpg1	Cell cycle progression protein 1	187		TVS(1)ISESEEPPLAEPEDEPSKEPSKR	Q640L3	-0.0159905	0.974925	0.984656	0.0110286	0.999956	___1	PSPAPRRRRNRKKTVSISESEEPPLAEPEDE	1.4549	0.8968	-0.7793	1.0573	0.1372	0.3515	0.2739	0.1732	0.6327	0.9312
Ccr1	C-C chemokine receptor type 1	352		TSSISPSTGEHELS(1)AGF	P51675	-0.860279	0.106843	0.979624	0.971254	0.999508	___1	ERTSSISPSTGEHELSAGF____________	-2.62896	-2.04485	-1.2615	-2.4809	-3.30456	-1.7181	-3.3625	-3.54203	-2.85071	-2.61219
Ccr5	C-C chemokine receptor type 5	351		STGEHEVS(0.991)T(0.009)GL	P51682	0.408279	0.460663	0.979624	0.336616	0.991151	___1	RASSVYTRSTGEHEVSTGL____________	-2.59925	-3.14001	-1.5932	-1.4386	-1.3881	-1.976	-1.5878	-3.14665	-2.97227	-1.74172
Ccs	Copper chaperone for superoxide dismutase	267		KDS(1)AQPPAHL	Q9WU84	-1.09931	0.0421161	0.979624	1.37555	1	___1	WEERGRPIAGQGRKDSAQPPAHL________	-0.9675	0.1072	-0.649	-1.8194	-1.25	-1.3776	-2.1849	-2.33658	-1.808	-0.4404
Cct2	T-complex protein 1 subunit beta	3		AS(1)LSLAPVNIFK	P80314	0.701048	0.171352	0.979624	0.76611	0.99999	___1	_____________MASLSLAPVNIFKAGADE	-3.09681	-1.2045	-0.9619	-0.9074	-0.5772	-1.1407	-1.0938	-1.3838	-1.1893	-1.0813
Cct2	T-complex protein 1 subunit beta	260		VDS(1)T(1)AKVAEIEHAEKEK	P80314	-0.0497481	0.944776	0.982997	0.024671	1	___1	DTDKIKIFGSRVRVDSTAKVAEIEHAEKEKM	-2.32513	-1.36514	-2.6996	-2.87117	-3.50725	-3.16794	-1.7731	-2.63207	-0.7853	-0.5211
Cd2ap	CD2-associated protein	580		RNS(1)VDELR	Q9JLQ0	-0.589058	0.490493	0.979624	0.309367	1	___1	LELKAKAEADDGKRNSVDELRAQIIELLCIV	0.5758	-0.3248	-0.5318	-0.5158	0.2902	-0.2391	0.1345	-1.2868	0.5537	-3.71531
Cd2ap	CD2-associated protein	404		ASNLLRS(1)PGAVYPK	Q9JLQ0	-0.484108	0.486578	0.979624	0.312848	0.999999	___1	PKKPTAPTKASNLLRSPGAVYPKRPEKPVPP	-0.1555	-0.8351	-1.4247	-0.9376	-0.1175	-2.92313	-0.7265	-2.82683	-0.5978	-0.8951
Cd2ap	CD2-associated protein	458		S(1)VDLDAFVAR	Q9JLQ0	0.635214	0.12326	0.979624	0.909178	1	___1	SKPKLDPEQLPVRPKSVDLDAFVARNSKETD	0.9567	0.6628	0.2309	1.6602	0.9149	1.714	0.7793	1.2548	1.5081	0.9328
Cd2bp2	CD2 antigen cytoplasmic tail-binding protein 2	49		HSLDS(1)DEEDDDEEGSSK	Q9CWK3	0.732293	0.293775	0.979624	0.531985	1	___1	AGGPGSRFKGKHSLDSDEEDDDEEGSSKYDI	-4.3509	-2.5828	-1.8816	-2.8627	-3.64499	-2.5493	-1.8134	-1.0816	-1.3376	-2.1534
Cd2bp2	CD2 antigen cytoplasmic tail-binding protein 2	196		GTGRPNS(1)PQRLDR	Q9CWK3	0.079981	0.840648	0.982997	0.0753856	1	___1	GGGKGSNSKGTGRPNSPQRLDRLSGLADQMV	3.0764	2.8552	2.9932	2.8559	3.2227	2.4964	3.1121	3.8602	3.2327	2.6044
Cd300lg	CMRF35-like molecule 9	291		NLNPSAVPSPETQNLS(0.998)QS(0.002)TEEEEAAR	Q1ERP8	0.677652	0.414792	0.979624	0.38217	0.998062	___1	NLNPSAVPSPETQNLSQSTEEEEAARSLDDD	-3.04692	-1.0508	-4.50618	-2.73293	-2.3986	-0.7338	-2.59008	-3.08962	-3.12127	-0.6659
Cd300lg	CMRF35-like molecule 9	293		NLNPSAVPSPETQNLSQS(0.923)T(0.077)EEEEAAR	Q1ERP8	0.0943286	0.818463	0.982997	0.0870011	0.922813	___1	NPSAVPSPETQNLSQSTEEEEAARSLDDDKE	1.6251	1.4996	1.2733	1.3605	1.8895	2.1183	1.9664	0.81	1.7168	1.0608
Cd34	Hematopoietic progenitor cell antigen CD34	343		LGEDPYYTENGGGQGYSSGPGAS(0.997)PET(0.003)QGK	Q64314	-0.329719	0.773577	0.979624	0.111496	0.996994	___1	TENGGGQGYSSGPGASPETQGKANVTRGAQE	-1.8359	0.3691	0.9866	0.0934	-2.87264	0.7064	0.4435	1.2559	-3.63646	0.5814
Cdc23	Cell division cycle protein 23 homolog	588		RVS(1)PLNLSSVTP	Q8BGZ4	0.269814	0.796436	0.980547	0.0988492	0.999995	___1	LPASLSANNTPTRRVSPLNLSSVTP______	0.482	-0.4484	-3.18374	-3.37609	-0.0205	0.1902	0.3825	-0.0999	0.176	-2.71384
Cdc26	Anaphase-promoting complex subunit CDC26	42		QKEDVEGVGT(0.096)S(0.904)DGEGAAGLSSDPK	Q99JP4	1.18115	0.255584	0.979624	0.592466	0.90446	___1	EARKKQKEDVEGVGTSDGEGAAGLSSDPKSR	-3.10412	-2.81352	-2.25953	0.3146	-3.01237	-2.63253	0.2887	-2.96889	0.5641	-3.36562
Cdc26	Anaphase-promoting complex subunit CDC26	41		QKEDVEGVGT(0.61)S(0.39)DGEGAAGLSSDPK	Q99JP4	1.63503	0.109772	0.979624	0.959507	0.610251	___1	LEARKKQKEDVEGVGTSDGEGAAGLSSDPKS	-2.81632	-3.98639	-3.02329	0.3146	0.0761	-3.37219	-2.69559	-3.41613	-2.43914	0.0502
Cdc37	Hsp90 co-chaperone Cdc37	13		VDYSVWDHIEVS(1)DDEDETHPNIDTASLFR	Q61081	-0.671452	0.387862	0.979624	0.411323	1	___1	___MVDYSVWDHIEVSDDEDETHPNIDTASL	0.5563	1.7722	1.968	0.8222	0.9926	1.7661	1.7136	1.8455	-1.5598	-0.2552
Cdc37l1	Hsp90 co-chaperone Cdc37-like 1	88		LGSLALHNSES(1)LDQEHAK	Q9CZP7	-0.871734	0.214665	0.979624	0.668239	0.999989	___1	EAQQKLGSLALHNSESLDQEHAKAQTAVSEL	-0.6601	0.2682	-0.2725	-0.9618	-1.0624	-1.0418	-3.5051	-0.3358	-0.5749	-0.1706
Cdc42bpa	Serine/threonine-protein kinase MRCK alpha	1641		EFSGGS(0.999)YNT(0.001)K	Q3UU96	0.473175	0.237942	0.979624	0.623528	0.998801	___1	SAQNGSALKREFSGGSYNTKRQPMPSPSEGS	-2.88926	-2.488	-2.72667	-2.10794	-2.7833	-2.2389	-1.9653	-2.76591	-1.6405	-2.0951
Cdc42bpb	Serine/threonine-protein kinase MRCK beta	481		ALGNS(1)NRDKEIK	Q7TT50	-0.364176	0.325371	0.979624	0.487622	1	___1	QTVQSLHGSTRALGNSNRDKEIKRLNEELER	-0.049	0.4896	-0.3898	-0.1297	-0.1717	-0.4493	-0.05	-0.4974	-0.6129	-0.5197
Cdc42bpb	Serine/threonine-protein kinase MRCK beta	1692		HSTPSNSSNPSGPPS(1)PNS(1)PHR	Q7TT50	0.335133	0.479442	0.979624	0.319264	0.999964	___1	KHSTPSNSSNPSGPPSPNSPHRSQLPMEGLD	1.4801	1.9302	2.2086	2.2631	1.8177	1.4367	2.3273	3.014	2.9891	1.6088
Cdc42bpb	Serine/threonine-protein kinase MRCK beta	1688;1692		HSTPSNSSNPSGPPS(1)PNS(1)PHR	Q7TT50	0.073519	0.908944	0.982997	0.0414629	0.999964	___2	KHSTPSNSSNPSGPPSPNSPHRSQLPMEGLD	-2.8976	-1.9009	-0.8381	-1.5585	-2.9957	-1.9369	-1.8688	-0.5397	-0.9417	-2.79612
Cdc42ep1	Cdc42 effector protein 1	339		HGASWGAS(0.048)RAS(0.951)WGASR	Q91W92	0.174006	0.873278	0.982997	0.0588474	0.95145	___1	MTFDRHGASWGASRASWGASRASRHYTEMDA	0.6322	-2.79398	-2.21559	-3.16812	-3.01031	0.1784	-3.05149	-0.2833	-0.2886	0.6276
Cdc42ep1	Cdc42 effector protein 1	207		SDS(1)LLSFR	Q91W92	-0.0495619	0.89471	0.982997	0.0483179	1	___1	FPSEPTPNPELRRSDSLLSFRFDLDLGPSLL	2.7394	1.8745	1.8992	2.5284	2.3212	1.9493	1.814	1.8623	2.2389	2.1362
Cdc42ep3	Cdc42 effector protein 3	108		NAIS(1)LPTIGGSQALMLPLLSPVTFHSK	Q9CQC5	0.582187	0.468404	0.979624	0.329379	0.999855	___1	SMFTETPSPVLKNAISLPTIGGSQALMLPLL	-0.2101	-2.13694	-3.03685	-1.2745	-0.443	0.6311	-0.8603	-2.7483	-1.6137	-2.17839
Cdc42ep4	Cdc42 effector protein 4	64		EADDES(1)LDEQASASK	Q9JM96	0.606538	0.172469	0.979624	0.763289	1	___1	DTSFLTSKAREADDESLDEQASASKLSLLSR	0.5435	0.2102	1.2537	1.5414	1.4199	0.5441	1.5811	0.7671	1.7788	1.2973
Cdc42ep4	Cdc42 effector protein 4	140		SLS(0.001)S(0.001)S(0.999)PVKK	Q9JM96	0.0378851	0.969044	0.98394	0.0136564	0.998752	___1	AAEKDSSKLPKSLSSSPVKKADARDGGPKSP	-3.6104	-0.3811	-1.0841	0.4146	-2.98277	-2.49514	-0.0461	-0.7399	-2.68721	-3.04136
Cdk11b	Cyclin-dependent kinase 11B	65		MEITIRNS(1)PYR	P24788	-0.250433	0.681452	0.979624	0.166565	0.999965	___1	EGELRDHRMEITIRNSPYRREDSMEDRGEED	-1.0003	-2.4659	-3.37132	-1.2487	-3.1219	-2.2391	-2.2763	-3.39976	-2.98899	-2.4325
Cdk12	Cyclin-dependent kinase 12	889		LYNSEES(0.001)RPYT(0.999)NK	Q14AX6	0.232925	0.664438	0.979624	0.177546	0.999445	___1	FGLARLYNSEESRPYTNKVITLWYRPPELLL	-2.95166	-3.06483	-2.9534	-3.07598	-3.97677	-2.32512	-3.27659	-2.96643	-1.424	-2.2544
Cdk12	Cyclin-dependent kinase 12	1079		NNS(1)PAPPQPAPVK	Q14AX6	0.641793	0.461809	0.979624	0.335537	1	___1	KETTSGTTAEPVKNNSPAPPQPAPVKAEPGP	-3.91393	-3.18308	-1.0078	-2.8914	-0.9576	-2.86421	-3.3512	-0.1375	-1.1733	-3.04346
Cdk12	Cyclin-dependent kinase 12	300;302		QRS(1)VS(0.998)PY(0.001)S(0.001)R	Q14AX6	-0.50212	0.339757	0.979624	0.468831	1	___2	QSSTRSPSPYSRRQRSVSPYSRRRSSSYERS	-2.91932	-1.5805	-1.3918	-2.2396	-3.56858	-2.87525	-1.6221	-2.1258	-2.33813	-2.4925
Cdk13	Cyclin-dependent kinase 13	1245		ILELT(1)PEPDRPR	Q69ZA1	-0.0485	0.921351	0.982997	0.035575	1	___1	QDDLIQHQDRRILELTPEPDRPRILPPDQRP	1.7272	0.3594	-0.0439	1.1781	1.272	0.7629	0.6375	0.2696	0.3776	-0.0709
Cdk13	Cyclin-dependent kinase 13	871		LYSSEESRPYT(1)NK	Q69ZA1	0.366909	0.558031	0.979624	0.253341	0.999989	___1	FGLARLYSSEESRPYTNKVITLWYRPPELLL	-2.3337	-2.3141	-2.70588	-3.28934	-2.72099	-1.58535	-1.6653	-0.238	-2.28173	-2.80951
Cdk13	Cyclin-dependent kinase 13	526		LKTEHAPS(0.999)PS(0.001)SGGTVK	Q69ZA1	0.384694	0.563672	0.979624	0.248973	0.99895	___1	NHVKEVKKLKTEHAPSPSSGGTVKSDKAKTK	-1.1543	-3.40355	-3.07318	-1.5211	-2.34885	-2.3823	-3.49064	-0.8107	-1.8213	-2.73799
Cdk13	Cyclin-dependent kinase 13	368		RRS(1)PSYSR	Q69ZA1	0.389923	0.531977	0.979624	0.274107	0.999991	___1	SRRLPRSPSPYSRRRSPSYSRHSSYERGGDV	-3.35698	-2.3593	-2.8932	-2.7115	-4.0085	-2.71005	-1.0249	-1.7816	-3.15579	-1.96699
Cdk13	Cyclin-dependent kinase 13	359;361		RLPRS(1)PS(0.999)PY(0.001)S(0.001)R	Q69ZA1	-0.0596885	0.949769	0.982997	0.0223818	0.999999	___2	PAGGGSSPYSRRLPRSPSPYSRRRSPSYSRH	-0.9663	1.0187	1.3355	1.1057	-3.11759	0.8283	1.1012	0.7397	1.0784	1.0849
Cdk14	Cyclin-dependent kinase 14	134		FGKADS(1)YEKLEK	O35495	0.275633	0.639403	0.979624	0.194225	1	___1	SSPSSPTSPKFGKADSYEKLEKLGEGSYATV	-0.5125	-2.2698	-1.7328	0.3499	-1.4471	-1.0233	-1.0636	-1.5157	-2.0642	-1.8418
Cdk14	Cyclin-dependent kinase 14	119		RHS(0.975)S(0.025)PSSPTSPK	O35495	-0.288941	0.533633	0.979624	0.272758	0.975186	___1	KSSSAGKESPKVRRHSSPSSPTSPKFGKADS	-2.2308	-2.9882	-2.91376	-2.5195	-3.5527	-3.96598	-3.03775	-3.0609	-2.35766	-2.50455
Cdk14	Cyclin-dependent kinase 14	95		RVHS(1)ENNACINFK	O35495	-0.0859309	0.864368	0.982997	0.0633013	1	___1	FDPFEKPANQVKRVHSENNACINFKSSSAGK	-1.57236	-2.63415	-3.15624	-2.65437	-1.86171	-3.45107	-1.8377	-2.63579	-2.3154	-3.02523
Cdk16	Cyclin-dependent kinase 16	110		KIS(0.999)T(0.001)EDINK	Q04735	-0.762665	0.311592	0.979624	0.506414	0.998613	___1	SPVRVRMRNHPPRKISTEDINKRLSLPADIR	0.7093	0.6618	0.2959	-0.0765	0.743	0.1305	-0.5086	-2.81669	-0.0278	1.1071
Cdk16	Cyclin-dependent kinase 16	138		LTLNS(1)PIFDKPLSR	Q04735	1.44918	0.0642014	0.979624	1.19246	1	___1	DIRLPEGYLEKLTLNSPIFDKPLSRRLRRVS	-2.73192	-3.34552	-0.5264	-0.2207	-2.70089	-0.9888	-0.38	-0.4547	-0.4581	-0.0615
Cdk16	Cyclin-dependent kinase 16	95		MGSDGESDQASATSSDEVQS(1)PVRVR	Q04735	0.564858	0.391885	0.979624	0.406842	0.999999	___1	GESDQASATSSDEVQSPVRVRMRNHPPRKIS	-2.67434	-2.21789	-3.33605	-3.5288	-1.3931	-2.85372	-1.98332	-1.80006	-3.1044	-0.5819
Cdk16	Cyclin-dependent kinase 16	153		RVS(1)LSEIGFGK	Q04735	-1.35282	0.188963	0.979624	0.723623	0.999963	___1	SPIFDKPLSRRLRRVSLSEIGFGKLETYIKL	-0.5913	-0.2285	-0.5808	-0.3443	-0.1047	-3.53368	-3.17843	-3.4799	-2.71156	0.6148
Cdk17	Cyclin-dependent kinase 17	137		RIS(1)MEDLNKR	Q8K0D0	-0.962984	0.169049	0.979624	0.771986	1	___1	SPTGVCLRNRIHRRISMEDLNKRLSLPADIR	-0.4786	-1.5166	-1.9957	-2.6652	-4.00006	-3.04368	-1.68294	-1.1347	-2.3268	-1.1996
Cdk17	Cyclin-dependent kinase 17	146		RLS(1)LPADIR	Q8K0D0	1.28001	0.0217366	0.915778	1.66281	1	___1	RIHRRISMEDLNKRLSLPADIRIPDGYLEKL	-2.9844	-3.04734	-3.59798	-1.892	-1.4452	-1.7304	-2.89079	-2.1842	-2.55256	-0.8141
Cdk18	Cyclin-dependent kinase 18	66		RFS(1)MEDLNKR	Q04899	0.891718	0.193554	0.979624	0.713197	1	___1	SPGMQYQQRQNQRRFSMEDLNKRLSLPMDIR	-0.2717	-2.44438	-1.6857	-0.5028	0.8632	-0.9518	-1.3261	-1.8365	-0.4787	0.2039
Cdk4	Cyclin-dependent kinase 4	300		ALQHSYLHKEES(1)DAE	P30285	0.270333	0.516014	0.979624	0.287338	1	___1	SAFRALQHSYLHKEESDAE____________	0.9683	1.0134	0.7077	0.9513	1.4969	1.2843	1.7236	0.8398	0.3004	1.5713
Cdk7	Cyclin-dependent kinase 7	164;170		S(0.093)FGS(0.906)PNRAY(0.002)T(0.998)HQVVTR	Q03147	0.586217	0.380249	0.979624	0.419932	0.997954	___2	DFGLAKSFGSPNRAYTHQVVTRWYRAPELLF	-2.76272	-3.50685	-2.30794	-1.7226	-3.25397	-3.16844	-2.88622	-3.01124	-0.8082	-1.06
Cdk9	Cyclin-dependent kinase 9	347		RKGS(1)QITQQSTNQSR	Q99J95	-0.4735	0.266634	0.979624	0.574085	0.999974	___1	LTSMFEYLAPPRRKGSQITQQSTNQSRNPAT	-1.93671	-1.9709	-2.9488	-3.33353	-2.6616	-3.27119	-2.4155	-2.5425	-2.3578	-2.73066
Cdkl5	Cyclin-dependent kinase-like 5	306		LLDRS(1)PSR	Q3UTQ8	0.551612	0.349175	0.979624	0.456957	0.999909	___1	CLNHPTFQTQRLLDRSPSRSTKRKPYHVESS	-3.41738	-2.4532	-4.01471	-2.81657	-1.7261	-2.47889	-2.38516	-2.1951	-4.08291	-3.51966
Cdkn1b	Cyclin-dependent kinase inhibitor 1B	178		ANRTEENVSDGS(1)PNAGTVEQTPK	P46414	0.74004	0.212904	0.979624	0.671816	0.999996	___1	QNKRANRTEENVSDGSPNAGTVEQTPKKPGL	-1.3859	-3.58771	-2.78851	-2.58166	-2.48617	-1.4719	-0.8917	-2.36389	-1.845	-1.291
Cdkn1b	Cyclin-dependent kinase inhibitor 1B	10		VSNGS(1)PSLER	P46414	3.16778	0.102222	0.979624	0.990455	0.999998	___1	______MSNVRVSNGSPSLERMDARQAEHPK	-2.6685	-3.22198	-2.6622	-2.89488	-3.56397	3.4351	-3.57867	2.9572	2.8044	3.059
Cdkn1b	Cyclin-dependent kinase inhibitor 1B	106		VLAQES(1)QDVSGSR	P46414	0.229324	0.600455	0.979624	0.22152	1	___1	PPRPPKSACKVLAQESQDVSGSRQAVPLIGS	-1.466	-0.239	-0.6766	-0.801	-0.5074	0.25	-0.4285	-1.2342	-0.7099	-0.5208
Cdkn1c	Cyclin-dependent kinase inhibitor 1C	19		LAS(0.999)S(0.001)DTFPVIAR	P49919	0.379976	0.523824	0.979624	0.280814	0.999104	___1	SDVYLRSRTAMERLASSDTFPVIARSSACRS	-3.40377	-3.24663	-2.92491	-3.7795	-1.725	-3.65214	-3.19537	-3.40875	-2.5208	-1.401
Cdr2l	Cerebellar degeneration-related protein 2-like	179		LHS(0.021)S(0.954)S(0.025)LELGPRPLEQENER	A2A6T1	0.100028	0.901318	0.982997	0.045122	0.953986	___1	LCTSSRCEDAFRLHSSSLELGPRPLEQENER	-3.38711	-1.92054	-2.67053	-3.10916	-3.77953	-3.93891	-2.66596	-3.08061	-0.5487	-0.7927
Cds2	Phosphatidate cytidylyltransferase 2	20		VVREDAPPEDKES(0.999)ES(0.001)EAK	Q99L43	-0.47999	0.632588	0.979624	0.198879	0.998818	___1	RQRVVREDAPPEDKESESEAKLDGETASDSE	-0.116	-3.18338	-0.252	-0.2068	-3.05191	-2.58506	-3.13113	-0.2687	0.2957	-2.69857
Cds2	Phosphatidate cytidylyltransferase 2	32		LDGETAS(0.996)DS(0.003)ES(0.001)RAETAPLPTSVDDTPEVLNR	Q99L43	0.301676	0.577374	0.979624	0.238543	0.996463	___1	DKESESEAKLDGETASDSESRAETAPLPTSV	-2.4666	-1.1454	-1.3669	-1.8022	-1.7288	-2.4279	-0.9273	-1.6145	-0.4909	-0.5141
Cdv3	Protein CDV3	51		AANAASGAGGSSAAAGS(0.018)RPGDGGS(0.943)LGS(0.039)GAR	Q4VAA2	-0.112103	0.827593	0.982997	0.0821835	0.943094	___1	GGSSAAAGSRPGDGGSLGSGARSGDGGSLGS	-0.6643	-0.464	-0.2176	-0.2467	-0.1846	0.0655	-2.25416	-0.4316	-0.3861	-0.4875
CEFIP	Cardiac-enriched FHL2-interacting protein	115		YVQGEEKYPKT(0.993)S(0.007)PLPTPVQR	D3Z1D3	0.222536	0.883491	0.982997	0.0537981	0.992942	___1	QQQPKYVQGEEKYPKTSPLPTPVQRRLEVPI	1.3557	1.6741	-3.70915	2.4315	-2.44288	1.3265	-1.57839	-3.03122	1.5801	1.687
CEFIP	Cardiac-enriched FHL2-interacting protein	343		ANCAQEENRS(1)PSGSQSTSGAWGAR	D3Z1D3	0.975309	0.17532	0.979624	0.756169	0.999925	___1	SPYQARANCAQEENRSPSGSQSTSGAWGARD	-3.12536	-0.1858	0.1199	-0.5261	-0.4442	0.1921	0.9519	0.1648	-0.6302	-0.3274
CEFIP	Cardiac-enriched FHL2-interacting protein	221		APGEQES(1)PKNPEIASHSSDSLLR	D3Z1D3	0.611781	0.123525	0.979624	0.908244	1	___1	HQGSHQSGRAPGEQESPKNPEIASHSSDSLL	0.5317	-0.5299	-0.182	0.4955	0.7321	0.3735	0.3718	0.2635	0.8737	0.7519
CEFIP	Cardiac-enriched FHL2-interacting protein	1384		GPSHS(1)PEKESAEAPR	D3Z1D3	0.764629	0.143187	0.979624	0.844097	1	___1	STQHASGQCPRGPSHSPEKESAEAPRLSIIS	-0.9513	-1.6284	-2.736	-0.7663	-0.6477	-1.1323	-0.2117	-1.0376	-1.73	-1.5253
CEFIP	Cardiac-enriched FHL2-interacting protein	473		HVLETSDTQPVEIS(0.002)PS(0.998)PPGQLNGYQEKESSEAQSR	D3Z1D3	0.685285	0.423396	0.979624	0.373253	0.997809	___1	HVLETSDTQPVEISPSPPGQLNGYQEKESSE	-1.8579	-3.99082	-1.3486	-0.3611	-1.1147	-0.1424	-2.22133	-3.74409	-2.44074	-1.9724
CEFIP	Cardiac-enriched FHL2-interacting protein	813		KAS(1)AEDLSAR	D3Z1D3	-0.0627571	0.88156	0.982997	0.0547479	1	___1	QRKAQGVSGGRPRKASAEDLSARGSWMGADK	4.5247	4.2035	4.3353	3.9732	4.8831	3.7005	3.9212	4.0127	4.4735	5.078
CEFIP	Cardiac-enriched FHL2-interacting protein	954		KGS(1)FSFLPPVEEENR	D3Z1D3	-0.6053	0.487815	0.979624	0.311745	0.999999	___1	HTAAQDETSQQTRKGSFSFLPPVEEENRMKP	1.2634	2.8503	2.1974	-0.1954	1.8361	2.1092	0.5362	-0.0791	2.485	3.7968
CEFIP	Cardiac-enriched FHL2-interacting protein	1126		REDMTHGLTWEAEGS(0.001)DPS(0.008)DFRALS(0.991)PR	D3Z1D3	0.975852	0.377431	0.979624	0.423162	0.990688	___1	TWEAEGSDPSDFRALSPRGILLADAAEKPEP	-3.45766	-0.739	-0.6559	0.6452	0.9128	0.2709	0.0858	-0.0248	-3.05242	-3.32915
CEFIP	Cardiac-enriched FHL2-interacting protein	1176		RKS(1)DQLLEK	D3Z1D3	0.26235	0.764103	0.979624	0.116848	1	___1	KALRRAKKLASKRRKSDQLLEKHTEAWEGKS	-3.13677	-2.43867	-0.5175	-1.8372	-2.57293	-2.38952	-2.36737	-2.94668	-1.3298	1.0631
CEFIP	Cardiac-enriched FHL2-interacting protein	677		SVS(1)QETETER	D3Z1D3	0.132033	0.749612	0.979624	0.125164	1	___1	EMKPHQLENGLSRSVSQETETERETGFQSLP	-0.3619	0.1086	-0.5769	-0.7912	-0.2812	-0.2309	-0.0083	-0.5558	0.2962	0.5583
CEFIP	Cardiac-enriched FHL2-interacting protein	876		TVS(1)SEDSLSSGHQENELPK	D3Z1D3	-0.3595	0.380132	0.979624	0.420066	0.999912	___1	TPVIKPIILPLLRTVSSEDSLSSGHQENELP	0.6022	0.7043	1.0095	0.06	0.7927	0.2956	0.4098	-0.373	0.8171	0.8853
CEFIP	Cardiac-enriched FHL2-interacting protein	252		YPS(1)PPLKPATAEPGR	D3Z1D3	0.00337143	0.993759	0.984656	0.00271901	0.999999	___1	RTPDHVAGSFEPRYPSPPLKPATAEPGRGKE	1.4348	0.2344	-0.0831	1.0253	0.6475	0.5103	0.5714	-0.0443	0.3757	0.6386
Cenpa	Histone H3-like centromeric protein A	15		RRPS(0.601)S(0.399)PAPGPSR	O35216	0.221425	0.642739	0.979624	0.191965	0.601264	___1	_MGPRRKPQTPRRRPSSPAPGPSRQSSSVGS	-1.5965	-2.92556	-2.75331	-2.9934	-1.9623	-1.61671	-2.3883	-2.6137	-1.4993	-2.35218
Cenpa	Histone H3-like centromeric protein A	16		RRPS(0.185)S(0.815)PAPGPSR	O35216	-0.128814	0.81326	0.982997	0.0897706	0.815018	___1	MGPRRKPQTPRRRPSSPAPGPSRQSSSVGSQ	-2.25092	-3.16265	-2.49752	-3.61494	-2.004	-3.47424	-2.3883	-3.1092	-1.4993	-3.27095
Cep170	Centrosomal protein of 170 kDa	963		DRCS(0.002)T(0.008)S(0.044)S(0.934)PS(0.013)KDVTK	Q6A065	0.445083	0.308317	0.979624	0.511002	0.934173	___1	RKSFTSLYKDRCSTSSPSKDVTKSGSREKIE	-2.0972	-3.17607	-3.1201	-1.9438	-2.91484	-2.75386	-1.8587	-2.01	-2.6273	-2.36046
Cep170	Centrosomal protein of 170 kDa	1188		LVPSDKLS(1)PR	Q6A065	0.407815	0.454502	0.979624	0.342465	0.999846	___1	AVIRSGARLVPSDKLSPRTRANSISRLSDSK	-1.6755	-3.40036	-3.43457	-1.4803	-2.54822	-3.16725	-1.7893	-2.4609	-2.97175	-2.58524
Cep170	Centrosomal protein of 170 kDa	829		QGS(0.996)FT(0.004)IDKPSSNIPIELIPHINK	Q6A065	1.13653	0.173958	0.979624	0.759557	0.996342	___1	KGDKKESSKSLVRQGSFTIDKPSSNIPIELI	-3.35766	-2.3955	-2.40955	-2.82348	-2.48544	-2.47196	-1.8171	0.4262	0.3378	-2.25662
Cep170	Centrosomal protein of 170 kDa	443		QKS(1)EEPSVSLPFLQTALLR	Q6A065	0.219029	0.770243	0.979624	0.113372	0.999994	___1	RGGHGVPHGKLLKQKSEEPSVSLPFLQTALL	-0.1492	0.0585	-0.5602	0.3145	0.8748	0.7601	-2.77877	0.6741	0.5245	-0.3548
Cep170	Centrosomal protein of 170 kDa	358		TEEDS(0.005)KS(0.995)IKS(1)DVPVYLK	Q6A065	0.849376	0.169479	0.979624	0.770883	1	___1	QMVWERTEEDSKSIKSDVPVYLKRLKGNKHD	-3.60541	-2.76531	-3.0614	-1.0024	-3.48321	-3.20216	-1.5054	-1.6494	-2.73516	-2.48491
Cep290	Centrosomal protein of 290 kDa	1169		QVDFLNSQQQS(1)REK	Q6A078	-0.792018	0.160578	0.979624	0.794315	0.999627	___1	DIAKRQVDFLNSQQQSREKEVESLRTQLLDF	-1.7658	-1.4756	-0.7273	-1.1528	-2.48079	-1.392	-3.11333	-1.4567	-2.32331	-2.88549
Cep85	Centrosomal protein of 85 kDa	16		SHAT(0.003)S(0.997)PGSNVIQK	Q8BMK0	-0.236432	0.633118	0.979624	0.198515	0.997004	___1	MAMQEKYPNDRSHATSPGSNVIQKGSSLGTE	-2.29727	-1.7141	-1.8215	-2.63009	-0.9354	-1.9796	-3.08325	-1.9719	-2.70811	-1.9567
Cert1	Ceramide transfer protein	373		FVQKPYS(1)R	Q9EQG9	0.0118	0.972907	0.984656	0.0119289	1	___1	TFSSVGTHRFVQKPYSRSSSMSSIDLVSASD	2.1462	2.3833	2.7704	2.297	2.1887	2.3181	2.5095	2.3682	2.6701	2.7641
Cert1	Ceramide transfer protein	377		S(0.003)S(0.003)S(0.994)MSSIDLVSASDDVHR	Q9EQG9	-1.12721	0.26564	0.979624	0.575706	0.99366	___1	VGTHRFVQKPYSRSSSMSSIDLVSASDDVHR	0.2832	0.3259	0.0365	0.5101	-0.1865	0.8726	0.5568	-3.48629	-2.90904	-1.74174
Ces2e	Pyrethroid hydrolase Ces2e	552		IQELKGS(1)QERHK	Q8BK48	-0.459776	0.298846	0.979624	0.524552	1	___1	FWTKTLPQKIQELKGSQERHKEL________	1.6933	0.7002	0.8277	1.4054	0.6454	-0.0177	0.2143	0.6639	0.9491	0.4373
Cfap54	Cilia- and flagella-associated protein 54	684;687		LSEILES(1)LGS(1)PKRK	Q8C6S9	1.31992	0.208958	0.979624	0.679941	0.99995	___2	AEITLRLSEILESLGSPKRKFKKSADLSAKK	-2.86634	-3.47888	-1.1668	0.9261	-2.53089	-3.60783	-2.65516	-0.3366	0.0096	-0.0938
Cfh	Complement factor H	877		IPCS(0.005)QPPT(0.003)IEHGS(0.944)INLPRS(0.022)S(0.026)EER	P06909	1.07217	0.324388	0.979624	0.488936	0.944471	___1	IEKIPCSQPPTIEHGSINLPRSSEERRDSIE	-2.76877	-2.51326	-2.43318	0.6937	-2.51476	0.2572	0.6857	-3.3935	-2.71332	-3.51196
Cfh	Complement factor H	883		IPCSQPPTIEHGS(0.001)INLPRS(0.999)S(0.999)EER	P06909	0.414095	0.372881	0.979624	0.428429	0.999388	___1	SQPPTIEHGSINLPRSSEERRDSIESSSHEH	1.5051	0.3921	1.8556	1.4117	2.2708	1.5901	1.4831	1.6809	2.2249	0.9937
Cfh	Complement factor H	884		IPCSQPPTIEHGS(0.001)INLPRS(0.999)S(0.999)EER	P06909	1.73684	0.172993	0.979624	0.761972	0.999121	___1	QPPTIEHGSINLPRSSEERRDSIESSSHEHG	-3.75564	-0.4375	-2.61282	1.0166	1.5875	-2.67725	-3.05052	0.6422	1.0934	-2.33458
Cfh	Complement factor H	1198		IYSHS(1)GEDIEFGCK	P06909	-0.575459	0.616883	0.979624	0.209797	0.999998	___1	NIILKWRHTEKIYSHSGEDIEFGCKYGYYKA	3.362	2.0942	2.6214	-2.38118	4.1628	2.6918	3.0949	2.5165	2.407	2.3277
Cfh	Complement factor H	883;884		IPCSQPPTIEHGS(0.001)INLPRS(0.999)S(0.999)EER	P06909	0.361891	0.519319	0.979624	0.284566	0.999121	___2	QPPTIEHGSINLPRSSEERRDSIESSSHEHG	-2.72932	-2.31674	-0.7335	-2.59196	-1.0384	-2.14843	-0.82	-1.1458	-1.4958	-1.712
Cfl1	Cofilin-1	3		AS(1)GVAVSDGVIK	P18760	0.478857	0.187767	0.979624	0.726381	1	___1	_____________MASGVAVSDGVIKVFNDM	6.7388	6.3265	6.6105	6.9485	6.8232	7.2345	7.2117	7.0561	7.3619	6.6263
Cfl2	Cofilin-2	3		AS(1)GVT(1)VNDEVIKVFNDMK	P45591	0.360305	0.301701	0.979624	0.520423	1	___1	_____________MASGVTVNDEVIKVFNDM	8.2312	7.7844	7.8235	8.1816	8.3019	8.5673	8.3352	8.3964	8.4147	7.9496
Cgnl1	Cingulin-like protein 1	415		NLGKS(0.836)S(0.164)EHLLRPSQVFPQR	Q6AW69	0.867617	0.256587	0.979624	0.590765	0.835856	___1	GNTEYLTEFSRNLGKSSEHLLRPSQVFPQRS	-0.8624	-4.33305	-3.08487	-0.9657	-2.04646	-1.5034	-2.33778	-3.08164	-2.38344	-0.929
Cgnl1	Cingulin-like protein 1	284		RQDS(1)AGPILDGAR	Q6AW69	0.494217	0.418448	0.979624	0.378359	1	___1	TKKNRPDVLPFRRQDSAGPILDGARSRRSSS	-3.43098	-1.1585	-1.6672	-3.1391	-1.4646	-1.1571	-1.2334	-1.2391	-1.2551	-1.651
Champ1	Chromosome alignment-maintaining phosphoprotein 1	416		RPGPPLS(1)PEIR	Q8K327	0.0704571	0.853769	0.982997	0.0686594	1	___1	VPPVSPELRRPGPPLSPEIRSPAGSPELKKP	-0.3045	-1.2699	-0.9096	-0.3572	-0.5982	-0.9036	-0.8049	-1.1181	-0.4374	-1.0834
Champ1	Chromosome alignment-maintaining phosphoprotein 1	603		KLLDEALS(0.995)PS(0.004)S(0.001)KK	Q8K327	-0.479444	0.420171	0.979624	0.376574	0.994701	___1	EGLLATPKKLLDEALSPSSKKLKKDSQENSD	-1.6241	-1.6211	-2.0352	-3.47506	-0.8583	-2.95774	-1.3643	-1.82618	-2.33155	-2.86391
Chchd2	Coiled-coil-helix-coiled-coil-helix domain-containing protein 2	45		RAPAAQPPAAAAPSAVGS(1)PAAAPR	Q9D1L0	0.404662	0.336356	0.979624	0.473201	1	___1	PAAQPPAAAAPSAVGSPAAAPRQPGLMAQMA	6.6276	5.6949	5.0219	6.4527	6.222	6.1162	6.1265	6.1003	6.4231	5.8621
Chchd3	MICOS complex subunit Mic19	112		ERIS(0.999)S(0.001)EEER	Q9CRB9	0.59276	0.655061	0.979624	0.183718	0.998669	___1	AANEQLTRAVLRERISSEEERMKAKHLARQL	-3.43496	-2.83441	0.8617	-0.8793	-3.30126	-3.02037	0.9642	-0.9322	-3.14673	1.8471
Chchd3	MICOS complex subunit Mic19	113		ISS(1)EEER	Q9CRB9	0.446241	0.630017	0.979624	0.200648	0.999991	___1	ANEQLTRAVLRERISSEEERMKAKHLARQLE	-3.15135	-2.82063	-1.0758	-3.82791	-0.639	-3.29342	-0.7405	-0.8127	-0.5308	-3.4768
Chchd3	MICOS complex subunit Mic19	29		GIRLS(1)ENVIDR	Q9CRB9	0.196038	0.663772	0.979624	0.177981	1	___1	ADENENITVVKGIRLSENVIDRMKESSPSGS	-0.3361	-1.1445	-1.1191	-0.3529	-0.4004	-0.609	-1.0749	-1.2684	-1.2275	0.2394
Chchd3	MICOS complex subunit Mic19	79		VAEELALEQAKKES(1)EHQR	Q9CRB9	0.616784	0.436916	0.979624	0.359602	1	___1	RRVAEELALEQAKKESEHQRRLKQARDLERE	-0.3429	-1.3357	-3.57664	0.4182	-0.4979	-0.7784	-1.5677	-2.74844	-1.4645	-1.306
Chchd6	MICOS complex subunit Mic25	166		KKAS(0.267)LT(0.733)HEQQQSAR	Q91VN4	-1.02121	0.220745	0.979624	0.65611	0.733237	___1	EKHLKASLPKKKASLTHEQQQSARLARELED	0.9366	-0.9105	-2.0784	0.2841	-0.927	-2.75736	-2.62582	-1.3309	-2.60227	-1.97791
Chd1	Chromodomain-helicase-DNA-binding protein 1	1228		SIPS(1)DPEERK	P40201	0.0524717	0.96278	0.982997	0.0164731	0.999952	___1	IAHEDELIPLHKSIPSDPEERKQYTIPCHTK	0.1647	-2.98441	0.1066	0.3406	0.6162	-3.67574	0.1209	-3.19735	-0.3752	0.2073
Chd4	Chromodomain-helicase-DNA-binding protein 4	1528		KMSQPGS(1)PSPK	Q6PDQ2	-0.204868	0.712694	0.979624	0.147097	0.999934	___1	ELAEVEENKKMSQPGSPSPKTPTPSTPGDTQ	-1.25	-0.8192	-0.5399	-1.5552	-1.0806	-2.72317	-0.1462	-0.8545	-0.6482	-0.5141
Chd8	Chromodomain-helicase-DNA-binding protein 8	1426		HFSTLKDDDLVEFS(1)DLES(1)EDDERPR	Q09XV5	-0.926257	0.092875	0.979624	1.0321	0.999977	___1	STLKDDDLVEFSDLESEDDERPRSRRHDRHH	-1.4215	-1.1667	-1.0571	-1.9657	-0.9932	-2.37503	-1.2223	-2.80202	-2.88855	-2.7427
Chd8	Chromodomain-helicase-DNA-binding protein 8	2040		LT(0.001)S(0.999)QDYEVR	Q09XV5	0.585334	0.483421	0.979624	0.315674	0.998814	___1	TLKLEDEVVARSRLTSQDYEVRVGSSDTAPL	-2.1594	-4.27907	-1.2099	-0.4548	-3.18207	-1.0913	-0.8364	-2.40003	-3.25742	-2.52685
Chd8	Chromodomain-helicase-DNA-binding protein 8	1997		T(0.002)AS(0.997)PS(0.001)PLRPDAPVEK	Q09XV5	-0.545685	0.381095	0.979624	0.418966	0.996961	___1	CSTPLLHQQCTSRTASPSPLRPDAPVEKSPE	-0.9062	-0.9059	-0.5385	-0.6904	-1.3259	-1.2916	-0.5867	-0.1332	-2.94171	-2.33502
Chgb	Secretogranin-1	220		ADAHS(1)MELEEK	P16014	0.139277	0.782183	0.979624	0.106691	1	___1	SAKKKDESVARADAHSMELEEKTHSREQSSQ	-2.8025	-2.1458	-2.8442	-3.0841	-2.3362	-2.4817	-2.0509	-3.38226	-1.1883	-2.6841
Chgb	Secretogranin-1	155		IYHS(1)EER	P16014	-0.242738	0.691133	0.979624	0.160438	1	___1	RPSNQQASKEAKIYHSEERVGKEREKEEGKI	-2.5722	-2.297	-2.42445	-4.2376	-3.1724	-3.51631	-1.4765	-2.35846	-1.7976	-2.1588
Chgb	Secretogranin-1	99		WAS(0.5)S(0.5)REDAGAPVEDSQGQTK	P16014	0.960889	0.352922	0.979624	0.452321	0.5	___1	RLLRDPADASGTRWASSREDAGAPVEDSQGQ	-3.2796	-0.2444	-3.75311	-2.79703	-0.0775	-0.2353	0.1686	-2.95563	-3.23005	-1.1268
Chgb	Secretogranin-1	100		WAS(0.273)S(0.727)REDAGAPVEDSQGQTK	P16014	0.801699	0.452751	0.979624	0.344141	0.727191	___1	LLRDPADASGTRWASSREDAGAPVEDSQGQT	-3.35175	-0.2444	-3.49069	-2.91597	-0.0775	-0.2353	0.1686	-3.0725	-3.66461	-1.1268
Chgb	Secretogranin-1	129		WTEGGGHS(1)REGVDDQESLRPSNQQASK	P16014	0.717233	0.447576	0.979624	0.349133	1	___1	QTKVGNEKWTEGGGHSREGVDDQESLRPSNQ	-0.4668	-3.45355	-2.66789	-0.4651	0.1351	-1.3821	-0.041	-3.56612	-2.64657	-2.38613
Chkb	Choline/ethanolamine kinase	40		AS(0.004)S(0.996)LSRDAQRR	O55229	-0.235469	0.594929	0.979624	0.225535	0.9958	___1	DAKCPEPIPNRRRASSLSRDAQRRAYQWCRE	-1.6139	-2.6491	-2.5635	-2.8717	-1.751	-3.18314	-2.4197	-2.37638	-2.82916	-2.1457
Chmp2b	Charged multivesicular body protein 2b	199		ATIS(1)DEEIER	Q8BJF9	1.29389	0.475973	0.979624	0.322418	1	___1	AARSLPSASTSKATISDEEIERQLKALGVD_	-2.80411	3.2891	3.5564	4.0321	-3.42818	3.7041	3.7566	3.6321	3.5113	3.2791
Chmp3	Charged multivesicular body protein 3	200		APSKVTDALPEPEPAGAMAAS(1)EEGEEEEDEEDLEAMQSR	Q9CQ10	-0.0877857	0.801125	0.982276	0.0962999	1	___1	TDALPEPEPAGAMAASEEGEEEEDEEDLEAM	0.6983	0.1538	0.8549	0.4754	0.5416	0.5822	0.6805	0.096	0.5056	0.4872
Chordc1	Cysteine and histidine-rich domain-containing protein 1	139		LSSGS(1)EEDKKEEDSDEIK	Q9D1P4	-0.254882	0.696537	0.979624	0.157056	0.999966	___1	ASLKQALDKLKLSSGSEEDKKEEDSDEIKIG	-1.1197	-1.1326	-1.0427	-1.6634	-0.2441	-3.416	-1.8106	-0.7529	-0.3384	-1.2471
Chrac1	Chromatin accessibility complex protein 1	122		REEEEDNEDDGS(1)DLGEALA	Q9JKP8	-0.789429	0.123916	0.979624	0.906872	1	___1	LKEKREEEEDNEDDGSDLGEALA________	-0.1056	1.3183	1.7813	0.6634	0.5011	-0.1817	0.7407	-0.1415	-0.2531	0.1311
Cic	Protein capicua homolog	20		ACPGLAGSASGS(0.001)KS(0.996)PPAT(0.003)R	Q924A2	-0.124614	0.747684	0.979624	0.126282	0.996103	___1	KKACPGLAGSASGSKSPPATRAKALRRRGAG	0.992	0.695	0.3983	0.9839	0.8699	0.4201	0.7745	0.6303	-0.199	0.5137
Cic	Protein capicua homolog	1807		AQS(0.772)VS(0.228)PVQATPSGGSAQLLPGK	Q924A2	1.9469	0.0826182	0.979624	1.08292	0.771629	___1	PILQSVPSAPPPKAQSVSPVQATPSGGSAQL	-3.69173	-3.72635	-3.13029	-3.58169	0.1765	-1.93395	-3.49408	-3.02595	0.9906	-0.116
Cic	Protein capicua homolog	766		AVS(1)PAVPFSR	Q924A2	-0.939191	0.356092	0.979624	0.448437	1	___1	SHTPTPSTPAGFRAVSPAVPFSRSRQPSPLL	1.7546	0.7101	0.4872	1.4166	1.6613	-2.37009	0.5624	-2.61898	0.9353	0.7269
Cic	Protein capicua homolog	662		HLS(1)ASTPK	Q924A2	-0.0193351	0.96472	0.982997	0.0155988	0.999976	___1	ASPVIQRTAVRSRHLSASTPKAGVLTPPDLG	-0.4507	-1.1382	-2.0425	-1.3973	-0.7417	-1.76481	-1.0519	-1.5454	-1.0004	-1.1071
Cic	Protein capicua homolog	1403		VFS(1)PVIR	Q924A2	-0.459464	0.654196	0.979624	0.184292	1	___1	GEDPEGNKGFGRKVFSPVIRSSFTHCRPTLD	0.5507	-2.77309	-1.49	-0.076	-0.0969	-0.4617	-3.07152	-3.74205	-3.20823	-1.2221
Cic	Protein capicua homolog	1080		TQS(1)LSALPK	Q924A2	-0.451012	0.561484	0.979624	0.250663	0.999875	___1	PEIQLPLPPGKRRTQSLSALPKERDSSSEKD	-0.2252	-0.4606	-1.0554	0.1741	-0.3284	-0.6029	-0.1312	-2.87749	-3.0078	-0.4462
Cic	Protein capicua homolog	807		RVPAVQRDS(1)PVIVR	Q924A2	0.245694	0.624096	0.979624	0.204749	1	___1	DPGPSVRRVPAVQRDSPVIVRNPDVPLPSKF	-0.8001	-1.7379	-2.43704	-0.83	-1.0625	-1.5909	-1.3601	-1.2939	-1.1639	-2.58726
Cic	Protein capicua homolog	470		ART(1)PLTAAQQK	Q924A2	-0.351043	0.555145	0.979624	0.255594	0.999941	___1	VASLEKGAAPAARARTPLTAAQQKYKKGDVV	-0.8448	-1.68833	-2.87985	-1.2343	-1.1847	-2.64052	-2.52519	-3.2145	-2.4059	-1.8825
Cic	Protein capicua homolog	2300;2311		RKNS(0.457)T(0.543)DLDSAPEDPT(0.257)S(0.743)PK	Q924A2	0.661089	0.154937	0.979624	0.809845	0.743078	___2	RKNSTDLDSAPEDPTSPKRKMRRRSSCSSEP	-3.50363	-3.23	-3.48411	-2.68334	-2.8474	-3.46812	-3.15555	-2.35581	-1.6711	-3.03244
Ckm	Creatine kinase M-type	166		LSVEALNSLT(1)GEFKGK	P07310	-0.313274	0.751831	0.979624	0.12388	1	___1	RRAVEKLSVEALNSLTGEFKGKYYPLKSMTE	2.6716	1.9549	-0.1053	2.1802	1.7847	2.4983	1.5539	-2.22615	0.8133	1.7523
Ckm	Creatine kinase M-type	35		VLT(1)PDLYNK	P07310	1.26578	0.161432	0.979624	0.79201	1	___1	YPDLSKHNNHMAKVLTPDLYNKLRDKETPSG	2.4572	-2.38553	1.2177	1.8197	2.4035	1.1909	1.5085	1.7786	2.219	0.9488
Ckm	Creatine kinase M-type	372		LEKGQS(1)IDDMIPAQK	P07310	-0.0282524	0.936625	0.982997	0.0284341	1	___1	VKLMVEMEKKLEKGQSIDDMIPAQK______	4.4702	4.257	4.2789	3.9761	4.3211	4.5285	4.1443	3.9265	4.739	4.5143
Ckm	Creatine kinase M-type	199		SMTEQEQQQLIDDHFLFDKPVS(1)PLLLASGMAR	P07310	1.63502	0.156838	0.979624	0.804549	0.999997	___1	QQQLIDDHFLFDKPVSPLLLASGMARDWPDA	1.1571	-2.53484	-3.22086	-0.3524	-2.78245	2.1752	-0.0066	0.3853	0.8519	0.4441
Ckmt2	Creatine kinase S-type, mitochondrial	356		RGT(1)GGVDTAAVADVYDISNIDR	Q6P8J7	0.447338	0.419794	0.979624	0.376964	1	___1	RFSKILENLRLQKRGTGGVDTAAVADVYDIS	1.5456	0.894	0.6055	0.2866	1.4594	1.9383	0.8987	1.024	2.7428	1.8868
Ckmt2	Creatine kinase S-type, mitochondrial	69		HNNCMAECLT(1)PTIYAK	Q6P8J7	-0.0719491	0.926336	0.982997	0.0332313	0.999747	___1	YPDLRKHNNCMAECLTPTIYAKLRNKMTPSG	-0.2853	-0.7919	-2.83896	-0.351	-0.9975	-3.72015	-0.505	-1.3211	-1.1356	-1.611
Ckmt2	Creatine kinase S-type, mitochondrial	151		VMKHPTDLDAS(0.001)KIT(0.999)HGQFDER	Q6P8J7	0.404833	0.711672	0.979624	0.14772	0.999244	___1	PRVMKHPTDLDASKITHGQFDERYVLSSRVR	0.1051	-3.49136	-3.20778	-0.9019	-3.94976	-0.0199	-1.319	-4.15741	-1.7661	-0.4382
Ckmt2	Creatine kinase S-type, mitochondrial	214		LSEMT(1)EQDQQR	Q6P8J7	-0.747903	0.240929	0.979624	0.61811	1	___1	LKGDLAGRYYKLSEMTEQDQQRLIDDHFLFD	-2.05311	-0.7835	-1.732	-1.806	-1.172	-2.66147	-1.4808	-1.8823	-3.80412	-3.08872
Ckmt2	Creatine kinase S-type, mitochondrial	368		RGTGGVDTAAVADVY(1)DISNIDR	Q6P8J7	0.619681	0.112489	0.979624	0.948892	0.999999	___1	KRGTGGVDTAAVADVYDISNIDRIGRSEVEL	1.7142	1.6795	1.1772	1.5971	2.1335	2.3972	2.1549	1.9043	2.2595	2.5567
Ckmt2	Creatine kinase S-type, mitochondrial	343		LSKDPRFS(1)K	Q6P8J7	0.389819	0.422409	0.979624	0.374267	1	___1	GVHVRIPKLSKDPRFSKILENLRLQKRGTGG	6.6873	6.2579	4.905	6.2994	6.7256	6.2431	6.7015	5.4452	6.5415	6.4229
Ckmt2	Creatine kinase S-type, mitochondrial	148		HPTDLDAS(1)K	Q6P8J7	-0.319452	0.693251	0.979624	0.159109	1	___1	GYDPRVMKHPTDLDASKITHGQFDERYVLSS	2.8586	1.3019	-0.1106	2.1902	2.3281	-0.3717	1.3896	-0.6042	1.1007	1.1809
Ckmt2	Creatine kinase S-type, mitochondrial	319;319		LGYILTCPS(1)NLGTGLR	Q6P8J7	0.546519	0.171797	0.979624	0.764985	0.999997	___1	EFMWNERLGYILTCPSNLGTGLRAGVHVRIP	5.3982	4.8819	4.7849	5.307	5.1728	5.6252	5.6883	5.1699	6.1308	5.8833
Ckmt2	Creatine kinase S-type, mitochondrial	233		LIDDHFLFDKPVS(1)PLLTCAGMAR	Q6P8J7	0.890639	0.418732	0.979624	0.378064	1	___1	QQRLIDDHFLFDKPVSPLLTCAGMARDWPDA	1.4107	-2.62322	-0.4172	0.8425	0.8021	1.8181	-3.1845	0.5706	1.1042	0.4788
Clasp1	CLIP-associating protein 1	1220		DGGAAS(1)PATEGRGGSEIEGGR	Q80TV8	0.426648	0.280567	0.979624	0.551963	0.999999	___1	GKKDCDIVSRDGGAASPATEGRGGSEIEGGR	0.5718	1.7474	1.0119	1.1376	1.7238	1.3781	1.7565	1.8016	1.3817	1.5798
Clasp1	CLIP-associating protein 1	1193		FSFRS(1)QEDLNEPIKR	Q80TV8	-0.199133	0.636351	0.979624	0.196303	1	___1	SLRGVTEAIEKFSFRSQEDLNEPIKRDGKKD	4.4454	3.1034	3.5921	3.8932	3.9844	3.0818	3.2828	3.1739	3.4799	3.7055
Clasp1	CLIP-associating protein 1	720;505		IPRS(1)QGCSR	Q80TV8	-0.0197726	0.979811	0.984656	0.00885751	0.999893	___1	LVNSASAQKRSKIPRSQGCSREASPSRLSVA;PPVTPSSEKRSKIPRSQGCSRETSPNRIGLA	-3.0668	-0.5617	-1.8293	-1.6121	-3.1696	-3.12173	-0.8136	-0.8758	-2.79575	-0.4847
Clasp1	CLIP-associating protein 1	246		NFDDEDS(1)VDGNRPSSASSSSSK	Q80TV8	-0.232796	0.751269	0.979624	0.124205	0.999997	___1	NMIQSANEKNFDDEDSVDGNRPSSASSSSSK	-2.24564	-0.6103	0.0478	-1.6185	-3.16631	-1.3445	-0.7257	-0.0044	-0.1043	-1.2182
Clasp1	CLIP-associating protein 1	559		SSS(0.004)S(0.01)S(0.985)QES(0.001)LNRPLSAK	Q80TV8	1.91865	0.0614673	0.979624	1.21136	0.985414	___1	DSIVSLPQSDRSSSSSQESLNRPLSAKRSPT	-2.59731	0.4183	-3.47155	0.4167	-2.6785	0.174	0.5978	0.0438	0.9708	0.7213
Clasp1	CLIP-associating protein 1	1088		NSSNTGVGS(1)PSNTIGR	Q80TV8	-0.109935	0.898559	0.982997	0.0464534	0.999999	___1	LLHNHLKNSSNTGVGSPSNTIGRTPSRHPSS	0.388	0.0382	0.1916	0.9959	0.0516	0.2721	1.4811	0.7412	0.3468	-3.21671
Clasp1	CLIP-associating protein 1	600		S(0.002)RS(0.998)DIDVNAAASAK	Q80TV8	0.0290952	0.954003	0.982997	0.0204502	0.998417	___1	STKSVSTTGSLQRSRSDIDVNAAASAKSKVS	3.3887	1.4013	2.2547	3.1492	2.7058	1.9906	2.3219	1.6243	2.3359	2.5136
Clasp1	CLIP-associating protein 1	688		SS(0.009)S(0.991)PGKLLGSGLAGGSSR	Q80TV8	0.0219476	0.979037	0.984656	0.00920068	0.990554	___1	RSRSANPAGAGSRSSSPGKLLGSGLAGGSSR	0.4925	2.4426	1.5717	2.9405	-0.9053	2.0915	2.6931	0.4271	1.2166	2.206
Clasp1	CLIP-associating protein 1	594		SVSTTGS(1)LQR	Q80TV8	1.00013	0.14507	0.979624	0.838423	0.999772	___1	SRGSTVSTKSVSTTGSLQRSRSDIDVNAAAS	-3.38702	-1.3712	-3.50011	-3.23316	-2.0419	-1.2482	-2.4659	-1.1596	-1.1409	-0.9789
Clasp1	CLIP-associating protein 1	794		VLST(0.013)S(0.887)T(0.1)DLEAAVADALKKPVR	Q80TV8	0.529116	0.673572	0.979624	0.171616	0.886527	___1	GRIPGSVNAMRVLSTSTDLEAAVADALKKPV	0.2359	-2.97028	-3.17706	0.5222	-0.3197	-4.02159	0.526	-3.66106	-0.0542	-3.0812
Clasp1	CLIP-associating protein 1	715;724		S(0.001)KIPRS(0.999)QGCS(1)R	Q80TV8	-0.428158	0.778998	0.979624	0.108464	0.999998	___2	ASAQKRSKIPRSQGCSREASPSRLSVARSSR;PSSEKRSKIPRSQGCSRETSPNRIGLARSSR	-0.6671	-3.17079	1.6732	1.436	-3.18571	-2.90861	-3.10251	1.374	-3.40013	1.7389
Clasp1	CLIP-associating protein 1	720;505		IPRS(1)QGCSR	Q80TV8	1.27383	0.343348	0.979624	0.464266	0.999893	___2	LVNSASAQKRSKIPRSQGCSREASPSRLSVA;PPVTPSSEKRSKIPRSQGCSRETSPNRIGLA	-2.92284	-2.56346	-3.14797	-2.17627	-3.73282	-3.27736	-2.72686	-3.1389	2.0835	1.7389
Clasp2	CLIP-associating protein 2	1004		ASLLHSMPLHS(0.691)S(0.309)PR	Q8BRT1	0.134855	0.88835	0.982997	0.0514157	0.691055	___1	ALDNKASLLHSMPLHSSPRSRDYNPYNYSDS	0.1223	-2.46617	-0.3075	0.4517	0.3766	0.0973	-3.50436	-0.1217	-0.1668	-2.37527
Clasp2	CLIP-associating protein 2	1005		ASLLHSMPLHS(0.197)S(0.803)PR	Q8BRT1	-0.856736	0.375748	0.979624	0.425103	0.803037	___1	LDNKASLLHSMPLHSSPRSRDYNPYNYSDSI	0.1608	-0.5014	-2.4819	0.0242	-2.52257	-3.8464	-0.3691	-2.15044	-3.23688	-0.4818
Clasp2	CLIP-associating protein 2	547		EASRESSRDT(0.013)S(0.987)PVR	Q8BRT1	-1.83894	0.0990648	0.979624	1.00408	0.986985	___1	QGCSREASRESSRDTSPVRSFQPLGPGYGIS	1.2153	1.1853	-0.3874	0.0781	0.907	-3.28107	0.1672	-0.0096	-2.91263	-3.1241
Clasp2	CLIP-associating protein 2	513		EAS(1)PSRLSVAR	Q8BRT1	-0.144124	0.765361	0.979624	0.116134	0.999996	___1	KRSKIPRSQGCSREASPSRLSVARSSRIPRP	4.0596	2.8515	2.6396	3.5687	3.9312	2.8152	3.1196	2.5596	2.8483	2.4335
Clasp2	CLIP-associating protein 2	543		ES(0.005)S(0.949)RDT(0.036)S(0.009)PVR	Q8BRT1	0.48394	0.412235	0.979624	0.384855	0.949186	___1	PSVSQGCSREASRESSRDTSPVRSFQPLGPG	-2.159	-2.93549	-3.612	-2.81816	-3.0764	-2.26847	-3.64238	-2.29964	-1.5861	-1.2364
Clasp2	CLIP-associating protein 2	531		IPRPS(0.001)VS(0.998)QGCS(0.002)R	Q8BRT1	0.178648	0.650766	0.979624	0.186575	0.997687	___1	RLSVARSSRIPRPSVSQGCSREASRESSRDT	-1.2561	-1.2015	-2.0866	-1.8871	-1.2504	-1.558	-0.8479	-1.4308	-1.3712	-1.0072
Clasp2	CLIP-associating protein 2	535		IPRPS(0.086)VS(0.914)QGCS(1)R	Q8BRT1	-0.449705	0.62768	0.979624	0.202262	0.999999	___1	ARSSRIPRPSVSQGCSREASRESSRDTSPVR	-3.15714	-1.2774	0.0601	-2.12496	-2.94624	-3.82614	-2.61343	-1.4665	-0.0811	-0.2966
Clasp2	CLIP-associating protein 2	465		MVSQSQPGS(1)R	Q8BRT1	1.19183	0.021128	0.912126	1.67514	1	___1	RGRSRTKMVSQSQPGSRSGSPGRVLTTTALS	-3.7295	-3.7923	-3.6386	-3.5704	-2.9392	-2.9481	-2.1589	-2.1608	-1.9739	-1.9468
Clasp2	CLIP-associating protein 2	467		S(0.579)GS(0.421)PGRVLTTTALSTVSSGAQR	Q8BRT1	1.73679	0.289064	0.979624	0.539006	0.578765	___1	RSRTKMVSQSQPGSRSGSPGRVLTTTALSTV	-3.43613	1.2309	-3.29495	2.0814	-2.44187	1.7916	-2.8489	1.6651	2.3135	-3.23707
Clasp2	CLIP-associating protein 2	469		S(0.003)GS(0.997)PGRVLTTTALSTVSSGAQR	Q8BRT1	1.46152	0.0049376	0.70546	2.30648	0.997116	___1	RTKMVSQSQPGSRSGSPGRVLTTTALSTVSS	-3.33377	-3.28444	-3.4348	-1.2051	-2.39234	-2.5218	-1.7901	-2.42212	-1.3518	-1.5431
Clasp2	CLIP-associating protein 2	376		S(0.002)RS(0.998)DIDVNAAAGAK	Q8BRT1	0.364171	0.41636	0.979624	0.380531	0.997747	___1	GSKANPLPGSLQRSRSDIDVNAAAGAKAHHA	1.9686	1.1428	1.0439	2.5191	1.7321	1.4404	2.1617	0.8946	1.7366	1.7604
Clasp2	CLIP-associating protein 2	333		SSS(0.012)S(0.012)S(0.976)QESLNRPFSSK	Q8BRT1	-0.24726	0.819876	0.982997	0.0862521	0.976487	___1	GSVASLPQSDRSSSSSQESLNRPFSSKWSTA	-0.6464	1.7253	1.4131	1.7528	-0.7731	1.2896	1.7524	1.6028	1.5524	-3.09306
Clasp2	CLIP-associating protein 2	546;547		EASRES(0.411)S(0.589)RDT(0.91)S(0.09)PVR	Q8BRT1	-0.027653	0.950668	0.982997	0.021971	0.90976	___2	SQGCSREASRESSRDTSPVRSFQPLGPGYGI	-2.57726	-3.14403	-3.5698	-3.3754	-3.7617	-3.30813	-2.93652	-3.5965	-2.29754	-2.597
Clasp2	CLIP-associating protein 2	531;535		IPRPS(0.001)VS(0.998)QGCS(0.002)R	Q8BRT1	-0.663494	0.487637	0.979624	0.311903	0.997687	___2	RLSVARSSRIPRPSVSQGCSREASRESSRDT	0.4184	0.4414	1.763	1.0378	0.7519	0.8492	1.1822	-3.48899	0.8437	0.2996
Clasrp	CLK4-associating serine/arginine rich protein	285		KIS(1)PPSYAR	Q8CFC7	-0.15933	0.781267	0.979624	0.1072	1	___1	QRREFREKRLRGRKISPPSYARRDSPTYDPY	-0.9188	-2.35718	-2.1971	-0.646	-1.2743	-2.6487	-1.7082	-2.3504	-2.4788	-2.77943
Clasrp	CLK4-associating serine/arginine rich protein	541		LTRPAAS(1)PAVGEK	Q8CFC7	0.0201762	0.958155	0.982997	0.0185644	1	___1	HSPSPPREKLTRPAASPAVGEKLKKTEPAAG	0.1581	-0.5216	-0.2954	0.3389	0.327	-0.5664	-0.4154	-0.3929	-0.3531	-0.3343
Clcc1	Chloride channel CLIC-like protein 1	498		DVSGQVPS(0.012)AGKS(0.048)S(0.892)PT(0.048)VDKAQLK	Q99LI2	0.270801	0.648469	0.979624	0.188111	0.892064	___1	SAKDVSGQVPSAGKSSPTVDKAQLKTDSECS	-2.40605	-3.089	-1.6449	-3.2957	-1.2422	-2.82941	-1.3881	-1.44448	-2.91321	-1.6512
Clcc1	Chloride channel CLIC-like protein 1	429		FHS(1)GNKS(1)PEVLR	Q99LI2	1.49338	0.261592	0.979624	0.582375	1	___1	KMHASKRDALRQRFHSGNKSPEVLRAFDLPD	1.4614	-2.91938	-3.21	1.7276	1.3168	0.8676	-2.37598	-3.06024	0.6735	0.4124
Clcc1	Chloride channel CLIC-like protein 1	433		FHS(1)GNKS(1)PEVLR	Q99LI2	-0.410204	0.6132	0.979624	0.212398	1	___1	SKRDALRQRFHSGNKSPEVLRAFDLPDTEAQ	1.2572	0.3581	-0.0102	0.7597	-2.78509	0.0248	0.3255	0.0892	1.1618	1.2979
Clcc1	Chloride channel CLIC-like protein 1	429;433		FHS(1)GNKS(1)PEVLR	Q99LI2	1.02187	0.176526	0.979624	0.753192	1	___2	KMHASKRDALRQRFHSGNKSPEVLRAFDLPD	-1.2706	-3.09727	-3.07326	-1.0472	-0.7528	-0.9247	-2.99606	-2.90856	-1.4638	-0.1164
Clcn7	H(+)/Cl(-) exchange transporter 7	9		KVS(1)WSGR	O70496	-0.0939871	0.930108	0.982997	0.0314665	1	___1	_______MANVSKKVSWSGRDRDDEEGAPLL	-3.49128	-0.5025	-0.8353	-0.6748	0.24	-3.24038	-3.50322	-3.45535	-1.683	0.391
Clec16a	Protein CLEC16A	406		NVGEEEDEERGS(1)AEDAQEDAEK	Q80U30	-0.28033	0.740752	0.979624	0.130327	1	___1	PNYKNVGEEEDEERGSAEDAQEDAEKTKEIE	-2.70303	-0.6299	0.142	-1.5192	-0.012	-2.90406	-0.7713	-3.06406	-0.031	-1.1062
Clec16a	Protein CLEC16A	848		RGS(0.995)S(0.005)DPTVQR	Q80U30	0.056305	0.948091	0.982997	0.0231501	0.994941	___1	SQHLPFRFYEQCRRGSSDPTVQRSVFASVDK	-2.74787	-1.1399	-1.081	-2.9919	-1.785	-2.94674	-2.39513	-1.6691	-0.4108	0.999
Clint1	Clathrin interactor 1	235		DREDS(1)PERCS(1)DS(1)DEEK	Q99KN9	0.29029	0.535149	0.979624	0.271525	1	___1	IDDTISKFRRKDREDSPERCSDSDEEKKARR	-1.6015	-2.0218	-1.7045	-1.8376	-0.8739	-2.5234	-1.6588	-0.5929	-1.2812	-1.6317
Clint1	Clathrin interactor 1	307		TIDLGAAAHYTGDKAS(1)PDQNASTHTPQSSAKPSVPSSK	Q99KN9	1.14099	0.185245	0.979624	0.732255	0.999995	___1	TIDLGAAAHYTGDKASPDQNASTHTPQSSAK	-2.94949	-0.5806	-2.70049	0.4351	-3.00548	-2.05609	-0.6809	0.013	0.0671	-1.3238
Clint1	Clathrin interactor 1	302		TIDLGAAAHYT(0.827)GDKAS(0.173)PDQNASTHTPQSSAKPSVPSSK	Q99KN9	0.749796	0.550534	0.979624	0.259216	0.827367	___1	ANPSKTIDLGAAAHYTGDKASPDQNASTHTP	-3.17782	-2.91128	0.77	-2.25438	-2.87633	0.4771	-2.98882	-1.92832	1.7833	0.6248
Clint1	Clathrin interactor 1	235		DREDS(1)PERCS(1)DS(1)DEEK	Q99KN9	-0.240107	0.726128	0.979624	0.138987	1	___2	IDDTISKFRRKDREDSPERCSDSDEEKKARR	-2.6734	-0.7467	-0.6264	-1.796	-2.033	-2.0071	-1.2043	-0.2382	-0.7168	-3.12718
Clint1	Clathrin interactor 1	240		DREDS(1)PERCS(1)DS(1)DEEK	Q99KN9	-0.203833	0.757661	0.979624	0.120525	1	___2	SKFRRKDREDSPERCSDSDEEKKARRGRSPK	-2.6734	-0.7467	-0.6264	-1.796	-2.033	-2.0071	-1.2043	-0.2382	-0.7168	-2.87327
Clint1	Clathrin interactor 1	242		DREDS(1)PERCS(1)DS(1)DEEK	Q99KN9	0.0110034	0.984592	0.984656	0.00674352	1	___2	FRRKDREDSPERCSDSDEEKKARRGRSPKGE	-2.69592	-1.5364	-1.5401	-2.8813	-2.772	-2.58136	-1.6541	-0.7675	-1.3908	-1.34489
Clip1	CAP-Gly domain-containing linker protein 1	347;353		KIS(1)GTTALQEALK	Q922J3	-1.1298	0.208507	0.979624	0.680879	0.999968	___1	SGLLTETSSRYARKISGTTALQEALKEKQQH;TGLLTETSSRYARKISGTTALQEALKEKQQH	1.9162	2.6352	4.1992	0.5353	3.6941	0.6465	0.1959	1.705	2.4794	3.2533
Clip1	CAP-Gly domain-containing linker protein 1	194		TASES(1)ISNLS(1)EAGSVK	Q922J3	-0.136105	0.69411	0.979624	0.158572	1	___1	SATPQISNLTKTASESISNLSEAGSVKKGER	4.0574	3.7705	3.8203	4.2228	3.4222	3.6644	3.7635	3.8275	3.7583	3.5677
Clip1	CAP-Gly domain-containing linker protein 1	203		TASESISNLS(1)EAGS(1)VK	Q922J3	0.0121476	0.981705	0.984656	0.00801887	1	___1	TKTASESISNLSEAGSVKKGERELKVGDRVL	0.5766	1.4662	1.846	2.1817	0.0142	0.9988	1.9625	1.3098	1.6625	1.0294
Clip1	CAP-Gly domain-containing linker protein 1	146		T(0.003)AS(0.997)PLSTAAATMVSSSPATPSNIPHKPSQSTAKEPSATPQISNLTK	Q922J3	-0.71838	0.471246	0.979624	0.326752	0.997316	___1	EDEANGLQAAPGRTASPLSTAAATMVSSSPA	0.4049	0.5033	-0.6325	0.5633	-3.79265	-2.32971	0.3078	0.8364	0.4319	-0.4024
Clip1	CAP-Gly domain-containing linker protein 1	349;355		KIS(0.096)GT(0.898)T(0.006)ALQEALK	Q922J3	-0.241591	0.88242	0.982997	0.0543248	0.898115	___1	LLTETSSRYARKISGTTALQEALKEKQQHIE	0.7744	-4.24589	2.5486	-3.09476	-3.16737	-0.3627	-2.29902	1.1642	1.6743	2.2408
Clip1	CAP-Gly domain-containing linker protein 1	194		TASES(1)ISNLS(1)EAGSVK	Q922J3	-0.260276	0.608059	0.979624	0.216054	1	___2	SATPQISNLTKTASESISNLSEAGSVKKGER	0.7108	1.687	1.9487	1.6624	-0.1675	1.0958	1.7251	1.4593	1.5304	1.0144
Clip1	CAP-Gly domain-containing linker protein 1	199		TASESISNLS(1)EAGS(1)VK	Q922J3	-0.32581	0.530168	0.979624	0.275587	0.999995	___2	ISNLTKTASESISNLSEAGSVKKGERELKVG	0.7108	1.687	2.1453	1.6624	-0.1675	1.0958	1.7251	1.4593	1.5304	1.0144
Clip1	CAP-Gly domain-containing linker protein 1	203		TASESISNLS(1)EAGS(1)VK	Q922J3	-0.00725238	0.995149	0.984656	0.00211176	1	___2	TKTASESISNLSEAGSVKKGERELKVGDRVL	-1.1459	3.0879	3.5386	2.855	-1.7955	2.3016	2.9273	2.2473	2.283	1.9186
Clip1	CAP-Gly domain-containing linker protein 1	194;199;203		TASES(1)ISNLS(1)EAGSVK	Q922J3	-1.97675	0.208208	0.979624	0.681502	1	___3	SATPQISNLTKTASESISNLSEAGSVKKGER	-1.1356	1.5749	2.0881	1.8802	-3.66242	1.1231	2.0356	-3.51795	-3.02194	-2.77654
Clip1	CAP-Gly domain-containing linker protein 1	194		TASES(1)ISNLS(1)EAGSVK	Q922J3	-1.97675	0.208208	0.979624	0.681502	1	___3	SATPQISNLTKTASESISNLSEAGSVKKGER	-1.1356	1.5749	2.0881	1.8802	-3.66242	1.1231	2.0356	-3.51795	-3.02194	-2.77654
Clip1	CAP-Gly domain-containing linker protein 1	199		TASESISNLS(1)EAGS(1)VK	Q922J3	0.407783	0.761069	0.979624	0.118576	0.999995	___3	ISNLTKTASESISNLSEAGSVKKGERELKVG	-1.1356	1.5749	-2.48512	1.8802	-2.46845	1.1231	2.0356	0.7615	-2.40518	-2.84586
Clip1	CAP-Gly domain-containing linker protein 1	203		TASESISNLS(1)EAGS(1)VK	Q922J3	-1.05322	0.412337	0.979624	0.384748	1	___3	TKTASESISNLSEAGSVKKGERELKVGDRVL	-1.1356	1.5749	2.0881	1.8802	-2.40836	1.1231	2.0356	0.7615	-2.88924	-1.97806
Clip2	CAP-Gly domain-containing linker protein 2	924		VLLLEANRHS(1)PGPER	Q9Z0H8	-0.540531	0.460527	0.979624	0.336745	1	___1	SLNELRVLLLEANRHSPGPERDLSREVHKAE	1.2498	0.2193	0.8859	0.6048	1.0406	0.5299	0.9277	0.78	-2.44691	0.2752
Clip4	CAP-Gly domain-containing linker protein 4	580		SFS(0.985)T(0.014)T(0.001)SASSQK	Q8CI96	1.32031	0.0501883	0.979624	1.2994	0.985186	___1	SNKQNHSYPGFRRSFSTTSASSQKEINRRNA	-2.66987	-3.11363	-3.09253	-2.0901	-2.32621	-3.10307	-1.8813	-0.9402	-0.1375	-0.9902
Clip4	CAP-Gly domain-containing linker protein 4	608		SWS(0.999)S(0.001)STTAGGLEGTVK	Q8CI96	0.0263202	0.974278	0.984656	0.0113171	0.998912	___1	RNAFAKTKTTLRRSWSSSTTAGGLEGTVKLH	-0.848	0.1676	-2.7429	-0.3816	-0.2452	-0.4722	-2.73442	-1.0347	-2.81353	-0.1218
Clk3	Dual specificity protein kinase CLK3	157		YRS(1)PEPDPYLSYR	O35492	1.49654	0.030229	0.972977	1.51958	0.999805	___1	AAGAWETMHHCKRYRSPEPDPYLSYRWKRRR	-3.08118	-3.37075	-2.70362	-0.5725	-2.50827	-2.54215	-0.9399	-1.7261	-0.1593	-2.43891
Cltc	Clathrin heavy chain 1	394		GILRT(1)PDTIRR	Q68FD5	0.779406	0.300588	0.979624	0.522029	1	___1	EAAKVAANAPKGILRTPDTIRRFQSVPAQPG	0.8824	-1.3412	-3.20717	0.3287	-0.3295	-0.7008	-0.5649	-1.0539	-0.007	-0.7707
Clu	Clusterin	392		VSTVTT(0.001)HS(0.969)S(0.03)DS(0.001)EVPSRVTEVVVK	Q06890	1.0667	0.236015	0.979624	0.62706	0.968506	___1	GEDKYYLRVSTVTTHSSDSEVPSRVTEVVVK	-0.6602	-3.10711	-3.62557	0.1212	-0.1159	-0.1835	-2.67114	-2.36138	-2.14806	-2.4244
Clu	Clusterin	395		VSTVTTHSS(0.002)DS(0.997)EVPSRVTEVVVK	Q06890	0.970764	0.179816	0.979624	0.745172	0.997477	___1	KYYLRVSTVTTHSSDSEVPSRVTEVVVKLFD	0.116	-0.3428	-3.39152	0.5034	-0.0867	0.0456	-0.2671	-0.6042	-0.3866	-0.8518
Cluap1	Clusterin-associated protein 1	409		IRKPEPLDES(1)DNDF	Q8R3P7	0.681751	0.347008	0.979624	0.459661	1	___1	AKPSRRIRKPEPLDESDNDF___________	-0.3062	-1.06	-3.64916	-0.0685	-0.2777	-0.8527	-2.06734	-1.5106	-1.0865	-1.0669
Cmc2	COX assembly mitochondrial protein 2 homolog	71		RRLS(1)DPPEEAGR	Q8K199	-0.302624	0.59197	0.979624	0.2277	1	___1	RTRSREHGAAMRRRLSDPPEEAGR_______	2.5574	1.4384	1.4164	1.7335	3.0167	1.2101	0.3227	1.2328	1.4033	1.591
Cmklr1	Chemokine-like receptor 1	370		ASVNEKETS(0.002)T(0.998)L	P97468	-0.0187333	0.964552	0.982997	0.0156742	0.997862	___1	SSLNEKASVNEKETSTL______________	1.3713	0.5072	1.1996	1.5328	1.1932	1.5905	0.9992	0.3127	0.6812	0.7415
Cmklr1	Chemokine-like receptor 1	352		LANALSEDTGPSSYPS(0.005)HRS(0.068)FT(0.927)K	P97468	0.18476	0.849551	0.982997	0.0708107	0.926975	___1	SEDTGPSSYPSHRSFTKMSSLNEKASVNEKE	-2.68885	-2.83263	-0.0316	-3.40443	-0.8592	-2.97649	-3.38797	-0.014	-0.3189	-0.7029
Cmklr1	Chemokine-like receptor 1	369		ASVNEKET(0.004)S(0.977)T(0.019)L	P97468	0.143243	0.859733	0.982997	0.0656365	0.976991	___1	MSSLNEKASVNEKETSTL_____________	-2.54994	-1.2599	-3.7384	-4.06397	-1.97659	-3.47444	-0.9714	-3.32935	-1.0374	-1.7567
Cmklr1	Chemokine-like receptor 1	337		LANALS(1)EDTGPSSYPS(0.22)HRS(0.672)FT(0.108)K	P97468	-0.312053	0.579428	0.979624	0.237001	0.999976	___1	RKFKVALFSRLANALSEDTGPSSYPSHRSFT	-0.7946	-2.06788	-0.5328	-0.2034	-1.5346	-1.4632	-1.4112	-1.3857	-2.78728	-1.3213
Cmklr1	Chemokine-like receptor 1	337		LANALS(1)EDTGPSSYPS(0.22)HRS(0.672)FT(0.108)K	P97468	0.282111	0.709342	0.979624	0.149144	0.999976	___2	RKFKVALFSRLANALSEDTGPSSYPSHRSFT	-2.94744	-1.5578	-0.5887	-0.6701	-2.9512	-1.1602	-0.732	-3.12917	-0.6278	-0.6406
Cmklr1	Chemokine-like receptor 1	347		LANALSEDT(0.024)GPS(0.027)S(0.04)Y(0.123)PS(0.773)HRS(0.495)FT(0.518)K	P97468	-0.644996	0.448592	0.979624	0.348148	0.772712	___2	LANALSEDTGPSSYPSHRSFTKMSSLNEKAS	-1.1843	-0.0953	-0.6416	-3.71137	-2.80847	-0.2496	-0.2205	-0.0045	-1.56194	-0.4414
Cmklr1	Chemokine-like receptor 1	350		LANALS(1)EDTGPSS(0.001)YPS(0.046)HRS(0.921)FT(0.032)K	P97468	-0.739642	0.361739	0.979624	0.441604	0.920993	___2	ALSEDTGPSSYPSHRSFTKMSSLNEKASVNE	-1.1843	-0.0953	0.6423	-0.499	-2.65806	-0.2496	-2.97906	-0.0045	0.1671	-0.4414
Cmklr1	Chemokine-like receptor 1	352		LANALSEDTGPSSYPS(0.005)HRS(0.068)FT(0.927)K	P97468	1.39036	0.101374	0.979624	0.994074	0.926975	___2	SEDTGPSSYPSHRSFTKMSSLNEKASVNEKE	-2.32534	-2.20145	-3.53549	-2.65836	-2.697	-0.2496	-0.2205	-0.0045	-2.80813	-0.4414
Cmss1	Protein CMSS1	76		KKIS(1)DILAK	Q9CZT6	-0.439292	0.707782	0.979624	0.1501	1	___1	AEDSRKTRKWKKKKISDILAKSEPKPGTPED	-1.9813	0.2777	-0.6667	-1.1985	-2.80908	-4.34147	-0.3525	-2.2195	1.4436	0.8717
Cmtm4	CKLF-like MARVEL transmembrane domain-containing protein 4	208		DVDSRPEIQRLDT(1)	Q8CJ61	0.862694	0.391953	0.979624	0.406766	1	___1	ESRDVDSRPEIQRLDT_______________	-2.30569	-3.19292	-2.75933	-0.1638	-3.05524	-2.75245	-3.70061	-3.63944	-0.3359	0.4178
Cmtm7	CKLF-like MARVEL transmembrane domain-containing protein 7	2		S(1)HGSGLVR	Q9ESD6	-0.146887	0.766444	0.979624	0.115519	0.999975	___1	______________MSHGSGLVRTTCSSGGA	-3.24718	-1.6864	-2.1802	-2.2286	-1.9118	-2.84276	-2.7606	-2.2801	-3.53807	-2.0651
Cmtm7	CKLF-like MARVEL transmembrane domain-containing protein 7	5		SHGS(1)GLVR	Q9ESD6	1.09816	0.0620561	0.979624	1.20722	0.999763	___1	___________MSHGSGLVRTTCSSGGALGP	-2.12662	-0.7914	-3.26387	-0.9203	-0.4446	-1.1036	-1.014	-1.5062	-1.4306	-0.318
Cmtr1	Cap-specific mRNA (nucleoside-2'-O-)-methyltransferase 1	52		ASATSLS(0.006)GS(0.95)DS(0.037)ET(0.008)EGKQPCSDDFK	Q9DBC3	-0.225357	0.676313	0.979624	0.169852	0.949639	___1	SVNHAAKASATSLSGSDSETEGKQPCSDDFK	-2.51821	-2.20907	-2.22042	-3.69453	-2.47738	-2.78004	-2.69582	-1.3766	-1.5712	-3.19324
Cmtr1	Cap-specific mRNA (nucleoside-2'-O-)-methyltransferase 1	27		HLS(1)STSDDEPLSSVNHAAK	Q9DBC3	2.75861	0.0971479	0.979624	1.01257	0.999823	___1	PLKKQKRIGELARHLSSTSDDEPLSSVNHAA	-3.13694	-2.99801	0.3743	2.3411	2.237	2.5659	2.8969	-3.22454	-2.9516	2.004
Cmtr1	Cap-specific mRNA (nucleoside-2'-O-)-methyltransferase 1	27		HLS(1)STSDDEPLSSVNHAAK	Q9DBC3	-0.813786	0.452711	0.979624	0.344179	0.999823	___2	PLKKQKRIGELARHLSSTSDDEPLSSVNHAA	0.8369	2.8168	2.6268	1.696	0.9636	2.247	2.1932	2.0871	-2.7787	2.5498
Cmtr1	Cap-specific mRNA (nucleoside-2'-O-)-methyltransferase 1	30		HLS(0.996)S(0.004)TS(1)DDEPLSSVNHAAK	Q9DBC3	1.35404	0.0776734	0.979624	1.10973	0.999577	___2	KQKRIGELARHLSSTSDDEPLSSVNHAAKAS	-3.59839	-3.21196	-3.51106	-0.9747	-2.79593	-1.1853	-1.91806	-4.03895	-0.7391	-2.95295
Cmtr1	Cap-specific mRNA (nucleoside-2'-O-)-methyltransferase 1	29		HLS(0.994)S(0.007)T(0.991)S(0.008)DDEPLSSVNHAAK	Q9DBC3	-0.656249	0.681658	0.979624	0.166434	0.990969	___2	KKQKRIGELARHLSSTSDDEPLSSVNHAAKA	-2.72279	2.8168	2.6268	1.696	-1.71949	2.247	-2.4503	2.0871	-2.6553	2.5498
Cmya5	Cardiomyopathy-associated protein 5	2302		LEQRIS(1)PT(1)EKLMEK	Q70KF4	0.101033	0.797322	0.980563	0.0983665	1	___1	KLEESKAAERLEQRISPTEKLMEKPSKTLAL	1.2443	0.7932	0.9579	1.3581	1.8174	0.7028	1.2797	0.7598	1.1444	0.6343
Cmya5	Cardiomyopathy-associated protein 5	769		ETSPS(1)PLSPEVEHR	Q70KF4	0.845625	0.231231	0.979624	0.635954	0.999926	___1	LDYPESPLASKETSPSPLSPEVEHRKEPILP	-2.62097	-0.7902	-2.75108	-2.7555	-0.8359	-0.7949	-0.7345	-0.3533	-2.4684	-0.5167
Cmya5	Cardiomyopathy-associated protein 5	3130		EVLSQGSES(1)FEHIREQELTSEGEPR	Q70KF4	1.62249	0.152815	0.979624	0.815835	0.99994	___1	GSESSPKEVLSQGSESFEHIREQELTSEGEP	-2.69131	-2.85197	0.6841	-3.43993	0.7746	0.1634	0.7007	1.1495	1.1236	-0.4525
Cmya5	Cardiomyopathy-associated protein 5	2823		GIS(1)RDVDSR	Q70KF4	-0.734845	0.41185	0.979624	0.385261	0.999999	___1	LAIQKPDDRNAPKGISRDVDSRSPGMPLFDV	-2.72996	-0.167	-2.69942	-3.17143	-2.12932	-2.56043	-3.38166	-4.7907	-0.8188	-1.3498
Cmya5	Cardiomyopathy-associated protein 5	289		LAQS(1)PEEDKVRELAPPWR	Q70KF4	-0.0546952	0.877571	0.982997	0.0567177	1	___1	SNGGSNIVPQRKLAQSPEEDKVRELAPPWRG	1.6249	1.7049	1.5016	1.9693	1.8796	1.5361	1.5141	1.0824	1.3185	1.5904
Cmya5	Cardiomyopathy-associated protein 5	155		KRNS(0.999)LES(0.001)QDVLTNQEDGPSISESPVLNIENEK	Q70KF4	-0.766124	0.183307	0.979624	0.736821	0.999485	___1	RGSPSLRRKGSKKRNSLESQDVLTNQEDGPS	0.2118	0.8642	0.5868	-0.9003	1.1003	-0.6421	-0.7793	-1.0437	0.0655	0.7166
Cmya5	Cardiomyopathy-associated protein 5	1554		LGRDEVLTDPSLAS(1)PVEHPGLK	Q70KF4	1.00541	0.235556	0.979624	0.627905	0.999764	___1	TKLGRDEVLTDPSLASPVEHPGLKGIGKSEL	-3.56132	-3.18389	-0.7532	-0.392	-0.5321	-2.91255	-2.87047	-1.243	-0.2977	-2.2106
Cmya5	Cardiomyopathy-associated protein 5	3080		LVPSVS(1)REER	Q70KF4	-0.783886	0.0541967	0.979624	1.26603	0.999991	___1	TYAPEVLQERLVPSVSREERLHNTPVQDEYD	1.0473	1.6002	1.4931	0.1017	1.0225	0.6635	0.2542	0.6681	0.5078	0.9564
Cmya5	Cardiomyopathy-associated protein 5	2192		MNS(1)EEPASMILPVESK	Q70KF4	0.484229	0.312138	0.979624	0.505654	1	___1	PQKPKSAQSAFTRMNSEEPASMILPVESKGS	0.7662	1.2337	1.1591	0.7314	1.4922	2.6615	1.6919	1.1326	1.0729	1.9781
Cmya5	Cardiomyopathy-associated protein 5	142		RGS(1)PSLR	Q70KF4	0.1459	0.862326	0.982997	0.0643286	0.999998	___1	EVKRTRKRTQKSKRGSPSLRRKGSKKRNSLE	0.814	0.3806	-0.3444	0.6081	0.5182	-2.7459	1.2369	0.5281	1.4505	1.4092
Cmya5	Cardiomyopathy-associated protein 5	2905		RHS(1)DTDDGPGMYFEK	Q70KF4	-0.182733	0.606183	0.979624	0.217396	0.999554	___1	EGDSVDSETSFPRRHSDTDDGPGMYFEKYIL	0.7866	0.8194	0.6639	0.6432	0.0784	0.9718	0.3595	0.5624	0.561	0.841
Cmya5	Cardiomyopathy-associated protein 5	1987		SWMSSLLFGS(0.019)S(0.981)IPDSKVSDNEDLETRPGPSVEK	Q70KF4	-0.155769	0.843852	0.982997	0.0737337	0.981319	___1	ISSFKSWMSSLLFGSSIPDSKVSDNEDLETR	-1.2685	-0.2973	-0.9986	-0.8727	-0.7525	-4.03549	-0.6789	-0.2034	-0.3868	-0.1442
Cmya5	Cardiomyopathy-associated protein 5	2411		VES(1)PHGEETDGHSLTQEGNLELEK	Q70KF4	0.086219	0.833539	0.982997	0.0790741	1	___1	EGKTLVEKTKVSRVESPHGEETDGHSLTQEG	0.2499	-0.0291	-0.1321	0.1622	0.6615	-0.5183	-0.2941	-0.3074	0.5932	0.5134
Cmya5	Cardiomyopathy-associated protein 5	2743		YTLIDYNLS(0.916)PGS(0.084)GK	Q70KF4	0.374713	0.623804	0.979624	0.204952	0.915612	___1	EEDYFEKYTLIDYNLSPGSGKQKSTVEESSE	-3.60938	-2.46266	-1.5948	-0.4598	-3.21079	-3.30136	-2.3367	-1.7193	-0.8888	-3.34953
Cnksr3	Connector enhancer of kinase suppressor of ras 3	503		GADYIRGS(1)R	Q8BMA3	0.340131	0.376113	0.979624	0.424681	0.999985	___1	LTERHLVRGADYIRGSRCYINSDLHSSATIP	-2.73062	-3.42386	-2.82047	-2.58277	-2.43486	-2.4367	-2.9727	-2.19505	-3.12564	-2.81292
Cnksr3	Connector enhancer of kinase suppressor of ras 3	383		GSES(1)PNSFLDQESQR	Q8BMA3	1.21966	0.0460791	0.979624	1.3365	0.999676	___1	HSKSKQPLPVRKGSESPNSFLDQESQRRRFT	-1.7897	-3.50929	-2.97758	-0.9571	-0.8428	-1.4088	-1.522	-1.3759	-1.6447	-3.02306
Cnot4	CCR4-NOT transcription complex subunit 4	432		ELSVQDQPS(0.001)LS(0.983)PT(0.012)S(0.003)LQNASSHTTTAK	Q8BT14	-0.0170936	0.984002	0.984656	0.00700398	0.98319	___1	DLIEKELSVQDQPSLSPTSLQNASSHTTTAK	-0.6858	-0.8045	-3.02016	-3.31067	-0.5238	-2.50135	-0.469	0.3303	-1.83308	-2.33648
Cnst	Consortin	34		RVTRLPS(0.999)VSDENENQLAGDGPAGLTTSEGAMGR	Q8CBC4	0.574433	0.215469	0.979624	0.666615	0.999473	___1	CHPGDSVERRVTRLPSVSDENENQLAGDGPA	0.9528	1.5209	0.8226	0.9169	1.3648	2.6329	1.4629	1.9708	2.0186	1.3455
Cobl	Protein cordon-bleu	272		AEHLGLSGADS(1)DEDPAK	Q5NBX1	0.396243	0.33478	0.979624	0.47524	1	___1	RSNSKAEHLGLSGADSDEDPAKSASGGDLNG	-0.0138	-0.9677	-0.0226	0.1279	0.1511	-0.0957	0.5013	0.2861	0.0964	-0.6363
Cobl	Protein cordon-bleu	332		RRAPPPPS(1)PK	Q5NBX1	-0.405326	0.547399	0.979624	0.261696	1	___1	SMKSDMKKRRAPPPPSPKLLGQDKVSEKASL	0.3852	-0.5154	-0.6035	0.5095	-0.7152	-2.81275	0.1828	-1.0301	-0.4725	-0.211
Cobl	Protein cordon-bleu	235		KSS(1)LGNDETDKEK	Q5NBX1	-0.6679	0.427348	0.979624	0.369219	0.999985	___1	ELYAWDNRREMFRKSSLGNDETDKEKKKFLG	2.3261	2.3739	1.9435	1.3885	2.1905	-1.4437	1.8923	1.2462	2.3811	3.1713
Cobll1	Cordon-bleu protein-like 1	1027		ADDDIIQKPAET(0.832)S(0.168)PPPVAPKPMTLR	Q3UMF0	1.33429	0.0844721	0.979624	1.07329	0.831751	___1	NISKADDDIIQKPAETSPPPVAPKPMTLRAE	-3.88868	-1.5472	-3.11075	-1.1323	-0.7945	-2.72381	-3.25729	-0.6163	-1.1481	-0.9298
Cobll1	Cordon-bleu protein-like 1	1091		AET(0.901)S(0.099)PPPVAAKPVALPGSQGTSLNLK	Q3UMF0	-0.500418	0.428186	0.979624	0.368368	0.901121	___1	SLPLVFPKPMTLRAETSPPPVAAKPVALPGS	-0.3444	-0.2977	-0.7784	-0.8029	-2.1735	-0.4112	-0.0494	-0.2555	-2.65593	-0.469
Cobll1	Cordon-bleu protein-like 1	550		ITVEKDPDSALGIS(0.003)DGET(0.958)S(0.039)PSSK	Q3UMF0	1.06016	0.467451	0.979624	0.330264	0.957846	___1	VEKDPDSALGISDGETSPSSKGKTQEGRSTE	-2.82656	1.0931	-2.69494	1.9259	1.6692	1.5083	-2.93621	-3.60122	0.6233	-2.1011
Cobll1	Cordon-bleu protein-like 1	298		EQT(0.998)AS(0.002)APATPLVSK	Q3UMF0	0.655619	0.408203	0.979624	0.389124	0.997584	___1	GIFSFFQRSKKKREQTASAPATPLVSKHRPS	-2.22601	-2.82392	-3.46732	-0.7789	-3.36992	-3.60614	-2.80304	-0.98	-0.6306	-3.11567
Cobll1	Cordon-bleu protein-like 1	183		KKPT(1)PIIPEK	Q3UMF0	0.0212624	0.973509	0.984656	0.0116602	1	___1	EKVILKPKSLDKKKPTPIIPEKTVRVVINFK	-0.9321	-3.66051	-2.42542	-1.5146	-1.4557	-2.8633	-2.2935	-2.60755	-2.0344	-3.45752
[truncated: 6,484 more rows]

## Sheet: Legends
Header	Legend
[truncated: 23 more rows]
