# Supplementary material for: Beta-blocker/ACE inhibitor therapy differentially impacts the steady state signaling landscape of failing and non-failing hearts
Source: Sci Rep. 2022 Mar 19;12:4760. doi: 10.1038/s41598-022-08534-0 (PMC8934364; doi:10.1038/s41598-022-08534-0)
Supplement: Supplementary file 10 — Supplementary Information 10. [file 41598_2022_8534_MOESM10_ESM.xlsx]

## Sheet: SHAM Tr vs SHAM Vh
Gene Name	Protein Name	Protein IDs	logFC(SHAM Tr vs SHAM Vh)	p.mod	q.mod	-log10 Pvalue	Exp-12	Exp-15	Exp-20	Exp-24	Exp-5	Exp-7	Exp-11	Exp-13	Exp-19	Exp-21	Exp-25	Exp-28	Exp-29
Arfgef2	Brefeldin A-inhibited guanine nucleotide-exchange protein 2	A2A5R2	0.0633851	0.628142	0.626836	0.202846	26.2899	26.6979	26.7265	26.0965	26.4157	26.7599	26.3541	26.3146	26.5319	26.1418	26.7548	26.4113	26.5319
Osbpl9	Oxysterol-binding protein-related protein 9	A2A8Z1	-0.259248	0.0402855	0.38672	0.412603	26.0991	26.2578	26.1269	26.0208	25.5978	26.0219	26.3597	26.1812	26.2978	26.0619	26.1038	26.6071	26.3482
Obscn	Obscurin	A2AAJ9	0.0673024	0.311456	0.538377	0.268914	33.9666	33.8711	34.0681	33.7985	34.0001	33.9865	33.7412	33.8258	33.86	33.9956	33.8971	33.9558	33.8927
Slc25a34	Solute carrier family 25 member 34	A2ADF7	0.396147	0.00637525	0.30455	0.516342	26.4349	25.7338	26.2456	25.9428	26.2609	26.1398	25.6176	25.9002	25.9288	25.4613	25.731	25.5481	25.924
Ddi2	Protein DDI1 homolog 2	A2ADY9	-0.314968	0.0193763	0.354762	0.450063	25.1448	25.671	25.2215	25.5803	25.5743	25.4739	25.4839	25.8696	25.7769	25.6521	25.5286	26.0395	25.9642
Ckap5	Cytoskeleton-associated protein 5	A2AGT5	-0.0538903	0.419174	0.569323	0.244641	29.1234	29.1478	29.1979	29.083	29.2039	29.2299	29.3655	29.2351	28.9982	29.1946	29.267	29.2768	29.1904
Ndufaf6	NADH dehydrogenase (ubiquinone) complex I, assembly factor 6	A2AIL4	-0.134481	0.087485	0.449708	0.347069	27.5506	27.6939	27.6853	27.6608	27.8281	27.7503	27.8483	27.7186	27.6872	28.0762	27.7802	27.8563	27.8384
Map7d1	MAP7 domain-containing protein 1	A2AJI0	0.0866327	0.410954	0.567787	0.245814	29.1203	29.2283	29.1496	29.114	29.3023	29.3995	29.3119	29.0569	28.7466	29.0896	29.4251	29.2293	29.0672
Murc	Muscle-related coiled-coil protein	A2AMM0	-0.0801424	0.257577	0.519363	0.284529	32.4428	32.2821	32.4808	32.3687	32.364	32.3419	32.2863	32.6652	32.4183	32.4443	32.4604	32.5441	32.4026
	Uncharacterized protein C17orf89 homolog	A2AMZ4	-0.284616	0.056922	0.412329	0.384757	26.9096	26.5777	26.7046	26.3075	26.0719	26.3986	27.0576	26.4198	26.6667	26.8457	26.8918	26.8603	26.7155
Ubr4	E3 ubiquitin-protein ligase UBR4	A2AN08	0.00806104	0.90128	0.691005	0.160519	28.8145	28.8505	28.6851	28.6825	28.8006	28.8425	28.7654	28.8073	28.6672	28.6103	28.8313	28.8943	28.8227
Ndufaf5	NADH dehydrogenase [ubiquinone] 1 alpha subcomplex assembly factor 5	A2APY7	0.0769689	0.459611	0.584592	0.233147	28.3822	28.2156	28.3814	28.4076	28.3293	28.113	27.9312	28.2244	28.1985	27.9644	28.4008	28.4213	28.4545
Rtf1	RNA polymerase-associated protein RTF1 homolog	A2AQ19	0.406036	0.239108	0.514005	0.289033	23.866	23.4985	23.2226	24.1423	23.7874	23.8809	23.4167	22.6119	22.0615	23.8412	23.5186	24.5479	23.2905
Skt	Sickle tail protein	A2AQ25	0.0978936	0.619747	0.625258	0.20394	25.2419	24.8642	24.4644	24.7946	25.0139	25.1255	25.5434	25.0458	24.463	24.4427	24.6065	25.1313	24.5041
Ppip5k1	Inositol hexakisphosphate and diphosphoinositol-pentakisphosphate kinase 1	A2ARP1	0.0721903	0.517107	0.601729	0.220599	25.658	25.9964	25.3648	25.3655	25.6211	25.7167	25.3092	25.4548	25.6165	25.467	25.7386	25.6564	25.5952
Agrn	Agrin	A2ASQ1	-0.141751	0.247236	0.516984	0.286523	26.7737	27.062	26.6491	26.8651	26.7882	26.4881	27.2942	27.0429	26.6262	26.7221	26.943	26.7867	26.9744
Ttn	Titin	A2ASS6	0.0399468	0.528111	0.602032	0.22038	37.4979	37.3306	37.4392	37.4678	37.3926	37.4277	37.3254	37.2524	37.2786	37.4575	37.511	37.4586	37.4187
Klhl41	Kelch-like protein 41	A2AUC9	-0.0323755	0.770525	0.662401	0.178879	29.7431	30.107	29.7565	29.8375	29.9719	30.0254	30.2371	29.8379	29.7242	29.6859	29.8566	30.218	30.015
Rabgap1	Rab GTPase-activating protein 1	A2AWA9	-0.192726	0.0576414	0.414476	0.3825	26.7593	26.9451	26.4646	26.6106	26.487	26.9339	26.8293	26.9252	27.0687	26.8526	26.8401	26.928	26.8059
Arhgef10l	Rho guanine nucleotide exchange factor 10-like protein	A2AWP8	0.130514	0.406286	0.567787	0.245814	24.7288	25.3717	25.41	25.133	25.082	25.2918	25.1179	24.8298	25.1837	24.4731	25.129	25.4453	25.0943
Mocs3	Adenylyltransferase and sulfurtransferase MOCS3	A2BDX3	0.215688	0.100229	0.45099	0.345833	25.5203	25.7149	26.1384	25.8694	25.7486	26.3101	25.6715	25.6484	25.8803	25.7802	25.6865	25.5284	25.4803
Arid1a	AT-rich interactive domain-containing protein 1A	A2BH40	-0.311638	0.105757	0.45099	0.345833	25.0661	24.9109	25.6575	25.1084	25.1904	25.2021	25.5192	24.9043	25.0389	25.7981	25.7777	25.9554	25.5124
Kalrn	Kalirin	A2CG49	-0.50056	0.406109	0.567787	0.245814	24.9037	24.4163	24.9876	25.3727	23.4943	21.6831	25.479	23.047	24.5529	24.9276	25.7472	24.2032	24.5476
Nt5c1a	Cytosolic 5-nucleotidase 1A	A3KFX0	-0.0642689	0.375377	0.557322	0.253894	27.1163	27.2989	27.2843	27.1478	27.1549	27.0023	27.2432	27.3757	27.1227	27.3342	27.2139	27.2369	27.0953
Pm20d2	Peptidase M20 domain-containing protein 2	A3KG59	0.0653295	0.453698	0.583224	0.234165	29.4438	29.3657	29.511	29.2566	29.2007	29.0718	29.1884	29.2045	29.2622	29.0285	29.3968	29.3341	29.286
	Uncharacterized protein C15orf52 homolog	A3KGF9	-0.24836	0.555332	0.609493	0.215031	22.2224	24.7946	25.3715	24.6125	24.2708	24.7019	24.3068	24.6526	24.5938	23.9243	25.2475	24.7397	24.5763
Ttc38	Tetratricopeptide repeat protein 38	A3KMP2	-0.187675	0.164689	0.482925	0.31612	29.2994	29.2571	29.1958	29.2789	29.016	28.4502	29.3337	29.1901	29.1738	29.4206	29.3768	29.2023	29.1969
Mtr	Methionine synthase	A6H5Y3	0.354031	0.0333734	0.383379	0.416372	27.459	27.4277	27.8632	27.4109	27.0901	27.6053	27.0868	27.2924	27.1279	26.4841	27.3082	27.2789	27.2758
Mipep	Mitochondrial intermediate peptidase	A6H611	-0.0691173	0.368229	0.554685	0.255954	29.0046	29.0831	28.6947	28.8471	28.7669	28.6924	28.9359	28.9665	28.9585	28.9533	28.8887	28.8806	28.8372
Armt1	Protein-glutamate O-methyltransferase	A6H630	-0.0364193	0.824921	0.676573	0.169685	26.5618	26.3923	26.5041	26.3114	26.5114	26.4455	26.9283	26.6604	25.9569	26.9802	26.5203	26.3421	26.0476
Mmrn2	Multimerin-2	A6H6E2	-0.217201	0.209504	0.50208	0.299227	27.3874	27.4055	26.6717	27.4134	27.4156	27.2232	27.1853	27.3009	27.4348	27.0815	27.5075	27.8939	27.8862
Dennd4c	DENN domain-containing protein 4C	A6H8H2	-0.0876977	0.232426	0.507845	0.294268	26.6523	26.3865	26.356	26.4542	26.3389	26.5465	26.5961	26.3971	26.5165	26.6596	26.5856	26.5852	26.4639
Arhgap31	Rho GTPase-activating protein 31	A6X8Z5	1.19472	0.242348	0.514701	0.288445	28.9642	28.6857	29.1364	29.0774	29.2272	28.3412	29.0223	21.9549	28.7283	28.1468	28.6152	28.7134	28.7936
Itih4	Inter alpha-trypsin inhibitor, heavy chain 4	A6X935	-0.601404	0.123793	0.466821	0.330849	30.6223	29.0891	30.0806	30.0565	30.1486	30.7999	30.9123	30.5884	31.7108	31.7548	29.8435	29.8334	30.4964
Cisd3	CDGSH iron-sulfur domain-containing protein 3, mitochondrial	B1AR13	0.131444	0.0665643	0.429166	0.367374	30.9153	31.0004	30.8014	30.7066	30.7994	30.8647	30.7371	30.5643	30.8264	30.7003	30.7825	30.7548	30.6504
Kif16b	Kinesin-like protein KIF16B	B1AVY7	-0.132801	0.550592	0.608153	0.215987	24.8026	24.8628	24.2659	24.6683	24.0408	24.8758	24.329	24.4322	24.0754	24.776	25.3476	24.9411	25.1305
Uprt	Uracil phosphoribosyltransferase homolog	B1AVZ0	-0.324906	0.0992268	0.45099	0.345833	24.5304	25.3417	24.3927	25.1808	25.0527	24.502	25.2853	25.1013	24.9899	24.7005	25.2499	25.6351	25.146
Tomm5	Mitochondrial import receptor subunit TOM5 homolog	B1AXP6	-0.340067	0.371725	0.555959	0.254957	25.9317	25.4146	25.5877	27.0273	25.751	25.1803	27.0798	26.514	27.1096	25.9549	25.4344	25.2345	25.7613
Usp24	Ubiquitin carboxyl-terminal hydrolase 24	B1AY13	0.022351	0.928346	0.696896	0.156832	25.8855	26.5009	25.582	26.0326	25.0814	25.9885	25.1408	25.91	25.9161	25.3281	26.5004	25.8716	26.0924
Thoc2	THO complex subunit 2	B1AZI6	-0.384762	0.432512	0.57436	0.240816	24.576	22.3143	23.7165	22.295	24.6298	24.5387	24.5282	24.1599	24.0435	22.6712	24.0061	25.0331	24
Cad	CAD protein	B2RQC6	-0.107774	0.682889	0.638199	0.195044	26.0209	26.1258	24.7147	25.9455	26.074	25.8314	25.4356	26.1782	25.8031	25.1787	26.4207	26.3172	25.9185
Otud4	OTU domain-containing protein 4	B2RRE7	-0.0443307	0.638003	0.629751	0.200831	28.9783	29.0768	28.8279	29.0175	28.7161	28.5984	28.9781	28.9782	28.6293	28.9465	28.9506	28.986	28.9258
Otud7b	OTU domain-containing protein 7B	B2RUR8	0.692008	0.197372	0.50208	0.299227	24.3023	24.4418	25.2122	23.7254	24.0081	23.49	24.3357	23.8835	20.9971	24.5482	23.1269	24.229	23.412
Trappc11	Trafficking protein particle complex subunit 11	B2RXC1	-0.821716	0.00691648	0.317172	0.498705	23.8898	24.8302	23.1589	23.8114	24.6418	24.0922	24.8757	24.9186	24.7802	24.142	25.2407	25.1319	25.1578
Plxnb2	Plexin-B2	B2RXS4	0.0504259	0.600499	0.619511	0.207951	28.2286	28.3764	28.1082	28.2232	28.0223	27.9485	28.1297	28.1176	27.7366	28.1994	28.1142	28.2263	28.1816
Rbm25	RNA-binding protein 25	B2RY56	-0.105723	0.409226	0.567787	0.245814	26.2899	26.6718	25.9845	26.3553	26.0888	26.0891	26.6126	26.1975	26.0075	26.4623	26.3389	26.509	26.3384
Mup17	Major urinary protein 17	B5X0G2	0.0398923	0.892305	0.689305	0.161588	28.4273	29.0484	29.1226	29.6518	29.2482	29.3414	28.0611	28.962	28.7084	28.8553	29.8096	29.3789	29.9252
Xpnpep3	Probable Xaa-Pro aminopeptidase 3	B7ZMP1	-0.0258455	0.832675	0.67783	0.168879	26.5959	26.2815	26.317	26.4036	26.7253	26.3427	26.1288	26.5226	26.5511	26.285	26.3097	26.6392	26.855
Pdzd8		B9EJ80	-0.0958862	0.882062	0.687002	0.163042	24.3744	21.728	24.8705	23.9665	23.7524	24.9063	24.4248	21.6617	24.7283	24.6624	24.6809	22.8612	25.183
Osbpl8	Oxysterol-binding protein	B9EJ86	-0.17147	0.326789	0.538432	0.268869	25.3512	25.8675	25.4526	26.1124	25.3706	25.2012	26.2091	25.966	25.7083	25.418	25.783	25.474	25.5567
Tmf1	TATA element modulatory factor	B9EKI3	-0.125134	0.670316	0.636289	0.196345	24.7786	24.2565	24.8062	24.6716	24.2855	24.5764	23.0926	24.8066	24.9623	25.0758	24.7397	25.0554	25.0807
Hist1h2ah	Histone H2A type 1-H	C0HKE9	1.03187	0.0941609	0.449708	0.347069	25.6573	25.839	25.8384	24.8241	26.4958	27.1045	23.0651	25.7949	25.7259	26.3193	24.7972	23.1397	25.6538
		C0HKG6	0.0116431	0.928995	0.696896	0.156832	26.6573	26.4032	26.0856	26.9101	26.6828	26.4116	26.7598	26.3575	26.2731	26.5442	26.5856	26.6838	26.3901
Safb	Scaffold attachment factor B1	D3YXK2	0.0459485	0.715797	0.647406	0.188823	25.6859	25.6258	25.925	25.8062	25.5251	26.2193	25.8086	25.6421	25.7676	25.6603	25.77	26.1352	25.4799
Obsl1	Obscurin-like protein 1	D3YYU8	-0.00472526	0.955001	0.701936	0.153703	28.502	28.5759	28.6776	28.4164	28.6172	28.5139	28.3489	28.7387	28.6065	28.3448	28.5409	28.5669	28.7402
Ccdc6	Coiled-coil domain-containing protein 6	D3YZP9	-0.115415	0.37581	0.557417	0.25382	26.0002	25.7739	25.6523	25.5908	25.7677	25.5986	26.3086	25.7143	25.8361	25.5582	25.693	26.147	25.6648
3425401B19Rik		D3Z1D3	0.469054	0.126583	0.466914	0.330763	27.1354	26.907	26.5026	27.2447	26.7282	26.8265	26.7609	26.4985	26.1102	24.9551	26.9374	26.8948	26.7949
Ptrhd1	Putative peptidyl-tRNA hydrolase PTRHD1	D3Z4S3	0.137624	0.54525	0.607322	0.216581	26.033	26.0128	27.2947	26.3063	26.243	26.2908	26.0462	26.3118	26.2879	26.445	25.6273	26.8261	26.0366
Gls	Glutaminase kidney isoform, mitochondrial	D3Z7P3	0.117654	0.319946	0.538432	0.268869	29.2249	29.165	28.8153	29.1013	28.8688	28.6255	28.9733	28.8221	28.8759	28.5548	29.1097	28.7309	28.8775
Smim20		D3Z7Q2	-0.0672239	0.495687	0.595116	0.225398	28.0355	27.5473	27.8805	27.6881	27.8721	27.9222	27.9412	27.9907	27.6897	27.7989	27.9652	28.1253	27.7295
Fga	Fibrinogen alpha chain	E9PV24	-0.465836	0.087629	0.449708	0.347069	33.2203	32.4251	33.1839	32.9364	33.067	33.7209	33.4567	33.5482	34.2204	34.1729	32.9747	32.8509	33.6828
Gcn1l1		E9PVA8	0.0434718	0.645971	0.631909	0.199345	28.226	28.3975	28.4078	28.3815	28.333	28.5189	28.0353	28.4927	28.5174	28.1128	28.2735	28.4683	28.4378
Parp4		E9PYK3	0.0976003	0.580057	0.613388	0.212265	26.4564	26.4568	25.8429	26.2447	26.3844	26.0647	26.2765	25.4405	25.8133	26.2829	26.3009	26.4234	26.471
Irf2bp2	Interferon regulatory factor 2-binding protein 2	E9Q1P8	-0.416763	0.212958	0.50208	0.299227	25.5196	24.9973	24.7123	23.5195	24.6514	24.6578	25.255	25.4547	24.8766	25.4442	23.8714	25.4524	25.2974
Akap13		E9Q394	-0.407471	0.272034	0.527579	0.277713	24.9073	24.7738	23.9927	25.124	24.8839	23.2093	25.7448	24.7936	24.1181	25.0461	24.6133	25.6766	24.2327
Pi4ka		E9Q3L2	-0.00646589	0.966907	0.705364	0.151586	26.5515	26.3434	26.3062	26.3261	26.1457	26.2351	25.7411	26.4888	26.2244	26.0489	26.7208	26.7615	26.2857
Ryr2	Ryanodine receptor 2	E9Q401	-0.132611	0.142569	0.475262	0.323067	33.5566	33.484	33.4205	33.4767	33.3907	33.4556	33.5773	33.4346	33.3982	33.4239	33.8089	33.8163	33.7171
Apob	Apolipoprotein B-100	E9Q414	-1.04112	0.00264965	0.261626	0.582319	25.9719	26.2107	25.8436	26.1677	25.7732	27.0287	27.0492	26.6664	26.8859	28.3902	26.7405	27.1538	27.5637
Wdfy1		E9Q4P1	-0.209522	0.184389	0.497607	0.303114	27.0787	27.1577	26.6387	26.9203	26.5861	26.4935	26.9783	26.8081	26.8148	26.9059	26.9708	27.6208	27.0553
Acacb	Acetyl-CoA carboxylase 2	E9Q4Z2	-0.0406001	0.639985	0.630425	0.200367	29.5249	29.9195	29.5277	29.8014	29.7151	29.8423	29.669	29.6663	29.694	29.865	29.8514	29.9358	29.6555
Dsp	Desmoplakin	E9Q557	-0.136346	0.294893	0.538377	0.268914	31.4373	31.5109	32.1107	31.7747	31.7046	31.5722	32.013	31.5738	32.191	31.7101	31.6972	31.856	31.7089
Ttc7b		E9Q6P5	-0.116625	0.459386	0.584592	0.233147	26.4461	26.489	26.8683	26.1726	26.3687	26.0686	26.4738	26.4622	26.3176	26.1171	26.7629	27.0051	26.4932
Ube4a	Ubiquitin conjugation factor E4 A	E9Q735	0.0909372	0.853695	0.681447	0.166568	24.208	24.2684	24.6664	24.1329	22.4436	23.4083	23.9313	23.6788	24.586	21.984	24.5117	22.8249	24.8288
Numa1		E9Q7G0	0.123974	0.117959	0.460556	0.336718	28.1163	28.0138	28.1841	27.9355	28.1823	28.1538	27.8439	27.9329	27.8215	27.9151	28.1404	28.0675	28.0944
Trdn	Triadin	E9Q9K5	-0.428905	0.130338	0.470304	0.327621	27.7563	27.8436	26.1449	27.438	27.496	27.6605	27.6915	27.558	27.5539	28.4877	27.4498	28.2021	27.7885
Lmod3		E9QA62	0.30422	0.591131	0.616425	0.210119	23.5063	22.61	25.5093	24.3003	24.2675	23.8975	23.2371	23.4699	25.0998	25.4899	23.5444	22.4844	22.651
Sec16a		E9QAT4	-0.0675873	0.562984	0.609493	0.215031	26.827	26.6299	27.218	26.8727	27.0419	26.9183	27.1313	26.8254	26.9739	26.6687	27.0071	27.3223	26.97
Tpr	Nucleoprotein TPR	F6ZDS4	0.106213	0.221876	0.502991	0.29844	29.8094	29.7751	29.9153	29.7148	29.7332	29.7513	29.9156	29.8524	29.5239	29.4476	29.588	29.7566	29.6547
Farp1	FERM, RhoGEF and pleckstrin domain-containing protein 1	F8VPU2	0.520165	0.120844	0.464063	0.333423	24.4724	24.5993	24.4397	24.6248	25.265	24.4546	24.3389	22.5126	24.3994	23.8451	24.7467	24.6551	24.3594
Arfgef1	Brefeldin A-inhibited guanine nucleotide-exchange protein 1	G3X9K3	0.0851617	0.74628	0.656003	0.183094	23.9371	23.8415	24.3436	24.2199	24.5446	23.6621	23.8552	23.7437	23.4366	23.4604	24.68	23.8862	24.9821
Atp2b1	Plasma membrane calcium-transporting ATPase 1	G5E829	0.102794	0.404468	0.567317	0.246174	28.9359	28.9587	28.8712	28.9188	28.7889	28.7553	29.0293	28.907	28.6497	28.2114	28.754	29.0243	28.805
Trip12	E3 ubiquitin-protein ligase TRIP12	G5E870	-0.168897	0.29901	0.538377	0.268914	25.3733	25.5765	25.1864	25.5313	25.5955	24.9034	25.7631	25.3699	24.9584	25.7396	25.8679	25.5052	25.5058
Kdelc2		G5E897	-0.0854792	0.640342	0.630425	0.200367	24.917	24.6716	23.9976	25.0338	24.6197	24.3812	24.6882	24.4949	24.8867	25.1339	24.4232	24.9022	24.2936
Ank3	Ankyrin-3	G5E8K5	0.0103582	0.884703	0.687002	0.163042	29.5461	29.3825	29.5366	29.6185	29.5181	29.4785	29.7228	29.4228	29.5012	29.5501	29.5359	29.4684	29.32
Adgrf5		G5E8Q8	-0.376131	0.0234031	0.356135	0.448385	24.8153	25.2116	25.1423	24.5803	24.5418	24.623	25.0583	25.1113	25.5994	25.4923	24.9407	25.1695	24.9948
Hk2	Hexokinase-2	O08528	0.0842209	0.259189	0.519945	0.284043	33.4955	33.7228	33.5274	33.4617	33.5619	33.5625	33.3485	33.4566	33.27	33.4968	33.5463	33.5989	33.5806
Capn2	Calpain-2 catalytic subunit	O08529	-0.0126595	0.89677	0.689947	0.161185	29.6404	29.7656	29.8177	29.9643	29.6285	29.8333	29.727	29.6728	29.6025	29.6179	30.0185	30.083	29.7917
Cacna2d1	Voltage-dependent calcium channel subunit alpha-2/delta-1	O08532	0.0922868	0.254979	0.519363	0.284529	30.2532	30.1383	30.2769	30.1849	30.1473	29.8794	30.2592	29.9393	29.9647	30.0797	30.0645	30.0794	29.9939
Bin1	Myc box-dependent-interacting protein 1	O08539	0.349935	0.290799	0.536826	0.270166	25.6636	25.507	25.3009	25.7128	24.8174	25.6726	25.4497	25.5856	23.4743	25.5527	24.9372	25.6529	25.018
Sec22b	Vesicle-trafficking protein SEC22b	O08547	-0.250605	0.0536424	0.408813	0.388476	27.5843	27.3566	27.7459	27.764	27.5142	27.2304	27.5113	27.7286	27.823	27.5017	27.9115	28.0562	27.9498
Dpysl2	Dihydropyrimidinase-related protein 2	O08553	-0.0752288	0.379133	0.559014	0.252578	32.3957	32.4733	32.0913	32.1367	32.401	32.2248	32.4759	32.2987	32.2097	32.4278	32.263	32.5198	32.3415
Lgals9	Galectin-9	O08573	0.328035	0.284688	0.536592	0.270356	24.84	24.9078	24.7304	25.1659	24.8401	25.3038	24.6568	24.4529	25.1476	23.1	24.9915	25.3288	24.7789
Emd	Emerin	O08579	-0.18836	0.0346933	0.383379	0.416372	27.5866	27.423	27.2996	27.42	27.2577	27.2805	27.7464	27.5845	27.3674	27.4689	27.5847	27.7114	27.5004
Gtpbp1	GTP-binding protein 1	O08582	-0.181722	0.100416	0.45099	0.345833	26.4409	26.3107	26.4354	26.4176	26.4221	25.9036	26.5001	26.3437	26.5989	26.2673	26.6919	26.6139	26.5082
Alyref	THO complex subunit 4	O08583	-0.135431	0.363654	0.551944	0.258105	28.0612	28.2107	28.1635	28.4719	28.1576	28.0421	28.5794	28.1609	28.2532	27.6921	28.4756	28.6994	28.3788
Clta	Clathrin light chain A	O08585	-0.0130646	0.87681	0.686013	0.163668	28.0384	28.1056	28.1016	27.9704	27.8312	28.1493	28.3033	28.1398	28.0271	28.0495	27.8926	28.0544	27.854
Stxbp1	Syntaxin-binding protein 1	O08599	0.117747	0.344191	0.544401	0.264081	26.4429	26.4731	25.7895	26.5719	26.2212	26.2868	26.2712	26.2712	26.0117	26.268	25.9479	26.3261	26.1627
Endog	Endonuclease G, mitochondrial	O08600	-0.0693539	0.355882	0.549067	0.260375	31.1406	30.8581	31.0162	31.1408	31.174	31.0786	31.032	31.0466	31.2445	31.3089	31.1675	31.0503	31.1122
Mttp	Microsomal triglyceride transfer protein large subunit	O08601	0.15026	0.620055	0.625258	0.20394	25.1384	25.2347	25.8325	26.0845	25.2117	24.3168	24.9443	24.7977	25.1517	24.5686	25.9677	24.8514	25.7885
Mknk1	MAP kinase-interacting serine/threonine-protein kinase 1	O08605	-0.0956493	0.35785	0.550449	0.259283	25.4916	25.3511	25.5358	25.5658	25.346	25.0781	25.3539	25.3667	25.2648	25.6652	25.6981	25.6204	25.4635
Myh11	Myosin-11	O08638	0.315064	0.856802	0.68197	0.166235	21.6911	22.0839	29.587	25.0143	26.5288	25.1855	23.763	21.8967	30.1769	29.7283	22.6236	22.543	22.1687
Metap2	Methionine aminopeptidase 2	O08663	-0.0701759	0.45093	0.582566	0.234655	28.7272	28.644	28.8623	29.0063	28.9383	28.917	28.957	28.6721	28.8015	29.0202	28.8123	29.1607	29.0117
Kng1	Kininogen-1	O08677	-0.236106	0.156045	0.47756	0.320972	32.4698	31.7436	31.9567	32.0639	32.1467	32.0381	32.5931	32.4728	32.1484	32.7548	31.7578	32.1729	32.2415
Ngp	Neutrophilic granule protein	O08692	0.887656	0.157857	0.477619	0.320919	27.2026	24.0162	24.7138	25.1945	25.5608	26.9998	24.7186	23.9997	25.2052	25.9866	25.792	24.3857	23.0008
Prdx6	Peroxiredoxin-6	O08709	-0.186047	0.0497442	0.408813	0.388476	33.1401	33.1411	33.1719	33.2882	33.0448	33.009	33.5681	33.0646	33.1715	33.3473	33.334	33.4804	33.2639
Akap1	A-kinase anchor protein 1, mitochondrial	O08715	-0.0520475	0.567118	0.611009	0.213952	29.5716	29.3676	29.3175	29.7717	29.3833	29.3749	29.4357	29.4175	29.5046	29.3629	29.5654	29.7321	29.5973
Ampd3	AMP deaminase 3	O08739	-0.165626	0.105603	0.45099	0.345833	28.1846	28.5453	28.2946	28.4289	28.2166	28.4185	28.3679	28.3462	28.6031	28.3732	28.7871	28.7077	28.4107
Dld	Dihydrolipoyl dehydrogenase, mitochondrial	O08749	0.102004	0.126579	0.466914	0.330763	35.4809	35.394	35.6552	35.549	35.6825	35.5722	35.4423	35.5185	35.3695	35.4728	35.5117	35.3689	35.4919
Hsd17b10	3-hydroxyacyl-CoA dehydrogenase type-2	O08756	0.139155	0.0770061	0.445441	0.35121	32.6692	32.7393	32.7541	32.439	32.763	32.6857	32.6201	32.6167	32.4236	32.4757	32.4841	32.4438	32.6873
Ube3a	Ubiquitin-protein ligase E3A	O08759	-0.1808	0.123391	0.466821	0.330849	27.4591	27.3731	27.3758	27.5602	27.0567	27.182	27.2847	27.3832	27.379	27.4458	27.6293	27.8858	27.5992
Tcof1	Treacle protein	O08784	0.168181	0.416657	0.568249	0.245461	26.5092	26.5004	26.8746	25.911	26.4748	26.1545	26.5653	25.6535	26.1713	25.7863	26.1319	26.6623	26.6806
Dctn1	Dynactin subunit 1	O08788	0.0574065	0.400196	0.564537	0.248308	31.1061	31.2653	31.084	31.1497	31.0539	31.0054	31.2356	30.9958	30.9587	31.0659	31.0138	31.1328	30.9709
Prkcsh	Glucosidase 2 subunit beta	O08795	-0.0657227	0.49639	0.59544	0.225162	28.4972	28.4932	28.4573	28.448	28.2842	28.3894	28.4886	28.0967	28.646	28.4426	28.6306	28.7157	28.4374
Prdx4	Peroxiredoxin-4	O08807	0.0690742	0.499104	0.595713	0.224963	31.0774	31.0001	31.1947	30.9006	31.0609	31.359	31.0255	30.9601	30.9858	30.6944	31.0969	31.173	31.2723
Diaph1	Protein diaphanous homolog 1	O08808	-0.289477	0.054395	0.408813	0.388476	25.9779	26.0715	25.4177	26.2997	26.1026	26.1592	26.4691	26.168	26.2294	26.3714	26.4199	26.4663	25.9356
Eftud2	116 kDa U5 small nuclear ribonucleoprotein component	O08810	-0.0718584	0.502948	0.597824	0.223427	26.9574	26.8912	26.682	27.0015	27.0722	26.7096	26.907	26.8588	26.8289	26.7048	26.9855	27.3258	27.0919
Trove2	60 kDa SS-A/Ro ribonucleoprotein	O08848	-0.245735	0.152846	0.476446	0.321986	25.1311	24.965	24.764	25.6706	25.1546	25.3469	25.3496	25.178	25.7272	24.9579	25.5136	25.7954	25.4025
Mapk12	Mitogen-activated protein kinase 12	O08911	-0.288776	0.250221	0.517913	0.285743	25.3124	25.9383	24.9365	25.7246	25.6842	25.4102	26.4596	25.8466	24.7982	25.5633	26.0377	26.1429	25.6805
Aip	AH receptor-interacting protein	O08915	0.0393068	0.661252	0.636189	0.196414	27.4229	27.5519	27.3524	27.543	27.4194	27.1701	27.4231	27.4828	27.0715	27.5173	27.3848	27.274	27.4409
Flot1	Flotillin-1	O08917	-0.104777	0.595595	0.618345	0.208769	28.6382	28.2862	28.2241	29.1691	28.5652	28.281	29.3263	28.9018	28.5767	28.3425	28.2558	28.6059	28.4154
Sdcbp	Syntenin-1	O08992	-0.000355717	0.998238	0.711559	0.147789	26.4198	26.3551	26.9171	27.0886	26.7457	26.9278	27.0603	26.2515	26.9694	26.9276	26.8489	26.6811	26.4602
Atox1	Copper transport protein ATOX1	O08997	0.136912	0.231945	0.507651	0.294435	31.0384	30.8217	30.6418	30.6608	31.0326	30.5635	30.8448	30.7345	30.5526	30.8234	30.6468	30.3045	30.687
Pex5	Peroxisomal targeting signal 1 receptor	O09012	-0.529977	0.0128388	0.317172	0.498705	24.0865	23.3038	24.0585	23.7844	22.9833	23.5829	24.3332	24.5851	24.2544	23.8171	24.0074	24.0012	24.1441
Snap23	Synaptosomal-associated protein 23	O09044	0.0390359	0.798813	0.667722	0.175405	27.6678	27.4673	28.1517	27.5581	28.0785	28.2968	27.6218	27.8173	27.9107	28.0663	27.5259	27.8105	28.0644
Psmb1	Proteasome subunit beta type-1	O09061	-0.0789719	0.437791	0.57754	0.238418	29.9034	29.5659	29.5398	29.4894	29.8912	29.7173	29.7915	29.8287	29.6344	29.5311	29.6574	29.992	29.9091
Map2k3	Dual specificity mitogen-activated protein kinase kinase 3	O09110	0.100692	0.31875	0.538432	0.268869	27.196	27.7447	27.4377	27.3424	27.548	27.4106	27.4176	27.2748	27.0617	27.2774	27.4635	27.4906	27.4356
Ndufb11	NADH dehydrogenase [ubiquinone] 1 beta subcomplex subunit 11, mitochondrial	O09111	-0.300356	0.346522	0.546046	0.26277	30.7093	30.3953	30.9906	32.1489	31.0569	30.6806	31.8911	31.515	32.1621	30.8059	30.6481	30.8942	31.1647
Ptgds	Prostaglandin-H2 D-isomerase	O09114	-0.156384	0.535034	0.604233	0.218795	27.6607	28.9799	28.5021	28.6207	28.6095	28.6865	28.6254	28.3321	29.6296	28.1708	28.7984	28.3212	28.7865
Ntn1	Netrin-1	O09118	0.0096659	0.946572	0.699777	0.15504	25.8164	25.2915	26.0049	25.6719	26.0156	25.7899	25.8653	25.9304	25.882	25.1818	25.7798	25.8396	25.8088
Gsto1	Glutathione S-transferase omega-1	O09131	-0.00554264	0.950531	0.700681	0.15448	32.5574	32.6718	32.8422	32.5681	32.6233	32.5871	32.9514	32.5172	32.4561	32.6499	32.7042	32.4983	32.7532
Man2b1	Lysosomal alpha-mannosidase	O09159	0.0588832	0.730003	0.653397	0.184823	26.9583	26.2209	25.9908	26.3423	26.4598	26.645	26.4528	26.6651	25.8338	26.2803	26.3321	26.3578	26.7193
Casq2	Calsequestrin-2	O09161	0.210424	0.00242967	0.261626	0.582319	34.6674	34.6498	34.588	34.5688	34.7658	34.6243	34.4402	34.5003	34.3161	34.3962	34.4129	34.477	34.4927
Sod3	Extracellular superoxide dismutase [Cu-Zn]	O09164	-0.0810514	0.439571	0.577974	0.238091	26.4984	26.1523	26.2409	26.6498	26.4687	26.5584	26.4508	26.6803	26.5568	26.2249	26.6854	26.3874	26.5785
Rpl21	60S ribosomal protein L21	O09167	0.0196645	0.832202	0.67783	0.168879	30.5214	30.7022	30.3004	30.3971	30.478	30.7225	30.73	30.4388	30.4081	30.4718	30.515	30.3012	30.6394
Gclm	Glutamate--cysteine ligase regulatory subunit	O09172	-0.127007	0.191004	0.50208	0.299227	27.3381	27.2266	27.1933	27.2248	27.2454	27.5757	27.6899	27.3475	27.2084	27.3016	27.3943	27.5973	27.4546
Amacr	Alpha-methylacyl-CoA racemase	O09174	-0.114447	0.400546	0.564537	0.248308	29.668	29.582	29.564	29.815	29.563	29.1253	29.5929	29.7565	29.4693	29.2521	29.9676	29.7237	29.9093
Kif1c	Kinesin-like protein KIF1C	O35071	-0.251588	0.01969	0.354762	0.450063	26.9343	27.0098	26.9579	26.9904	26.9634	27.1391	27.3219	27.0772	26.9037	27.3145	27.5602	27.3482	27.2295
Ptgis	Prostacyclin synthase	O35074	-0.031294	0.907603	0.69273	0.159436	25.3877	26.0764	24.8219	25.4749	25.2725	25.2687	25.4724	24.9878	25.5863	24.3357	25.8701	26.0307	25.6218
Dscr3	Down syndrome critical region protein 3 homolog	O35075	-0.555783	0.0716363	0.434676	0.361835	25.2627	25.4518	24.3903	25.5295	24.4585	23.9026	25.8851	25.0587	25.3671	25.2513	25.3812	25.9534	24.8218
Map3k5	Mitogen-activated protein kinase kinase kinase 5	O35099	0.273749	0.396891	0.563267	0.249286	26.9871	27.5885	25.8688	27.4274	26.7419	26.5496	26.663	26.1746	26.2275	27.852	26.4964	26.2989	26.3952
Scarb2	Lysosome membrane protein 2	O35114	-0.0372674	0.764993	0.661687	0.179348	26.1706	25.9907	25.9921	25.8828	25.8622	25.9159	25.8595	25.585	25.8227	26.2096	26.0069	26.4442	26.1162
Grcc10	Protein C10	O35127	-0.0607387	0.608631	0.621663	0.206445	27.6822	27.5871	27.5902	27.7273	27.5611	27.5746	28.1126	27.5828	27.2285	27.745	27.7793	27.8016	27.5182
Phb2	Prohibitin-2	O35129	0.088799	0.269219	0.525291	0.2796	33.9083	33.7928	33.7293	33.8238	34.0366	33.6934	33.641	33.8529	33.6404	33.5676	33.8168	33.837	33.8376
Atpif1	ATPase inhibitor, mitochondrial	O35143	0.128751	0.595105	0.618345	0.208769	32.8721	33.0167	32.0793	31.8736	32.9645	32.7734	32.5516	32.9342	33.0419	31.9611	32.0515	32.2311	32.5035
Gosr2	Golgi SNAP receptor complex member 2	O35166	-0.362047	0.183638	0.497607	0.303114	26.199	26.542	26.6536	26.1577	24.8675	26.3427	26.3871	26.6855	26.2217	26.0087	26.5117	26.9677	26.6415
Col15a1	Collagen alpha-1(XV) chain	O35206	-0.541312	0.0130633	0.317172	0.498705	26.4869	26.8545	26.6291	26.5568	25.9774	25.5705	26.8603	26.7009	26.6583	27.2405	26.8709	27.0811	26.7982
Ddt	D-dopachrome decarboxylase	O35215	-0.10192	0.205339	0.50208	0.299227	32.1644	32.2331	32.19	32.263	32.0154	32.0183	32.3311	32.0757	32.1435	32.1297	32.4182	32.278	32.3688
Psmd4	26S proteasome non-ATPase regulatory subunit 4	O35226	0.0275604	0.7419	0.656003	0.183094	29.9781	30.2506	30.046	29.9295	29.9094	29.917	29.8222	29.9074	29.9697	30.1132	29.9375	30.2125	29.8803
Exoc7	Exocyst complex component 7	O35250	0.0806302	0.406753	0.567787	0.245814	27.0383	26.9383	26.9762	26.9281	26.7389	26.707	26.8006	26.8009	26.8251	26.5209	26.9108	27.1078	26.6842
Dhx15	Pre-mRNA-splicing factor ATP-dependent RNA helicase DHX15	O35286	0.114064	0.31013	0.538377	0.268914	27.0774	26.8897	27.1579	26.8506	27.1635	27.1812	26.4805	26.9792	26.958	27.1851	26.9317	26.9431	27.0975
Purb	Transcriptional activator protein Pur-beta	O35295	0.0861846	0.230145	0.506017	0.295835	28.8926	28.8226	28.8237	28.6095	28.7238	28.7848	28.6132	28.7693	28.7371	28.8021	28.7344	28.4982	28.6756
Nmi	N-myc-interactor	O35309	1.76284	0.0456702	0.402606	0.39512	27.0794	27.0658	26.5154	26.525	26.5082	27.5855	27.252	22.4085	23.5493	22.9219	26.676	26.3685	26.6431
Srsf5	Serine/arginine-rich splicing factor 5	O35326	0.180608	0.146706	0.476446	0.321986	27.5894	27.3957	27.1933	26.8473	27.5725	27.3568	27.2543	27.1486	27.1606	26.9134	27.0563	27.329	27.1543
Kpna4	Importin subunit alpha-3	O35343	0.192019	0.453807	0.583224	0.234165	28.6522	28.7054	28.7367	28.9698	28.2814	28.6844	28.3176	27.6103	27.6944	28.9342	29.0742	28.8587	28.868
Kpna3	Importin subunit alpha-4	O35344	0.0987879	0.287029	0.536592	0.270356	28.4167	28.7129	28.548	28.5405	28.6556	28.8691	28.3283	28.5211	28.4516	28.603	28.6503	28.7282	28.3926
Kpna6	Importin subunit alpha-7	O35345	0.217201	0.332026	0.538432	0.268869	24.8539	25.158	24.6517	24.4698	25.2159	25.8329	24.7048	24.7203	25.1401	24.1839	25.1893	24.8438	24.9099
Capn1	Calpain-1 catalytic subunit	O35350	0.112383	0.322907	0.538432	0.268869	28.118	28.2335	28.0259	28.1353	28.0946	28.0066	27.9159	28.0137	27.6735	27.7073	28.2335	28.3615	28.0242
Abcc1	Multidrug resistance-associated protein 1	O35379	-0.195164	0.51893	0.601729	0.220599	24.9879	26.0139	24.507	26.1741	25.3816	26.1462	25.7529	25.6699	25.8832	24.8343	26.1807	26.0657	25.7253
Anp32a	Acidic leucine-rich nuclear phosphoprotein 32 family member A	O35381	-0.00550533	0.950706	0.700681	0.15448	31.4005	31.3212	31.1651	31.2967	31.2861	31.4097	31.4014	31.3662	31.0607	31.1053	31.3636	31.3437	31.5903
Exoc4	Exocyst complex component 4	O35382	0.00824754	0.923522	0.69663	0.156998	26.1006	25.9305	25.9812	25.9825	25.7808	25.9296	25.9527	25.8734	25.9089	25.8476	25.8876	26.3024	25.8256
Phyh	Phytanoyl-CoA dioxygenase, peroxisomal	O35386	-0.0906809	0.480313	0.591913	0.227742	27.9204	28.021	27.9352	28.0458	27.9156	27.9169	28.1566	27.7699	27.6869	27.9135	28.233	28.5761	28.0129
Hax1	HCLS1-associated protein X-1	O35387	-0.0320396	0.767082	0.662317	0.178934	26.8303	26.6472	26.3671	26.9792	26.6966	26.9369	27.0392	26.8954	26.6291	26.627	26.7351	26.7903	26.7083
Dhodh	Dihydroorotate dehydrogenase (quinone), mitochondrial	O35435	-0.145705	0.152322	0.476446	0.321986	28.9503	29.1405	29.2572	28.7768	28.9001	28.9229	28.8762	29.1254	29.1189	29.027	29.3247	29.3144	29.1724
Ech1	Delta(3,5)-Delta(2,4)-dienoyl-CoA isomerase, mitochondrial	O35459	0.163828	0.0596502	0.42334	0.373311	34.8155	34.6239	34.9672	34.7061	34.9384	35.0276	34.7926	34.6709	34.6154	34.7679	34.7571	34.6512	34.5234
Fkbp8	Peptidyl-prolyl cis-trans isomerase FKBP8	O35465	-0.188256	0.0853136	0.449708	0.347069	27.7171	27.6824	27.7521	28.0885	28.0758	27.6438	27.7839	28.1137	27.9467	28.1906	28.0777	28.1364	27.8552
Rabep1	Rab GTPase-binding effector protein 1	O35551	-0.0234546	0.759213	0.659452	0.180817	27.2097	27.1332	27.4092	27.1569	27.4481	27.2943	27.1204	27.3353	27.2974	27.4256	27.2383	27.2633	27.4106
Cd151	CD151 antigen	O35566	-0.166859	0.562185	0.609493	0.215031	28.4341	28.1777	28.569	28.9928	27.7501	28.2324	28.7377	27.4384	28.4532	28.5338	28.9348	29.4216	28.1638
Psmd14	26S proteasome non-ATPase regulatory subunit 14	O35593	0.000159234	0.998426	0.711559	0.147789	28.6325	28.6546	28.4644	28.639	28.453	28.6364	28.8085	28.4451	28.4456	28.6735	28.5654	28.6983	28.4223
Adam10	Disintegrin and metalloproteinase domain-containing protein 10	O35598	0.240257	0.701465	0.645716	0.189958	25.581	26.2159	25.8374	25.3209	25.225	25.0929	26.5215	25.2069	21.8789	25.6884	25.867	26.2044	25.7699
Npc1	Niemann-Pick C1 protein	O35604	-0.0810947	0.75013	0.656734	0.182611	24.2832	24.0409	23.8761	24.0801	23.9793	22.6708	24.2368	24.0682	23.7703	23.1282	24.0785	23.9209	24.117
Scamp3	Secretory carrier-associated membrane protein 3	O35609	-0.107547	0.197957	0.50208	0.299227	27.2332	27.1345	26.9825	27.0145	26.8459	27.3053	27.2232	27.1213	27.1349	27.243	27.0934	27.238	27.301
Anxa3	Annexin A3	O35639	-0.0450449	0.58286	0.614036	0.211806	30.1581	30.2517	30.3771	30.395	30.4483	30.4489	30.3623	30.2701	30.2029	30.346	30.4274	30.5355	30.5966
Ap1b1	AP-1 complex subunit beta-1	O35643	-0.0603581	0.408273	0.567787	0.245814	29.8018	29.9471	29.8292	29.9306	29.6872	29.9446	29.8064	29.7689	29.9979	29.9086	29.862	30.0275	30.0484
C1qbp	Complement component 1 Q subcomponent-binding protein, mitochondrial	O35658	-0.388266	0.127589	0.466937	0.330742	31.2993	30.7133	31.6274	31.478	31.4218	30.7778	32.1315	31.0941	30.858	31.8235	31.736	32.2059	31.4061
Mgll	Monoglyceride lipase	O35678	-0.0217823	0.79704	0.667645	0.175454	29.7066	29.7974	29.4881	29.4762	29.6797	29.9581	29.649	29.677	29.7944	29.8217	29.6642	29.725	29.6116
Mrps12	28S ribosomal protein S12, mitochondrial	O35680	0.00968511	0.936912	0.697829	0.156251	26.745	26.9355	26.7591	27.2262	26.5582	26.7909	26.7089	26.7948	27.0509	26.6317	27.0155	26.5422	27.0389
Ndufa1	NADH dehydrogenase [ubiquinone] 1 alpha subcomplex subunit 1	O35683	-0.415645	0.28	0.534695	0.271894	29.3404	29.9241	29.0392	30.9788	29.421	29.0826	30.8089	29.6752	30.7892	29.3956	29.0174	30.2551	30.3851
Nudc	Nuclear migration protein nudC	O35685	-0.175311	0.0387704	0.38672	0.412603	29.3255	29.3836	29.4653	29.4888	29.2008	29.5784	29.6148	29.4462	29.6082	29.6031	29.6439	29.7349	29.4254
Sptlc1	Serine palmitoyltransferase 1	O35704	0.216964	0.246026	0.516984	0.286523	24.0043	22.8564	23.0048	23.8131	23.1256	23.2942	23.3906	23.0536	23.3141	22.8657	23.0489	23.0673	23.1892
Ppfibp2	Liprin-beta-2	O35711	-0.524993	0.212493	0.50208	0.299227	24.5433	24.3054	22.6891	24.9646	24.2218	24.3985	25.5427	23.1895	24.4757	24.5994	24.9743	25.3528	24.8505
Hnrnph1	Heterogeneous nuclear ribonucleoprotein H	O35737	-0.0639497	0.503369	0.597824	0.223427	29.0443	28.9525	28.9883	28.885	28.9075	28.7318	29.3081	28.7767	29.1074	28.8499	28.9716	29.0617	28.7997
Api5	Apoptosis inhibitor 5	O35841	-0.172651	0.203452	0.50208	0.299227	27.4131	27.5794	27.789	27.6122	27.5512	27.5266	27.9717	27.5319	27.6046	27.5883	27.7151	28.3303	27.5168
Bcat2	Branched-chain-amino-acid aminotransferase, mitochondrial	O35855	0.059666	0.523386	0.601729	0.220599	32.0972	31.7922	32.1845	31.8193	32.2333	31.9651	31.9467	32.0098	32.0867	31.6948	31.985	31.9957	31.9705
Timm44	Mitochondrial import inner membrane translocase subunit TIM44	O35857	-0.158626	0.0489456	0.408813	0.388476	31.4359	31.5425	31.3973	31.4059	31.2363	31.216	31.6085	31.3988	31.5892	31.5251	31.6265	31.5924	31.3764
Cops5	COP9 signalosome complex subunit 5	O35864	-0.00184698	0.988357	0.709054	0.149321	28.7906	28.9097	28.7319	28.676	28.5871	28.8827	29.1152	28.5348	28.4521	28.4808	29.0286	29.0128	28.7296
Calu	Calumenin	O35887	-0.443134	0.00715707	0.317172	0.498705	29.1903	29.472	29.5511	29.7238	29.6944	29.8002	30.1862	29.4772	30.1979	29.9214	30.0021	30.355	29.9658
Sp100	Nuclear autoantigen Sp-100	O35892	-0.243666	0.239644	0.514005	0.289033	24.2865	24.3975	24.4133	23.1698	24.5627	24.4615	24.7205	24.2155	24.3337	24.2882	24.549	24.5343	24.5711
Lsm2	U6 snRNA-associated Sm-like protein LSm2	O35900	-0.214315	0.0362408	0.386084	0.413318	26.941	27.0164	26.9821	27.2405	27.145	27.2359	27.4478	27.3546	27.3586	26.9468	27.3788	27.4414	27.2265
Fxn	Frataxin, mitochondrial	O35943	-0.245029	0.00760361	0.317172	0.498705	29.4801	29.3702	29.1225	29.372	29.4115	29.1664	29.5144	29.3813	29.654	29.5572	29.5392	29.5972	29.7151
Psmb10	Proteasome subunit beta type-10	O35955	0.362807	0.643464	0.631819	0.199408	25.7961	22.4676	25.1322	25.6266	25.7796	25.7067	21.4964	25.718	25.2238	25.6161	25.7209	23.5406	25.7383
Mrpl23	39S ribosomal protein L23, mitochondrial	O35972	-0.322027	0.0659757	0.429166	0.367374	26.3031	26.1362	26.4998	26.6255	25.6478	26.1635	26.5707	26.7057	26.6411	25.987	26.5432	26.767	26.6447
Zw10	Centromere/kinetochore protein zw10 homolog	O54692	-0.156895	0.423633	0.571777	0.242773	25.4881	25.7955	25.1579	25.7853	25.2092	25.8064	25.6893	25.248	25.5807	26.453	25.7961	25.2979	25.8161
Ptrf	Polymerase I and transcript release factor	O54724	0.0708189	0.355277	0.549067	0.260375	33.6452	33.5227	33.7713	33.5927	33.6375	33.4645	33.6028	33.6359	33.2735	33.5073	33.5743	33.5989	33.5511
Ddost	Dolichyl-diphosphooligosaccharide--protein glycosyltransferase 48 kDa subunit	O54734	-0.317165	0.0818761	0.44898	0.347773	28.2456	28.2024	27.4644	28.2435	27.9537	27.4164	28.2791	28.2174	28.2133	27.7631	28.2814	28.5587	28.3541
Aox1	Aldehyde oxidase 1	O54754	0.133751	0.47872	0.591913	0.227742	27.1112	27.1442	26.9508	27.1995	26.5014	27.1579	26.8304	26.6775	27.4269	26.2034	27.2805	26.7789	26.942
Ap3d1	AP-3 complex subunit delta-1	O54774	-0.143968	0.418347	0.569137	0.244783	26.0261	26.2219	26.1687	25.6563	25.8774	26.2871	25.8136	26.6971	25.6256	26.2767	26.4023	26.0122	26.4574
Srpk2	SRSF protein kinase 2	O54781	-1.05946	0.0702853	0.430334	0.366194	24.6905	24.3506	24.7396	25.0214	21.9442	21.7211	25.0193	24.6948	24.7882	24.1096	24.8749	25.2387	24.9028
Dffa	DNA fragmentation factor subunit alpha	O54786	0.0556639	0.602834	0.619617	0.207877	26.681	27.0866	27.1197	26.7152	26.8621	27.3311	26.9095	26.8796	27.0849	26.806	26.8422	26.9251	26.9246
Il16	Pro-interleukin-16	O54824	0.0770275	0.715389	0.647406	0.188823	25.0678	25.2875	24.2941	25.003	25.1107	24.9471	25.1354	24.9486	24.1988	24.4017	25.0735	25.4403	24.9243
Csnk2a2	Casein kinase II subunit alpha	O54833	-0.336838	0.0874505	0.449708	0.347069	24.9792	25.0732	24.6863	25.249	24.9265	24.1227	24.981	25.0471	24.7756	25.058	25.575	25.523	25.2747
Hmgb3	High mobility group protein B3	O54879	-0.0270381	0.895034	0.689814	0.161268	27.3888	26.9967	26.8149	26.5799	27.3942	26.8107	26.8046	27.02	27.232	26.5504	26.6619	27.7977	27.1053
Itgb3	Integrin beta-3	O54890	-0.963377	0.0917391	0.449708	0.347069	23.5385	25.1418	24.4187	24.9779	24.9009	23.6202	26.2427	26.2425	23.6015	24.6076	25.2003	27.2081	24.6721
Cd200	OX-2 membrane glycoprotein	O54901	-0.200127	0.255146	0.519363	0.284529	27.203	27.5519	27.0914	27.2371	26.9781	27.0782	28.1258	26.9863	27.0233	27.4154	27.3081	27.5901	27.2817
Reps1	RalBP1-associated Eps domain-containing protein 1	O54916	0.361639	0.0967717	0.45099	0.345833	25.2203	25.1003	25.099	25.0277	25.8194	24.322	24.3255	24.9611	24.4383	24.9502	24.9778	24.568	24.9345
Akap2	A-kinase anchor protein 2	O54931	-0.0582098	0.538457	0.605484	0.217897	29.5544	29.6952	29.9177	29.6731	29.6757	29.786	29.6901	29.509	29.8287	29.5867	29.9742	29.9087	29.9293
Smarce1	SWI/SNF-related matrix-associated actin-dependent regulator of chromatin subfamily E member 1	O54941	-0.117887	0.39362	0.561583	0.250586	25.363	24.7919	25.1009	25.0684	24.7539	24.994	24.7603	25.3525	25.3121	25.079	24.8391	25.4578	25.1085
Dnajb6	DnaJ homolog subfamily B member 6	O54946	0.264455	0.17982	0.495744	0.304743	24.6601	24.6589	24.5311	25.0466	25.0303	25.0583	24.2469	24.6941	24.958	23.8423	24.9955	24.3906	24.8377
Prkag1	5-AMP-activated protein kinase subunit gamma-1	O54950	-0.570306	0.313512	0.538377	0.268914	22.3824	26.1384	25.0177	25.9482	25.074	25.42	24.678	24.9935	25.1952	25.4706	26.8044	25.9416	25.8863
Banf1	Barrier-to-autointegration factor	O54962	-0.187526	0.234884	0.511224	0.291389	26.7041	26.5641	26.5176	26.3705	26.6494	27.1095	26.9369	26.6407	27.0564	26.3535	26.7039	27.2777	26.9114
Asna1	ATPase Asna1	O54984	-0.0760271	0.507216	0.598906	0.222641	27.6244	28.0847	27.8795	28.0802	27.6375	27.751	27.5808	27.9421	28.0284	27.9074	28.1534	27.7669	28.0534
Slk	STE20-like serine/threonine-protein kinase	O54988	-0.202025	0.0192223	0.354762	0.450063	29.3614	29.1821	29.2526	29.1246	29.5251	29.1346	29.5519	29.4389	29.4543	29.4582	29.3303	29.5659	29.4585
Fkbp7	Peptidyl-prolyl cis-trans isomerase FKBP7	O54998	-0.0804809	0.683247	0.638199	0.195044	25.1678	25.5345	25.293	24.3274	25.2788	25.5694	24.8832	24.9552	25.3335	25.2965	25.5744	25.5849	25.3017
Bnip3	BCL2/adenovirus E1B 19 kDa protein-interacting protein 3	O55003	-0.149969	0.302825	0.538377	0.268914	26.6317	26.7171	27.6013	26.8254	27.0903	27.0942	26.9707	26.9819	27.1121	27.281	27.1425	27.3213	27.1938
Trappc3	Trafficking protein particle complex subunit 3	O55013	-0.209468	0.317712	0.538432	0.268869	26.5928	26.6256	26.6644	26.7117	26.697	26.7236	27.6568	26.1605	27.055	27.0394	26.6759	27.2082	26.355
Pgrmc1	Membrane-associated progesterone receptor component 1	O55022	-0.0215565	0.872601	0.685399	0.164057	27.2991	27.0363	26.6353	26.9465	26.8738	27.1105	27.5302	27.0807	26.8406	26.8417	26.9214	27.0354	26.7861
Impa1	Inositol monophosphatase 1	O55023	-0.187661	0.0820196	0.44898	0.347773	29.5891	29.5429	29.3228	29.4563	29.2365	29.4022	29.9144	29.4766	29.368	29.7871	29.4726	29.744	29.5259
Entpd2	Ectonucleoside triphosphate diphosphohydrolase 2	O55026	0.0492134	0.940615	0.698317	0.155947	25.122	25.2884	25.0773	25.2417	24.6782	22.3848	25.5013	25.3994	23.757	22.001	24.2661	25.2462	25.909
Bckdk	[3-methyl-2-oxobutanoate dehydrogenase [lipoamide]] kinase, mitochondrial	O55028	-0.0213665	0.82926	0.67783	0.168879	29.1121	29.1904	28.9532	29.5055	29.1773	28.9292	29.233	29.1582	28.9311	29.1625	29.2982	29.281	29.0979
Copb2	Coatomer subunit beta	O55029	-0.245544	0.103684	0.45099	0.345833	28.8882	29.4673	28.7878	29.0928	28.638	29.016	28.8684	29.0255	29.2555	29.1368	29.5046	29.4765	29.3232
Nck2	Cytoplasmic protein NCK2	O55033	0.0901193	0.814347	0.674189	0.171219	24.1914	24.0566	24.582	23.9329	22.6027	24.4009	24.1652	24.2713	22.3093	23.8418	24.6708	23.9723	23.8661
Snca	Alpha-synuclein	O55042	-0.0753754	0.664592	0.636215	0.196396	28.4196	28.385	29.2222	28.3181	28.8706	28.7566	28.5463	28.5631	29.0776	28.9933	28.3462	28.6054	29.0298
Pde6d	Retinal rod rhodopsin-sensitive cGMP 3,5-cyclic phosphodiesterase subunit delta	O55057	-0.594435	0.225966	0.504264	0.297342	22.4912	21.8231	24.5414	24.3979	24.781	24.8773	24.2593	24.5222	24.7406	24.0283	24.6966	24.2489	24.3958
Tpmt	Thiopurine S-methyltransferase	O55060	-0.470874	0.249	0.517913	0.285743	24.8992	24.8678	22.3402	24.8643	23.9498	25.2243	24.3399	24.7354	25.1828	24.679	24.8902	25.1019	24.8703
Impact	Protein IMPACT	O55091	-0.146235	0.75232	0.657327	0.182219	25.1966	24.8702	24.8599	25.2837	25.8169	22.7796	24.6797	25.2628	24.7812	23.5533	25.2222	25.4871	25.6452
Stk10	Serine/threonine-protein kinase 10	O55098	-0.211436	0.119435	0.462847	0.334563	25.3582	25.2901	25.3984	25.5123	25.608	24.9908	25.4701	25.4983	25.6655	25.7567	25.3192	25.9829	25.3047
Bloc1s1	Biogenesis of lysosome-related organelles complex 1 subunit 1	O55102	0.00351727	0.984667	0.709036	0.149332	26.7024	25.8445	26.8815	26.4251	26.8121	26.1874	26.2655	26.1135	26.2457	26.5828	26.5251	26.8782	26.6931
Strn	Striatin	O55106	0.0311259	0.827072	0.677346	0.169189	26.2516	26.3229	26.5116	26.2485	26.561	26.5563	26.1142	26.444	26.082	26.9672	26.079	26.4503	26.506
Dsg2	Desmoglein-2	O55111	-0.180432	0.225914	0.504264	0.297342	27.5084	27.38	27.3074	27.366	27.0543	26.746	27.3313	27.1424	27.4909	27.1169	27.39	27.836	27.5446
Gbas	Protein NipSnap homolog 2	O55126	0.172302	0.0425652	0.392425	0.406243	34.7566	34.6884	34.6348	34.5612	34.6085	34.7817	34.4959	34.6803	34.6318	34.2424	34.5619	34.4453	34.4392
Sept7	Septin-7	O55131	0.0812156	0.381614	0.559014	0.252578	31.0495	31.1784	30.8845	30.8218	31.1293	30.9313	31.1312	30.987	30.7586	30.8615	30.8017	31.1164	30.7691
Eif6	Eukaryotic translation initiation factor 6	O55135	0.0742207	0.871373	0.684626	0.164547	25.0269	22.2383	25.5125	24.3049	24.5103	24.7068	24.1429	23.1196	24.4398	24.6384	24.7976	24.6642	24.3611
Acot1	Acyl-coenzyme A thioesterase 1	O55137	-0.0895283	0.626011	0.62646	0.203107	31.5137	30.8871	31.0377	30.6748	31.1261	31.4364	31.3679	31.2118	30.9606	31.741	31.1945	31.3328	30.6066
Rpl35a	60S ribosomal protein L35a	O55142	0.0465458	0.733693	0.653815	0.184545	30.42	30.8733	30.7213	30.5068	30.7861	30.6768	30.6856	29.9936	30.6298	30.9079	30.7046	30.8039	30.5971
Atp2a2	Sarcoplasmic/endoplasmic reticulum calcium ATPase 2	O55143	0.0104489	0.850774	0.681447	0.166568	36.9677	36.8533	36.9561	36.8757	36.9717	37.0282	36.8485	36.8966	36.956	37.0415	36.9263	36.9133	36.9396
Cd59a	CD59A glycoprotein	O55186	0.0390983	0.826473	0.677251	0.169251	25.8332	25.8725	25.6073	25.7646	26.3805	25.4177	25.6833	26.3143	25.676	25.6406	25.7203	25.2883	26.0921
Supt5h	Transcription elongation factor SPT5	O55201	-0.0116559	0.926189	0.696701	0.156953	26.1119	26.264	26.2648	26.2652	26.5113	26.0151	26.4334	26.5228	26.2143	25.795	26.3149	26.4498	26.0224
Ilk	Integrin-linked protein kinase	O55222	-0.0227941	0.816734	0.67443	0.171063	30.8462	30.9694	30.7564	30.6641	30.5429	30.4904	30.7857	30.7598	30.6123	30.5235	30.6805	31.0054	30.7734
Psmb5	Proteasome subunit beta type-5	O55234	-0.0264353	0.831328	0.67783	0.168879	29.2054	29.3623	28.8434	29.3346	29.1141	29.0124	28.7237	29.3095	29.0469	29.43	29.1082	29.344	29.2402
Dhx9	ATP-dependent RNA helicase A	O70133	-0.020816	0.867611	0.683139	0.165491	26.0859	26.0306	25.9283	26.1732	26.416	26.4285	26.3888	26.3441	26.1026	25.7784	26.35	26.3929	26.0283
Pkig	cAMP-dependent protein kinase inhibitor gamma	O70139	-0.370568	0.0320849	0.38322	0.416552	26.2706	26.2197	26.5612	25.8951	26.5849	26.6694	26.9407	26.6218	26.532	27.0627	26.2739	26.7375	26.9931
Dpm1	Dolichol-phosphate mannosyltransferase subunit 1	O70152	0.395326	0.526815	0.601729	0.220599	22.1644	24.9602	24.9642	24.5821	23.5042	24.86	23.3021	22.1046	24.7761	22.2621	24.3226	24.5896	25.0833
Pip4k2a	Phosphatidylinositol 5-phosphate 4-kinase type-2 alpha	O70172	0.268076	0.179215	0.495744	0.304743	25.4557	24.9506	25.3953	24.8348	25.434	25.1551	25.3007	25.2523	24.7316	25.0043	24.3506	24.4942	25.4196
Eif3d	Eukaryotic translation initiation factor 3 subunit D	O70194	-0.0655086	0.441904	0.578665	0.237573	28.4144	28.6814	28.4818	28.5515	28.7876	28.5927	28.6013	28.5781	28.6348	28.4183	28.7782	28.8222	28.7198
Pdlim3	PDZ and LIM domain protein 3	O70209	-0.227651	0.142963	0.475262	0.323067	27.0957	27.0145	26.958	26.9703	26.3067	27.1999	27.3043	27.1863	27.0367	26.7079	27.2787	27.3959	27.1529
Pgam2	Phosphoglycerate mutase 2	O70250	0.0608121	0.355043	0.549067	0.260375	35.1538	34.9976	35.1251	34.9912	35.2183	35.0142	35.0449	35.1154	35.0555	34.9774	35.0151	34.8644	35.0851
Eef1b	Elongation factor 1-beta	O70251	-0.233248	0.131134	0.470609	0.327339	30.4623	30.6638	30.8284	30.5158	30.5206	30.6388	31.4087	30.5794	30.8727	30.34	30.8618	31.0649	30.7398
Hmox2	Heme oxygenase 2	O70252	-0.243051	0.0996683	0.45099	0.345833	28.4152	28.3096	28.708	28.3847	28.4624	28.4846	28.5939	28.2321	28.7607	29.3043	28.654	28.76	28.6215
Ptp4a2	Protein tyrosine phosphatase type IVA 2	O70274	0.271527	0.413009	0.568249	0.245461	25.2809	25.7521	25.0442	25.2833	25.5444	25.5667	25.4403	24.5883	25.7808	26.111	25.0813	23.684	25.2971
Atxn2	Ataxin-2	O70305	-0.13274	0.0504323	0.408813	0.388476	28.502	28.5269	28.6972	28.6036	28.4494	28.4805	28.7466	28.6465	28.6442	28.6014	28.6046	28.8082	28.6805
Itgb5	Integrin beta-5	O70309	0.129732	0.433913	0.575947	0.239618	25.3997	25.5412	25.2682	25.3229	25.5647	25.0889	25.4093	24.9916	24.627	25.4866	25.1979	25.7867	25.1426
Nmt1	Glycylpeptide N-tetradecanoyltransferase 1	O70310	0.165247	0.0657532	0.429166	0.367374	27.4736	27.7378	27.68	27.6235	27.7334	27.7454	27.4601	27.347	27.7754	27.5301	27.4579	27.3241	27.6079
Epb41l2	Band 4.1-like protein 2	O70318	0.0296972	0.720868	0.65001	0.18708	29.386	29.3676	29.2171	29.1984	29.3684	29.4201	29.5006	29.3257	29.0092	29.2412	29.2403	29.4337	29.3252
Gpx4	Phospholipid hydroperoxide glutathione peroxidase, mitochondrial	O70325	0.12225	0.256913	0.519363	0.284529	30.642	30.9609	30.6168	30.8234	30.7652	31.2424	30.5392	30.7152	30.7382	30.5844	30.7903	30.8996	30.7697
Gpld1	Phosphatidylinositol-glycan-specific phospholipase D	O70362	0.0727769	0.659745	0.636189	0.196414	26.975	26.5248	27.057	26.4295	26.5772	26.474	26.5623	27.0497	26.0268	26.6418	26.4287	26.616	26.8757
Xirp1	Xin actin-binding repeat-containing protein 1	O70373	0.0941136	0.220346	0.502991	0.29844	31.2094	31.2708	31.3866	31.3406	31.3946	31.4483	31.1211	31.128	31.4573	31.1262	31.3391	31.3233	31.2381
Emc8	ER membrane protein complex subunit 8	O70378	-0.487332	0.0336794	0.383379	0.416372	25.6992	25.614	25.7792	26.6625	25.7647	25.6744	26.487	26.468	26.9431	26.2965	25.7059	26.4919	26.0784
Pdlim1	PDZ and LIM domain protein 1	O70400	0.0595713	0.494554	0.594833	0.225605	31.2397	31.2701	31.5132	31.2745	31.5917	31.5832	31.2037	31.3662	31.3369	31.3866	31.2401	31.3783	31.5555
Vamp8	Vesicle-associated membrane protein 8	O70404	-0.445726	0.229877	0.506017	0.295835	25.1159	24.548	24.5827	23.2462	25.3074	25.1097	25.6046	24.6837	25.0642	26.2452	24.5494	24.8943	24.6403
Aoc3	Membrane primary amine oxidase	O70423	0.217999	0.0726561	0.438196	0.358331	28.2242	28.2601	27.8683	27.9745	28.1836	28.0842	27.9895	28.0555	27.7223	27.5738	27.6552	28.196	27.9757
Fhl2	Four and a half LIM domains protein 2	O70433	-0.521709	0.000141375	0.0990798	1.00401	33.219	33.1232	33.4111	33.5879	33.421	33.6703	33.9258	33.8654	33.9039	34.0125	34.089	34.007	33.6862
Psma3	Proteasome subunit alpha type-3	O70435	-0.0160474	0.856127	0.681626	0.166454	30.653	30.6416	30.3359	30.432	30.5581	30.4196	30.4108	30.7233	30.646	30.2746	30.5706	30.4252	30.6086
Stx7	Syntaxin-7	O70439	0.159425	0.156992	0.477619	0.320919	28.281	28.4991	28.5302	28.6711	28.2606	28.5865	28.1861	28.6016	27.9886	28.1822	28.4231	28.3721	28.4303
Mybpc3	Myosin-binding protein C, cardiac-type	O70468	-0.0272582	0.727047	0.652297	0.185555	36.4301	36.326	36.6458	36.5475	36.6808	36.4649	36.5654	36.4078	36.6228	36.6964	36.4494	36.6131	36.4468
Ugdh	UDP-glucose 6-dehydrogenase	O70475	1.01907	0.0836072	0.44898	0.347773	27.2269	25.6287	24.7223	26.7391	27.8102	27.6598	26.2121	26.4224	26.3659	24.028	24.8094	25.5947	25.8523
Ubr1	E3 ubiquitin-protein ligase UBR1	O70481	0.0272204	0.947941	0.700234	0.154757	24.6723	24.4397	24.0465	24.1822	24.0213	22.8767	24.3267	24.5906	24.3133	23.7362	24.2153	24.813	22.0927
Snx3	Sorting nexin-3	O70492	0.221725	0.0508745	0.408813	0.388476	29.9841	30.0632	29.6539	29.816	30.1272	30.0032	29.9289	29.9691	29.6279	29.5718	29.4551	29.7697	29.7143
Snx12	Sorting nexin-12	O70493	0.295295	0.103586	0.45099	0.345833	27.1842	27.2358	27.1301	26.4747	27.518	26.9646	26.9004	26.5326	26.4651	26.9292	27.1095	27.1038	26.4842
Sp3	Transcription factor Sp3	O70494	-0.237882	0.441947	0.578665	0.237573	23.7446	22.883	24.435	23.3926	22.7821	23.5877	24.3577	23.4016	23.157	23.0839	23.7632	24.4941	23.7035
Hsd17b12	Very-long-chain 3-oxoacyl-CoA reductase	O70503	-0.127839	0.525883	0.601729	0.220599	25.8579	26.6824	26.1567	26.4973	26.154	26.3954	26.4973	25.6802	26.2201	26.8007	26.9752	26.526	26.2298
Tcap	Telethonin	O70548	0.0521269	0.714128	0.647406	0.188823	29.5279	29.7273	29.1605	28.8563	29.2488	29.317	29.3377	29.3207	28.9453	28.9511	29.387	29.4644	29.3729
Diaph2	Protein diaphanous homolog 2	O70566	-0.0356041	0.944514	0.699699	0.155089	24.1567	25.0472	23.7301	25.165	23.7401	24.6667	24.3219	24.6327	21.9025	24.7467	24.8776	25.3258	25.3655
Pdk4	[Pyruvate dehydrogenase (acetyl-transferring)] kinase isozyme 4, mitochondrial	O70571	-0.158042	0.341595	0.542428	0.265658	30.4278	30.4847	30.0297	30.458	30.1576	31.0552	30.6473	30.9515	30.395	30.1801	30.6008	30.689	30.6911
Smpd2	Sphingomyelin phosphodiesterase 2	O70572	-0.421181	0.0494047	0.408813	0.388476	24.8824	25.1701	24.813	25.0324	24.77	24.1801	25.0075	25.5424	24.6626	24.9975	25.814	25.4328	25.1475
Pfdn2	Prefoldin subunit 2	O70591	0.190182	0.133182	0.471051	0.326932	28.4306	28.3887	28.651	28.2757	28.6455	29.0336	28.537	28.2642	28.1297	28.2884	28.4809	28.4625	28.502
Rtn2	Reticulon-2	O70622	0.420428	0.100317	0.45099	0.345833	30.4133	30.6683	30.8124	29.397	30.8512	30.5585	29.5746	29.6211	30.4056	30.5286	30.207	29.9266	29.9442
Cfdp1	Craniofacial development protein 1	O88271	-0.00765588	0.957912	0.702785	0.153177	25.7116	25.5267	25.0876	25.2598	25.7039	25.7521	25.7874	25.6243	25.0543	25.7659	25.3645	25.535	25.4708
Nid2	Nidogen-2	O88322	-0.118716	0.372198	0.555959	0.254957	26.8525	27.4245	26.9555	27.0747	27.3658	26.7595	27.1188	26.9846	26.984	27.3868	27.1094	27.5056	27.2463
Wdr1	WD repeat-containing protein 1	O88342	0.0710409	0.379501	0.559014	0.252578	32.7115	32.8804	32.79	32.7104	32.7891	32.7065	32.6516	32.5339	32.5672	32.6086	32.7174	32.9951	32.7814
Ikbkb	Inhibitor of nuclear factor kappa-B kinase subunit beta	O88351	-0.38272	0.32123	0.538432	0.268869	24.1651	24.2827	24.2425	24.8072	24.3633	23.3047	25.4779	25.1941	23.1961	23.6295	24.7067	24.5883	25.2462
Vti1b	Vesicle transport through interaction with t-SNAREs homolog 1B	O88384	0.107628	0.19065	0.50208	0.299227	26.1699	26.4183	26.1664	26.014	26.3912	26.1529	26.0169	26.0196	26.0718	26.235	26.2266	26.1486	26.0595
Papss2	Bifunctional 3-phosphoadenosine 5-phosphosulfate synthase 2	O88428	-0.192185	0.485	0.592204	0.227528	25.2002	25.129	24.2318	25.4132	24.514	25.1767	25.4799	25.1855	23.9526	25.2369	25.6696	25.1484	25.2814
Mtx2	Metaxin-2	O88441	-0.157678	0.590307	0.616322	0.210193	30.5292	30.2209	29.8428	31.4725	29.99	30.1862	31.1678	30.8546	31.1722	29.9651	30.1951	30.1172	30.2471
Klc1	Kinesin light chain 1	O88447	-0.00376479	0.967868	0.705364	0.151586	27.8463	28.0349	27.9079	27.9966	27.8345	28.1381	27.8598	27.8307	27.7681	27.8538	28.1149	28.2639	28.0532
Klc2	Kinesin light chain 2	O88448	0.0550725	0.743954	0.656003	0.183094	26.8707	27.157	26.5109	26.7145	26.9215	27.0529	26.8738	26.6566	26.8546	26.0869	27.0468	27.1728	27.0217
Capns1	Calpain small subunit 1	O88456	0.0468273	0.619387	0.625258	0.20394	29.6976	29.8218	29.5839	29.5855	29.552	29.6671	29.7167	29.4678	29.4973	29.2886	29.6945	29.8455	29.7209
Dync1i2	Cytoplasmic dynein 1 intermediate chain 2	O88487	0.0832438	0.299516	0.538377	0.268914	30.166	30.0878	30.0549	29.9559	30.2334	30.1194	29.866	30.0766	29.9081	29.8419	30.1538	30.1284	30.1628
Plin4	Perilipin-4	O88492	-0.00457231	0.944208	0.69969	0.155095	32.8608	32.8388	32.8619	32.7805	32.7867	32.9226	33.0321	32.8052	32.9178	32.8606	32.8164	32.8299	32.6631
Shoc2	Leucine-rich repeat protein SHOC-2	O88520	0.0204945	0.891547	0.689305	0.161588	23.9102	24.0465	23.993	23.6562	24.1633	23.6405	23.6152	23.9983	24.1663	24.0541	24.0283	23.2799	24.026
Ikbkg	NF-kappa-B essential modulator	O88522	-0.26134	0.017453	0.352838	0.452425	25.7154	25.798	25.2223	25.6499	25.6844	25.7103	25.7297	25.7394	25.9047	26.0255	25.8754	26.0438	25.9211
Ppt1	Palmitoyl-protein thioesterase 1	O88531	0.0113545	0.925873	0.696701	0.156953	28.3621	28.0771	28.1946	28.4623	28.3272	27.7788	28.4792	28.0439	27.9743	28.0577	28.1738	28.3997	28.1943
Zfr	Zinc finger RNA-binding protein	O88532	-0.430831	0.343216	0.543586	0.264732	25.4447	25.5764	25.8633	25.6051	22.6424	25.512	25.7231	25.6676	25.5331	25.4319	24.9184	25.7587	25.7342
Cops3	COP9 signalosome complex subunit 3	O88543	-0.076475	0.464417	0.585793	0.232256	28.2996	28.2813	28.6979	28.4736	28.5284	28.876	28.6065	28.3811	28.5953	28.6111	28.6411	28.7816	28.6013
Cops4	COP9 signalosome complex subunit 4	O88544	-0.0523591	0.485117	0.592204	0.227528	30.4105	30.3588	30.2498	30.4346	30.4232	30.4992	30.4295	30.4156	30.2586	30.5388	30.642	30.5287	30.3255
Cops6	COP9 signalosome complex subunit 6	O88545	-0.310614	0.0279902	0.38322	0.416552	28.5619	28.6325	27.8746	28.4439	28.2242	28.2541	28.7938	28.4355	28.413	28.8131	28.7955	28.7296	28.5168
Hnrnpa2b1	Heterogeneous nuclear ribonucleoproteins A2/B1	O88569	0.0241522	0.745014	0.656003	0.183094	32.1872	32.1324	32.1514	32.0682	32.3078	32.3839	32.2141	32.0842	32.0066	32.2431	32.1984	32.3384	32.1821
Comt	Catechol O-methyltransferase	O88587	0.400038	0.000244267	0.136952	0.863432	29.8361	29.878	29.9555	29.8536	30.1493	30.0802	29.5171	29.4972	29.308	29.607	29.6617	29.6582	29.6619
Gosr1	Golgi SNAP receptor complex member 1	O88630	-0.351176	0.152353	0.476446	0.321986	25.2645	25.1533	24.6159	26.0416	25.3965	25.6454	26.1165	25.9665	25.4374	25.5627	25.3792	26.2601	25.206
Lamtor3	Ragulator complex protein LAMTOR3	O88653	0.252139	0.0111953	0.317172	0.498705	28.4078	28.8407	28.9166	28.7346	28.6314	28.6821	28.3298	28.3538	28.4388	28.4872	28.5369	28.6165	28.3876
Rrad	GTP-binding protein RAD	O88667	-0.292953	0.0198904	0.354762	0.450063	26.9883	27.3871	26.9931	26.9878	27.4536	27.0098	27.2814	27.3792	27.1553	27.4572	27.5621	27.4956	27.6762
Psmc3	26S protease regulatory subunit 6A	O88685	-0.130676	0.10722	0.45131	0.345525	30.9649	30.8414	30.8817	30.8894	30.9521	30.9242	31.1516	30.9399	31.1639	30.8114	30.9921	31.2575	30.9609
Clpp	ATP-dependent Clp protease proteolytic subunit, mitochondrial	O88696	-0.0256686	0.831957	0.67783	0.168879	30.1628	29.7278	29.437	29.5272	29.8006	29.6157	29.8296	29.8741	29.4944	29.4948	29.8773	29.7524	29.8401
Ctbp1	C-terminal-binding protein 1	O88712	-0.0232989	0.794491	0.667645	0.175454	29.2221	29.2912	29.2589	29.2923	29.1301	29.0623	28.9784	28.9933	29.2836	29.4282	29.4032	29.2876	29.2552
Birc6	Baculoviral IAP repeat-containing protein 6	O88738	-0.188214	0.0821125	0.44898	0.347773	26.672	26.775	26.4036	26.6373	26.5332	26.5567	26.6197	26.5685	26.5538	27.0688	26.8184	26.9066	26.9558
Tom1	Target of Myb protein 1	O88746	-0.0314703	0.717976	0.648638	0.187998	29.7133	29.7047	29.4745	29.5066	29.2973	29.3686	29.7389	29.5247	29.3662	29.6087	29.5339	29.5252	29.4985
F11r	Junctional adhesion molecule A	O88792	-0.141041	0.454761	0.583224	0.234165	25.0922	25.0005	24.6546	25.3518	25.0253	24.9121	24.9124	24.9713	25.1667	24.9249	25.1806	26.0506	24.8233
Stam2	Signal transducing adapter molecule 2	O88811	0.108421	0.708033	0.647406	0.188823	24.0147	24.6972	24.9895	25.2992	24.6998	24.0341	24.7101	24.1948	23.6929	24.9094	23.9572	25.2339	24.8997
Idh1	Isocitrate dehydrogenase [NADP] cytoplasmic	O88844	-0.0725285	0.463415	0.585729	0.232303	31.9993	31.9635	32.1071	32.2285	32.1506	31.826	32.2145	32.0206	31.9652	31.8485	32.2885	32.35	32.1413
Rbbp9	Putative hydrolase RBBP9	O88851	0.0658827	0.427638	0.573847	0.241204	27.535	27.6855	27.5387	27.6346	27.6043	27.6402	27.7064	27.6477	27.3432	27.3636	27.7706	27.4956	27.4563
F10	Coagulation factor X	O88947	0.00663332	0.95952	0.703199	0.152922	26.0273	26.2646	26.0387	26.1287	26.3932	26.3935	26.0548	26.531	26.1681	26.2669	25.7092	26.497	26.1804
Lin7c	Protein lin-7 homolog C	O88952	-0.228691	0.0481148	0.408813	0.388476	28.6061	28.2933	28.8664	28.6947	28.5145	28.2235	28.7246	28.7375	28.6161	28.6373	28.8362	28.8464	28.9344
Gnpda1	Glucosamine-6-phosphate isomerase 1	O88958	-0.260903	0.0264684	0.380759	0.419349	26.8826	27.1663	26.9068	27.3321	27.0371	27.4601	27.1789	27.3445	27.4543	27.4568	27.3917	27.594	27.3218
Yme1l1	ATP-dependent zinc metalloprotease YME1L1	O88967	-0.0143915	0.843583	0.678383	0.168525	27.9983	27.9294	28.1547	28.1328	28.1663	28.0854	28.0847	28.0299	28.111	27.8901	28.1746	28.2791	28.076
Stx8	Syntaxin-8	O88983	0.214372	0.561217	0.609493	0.215031	26.5734	26.2191	26.7242	26.681	26.8699	26.7064	26.862	26.8392	26.6642	24.3447	26.7447	26.5806	26.8668
Gcat	2-amino-3-ketobutyrate coenzyme A ligase, mitochondrial	O88986	-0.0714039	0.318658	0.538432	0.268869	28.138	28.0111	28.0348	27.9193	27.9913	28.0833	28.2	28.0167	27.9599	28.0886	27.9898	28.1648	28.2875
Lgmn	Legumain	O89017	-0.265216	0.212077	0.50208	0.299227	26.064	25.9383	26.1261	26.5062	26.1623	26.1537	26.807	25.77	25.7238	26.7879	26.4674	26.9136	26.4959
Afm	Afamin	O89020	0.0103927	0.956143	0.702056	0.153628	28.8659	29.0609	29.2532	29.026	28.924	28.5942	28.9865	29.2154	28.0478	28.9415	28.86	29.2485	29.3057
Tpp1	Tripeptidyl-peptidase 1	O89023	0.139509	0.567294	0.611009	0.213952	28.7558	27.7616	28.7936	28.2292	28.309	27.7152	28.321	28.08	28.0921	27.4042	28.4029	28.782	27.7664
Coro1a	Coronin-1A	O89053	0.142688	0.245204	0.516984	0.286523	28.6357	28.2606	28.3951	28.4133	28.4259	28.5024	28.3509	28.4334	27.761	28.3387	28.3588	28.6062	28.2242
Cope	Coatomer subunit epsilon	O89079	0.00116018	0.992489	0.709719	0.148914	26.0042	25.6027	25.858	25.6576	26.1256	25.8272	25.9462	25.8717	25.693	25.398	25.905	26.1189	25.9803
Pde4a	cAMP-specific 3,5-cyclic phosphodiesterase 4A	O89084	-0.363987	0.0858902	0.449708	0.347069	25.3204	25.4027	25.0395	25.0593	24.0901	24.9503	25.316	25.1929	25.5573	25.6409	25.4815	25.3509	24.8479
Rbm3	RNA-binding protein 3	O89086	-0.0828012	0.701907	0.645716	0.189958	28.0462	28.0445	26.7933	27.531	27.7397	27.0069	27.8359	27.8288	27.5394	27.2973	27.4315	27.9474	27.3877
Sp1	Transcription factor Sp1	O89090	0.20515	0.371351	0.555959	0.254957	23.1786	23.3644	23.0256	22.8663	23.2952	23.8143	22.9521	23.388	23.6353	23.217	23.267	22.1545	22.7518
Cd93	Complement component C1q receptor	O89103	-0.108876	0.383723	0.559387	0.252288	28.5287	28.5585	28.6579	28.5066	28.8251	28.0937	28.8872	28.5715	28.7076	28.3217	28.4682	28.8083	28.6965
Fhit	Bis(5-adenosyl)-triphosphatase	O89106	-0.129178	0.61439	0.62354	0.205136	24.5743	24.6558	23.3995	24.4537	23.3024	24.0868	24.733	24.2378	23.6401	24.0488	24.515	24.2465	24.0344
Lancl1	LanC-like protein 1	O89112	0.278962	0.165843	0.483277	0.315804	25.391	25.4045	25.7138	25.7942	25.0194	24.9758	24.5806	25.2064	25.3677	24.7999	25.6135	25.3464	24.8146
Dnajb5	DnaJ homolog subfamily B member 5	O89114	0.263401	0.575729	0.612487	0.212903	24.5689	25.1345	25.091	24.9771	25.1107	24.7858	25.1888	22.0391	25.3091	24.6941	24.9808	25.3798	25.1771
Vti1a	Vesicle transport through interaction with t-SNAREs homolog 1A	O89116	0.0504099	0.838854	0.677945	0.168805	23.7874	22.6953	23.9787	23.8151	23.451	23.6291	22.6175	24.1359	23.6221	23.5005	23.7103	23.2818	23.6951
Adh1	Alcohol dehydrogenase 1	P00329	0.0630014	0.533488	0.603985	0.218974	29.2704	29.027	29.3036	29.0383	29.0339	29.0273	29.3566	28.9861	28.8298	29.1626	29.1711	29.0693	28.8007
Mtco2	Cytochrome c oxidase subunit 2	P00405	-0.364081	0.321232	0.538432	0.268869	31.3714	30.463	30.9374	32.714	31.2711	30.857	32.6315	31.5609	32.2747	31.2934	31.0829	31.4218	31.1663
Hprt1	Hypoxanthine-guanine phosphoribosyltransferase	P00493	0.0627265	0.570514	0.612025	0.213231	28.9433	28.8897	28.876	28.6452	28.5053	28.4225	28.5791	28.6322	28.5316	28.6484	28.7512	28.9568	28.4572
Ca2	Carbonic anhydrase 2	P00920	-0.0893875	0.570371	0.612025	0.213231	31.4699	31.5815	31.9516	31.9188	31.4829	31.6437	31.7553	31.2272	31.898	32.3203	31.5925	31.6495	31.9062
C3	Complement C3	P01027	-0.277823	0.339285	0.541953	0.266038	33.7187	33.0991	33.006	32.8564	33.4332	33.9336	33.8246	33.782	34.2858	34.1962	32.5342	33.1079	33.602
C4b	Complement C4-B	P01029	-0.273472	0.222754	0.502991	0.29844	30.4077	29.6183	30.1278	29.8809	30.1728	30.334	30.744	30.4719	30.4198	30.9484	29.5126	29.9764	30.4731
	Ig kappa chain V-II region 26-10	P01631	0.435352	0.382292	0.559014	0.252578	28.4477	26.053	27.1665	26.4991	27.7413	27.5836	27.3006	28.526	26.6037	26.4909	25.8961	25.6125	27.2625
	Ig kappa chain V-V region HP 123E6	P01646	0.749497	0.206645	0.50208	0.299227	26.5349	24.2266	25.4623	24.8304	25.8513	27.0548	24.6399	26.2904	25.7227	24.7926	25.1613	22.6924	25.0744
	Ig heavy chain V-III region T957	P01800	1.09632	0.0930667	0.449708	0.347069	25.5752	24.3123	24.6239	23.886	25.4599	26.6202	25.5053	25.3593	22.6689	24.9829	23.701	23.3506	22.3148
Thy1	Thy-1 membrane glycoprotein	P01831	-0.0847008	0.669197	0.636289	0.196345	25.4961	25.2892	25.3361	25.5565	26.0485	25.3658	25.758	25.1336	25.5725	24.9371	25.8049	26.1621	25.8323
	Ig kappa chain C region	P01837	0.467735	0.116291	0.459306	0.337897	32.2268	30.4744	31.3446	31.0521	30.9241	32.0179	30.7713	31.523	31.1746	30.8215	30.5615	30.3553	30.8987
	Ig lambda-1 chain C region	P01843	0.620894	0.425175	0.573032	0.241821	26.5219	24.6056	25.8134	25.8711	23.5374	26.996	25.8796	22.8785	24.7082	24.5561	26.7459	23.0351	26.7533
	Ig gamma-2A chain C region secreted form	P01864	0.777526	0.144399	0.476446	0.321986	30.4093	27.505	29.7679	30.1452	28.1337	28.7246	28.0334	28.3496	28.7701	27.0163	29.4819	28.0592	28.6467
Igh-3	Ig gamma-2B chain C region	P01867	0.582611	0.138611	0.473691	0.324505	30.4654	27.4215	29.5251	29.3464	28.8458	29.5013	28.7292	28.7723	29.0657	28.4472	28.6497	28.2608	28.2866
Ighg1	Ig gamma-1 chain C region secreted form	P01868	0.961154	0.106461	0.45099	0.345833	31.0133	28.9889	28.821	29.0781	30.0858	31.6522	29.117	30.4416	29.6804	28.4846	27.4521	28.3572	29.3181
Ighm	Ig mu chain C region	P01872	-0.0663374	0.862361	0.683139	0.165491	29.955	27.7441	28.6638	29.5462	27.9857	28.8834	28.7306	28.3955	28.2902	28.8639	30.0821	28.6824	28.9943
	Ig alpha chain C region	P01878	-1.06493	0.0692347	0.429166	0.367374	24.5838	26.4191	26.6514	24.3092	26.3684	26.7551	26.6356	26.705	27.6644	27.7904	25.145	26.4569	27.992
B2m	Beta-2-microglobulin	P01887	-0.211258	0.300784	0.538377	0.268914	29.7702	29.3347	29.6007	30.4886	29.4983	29.7136	29.7606	29.5871	29.4967	30.2864	30.1	29.9805	30.408
H2-Q10	H-2 class I histocompatibility antigen, Q10 alpha chain	P01898	-0.0455923	0.753589	0.657708	0.181967	27.375	26.9803	27.1147	27.4459	27.2531	27.226	27.3336	27.2698	27.0602	27.5106	26.8673	27.0751	27.8301
H2-D1	H-2 class I histocompatibility antigen, D-B alpha chain	P01899	-0.0880538	0.502805	0.597824	0.223427	28.4615	27.9544	28.1837	27.9561	28.3226	28.2538	28.3501	28.446	27.7489	28.1915	28.2876	28.3855	28.5275
H2-K1	H-2 class I histocompatibility antigen, K-B alpha chain	P01901	-0.00216054	0.992763	0.709719	0.148914	29.2721	28.4281	29.2138	29.0792	29.0083	28.8195	29.1375	29.0575	29.0939	27.7828	29.1437	29.2078	29.3831
Hba	Hemoglobin subunit alpha	P01942	0.157969	0.161517	0.479443	0.319263	36.0721	36.1109	36.1483	35.7505	36.1276	36.1707	35.752	36.0181	36.0573	36.122	35.6865	35.6181	36.0836
Hbb-b1	Hemoglobin subunit beta-1	P02088	0.0416067	0.779069	0.662401	0.178879	35.3351	35.3923	35.8821	35.6651	35.551	35.5051	35.2311	35.0959	35.7367	35.9732	35.3425	35.464	35.7513
Col4a1	Collagen alpha-1(IV) chain	P02463	-0.335509	0.287072	0.536592	0.270356	23.5235	23.3189	24.0709	23.3073	21.914	23.7655	23.1106	24.0382	23.218	23.658	24.1608	23.8617	23.518
Lamc1	Laminin subunit gamma-1	P02468	-0.0556968	0.429668	0.573847	0.241204	32.4116	32.3998	32.3597	32.26	32.4138	32.3201	32.5471	32.3171	32.2454	32.3201	32.5121	32.5594	32.4145
Lamb1	Laminin subunit beta-1	P02469	-0.090401	0.278863	0.533251	0.273068	32.4171	32.3382	32.3516	31.9729	32.2644	32.2843	32.3882	32.2436	32.2196	32.3253	32.458	32.493	32.4051
Mt2	Metallothionein-2	P02798	-0.407601	0.243901	0.516984	0.286523	26.9872	26.5324	26.9455	27.0127	26.4098	27.6985	27.2096	27.3019	28.8686	27.2575	27.3779	26.2888	27.0659
Mt1	Metallothionein-1	P02802	-0.296789	0.220608	0.502991	0.29844	30.0058	29.5261	30.6568	30.3317	29.8551	30.2924	30.2292	30.0811	31.0464	31.1135	29.929	30.2689	30.1888
Mtatp8	ATP synthase protein 8	P03930	0.0834164	0.414912	0.568249	0.245461	32.3415	32.0691	32.5347	32.2247	32.3864	32.4906	31.9688	32.3909	32.3747	32.362	32.3228	32.0501	32.3351
Cfd	Complement factor D	P03953	0.0826176	0.527175	0.601729	0.220599	27.8073	28.0356	28.0593	28.0921	28.2219	28.4949	28.2339	27.7798	28.2602	27.9647	27.7246	27.9809	28.3071
	Ig gamma-3 chain C region	P03987	-0.50432	0.269219	0.525291	0.2796	27.3962	26.3104	25.8948	26.7317	25.1735	26.3089	28.1897	25.8574	25.941	27.5143	27.5146	26.4168	26.2145
Fabp4	Fatty acid-binding protein, adipocyte	P04117	0.296385	0.0102052	0.317172	0.498705	35.0962	34.9866	34.8452	34.7275	35.0619	35.1414	34.7415	34.8643	34.9033	34.5046	34.7089	34.4048	34.6331
Cfb	Complement factor B	P04186	-0.0861512	0.522603	0.601729	0.220599	30.7704	30.0208	30.4428	30.3988	30.5555	30.5925	30.8315	30.6299	30.3204	30.6591	30.2268	30.4182	30.7613
Mb	Myoglobin	P04247	0.0930119	0.236483	0.512715	0.290124	37.3908	37.3239	37.5174	37.43	37.5777	37.3947	37.2241	37.3683	37.5279	37.5157	37.342	37.1876	37.2568
Slc4a1	Band 3 anion transport protein	P04919	-0.520304	0.0865313	0.449708	0.347069	27.8294	27.7733	28.0568	29.0978	28.1531	27.6675	29.0242	28.496	29.3278	28.9521	27.9708	27.8342	28.7113
Mup3	Major urinary protein 3	P04939	0.255492	0.363482	0.551944	0.258105	24.5851	24.9454	25.778	24.615	25.3605	24.5255	24.2361	24.5869	23.7771	25.1067	25.0639	25.1412	25.0774
Aldoa	Fructose-bisphosphate aldolase A	P05064	-0.00168772	0.978	0.707958	0.149992	36.4023	36.3923	36.5778	36.3145	36.5524	36.5247	36.4761	36.5059	36.5036	36.4944	36.3744	36.4299	36.4522
Nppa	Natriuretic peptides A	P05125	0.812731	0.0915698	0.449708	0.347069	26.9237	27.9731	26.2503	25.982	27.7978	27.1749	26.8	27.1025	25.661	24.9216	26.416	27.2267	25.3018
Prkaca	cAMP-dependent protein kinase catalytic subunit alpha	P05132	0.0498155	0.71273	0.647406	0.188823	30.4299	30.6731	30.0358	30.1699	30.5322	30.2431	29.804	30.4178	30.236	30.3115	30.3108	30.5979	30.4046
Got1	Aspartate aminotransferase, cytoplasmic	P05201	0.0138349	0.84112	0.677958	0.168797	35.7545	35.6161	35.4897	35.6446	35.5845	35.4006	35.4866	35.5682	35.6231	35.6761	35.6035	35.4637	35.5537
Got2	Aspartate aminotransferase, mitochondrial	P05202	0.100306	0.0693029	0.429166	0.367374	36.5975	36.5439	36.575	36.6581	36.5354	36.5249	36.4133	36.514	36.455	36.5483	36.4254	36.4682	36.481
Saa1	Serum amyloid A-1 protein	P05366	-0.886079	0.519001	0.601729	0.220599	28.7831	22.7775	24.1221	24.228	26.8847	30.1587	27.8368	26.7899	29.7369	29.5701	25.9893	23.0626	26.3303
Pdgfrb	Platelet-derived growth factor receptor beta	P05622	-0.0399886	0.683428	0.638199	0.195044	32.5857	32.4167	32.3489	32.4572	32.1838	32.6858	32.5231	32.3102	32.4259	32.3785	32.4596	32.5083	32.7989
Myl1	Myosin light chain 1/3, skeletal muscle isoform	P05977	-0.158975	0.662878	0.636189	0.196414	26.9647	26.413	27.6527	27.6167	27.2899	28.0971	26.6183	26.9812	28.9795	27.8289	27.5478	27.1778	27.3525
Ldha	L-lactate dehydrogenase A chain	P06151	-0.129617	0.0701359	0.430334	0.366194	34.4601	34.2722	34.3291	34.5379	34.2277	34.3832	34.5614	34.4293	34.5381	34.53	34.5728	34.4718	34.3825
	Ig heavy chain V region AC38 205.12	P06330	0.911608	0.00458269	0.279977	0.552878	28.1871	26.8226	27.4638	27.8354	26.5448	27.7053	25.7585	26.5724	26.8389	26.339	26.6745	26.4834	26.9374
Nr3c1	Glucocorticoid receptor	P06537	0.171708	0.614837	0.62354	0.205136	25.5774	25.4654	25.2636	24.9442	25.4928	25.5471	25.5076	25.4748	23.3341	25.3409	25.3958	25.8387	25.5782
C9	Complement component C9	P06683	-0.0868057	0.615237	0.62354	0.205136	28.2075	28.0665	28.7522	28.3531	28.4677	28.9305	28.6029	28.4111	28.7128	28.7295	28.1879	28.1829	29.0211
C5	Complement C5	P06684	-0.241925	0.103214	0.45099	0.345833	28.3416	28.3543	28.6647	28.8263	28.435	28.8233	28.7395	28.7854	28.8426	29.3594	28.4571	28.6607	28.868
Apoa4	Apolipoprotein A-IV	P06728	0.0935186	0.38044	0.559014	0.252578	31.9738	31.6714	32.2732	32.0821	32.0222	32.1153	31.8726	31.959	31.8992	31.968	32.0015	31.631	32.1752
Gpi	Glucose-6-phosphate isomerase	P06745	0.0406978	0.533404	0.603985	0.218974	34.7015	34.8151	34.5759	34.6332	34.6742	34.6788	34.4964	34.6651	34.7421	34.7318	34.7074	34.5775	34.5535
Ctsl	Cathepsin L1	P06797	-0.151077	0.442391	0.578976	0.237339	25.7965	25.7317	26.1875	25.6994	25.4488	26.4895	26.3457	25.6491	26.0145	26.6425	25.8431	26.043	25.7653
Me1	NADP-dependent malic enzyme	P06801	0.00137171	0.986112	0.709054	0.149321	30.5895	30.6843	30.6872	30.7462	30.6867	30.6079	30.6998	30.5073	30.5347	30.5781	30.855	30.9048	30.5793
Cfh	Complement factor H	P06909	-0.199633	0.372507	0.556049	0.254887	31.6947	30.7072	30.9608	30.9665	31.1729	31.5983	31.4535	31.5957	31.7033	31.8992	30.7102	30.8946	31.4246
S100a4	Protein S100-A4	P07091	-0.67999	0.0117774	0.317172	0.498705	28.9807	28.5567	28.6925	29.2249	28.2266	28.3863	30.4485	29.3085	29.3504	29.1936	29.0854	29.0199	29.0993
Sparc	SPARC	P07214	0.0982036	0.589318	0.615748	0.210597	25.2988	25.1365	25.5787	25.7105	25.7637	25.842	25.4657	25.4077	25.8421	24.6933	25.6868	25.4149	25.6874
Ttr	Transthyretin	P07309	0.307982	0.0821942	0.44898	0.347773	31.8792	32.2072	32.4131	31.8979	32.2838	31.7981	31.3034	31.8967	31.2796	31.9075	31.8672	31.9629	32.186
Ckm	Creatine kinase M-type	P07310	0.0989032	0.184274	0.497607	0.303114	36.5564	36.4098	36.6262	36.368	36.6858	36.6234	36.4216	36.4934	36.5561	36.4301	36.3069	36.3884	36.5257
Anxa2	Annexin A2	P07356	0.151849	0.0818661	0.44898	0.347773	33.4806	33.4776	33.2939	33.1609	33.4584	33.467	33.32	33.3436	33.1195	33.0199	33.198	33.3666	33.2978
Alb	Serum albumin	P07724	0.0815555	0.333075	0.538432	0.268869	37.2189	37.3552	37.4157	37.1837	37.3111	37.0535	37.2641	37.3127	36.898	37.1823	37.1481	37.1877	37.2305
Rrm1	Ribonucleoside-diphosphate reductase large subunit	P07742	0.357225	0.215873	0.502991	0.29844	24.3064	24.3819	23.7536	24.2539	24.4978	24.6801	23.3534	23.0625	24.2828	24.5462	23.4429	24.7299	24.2676
Serpina1a	Alpha-1-antitrypsin 1-1	P07758	0.272021	0.032605	0.383379	0.416372	32.1001	32.0947	32.1159	31.9893	32.2771	32.6678	31.854	31.9265	31.6134	32.0648	32.0112	31.9794	32.0989
Serpina3k	Serine protease inhibitor A3K	P07759	-0.0992802	0.478323	0.591913	0.227742	32.2003	32.3329	32.8767	32.6507	32.4938	32.8952	32.5487	32.3107	32.5221	32.9191	32.7633	32.8309	32.8248
Hsp90aa1	Heat shock protein HSP 90-alpha	P07901	0.00104534	0.992287	0.709719	0.148914	31.989	32.0764	32.2188	32.1465	31.8792	32.4256	31.9532	31.8876	32.41	32.0682	32.2476	32.2468	32.0373
Pdia4	Protein disulfide-isomerase A4	P08003	0.0141145	0.8684	0.683139	0.165491	29.8843	29.8125	29.8214	29.8254	29.7289	30.0986	29.9843	29.7287	29.7523	29.6122	29.9461	29.9677	29.9428
Aprt	Adenine phosphoribosyltransferase	P08030	-0.0782433	0.437575	0.57754	0.238418	26.9572	27.0976	26.7997	27.2243	27.3533	27.4071	27.2452	27.2129	27.0941	27.3737	27.2188	27.2073	27.1747
Spta1	Spectrin alpha chain, erythrocytic 1	P08032	-0.215828	0.145024	0.476446	0.321986	29.0841	29.1995	29.6409	29.684	29.5633	29.351	29.7535	29.5252	30.0014	29.889	29.269	29.383	29.633
Ltf	Lactotransferrin	P08071	0.461183	0.533144	0.603985	0.218974	28.004	24.4793	23.3741	26.2782	26.2193	26.7577	26.7892	24.8848	25.8012	26.5565	25.6884	24.2726	23.7439
Cbr2	Carbonyl reductase [NADPH] 2	P08074	0.29788	0.097854	0.45099	0.345833	29.1733	28.6981	28.0964	28.917	28.8712	29.3662	28.631	28.5757	28.5185	28.4635	28.3537	28.5491	28.7991
Hsp90b1	Endoplasmin	P08113	-0.0299685	0.703367	0.645716	0.189958	32.5804	32.4981	32.4728	32.5284	32.4894	32.8406	32.6456	32.3935	32.5169	32.6876	32.5965	32.6737	32.6739
S100a10	Protein S100-A10	P08207	-0.0168323	0.915297	0.694984	0.158025	29.9862	30.3474	29.9228	29.8017	30.3959	30.2945	30.5017	30.4295	29.9303	29.8731	29.6781	30.3911	30.1872
Apoe	Apolipoprotein E	P08226	-0.325692	0.0234786	0.356135	0.448385	31.0662	30.77	31.4269	30.8646	30.9688	31.3076	31.0652	31.4429	31.5691	31.5961	31.212	31.2807	31.5853
Sod1	Superoxide dismutase [Cu-Zn]	P08228	0.0298016	0.743668	0.656003	0.183094	34.0415	34.0627	33.9798	33.8393	34.0742	34.1774	34.2654	33.9786	33.7797	34.1381	33.939	34.088	33.8065
Mdh2	Malate dehydrogenase, mitochondrial	P08249	0.133957	0.143257	0.475262	0.323067	36.9502	36.9456	36.9615	36.7897	37.1699	37.2535	36.7392	37.0424	36.9744	36.94	36.7271	36.8362	36.8852
Nras	GTPase NRas	P08556	-0.57507	0.210481	0.50208	0.299227	24.5918	24.6793	22.7943	24.8869	22.9898	23.5679	25.2442	24.9229	24.5003	22.9003	24.9817	24.2011	24.7035
C4bpa	C4b-binding protein	P08607	-0.195949	0.240435	0.514005	0.289033	26.9374	26.6108	26.7851	26.8376	26.2695	27.2716	27.0996	27.0378	26.8888	27.4814	26.7071	26.7257	26.9285
Gnai2	Guanine nucleotide-binding protein G(i) subunit alpha-2	P08752	-0.128313	0.332883	0.538432	0.268869	30.0226	30.4209	29.6939	30.2072	29.7626	29.8446	30.3383	30.1819	29.8417	29.8891	30.2123	30.2312	30.1475
Polr2a	DNA-directed RNA polymerase II subunit RPB1	P08775	0.82392	0.153543	0.476446	0.321986	25.3212	24.8794	24.3586	24.1959	25.2802	24.9777	24.898	24.9389	21.9371	22.14	24.4232	24.7022	25.0416
Lyz2	Lysozyme C-2	P08905	0.021313	0.941685	0.698744	0.155682	26.4457	25.0253	24.2188	25.7505	25.6645	25.7586	25.1514	25.7464	25.1899	25.6484	25.5106	25.7231	25.2216
Itgb1	Integrin beta-1	P09055	0.0798016	0.290173	0.536826	0.270166	31.4349	31.4139	31.3258	31.3461	31.3831	31.3145	31.46	31.2737	31.1094	31.1314	31.2777	31.4862	31.291
P4hb	Protein disulfide-isomerase	P09103	0.0753172	0.300125	0.538377	0.268914	32.6292	32.546	32.6008	32.6549	32.8086	32.7668	32.7359	32.5158	32.5678	32.4438	32.5369	32.7294	32.6171
Ncl	Nucleolin	P09405	-0.0087273	0.922668	0.69663	0.156998	31.011	31.0003	30.9786	30.9702	30.9596	31.1168	31.1737	30.9874	30.6533	30.9503	31.087	31.2606	30.9915
Pgk1	Phosphoglycerate kinase 1	P09411	0.0479263	0.388028	0.559841	0.251935	35.3067	35.4043	35.4732	35.3483	35.4527	35.4633	35.3712	35.3121	35.3446	35.3924	35.4181	35.4053	35.2774
Ace	Angiotensin-converting enzyme	P09470	0.19643	0.140245	0.474541	0.323727	27.5477	27.9027	27.7606	27.6832	27.3031	27.5988	27.3372	27.2802	27.0151	27.7026	27.4632	27.6835	27.5719
Fth1	Ferritin heavy chain	P09528	0.392629	0.0535081	0.408813	0.388476	32.0072	31.329	31.4265	31.2584	31.2458	31.6418	31.5046	31.1739	30.2696	31.0732	31.1034	31.2884	31.232
Myl4	Myosin light chain 4	P09541	1.92983	0.145136	0.476446	0.321986	28.2673	28.7891	25.7841	23.6998	28.6667	29.2841	27.4761	27.8586	23.6001	23.3242	27.0368	27.5921	21.5095
Myl3	Myosin light chain 3	P09542	0.149065	0.374928	0.557322	0.253894	36.6572	36.3908	37.0314	36.6736	36.8837	36.9344	36.4809	36.4518	36.9716	37.2439	36.4526	36.3882	36.3003
Hmgn2	Non-histone chromosomal protein HMG-17	P09602	0.0527047	0.87925	0.68639	0.163429	25.043	26.3875	26.0522	25.222	25.2818	24.3247	24.7673	25.8063	25.7376	25.416	24.4625	26.0369	25.1009
Sod2	Superoxide dismutase [Mn], mitochondrial	P09671	0.115088	0.0962623	0.45099	0.345833	34.7302	34.4287	34.5123	34.5993	34.528	34.5556	34.3145	34.4256	34.5325	34.3834	34.5489	34.4492	34.4536
Chrnb1	Acetylcholine receptor subunit beta	P09690	0.31367	0.539144	0.605663	0.217769	26.5169	27.9621	29.0916	28.3404	29.0159	28.9378	26.5919	28.3535	28.9313	28.5545	28.4893	26.6812	28.3781
Apoa2	Apolipoprotein A-II	P09813	0.0208224	0.840313	0.677945	0.168805	32.3767	32.5451	32.6425	32.7543	32.5293	32.2495	32.609	32.6108	32.211	32.326	32.4404	32.6857	32.5848
Surf1	Surfeit locus protein 1	P09925	-0.0980248	0.615069	0.62354	0.205136	27.7667	27.4921	27.2069	27.6104	27.5457	26.8252	27.4247	28.0835	27.7088	26.8214	27.4454	27.5287	27.5285
Chmp6	Charged multivesicular body protein 6	P0C0A3	-0.170377	0.179358	0.495744	0.304743	26.6838	26.7001	26.7383	26.9085	27.2975	26.6388	26.8251	26.8311	27.2197	27.2693	26.8255	27.0402	26.9765
Prkg1	cGMP-dependent protein kinase 1	P0C605	-0.270663	0.0183774	0.354762	0.450063	27.155	27.6815	27.4313	27.6696	27.1766	27.4352	27.6774	27.6046	27.7042	27.5085	27.7505	27.8643	27.759
Wipf3	WAS/WASL-interacting protein family member 3	P0C7L0	-0.0938326	0.627969	0.626836	0.202846	24.2254	24.5703	24.4751	24.5591	24.3849	24.1023	25.4343	23.9946	24.5419	24.3487	24.3824	24.4018	24.2563
Jmjd7	JmjC domain-containing protein 7	P0C872	-0.208533	0.317813	0.538432	0.268869	24.2994	23.2147	24.2359	23.6771	24.1619	23.8274	23.7322	24.3523	24.1511	23.6772	24.1489	24.6902	24.027
Ly6c1	Lymphocyte antigen 6C1	P0CW02	0.0633789	0.713426	0.647406	0.188823	27.4066	27.4776	27.6935	27.5214	28.0631	27.4529	27.7366	27.6163	27.6619	26.8945	27.1916	27.7092	27.9638
Pet100	Protein PET100 homolog, mitochondrial	P0DJE0	0.490802	0.0145389	0.326059	0.486704	27.0609	27.3355	26.7695	26.5274	26.518	26.7035	26.1861	26.5614	26.5493	26.3317	26.5236	25.6397	26.5065
Pet117	Protein PET117 homolog, mitochondrial	P0DJF2	-0.0356293	0.953794	0.701936	0.153703	25.342	25.2545	25.9325	26.0035	22.5997	25.0929	26.3012	25.6668	23.474	23.5622	25.3562	25.5366	25.615
		P0DN34	-0.228203	0.326969	0.538432	0.268869	31.4654	31.1062	31.2147	32.277	31.1821	30.9896	31.9423	32.0261	31.9525	31.1788	31.6187	31.0799	31.4067
		P0DOV1	0.116298	0.161262	0.479443	0.319263	27.6628	27.3583	27.4866	27.5946	27.5012	27.5326	27.3921	27.4079	27.515	27.1778	27.2683	27.5191	27.5645
		P0DOV2	0.208728	0.523651	0.601729	0.220599	25.5547	25.1625	24.4664	25.3863	24.7753	25.5816	25.1318	25.3365	23.338	24.9515	25.1801	25.3441	25.3382
		P0DP28	-0.159313	0.105878	0.45099	0.345833	32.5102	32.2241	32.0363	32.378	32.2265	32.0503	32.3644	32.4714	32.2353	32.2357	32.4876	32.5777	32.4063
		P0DP99	1.29898	0.339716	0.542332	0.265734	28.583	22.9662	28.4602	28.6851	29.1624	28.4512	23.1692	28.3596	28.5846	23.77	28.589	23.6447	28.8161
Anxa1	Annexin A1	P10107	0.182158	0.0522004	0.408813	0.388476	30.6527	30.4152	30.3007	30.4499	30.6757	30.5142	30.6306	30.3139	30.267	30.2559	30.2255	30.2476	30.2943
Eef1a1	Elongation factor 1-alpha 1	P10126	0.172969	0.119392	0.462847	0.334563	31.7558	31.3015	31.192	31.3757	31.5669	31.7949	31.2588	31.2459	31.3206	31.2585	31.2537	31.4827	31.4538
Nid1	Nidogen-1	P10493	-0.073327	0.325394	0.538432	0.268869	31.227	31.1436	31.0681	31.0677	31.0003	30.8609	31.0786	31.0169	31.0282	31.1812	31.2307	31.26	31.1468
Alad	Delta-aminolevulinic acid dehydratase	P10518	0.0785861	0.283797	0.536592	0.270356	29.3055	29.2907	29.2902	29.2785	29.4579	29.2765	29.2766	29.2987	29.4245	29.2724	29.2473	29.0228	29.1235
Ctsb	Cathepsin B	P10605	0.0203697	0.888816	0.6883	0.162222	30.3401	30.0104	29.9742	30.4403	29.7749	29.5761	30.1034	29.822	29.8723	29.7794	30.2414	30.2485	29.9258
Eif4a2	Eukaryotic initiation factor 4A-II	P10630	-0.141551	0.382123	0.559014	0.252578	31.3927	31.4863	30.8466	31.5573	30.8699	30.7039	31.1056	31.3401	31.3913	30.9816	31.523	31.4578	31.191
Mapt	Microtubule-associated protein tau	P10637	-0.0334975	0.629447	0.627698	0.202249	30.7102	31.0097	30.9833	30.7626	30.7951	30.8461	30.9343	30.9183	30.7087	30.9225	30.9041	30.9138	30.891
Txn	Thioredoxin	P10639	-0.246104	0.151785	0.476446	0.321986	31.4401	31.5425	31.8387	31.2914	31.5253	31.6614	32.5428	31.5011	31.8113	31.5999	31.4352	31.9309	31.7508
Gstm1	Glutathione S-transferase Mu 1	P10649	0.201759	0.13866	0.473691	0.324505	33.3444	33.0723	32.9072	32.8892	33.3368	33.198	33.1354	33.1099	33.0146	32.3975	32.8392	33.0784	32.8852
Tcea1	Transcription elongation factor A protein 1	P10711	0.0399186	0.715426	0.647406	0.188823	27.2067	26.8053	26.9509	26.8427	26.6842	26.8877	26.9129	26.9882	26.5485	26.605	26.8963	27.0838	26.9597
Rras	Ras-related protein R-Ras	P10833	0.20033	0.284799	0.536592	0.270356	26.2339	26.5403	25.2085	25.9219	26.1578	25.9004	25.7439	26.0063	25.5937	25.59	25.9801	26.0274	25.613
Slc3a2	4F2 cell-surface antigen heavy chain	P10852	-0.442819	0.00570569	0.292585	0.533747	24.7846	25.3128	24.8286	25.3209	25.0445	25.1169	26.0011	25.3058	25.5185	25.1672	25.4974	25.5309	25.5551
H1f0	Histone H1.0	P10922	0.298404	0.0153558	0.337538	0.471678	33.063	32.889	32.7274	32.5629	32.9254	32.9722	32.3717	32.8089	32.4127	32.5221	32.3751	32.5809	32.8363
Sub1	Activated RNA polymerase II transcriptional coactivator p15	P11031	-0.0123284	0.926963	0.696701	0.156953	26.9468	26.8811	26.7645	27.2402	26.3307	26.6591	26.8103	26.8485	26.4839	26.7538	26.9464	26.8303	27.0393
Parp1	Poly [ADP-ribose] polymerase 1	P11103	-0.0559094	0.766116	0.662249	0.178978	26.255	25.3658	25.6796	26.1324	25.6741	25.7158	26.161	25.5225	25.332	25.6738	25.9744	26.3472	26.0069
Lpl	Lipoprotein lipase	P11152	0.100665	0.19148	0.50208	0.299227	30.7805	30.7205	30.9021	30.7462	30.8101	31.1489	30.8025	30.7331	30.6607	30.7985	30.7268	30.7907	30.7426
Fn1	Fibronectin	P11276	-1.3161	7.69e-05	0.0990798	1.00401	25.419	24.3666	24.8135	25.4033	24.7956	24.8869	26.5803	26.1121	26.8173	26.4164	25.3276	26.2041	26.3873
Gpx1	Glutathione peroxidase 1	P11352	0.0349274	0.705121	0.647033	0.189073	29.8156	29.6838	29.9699	29.6621	29.8035	29.987	29.7662	29.774	29.6257	29.694	29.7177	29.7795	30.1405
Fabp3	Fatty acid-binding protein, heart	P11404	0.2916	0.00902404	0.317172	0.498705	36.288	36.1587	36.2063	35.8984	36.3919	36.3459	35.8788	36.0488	36.0399	36.0244	35.6157	35.9635	35.8917
Lamp1	Lysosome-associated membrane glycoprotein 1	P11438	0.0570502	0.742454	0.656003	0.183094	27.7142	27.939	27.2128	27.9876	26.9773	27.2622	27.5587	27.1608	27.3928	27.7427	27.6106	27.4604	27.2835
Hsp90ab1	Heat shock protein HSP 90-beta	P11499	-0.0139558	0.831258	0.67783	0.168879	34.9384	34.939	34.9516	35.007	34.9195	35.2088	35.0046	34.8705	34.9819	35.0158	35.1025	35.0252	35.0556
Dmd	Dystrophin	P11531	0.0836549	0.162738	0.48021	0.318569	33.7763	33.6975	33.7378	33.7379	33.6685	33.602	33.7105	33.5971	33.5287	33.5412	33.6317	33.7178	33.6107
Mup1	Major urinary protein 1	P11588	0.183683	0.449736	0.581974	0.235096	29.5427	30.2895	30.6863	31.196	30.5797	30.5892	29.9358	29.7776	30.3308	30.59	30.5347	30.1783	30.7309
Mup2	Major urinary protein 2	P11589	0.405582	0.0436349	0.392425	0.406243	26.3722	25.955	26.2554	26.3562	26.1576	25.7701	25.9574	25.8468	25.138	26.0085	26.0733	25.1565	25.9914
Cfp	Properdin	P11680	0.218424	0.219159	0.502991	0.29844	26.8039	26.0156	26.6301	25.98	26.5094	26.7574	26.4306	26.3363	26.2158	26.5266	25.6897	26.12	26.2977
Itga5	Integrin alpha-5	P11688	-0.344865	0.00824065	0.317172	0.498705	25.6844	25.9165	25.6312	25.6208	25.7013	25.8968	26.2324	25.9085	25.9276	25.9468	25.9709	26.5681	26.0525
Agt	Angiotensinogen	P11859	-0.717583	0.067051	0.429166	0.367374	22.1831	24.7111	24.8052	24.7546	24.5833	24.4358	24.9872	25.0817	25.1372	24.7551	24.8607	25.0206	24.8992
Nudt19	Nucleoside diphosphate-linked moiety X motif 19, mitochondrial	P11930	-0.102007	0.766418	0.662307	0.178941	24.8955	23.3445	25.3331	25.4364	25.7305	24.7744	25.3599	25.0189	24.853	24.2598	25.4801	24.8651	25.3109
Tcp1	T-complex protein 1 subunit alpha	P11983	-0.0401477	0.545178	0.607322	0.216581	31.8389	31.9077	31.8296	31.7304	31.7249	31.9728	31.894	31.8037	31.8927	31.7254	31.9193	32.0003	31.8838
Prkar2a	cAMP-dependent protein kinase type II-alpha regulatory subunit	P12367	0.0640496	0.43977	0.577974	0.238091	31.3126	31.1029	31.3035	31.0302	30.9704	31.0176	31.0739	31.1141	31.0642	30.9242	31.0614	30.9234	31.2507
Pfkl	ATP-dependent 6-phosphofructokinase, liver type	P12382	-0.00211436	0.983108	0.708659	0.149563	30.0097	30.3614	30.2285	30.1925	30.2313	30.4323	30.2123	30.2626	30.3284	29.84	30.3928	30.3195	30.3575
Cox5a	Cytochrome c oxidase subunit 5A, mitochondrial	P12787	-0.0889557	0.5974	0.618939	0.208352	34.5419	34.5353	34.583	35.1018	34.5633	34.5538	35.0586	34.9816	35.183	34.7843	34.3797	34.2229	34.5382
Pdcd6	Programmed cell death protein 6	P12815	0.211546	0.144959	0.476446	0.321986	25.4183	25.9618	26.1225	26.3256	25.799	26.0335	25.5422	25.6368	25.7972	25.5011	25.7282	25.901	26.0168
Rpl7a	60S ribosomal protein L7a	P12970	0.0749907	0.191825	0.50208	0.299227	32.0834	31.9444	32.0436	31.9062	32.1037	31.9947	31.9774	31.9394	31.9366	31.8555	31.9855	31.9072	31.9623
Gsn	Gelsolin	P13020	0.0624771	0.604956	0.619617	0.207877	30.9089	30.9999	31.6253	31.1319	31.2487	31.1518	31.0832	30.8863	30.9433	31.4077	31.0911	31.2427	31.1525
Umps	Uridine 5-monophosphate synthase	P13439	-0.528362	0.0665546	0.429166	0.367374	24.6576	23.5442	25.1955	25.5334	24.9551	24.8372	25.2967	24.7422	25.4805	25.4135	25.1928	25.4315	25.6516
Myh3	Myosin-3	P13541	-0.122669	0.739879	0.656003	0.183094	32.8553	30.7293	33.0496	31.5612	32.6395	33.0467	32.6835	32.5686	32.9645	31.9262	31.9834	32.4473	32.4804
Ncam1	Neural cell adhesion molecule 1	P13595	0.411157	0.756775	0.659257	0.180945	29.2832	29.2265	28.5906	28.7715	23.6483	28.68	29.0947	29.136	28.702	23.9643	23.1731	29.6953	29.5897
Icam1	Intercellular adhesion molecule 1	P13597	-0.207395	0.15079	0.476446	0.321986	26.3074	25.4409	25.4312	25.8374	25.9107	26.0144	26.1228	25.9884	26.1048	25.7397	26.0713	26.0983	26.0921
Ca1	Carbonic anhydrase 1	P13634	-0.182632	0.393843	0.561583	0.250586	29.1371	29.5666	29.9316	29.1256	29.2425	29.8587	29.3905	29.3087	29.8146	30.3648	29.1573	29.6309	29.9507
Gpd1	Glycerol-3-phosphate dehydrogenase [NAD(+)], cytoplasmic	P13707	0.147911	0.0414388	0.392425	0.406243	31.9332	31.8315	31.7705	31.7178	31.8418	31.789	31.8438	31.6909	31.5657	31.6734	31.7442	31.6171	31.5272
Gsta1	Glutathione S-transferase A1	P13745	0.68602	0.0866013	0.449708	0.347069	25.1048	25.9118	25.5442	25.4252	25.437	24.9326	25.1529	25.3475	24.219	25.8005	23.0077	24.9464	24.472
S100a6	Protein S100-A6	P14069	0.0799696	0.660047	0.636189	0.196414	29.6341	29.2824	28.7087	28.827	29.2694	28.9017	28.9989	29.4568	28.7905	29.0607	28.5034	29.0053	29.3518
Atp1b1	Sodium/potassium-transporting ATPase subunit beta-1	P14094	-0.182673	0.122509	0.466186	0.331441	32.433	32.4184	32.5727	32.7236	32.3185	32.3121	32.8109	32.3663	32.363	32.5786	32.8303	32.9266	32.6444
C1qb	Complement C1q subcomponent subunit B	P14106	0.171883	0.626318	0.62646	0.203107	24.8521	24.7742	24.8262	24.1146	24.7128	24.8982	24.8667	25.1218	25.4852	22.8946	24.065	24.3278	24.9101
Rpl27a	60S ribosomal protein L27a	P14115	-0.185301	0.0516121	0.408813	0.388476	30.2052	29.9311	30.1295	30.1618	30.3044	30.0537	30.4658	30.1332	30.5198	30.2235	30.2416	30.4508	30.1793
Rps16	40S ribosomal protein S16	P14131	-0.0333603	0.806698	0.671075	0.173229	31.0341	30.9798	31.006	30.9439	31.4177	31.5645	30.734	31.1663	31.2084	31.4405	31.2216	31.3956	31.1709
Slc2a4	Solute carrier family 2, facilitated glucose transporter member 4	P14142	-0.179818	0.103565	0.45099	0.345833	26.6189	26.0937	26.4638	26.724	26.3743	26.3166	26.5004	26.6914	26.4293	26.5443	26.5861	26.73	26.8005
Rpl7	60S ribosomal protein L7	P14148	0.0943357	0.294833	0.538377	0.268914	31.8742	31.8059	31.8865	31.651	31.7774	32.1447	31.671	31.8519	31.8642	31.521	31.7954	31.7744	31.858
Mdh1	Malate dehydrogenase, cytoplasmic	P14152	0.225189	0.0658505	0.429166	0.367374	35.9965	36.0313	35.8666	35.6312	36.1371	36.0239	35.5208	36.1052	35.7539	35.7183	35.6674	35.4426	35.8497
Rpsa	40S ribosomal protein SA	P14206	-0.13835	0.103387	0.45099	0.345833	31.5585	31.6214	31.5138	31.3818	31.4403	31.3711	31.4814	31.3845	31.648	31.6505	31.835	31.6961	31.6408
Calr	Calreticulin	P14211	-0.0295581	0.78373	0.662841	0.178591	31.5577	31.7112	31.5739	31.8609	31.7812	32.0659	31.9901	31.4934	31.7596	31.874	31.7494	31.9999	31.6498
Atp1b2	Sodium/potassium-transporting ATPase subunit beta-2	P14231	-0.0467623	0.783824	0.662841	0.178591	25.1063	25.4116	25.0347	25.2122	25.3653	24.8123	24.8169	24.9983	24.822	25.2043	25.1842	25.7422	25.6589
Srp54	Signal recognition particle 54 kDa protein	P14576	-0.110718	0.325731	0.538432	0.268869	28.22	28.0968	28.1655	28.1237	27.9738	28.1526	28.0925	28.2232	28.3378	27.795	28.2276	28.6052	28.3482
Hspb1	Heat shock protein beta-1	P14602	0.0776394	0.458288	0.584234	0.233413	33.0979	33.3556	33.451	33.292	33.04	33.5162	33.2356	32.9608	33.4921	33.2994	33.2553	33.0875	33.1706
Psmd3	26S proteasome non-ATPase regulatory subunit 3	P14685	-0.132131	0.187482	0.50007	0.300969	29.3201	29.7684	29.5138	29.4584	29.4286	29.5143	29.3273	29.5102	29.7098	29.715	29.8634	29.5856	29.7178
Lmnb1	Lamin-B1	P14733	0.0836843	0.342072	0.542428	0.265658	31.3996	31.3319	31.0837	31.1774	31.3196	31.1828	31.287	31.274	30.9439	31.0421	31.0247	31.342	31.2446
Anxa6	Annexin A6	P14824	-0.0284742	0.591505	0.616425	0.210119	34.4542	34.5135	34.4302	34.4532	34.4927	34.4124	34.5329	34.4938	34.4806	34.3859	34.4544	34.5873	34.4801
Rplp0	60S acidic ribosomal protein P0	P14869	-0.0609816	0.600637	0.619511	0.207951	31.0016	31.0423	30.9795	31.1815	30.8474	31.4007	31.0397	31.0952	30.8166	31.0295	31.2865	31.4854	31.2024
Map1b	Microtubule-associated protein 1B	P14873	-0.381708	0.276319	0.530921	0.27497	25.9137	26.1553	23.736	25.8647	25.6969	25.9944	26.1338	25.8573	25.6269	25.5636	25.9056	26.396	26.1099
Glul	Glutamine synthetase	P15105	-0.148391	0.199483	0.50208	0.299227	29.7106	30.0012	30.122	30.1944	29.6574	29.8593	30.0889	29.7624	30.1647	30.1333	30.3287	30.0453	29.9844
Cdh2	Cadherin-2	P15116	-0.125249	0.332315	0.538432	0.268869	30.1054	29.9638	29.9376	29.519	29.6263	29.9538	29.8413	29.543	30.2389	30.1205	30.0161	29.9928	30.0809
Insr	Insulin receptor	P15208	-0.254774	0.205545	0.50208	0.299227	26.3702	26.8476	25.8348	26.7133	25.9402	26.0538	26.7806	26.4484	26.1884	26.8474	26.5451	26.8856	26.141
Thbd	Thrombomodulin	P15306	-0.104317	0.438392	0.577581	0.238387	25.2177	25.8353	25.8971	25.9809	25.5649	25.6674	26.1684	25.5438	25.8017	25.8586	25.8409	25.7577	25.6163
Rel	Proto-oncogene c-Rel	P15307	-0.367931	0.24804	0.516984	0.286523	24.7761	24.6126	24.6482	24.6381	22.5865	24.64	24.6939	24.6932	24.4041	24.8931	24.5256	24.8214	24.7626
Bpgm	Bisphosphoglycerate mutase	P15327	-0.0414063	0.733147	0.653815	0.184545	29.4974	29.6622	29.9893	29.7216	29.6634	29.7287	29.4057	29.4661	29.8564	29.8002	29.7688	29.8112	30.1545
Prph	Peripherin	P15331	0.243714	0.418834	0.569137	0.244783	23.9449	24.1497	23.3876	24.1548	24.5749	24.6962	23.9901	24.4494	22.559	24.25	24.2613	23.8442	23.9995
Sptb	Spectrin beta chain, erythrocytic	P15508	-0.248434	0.0520173	0.408813	0.388476	29.2889	29.3295	29.6225	29.6158	29.3098	29.0982	29.7896	29.3748	29.9544	29.7516	29.4743	29.4389	29.5975
Nme1	Nucleoside diphosphate kinase A	P15532	0.027637	0.801694	0.668873	0.174656	29.7231	29.8924	29.7784	29.6444	29.9604	29.6617	29.7825	29.6544	30.0947	29.396	29.7838	29.5825	29.9498
Gstm2	Glutathione S-transferase Mu 2	P15626	0.0733595	0.435367	0.576513	0.239191	33.1284	33.0292	32.887	32.7394	32.7117	32.7575	33.0086	32.7493	32.6336	32.7774	32.9795	32.6921	32.7748
Hist1h1c	Histone H1.2	P15864	0.107649	0.229133	0.505379	0.296383	33.4234	33.3713	33.2227	33.2413	33.4473	33.2081	32.9196	33.4508	33.2372	33.1961	33.1761	33.3431	33.1567
Ca3	Carbonic anhydrase 3	P16015	0.0709773	0.892175	0.689305	0.161588	23.3786	25.6032	22.1535	24.304	22.7174	24.3122	23.965	24.3576	22.5427	23.2819	23.305	24.6687	23.5961
Lgals1	Galectin-1	P16045	0.107163	0.301436	0.538377	0.268914	32.6109	32.5685	32.795	32.8521	32.7399	32.6154	32.8374	32.2229	32.5063	32.6052	32.5812	32.8367	32.5389
Prkce	Protein kinase C epsilon type	P16054	0.645125	0.161309	0.479443	0.319263	25.0981	25.2521	25.0817	24.9202	25.0899	24.8616	25.0986	25.0994	22.2027	23.4911	24.9237	25.1542	24.8685
Lgals3	Galectin-3	P16110	-0.304771	0.562827	0.609493	0.215031	23.936	25.2257	21.2667	22.846	23.2237	24.014	24.2641	23.6216	23.124	22.7916	24.2606	23.8289	24.1735
Ldhb	L-lactate dehydrogenase B chain	P16125	0.0457896	0.487774	0.592575	0.227257	35.4986	35.2173	35.2581	35.3264	35.4282	35.2876	35.3822	35.2837	35.2871	35.3717	35.3115	35.2104	35.1851
Srp14	Signal recognition particle 14 kDa protein	P16254	-0.169458	0.473344	0.590411	0.228845	26.8445	26.3848	27.0577	26.0382	26.6065	27.6948	26.9343	26.885	26.4211	27.2751	26.844	27.1822	27.0423
F9	Coagulation factor IX	P16294	0.171979	0.303103	0.538377	0.268914	25.7817	25.3557	26.1226	25.7413	25.7234	26.3733	25.928	25.771	25.8181	25.7671	25.2969	25.3521	25.8105
Cnp	2,3-cyclic-nucleotide 3-phosphodiesterase	P16330	-0.019015	0.974394	0.707288	0.150404	25.1802	21.9964	25.6312	25.3294	25.048	25.3335	25.6972	25.0515	22.8654	24.9669	25.034	24.942	24.848
Mut	Methylmalonyl-CoA mutase, mitochondrial	P16332	-0.13021	0.0306686	0.38322	0.416552	32.4963	32.4392	32.3707	32.4633	32.4384	32.4147	32.6279	32.5113	32.6385	32.61	32.5642	32.5795	32.4398
Enpep	Glutamyl aminopeptidase	P16406	0.19602	0.217247	0.502991	0.29844	26.049	25.7974	25.1663	25.2921	25.6395	25.6235	25.4611	25.2159	25.3496	25.04	25.4622	25.8138	25.4478
Ass1	Argininosuccinate synthase	P16460	-0.120115	0.821159	0.675662	0.170271	21.3529	24.0657	23.311	23.2704	22.1316	23.8859	23.4989	23.126	22.4688	23.5844	22.2751	24.8616	22.0465
Sptan1	Spectrin alpha chain, non-erythrocytic 1	P16546	0.0389751	0.518449	0.601729	0.220599	33.8158	33.7405	33.9025	33.7991	33.814	33.7276	33.8643	33.6978	33.7204	33.7839	33.7017	33.8844	33.6742
Ctsa	Lysosomal protective protein	P16675	0.16396	0.180325	0.496039	0.304484	27.9731	27.8345	27.5234	27.8859	27.8165	28.2146	27.5741	27.5434	27.9747	27.8855	27.6465	27.4865	27.8641
Gapdh	Glyceraldehyde-3-phosphate dehydrogenase	P16858	0.0299643	0.610209	0.622495	0.205864	36.1616	36.1976	36.3453	36.2462	36.28	36.1854	36.2036	36.213	36.2711	36.3196	36.1582	36.093	36.1839
Lamp2	Lysosome-associated membrane glycoprotein 2	P17047	0.291991	0.081928	0.44898	0.347773	27.5412	27.0955	27.1912	27.3504	27.905	27.9502	26.8576	27.2859	27.133	27.0547	27.3017	27.3871	27.4752
Hmga1	High mobility group protein HMG-I/HMG-Y	P17095	0.0937389	0.544226	0.607322	0.216581	27.8483	27.6774	27.9678	27.5696	28.3717	27.971	28.1997	27.7822	27.4037	28.0281	27.6568	27.9924	27.5877
Hspa2	Heat shock-related 70 kDa protein 2	P17156	-0.0917009	0.573821	0.612487	0.212903	26.6951	26.6039	26.4353	26.2114	26.3806	26.5654	26.7471	26.1482	26.2298	27.1882	26.3868	26.8374	26.4781
Eno1	Alpha-enolase	P17182	0.10688	0.205612	0.50208	0.299227	34.1614	33.9937	34.4447	34.0846	34.2562	34.2815	33.9788	34.116	33.9909	34.2491	34.0699	34.0735	34.1995
Eno2	Gamma-enolase	P17183	-1.15067	0.0993005	0.45099	0.345833	28.6345	28.2028	23.9348	28.4936	28.5155	28.4832	28.9777	28.8339	28.4437	28.9315	28.9642	29.0558	28.8231
Ptbp1	Polypyrimidine tract-binding protein 1	P17225	-0.112879	0.392448	0.561583	0.250586	28.0665	28.0905	27.4336	27.907	27.7518	27.5263	27.9721	27.6879	27.6996	27.7928	27.9491	28.0571	28.2033
Ap2a1	AP-2 complex subunit alpha-1	P17426	-0.132251	0.0863266	0.449708	0.347069	28.2808	28.1661	28.1378	28.2497	28.3803	28.2276	28.5015	28.2395	28.3444	28.2012	28.3632	28.5341	28.4246
Ap2a2	AP-2 complex subunit alpha-2	P17427	-0.0183468	0.83648	0.677945	0.168805	29.0215	28.9893	28.8178	29.0334	28.8658	28.8553	29.1206	28.9346	29.0754	28.6017	29.0584	29.002	28.8492
Selenbp1	Selenium-binding protein 1	P17563	-0.160084	0.0559369	0.410496	0.386691	32.6401	32.4096	32.3486	32.6405	32.3622	32.3986	32.6322	32.5171	32.477	32.6189	32.738	32.7738	32.6299
Cox7c	Cytochrome c oxidase subunit 7C, mitochondrial	P17665	-0.183203	0.558165	0.609493	0.215031	30.2952	29.38	29.7664	30.7378	29.5498	29.4072	30.0687	30.9644	30.4722	29.7312	29.9227	28.974	30.1416
Hk1	Hexokinase-1	P17710	-0.0291216	0.655392	0.635549	0.196851	33.1226	33.2437	33.1695	33.0493	33.1814	33.0693	33.0371	33.135	33.259	33.0341	33.2316	33.2052	33.2771
Ppia	Peptidyl-prolyl cis-trans isomerase A	P17742	-0.0519733	0.503864	0.597824	0.223427	33.4865	33.4353	33.3531	33.3848	33.559	33.3431	33.6533	33.6532	33.3244	33.3649	33.3302	33.5188	33.5078
Tpi1	Triosephosphate isomerase	P17751	0.0503003	0.539445	0.605663	0.217769	35.5947	35.5584	35.6526	35.3943	35.7074	35.765	35.5906	35.6787	35.3899	35.7716	35.4876	35.4905	35.5235
Pcna	Proliferating cell nuclear antigen	P17918	-0.0798671	0.507394	0.598906	0.222641	28.517	28.6024	28.3816	27.9545	28.4587	28.6495	28.7091	28.3028	28.3162	28.7083	28.5073	28.4088	28.5977
Ptpra	Receptor-type tyrosine-protein phosphatase alpha	P18052	-0.109751	0.345052	0.544647	0.263885	24.2833	24.3045	24.2943	24.0152	24.5648	24.0794	24.4373	24.1684	24.2781	24.3949	24.082	24.5395	24.6662
Ctsd	Cathepsin D	P18242	0.0569098	0.468838	0.587794	0.230775	32.4385	32.2957	32.3725	32.2247	32.4556	32.4812	32.557	32.407	32.2974	32.2048	32.3264	32.1368	32.3187
Bsg	Basigin	P18572	-0.257068	0.000930161	0.240529	0.618832	31.8617	32.1114	32.0567	32.086	31.9866	32.1019	32.2837	32.324	32.3235	32.197	32.3649	32.334	32.2108
Rps6ka3	Ribosomal protein S6 kinase alpha-3	P18654	0.0529685	0.567563	0.611009	0.213952	26.8515	27.0596	27.0165	27.1398	26.6465	27.0717	26.925	26.9474	26.8841	26.7187	27.1217	26.9508	26.8313
Cfl1	Cofilin-1	P18760	-0.164658	0.153719	0.476446	0.321986	32.5182	32.2611	32.2832	32.3302	32.3702	32.2438	32.9129	32.3528	32.2472	32.4728	32.3355	32.7621	32.4104
Phka1	Phosphorylase b kinase regulatory subunit alpha, skeletal muscle isoform	P18826	-1.92176	0.0640501	0.429166	0.367374	26.7608	27.9025	23.584	26.9217	22.5102	24.3261	28.746	23.9515	27.6019	28.0908	27.8607	27.3382	27.2028
Gnao1	Guanine nucleotide-binding protein G(o) subunit alpha	P18872	0.182803	0.35176	0.548443	0.260869	27.4316	27.6161	26.7919	27.1687	27.258	26.8592	27.451	27.1056	27.1351	26.2822	27.0924	27.2525	26.7148
Fasn	Fatty acid synthase	P19096	0.0338041	0.797126	0.667645	0.175454	26.3607	27.1739	26.3882	26.7893	26.6017	26.8113	26.8397	26.5062	26.5828	26.4244	26.7631	26.6655	26.7945
Tnnc1	Troponin C, slow skeletal and cardiac muscles	P19123	0.031967	0.940583	0.698317	0.155947	32.5256	31.8072	34.0091	33.5764	33.3733	33.3422	32.971	32.3921	34.1099	34.3869	32.4964	32.6917	32.4677
Gstp1	Glutathione S-transferase P 1	P19157	0.0852248	0.425641	0.573384	0.241554	31.8288	31.7927	31.7857	31.7237	32.0568	32.0763	32.0475	31.6375	31.7238	32.1299	31.6749	31.6774	31.654
F2	Prothrombin	P19221	-0.127835	0.289333	0.536826	0.270166	29.5276	29.4523	29.8252	29.4065	29.4369	29.553	29.7332	29.7938	29.4793	29.7701	29.2026	29.7065	29.9445
Rpl13a	60S ribosomal protein L13a	P19253	-0.00834181	0.944014	0.69969	0.155095	30.5142	30.7261	30.565	30.4826	30.8169	30.8616	30.2527	30.5837	30.7436	30.5969	30.7232	31.0659	30.7199
Mpv17	Protein Mpv17	P19258	-0.0722453	0.580709	0.613614	0.212105	26.1244	25.8819	25.9135	26.3412	26.1836	25.7965	26.5377	25.9077	25.8282	26.3555	26.0596	26.1027	25.9956
Serpinh1	Serpin H1	P19324	-0.180334	0.220621	0.502991	0.29844	30.204	30.1992	30.2054	30.5464	30.296	30.6375	31.0343	30.4363	30.8515	30.3904	30.4714	30.1814	30.3335
Cox5b	Cytochrome c oxidase subunit 5B, mitochondrial	P19536	-0.0928339	0.676644	0.637385	0.195598	33.9539	33.9272	34.0816	34.7958	34.2167	34.0591	34.5771	34.4935	34.9444	34.3455	33.4801	33.9346	34.0813
Cox4i1	Cytochrome c oxidase subunit 4 isoform 1, mitochondrial	P19783	-0.00695944	0.977433	0.707845	0.150062	33.8588	33.8188	33.931	35.0011	34.2126	34.1175	34.4964	34.5747	34.8099	33.9822	33.8443	33.4438	33.9938
Lsp1	Lymphocyte-specific protein 1	P19973	-0.274105	0.264182	0.523015	0.281486	24.9959	24.2142	24.6162	24.0975	24.7903	25.0186	25.5896	24.2016	24.9919	25.4133	24.8163	24.447	24.8137
Hspa5	78 kDa glucose-regulated protein	P20029	0.139288	0.0667532	0.429166	0.367374	34.4918	34.434	34.5077	34.4015	34.483	34.8241	34.392	34.3548	34.4371	34.3893	34.3946	34.3561	34.3669
Hexb	Beta-hexosaminidase subunit beta	P20060	0.0626952	0.792514	0.66657	0.176154	26.2419	26.0313	25.6601	26.2951	25.895	25.4862	26.0444	26.1961	25.9626	24.8872	25.7746	25.6527	26.5882
Tmsb4x	Thymosin beta-4	P20065	0.104081	0.443474	0.579312	0.237087	30.8246	31.3805	31.2383	31.1445	31.4421	31.1675	31.0585	31.5171	31.1082	30.8573	31.3245	30.7578	31.0451
Prdx3	Thioredoxin-dependent peroxide reductase, mitochondrial	P20108	0.152708	0.0186421	0.354762	0.450063	33.1404	33.1578	33.1553	33.0475	33.2021	33.2255	32.9288	33.0269	32.9308	33.0612	33.0409	33.1084	32.9172
Vim	Vimentin	P20152	0.0720144	0.449558	0.581974	0.235096	33.6471	33.8215	33.3877	33.5919	33.9332	33.9125	33.7105	33.5992	33.5727	33.7051	33.6489	33.7663	33.5027
Prkca	Protein kinase C alpha type	P20444	0.429002	0.111197	0.456312	0.340738	27.4357	27.6436	27.1553	27.3244	27.5108	27.1038	27.36	27.2903	25.5677	26.933	27.0894	27.2899	27.0025
Plg	Plasminogen	P20918	-0.0699402	0.605188	0.619628	0.207869	31.6922	31.1936	31.6084	31.5561	31.5816	31.8389	31.6011	31.5358	31.6857	32.1101	31.2974	31.4761	31.8325
Tpm3	Tropomyosin alpha-3 chain	P21107	0.100926	0.427944	0.573847	0.241204	31.2115	30.8222	31.3185	30.8136	31.5495	30.9764	31.1118	31.1271	31.0462	31.0559	31.0469	30.7101	31.0024
Ubl4a	Ubiquitin-like protein 4A	P21126	-0.175898	0.0827113	0.44898	0.347773	27.9366	28.0339	27.6854	27.8859	27.7076	27.6987	27.9615	27.9215	27.7349	27.9418	28.0353	28.2713	28.1378
C2	Complement C2	P21180	0.634627	0.124823	0.466821	0.330849	24.1366	24.4196	24.3738	24.7465	24.2658	24.8102	24.5036	24.6714	22.5334	24.8808	22.8316	23.036	24.3122
Gna11	Guanine nucleotide-binding protein subunit alpha-11	P21278	-0.228905	0.281246	0.535252	0.271442	26.7945	27.1546	26.3376	27.0242	26.4223	26.3064	26.3138	26.9772	26.6615	26.6264	27.1361	27.5373	27.0629
Gnaq	Guanine nucleotide-binding protein G(q) subunit alpha	P21279	-0.0352596	0.808403	0.671075	0.173229	26.7732	26.4928	26.3613	26.2938	26.1784	26.3409	26.7841	26.8215	26.4932	26.466	26.303	26.2769	25.9494
Akr1b7	Aldose reductase-related protein 1	P21300	0.306258	0.348181	0.547262	0.261805	29.0088	28.8526	28.8741	28.1443	29.1614	28.9413	28.9281	28.7504	28.5376	28.9979	26.8516	28.9339	28.6697
Abcb1a	Multidrug resistance protein 1A	P21447	-0.21765	0.17599	0.493647	0.306584	27.2249	27.0367	26.9768	27.6814	27.4979	26.8783	27.236	27.4734	27.1011	27.2879	27.4245	27.7129	27.7999
Cst3	Cystatin-C	P21460	0.0748531	0.624139	0.62622	0.203273	28.4582	28.4914	28.443	28.2803	29.1835	28.9043	28.7447	28.7081	28.2597	28.4101	28.6031	28.357	28.7808
Eno3	Beta-enolase	P21550	0.180783	0.0330186	0.383379	0.416372	36.1183	36.0087	36.1029	35.907	36.1838	36.1792	35.7942	36.1209	35.9518	35.8858	35.8298	35.7427	35.9926
Gc	Vitamin D-binding protein	P21614	-0.0402003	0.702477	0.645716	0.189958	32.3944	32.0269	32.7109	32.5165	32.4696	32.5698	32.5356	32.4819	32.4569	32.566	32.3335	32.3538	32.6899
Lmnb2	Lamin-B2	P21619	0.11437	0.157856	0.477619	0.320919	29.3898	29.271	29.3083	29.307	29.2384	29.3154	29.0816	29.2005	28.9042	29.2187	29.2654	29.398	29.2659
Mfge8	Lactadherin	P21956	0.205659	0.268406	0.52484	0.279973	26.5143	26.9477	27.008	27.0779	26.858	27.1062	26.2175	26.9483	26.0692	26.8242	26.8153	27.1732	26.9435
Tgm2	Protein-glutamine gamma-glutamyltransferase 2	P21981	0.112637	0.301663	0.538377	0.268914	31.5754	31.5119	31.7965	31.9496	31.5291	31.5973	31.4184	31.3869	31.8428	31.3332	31.7427	31.4819	31.6252
Fech	Ferrochelatase, mitochondrial	P22315	0.23422	0.0321308	0.38322	0.416552	31.6771	31.533	31.6346	31.6716	31.4787	31.3461	31.6112	31.3529	30.9775	31.2169	31.2814	31.4234	31.395
Myd88	Myeloid differentiation primary response protein MyD88	P22366	-0.0469983	0.651585	0.63417	0.197794	24.6134	24.6729	24.6096	24.6562	24.3842	24.8229	25.032	24.6201	24.3992	24.6648	24.6826	24.8039	24.5123
Ptgs1	Prostaglandin G/H synthase 1	P22437	-0.146846	0.504478	0.597824	0.223427	24.2138	23.91	23.5483	23.9649	24.1928	23.5099	24.1216	23.9514	23.0817	24.4355	24.2491	24.5053	23.913
Serpina1b	Alpha-1-antitrypsin 1-2	P22599	-0.259852	0.188084	0.500563	0.300541	30.4901	30.7907	30.8804	31.053	30.6045	30.6705	31.36	30.4825	30.5878	30.781	30.9994	31.7399	31.1059
Ap1g1	AP-1 complex subunit gamma-1	P22892	-0.249074	0.321486	0.538432	0.268869	24.6608	25.7972	24.4687	25.5052	24.9052	25.8579	25.1135	25.1218	25.5703	25.1987	25.8842	25.5416	25.7077
Hmbs	Porphobilinogen deaminase	P22907	-0.244116	0.016968	0.352347	0.453029	28.3117	28.6055	28.6097	28.7936	28.5268	28.6029	28.974	28.7754	28.6898	28.8216	28.6587	29.0563	28.758
Eif3a	Eukaryotic translation initiation factor 3 subunit A	P23116	0.00824473	0.885425	0.687002	0.163042	31.0788	31.1402	31.0942	30.9528	30.9765	31.1624	31.031	31.0503	31.0702	31.0766	30.9806	31.1379	31.0682
Cbx3	Chromobox protein homolog 3	P23198	0.129822	0.396027	0.562969	0.249516	27.1983	26.9621	26.8726	27.1644	27.1483	26.572	27.1226	26.8743	26.9801	26.9217	26.8917	27.0043	26.2005
Gja1	Gap junction alpha-1 protein	P23242	-0.164368	0.390013	0.56028	0.251595	28.2494	28.1791	28.7281	28.5276	28.7232	28.0213	28.6038	28.1508	28.8769	28.6225	27.9376	28.9839	28.8085
Pnp	Purine nucleoside phosphorylase	P23492	0.130982	0.224592	0.504264	0.297342	29.0145	28.9382	28.9901	29.0104	28.8568	29.1976	28.4516	28.9142	28.8307	28.9323	28.847	28.9136	29.2027
Pcmt1	Protein-L-isoaspartate(D-aspartate) O-methyltransferase	P23506	-0.0821928	0.357388	0.550449	0.259283	31.0258	31.0525	30.8579	31.1246	30.9401	30.962	31.3051	30.8292	30.8874	31.2075	31.0523	31.2058	31.0447
Tsta3	GDP-L-fucose synthase	P23591	-0.201538	0.226131	0.504264	0.297342	25.6367	25.368	25.0174	25.5392	25.2092	25.1108	25.535	25.505	24.7982	25.5663	25.749	25.7976	25.6545
Glb1	Beta-galactosidase	P23780	0.520201	0.0885115	0.449708	0.347069	23.697	23.8768	24.0273	24.1614	24.1161	24.109	23.8369	23.7814	24.0933	22.9196	24.0038	22.1045	23.6046
Tcea3	Transcription elongation factor A protein 3	P23881	-0.214009	0.505987	0.598754	0.222752	24.6647	22.9529	24.6536	23.2222	24.7292	24.3805	24.2241	24.6769	23.68	24.3908	24.0629	24.7618	24.405
Cryab	Alpha-crystallin B chain	P23927	0.0984197	0.240929	0.514005	0.289033	34.4176	34.605	34.365	34.3446	34.3286	34.6944	34.4077	34.4207	34.4751	34.4475	34.295	34.1715	34.308
Ces1c	Carboxylesterase 1C	P23953	-0.135643	0.33534	0.539339	0.268138	30.5842	30.6965	30.5999	30.2212	30.412	30.2471	30.6391	30.7204	30.0789	30.4333	30.5316	30.9536	30.8138
Cat	Catalase	P24270	0.0832699	0.318472	0.538432	0.268869	32.3444	32.2649	32.4752	32.2907	32.27	32.3678	32.155	32.3394	32.0225	32.0875	32.3408	32.3845	32.4357
Ppib	Peptidyl-prolyl cis-trans isomerase B	P24369	-0.166625	0.0312495	0.38322	0.416552	30.4585	30.3714	30.1693	30.3649	30.2407	30.1924	30.5395	30.3414	30.4042	30.5344	30.3769	30.5809	30.4858
Capg	Macrophage-capping protein	P24452	0.14428	0.232325	0.507845	0.294268	27.6043	27.9678	27.1688	27.671	27.9245	27.6577	27.6591	27.6484	27.4193	27.3944	27.4792	27.5198	27.5296
Gsta4	Glutathione S-transferase A4	P24472	0.0994914	0.322146	0.538432	0.268869	31.2629	31.5979	30.9483	31.0438	31.0281	31.1724	30.9722	31.1837	31.0998	31.0663	31.0049	31.0662	31.1394
Lta4h	Leukotriene A-4 hydrolase	P24527	0.0620306	0.453175	0.583224	0.234165	30.6286	30.6608	30.6066	30.4877	30.7857	30.6113	30.3285	30.5018	30.5207	30.5651	30.5588	30.8222	30.6797
Impdh2	Inosine-5-monophosphate dehydrogenase 2	P24547	-0.11236	0.337301	0.54061	0.267116	28.4529	28.3006	28.5852	28.5793	28.7609	28.5095	28.7888	28.3209	28.3169	28.6644	28.7462	28.9248	28.7443
Aldh1a1	Retinal dehydrogenase 1	P24549	-0.0668607	0.543764	0.607322	0.216581	29.2764	29.4291	29.4282	29.6191	29.2432	29.3244	29.6716	29.2074	29.1294	29.539	29.5207	29.7265	29.3804
M6pr	Cation-dependent mannose-6-phosphate receptor	P24668	-0.184537	0.226348	0.504264	0.297342	25.8655	25.4352	25.3029	25.9656	25.5026	25.5162	26.1865	25.4154	25.6322	25.633	25.9207	26.0621	25.6277
Rps2	40S ribosomal protein S2	P25444	-0.169412	0.0294428	0.38322	0.416552	31.1653	31.2027	31.2428	31.262	31.4118	31.3912	31.6174	31.3765	31.5332	31.3178	31.4594	31.4836	31.353
Nfkb1	Nuclear factor NF-kappa-B p105 subunit	P25799	-0.134725	0.26957	0.525429	0.279486	26.2663	26.2491	25.8353	26.3848	26.6406	26.4994	26.4194	26.2554	26.3086	26.5058	26.4928	26.6525	26.4966
Lyn	Tyrosine-protein kinase Lyn	P25911	0.306459	0.48907	0.592575	0.227257	25.5767	25.3543	25.3853	25.5438	25.067	25.3241	25.5838	25.5817	25.3574	22.5711	25.5407	25.7088	25.1376
Tln1	Talin-1	P26039	-0.124788	0.218306	0.502991	0.29844	33.4871	33.5632	33.4365	33.2854	33.4863	33.4101	33.7525	33.7	33.2994	33.4576	33.4786	33.8797	33.4192
Ezr	Ezrin	P26040	0.0480721	0.610197	0.622495	0.205864	30.455	30.3996	30.1947	30.4122	30.4561	30.3578	30.5472	30.481	30.1017	30.2714	30.0938	30.5345	30.2885
Msn	Moesin	P26041	0.121354	0.0593284	0.422124	0.37456	33.7662	33.7496	33.6064	33.5652	33.5618	33.7264	33.5596	33.6272	33.4996	33.453	33.5607	33.5459	33.5427
Rdx	Radixin	P26043	0.0685339	0.378089	0.559014	0.252578	31.0732	31.1913	31.0038	30.8493	31.0715	31.189	31.1089	31.0688	30.9179	30.8053	30.9367	31.061	31.0628
Ctnna1	Catenin alpha-1	P26231	-0.0219026	0.712659	0.647406	0.188823	31.8618	31.9585	31.8918	31.8504	31.7978	31.8167	31.9088	31.6982	31.8712	31.9274	31.9159	31.9261	31.9453
Klkb1	Plasma kallikrein	P26262	0.0809578	0.745977	0.656003	0.183094	27.8157	27.6847	28.1762	27.8119	27.7081	27.3858	27.6228	27.631	26.4771	28.2234	27.6407	28.1171	28.0675
Ptma	Prothymosin alpha	P26350	-0.238259	0.131278	0.470609	0.327339	30.1695	29.425	29.6356	29.7372	29.3723	29.4672	30.0756	30.1957	29.5028	29.7037	29.7165	30.1077	29.8073
U2af2	Splicing factor U2AF 65 kDa subunit	P26369	0.061474	0.452921	0.583224	0.234165	27.0963	27.2637	27.1025	26.931	27.0539	27.0091	27.2043	26.8796	26.8947	26.8775	27.0656	27.1868	26.9939
Glud1	Glutamate dehydrogenase 1, mitochondrial	P26443	0.010156	0.888663	0.6883	0.162222	32.9427	32.9773	32.6842	32.9134	32.9383	32.8995	32.8395	32.9859	32.669	32.8901	32.9629	32.8524	32.9771
Pik3r1	Phosphatidylinositol 3-kinase regulatory subunit alpha	P26450	-0.347039	0.0601188	0.425088	0.371521	25.3012	24.7919	25.9111	25.5844	25.554	25.5524	25.4233	25.4881	26.1364	25.7805	25.8617	25.9532	25.9301
Psmd7	26S proteasome non-ATPase regulatory subunit 7	P26516	0.142523	0.0954484	0.45099	0.345833	30.2666	30.3337	30.2075	29.9557	30.1877	30.2389	30.0066	30.1672	30.2663	29.9837	30.0739	29.8799	30.0131
Sars	Serine--tRNA ligase, cytoplasmic	P26638	0.0615792	0.506456	0.598906	0.222641	29.5909	29.8692	29.7982	29.7694	29.9161	29.9484	29.5847	29.6157	29.7426	29.5709	30.0006	29.8813	29.8807
Marcks	Myristoylated alanine-rich C-kinase substrate	P26645	-0.087126	0.336782	0.54061	0.267116	28.0928	27.9311	27.9068	28.1789	27.9503	27.9447	28.2868	27.967	27.8912	27.9324	28.0295	28.2863	28.2221
Fkbp1a	Peptidyl-prolyl cis-trans isomerase FKBP1A	P26883	-0.10318	0.436974	0.57754	0.238418	30.724	31.0123	30.6313	30.901	30.9422	31.0671	31.0168	30.6968	30.9361	31.5085	30.7105	31.1284	30.8826
S100a8	Protein S100-A8	P27005	0.572548	0.586744	0.615269	0.210935	27.3494	23.997	23.2636	25.9127	25.4915	26.6102	26.6462	22.116	26.4482	26.9601	26.3904	21.5247	23.9683
Snrpb	Small nuclear ribonucleoprotein-associated protein B	P27048	-0.0538508	0.631658	0.628825	0.20147	27.8679	27.9398	27.8365	27.6226	27.9886	28.1057	27.7961	28.0828	27.6082	28.2909	27.9924	28.0046	27.8569
Map4	Microtubule-associated protein 4	P27546	-0.128913	0.131626	0.471051	0.326932	31.7912	31.7128	31.8331	31.84	31.7361	31.7459	31.9301	31.6844	31.8122	31.8792	31.8872	32.2424	31.9025
Gna12	Guanine nucleotide-binding protein subunit alpha-12	P27600	0.255231	0.187078	0.50007	0.300969	25.2325	25.0017	24.6148	25.3056	24.8166	24.4684	24.7368	24.8776	23.9209	24.9165	24.9267	24.5028	24.6783
Gna13	Guanine nucleotide-binding protein subunit alpha-13	P27601	-0.311267	0.340857	0.542428	0.265658	24.8869	25.642	25.5164	25.4893	24.9942	26.5812	25.6593	27.0905	25.4679	25.4336	25.3364	26.1027	25.7167
Plaa	Phospholipase A-2-activating protein	P27612	0.0109642	0.923491	0.69663	0.156998	28.7981	29.2025	28.7963	28.914	28.948	28.8956	28.683	28.8886	28.976	28.5322	29.1228	29.0154	29.1855
Rpl3	60S ribosomal protein L3	P27659	0.117047	0.180467	0.496039	0.304484	30.9605	30.7828	31.0093	30.8082	31.1463	31.1596	30.8451	31.015	30.7537	30.729	30.8758	30.9985	30.808
Pdia3	Protein disulfide-isomerase A3	P27773	-0.0422015	0.667	0.636215	0.196396	32.6703	32.6223	32.6644	32.7919	32.7509	33.2386	32.9391	32.7037	32.7789	32.8454	32.8361	32.9273	32.7929
Psmb8	Proteasome subunit beta type-8	P28063	-0.0319327	0.79976	0.66797	0.175243	25.1375	25.2729	25.2075	24.9875	25.4548	25.3231	25.2396	25.1022	24.8088	25.5167	25.3488	25.607	25.2144
Aco1	Cytoplasmic aconitate hydratase	P28271	-0.033982	0.601051	0.619511	0.207951	30.9592	30.9567	30.9427	30.8818	30.8357	30.7688	31.0193	30.8433	31.0248	30.7869	30.9198	31.0172	30.8623
Apex1	DNA-(apurinic or apyrimidinic site) lyase	P28352	-0.0280691	0.767856	0.662317	0.178934	26.8249	26.5336	26.7691	26.7955	26.7074	26.6954	26.806	26.4786	26.6865	26.6572	26.7064	27.1148	26.794
Adh5	Alcohol dehydrogenase class-3	P28474	-0.0331171	0.664091	0.636215	0.196396	32.3071	32.2005	32.3002	32.2458	32.4069	32.2052	32.3984	32.3569	32.1368	32.1564	32.2784	32.5464	32.3017
Adssl1	Adenylosuccinate synthetase isozyme 1	P28650	-0.0980979	0.216703	0.502991	0.29844	31.4438	31.3762	31.5563	31.5515	31.3662	31.2223	31.6711	31.4543	31.5176	31.386	31.4764	31.6745	31.4424
Ca8	Carbonic anhydrase-related protein	P28651	-0.113285	0.4925	0.594335	0.225969	24.4477	25.0929	24.9873	24.7681	25.2116	24.9511	25.073	24.9427	24.7209	24.5398	25.1062	25.4841	25.2949
Camk2b	Calcium/calmodulin-dependent protein kinase type II subunit beta	P28652	-0.670777	0.162292	0.479912	0.318838	24.3318	24.3	24.1996	25.1116	21.5116	23.9371	25.2085	24.3447	24.5991	24.7393	24.1166	24.7692	24.2084
Bgn	Biglycan	P28653	0.090785	0.587891	0.615269	0.210935	27.9008	27.9417	27.9903	27.6255	28.3742	28.1794	28.1734	28.1133	27.9952	27.6683	27.7273	28.3459	27.3551
Dcn	Decorin	P28654	0.1739	0.307939	0.538377	0.268914	27.8998	28.571	28.6218	28.4701	28.4222	28.2803	28.1914	28.3053	28.0068	27.731	28.0819	28.8382	28.2709
Nap1l1	Nucleosome assembly protein 1-like 1	P28656	-0.00608723	0.964999	0.705033	0.151791	27.3914	27.6201	27.8122	27.6913	27.6774	27.6018	27.8455	27.9418	27.0179	27.6659	27.5671	27.5462	27.8848
Atxn10	Ataxin-10	P28658	0.390979	0.0435226	0.392425	0.406243	27.0319	27.4611	26.8617	27.7645	26.7132	27.2274	26.8709	27.0687	26.9608	26.6216	27.0044	26.3153	26.6579
Celf1	CUGBP Elav-like family member 1	P28659	0.0279049	0.77149	0.662401	0.178879	28.2995	28.3376	27.9157	28.0162	28.0686	28.3285	28.3677	28.117	28.1719	27.8927	28.0806	28.1158	28.1861
Nckap1	Nck-associated protein 1	P28660	-0.934816	0.0879985	0.449708	0.347069	25.1833	25.7558	22.4329	23.2008	25.4867	25.564	25.6549	25.3793	25.7293	25.4855	25.751	25.8436	24.9276
Sept4	Septin-4	P28661	0.0181529	0.913958	0.694495	0.158331	27.4616	27.71	27.2095	27.0953	27.0693	27.3983	27.5556	27.6638	26.7948	27.7262	26.9908	27.1868	27.2229
Mug1	Murinoglobulin-1	P28665	0.0921619	0.525699	0.601729	0.220599	32.351	32.383	32.7929	32.5256	32.3416	32.3348	32.4542	32.2015	31.7951	32.2894	32.4091	32.6402	32.749
Rxrg	Retinoic acid receptor RXR-gamma	P28705	-0.228659	0.151038	0.476446	0.321986	24.9198	25.0031	25.2813	24.5848	24.6445	24.6897	25.0198	25.1302	25.1623	25.5621	25.2202	24.8106	24.6722
Kif2a	Kinesin-like protein KIF2A	P28740	-0.698244	0.0632591	0.429166	0.367374	24.2287	24.4768	23.4039	21.9378	23.9009	24.1608	24.4401	24.8341	24.0091	24.0926	24.6079	24.4906	24.2071
Grn	Granulins	P28798	-0.0160435	0.835352	0.677945	0.168805	28.4101	28.3329	28.4975	28.3719	28.618	28.6068	28.5967	28.28	28.4492	28.406	28.5494	28.6146	28.5265
Ptprm	Receptor-type tyrosine-protein phosphatase mu	P28828	0.383964	0.417304	0.568711	0.245108	28.3435	28.3615	28.9914	28.7072	28.5627	28.6272	29.1496	28.3446	25.5946	28.5497	28.5213	28.7672	28.5776
Prkcd	Protein kinase C delta type	P28867	0.0840752	0.590279	0.616322	0.210193	25.2945	24.3351	24.7913	25.1075	24.6515	24.8761	24.4398	24.7027	24.8531	24.6971	24.5669	24.9289	25.1217
Pabpc1	Polyadenylate-binding protein 1	P29341	0.0456734	0.561534	0.609493	0.215031	30.5635	30.3623	30.2794	30.3353	30.6471	30.5484	30.3404	30.2855	30.3982	30.4121	30.3679	30.5374	30.5309
Ptpn6	Tyrosine-protein phosphatase non-receptor type 6	P29351	-0.0543961	0.865838	0.683139	0.165491	23.969	23.1068	22.3764	23.607	24.3746	24.1916	23.6488	23.7256	23.533	23.7279	24.287	22.7805	23.9076
Ftl1	Ferritin light chain 1	P29391	0.0435533	0.839489	0.677945	0.168805	28.9954	28.362	28.7707	28.783	28.2549	28.6154	29.1716	28.1976	27.7305	28.8665	28.8263	28.7344	28.5799
Hexa	Beta-hexosaminidase subunit alpha	P29416	-0.326232	0.311057	0.538377	0.268914	24.2671	24.0191	23.6169	24.4004	22.5935	24.1136	24.5455	23.0988	24.0032	24.1007	24.2782	24.7608	24.3422
Nedd8	NEDD8	P29595	0.0485556	0.617811	0.625019	0.204107	28.9983	29.3432	29.1644	28.8648	29.1489	28.9896	29.1487	28.9985	29.0847	29.3199	28.9327	28.8777	28.8921
Ahsg	Alpha-2-HS-glycoprotein	P29699	0.131459	0.221106	0.502991	0.29844	33.0314	33.0849	33.4327	33.0918	33.2447	33.3123	32.8357	33.2566	33.2179	33.1537	32.9486	32.8118	33.2528
Oat	Ornithine aminotransferase, mitochondrial	P29758	0.113092	0.201068	0.50208	0.299227	32.9005	32.9088	32.869	32.6857	32.9062	33.2052	32.7658	32.6637	33.0045	32.8592	32.8297	32.7334	32.7399
Vtn	Vitronectin	P29788	-0.109865	0.493928	0.594833	0.225605	28.5265	28.1787	28.4056	28.4241	28.458	28.8395	28.725	28.6636	28.6776	28.981	28.1432	28.069	28.8141
Gsta3	Glutathione S-transferase A3	P30115	0.0583626	0.746201	0.656003	0.183094	28.8684	28.8206	28.6618	28.794	28.4145	28.2272	28.6796	28.7247	27.724	28.7098	28.6002	28.6727	28.8981
Ppic	Peptidyl-prolyl cis-trans isomerase C	P30412	-0.292544	0.19758	0.50208	0.299227	26.7004	27.6468	27.4922	26.6767	27.923	27.4354	27.8061	27.022	27.6391	27.8847	27.5026	27.864	27.5162
Fkbp4	Peptidyl-prolyl cis-trans isomerase FKBP4	P30416	0.0982134	0.288042	0.536592	0.270356	31.0131	31.1803	31.1173	31.2249	31.0896	31.2793	31.2779	30.7767	31.0278	30.9978	31.1865	31.2117	30.8894
Hmgb2	High mobility group protein B2	P30681	0.0727563	0.601785	0.619617	0.207877	29.1597	28.8499	28.8995	28.2935	28.6979	28.6592	28.6884	28.7948	28.2854	28.8585	28.6567	28.9331	28.5935
Ctnnd1	Catenin delta-1	P30999	-0.233031	0.0314345	0.38322	0.416552	28.9508	29.0416	28.8524	28.9603	28.92	29.0664	29.3533	29.032	28.9737	29.2516	29.0477	29.582	29.1477
Des	Desmin	P31001	0.187182	0.0423047	0.392425	0.406243	32.9766	32.967	33.0593	32.8734	33.187	33.3061	32.8248	32.8368	33.0902	32.8882	32.9498	32.7679	32.7628
Aimp1	Aminoacyl tRNA synthase complex-interacting multifunctional protein 1	P31230	0.0340127	0.636818	0.629751	0.200831	31.2483	31.201	31.1458	31.2245	31.3515	31.2701	31.2915	31.0169	31.4069	31.1282	31.1182	31.2101	31.2715
Dpep1	Dipeptidase 1	P31428	-0.244761	0.300531	0.538377	0.268914	27.2857	27.5111	26.8299	27.9309	26.5436	26.6569	27.8875	27.454	27.1778	26.8498	27.3373	27.3887	27.5026
Saa4	Serum amyloid A-4 protein	P31532	0.0129374	0.975251	0.707302	0.150395	27.272	24.9238	26.6814	26.7091	27.0084	28.0854	26.9234	26.704	27.0731	27.049	26.6944	25.7361	27.1895
S100a9	Protein S100-A9	P31725	0.96068	0.0692159	0.429166	0.367374	30.8834	28.2738	28.5877	28.7539	30.1282	30.1745	29.0491	28.1712	29.4215	29.1358	28.8904	27.524	27.3517
Akt1	RAC-alpha serine/threonine-protein kinase	P31750	-0.171245	0.230046	0.506017	0.295835	26.1415	26.3284	25.8984	26.1309	25.9936	25.7599	25.7112	26.4281	25.9381	26.2076	26.4226	26.4475	26.3385
Dbi	Acyl-CoA-binding protein	P31786	0.394916	0.027705	0.38322	0.416552	33.2729	33.1812	33.0639	32.825	33.2696	33.0901	32.67	33.1981	33.0899	32.5557	32.4318	32.1644	32.9455
Ceacam1	Carcinoembryonic antigen-related cell adhesion molecule 1	P31809	-0.225012	0.106983	0.45099	0.345833	24.3998	24.7074	24.3273	24.5821	24.7412	23.9689	24.6544	24.9599	24.7585	24.59	24.3499	24.7089	24.7348
Map2k1	Dual specificity mitogen-activated protein kinase kinase 1	P31938	0.0340238	0.771406	0.662401	0.178879	28.654	28.632	28.8748	28.5853	28.7684	28.6388	28.2521	28.7779	28.8098	28.4321	28.8439	28.5152	28.9764
Scp2	Non-specific lipid-transfer protein	P32020	0.19114	0.134112	0.471052	0.326931	32.4431	32.0996	32.5457	32.2841	32.5153	32.6353	32.3859	32.3251	31.9648	31.8309	32.4112	32.3165	32.3714
Ssb	Lupus La protein homolog	P32067	0.162854	0.11439	0.457449	0.339657	28.3763	28.5332	28.472	28.2721	28.4801	28.4793	28.3274	28.2897	27.9507	28.1495	28.4795	28.5578	28.1539
Drg1	Developmentally-regulated GTP-binding protein 1	P32233	-0.0846458	0.595502	0.618345	0.208769	26.1102	26.769	26.7086	26.2252	26.1883	26.7468	26.3875	26.4689	26.1695	26.3293	26.7766	26.8288	26.8381
Serpinc1	Antithrombin-III	P32261	-0.167006	0.0791072	0.44898	0.347773	31.7844	31.6082	31.7622	31.6659	31.7322	31.5735	31.951	31.9097	31.6022	32.0915	31.6136	31.9664	31.8489
Pvrl2	Nectin-2	P32507	0.0164565	0.912679	0.694488	0.158335	24.4151	24.2983	24.9247	24.94	24.2607	24.5533	24.3836	24.6417	24.5271	25.0175	24.4432	24.5931	24.236
Kras	GTPase KRas	P32883	-0.119229	0.446516	0.58112	0.235734	25.8965	25.8346	26.5829	26.3852	26.2599	26.3239	26.6023	26.3555	26.2839	26.6534	26.2491	25.8126	26.3746
Wars	Tryptophan--tRNA ligase, cytoplasmic	P32921	-0.0885472	0.269266	0.525291	0.2796	30.1115	29.9205	29.9977	30.1787	29.8512	29.8317	30.0566	29.9492	30.0987	29.9347	30.1967	30.1944	30.0627
Nedd1	Protein NEDD1	P33215	0.1659	0.532425	0.603985	0.218974	23.6689	23.2436	24.1786	24.191	24.0531	24.6535	23.0108	23.3587	24.2944	23.9999	24.1692	24.3311	23.6614
Proc	Vitamin K-dependent protein C	P33587	0.49238	0.241725	0.514701	0.288445	24.9071	24.4065	24.5651	24.9051	25.1563	24.9087	24.5355	24.9529	22.0594	24.5924	24.4205	24.5768	25.0727
Apoc3	Apolipoprotein C-III	P33622	0.342351	0.19206	0.50208	0.299227	28.1252	28.0178	28.1435	28.4218	27.2039	27.7591	28.193	28.3207	27.166	27.7785	27.2155	26.9891	27.5571
Ranbp1	Ran-specific GTPase-activating protein	P34022	0.116508	0.261589	0.521561	0.282695	29.5171	29.4107	29.5043	29.4973	29.5677	29.8738	29.5711	29.4186	29.3362	29.1026	29.6514	29.4917	29.5456
Ptk2	Focal adhesion kinase 1	P34152	-0.0299184	0.84163	0.677979	0.168784	26.536	26.5562	26.2746	26.0236	25.759	25.9338	26.3277	26.3694	25.8105	26.1592	26.48	26.1685	26.1581
Mif	Macrophage migration inhibitory factor	P34884	-0.00449388	0.960229	0.703327	0.152843	32.0511	32.08	31.7038	31.9639	31.9989	31.9229	32.2442	32.0765	31.8758	31.7494	31.9633	31.8786	31.9176
Ephx2	Bifunctional epoxide hydrolase 2	P34914	0.00710873	0.902581	0.691509	0.160202	33.4406	33.4264	33.5065	33.4125	33.3975	33.4437	33.397	33.3688	33.2949	33.4738	33.4446	33.5749	33.4615
Apoc1	Apolipoprotein C-I	P34928	-0.0444926	0.835582	0.677945	0.168805	29.6261	29.6113	29.6226	29.3396	28.9202	28.5054	29.3617	28.9748	29.029	29.9805	29.169	29.2545	29.4381
Usp4	Ubiquitin carboxyl-terminal hydrolase 4	P35123	0.00894508	0.926164	0.696701	0.156953	27.8999	28.0859	27.6755	27.8866	27.9947	27.497	27.6817	27.7264	27.809	27.9526	27.8811	27.8529	27.9133
Ptpn11	Tyrosine-protein phosphatase non-receptor type 11	P35235	-0.267348	0.00742134	0.317172	0.498705	30.753	30.7336	30.7036	31.094	30.6468	30.7209	31.0785	30.8439	31.063	31.112	30.9827	31.2297	30.989
Rab5c	Ras-related protein Rab-5C	P35278	0.251009	0.0826982	0.44898	0.347773	28.9956	28.7658	28.6137	28.8924	28.9488	28.9183	28.3498	28.6973	28.5989	28.0548	28.8259	28.9367	28.77
Rab6a	Ras-related protein Rab-6A	P35279	-0.0292064	0.772734	0.662401	0.178879	28.9505	28.9873	28.6574	29.0491	29.0908	29.0587	28.8287	29.0977	28.9393	28.7346	29.1777	28.952	29.234
Rab21	Ras-related protein Rab-21	P35282	0.0262072	0.805782	0.671075	0.173229	29.7132	29.8739	29.5194	29.734	29.7456	30.1577	29.6681	29.6545	29.768	29.7385	29.9848	29.965	29.5721
Rab12	Ras-related protein Rab-12	P35283	-0.138611	0.255266	0.519363	0.284529	28.1394	28.5611	28.2152	28.6133	28.4323	28.633	28.5556	28.2391	28.527	28.5398	28.6853	28.9356	28.5145
Rab22a	Ras-related protein Rab-22A	P35285	-0.400676	0.075886	0.442652	0.353937	24.8865	23.6048	24.8973	25.1902	24.5059	24.3843	24.808	24.8907	24.9841	24.7846	25.1708	25.1887	25.0249
Rab24	Ras-related protein Rab-24	P35290	0.138584	0.711174	0.647406	0.188823	24.7582	25.5472	24.7227	24.9523	25.0285	25.0096	24.8575	22.8765	25.1796	24.801	25.383	25.5227	25.4311
Rab18	Ras-related protein Rab-18	P35293	-0.097885	0.189958	0.50208	0.299227	28.412	28.5895	28.4243	28.5134	28.6976	28.5661	28.7771	28.6216	28.5073	28.4894	28.7439	28.6454	28.6373
Icam2	Intercellular adhesion molecule 2	P35330	-0.335083	0.0102342	0.317172	0.498705	25.9977	26.0669	26.1081	26.0014	26.4663	26.1049	26.7445	26.3248	26.2393	26.6665	26.1765	26.5846	26.4788
Hspb7	Heat shock protein beta-7	P35385	-0.215821	0.0693505	0.429166	0.367374	31.5537	31.3465	31.5505	31.8701	31.6108	31.7302	31.9725	31.7668	31.9386	32.093	31.6974	31.4647	31.8498
Pdha1	Pyruvate dehydrogenase E1 component subunit alpha, somatic form, mitochondrial	P35486	0.103183	0.13295	0.471051	0.326932	35.5767	35.4535	35.512	35.3833	35.6683	35.6203	35.3728	35.4585	35.4586	35.2923	35.4997	35.4375	35.5081
Fah	Fumarylacetoacetase	P35505	0.0278295	0.838053	0.677945	0.168805	29.4238	28.8283	29.6728	29.5699	29.2449	29.0935	29.2237	29.3584	29.1914	29.3787	29.4676	28.9651	29.3589
Fbl	rRNA 2-O-methyltransferase fibrillarin	P35550	-0.112808	0.443456	0.579312	0.237087	26.1719	26.293	26.1325	25.6345	26.0887	25.9284	26.4556	26.1747	26.1298	26.184	26.0557	26.4713	25.6092
Canx	Calnexin	P35564	-0.155768	0.139526	0.47453	0.323737	30.873	30.6579	30.7945	30.8803	30.6871	30.8556	31.1382	30.7068	30.8819	30.9323	30.9007	31.3214	30.7488
Irs1	Insulin receptor substrate 1	P35569	0.287356	0.612803	0.62354	0.205136	22.2301	24.0053	23.0922	25.036	24.2772	24.6353	23.3621	23.3229	21.5414	25.0199	23.4409	23.9874	24.4694
Ap1m1	AP-1 complex subunit mu-1	P35585	-0.234116	0.0432395	0.392425	0.406243	26.759	27.1464	26.9578	26.8199	26.9931	26.9366	27.436	26.8538	27.0642	27.3916	27.3263	27.0832	27.0321
Prdx1	Peroxiredoxin-1	P35700	-0.105238	0.195988	0.50208	0.299227	33.3662	33.2664	33.2997	33.536	33.2128	33.3847	33.4839	33.3287	33.2356	33.6412	33.5111	33.4611	33.4851
Cd81	CD81 antigen	P35762	-0.53095	0.367379	0.553999	0.256491	26.3151	26.8757	22.8859	25.9177	26.8585	26.8387	26.8447	26.1218	26.4304	25.6673	26.5916	27.171	26.5299
Ptpn12	Tyrosine-protein phosphatase non-receptor type 12	P35831	-0.873803	0.160652	0.479443	0.319263	24.7324	24.5696	24.4887	24.2078	25.0259	20.5722	24.5648	25.2358	24.5018	24.8436	24.6403	24.9071	24.9526
Rpl12	60S ribosomal protein L12	P35979	-0.331696	0.00419737	0.279977	0.552878	30.505	30.4968	30.1655	30.5104	30.214	30.4537	30.9904	30.5101	30.5267	30.7937	30.7536	30.8271	30.6566
Rpl18	60S ribosomal protein L18	P35980	-0.0436171	0.681767	0.638196	0.195046	30.631	31.2079	30.7342	30.6989	30.7005	30.9866	30.8342	30.8302	30.7453	30.7696	30.7807	31.0036	31.1272
Sar1a	GTP-binding protein SAR1a	P36536	-0.105331	0.5614	0.609493	0.215031	27.3801	27.3078	27.3783	27.4943	27.4564	27.545	27.8345	26.7571	27.8721	27.6834	27.5371	27.9417	27.1004
Cpox	Oxygen-dependent coproporphyrinogen-III oxidase, mitochondrial	P36552	-0.297951	0.00578434	0.292585	0.533747	29.3741	29.3737	29.3301	29.6259	29.4011	29.1435	29.5878	29.4818	29.5386	29.7206	29.7281	29.9401	29.7118
Gnl1	Guanine nucleotide-binding protein-like 1	P36916	0.252334	0.155682	0.477492	0.321034	25.9238	25.951	26.2558	25.5433	25.8944	26.1817	25.6753	25.8542	25.8606	24.9121	25.8277	25.9244	25.8879
Ppm1b	Protein phosphatase 1B	P36993	-0.167216	0.126477	0.466914	0.330763	28.3896	28.4569	28.4249	28.539	27.9683	28.4047	28.7895	28.4534	28.6339	28.4925	28.4472	28.6085	28.2928
Por	NADPH--cytochrome P450 reductase	P37040	0.0485493	0.554208	0.609493	0.215031	28.274	28.5135	28.4086	28.604	28.5263	28.2467	28.2056	28.3781	28.4339	28.2566	28.3832	28.4675	28.5373
Tagln	Transgelin	P37804	-0.00338333	0.980463	0.708024	0.149952	31.7318	31.7216	31.3874	31.6515	31.382	31.5806	31.9305	31.4964	31.4367	31.1657	31.3482	31.9998	31.6772
Fbln2	Fibulin-2	P37889	-0.461807	0.354072	0.549067	0.260375	22.8812	26.3033	25.6954	25.8906	26.0523	25.8069	26.1891	25.8816	26.412	24.8813	26.2113	25.8157	25.9096
Hmgcl	Hydroxymethylglutaryl-CoA lyase, mitochondrial	P38060	0.0764219	0.202941	0.50208	0.299227	31.158	31.1426	31.0695	30.9508	31.1421	31.0154	31.0762	30.9916	31.025	31.0214	30.8901	31.0256	30.9933
Hspa9	Stress-70 protein, mitochondrial	P38647	-0.0338254	0.634339	0.629696	0.200869	35.5274	35.424	35.7453	35.6477	35.5671	35.5846	35.7684	35.4935	35.6156	35.596	35.6328	35.7094	35.5
Mbl1	Mannose-binding protein A	P39039	-0.675985	0.0171465	0.352838	0.452425	25.914	25.1953	26.465	25.0782	26.4365	26.2954	26.7308	26.2545	26.791	26.9857	26.1725	26.4152	26.6641
Dnm1	Dynamin-1	P39053	0.147381	0.620308	0.625289	0.203919	24.179	24.0063	23.3561	23.5912	24.1663	23.9042	23.529	22.2721	24.0313	23.8633	23.8078	24.1301	24.4049
Dnm2	Dynamin-2	P39054	-0.0543852	0.513377	0.601729	0.220599	29.5004	29.6838	29.7467	29.7383	29.632	29.6347	29.83	29.5395	29.555	29.5861	29.7325	29.965	29.7646
Col18a1	Collagen alpha-1(XVIII) chain	P39061	0.134951	0.380598	0.559014	0.252578	25.6516	25.0098	25.3451	25.5556	25.1926	25.3558	25.4695	25.1049	25.1137	25.7776	24.876	24.9952	25.1809
Tjp1	Tight junction protein ZO-1	P39447	-0.055434	0.475836	0.591541	0.228015	29.102	29.1179	29.1286	29.0302	29.3199	28.9865	29.1829	29.1571	29.0934	29.1822	29.1014	29.4239	29.0462
Alox12	Arachidonate 12-lipoxygenase, 12S-type	P39655	-0.129695	0.805984	0.671075	0.173229	23.5995	23.8012	24.3958	23.4329	24.5692	23.0249	24.6385	24.1313	23.4614	24.1387	24.3008	25.4242	21.4405
Cap1	Adenylyl cyclase-associated protein 1	P40124	-0.0670353	0.472086	0.590019	0.229134	30.991	30.9921	30.72	30.8927	30.9919	30.8577	31.0972	30.9558	30.8796	30.7405	31.0303	31.2887	30.8301
Tkt	Transketolase	P40142	0.138235	0.0424226	0.392425	0.406243	30.9273	31.0363	30.943	30.8259	30.8484	30.9898	30.8743	30.8374	30.6287	30.8331	30.7437	30.8513	30.763
Vps26a	Vacuolar protein sorting-associated protein 26A	P40336	-0.476183	0.0235022	0.356135	0.448385	27.3613	28.135	27.4455	28.3041	27.4491	27.5709	27.856	27.8017	28.1147	28.322	28.6559	28.3908	28.1689
Tfam	Transcription factor A, mitochondrial	P40630	0.0450911	0.663421	0.636189	0.196414	30.4837	30.4663	30.6702	30.1708	30.8634	30.4317	30.4622	30.6561	30.5743	30.3299	30.4222	30.4324	30.4077
Inmt	Indolethylamine N-methyltransferase	P40936	0.727905	0.257316	0.519363	0.284529	25.9996	26.115	25.8113	26.0126	25.2688	26.4635	26.0458	25.5115	25.9967	22.8274	23.1106	26.5227	26.5057
Rpl28	60S ribosomal protein L28	P41105	0.138169	0.257889	0.519363	0.284529	30.9584	31.079	31.1579	30.7178	31.1743	31.2713	30.5448	30.9026	31.1878	30.7417	30.9427	31.0139	31.1177
Acsl1	Long-chain-fatty-acid--CoA ligase 1	P41216	-0.11869	0.235564	0.512112	0.290635	34.7432	34.8977	34.5521	34.8886	34.5087	34.8429	34.6153	34.7796	34.8517	34.8112	35.1259	34.9739	34.8453
Csk	Tyrosine-protein kinase CSK	P41241	-0.114794	0.332239	0.538432	0.268869	25.2697	25.0592	24.7517	25.216	25.0445	25.339	25.0118	25.1897	24.9549	25.3487	25.3603	25.5142	25.2173
Mbl2	Mannose-binding protein C	P41317	0.242859	0.636545	0.629751	0.200831	25.3759	24.7645	25.1668	24.6198	25.2886	24.8263	25.2097	25.804	24.8969	25.8263	23.9559	22.2274	25.4287
Eci1	Enoyl-CoA delta isomerase 1, mitochondrial	P42125	0.14729	0.021055	0.354762	0.450063	35.0286	34.9387	34.8808	34.9488	34.9658	34.9735	34.7388	34.8309	34.7736	34.7856	34.9387	34.7121	34.8815
Sept2	Septin-2	P42208	-0.0458417	0.560451	0.609493	0.215031	30.3529	30.0986	30.0397	30.0799	30.1211	29.9214	30.2384	30.0461	29.9749	30.235	30.1728	30.2344	30.1352
Stat1	Signal transducer and activator of transcription 1	P42225	-0.139173	0.533892	0.603985	0.218974	26.2636	26.2818	25.3652	25.3449	26.1587	26.3181	26.2978	26.238	25.7488	25.4936	26.4634	25.9885	26.4317
Stat3	Signal transducer and activator of transcription 3	P42227	-0.113537	0.304788	0.538377	0.268914	28.4586	28.435	28.1036	28.7664	28.333	28.6475	28.6689	28.45	28.6927	28.4072	28.649	28.7151	28.4134
Stat5a	Signal transducer and activator of transcription 5A	P42230	0.0350506	0.849393	0.681186	0.166734	25.6271	25.4404	25.6394	25.9058	25.4703	25.9925	26.1751	25.05	25.4181	25.396	25.6883	25.6081	26.1738
Stat5b	Signal transducer and activator of transcription 5B	P42232	0.00799873	0.923678	0.69663	0.156998	28.5396	28.7432	28.4377	28.4615	28.5848	28.6455	28.4184	28.508	28.4256	28.4507	28.6563	28.8067	28.6594
Eps15	Epidermal growth factor receptor substrate 15	P42567	0.0186498	0.86343	0.683139	0.165491	26.3194	26.0661	26.2826	26.2689	26.2108	26.1651	26.2621	25.8697	25.8965	26.3593	26.1926	26.5301	26.2909
Pura	Transcriptional activator protein Pur-alpha	P42669	0.170048	0.117148	0.459306	0.337897	30.4623	30.4729	30.3671	29.9487	30.6211	30.4311	30.2861	30.4138	30.0634	30.1002	30.2643	30.1836	30.1852
Lifr	Leukemia inhibitory factor receptor	P42703	-0.130684	0.51779	0.601729	0.220599	25.9506	26.5803	26.4107	25.8526	26.3391	25.9585	26.5549	26.5331	25.5447	26.4113	25.9522	26.3876	26.8048
Htt	Huntingtin	P42859	0.291853	0.222791	0.502991	0.29844	27.3163	27.8644	28.2964	27.7751	28.1528	28.1308	27.2521	27.3563	27.6998	26.8708	27.8874	28.1919	28.1572
Cct8	T-complex protein 1 subunit theta	P42932	-0.126137	0.217382	0.502991	0.29844	31.546	31.8655	31.6379	31.6441	31.5687	31.9657	32.0179	31.587	31.8818	31.765	31.8805	32.0208	31.6626
Cox6a2	Cytochrome c oxidase subunit 6A2, mitochondrial	P43023	-0.0646168	0.767948	0.662317	0.178934	31.3644	31.3079	31.4525	32.1593	31.2208	31.4663	32.0817	31.6679	32.1788	30.8825	31.2582	31.3391	31.5105
Cox6a1	Cytochrome c oxidase subunit 6A1, mitochondrial	P43024	-0.148111	0.573904	0.612487	0.212903	30.9468	30.8147	30.5791	31.7789	30.5844	30.9402	31.6564	31.1176	31.9122	30.7668	30.4983	30.5972	31.0734
Clec3b	Tetranectin	P43025	-0.161821	0.495256	0.595116	0.225398	24.1713	24.3869	24.2117	24.4066	24.8684	24.7297	25.1929	25.003	24.5725	24.1126	25.1796	24.5192	23.79
Hist1h1e	Histone H1.4	P43274	0.353911	0.090144	0.449708	0.347069	31.8984	32.0655	31.9931	31.7327	32.3072	32.0777	31.0276	32.0969	31.9472	31.9601	31.8534	30.9657	31.7587
Hist1h1a	Histone H1.1	P43275	0.1959	0.0843302	0.44898	0.347773	28.5166	28.4898	28.4929	28.3194	28.6262	28.5791	28.0008	28.4785	28.2197	28.174	28.1551	28.6599	28.4687
Hist1h1b	Histone H1.5	P43276	0.0926235	0.264943	0.523265	0.281279	29.9011	30.14	30.0508	29.8423	29.9892	29.87	29.9178	29.8967	29.6995	29.8906	29.6877	29.933	30.0854
Hist1h1d	Histone H1.3	P43277	1.07925	0.16277	0.48021	0.318569	28.9784	28.5271	28.2673	28.2737	28.1492	28.5838	25.392	29.2797	28.3656	27.8959	28.5241	24.0712	28.1597
Itgav	Integrin alpha-V	P43406	0.436852	0.0244271	0.36424	0.438613	26.23	26.6653	26.2731	26.1394	26.3106	26.5892	25.573	26.4669	25.6459	25.5278	26.2342	25.7575	26.3125
Plin2	Perilipin-2	P43883	0.481489	0.00264995	0.261626	0.582319	30.2848	29.7003	29.9998	30.1374	29.9096	30.3879	30.0326	29.6946	29.5019	29.3783	29.5464	29.5814	29.3843
Akr1b1	Aldose reductase	P45376	0.0164982	0.787332	0.664805	0.177306	34.4469	34.3408	34.522	34.359	34.4791	34.4328	34.4194	34.4212	34.3278	34.5939	34.3569	34.3939	34.3821
Akr1b8	Aldose reductase-related protein 2	P45377	0.0550331	0.520363	0.601729	0.220599	31.6652	31.6415	31.5336	31.6603	31.6768	31.6607	31.6834	31.8668	31.6036	31.318	31.5002	31.6727	31.448
Cfl2	Cofilin-2	P45591	0.0938039	0.310725	0.538377	0.268914	32.2676	32.3512	32.7378	32.2408	32.5918	32.5013	32.3982	32.338	32.4354	32.1637	32.4584	32.3274	32.3612
Fkbp2	Peptidyl-prolyl cis-trans isomerase FKBP2	P45878	0.0931759	0.667679	0.636215	0.196396	27.6837	26.9905	27.6202	26.8574	27.4797	27.3918	26.849	27.3602	26.95	26.6514	27.8994	27.3307	27.6676
Acadm	Medium-chain specific acyl-CoA dehydrogenase, mitochondrial	P45952	0.0651692	0.27251	0.527579	0.277713	35.9063	35.8703	35.9779	35.789	35.9328	35.9546	35.8865	35.9088	35.8332	35.8283	35.8709	35.6909	35.8611
Rangap1	Ran GTPase-activating protein 1	P46061	0.00187794	0.987566	0.709054	0.149321	26.373	26.3544	26.4499	26.0404	26.5633	26.5131	26.3861	26.5396	26.3562	26.549	26.6031	25.9086	26.3206
Gpx3	Glutathione peroxidase 3	P46412	-0.0562835	0.747876	0.6564	0.182831	27.9006	28.1709	28.0029	28.3634	28.1432	28.1929	28.2857	28.2317	27.9664	27.3837	28.3713	28.6757	28.3824
Cdkn1b	Cyclin-dependent kinase inhibitor 1B	P46414	0.114869	0.461418	0.585032	0.23282	26.4224	26.3878	26.0209	26.5475	25.9146	26.1345	26.5132	26.3849	26.2252	25.618	26.1263	25.8512	26.1429
Nsf	Vesicle-fusing ATPase	P46460	-0.145598	0.147222	0.476446	0.321986	28.624	28.4747	28.6863	28.5695	28.42	28.5266	28.805	28.5556	28.8281	28.3089	28.8149	28.8709	28.6871
Vps4b	Vacuolar protein sorting-associated protein 4B	P46467	-0.135813	0.376275	0.557812	0.253512	25.8335	26.0848	26.2758	25.7989	25.6573	25.5828	26.4419	26.2619	26.1683	25.6996	25.775	25.7638	25.9454
Psmc2	26S protease regulatory subunit 7	P46471	-0.0392053	0.551774	0.6085	0.21574	31.0029	31.0105	30.9753	30.7681	30.9461	31.0287	30.9517	30.9796	30.9796	30.8632	30.9759	31.1016	31.1097
Rab11b	Ras-related protein Rab-11B	P46638	-0.0605516	0.656974	0.636171	0.196426	30.7697	31.1285	30.4138	30.2685	30.8758	30.835	30.4782	30.7742	30.8342	30.9347	30.9141	30.8415	30.6535
Fdx1	Adrenodoxin, mitochondrial	P46656	0.0790471	0.501824	0.597824	0.223427	29.1902	29.2996	29.5555	29.4365	29.2258	29.7638	29.629	29.4231	29.154	29.1798	29.2052	29.5335	29.2054
Adss	Adenylosuccinate synthetase isozyme 2	P46664	0.00144106	0.991287	0.709593	0.148991	24.319	23.7814	24.3038	24.1117	24.1984	24.1174	23.9728	23.8834	24.0965	24.5101	23.8855	24.4983	24.1135
Brcc3	Lys-63-specific deubiquitinase BRCC36	P46737	0.115381	0.521617	0.601729	0.220599	26.8062	26.9409	26.3902	26.7235	27.098	27.0118	26.1322	27.0304	26.8603	26.439	27.1615	26.4195	26.9485
Nedd4	E3 ubiquitin-protein ligase NEDD4	P46935	-0.0628843	0.479438	0.591913	0.227742	29.5605	29.7469	29.46	29.6143	29.694	29.5361	29.3677	29.632	29.6035	29.6227	29.8267	29.8914	29.7097
Yap1	Transcriptional coactivator YAP1	P46938	0.176951	0.141317	0.475262	0.323067	27.021	26.7393	26.771	26.8433	26.9046	26.7102	26.862	26.8703	26.5512	26.1751	26.8167	26.7696	26.5374
Cryz	Quinone oxidoreductase	P47199	-0.00944711	0.880037	0.686473	0.163377	29.6934	29.4614	29.549	29.511	29.6475	29.4413	29.5608	29.5524	29.5192	29.4653	29.6579	29.6252	29.5397
Aldh2	Aldehyde dehydrogenase, mitochondrial	P47738	0.0202406	0.838843	0.677945	0.168805	33.8657	33.7243	33.6347	33.5109	33.737	33.8355	33.9352	33.6786	33.385	33.7641	33.657	33.9158	33.5488
Aldh3a2	Fatty aldehyde dehydrogenase	P47740	-0.00457437	0.962412	0.703987	0.152435	28.4148	28.6258	28.3509	28.4861	28.279	28.3154	28.3895	28.3928	28.1068	28.3719	28.6608	28.3495	28.6447
Capza1	F-actin-capping protein subunit alpha-1	P47753	0.300023	0.383986	0.559467	0.252225	26.1363	25.5986	26.8049	26.2557	26.8744	26.7057	25.48	25.4709	27.3047	26.9917	25.9651	25.6467	25.8121
Capza2	F-actin-capping protein subunit alpha-2	P47754	-0.0110898	0.95973	0.703199	0.152922	29.8218	29.6029	30.4488	30.2287	30.0589	30.2854	30.1258	29.7983	30.5445	30.8601	29.6156	30.0647	29.5896
Capzb	F-actin-capping protein subunit beta	P47757	0.13571	0.459909	0.584706	0.233062	29.9532	29.3603	30.2955	29.9153	30.1357	30.2765	29.7559	29.5057	30.3711	30.2437	29.6639	29.6151	29.8205
Srprb	Signal recognition particle receptor subunit beta	P47758	-0.221123	0.0520583	0.408813	0.388476	28.8604	28.8591	28.4987	28.5793	28.7232	28.8683	28.9636	29.031	28.6101	28.7663	29.1911	29.0701	29.0362
Gsr	Glutathione reductase, mitochondrial	P47791	0.1315	0.148072	0.476446	0.321986	29.6754	29.6777	29.4036	29.417	29.6696	29.6281	29.5741	29.3812	29.1646	29.5069	29.3959	29.489	29.6178
Mtx1	Metaxin-1	P47802	0.132505	0.420813	0.569546	0.244471	27.3498	27.4709	27.787	27.3342	27.958	27.1269	27.1178	27.4236	27.4821	26.8605	27.6985	27.5864	27.4348
Map2k4	Dual specificity mitogen-activated protein kinase kinase 4	P47809	-0.137204	0.171004	0.490934	0.308977	28.5936	28.9159	28.8436	28.8092	28.8664	28.8124	28.7436	28.6859	28.9444	29.1308	28.8993	29.2383	28.966
Mapk14	Mitogen-activated protein kinase 14	P47811	-0.0467703	0.735837	0.655271	0.183579	28.4438	28.3993	27.7762	28.2209	28.0583	28.4227	28.2595	28.1209	28.15	27.9964	28.6556	28.5307	28.1558
Gfpt1	Glutamine--fructose-6-phosphate aminotransferase [isomerizing] 1	P47856	-0.214762	0.556493	0.609493	0.215031	24.3209	24.1425	22.1129	24.1852	24.1718	24.2669	24.3034	24.1436	23.8024	23.8161	24.0996	24.9964	23.4087
Pfkm	ATP-dependent 6-phosphofructokinase, muscle type	P47857	0.0323973	0.57487	0.612487	0.212903	34.1146	34.1305	33.9665	33.9925	34.0585	34.0825	33.9853	34.0077	33.9665	33.9336	34.0689	34.0899	34.1239
Rpl6	60S ribosomal protein L6	P47911	-0.100582	0.228468	0.504706	0.296962	31.3292	31.5017	31.4204	31.3641	31.455	31.6999	31.4767	31.4461	31.5279	31.5327	31.7545	31.7285	31.4695
Rpl29	60S ribosomal protein L29	P47915	0.907848	0.0279156	0.38322	0.416552	30.7002	30.7023	30.4909	30.2348	31.3195	31.6577	29.2356	30.8163	30.823	29.6234	30.3315	28.6119	30.1595
Crat	Carnitine O-acetyltransferase	P47934	0.138635	0.116057	0.459306	0.337897	34.2261	34.0936	34.0392	34.115	34.393	34.18	34.0623	34.2051	34.0362	33.7766	34.0448	34.1744	33.9516
Crkl	Crk-like protein	P47941	-0.0748581	0.522001	0.601729	0.220599	26.4528	26.4702	26.4457	26.5239	26.5158	26.7749	26.8551	26.2684	26.305	26.4808	26.6845	26.8399	26.804
Rplp1	60S acidic ribosomal protein P1	P47955	-0.0288313	0.870854	0.68441	0.164684	30.707	30.5434	30.6183	30.6864	30.7029	30.8126	31.01	30.3868	30.0215	31.361	30.814	30.5465	30.8112
Rpl5	60S ribosomal protein L5	P47962	-0.184317	0.0207866	0.354762	0.450063	31.3527	31.5591	31.3153	31.4234	31.4537	31.5976	31.6731	31.559	31.5885	31.6538	31.5899	31.8374	31.5405
Rpl13	60S ribosomal protein L13	P47963	-0.0363844	0.700707	0.645716	0.189958	31.2837	31.3913	31.0599	31.0736	31.4494	31.5783	31.3428	31.4195	31.2672	31.1611	31.4571	31.3808	31.3685
Rpl36	60S ribosomal protein L36	P47964	-0.247556	0.0346405	0.383379	0.416372	29.5244	29.5491	29.3737	29.4635	29.6873	29.4353	29.8097	29.7683	30.0089	29.8422	29.6088	29.9203	29.3135
Rpia	Ribose-5-phosphate isomerase	P47968	-0.0299096	0.670637	0.636289	0.196345	27.5541	27.6473	27.6484	27.4989	27.6838	27.4817	27.7321	27.6249	27.4155	27.5332	27.6657	27.7424	27.5953
Eif1	Eukaryotic translation initiation factor 1	P48024	-0.0480175	0.669015	0.636289	0.196345	29.7374	29.7449	30.097	29.972	30.072	30.186	29.9981	29.8345	29.8326	30.0036	30.093	30.4209	29.931
Syk	Tyrosine-protein kinase SYK	P48025	-0.093629	0.298513	0.538377	0.268914	26.8165	26.7653	26.4977	26.7349	26.5376	27.0434	26.7821	26.8917	26.7988	26.714	26.9013	26.9064	26.7893
Anxa5	Annexin A5	P48036	0.0201065	0.80995	0.671961	0.172656	32.7851	32.9956	32.8168	32.7609	32.6282	32.5328	32.6902	32.8513	32.5477	32.67	32.8549	32.7774	32.7404
Epb41	Protein 4.1	P48193	-0.0586957	0.472694	0.590411	0.228845	29.1932	29.1354	29.3348	29.1957	29.2069	29.3402	29.3957	29.3692	29.4336	29.1301	29.0211	29.3089	29.3929
Tbca	Tubulin-specific chaperone A	P48428	-0.0261665	0.749312	0.656649	0.182666	29.1748	29.3246	29.4985	29.2572	29.1936	29.5979	29.3063	29.3135	29.2614	29.409	29.3536	29.491	29.4361
Ppp3cb	Serine/threonine-protein phosphatase 2B catalytic subunit beta isoform	P48453	0.392412	0.0996666	0.45099	0.345833	25.6891	25.8948	25.2612	25.4692	25.62	25.883	24.1793	25.0835	25.4841	25.4238	25.1573	25.7622	25.6163
Lmna	Prelamin-A/C	P48678	0.0797806	0.278366	0.53297	0.273297	33.1043	33.0841	32.8677	32.829	33.1638	33.0791	33.055	33.0359	32.8763	32.9041	32.8919	32.9172	32.9106
Hspa4l	Heat shock 70 kDa protein 4L	P48722	-0.097434	0.331165	0.538432	0.268869	30.1225	30.4329	30.4814	30.3539	30.3006	30.6139	30.3189	30.382	30.6951	30.3435	30.733	30.4334	30.4655
Cbr1	Carbonyl reductase [NADPH] 1	P48758	0.00455305	0.945731	0.699709	0.155083	31.9088	31.8791	31.9642	31.9254	31.721	31.7641	31.9193	31.9208	31.6649	31.8953	31.899	31.8901	31.8017
Cox7a2	Cytochrome c oxidase subunit 7A2, mitochondrial	P48771	-0.312087	0.322893	0.538432	0.268869	28.1043	27.1438	27.9893	28.856	27.8218	27.7603	28.9476	28.4914	28.5055	27.0082	28.0757	28.398	28.3798
Gstm5	Glutathione S-transferase Mu 5	P48774	0.108044	0.326538	0.538432	0.268869	29.1167	29.3434	29.075	29.2277	28.779	28.9296	28.8884	28.9494	28.7423	28.8739	29.2084	29.2045	28.9267
Tnni3	Troponin I, cardiac muscle	P48787	0.407694	0.459478	0.584592	0.233147	33.3137	32.3668	35.0095	33.9071	34.5324	34.6564	33.2495	33.0285	34.944	35.271	32.9304	32.6595	32.8131
Slc25a4	ADP/ATP translocase 1	P48962	-0.0445416	0.712302	0.647406	0.188823	36.3247	36.2828	36.0654	36.6899	36.3165	36.1082	36.3152	36.5872	36.5652	36.3546	36.2923	35.9638	36.319
Alox5	Arachidonate 5-lipoxygenase	P48999	-0.481875	0.373358	0.556596	0.25446	24.0253	24.2308	20.8272	24.4127	23.8584	24.9395	23.8131	23.7451	24.3622	24.3055	24.516	24.5352	24.1057
Mapkapk2	MAP kinase-activated protein kinase 2	P49138	0.0490893	0.487732	0.592575	0.227257	28.5714	28.1929	28.3589	28.3028	28.3902	28.5068	28.4341	28.3283	28.2516	28.319	28.3966	28.3389	28.2981
Serpind1	Heparin cofactor 2	P49182	-0.129966	0.221273	0.502991	0.29844	27.332	27.1635	26.9198	27.3666	27.1217	27.2064	27.3277	27.4796	27.0451	27.2302	27.1903	27.3114	27.6204
Epb42	Erythrocyte membrane protein band 4.2	P49222	-1.02627	0.0925206	0.449708	0.347069	24.3404	23.1339	23.6131	25.3314	21.2531	24.0014	24.3715	24.3233	25.2378	25.5112	23.1145	24.9697	24.9415
Clec10a	C-type lectin domain family 10 member A	P49300	0.485624	0.109154	0.454527	0.34244	25.0354	24.9301	23.3868	24.6716	24.8537	25.7961	24.2631	24.339	24.0036	24.2407	24.2933	24.3466	24.567
Hnrnpa1	Heterogeneous nuclear ribonucleoprotein A1	P49312	-0.112502	0.235929	0.512112	0.290635	30.2479	30.1037	30.0066	29.9829	30.1576	30.1777	30.4592	30.0068	30.0291	30.2792	30.0888	30.4316	30.2821
Inpp1	Inositol polyphosphate 1-phosphatase	P49442	-0.295766	0.0286074	0.38322	0.416552	27.6739	27.6854	27.6034	27.8647	27.3037	27.3685	28.2452	27.8223	27.4992	27.9787	27.8753	27.9246	27.8079
Ppm1a	Protein phosphatase 1A	P49443	-0.00458449	0.955898	0.702056	0.153628	29.0755	29.2338	29.3132	29.122	29.3848	29.1054	29.1592	29.1462	29.0952	29.1354	29.1608	29.2752	29.5006
Pcyt1a	Choline-phosphate cytidylyltransferase A	P49586	-0.136632	0.110568	0.456312	0.340738	28.249	28.0809	27.8838	27.9571	27.8286	28.0766	28.2249	28.1399	27.9664	28.2584	28.1525	28.2387	28.0642
Cdk5	Cyclin-dependent-like kinase 5	P49615	-0.0234853	0.814603	0.674189	0.171219	27.7071	27.7575	27.4802	27.6251	27.5364	27.3623	27.6345	27.4548	27.491	27.3123	27.8326	27.7549	27.7309
Hcls1	Hematopoietic lineage cell-specific protein	P49710	-0.0239593	0.849499	0.681186	0.166734	27.0142	26.9032	26.2148	26.869	27.0028	27.0252	26.7596	26.7053	26.8891	26.8242	26.9554	27.0217	26.8799
Psma2	Proteasome subunit alpha type-2	P49722	-0.053116	0.502278	0.597824	0.223427	30.3687	30.2596	30.3477	30.1331	30.2233	30.1645	30.2648	30.2302	30.1757	30.4807	30.4012	30.1157	30.4498
Tmod1	Tropomodulin-1	P49813	0.482268	0.583316	0.614058	0.211791	28.7713	26.6855	31.3427	29.7348	30.2834	30.5824	27.8866	27.7292	31.1456	31.8175	28.5072	27.9096	28.5953
Cav1	Caveolin-1	P49817	-0.220361	0.116684	0.459306	0.337897	30.5187	30.1816	30.4826	30.7178	30.4246	30.3026	31.0464	30.499	30.5977	30.521	30.5619	31.0484	30.3338
Ctsh	Pro-cathepsin H	P49935	-0.0453439	0.842171	0.678025	0.168754	26.129	25.9308	26.3512	26.5333	25.9188	25.3435	26.7336	25.549	25.9943	25.954	26.2606	26.4637	25.6032
Srp9	Signal recognition particle 9 kDa protein	P49962	-0.0926414	0.64434	0.631909	0.199345	26.4776	25.8645	25.893	26.2353	25.9058	26.5564	26.4511	25.9392	26.8387	26.0548	25.9929	25.7567	26.7032
Bckdha	2-oxoisovalerate dehydrogenase subunit alpha, mitochondrial	P50136	-0.0222007	0.782676	0.662644	0.17872	31.4344	31.2589	31.4283	31.4157	31.4261	31.0232	31.4718	31.4253	31.234	31.3092	31.3324	31.406	31.2943
Hsd17b8	Estradiol 17-beta-dehydrogenase 8	P50171	-0.0274226	0.713604	0.647406	0.188823	31.1625	31.1894	31.3456	31.2546	31.4349	31.2427	31.4007	31.281	31.0718	31.3588	31.3977	31.3763	31.2068
Ahcy	Adenosylhomocysteinase	P50247	-0.0870674	0.239667	0.514005	0.289033	30.6433	30.5711	30.3763	30.5085	30.4681	30.3004	30.51	30.5529	30.4608	30.4791	30.6363	30.7059	30.6101
Fmo1	Dimethylaniline monooxygenase [N-oxide-forming] 1	P50285	-0.167151	0.299295	0.538377	0.268914	27.1778	27.0803	26.7242	27.3038	26.4894	26.7718	26.9558	27.1433	26.663	26.9932	27.4792	27.3483	27.059
Gdi1	Rab GDP dissociation inhibitor alpha	P50396	0.061313	0.414888	0.568249	0.245461	29.7843	29.7144	29.5782	29.4808	29.6594	29.7012	29.5475	29.5915	29.5907	29.5621	29.6423	29.7988	29.4094
Sts	Steryl-sulfatase	P50427	-0.233199	0.333546	0.538432	0.268869	23.6505	23.4614	23.5603	23.1556	22.8548	23.6751	23.0785	24.1312	23.8493	23.0532	23.1043	24.187	23.9796
Shmt1	Serine hydroxymethyltransferase, cytosolic	P50431	0.0289542	0.807928	0.671075	0.173229	28.2275	28.7143	28.3447	28.3073	28.4326	28.4901	28.0593	28.49	28.2535	28.3875	28.5406	28.2227	28.7796
Csrp3	Cysteine and glycine-rich protein 3	P50462	-0.0745872	0.32929	0.538432	0.268869	34.7226	34.6283	34.6286	34.5061	34.6924	34.6467	34.6164	34.8089	34.6505	34.9808	34.6664	34.5702	34.6911
Atp6v1a	V-type proton ATPase catalytic subunit A	P50516	0.045191	0.626031	0.62646	0.203107	29.3204	29.2529	29.1329	29.1733	29.2684	29.4491	29.0199	29.2975	29.3479	28.9424	29.3487	29.1711	29.4194
Atp6v1e1	V-type proton ATPase subunit E 1	P50518	-0.0448221	0.624229	0.62622	0.203273	28.1165	28.342	28.2479	27.9836	28.1928	28.0388	28.061	28.098	28.5059	28.3423	28.0825	28.1375	28.1618
S100a11	Protein S100-A11	P50543	-0.0525947	0.655442	0.635549	0.196851	29.9585	29.4063	29.7126	29.6096	29.6034	29.7767	29.7314	29.9086	29.4725	29.6261	29.4686	30.0584	29.8477
Acadvl	Very long-chain specific acyl-CoA dehydrogenase, mitochondrial	P50544	0.0164677	0.768996	0.662401	0.178879	35.9969	35.8279	35.8035	35.8008	35.8406	35.8797	35.8538	35.8728	35.8358	35.7504	35.9217	35.8551	35.8028
Pa2g4	Proliferation-associated protein 2G4	P50580	-0.163458	0.0652194	0.429166	0.367374	29.5121	29.6541	29.446	29.8291	29.6953	29.6713	29.8348	29.6571	29.7816	29.9913	29.654	29.9283	29.7397
Tnnt2	Troponin T, cardiac muscle	P50752	0.254739	0.640695	0.630425	0.200367	33.5196	32.4539	35.2832	34.5002	34.8756	34.7432	33.7702	33.3074	35.4145	35.4766	33.2432	33.2196	33.3904
Cast	Calpastatin	P51125	-0.112617	0.162906	0.48021	0.318569	30.3905	30.323	30.499	30.4703	30.3275	30.3211	30.5797	30.3214	30.3699	30.596	30.5181	30.7305	30.3926
Rab7a	Ras-related protein Rab-7a	P51150	-0.183854	0.197326	0.50208	0.299227	30.1147	30.3445	30.0673	30.475	29.9051	30.5777	30.422	29.9382	30.4693	30.4361	30.6384	30.6717	30.4429
Uros	Uroporphyrinogen-III synthase	P51163	-0.00594337	0.965918	0.705364	0.151586	26.4679	26.0688	26.2251	26.0271	26.2214	26.2514	26.5517	26.1583	26.1225	26.3163	26.3509	26.4156	25.5984
Acadl	Long-chain specific acyl-CoA dehydrogenase, mitochondrial	P51174	0.152167	0.0129104	0.317172	0.498705	36.263	36.3095	36.3023	36.2386	36.3759	36.289	36.1818	36.2573	36.0524	36.12	36.1116	36.1449	36.1414
Ppox	Protoporphyrinogen oxidase	P51175	0.0288118	0.822669	0.675746	0.170217	26.2881	26.4783	26.5502	26.9143	26.3059	26.1363	26.1387	26.5386	26.2555	26.3952	26.715	26.4642	26.4098
Rpl9	60S ribosomal protein L9	P51410	0.00989336	0.933864	0.697782	0.15628	29.8825	29.7272	29.5688	29.3648	29.6328	29.8164	30.1075	29.7302	29.6088	29.3538	29.5689	29.6262	29.5933
Plcb3	1-phosphatidylinositol 4,5-bisphosphate phosphodiesterase beta-3	P51432	-0.154704	0.54956	0.607969	0.216118	25.0798	24.9785	24.4213	24.4814	24.5821	24.8084	25.5433	24.9028	25.2657	24.8993	23.6674	25.1952	24.686
Cav3	Caveolin-3	P51637	-0.135672	0.681523	0.638196	0.195046	27.5526	27.2112	27.1029	29.0002	27.6249	26.9447	27.4276	27.9868	28.4628	27.7694	27.6865	26.8376	27.7882
Hsd17b4	Peroxisomal multifunctional enzyme type 2	P51660	0.0726471	0.383052	0.559014	0.252578	31.3345	31.2036	31.2373	31.4514	31.3012	31.37	31.2641	31.255	30.9936	31.1469	31.5014	31.3359	31.209
Myl2	Myosin regulatory light chain 2, ventricular/cardiac muscle isoform	P51667	0.111104	0.312802	0.538377	0.268914	36.822	36.6321	37.0934	36.8293	37.0348	36.9228	36.7309	36.8201	37.0267	37.0663	36.59	36.5591	36.6525
Dynlt1	Dynein light chain Tctex-type 1	P51807	-0.106074	0.447148	0.581403	0.235523	25.6066	25.9023	25.4366	26.2033	25.7679	25.8023	25.83	25.7226	25.8867	25.9497	25.9058	25.5955	26.3576
Adcy9	Adenylate cyclase type 9	P51830	-0.127884	0.739204	0.656003	0.183094	23.9112	23.7694	24.0514	23.3988	22.0707	23.0411	24.1616	23.9817	23.7322	23.9085	22.0337	23.2452	23.4486
Gss	Glutathione synthetase	P51855	0.0294564	0.812669	0.673358	0.171754	28.6511	28.4878	28.1139	28.3555	28.2493	27.8454	28.0908	28.1691	28.0727	28.4541	28.4006	28.2614	28.3319
Hdgf	Hepatoma-derived growth factor	P51859	0.0653315	0.601096	0.619511	0.207951	28.4318	28.3238	28.2256	28.0272	28.6353	28.4353	28.5549	28.1723	28.3587	28.5584	28.165	27.9072	28.2516
Slc25a5	ADP/ATP translocase 2	P51881	-0.15933	0.369911	0.555718	0.255146	33.2553	33.2768	32.9868	33.5343	33.3557	33.0443	33.4858	33.7662	33.5512	33.2671	33.5264	32.5714	33.6426
Lum	Lumican	P51885	0.104207	0.418621	0.569137	0.244783	30.1143	30.0971	30.0842	29.8012	29.7312	30.0124	30.2334	29.9555	29.7354	29.4837	29.7101	30.1747	29.7916
Apod	Apolipoprotein D	P51910	0.308994	0.249705	0.517913	0.285743	24.8039	24.4873	25.0175	24.501	24.7046	24.5766	24.5601	24.5107	24.0127	23.1171	24.5578	24.7706	25.0807
Tst	Thiosulfate sulfurtransferase	P52196	0.0931241	0.244042	0.516984	0.286523	29.8287	29.6943	29.7253	29.5438	29.7212	29.724	29.8004	29.7814	29.4708	29.5981	29.6212	29.5943	29.4252
Kpna2	Importin subunit alpha-1	P52293	-0.206819	0.0267981	0.382393	0.41749	24.3408	24.7243	24.3697	24.5903	24.6073	24.5976	24.5952	24.6395	24.7057	24.9033	24.69	24.7686	24.9139
Jak1	Tyrosine-protein kinase JAK1	P52332	-0.0240093	0.751528	0.657327	0.182219	25.9211	26.1172	25.7354	26.043	25.9659	26.0198	26.0129	26.0399	26.1091	25.8423	25.8719	26.0849	25.9767
Pon1	Serum paraoxonase/arylesterase 1	P52430	0.177961	0.360388	0.551305	0.258608	25.6487	25.9512	25.9731	25.843	25.6724	25.5243	25.3201	25.6375	24.7993	25.6684	25.6491	26.2831	25.7782
Usp10	Ubiquitin carboxyl-terminal hydrolase 10	P52479	-0.0406978	0.784995	0.66363	0.178074	26.791	26.5453	26.8008	26.4941	26.9426	26.5861	26.4049	26.7153	26.4741	26.355	27.0787	26.9873	27.1229
Pkm	Pyruvate kinase PKM	P52480	0.0621588	0.334808	0.539103	0.268329	35.6308	35.6075	35.6304	35.5344	35.6551	35.6018	35.3721	35.5242	35.4813	35.6947	35.5113	35.6175	35.6337
Ndufs6	NADH dehydrogenase [ubiquinone] iron-sulfur protein 6, mitochondrial	P52503	-0.00739098	0.970261	0.705933	0.151236	33.076	32.879	33.2884	33.9631	33.4521	33.2893	33.3323	33.8678	33.8082	33.1698	33.0081	32.9511	33.1869
Uck1	Uridine-cytidine kinase 1	P52623	-0.0268417	0.959268	0.703199	0.152922	25.0587	24.47	25.8336	25.2314	24.4848	24.111	25.1686	25.0499	22.3006	24.5863	25.4931	25.9563	25.6875
Upp1	Uridine phosphorylase 1	P52624	0.46055	0.00331242	0.279977	0.552878	24.9671	25.0307	25.1036	25.1971	25.1555	25.1768	24.6023	24.8376	24.4603	24.1008	25.0491	24.6372	24.8249
Stat6	Signal transducer and transcription activator 6	P52633	-0.0352399	0.87606	0.686013	0.163668	23.7528	24.1893	23.7016	24.9283	24.5264	23.8397	23.8334	24.452	24.2456	24.8151	23.7911	24.1019	24.102
Hrsp12	Ribonuclease UK114	P52760	-0.0754949	0.667499	0.636215	0.196396	26.3289	26.1974	26.4067	26.4954	26.3802	26.5468	27.1958	26.3725	26.0441	26.0776	26.4954	26.8539	26.2373
Efnb1	Ephrin-B1	P52795	0.0696884	0.657854	0.636189	0.196414	24.9415	25.0948	24.8181	25.4374	25.1638	25.4964	25.2092	24.6284	25.2969	24.7843	25.2482	25.4733	24.9828
Cpt2	Carnitine O-palmitoyltransferase 2, mitochondrial	P52825	0.119415	0.119903	0.463588	0.333868	34.8204	34.7694	34.6892	34.672	34.782	34.7873	34.5653	34.767	34.4644	34.477	34.7939	34.7542	34.6159
Tia1	Nucleolysin TIA-1	P52912	-0.874229	0.0285762	0.38322	0.416552	23.7676	21.2724	23.3529	23.6084	23.6736	22.4964	23.486	23.6449	24.2163	23.9511	23.9795	23.8921	24.1494
Rpl10a	60S ribosomal protein L10a	P53026	-0.069986	0.477756	0.591913	0.227742	31.0268	31.3773	31.4161	31.0405	31.4253	31.3611	31.2951	31.1386	31.2734	31.5092	31.334	31.5584	31.3027
Dbt	Lipoamide acyltransferase component of branched-chain alpha-keto acid dehydrogenase complex, mitochondrial	P53395	0.056552	0.481229	0.591913	0.227742	33.2956	33.1338	33.0266	33.037	33.1286	33.0811	33.2258	33.0941	32.918	32.9664	33.1061	33.2371	32.8766
Rabggtb	Geranylgeranyl transferase type-2 subunit beta	P53612	-0.785054	0.085455	0.449708	0.347069	24.8048	24.7715	24.833	22.2154	24.8966	23.1947	24.6421	24.5818	24.6552	24.6091	25.2037	25.0999	25.5389
Hccs	Cytochrome c-type heme lyase	P53702	-0.186	0.0538636	0.408813	0.388476	30.3296	30.3011	30.4799	30.7547	30.4198	30.2129	30.6397	30.4903	30.5612	30.5775	30.5195	30.6388	30.7893
Pctp	Phosphatidylcholine transfer protein	P53808	0.171022	0.582024	0.614036	0.211806	23.7248	24.1047	23.1574	24.2334	23.7565	23.8023	23.8502	23.641	22.1314	23.9431	24.3746	23.928	23.5104
Pitpna	Phosphatidylinositol transfer protein alpha isoform	P53810	-0.186809	0.20723	0.50208	0.299227	28.9956	29.087	28.8299	29.2741	28.7269	28.7318	29.3145	28.7003	28.9593	28.8622	29.3498	29.4959	29.2118
Pitpnb	Phosphatidylinositol transfer protein beta isoform	P53811	-0.342194	0.0612161	0.425829	0.370765	27.4176	27.9004	26.8092	27.1118	26.9007	27.3291	27.6281	27.776	27.3051	27.7052	27.8614	27.5297	27.3033
Slc16a1	Monocarboxylate transporter 1	P53986	-0.284187	0.0526014	0.408813	0.388476	28.4898	28.3602	28.5802	28.4922	28.4103	27.9562	28.7506	28.3469	28.5703	28.3769	28.7408	29.11	28.7641
Rab2a	Ras-related protein Rab-2A	P53994	0.0858343	0.430943	0.57436	0.240816	28.4231	28.7736	28.1701	28.3034	28.5618	28.609	28.0547	28.4268	28.44	28.5263	28.4666	28.4429	28.3565
Cnbp	Cellular nucleic acid-binding protein	P53996	-0.163021	0.183517	0.497607	0.303114	30.2312	30.1693	29.8451	29.9227	30.2922	30.3087	30.1879	30.1509	30.0895	30.4268	30.2045	30.7253	30.2535
Idh2	Isocitrate dehydrogenase [NADP], mitochondrial	P54071	0.126332	0.168978	0.490018	0.309788	36.651	36.705	36.6202	36.292	36.7354	36.6141	36.3517	36.6686	36.5033	36.5524	36.3741	36.3131	36.5733
Polg	DNA polymerase subunit gamma-1	P54099	-0.67408	0.431979	0.57436	0.240816	27.6885	26.9285	23.0519	25.2005	26.9799	26.6151	27.4518	26.9931	26.7601	28.0475	27.5574	27.0796	23.3707
Dnajc2	DnaJ homolog subfamily C member 2	P54103	-0.0654389	0.680348	0.638196	0.195046	24.7002	24.0087	24.9693	24.5847	24.8488	24.8318	24.7179	24.4865	24.6932	24.8275	24.581	25.1914	24.5612
Stom	Erythrocyte band 7 integral membrane protein	P54116	0.117606	0.478237	0.591913	0.227742	29.195	29.1122	28.7263	29.6164	29.407	28.9255	29.3152	29.1766	29.2485	28.5742	28.9106	28.8096	29.2885
Stmn1	Stathmin	P54227	-0.0302766	0.79619	0.667645	0.175454	26.6378	26.2328	26.0511	26.2311	26.4133	26.1319	26.4752	26.2951	25.9935	26.5227	26.4072	26.4158	26.0834
Dmpk	Myotonin-protein kinase	P54265	-0.00718597	0.981035	0.708024	0.149952	25.6016	26.1565	25.5171	25.9287	25.5442	25.9635	24.2074	25.7565	26.2982	26.0176	26.0227	26.3924	25.8523
Lipe	Hormone-sensitive lipase	P54310	-0.0149209	0.906105	0.692694	0.159458	29.7264	29.9987	29.6993	30.0536	30.1312	30.1443	30.4571	30.0206	29.8018	29.8998	30.0274	29.9371	29.6732
Rad23a	UV excision repair protein RAD23 homolog A	P54726	0.0138014	0.895391	0.689814	0.161268	27.9785	27.8847	28.2345	27.8681	28.0444	28.4255	28.2396	28.0543	27.9648	27.8398	27.9911	28.0947	28.2272
Rad23b	UV excision repair protein RAD23 homolog B	P54728	-0.104686	0.428211	0.573847	0.241204	29.2376	29.2807	29.0168	28.8358	29.1919	29.3688	29.6361	29.0731	29.0601	29.3766	28.9263	29.524	29.2236
Nub1	NEDD8 ultimate buster 1	P54729	-0.00749656	0.927004	0.696701	0.156953	28.0787	28.2261	28.1161	27.8113	27.927	28.0102	28.0319	27.9164	28.1977	27.9837	27.9187	28.1888	28.0129
Faf1	FAS-associated factor 1	P54731	-0.16069	0.206816	0.50208	0.299227	27.2812	27.015	26.555	26.969	26.891	27.2033	27.2853	27.1331	26.8933	27.1442	27.363	27.2831	26.9229
Psmc4	26S protease regulatory subunit 6B	P54775	-0.0173057	0.79593	0.667645	0.175454	31.3005	31.3161	31.3441	31.3515	31.2071	31.402	31.4515	31.3585	31.1925	31.1661	31.3688	31.4329	31.3923
Tango2	Transport and Golgi organization 2 homolog	P54797	0.0520005	0.673177	0.636289	0.196345	30.014	29.9133	30.2313	29.9392	30.0971	30.2891	30.4985	29.8018	30.0869	29.7358	30.0941	30.1296	29.854
Adsl	Adenylosuccinate lyase	P54822	-0.0643184	0.360301	0.551305	0.258608	30.875	30.858	30.7902	30.8415	30.692	30.8185	30.7187	30.8242	31.0779	30.8507	30.9675	30.9218	30.7771
Ddx6	Probable ATP-dependent RNA helicase DDX6	P54823	-0.156011	0.173849	0.491238	0.308708	28.0795	28.1662	28.2865	27.996	27.7915	27.854	28.1551	27.9991	28.1164	28.1762	28.1795	28.6072	28.0613
Adprh	[Protein ADP-ribosylarginine] hydrolase	P54923	0.278857	0.037354	0.38672	0.412603	25.8971	25.959	25.8867	26.0997	26.0214	26.1016	25.7559	25.9731	25.564	25.376	26.1143	25.4	25.8247
Slc12a2	Solute carrier family 12 member 2	P55012	-0.488569	0.0200454	0.354762	0.450063	24.1493	24.1223	25.0152	24.989	24.5995	23.9674	25.002	24.6292	24.9376	25.0265	24.7447	25.2262	25.1704
Abcd3	ATP-binding cassette sub-family D member 3	P55096	-0.217636	0.214856	0.502991	0.29844	27.425	27.1676	27.0835	27.7884	27.1642	27.1574	27.7135	26.9506	27.447	27.2163	27.8943	27.8737	27.5119
Rab8a	Ras-related protein Rab-8A	P55258	-0.0998713	0.588844	0.615748	0.210597	25.7502	26.2314	26.0681	26.5471	25.5829	25.3856	25.7769	26.1726	26.1615	25.6751	26.3093	25.9287	26.1677
Adk	Adenosine kinase	P55264	0.0258667	0.708872	0.647406	0.188823	31.7966	31.8674	31.7053	31.6885	31.7086	31.7475	31.9347	31.7238	31.7461	31.6444	31.6559	31.8108	31.5695
Cdh5	Cadherin-5	P55284	-0.222526	0.212856	0.50208	0.299227	25.9031	25.4433	26.1588	26.1469	26.1569	26.0776	26.6921	25.796	25.8382	26.2292	26.2022	26.6129	26.0548
Dsc2	Desmocollin-2	P55292	-0.274029	0.154556	0.476446	0.321986	25.7951	25.7505	25.718	25.0849	25.8953	25.6919	25.8879	25.3498	26.4303	25.5013	26.1201	26.1176	26.1029
Lrpap1	Alpha-2-macroglobulin receptor-associated protein	P55302	-0.0985464	0.226432	0.504264	0.297342	29.586	29.5257	29.6185	29.7384	29.5901	29.5459	29.6796	29.6053	29.9158	29.5011	29.846	29.7829	29.5645
Entpd1	Ectonucleoside triphosphate diphosphohydrolase 1	P55772	0.0470746	0.788148	0.665093	0.177118	27.112	27.238	26.5069	26.8242	26.5851	26.649	26.6641	27.0472	26.0956	26.7323	26.9664	26.7783	27.1208
Golga3	Golgin subfamily A member 3	P55937	-0.00991166	0.896841	0.689947	0.161185	28.6874	28.6134	28.7754	28.4745	28.8323	28.6742	28.8602	28.554	28.5974	28.6891	28.7081	28.7925	28.6015
Atp5j2	ATP synthase subunit f, mitochondrial	P56135	-0.150643	0.210284	0.50208	0.299227	33.4733	33.1314	33.4677	33.5387	33.5145	33.2263	33.3143	33.7611	33.6328	33.1602	33.666	33.5006	33.7635
Arpp19	cAMP-regulated phosphoprotein 19	P56212	-0.138155	0.183174	0.497607	0.303114	26.5684	26.4831	26.2775	26.7432	26.2526	26.4288	26.8234	26.4775	26.5649	26.3534	26.5498	26.6902	26.7206
Gfer	FAD-linked sulfhydryl oxidase ALR	P56213	-0.0199706	0.83451	0.677945	0.168805	28.231	28.3685	28.4583	28.7241	28.3966	28.4735	28.2812	28.2113	28.4802	28.6133	28.4665	28.6096	28.5716
Acyp2	Acylphosphatase-2	P56375	0.0817702	0.381905	0.559014	0.252578	30.9521	31.0615	31.2521	31.0818	31.4067	31.1895	30.7597	31.0938	31.1287	31.18	31.1361	31.0452	31.1852
Acyp1	Acylphosphatase-1	P56376	-0.0400157	0.743383	0.656003	0.183094	28.3402	28.6799	29.005	29.0357	28.7468	28.7554	28.5853	28.6582	28.6199	28.8874	28.9984	28.8281	29.0265
Mp68	6.8 kDa mitochondrial proteolipid	P56379	0.375749	0.153601	0.476446	0.321986	32.7988	33.3259	32.4615	32.9391	33.5333	33.5261	31.7274	33.2227	33.1656	32.7829	32.8897	32.4658	32.7977
Nudt2	Bis(5-nucleosyl)-tetraphosphatase [asymmetrical]	P56380	-0.11104	0.250413	0.517913	0.285743	28.9473	28.8628	29.0508	29.3015	28.9149	28.8643	28.9582	28.9542	28.9683	29.1471	29.3559	29.1612	29.1644
Atp5e	ATP synthase subunit epsilon, mitochondrial	P56382	0.121429	0.265007	0.523265	0.281279	34.4196	34.0312	34.2683	33.9339	34.4407	34.2625	33.9841	34.2351	34.2157	33.9958	34.1759	33.8412	34.2844
Dynlt3	Dynein light chain Tctex-type 3	P56387	-0.164505	0.875419	0.686013	0.163668	25.7149	26.2517	25.5273	26.3053	22.5421	22.3486	26.3162	25.4325	21.2382	22.6266	26.6464	26.3856	25.9775
Cox6b1	Cytochrome c oxidase subunit 6B1	P56391	-0.0688334	0.77034	0.662401	0.178879	34.332	34.0892	34.2331	34.9116	34.3918	34.2281	35.0235	34.9467	35.003	34.0801	33.962	33.7988	34.2178
Cox7a1	Cytochrome c oxidase subunit 7A1, mitochondrial	P56392	-0.0678501	0.835477	0.677945	0.168805	30.491	30.7878	30.9459	31.8325	30.787	30.5607	30.6553	31.6255	32.135	30.3401	30.7872	30.1403	31.0974
Cox7b	Cytochrome c oxidase subunit 7B, mitochondrial	P56393	0.469998	0.615843	0.623703	0.205022	27.8266	28.3784	28.1226	28.8964	27.0191	27.9525	29.3373	28.7795	29.2181	24.9376	28.4933	23.4994	28.6731
Cox17	Cytochrome c oxidase copper chaperone	P56394	-0.130571	0.24615	0.516984	0.286523	31.4183	31.0338	31.3246	31.5102	31.2137	31.2873	31.2606	31.2666	31.4723	31.1765	31.4821	31.5614	31.7803
Cyb5a	Cytochrome b5	P56395	0.162962	0.281207	0.535252	0.271442	30.1652	30.0948	30.3865	29.5966	30.4893	30.3824	29.8824	29.945	29.8487	30.3827	30.2043	29.8081	30.0887
Usp5	Ubiquitin carboxyl-terminal hydrolase 5	P56399	-0.0435156	0.398539	0.564261	0.24852	31.2526	31.2797	31.2335	31.255	31.1903	31.1431	31.3413	31.268	31.2205	31.2425	31.2394	31.2973	31.2755
Atp5b	ATP synthase subunit beta, mitochondrial	P56480	0.0829798	0.281729	0.535443	0.271287	37.2432	37.1803	37.3192	37.1403	37.5182	37.2998	37.1773	37.3453	37.2218	37.1881	37.1921	37.0217	37.2574
Ucp3	Mitochondrial uncoupling protein 3	P56501	0.0406624	0.757397	0.659407	0.180846	27.6957	27.8084	27.4997	27.8719	27.7307	27.9769	27.667	27.8658	27.6534	27.55	27.9529	28.1134	27.2601
Cd38	ADP-ribosyl cyclase/cyclic ADP-ribose hydrolase 1	P56528	0.0182597	0.897212	0.689947	0.161185	25.2544	25.2787	25.2382	25.6639	25.7529	25.639	25.6015	25.7123	25.3088	25.0794	25.1388	25.6604	25.6691
Ctbp2	C-terminal-binding protein 2	P56546	-0.0804877	0.789583	0.665903	0.176589	25.0059	24.5232	23.7121	24.1848	23.9293	24.3194	24.8208	23.1333	24.3422	24.8863	24.1863	25.0243	24.124
S100a1	Protein S100-A1	P56565	0.656829	0.0800161	0.44898	0.347773	31.9246	31.8383	31.4876	31.0217	31.8089	31.5188	29.6911	32.0442	31.2712	30.9013	31.2689	29.922	31.5036
Wfs1	Wolframin	P56695	-0.00565802	0.967435	0.705364	0.151586	27.3782	26.9146	27.5837	27.341	27.5827	27.7272	27.2769	27.643	27.4946	27.2156	27.5982	27.1276	27.6324
Pdcd5	Programmed cell death protein 5	P56812	0.115525	0.238889	0.514005	0.289033	29.6037	29.9285	29.731	29.6724	29.5642	30.0028	29.53	29.796	29.6383	29.3623	29.7016	29.7103	29.7056
Sssca1	Sjoegren syndrome/scleroderma autoantigen 1 homolog	P56873	-0.0231422	0.86564	0.683139	0.165491	26.0691	25.882	26.2989	25.8102	26.0686	26.7153	26.2389	26.0382	26.0922	26.4241	26.0184	26.247	26.0881
Fus	RNA-binding protein FUS	P56959	-0.03354	0.830527	0.67783	0.168879	27.8865	27.8449	27.6596	27.5074	28.0708	27.9116	28.3637	27.5233	27.715	27.9462	27.5183	28.2338	27.6287
Exosc10	Exosome component 10	P56960	0.650154	0.318118	0.538432	0.268869	27.2351	25.3813	26.1809	22.9599	26.0129	25.9731	24.8689	25.1538	23.1021	24.8092	25.9671	26.1383	24.7767
Usp25	Ubiquitin carboxyl-terminal hydrolase 25	P57080	-0.451021	0.139323	0.47453	0.323737	22.0308	24.1579	23.7917	23.9889	24.0476	23.8665	23.9973	24.2448	24.1527	24.1911	23.8301	24.0889	24.1829
Ncstn	Nicastrin	P57716	-0.716983	0.0703835	0.430334	0.366194	24.6367	24.7356	24.1941	24.8703	22.8308	23.0902	24.8877	24.4525	23.8557	24.8538	25.2691	24.7841	25.3332
Atp6v1d	V-type proton ATPase subunit D	P57746	-0.207936	0.0372477	0.38672	0.412603	25.9677	25.9092	25.9174	25.733	25.8949	26.0552	26.3128	26.0672	26.2967	25.8115	26.0102	26.2568	26.0908
Erp29	Endoplasmic reticulum resident protein 29	P57759	0.0422639	0.553359	0.609493	0.215031	28.2961	28.4683	28.4357	28.332	28.5343	28.491	28.4319	28.3315	28.4118	28.4638	28.2511	28.5513	28.2464
Eef1d	Elongation factor 1-delta	P57776	-0.0560026	0.460359	0.584747	0.233032	31.985	32.2968	31.927	32.0694	32.0093	32.1999	32.2133	32.0056	32.1748	32.0196	32.1817	32.2117	32.1538
Actn4	Alpha-actinin-4	P57780	-0.018694	0.840863	0.677945	0.168805	31.4696	31.4152	31.3323	31.5449	31.6207	31.4217	31.7936	31.4441	31.3978	31.3064	31.2905	31.6845	31.4856
Snrpa1	U2 small nuclear ribonucleoprotein A	P57784	-0.547802	0.113215	0.456312	0.340738	25.887	25.1229	23.795	25.6665	26.0043	25.607	25.7059	25.5693	25.4318	25.9016	26.0958	26.6072	25.9527
Tm9sf2	Transmembrane 9 superfamily member 2	P58021	-0.431032	0.0273014	0.382674	0.417171	25.8195	26.286	26.0153	25.5578	25.3655	25.8887	25.9947	26.3995	26.9006	26.2366	25.9186	26.1814	26.1409
Mrps21	28S ribosomal protein S21, mitochondrial	P58059	0.0978387	0.521215	0.601729	0.220599	27.9136	27.7093	27.9107	27.7023	28.26	27.7802	27.4367	27.8415	28.3674	27.5449	27.8662	27.5056	27.9083
Mrps6	28S ribosomal protein S6, mitochondrial	P58064	-0.344598	0.00371624	0.279977	0.552878	27.8377	27.9581	27.5513	27.9829	27.8259	27.5021	28.1519	27.898	28.2885	27.9926	28.1392	28.1421	28.2342
Acot8	Acyl-coenzyme A thioesterase 8	P58137	-0.181836	0.212391	0.50208	0.299227	24.9952	24.9581	25.2308	25.5072	25.5365	25.3825	25.5913	25.4115	25.2272	25.436	25.8937	25.0823	25.5095
Eef2	Elongation factor 2	P58252	-0.0162667	0.779099	0.662401	0.178879	34.2482	34.342	34.1422	34.2792	34.1587	34.3131	34.3295	34.2165	34.3014	34.2779	34.3213	34.2154	34.1826
Opa1	Dynamin-like 120 kDa protein, mitochondrial	P58281	0.00441911	0.939544	0.698263	0.155981	33.6789	33.6045	33.7342	33.5683	33.6425	33.6614	33.673	33.5694	33.5076	33.7065	33.7122	33.7117	33.6268
Ppp2r4	Serine/threonine-protein phosphatase 2A activator	P58389	-0.180833	0.293144	0.538175	0.269077	27.4872	27.7864	27.419	28.0481	27.3655	27.1908	27.9324	27.2547	27.4845	27.6976	27.8413	28.2057	27.6962
Strn4	Striatin-4	P58404	-0.188099	0.0389189	0.38672	0.412603	26.8641	27.0023	26.8059	26.7595	26.6432	26.4912	26.8548	27.0208	26.9342	26.9669	26.9231	26.8604	27.0837
Tpm1	Tropomyosin alpha-1 chain	P58771	0.278653	0.562673	0.609493	0.215031	35.6522	34.8357	37.1818	36.2634	36.7998	36.6605	35.8822	35.4794	37.1888	37.4028	35.3203	35.1026	35.2987
Tnks1bp1	182 kDa tankyrase-1-binding protein	P58871	-0.035305	0.585153	0.614834	0.211242	28.5289	28.5156	28.5532	28.4953	28.4331	28.6915	28.6064	28.5808	28.4184	28.5218	28.5349	28.663	28.6757
Vps33b	Vacuolar protein sorting-associated protein 33B	P59016	0.185842	0.571116	0.612025	0.213231	24.806	25.2993	23.8794	24.5237	25.1441	24.9747	23.3264	24.2664	24.4689	25.091	25.3459	25.1503	24.4488
Bcl2l13	Bcl-2-like protein 13	P59017	0.0643827	0.447717	0.581668	0.235325	30.5661	30.7839	30.7218	30.7472	30.667	30.5724	30.6026	30.3103	30.6327	30.6516	30.7246	30.8298	30.5325
Eif5	Eukaryotic translation initiation factor 5	P59325	-0.151333	0.0743414	0.440458	0.356095	28.4596	28.4149	28.7398	28.495	28.6628	28.4691	28.7734	28.499	28.687	28.8516	28.5984	28.6475	28.7838
Ythdf1	YTH domain-containing family protein 1	P59326	-0.251833	0.621584	0.625433	0.203819	22.07	24.1116	24.7603	23.0182	24.304	24.561	24.7872	24.1986	22.3335	24.5653	24.0175	24.9397	23.5502
Anks1a	Ankyrin repeat and SAM domain-containing protein 1A	P59672	-0.0505273	0.655081	0.635549	0.196851	27.1784	26.8984	27.1392	27.465	26.9384	26.9154	27.2151	26.934	27.2548	26.8859	27.2968	27.3204	27.0703
Mkl2	MKL/myocardin-like protein 2	P59759	-0.378647	0.22139	0.502991	0.29844	23.4779	23.0327	22.7252	22.1439	23.0963	22.5229	23.0009	23.5182	23.9364	22.0734	22.8259	23.7662	23.3616
Pcmtd1	Protein-L-isoaspartate O-methyltransferase domain-containing protein 1	P59913	-0.688911	0.0462419	0.403528	0.394126	24.3368	24.5472	23.4371	24.9406	24.1529	23.4757	25.5984	23.8562	24.9255	25.0779	24.6032	25.423	24.3767
Arpc4	Actin-related protein 2/3 complex subunit 4	P59999	-0.306543	0.0808971	0.44898	0.347773	29.0297	29.8371	28.8629	29.4384	28.6763	29.2906	29.7165	29.52	29.4122	29.2708	29.5032	29.6181	29.4291
Ruvbl1	RuvB-like 1	P60122	0.146159	0.204413	0.50208	0.299227	27.3736	27.3951	27.453	27.2325	27.4886	27.5276	27.4668	26.9086	27.048	27.2885	27.4466	27.5744	27.126
Eif3e	Eukaryotic translation initiation factor 3 subunit E	P60229	-0.210003	0.126355	0.466914	0.330763	27.8307	27.9579	27.1734	27.7933	27.9092	27.8265	28.1281	28.0435	27.7226	27.7605	28.018	28.1794	27.8574
Pcbp1	Poly(rC)-binding protein 1	P60335	0.0369993	0.62964	0.627698	0.202249	31.8201	31.7969	31.7016	31.8661	31.7011	32.0238	31.9392	31.8094	31.8009	31.599	31.658	31.8572	31.8053
Gabarapl2	Gamma-aminobutyric acid receptor-associated protein-like 2	P60521	0.152434	0.741755	0.656003	0.183094	25.6065	26.0912	25.8618	25.6384	26.0046	26.2767	23.471	26.0381	26.0251	25.6426	25.7279	27.391	26.0297
Romo1	Reactive oxygen species modulator 1	P60603	-0.0630813	0.7321	0.653815	0.184545	28.8989	28.7673	28.835	29.2468	28.9004	29.1386	29.3497	29.4156	29.6007	28.8785	28.7726	28.4361	28.7398
Ube2g2	Ubiquitin-conjugating enzyme E2 G2	P60605	-0.122583	0.71936	0.649297	0.187556	24.5767	24.5309	24.6736	22.9117	24.1879	23.3373	24.1093	24.7138	24.695	23.2935	24.5894	24.1169	23.5946
Nploc4	Nuclear protein localization protein 4 homolog	P60670	-0.0479114	0.578754	0.612487	0.212903	28.8317	28.8226	29.1752	28.9547	28.9194	28.7795	29.0017	28.7281	28.9808	29.1397	29.0846	28.8927	28.9046
Cdc42	Cell division control protein 42 homolog	P60766	-0.162293	0.128774	0.468826	0.328988	30.8383	30.7139	30.4357	31.0902	30.7606	30.8234	30.944	30.8184	30.8315	30.9374	30.922	31.2279	30.8939
Cirbp	Cold-inducible RNA-binding protein	P60824	0.0615647	0.851331	0.681447	0.166568	24.5037	24.7924	24.5445	24.1477	24.3155	24.7739	25.143	24.5685	24.2343	24.765	22.7543	25.068	24.6266
Ensa	Alpha-endosulfine	P60840	-0.0475889	0.763997	0.66143	0.179516	28.2474	28.2812	28.568	28.6507	28.1188	28.3888	29.0351	28.0953	28.3888	28.1621	28.3919	28.7345	28.1562
Eif4a1	Eukaryotic initiation factor 4A-I	P60843	0.0121265	0.887094	0.687726	0.162585	29.8075	29.9919	29.8489	29.8078	29.7424	30.163	29.8047	29.7841	29.9723	29.7869	30.0467	30.0101	29.7654
Rps20	40S ribosomal protein S20	P60867	-0.0242636	0.866179	0.683139	0.165491	30.5466	30.3693	30.971	30.4004	30.8941	30.8917	30.8682	30.4208	30.5912	30.3525	30.7922	31.027	30.8699
Dnajc5	DnaJ homolog subfamily C member 5	P60904	-0.366973	0.582114	0.614036	0.211806	24.7917	25.1795	23.0275	25.3577	22.4317	25.2466	25.3809	25.2875	23.4287	22.4375	25.2265	25.7193	25.4622
Rab5b	Ras-related protein Rab-5B	P61021	0.158722	0.097209	0.45099	0.345833	27.497	27.6348	27.7626	27.7607	27.8294	27.9578	27.7233	27.512	27.3882	27.8132	27.575	27.5202	27.5399
Chp1	Calcineurin B homologous protein 1	P61022	-0.436411	0.0116389	0.317172	0.498705	27.0439	26.939	27.2327	27.3894	27.2272	26.6102	27.8318	27.2662	27.2229	27.8943	27.5358	27.5607	27.2593
Rab10	Ras-related protein Rab-10	P61027	-0.170439	0.152766	0.476446	0.321986	30.2821	29.9505	30.3352	30.05	29.864	29.8561	30.1168	30.1133	29.8951	30.2926	30.3401	30.4631	30.366
Ube2d3	Ubiquitin-conjugating enzyme E2 D3	P61079	-0.03687	0.865616	0.683139	0.165491	28.6176	28.9545	28.1063	29.015	28.1962	29.1684	29.1237	28.5725	28.0554	29.1439	28.8097	28.6949	28.5923
Ube2m	NEDD8-conjugating enzyme Ubc12	P61082	-0.195336	0.0434682	0.392425	0.406243	29.5341	29.4061	29.1524	29.2351	29.3265	29.3735	29.4639	29.3968	29.3669	29.5137	29.5113	29.8105	29.6701
Ube2k	Ubiquitin-conjugating enzyme E2 K	P61087	0.158958	0.170618	0.490934	0.308977	27.9076	27.9415	28.2163	28.2573	28.0636	28.2847	27.8574	28.304	27.6942	27.8108	28.1147	27.8043	28.0848
Ube2n	Ubiquitin-conjugating enzyme E2 N	P61089	0.150069	0.137173	0.473573	0.324613	31.1478	31.2484	30.7775	30.7874	30.9323	30.9126	30.7196	30.6637	30.8052	30.9202	30.8747	30.7018	31.0381
Fgf1	Fibroblast growth factor 1	P61148	0.284799	0.00279981	0.261626	0.582319	29.4989	29.2887	29.5396	29.317	29.4793	29.4867	29.2608	29.4117	29.1081	29.0416	29.1229	29.0392	29.0674
Actr2	Actin-related protein 2	P61161	-0.270668	0.0215925	0.354762	0.450063	28.7613	29.1036	28.6804	29.0423	28.6411	28.6268	29.2067	28.8748	29.0004	29.2396	29.0942	29.2387	28.9051
Actr1a	Alpha-centractin	P61164	-0.0194841	0.799687	0.66797	0.175243	29.999	29.9699	29.6652	29.9859	30.0951	30.0181	29.8833	29.9513	29.8858	30.0074	30.019	30.1295	29.9488
Cops2	COP9 signalosome complex subunit 2	P61202	-0.028644	0.718853	0.649221	0.187607	29.8045	29.8326	30.0105	29.7996	29.8162	29.8112	29.9546	29.8013	30.0318	29.7211	29.7465	30.0994	29.7662
Abce1	ATP-binding cassette sub-family E member 1	P61222	-0.0761871	0.342206	0.542428	0.265658	29.3449	29.5826	29.3441	29.3653	29.4427	29.4049	29.4018	29.2677	29.5056	29.5949	29.5995	29.6778	29.3844
Rpl26	60S ribosomal protein L26	P61255	-0.149824	0.333623	0.538432	0.268869	30.3162	30.9466	30.058	30.7738	30.7178	30.464	30.7417	30.5369	30.9894	30.959	30.6081	30.6839	30.3523
Psme3	Proteasome activator complex subunit 3	P61290	0.233791	0.0889314	0.449708	0.347069	26.0334	25.9543	26.1906	26.1738	26.4399	26.547	25.7321	25.8377	26.0725	25.7152	26.2715	26.2678	26.0288
Magoh	Protein mago nashi homolog	P61327	-0.574408	0.154618	0.476446	0.321986	24.9502	25.1412	22.4958	24.6863	25.2775	24.7479	25.7807	25.0186	24.7485	24.9247	25.068	25.1409	25.188
Rpl27	60S ribosomal protein L27	P61358	0.0354086	0.753103	0.657693	0.181977	31.2044	31.2537	31.5196	30.7914	31.1771	31.1051	30.9436	31.1161	31.3288	31.0415	31.0064	31.1957	31.3468
Rpl37a	60S ribosomal protein L37a	P61514	-0.236029	0.125128	0.466821	0.330849	30.1001	29.6993	29.9245	29.7382	30.0288	29.9197	30.0547	29.5203	30.5314	30.0241	30.447	30.1615	30.2257
Arf4	ADP-ribosylation factor 4	P61750	0.107647	0.785677	0.664007	0.177827	25.1783	25.3683	25.2281	23.4575	24.5658	23.7038	25.2581	25.1848	24.3603	24.1479	24.2105	24.8462	23.3241
Vbp1	Prefoldin subunit 3	P61759	0.163865	0.173569	0.491238	0.308708	28.2156	28.1953	28.6157	28.4199	28.5566	28.8264	28.4257	28.5133	28.0504	28.1991	28.1906	28.4019	28.373
Abat	4-aminobutyrate aminotransferase, mitochondrial	P61922	0.510184	0.00170985	0.261626	0.582319	28.939	29.1548	28.954	29.3058	29.1834	28.6545	28.3708	28.4119	28.2815	28.8018	28.7296	28.269	28.7877
Copz1	Coatomer subunit zeta-1	P61924	-0.595314	0.0859831	0.449708	0.347069	26.7898	26.5558	25.1879	27.1454	25.3642	26.3333	26.2627	26.5232	26.4011	27.071	27.2451	27.3389	26.931
Gng11	Guanine nucleotide-binding protein G(I)/G(S)/G(O) subunit gamma-11	P61953	-0.171496	0.483836	0.592204	0.227528	26.5294	26.6521	26.9379	27.1225	26.9207	27.0415	28.2086	26.974	26.3572	27.1918	27.012	26.8217	26.7065
Sumo2	Small ubiquitin-related modifier 2	P61957	0.0596544	0.745234	0.656003	0.183094	29.5799	29.9839	29.7097	29.4317	29.7122	29.9509	29.7264	29.5789	30.4391	29.8734	29.1058	29.4258	29.5293
Ufm1	Ubiquitin-fold modifier 1	P61961	-0.0365175	0.86386	0.683139	0.165491	27.3669	27.4518	27.7091	27.6251	27.4243	27.9831	27.7288	27.3092	27.4893	28.6996	27.4615	27.4677	27.2532
Wdr5	WD repeat-containing protein 5	P61965	0.180462	0.165417	0.483277	0.315804	25.3865	25.3065	25.1061	24.9385	25.1692	25.1911	24.5339	25.1484	25.1872	25.3262	24.882	25.0906	24.8494
Nutf2	Nuclear transport factor 2	P61971	-0.0674223	0.683428	0.638199	0.195044	29.4728	29.8229	29.8477	29.4005	30.0592	29.9208	30.2235	29.5781	30.0208	30.0901	29.5057	29.9745	29.3572
Hnrnpk	Heterogeneous nuclear ribonucleoprotein K	P61979	0.0482055	0.502143	0.597824	0.223427	31.7492	31.7906	31.7367	31.5984	31.8211	31.8387	31.6096	31.7281	31.5307	31.7811	31.6432	31.8752	31.7852
Ywhag	14-3-3 protein gamma	P61982	0.174111	0.0517084	0.408813	0.388476	33.8853	33.8791	33.8735	33.672	33.9484	34.172	33.8234	33.8313	33.6897	33.7382	33.7873	33.7191	33.5276
Rras2	Ras-related protein R-Ras2	P62071	-0.0490518	0.77517	0.662401	0.178879	28.9461	29.0533	28.554	29.0833	28.444	28.4268	28.4268	28.9551	29.0589	28.2719	28.8419	28.9502	29.0974
Timm10	Mitochondrial import inner membrane translocase subunit Tim10	P62073	0.101357	0.311159	0.538377	0.268914	30.7015	30.3785	30.3713	30.6006	30.5372	30.2284	30.5145	30.5761	30.3944	30.1185	30.3792	30.209	30.3861
Timm13	Mitochondrial import inner membrane translocase subunit Tim13	P62075	0.0793622	0.327137	0.538432	0.268869	31.2291	31.2107	31.4702	31.2581	31.2619	31.4059	31.3834	31.01	31.3493	31.1137	31.2332	31.159	31.3377
Timm8b	Mitochondrial import inner membrane translocase subunit Tim8 B	P62077	0.360876	0.00171794	0.261626	0.582319	30.0724	30.4175	30.2879	30.1453	30.2702	30.5202	29.7272	29.8721	29.7578	30.0496	30.1054	29.9181	30.0427
Rps7	40S ribosomal protein S7	P62082	-0.0772795	0.391966	0.561583	0.250586	31.205	31.0484	31.3381	30.8914	31.1476	31.4184	31.3795	31.1855	31.2696	31.3173	31.3054	31.1015	31.2059
Ppp1ca	Serine/threonine-protein phosphatase PP1-alpha catalytic subunit	P62137	-0.110892	0.283769	0.536592	0.270356	30.7522	30.6611	30.6661	30.6721	30.692	30.7316	30.3754	30.7942	30.9329	30.6427	30.8645	31.0095	31.028
Ppp1cb	Serine/threonine-protein phosphatase PP1-beta catalytic subunit	P62141	0.30784	0.0222728	0.354762	0.450063	28.8308	28.8559	28.6763	28.5526	28.7344	28.8525	28.3236	28.3023	28.7673	28.5937	27.9963	28.7086	28.4064
Psmc1	26S protease regulatory subunit 4	P62192	0.0901259	0.314	0.538377	0.268914	30.6808	30.6557	30.867	30.5941	30.6535	30.6653	30.3617	30.5458	30.734	30.3671	30.7283	30.7827	30.6521
Psmc5	26S protease regulatory subunit 8	P62196	-0.0179259	0.764852	0.661687	0.179348	30.8711	30.9164	30.8971	30.8908	30.8372	30.6832	30.8536	30.8503	30.8252	30.7991	30.9706	30.8239	30.948
Rps8	40S ribosomal protein S8	P62242	-0.0316458	0.678238	0.638029	0.19516	31.9515	31.9354	31.6297	31.6599	31.7659	31.8469	31.7704	31.8563	31.6944	31.7725	31.897	31.823	31.9954
Rps15a	40S ribosomal protein S15a	P62245	-0.104905	0.303046	0.538377	0.268914	29.6609	29.5967	29.6845	29.844	29.5613	29.8453	29.969	29.4507	29.7727	29.989	29.8972	29.9271	29.6203
Ube2g1	Ubiquitin-conjugating enzyme E2 G1	P62254	0.386174	0.239868	0.514005	0.289033	26.2357	26.5309	26.1301	26.1272	26.867	26.1158	24.3551	26.5575	25.8588	26.0904	26.407	25.799	26.5704
Ywhae	14-3-3 protein epsilon	P62259	-0.0183661	0.842783	0.678128	0.168688	33.1735	33.0529	33.2556	33.0222	33.1187	33.2632	33.5178	33.026	33.1025	33.0963	33.1007	33.3254	32.9935
Rps14	40S ribosomal protein S14	P62264	-0.11063	0.169478	0.490018	0.309788	30.3944	30.0961	30.3399	30.2547	30.2058	30.4575	30.5522	30.4714	30.3714	30.3859	30.4544	30.3798	30.1992
Rps23	40S ribosomal protein S23	P62267	-0.120233	0.304133	0.538377	0.268914	30.4423	30.5478	30.4216	30.4643	30.8072	30.7162	30.6329	30.6474	30.6988	30.2462	30.9347	30.7222	30.9256
Rps18	40S ribosomal protein S18	P62270	-0.00926068	0.917738	0.695516	0.157693	30.9445	31.2743	30.9151	30.8521	30.8919	30.9926	31.2279	30.9581	31.0605	30.7612	30.9656	30.9025	31.038
Rps29	40S ribosomal protein S29	P62274	-0.091767	0.620046	0.625258	0.20394	27.5656	27.274	28.0959	27.9497	27.702	28.0461	27.8174	27.7136	28.0409	27.3015	28.0629	28.4361	27.6756
Rps11	40S ribosomal protein S11	P62281	-0.0196118	0.770723	0.662401	0.178879	30.7814	30.7761	30.7765	30.6722	30.8138	30.8588	30.9175	30.7746	30.9271	30.8699	30.7072	30.6074	30.7922
Rps13	40S ribosomal protein S13	P62301	-0.178126	0.0400606	0.38672	0.412603	30.4783	30.5072	30.5069	30.6949	30.5443	30.4521	30.6549	30.5853	30.7024	30.8542	30.7658	30.9153	30.4832
Snrpe	Small nuclear ribonucleoprotein E	P62305	0.376562	0.295365	0.538377	0.268914	24.189	24.4879	24.3493	23.8987	22.9544	25.0217	23.3365	24.3711	23.9393	23.5361	24.3085	22.6319	24.2919
Snrpg	Small nuclear ribonucleoprotein G	P62309	0.829223	0.328391	0.538432	0.268869	26.8025	27.0739	27.0871	25.847	27.2448	26.914	21.3732	27.0893	26.7738	25.6899	26.838	27.058	27.1708
Lsm3	U6 snRNA-associated Sm-like protein LSm3	P62311	0.369423	0.289585	0.536826	0.270166	25.7157	27.1581	26.4119	27.0426	26.969	27.6029	25.7164	26.5216	26.2817	25.5435	26.8806	27.0784	27.1087
Lsm6	U6 snRNA-associated Sm-like protein LSm6	P62313	0.0992659	0.516971	0.601729	0.220599	26.7979	26.8192	27.1526	27.0193	27.2267	27.1122	27.4344	26.7496	26.7866	26.881	26.3872	27.2083	27.0073
Snrpd1	Small nuclear ribonucleoprotein Sm D1	P62315	0.28144	0.0254585	0.375624	0.425247	28.6243	28.5537	28.9566	28.2982	28.9542	29.0138	28.4184	28.487	28.522	28.3993	28.4749	28.5198	28.3428
Snrpd2	Small nuclear ribonucleoprotein Sm D2	P62317	-0.00856411	0.933531	0.697782	0.15628	28.5643	28.449	28.3086	28.4556	28.4205	28.3687	28.6167	28.5162	27.9804	28.4877	28.335	28.6457	28.4728
Snrpd3	Small nuclear ribonucleoprotein Sm D3	P62320	0.0767249	0.537103	0.605418	0.217944	27.9296	28.1914	28.1781	27.7624	28.0976	28.6334	27.9693	28.0807	27.9073	27.9212	28.1508	28.2379	28.1203
Lsm5	U6 snRNA-associated Sm-like protein LSm5	P62322	0.193346	0.466011	0.586608	0.231652	25.556	25.0476	25.6439	25.0061	25.8955	26.0943	25.4843	24.7862	25.2102	24.5687	25.4731	25.9155	25.9925
Arf6	ADP-ribosylation factor 6	P62331	-0.0797223	0.868048	0.683139	0.165491	24.3515	24.8087	23.8645	24.378	25.0924	22.8948	22.6088	23.2073	24.54	24.8746	25.3315	25.0396	24.5778
Psmc6	26S protease regulatory subunit 10B	P62334	-0.0729714	0.210769	0.50208	0.299227	30.6448	30.783	30.6112	30.6221	30.5993	30.7494	30.6943	30.73	30.6682	30.7978	30.7426	30.7384	30.8176
Tsc22d1	TSC22 domain family protein 1	P62500	0.489858	0.0263955	0.380759	0.419349	27.6289	27.071	27.754	27.6267	27.4751	27.6471	26.8656	27.9022	26.4901	26.9477	26.7903	27.3053	27.0062
Dynlrb1	Dynein light chain roadblock-type 1	P62627	0.111655	0.403569	0.567085	0.246352	29.2419	29.0857	29.1683	29.0356	28.5548	29.2757	29.3485	28.9265	28.8645	29.0773	28.7665	28.7208	28.9368
Eef1a2	Elongation factor 1-alpha 2	P62631	0.103173	0.20433	0.50208	0.299227	34.8171	34.7436	34.5364	34.5056	34.7328	34.7136	34.6601	34.6619	34.4844	34.7678	34.4725	34.463	34.4922
Rps4x	40S ribosomal protein S4, X isoform	P62702	-0.0461873	0.584118	0.614437	0.211523	31.6062	31.7024	31.465	31.3625	31.5986	31.8365	31.62	31.7412	31.7601	31.4781	31.5841	31.7076	31.5987
Ppp2cb	Serine/threonine-protein phosphatase 2A catalytic subunit beta isoform	P62715	0.0838748	0.622173	0.625433	0.203819	26.0129	25.9108	26.4997	26.3849	26.4597	26.666	26.4197	26.1875	25.6217	26.5723	26.0333	26.4364	26.3985
Rpl18a	60S ribosomal protein L18a	P62717	0.228883	0.0139809	0.318643	0.496696	30.4711	30.5018	30.5315	30.2655	30.737	30.6637	30.2396	30.3242	30.292	30.2473	30.4705	30.172	30.3513
Acta2	Actin, aortic smooth muscle	P62737	-0.0851065	0.819565	0.675143	0.170604	27.3267	27.191	28.6591	28.3496	26.3668	27.6232	27.6244	26.9468	28.4597	27.6108	27.3198	28.4605	27.2764
Rhob	Rho-related GTP-binding protein RhoB	P62746	0.0155765	0.91348	0.694495	0.158331	26.1868	26.1211	25.4422	25.9713	25.8392	26.0126	25.9825	26.0195	25.8475	26.235	25.4494	25.7752	26.0839
Hpcal1	Hippocalcin-like protein 1	P62748	0.330397	0.52064	0.601729	0.220599	26.9261	26.9873	26.4127	26.7552	26.5237	26.1537	27.0678	26.5382	26.9138	26.2229	23.4791	27.1372	26.7135
Rpl23a	60S ribosomal protein L23a	P62751	-0.0748006	0.436279	0.577159	0.238704	31.2443	30.9747	31.1895	31.1787	31.4837	31.3782	31.5252	31.2949	31.0987	31.1857	31.3853	31.4265	31.2979
Rps6	40S ribosomal protein S6	P62754	0.263949	0.0516262	0.408813	0.388476	31.3295	31.1684	30.9475	30.8371	31.5238	31.2899	30.847	31.04	31.1733	30.9803	30.7723	30.5929	31.0255
Mtpn	Myotrophin	P62774	0.281269	0.0190099	0.354762	0.450063	29.4477	29.5665	29.6348	29.5631	29.4558	29.4621	28.9682	29.4671	29.1746	29.3489	29.5876	28.9501	29.1862
Hist1h4a	Histone H4	P62806	0.273149	0.202552	0.50208	0.299227	31.0712	31.5466	31.9418	30.984	31.6081	32.1633	30.7264	31.1054	31.5537	31.5588	31.3027	31.5333	31.1752
Atp6v1b2	V-type proton ATPase subunit B, brain isoform	P62814	-0.0346087	0.646371	0.631909	0.199345	28.7649	28.8634	28.6638	28.9357	28.6962	28.7143	28.7796	28.6994	29.0572	28.7547	28.7569	28.8715	28.7343
Rab1A	Ras-related protein Rab-1A	P62821	-0.21782	0.125339	0.466821	0.330849	30.258	30.5892	30.1593	30.5779	30.0272	30.4559	30.5517	30.3172	30.5768	30.1667	30.6968	30.9279	30.6997
Ran	GTP-binding nuclear protein Ran	P62827	0.0499137	0.461097	0.585032	0.23282	31.0322	31.0513	31.0653	30.9734	30.9953	31.0146	31.0362	31.0645	30.9932	30.7185	30.9669	30.9336	31.0918
Rpl23	60S ribosomal protein L23	P62830	-0.158778	0.246191	0.516984	0.286523	29.4343	29.2827	28.9159	29.4743	29.3869	29.6914	29.6072	29.2695	29.5058	29.3538	29.4743	29.9658	29.485
Rap1a	Ras-related protein Rap-1A	P62835	0.352878	0.129965	0.470304	0.327621	27.3996	27.0478	27.0542	27.2712	27.2355	27.8618	26.8277	27.2425	26.3006	26.3596	27.086	27.6343	27.261
Rps15	40S ribosomal protein S15	P62843	0.247673	0.151018	0.476446	0.321986	29.6464	29.8131	29.4772	29.3347	29.7336	29.9723	29.541	29.8514	29.5266	29.4862	29.4497	28.6906	29.3611
Rps24	40S ribosomal protein S24	P62849	-0.0797063	0.370626	0.555905	0.254999	28.7008	28.7399	28.8182	28.5919	28.737	29.0773	28.9402	28.8424	28.9656	28.9683	28.6185	28.8711	28.7943
Rps25	40S ribosomal protein S25	P62852	0.117194	0.271835	0.527579	0.277713	30.8681	30.9372	30.7861	30.7723	30.8366	31.0344	30.3246	30.5783	30.8661	30.7929	30.953	30.8602	30.9117
Rps26	40S ribosomal protein S26	P62855	0.0935892	0.749782	0.656649	0.182666	30.4007	29.8742	29.3462	29.8418	29.9875	29.8751	30.2328	29.778	29.9306	30.035	30.133	30.163	28.2856
Rps28	40S ribosomal protein S28	P62858	0.022556	0.831788	0.67783	0.168879	30.6276	30.4717	30.113	30.3521	30.5867	30.6112	30.3906	30.5892	30.2746	30.281	30.3265	30.7232	30.4796
Fau	40S ribosomal protein S30	P62862	0.973954	0.0672598	0.429166	0.367374	27.3707	27.7193	27.3275	27.3827	28.4365	27.85	27.0672	26.1959	27.4849	25.7106	24.7013	28.1202	27.67
Tceb2	Transcription elongation factor B polypeptide 2	P62869	-0.000536349	0.996468	0.711324	0.147932	30.4539	30.3731	30.7393	30.5282	30.5644	30.6145	31.0124	30.249	30.2584	30.7248	30.4753	30.5854	30.5174
Gnb1	Guanine nucleotide-binding protein G(I)/G(S)/G(T) subunit beta-1	P62874	0.0831607	0.567069	0.611009	0.213952	29.6299	29.4114	29.3126	29.1373	29.5816	28.8138	29.1031	29.362	29.4189	29.05	28.991	29.1149	29.579
Rbx1	E3 ubiquitin-protein ligase RBX1	P62878	0.0046006	0.96682	0.705364	0.151586	27.1571	27.1387	26.7647	27.2116	26.8114	26.5983	26.8887	26.9218	26.7326	27.0876	26.9618	27.074	26.9301
Gnb2	Guanine nucleotide-binding protein G(I)/G(S)/G(T) subunit beta-2	P62880	0.144808	0.0627684	0.429166	0.367374	30.8352	30.8029	30.7393	30.9131	30.888	30.7811	30.6551	30.6893	30.5938	30.4698	30.6751	30.8756	30.814
Rpl30	60S ribosomal protein L30	P62889	0.0312446	0.747112	0.656003	0.183094	30.8215	30.6367	30.6105	30.4501	30.4786	30.8957	30.7359	30.6794	30.6377	30.6575	30.7294	30.5822	30.3011
Cycs	Cytochrome c, somatic	P62897	0.0901617	0.308226	0.538377	0.268914	35.7017	35.5527	35.6099	35.401	35.6901	35.5961	35.4181	35.6085	35.697	35.6066	35.4299	35.2082	35.544
Rpl31	60S ribosomal protein L31	P62900	-0.0100832	0.933052	0.697782	0.15628	30.0547	30.4513	30.7071	30.537	30.5343	30.5688	30.6115	30.2634	30.3803	30.2771	30.5545	30.84	30.4724
Rps3	40S ribosomal protein S3	P62908	0.0090257	0.912911	0.694488	0.158335	31.4841	31.3658	31.4665	31.5055	31.508	31.8515	31.6738	31.414	31.4537	31.5527	31.5642	31.5703	31.4198
Rpl32	60S ribosomal protein L32	P62911	0.0278627	0.830393	0.67783	0.168879	30.802	31.2324	30.7961	30.6133	30.9729	30.9522	31.0007	30.6211	31.2113	30.5122	30.9894	31.0064	30.7277
Rpl8	60S ribosomal protein L8	P62918	0.0411216	0.616184	0.623823	0.204939	31.7659	31.9749	31.575	31.6158	31.8706	31.7897	31.5287	31.6321	31.7146	31.809	31.7612	31.8409	31.7829
Fbxo40	F-box only protein 40	P62932	0.0422819	0.647498	0.631909	0.199345	29.3298	29.3228	29.1746	29.437	29.1323	29.2007	29.052	29.2946	29.0669	28.9999	29.3884	29.4358	29.3301
Ybx1	Nuclease-sensitive element-binding protein 1	P62960	-0.0964582	0.251272	0.518545	0.285213	30.379	30.1225	30.3785	30.4808	30.312	30.4472	30.3088	30.2658	30.4574	30.508	30.4483	30.669	30.4913
Pfn1	Profilin-1	P62962	0.0362511	0.660901	0.636189	0.196414	32.8582	32.6534	32.7163	32.5869	32.7037	32.654	32.9203	32.6433	32.481	32.5244	32.8206	32.6053	32.6193
Rps27a	Ubiquitin-40S ribosomal protein S27a	P62983	0.223409	0.0891595	0.449708	0.347069	33.4758	33.3941	33.6498	33.0002	33.4459	33.6427	33.014	33.6192	33.3039	33.091	33.1218	33.0825	33.2469
Uba52	Ubiquitin-60S ribosomal protein L40	P62984	-0.051163	0.83675	0.677945	0.168805	26.1482	26.2477	26.204	26.1073	26.2143	26.3479	26.7754	26.1556	26.4971	27.0174	26.4667	25.2	25.7269
Tra2b	Transformer-2 protein homolog beta	P62996	0.0533598	0.709052	0.647406	0.188823	27.2404	27.3852	26.7246	26.7079	27.2705	27.1352	27.3217	27.2283	27.0581	26.9507	27.1144	26.6613	26.833
Rac1	Ras-related C3 botulinum toxin substrate 1	P63001	0.0104417	0.89836	0.689947	0.161185	30.7003	30.7347	30.6592	30.9126	30.8312	30.6316	30.8734	30.816	30.6702	30.501	30.5916	30.837	30.8523
Aes	Amino-terminal enhancer of split	P63002	0.130742	0.651516	0.63417	0.197794	23.8046	24.1332	22.4785	23.9336	23.9446	23.9021	23.801	23.9303	23.0001	23.8312	23.6375	24.0097	22.7711
Pafah1b1	Platelet-activating factor acetylhydrolase IB subunit alpha	P63005	-0.109888	0.25991	0.520439	0.28363	30.1554	30.3708	30.3444	30.2493	30.049	30.1368	30.6961	30.1339	30.1813	30.3952	30.3072	30.2972	30.2815
Rab3a	Ras-related protein Rab-3A	P63011	-0.0811387	0.518404	0.601729	0.220599	27.206	27.2947	27.2661	26.9761	27.5679	27.132	27.3901	27.1771	27.234	27.0579	27.5718	27.6999	27.1204
Hspa8	Heat shock cognate 71 kDa protein	P63017	0.137474	0.1097	0.454527	0.34244	35.3566	35.3564	35.467	35.2052	35.4623	35.7065	35.2996	35.3025	35.3021	35.4087	35.224	35.134	35.3463
Vamp3	Vesicle-associated membrane protein 3	P63024	0.122398	0.209916	0.50208	0.299227	28.6803	29.0258	29.0044	28.9498	29.0873	29.2288	29.081	28.8856	28.8783	28.9152	28.9575	28.7055	28.6925
Tpt1	Translationally-controlled tumor protein	P63028	-0.252428	0.000546963	0.191665	0.717458	31.4447	31.4531	31.4098	31.3168	31.4584	31.4569	31.812	31.6749	31.5993	31.6198	31.625	31.7176	31.6814
Mpc1	Mitochondrial pyruvate carrier 1	P63030	-0.164025	0.397443	0.563278	0.249278	31.3206	31.1846	30.8109	32.0687	31.6888	31.4156	31.8994	31.4027	31.977	31.336	31.4987	31.6628	31.2758
Dnaja1	DnaJ homolog subfamily A member 1	P63037	0.00399195	0.976886	0.707631	0.150193	28.3081	27.9049	28.1044	28.3808	27.9765	28.7005	28.2843	28.0046	28.375	27.8862	28.4413	28.308	28.2769
Hspd1	60 kDa heat shock protein, mitochondrial	P63038	0.0721995	0.244222	0.516984	0.286523	36.0848	35.9558	35.9978	35.9998	35.9155	36.0455	35.9911	35.9004	35.8025	35.9745	36.0617	35.8503	35.9132
Vamp2	Vesicle-associated membrane protein 2	P63044	-0.101769	0.863561	0.683139	0.165491	25.6428	25.7736	25.2978	24.4233	22.7157	24.9071	25.5808	25.6268	25.6415	23.552	23.0468	25.7831	25.0347
Eif4e	Eukaryotic translation initiation factor 4E	P63073	-0.0858976	0.510415	0.600659	0.221372	28.7977	28.7302	28.8533	28.7553	28.5445	28.6093	29.1759	28.579	28.509	29.1477	28.909	28.8252	28.4607
Mapk1	Mitogen-activated protein kinase 1	P63085	0.077439	0.543343	0.607322	0.216581	28.7403	29.0003	29.1185	28.5545	29.1243	29.1317	28.9215	28.6228	28.6172	29.2018	28.9577	28.9797	28.7718
Ppp1cc	Serine/threonine-protein phosphatase PP1-gamma catalytic subunit	P63087	0.0540966	0.667913	0.636215	0.196396	26.7768	27.0364	26.6214	26.932	26.8719	26.9893	26.5617	26.8655	26.9644	26.3395	27.1117	26.9002	26.9775
Gnas	Guanine nucleotide-binding protein G(s) subunit alpha isoforms short	P63094	0.203226	0.0550531	0.409442	0.387807	29.8093	29.9982	29.5345	29.7034	29.8019	29.6271	29.3576	29.5464	29.3953	29.3716	29.6433	29.721	29.7623
Ywhaz	14-3-3 protein zeta/delta	P63101	-0.0728833	0.429392	0.573847	0.241204	32.3731	32.2579	32.4503	32.1333	32.5866	32.6744	32.4507	32.5535	32.3544	32.5854	32.5647	32.4992	32.3905
Ube2b	Ubiquitin-conjugating enzyme E2 B	P63147	-0.0698674	0.604088	0.619617	0.207877	24.9377	25.0859	25.1626	24.8392	24.8044	25.3269	25.2863	24.8416	25.3128	24.9283	24.6952	25.2234	25.3842
Hmgb1	High mobility group protein B1	P63158	0.112947	0.246859	0.516984	0.286523	32.5852	32.5254	32.6067	32.3817	32.3945	32.3944	32.5311	32.6961	32.2601	32.111	32.2431	32.3721	32.365
Sumo1	Small ubiquitin-related modifier 1	P63166	0.325495	0.124783	0.466821	0.330849	25.8031	26.0698	26.2534	26.359	26.2676	26.5258	26.8022	25.4995	25.7208	25.7724	26.0712	25.8918	25.4554
Dynll1	Dynein light chain 1, cytoplasmic	P63168	-0.495226	0.240853	0.514005	0.289033	26.2215	26.6242	24.6088	26.7489	25.7125	27.1272	26.9453	26.5896	25.9373	25.6741	27.4398	27.2711	26.8264
Eif5a	Eukaryotic translation initiation factor 5A-1	P63242	-0.141317	0.203195	0.50208	0.299227	32.2175	31.916	31.7979	32.1672	31.7173	31.6753	32.2756	31.9339	31.8793	32.0262	32.1263	31.9859	32.1684
Pkia	cAMP-dependent protein kinase inhibitor alpha	P63248	-0.158608	0.488091	0.592575	0.227257	25.9707	26.2941	26.4798	26.2831	26.9276	27.08	26.4878	26.1719	27.4708	26.974	26.5455	26.5496	26.4519
Crip1	Cysteine-rich protein 1	P63254	0.0108798	0.946542	0.699777	0.15504	31.3705	31.2978	31.4155	30.8983	31.0949	31.3964	31.2629	31.6935	31.4155	31.1859	30.7891	30.7584	31.5374
Actg1	Actin, cytoplasmic 2	P63260	-0.0149904	0.950729	0.700681	0.15448	31.4356	30.964	32.0867	32.1131	31.9115	31.7729	31.8589	31.7615	32.2561	32.3693	31.2355	31.3506	31.2706
Rps17	40S ribosomal protein S17	P63276	-0.169122	0.129809	0.470304	0.327621	30.4116	30.2705	30.6952	30.2783	30.2562	30.3788	30.6821	30.3478	30.5076	30.5498	30.4358	30.9282	30.4049
Ube2i	SUMO-conjugating enzyme UBC9	P63280	-0.190458	0.584772	0.614751	0.211301	24.7669	25.3434	25.4113	25.0124	25.092	25.7043	26.5878	24.4349	25.173	25.4463	25.272	26.4252	24.5463
Rala	Ras-related protein Ral-A	P63321	0.0256085	0.837418	0.677945	0.168805	28.6035	28.6663	28.7544	28.4461	28.7827	28.3139	28.7629	28.4666	28.557	28.2431	28.2958	28.7475	28.9092
Rps12	40S ribosomal protein S12	P63323	-0.0675193	0.547679	0.607809	0.216233	30.7137	30.7645	31.0878	30.5783	31.0649	31.0926	30.6999	31.0217	31.019	30.7634	30.9707	31.1811	31.0024
Rps10	40S ribosomal protein S10	P63325	-0.114059	0.184112	0.497607	0.303114	29.6547	29.559	29.3961	29.941	29.6166	29.4929	29.8167	29.7162	29.7109	29.7639	29.7315	29.6219	29.7076
Ppp3ca	Serine/threonine-protein phosphatase 2B catalytic subunit alpha isoform	P63328	-0.0576198	0.557412	0.609493	0.215031	28.4136	28.5518	28.4214	28.3421	28.5847	28.247	28.5089	28.3947	28.3074	28.3234	28.5973	28.8533	28.4056
Ppp2ca	Serine/threonine-protein phosphatase 2A catalytic subunit alpha isoform	P63330	0.0782386	0.441604	0.578665	0.237573	29.8323	29.6616	29.6729	30.1095	29.7792	29.635	29.6099	29.6536	29.6813	29.4135	29.8234	29.8788	29.8641
Phb	Prohibitin	P67778	0.085138	0.295102	0.538377	0.268914	33.7934	33.5892	33.632	33.5174	33.8632	33.6891	33.3521	33.695	33.5422	33.6224	33.6009	33.718	33.6384
Csnk2b	Casein kinase II subunit beta	P67871	0.0154293	0.931334	0.697707	0.156327	26.8386	27.3064	27.6097	27.0579	27.3254	27.5234	27.0122	27.4451	26.8531	26.8642	27.6185	27.2822	27.755
Rpl22	60S ribosomal protein L22	P67984	0.327483	0.0204341	0.354762	0.450063	30.5232	30.4234	30.5334	30.1084	30.8368	30.744	30.1776	30.3896	30.3799	29.8864	30.322	29.9859	30.2637
Actc1	Actin, alpha cardiac muscle 1	P68033	0.106152	0.67912	0.638196	0.195046	36.578	36.3881	37.4028	36.9884	37.2161	37.0294	36.691	36.7383	37.432	37.7355	36.4999	36.2305	36.4664
Ube2l3	Ubiquitin-conjugating enzyme E2 L3	P68037	-0.252132	0.0423984	0.392425	0.406243	30.8775	30.871	30.9705	31.0083	30.7087	30.4696	31.3017	30.9	30.8702	30.9296	31.0207	31.3842	31.0818
Gnb2l1	Guanine nucleotide-binding protein subunit beta-2-like 1	P68040	-0.0525852	0.554583	0.609493	0.215031	30.5046	30.4904	30.2969	30.5484	30.299	30.6038	30.3739	30.5594	30.528	30.2256	30.6601	30.6545	30.5667
Acta1	Actin, alpha skeletal muscle	P68134	0.927051	0.0638564	0.429166	0.367374	28.19	28.4265	29.7445	28.6031	29.1849	28.7376	27.7037	27.7046	29.6737	28.9844	26.7829	26.7416	27.6207
Prkacb	cAMP-dependent protein kinase catalytic subunit beta	P68181	-0.226612	0.38746	0.559841	0.251935	25.7258	26.7632	25.568	25.1237	25.0685	26.0662	25.6912	26.4132	26.2764	25.8446	25.5274	26.0069	25.8613
Ywhaq	14-3-3 protein theta	P68254	0.00681206	0.940138	0.698317	0.155947	30.4713	30.2808	30.1599	30.2703	30.5286	30.5789	30.4038	30.464	30.0818	30.3484	30.4279	30.449	30.4489
Tuba4a	Tubulin alpha-4A chain	P68368	-0.00542613	0.937432	0.697829	0.156251	33.9728	33.9285	33.6874	33.9665	33.9784	33.9692	33.8242	33.995	33.8504	33.8377	33.9276	34.0486	33.9744
Tubb4b	Tubulin beta-4B chain	P68372	0.0551996	0.412854	0.568249	0.245461	34.4077	34.5691	34.499	34.5114	34.726	34.7316	34.5221	34.4484	34.4792	34.5557	34.5329	34.5171	34.577
Tuba1c	Tubulin alpha-1C chain	P68373	0.175168	0.0679069	0.429166	0.367374	31.6234	31.6432	31.537	31.622	31.9125	31.6732	31.2683	31.4938	31.3676	31.5341	31.7435	31.6407	31.4056
Hist1h3a	Histone H3.1	P68433	0.305481	0.436473	0.577159	0.238704	24.7188	25.9208	26.161	24.5271	26.18	25.7371	24.0709	24.8895	26.1486	25.8797	25.2307	25.7418	24.686
Ywhah	14-3-3 protein eta	P68510	-0.131545	0.184353	0.497607	0.303114	30.8389	31.0382	30.8517	31.0238	31.1503	31.0154	31.263	31.0251	30.8506	31.0352	31.1419	31.4401	31.0696
Ranbp9	Ran-binding protein 9	P69566	-0.0128955	0.967081	0.705364	0.151586	23.7116	23.1103	24.7059	24.1233	24.3318	24.5889	24.0144	23.5934	24.4754	23.3134	23.8958	25.0375	24.4275
Sbds	Ribosome maturation protein SBDS	P70122	0.0393717	0.734037	0.653876	0.184505	28.2383	28.2931	28.1666	27.9434	28.1794	28.3596	28.4833	28.1223	28.067	27.7508	28.118	28.4223	28.1379
Kpnb1	Importin subunit beta-1	P70168	-0.108185	0.193753	0.50208	0.299227	31.0893	31.15	30.8514	31.073	30.9651	31.1288	31.2599	31.1086	31.1425	30.8784	31.2569	31.2734	31.1382
Abcc9	ATP-binding cassette sub-family C member 9	P70170	-0.239485	0.385784	0.559832	0.251942	28.5926	28.0993	27.9267	28.5241	26.8174	27.6451	28.3015	27.9131	28.0501	27.6798	28.4202	28.7578	28.0933
Psmb7	Proteasome subunit beta type-7	P70195	0.252173	0.300848	0.538377	0.268914	29.9103	29.4468	29.7528	29.257	29.8106	29.9709	29.1544	30.0855	29.9143	28.4371	29.271	29.6055	29.6068
Lxn	Latexin	P70202	-0.0676651	0.694806	0.644104	0.191044	25.1205	24.804	24.6432	25.2828	25.2522	24.5165	24.9223	24.5207	24.7449	25.4073	25.163	25.2829	24.9883
Plxna1	Plexin-A1	P70206	-0.276386	0.511937	0.601697	0.220622	24.4298	23.7336	24.0853	21.5147	24.1703	23.7016	24.0669	24.1523	23.1681	23.3044	24.003	24.0341	24.4469
Fv1	Friend virus susceptibility protein 1	P70213	-0.233112	0.137912	0.473691	0.324505	25.2642	26.1188	26.1444	25.9843	26.0484	25.8914	26.235	25.778	26.2281	25.9674	26.0881	26.4454	26.2499
Map2k6	Dual specificity mitogen-activated protein kinase kinase 6	P70236	0.153916	0.530119	0.603037	0.219656	24.9579	24.8382	25.0673	24.7157	24.9988	24.7443	24.9167	25.0442	24.6971	23.4364	24.7481	25	25.2892
Nfic	Nuclear factor 1 C-type	P70255	0.115266	0.741439	0.656003	0.183094	23.2474	23.8264	23.9658	23.3318	23.8015	22.5246	23.6631	23.625	21.677	23.5588	23.6422	23.8575	23.3168
Nfix	Nuclear factor 1 X-type	P70257	0.0696067	0.622236	0.625433	0.203819	25.982	25.7971	25.9691	25.5766	25.6464	25.4551	25.8057	25.4748	25.2261	26.091	25.5373	25.6886	25.8531
Pald1	Paladin	P70261	-0.173592	0.654786	0.635549	0.196851	23.6323	24.9182	23.0356	24.2246	24.3832	24.6761	24.9807	24.7011	22.7016	24.3504	24.1823	24.8031	24.5109
Pfkfb2	6-phosphofructo-2-kinase/fructose-2,6-bisphosphatase 2	P70265	0.00818642	0.938888	0.697962	0.156168	27.4053	28.0372	28.0063	27.9873	27.8097	27.9957	27.7775	27.6985	27.9444	27.7623	27.9302	27.9429	28.002
Pfkfb1	6-phosphofructo-2-kinase/fructose-2,6-bisphosphatase 1	P70266	-0.338002	0.158867	0.477619	0.320919	24.5536	24.5919	25.2948	25.8236	25.4773	25.0985	24.7308	25.5519	25.2971	25.6598	25.7276	25.7913	25.5871
Pkn1	Serine/threonine-protein kinase N1	P70268	-0.0636163	0.555169	0.609493	0.215031	25.7566	26.1623	25.9835	25.8919	26.0404	26.2571	26.0841	25.7851	26.2777	26.0211	26.2286	26.2568	25.899
Pdlim4	PDZ and LIM domain protein 4	P70271	-0.093798	0.59745	0.618939	0.208352	26.0125	25.8105	26.4563	26.3095	26.2629	26.4445	26.1034	26.5015	26.8511	25.7984	26.2357	26.6592	26.0195
Sepp1	Selenoprotein P	P70274	0.151919	0.452042	0.582899	0.234406	25.7501	25.4337	25.6691	25.372	25.8709	25.4994	25.7244	25.6197	24.4283	25.7392	25.3255	25.7051	25.5887
Hdac2	Histone deacetylase 2	P70288	-0.013908	0.933022	0.697782	0.15628	25.5166	24.9402	25.2063	25.1644	25.818	25.239	25.5872	25.3654	24.7626	25.1264	25.346	25.6346	25.4738
Mpp1	55 kDa erythrocyte membrane protein	P70290	-0.0615217	0.637292	0.629751	0.200831	26.8265	26.7017	27.0688	26.9031	26.7089	26.5728	26.5707	26.4659	27.115	26.9848	26.8129	26.851	27.2092
Aup1	Ancient ubiquitous protein 1	P70295	-0.0164222	0.913212	0.694495	0.158331	24.4399	24.3059	24.5489	25.0256	24.6429	24.6536	25.0429	24.4282	24.5778	24.1264	24.5667	24.7505	24.8421
Pebp1	Phosphatidylethanolamine-binding protein 1	P70296	-0.144518	0.160412	0.479443	0.319263	33.2041	33.215	33.3392	33.2671	32.9558	32.963	33.5485	33.0419	33.1619	33.3705	33.3236	33.4518	33.215
Stam	Signal transducing adapter molecule 1	P70297	-0.00942588	0.954567	0.701936	0.153703	25.4636	26.0481	25.9301	26.1778	26.1599	26.0963	26.1538	26.1501	25.3151	26.3414	26.1091	25.9798	25.8717
Stim1	Stromal interaction molecule 1	P70302	-0.327152	0.354352	0.549067	0.260375	23.906	22.9136	23.9379	23.9214	23.3092	23.8138	24.4379	23.9863	23.769	22.2699	24.2982	24.6756	24.2888
Nos3	Nitric oxide synthase, endothelial	P70313	0.159808	0.221708	0.502991	0.29844	25.6721	25.9495	25.5556	25.4875	25.9213	25.4502	25.1726	25.5672	25.7236	25.1904	25.5635	25.6869	25.6861
Tial1	Nucleolysin TIAR	P70318	-0.00994668	0.955906	0.702056	0.153628	24.9398	25.2467	25.0181	25.3201	24.7328	25.5908	25.4108	24.5317	24.8188	25.3454	25.4357	25.4132	25.1037
Hnrnph2	Heterogeneous nuclear ribonucleoprotein H2	P70333	-0.039358	0.706974	0.647406	0.188823	26.8184	26.4314	26.9004	26.9612	27.0201	26.7708	26.916	26.9602	26.8062	26.9038	26.6053	27.0609	26.7423
Rock1	Rho-associated protein kinase 1	P70335	-0.244968	0.0212397	0.354762	0.450063	27.7856	27.7923	27.7584	27.8494	27.8549	27.7379	28.2049	27.7781	27.7803	28.317	27.9799	28.2094	28.0201
Rock2	Rho-associated protein kinase 2	P70336	-0.21065	0.0098813	0.317172	0.498705	30.1229	30.1288	30.3251	30.0809	30.0923	30.2379	30.5278	30.196	30.3662	30.3064	30.3534	30.4971	30.3802
Hint1	Histidine triad nucleotide-binding protein 1	P70349	0.0668378	0.32414	0.538432	0.268869	32.8948	32.808	32.922	32.6861	32.6808	32.8757	32.8787	32.7935	32.7419	32.6701	32.7499	32.6248	32.7522
Ufd1l	Ubiquitin fusion degradation protein 1 homolog	P70362	-0.104176	0.331724	0.538432	0.268869	28.2343	28.0473	28.2301	27.9987	27.7979	27.9131	28.3313	28.0936	27.8787	28.2184	27.9348	28.3825	28.1484
Elavl1	ELAV-like protein 1	P70372	-0.0309812	0.774126	0.662401	0.178879	28.2628	28.5238	28.5808	28.5696	28.4903	28.2838	28.5177	28.3053	28.1896	28.6641	28.7551	28.6452	28.3028
Usp9x	Probable ubiquitin carboxyl-terminal hydrolase FAF-X	P70398	-0.0933475	0.274412	0.529615	0.27604	27.7704	28.0151	27.6728	27.778	27.7017	27.7974	27.7798	27.7516	27.922	27.8174	28.0056	28.1345	27.7671
Cux1	Protein CASP	P70403	-0.136822	0.310712	0.538377	0.268914	25.1782	25.3506	25.5412	25.1125	25.3895	25.5997	25.4343	25.6143	25.4473	24.9863	25.5361	25.8752	25.5977
Idh3g	Isocitrate dehydrogenase [NAD] subunit gamma 1, mitochondrial	P70404	0.11824	0.104594	0.45099	0.345833	34.75	34.575	34.6302	34.6012	34.759	34.6512	34.3719	34.6034	34.5879	34.4018	34.5668	34.7009	34.5672
Slc8a1	Sodium/calcium exchanger 1	P70414	-0.370769	0.0021527	0.261626	0.582319	29.9452	29.8864	30.0572	30.29	30.0308	29.8953	30.266	30.2984	30.5536	30.1069	30.3915	30.6429	30.4586
Slc9a3r1	Na(+)/H(+) exchange regulatory cofactor NHE-RF1	P70441	0.0192218	0.912169	0.694488	0.158335	25.4743	25.4902	25.2941	25.1921	25.4205	25.7608	25.3442	25.4905	24.6336	25.5384	25.4244	25.9581	25.5469
Fer	Tyrosine-protein kinase Fer	P70451	-0.375109	0.212575	0.50208	0.299227	24.2967	24.1223	24.1796	24.2799	22.4193	24.0396	24.5876	24.09	23.8405	23.9217	24.2072	24.7284	24.4772
Stx4	Syntaxin-4	P70452	-0.251277	0.131169	0.470609	0.327339	26.9336	26.7729	26.6767	26.8552	26.5594	26.0291	27.0534	27.0592	27.0073	26.3404	26.926	27.0385	26.7987
Vasp	Vasodilator-stimulated phosphoprotein	P70460	-0.337851	0.00830884	0.317172	0.498705	27.3142	27.1474	27.1604	27.0764	27.6384	27.1575	27.4728	27.5381	27.8236	27.3188	27.5477	27.8198	27.5876
Sparcl1	SPARC-like protein 1	P70663	0.0027009	0.990773	0.709593	0.148991	24.9211	25.222	24.2378	24.1182	25.0413	24.5065	24.95	24.7591	24.3036	24.0904	24.3786	25.2805	24.9402
Naca	Nascent polypeptide-associated complex subunit alpha, muscle-specific form	P70670	-0.114764	0.115809	0.459306	0.337897	33.8704	33.7834	33.9344	33.7719	33.8744	33.897	34.1748	33.9176	33.8332	33.9378	33.8984	34.1097	33.9185
Irf3	Interferon regulatory factor 3	P70671	-0.146533	0.456467	0.583237	0.234155	25.2293	25.3683	24.0683	25.0986	25.1824	25.0551	25.299	25.1564	24.7876	24.9119	25.3347	25.4499	25.0887
Fbp2	Fructose-1,6-bisphosphatase isozyme 2	P70695	-0.0792505	0.602086	0.619617	0.207877	29.2984	28.9013	29.2615	29.2773	29.1347	29.2591	29.6863	28.6455	29.0754	29.2971	29.3977	29.5819	29.192
Urod	Uroporphyrinogen decarboxylase	P70697	-0.0992726	0.322516	0.538432	0.268869	26.2217	25.9289	26.1453	25.9943	25.8972	26.2851	26.0364	25.8909	26.2046	26.1857	26.2363	26.432	26.2602
Ctps1	CTP synthase 1	P70698	-0.0141146	0.865225	0.683139	0.165491	27.9987	28.0905	27.7484	28.0258	27.7067	28.0496	28.1018	27.9306	28.0194	28.0251	27.8508	27.8896	27.8379
Gaa	Lysosomal alpha-glucosidase	P70699	-0.274766	0.135239	0.471747	0.326291	25.6012	25.4276	25.156	25.2587	25.502	24.9882	26.0957	25.3038	25.9879	25.8239	25.0977	25.2681	25.6023
Cct7	T-complex protein 1 subunit eta	P80313	-0.169513	0.0676675	0.429166	0.367374	31.2594	31.1349	31.1853	31.3563	31.3644	31.5712	31.6081	31.2665	31.4977	31.6108	31.4929	31.5388	31.3551
Cct2	T-complex protein 1 subunit beta	P80314	-0.0786918	0.251157	0.518545	0.285213	31.5406	31.5555	31.5504	31.4777	31.6511	31.7304	31.5417	31.81	31.7429	31.5437	31.6663	31.6693	31.667
Cct4	T-complex protein 1 subunit delta	P80315	-0.0772988	0.272926	0.528021	0.277349	31.8224	31.9805	31.7447	31.7545	31.688	31.9616	31.996	31.955	31.8947	31.9137	31.884	31.9257	31.749
Cct5	T-complex protein 1 subunit epsilon	P80316	-0.0882096	0.272485	0.527579	0.277713	31.7868	31.7219	31.4622	31.5511	31.4746	31.666	31.8888	31.6035	31.7807	31.6296	31.7224	31.7024	31.5631
Cct6a	T-complex protein 1 subunit zeta	P80317	-0.0495693	0.537401	0.605484	0.217897	31.628	31.508	31.3944	31.5081	31.4142	31.7806	31.5573	31.4348	31.7564	31.5468	31.6964	31.5986	31.5286
Cct3	T-complex protein 1 subunit gamma	P80318	0.00329922	0.969482	0.705867	0.151277	31.4267	31.4684	31.6293	31.4063	31.525	31.8279	31.3464	31.5692	31.7222	31.4639	31.5969	31.4831	31.6261
Nucb2	Nucleobindin-2	P81117	0.0692368	0.847193	0.680504	0.167169	25.2088	25.0986	24.2763	25.4634	24.9376	24.723	25.4143	25.5241	24.2468	23.2355	25.3675	25.2072	25.179
Tgfbi	Transforming growth factor-beta-induced protein ig-h3	P82198	0.463318	0.317763	0.538432	0.268869	26.1575	25.9611	24.973	24.9847	25.4672	25.4616	26.468	24.8266	24.5985	23.2379	24.6527	26.1717	25.3074
Sgcd	Delta-sarcoglycan	P82347	-0.0639545	0.548744	0.607969	0.216118	30.6193	30.6395	30.4825	30.6201	30.5793	30.2226	30.7149	30.7086	30.5408	30.3101	30.488	30.914	30.4619
Sgcg	Gamma-sarcoglycan	P82348	0.0182934	0.879742	0.686473	0.163377	29.4547	29.7735	29.5639	29.5453	29.2707	29.3702	29.5831	29.5653	29.9446	29.3072	29.2398	29.3501	29.3565
Sgcb	Beta-sarcoglycan	P82349	0.0959977	0.304002	0.538377	0.268914	30.0814	30.103	29.7374	30.1327	29.635	29.9225	29.7836	29.9292	29.7863	29.7249	29.9073	29.9104	29.8337
Sgca	Alpha-sarcoglycan	P82350	0.132325	0.234398	0.510563	0.291951	28.9842	29.1343	29.2267	29.2692	29.105	28.5977	28.8694	28.9117	28.6906	28.9213	29.0548	29.048	28.9479
Tnik	Traf2 and NCK-interacting protein kinase	P83510	-0.368704	0.19803	0.50208	0.299227	24.2462	22.7381	24.6328	24.107	24.2654	24.6641	24.2208	24.4074	24.8391	24.1709	24.4595	24.9048	24.341
Wnk1	Serine/threonine-protein kinase WNK1	P83741	-0.217006	0.0290363	0.38322	0.416552	28.0816	27.9538	28.0825	27.9866	28.0131	27.62	28.0589	28.0928	28.2408	27.994	28.2524	28.3503	28.2238
Phf5a	PHD finger-like domain-containing protein 5A	P83870	-0.0358011	0.835544	0.677945	0.168805	25.6804	25.4071	25.6968	24.8864	25.5885	25.1917	25.6848	25.4106	25.8815	24.9531	25.1306	25.528	25.5214
Rpl36a	60S ribosomal protein L36a	P83882	-0.00237613	0.985401	0.709036	0.149332	29.4288	29.6734	29.1927	29.2545	29.6902	29.8522	29.0938	29.5504	29.6418	29.5669	29.5498	29.7348	29.4862
Tubg1	Tubulin gamma-1 chain	P83887	-0.32893	0.00917735	0.317172	0.498705	23.8011	23.81	23.7131	24.0909	24.0293	24.0435	23.9091	24.0813	24.2419	24.3454	24.4664	24.5078	24.1531
Cbx1	Chromobox protein homolog 1	P83917	0.229273	0.494611	0.594833	0.225605	24.6751	23.9716	23.3521	24.5893	24.6539	24.5466	24.9977	22.8761	24.0237	24.3443	24.404	24.3789	23.457
Tceb1	Transcription elongation factor B polypeptide 1	P83940	-0.0112448	0.917569	0.695516	0.157693	30.6272	30.6462	30.5346	30.6098	30.4289	30.3928	30.4874	30.5793	30.5715	30.08	30.8049	30.7585	30.5766
Arf1	ADP-ribosylation factor 1	P84078	0.116392	0.354145	0.549067	0.260375	26.7651	26.7332	26.8229	26.8778	26.5745	26.6652	26.4642	26.4727	26.7195	26.1683	26.7919	26.7095	27.0377
Arf5	ADP-ribosylation factor 5	P84084	-0.208381	0.624128	0.62622	0.203273	24.6638	24.0829	22.3722	24.83	23.0963	24.1576	24.0168	24.1938	23.9956	22.799	24.9067	24.5744	24.0423
Erh	Enhancer of rudimentary homolog	P84089	-0.122626	0.414171	0.568249	0.245461	28.5909	28.4672	28.0335	28.0977	28.0994	28.4966	28.4685	28.4317	28.1675	28.9653	28.4703	28.3784	28.0597
Ap2m1	AP-2 complex subunit mu	P84091	-0.0767134	0.281709	0.535443	0.271287	29.1546	29.0585	29.1573	29.2772	29.1303	29.3551	29.1458	29.3264	29.2738	29.4281	29.1876	29.2955	29.2017
Rhog	Rho-related GTP-binding protein RhoG	P84096	0.168928	0.311011	0.538377	0.268914	27.137	27.0054	26.5249	26.799	27.1357	26.2782	26.8092	27.0011	26.2651	26.6596	26.3922	26.6252	26.7586
Rpl19	60S ribosomal protein L19	P84099	-0.141123	0.123234	0.466821	0.330849	30.603	30.9852	30.7065	30.6662	30.6236	30.9828	30.9432	30.8158	30.8099	30.8798	30.9292	30.825	31.1135
Serf2	Small EDRK-rich factor 2	P84102	0.110868	0.662264	0.636189	0.196414	26.4289	27.5656	27.2655	26.7416	27.006	27.2436	27.5852	26.8956	26.8895	26.5441	26.9873	27.5293	26.0861
Srsf3	Serine/arginine-rich splicing factor 3	P84104	0.0835573	0.369779	0.555718	0.255146	29.0223	29.0339	29.1324	29.0022	29.122	29.1879	29.4049	28.9374	29.046	29.0076	28.8408	28.933	28.8294
Hist1h3b	Histone H3.2	P84228	0.346168	0.0546759	0.409442	0.387807	30.4591	30.6468	30.6846	30.3974	30.4824	30.2477	29.5706	30.2398	30.5024	30.2203	30.3188	30.5088	29.6206
Isoc2a	Isochorismatase domain-containing protein 2A, mitochondrial	P85094	-0.00302004	0.973524	0.707206	0.150454	31.6236	31.716	31.5998	31.6184	31.3688	31.2386	31.6964	31.6515	31.558	31.4826	31.5033	31.4824	31.3396
Mcl1	Induced myeloid leukemia cell differentiation protein Mcl-1 homolog	P97287	-0.0790857	0.646715	0.631909	0.199345	25.501	25.5011	25.7189	25.4443	26.0904	26.0288	25.3408	25.9738	26.2367	25.3477	25.7144	25.978	25.9611
Serping1	Plasma protease C1 inhibitor	P97290	-0.180688	0.171607	0.490934	0.308977	28.2843	27.868	28.183	28.0376	27.6782	28.247	28.3016	28.0515	28.2428	28.6208	28.012	28.0395	28.3445
Serpinf1	Pigment epithelium-derived factor	P97298	0.0287842	0.795731	0.667645	0.175454	27.2288	27.1661	27.5101	27.1972	27.3044	26.8482	26.9171	27.3602	27.0716	27.1002	27.1232	27.2978	27.3925
Nptn	Neuroplastin	P97300	-0.190772	0.341584	0.542428	0.265658	27.747	27.3738	27.2985	26.8578	27.5943	27.7766	27.355	27.2971	27.4133	28.3253	27.5404	28.0028	27.4908
Csrp2	Cysteine and glycine-rich protein 2	P97314	-0.0901569	0.51957	0.601729	0.220599	30.1841	30.572	30.2909	29.8605	30.5045	30.0083	30.2587	30.6403	30.306	30.2178	29.9356	30.4229	30.5067
Csrp1	Cysteine and glycine-rich protein 1	P97315	0.00379216	0.972976	0.707174	0.150473	30.3141	30.3896	30.4865	30.174	30.5963	30.6258	30.5197	30.2742	30.1517	30.3184	30.379	30.7941	30.5537
Khk	Ketohexokinase	P97328	0.272899	0.195629	0.50208	0.299227	25.3173	24.6076	25.2604	24.9119	24.6289	24.4727	23.9844	24.7434	24.3855	25.2953	24.6379	24.4662	24.6422
Nrp1	Neuropilin-1	P97333	-0.209763	0.105728	0.45099	0.345833	26.4923	26.6283	26.5053	26.1883	26.0788	26.26	26.5438	26.2431	26.5665	26.7136	26.7265	26.8612	26.3256
Rps3a	40S ribosomal protein S3a	P97351	-0.0647203	0.344702	0.544401	0.264081	32.0832	32.1493	32.1828	32.0064	32.03	32.3553	32.2355	32.221	32.2066	32.2792	32.1028	32.1555	32.194
S100a13	Protein S100-A13	P97352	-0.149932	0.335334	0.539339	0.268138	28.9088	29.0214	28.9401	29.0664	28.7878	28.9087	29.4655	28.9511	28.9264	29.4643	28.9502	29.386	28.4781
Sms	Spermine synthase	P97355	0.0318941	0.780915	0.662401	0.178879	28.1501	28.2989	27.7455	27.9789	27.9212	27.8899	27.5686	28.0883	28.1565	27.8532	28.1292	27.9555	28.0074
Sephs2	Selenide, water dikinase 2	P97364	-0.875524	0.0662368	0.429166	0.367374	25.3191	25.342	24.4581	24.8181	22.174	25.2577	25.8853	25.3214	25.2636	25.1001	25.5179	25.6587	25.3123
Atp1b3	Sodium/potassium-transporting ATPase subunit beta-3	P97370	0.225233	0.240491	0.514005	0.289033	28.637	28.5763	28.0101	28.6706	28.7496	28.4565	28.2431	28.7177	27.8494	27.9225	28.7174	27.9309	28.6593
Psme1	Proteasome activator complex subunit 1	P97371	-0.18125	0.0734489	0.439022	0.357514	30.8684	30.6344	30.7868	30.9646	30.7022	30.6827	31.0945	30.7133	30.7437	31.0268	31.0256	31.205	30.8723
Psme2	Proteasome activator complex subunit 2	P97372	-0.0323969	0.780643	0.662401	0.178879	29.0338	29.2886	29.4073	29.2678	29.5025	29.6372	29.3017	29.3681	29.0252	29.6269	29.4882	29.3408	29.5694
G3bp2	Ras GTPase-activating protein-binding protein 2	P97379	-0.0783685	0.344516	0.544401	0.264081	28.0868	28.0083	28.2408	27.9937	28.1682	27.9938	28.1941	28.0552	28.0666	28.4222	28.166	28.2448	27.9734
Anxa11	Annexin A11	P97384	-0.0742631	0.381446	0.559014	0.252578	31.1971	31.2238	31.2456	31.0664	31.1123	31.0476	31.3972	31.2723	30.9389	31.273	31.263	31.3596	31.0572
Vps45	Vacuolar protein sorting-associated protein 45	P97390	-0.232987	0.0541459	0.408813	0.388476	26.4558	26.5064	26.4262	26.91	26.4235	26.4365	26.7768	26.5574	26.9299	26.5884	26.5247	26.9545	26.9841
Arhgap5	Rho GTPase-activating protein 5	P97393	0.0384247	0.919884	0.695738	0.157554	23.5689	24.0761	22.9762	24.1826	23.8984	24.5407	24.3328	24.6004	22.1923	24.2121	23.9315	24.3427	23.2359
Kcnq1	Potassium voltage-gated channel subfamily KQT member 1	P97414	0.0429099	0.907147	0.69273	0.159436	24.1736	23.8018	23.7663	24.6688	24.7316	23.3415	24.7957	24.5958	24.5847	24.3483	23.8921	22.527	23.5202
Anxa4	Annexin A4	P97429	0.0710467	0.452456	0.583164	0.234209	29.9064	30.1057	29.5742	29.7526	29.8641	29.6541	29.7699	29.8156	29.5802	29.5756	29.7185	29.8298	29.8798
Smyd1	Histone-lysine N-methyltransferase Smyd1	P97443	-0.138093	0.127575	0.466937	0.330742	32.7716	32.9839	32.6862	32.8077	32.5848	32.8441	32.6324	32.9484	33.0816	32.8785	33.0179	32.8849	32.9809
Fhl1	Four and a half LIM domains protein 1	P97447	-0.155579	0.0323983	0.38322	0.416552	31.3732	31.6135	31.5211	31.6216	31.573	31.5159	31.7607	31.5573	31.8269	31.697	31.5882	31.727	31.6866
Anpep	Aminopeptidase N	P97449	-0.0380636	0.844935	0.679248	0.167972	27.0421	27.376	26.6366	26.8059	26.6375	26.4362	26.7549	27.0622	26.4295	26.3387	26.8736	27.2805	27.2837
Atp5j	ATP synthase-coupling factor 6, mitochondrial	P97450	-0.1302	0.0732443	0.438735	0.357798	33.9005	33.7671	33.6822	33.7726	33.9299	33.801	34.0756	34.0203	33.8457	33.8629	33.8051	34.0097	33.9544
Smad5	Mothers against decapentaplegic homolog 5	P97454	0.086896	0.772462	0.662401	0.178879	23.828	23.9247	22.6257	24.2586	24.1471	23.1629	23.5708	23.1229	23.3469	24.4402	23.5739	23.9701	22.9718
Rps5	40S ribosomal protein S5	P97461	-0.0406775	0.672802	0.636289	0.196345	30.5237	30.5925	30.7505	30.8015	30.748	30.9055	30.7481	30.8881	30.8688	30.5345	30.4955	30.9478	30.8439
Pam	Peptidyl-glycine alpha-amidating monooxygenase	P97467	-0.0922805	0.496973	0.59563	0.225023	25.905	26.4938	25.646	25.9139	26.2413	25.9201	26.475	25.9701	25.979	25.9864	26.1329	26.2021	26.0403
Coq7	5-demethoxyubiquinone hydroxylase, mitochondrial	P97478	0.0884742	0.268363	0.52484	0.279973	31.0776	31.0625	30.9982	31.1893	31.3582	31.056	31.0644	31.0532	30.8666	30.8895	31.1169	31.1673	31.0882
Txn2	Thioredoxin, mitochondrial	P97493	-0.372019	0.136737	0.473265	0.324895	28.853	28.5604	29.1837	28.6809	27.6606	28.4976	29.3681	28.5601	28.7969	28.9773	28.6366	29.5811	28.693
Gclc	Glutamate--cysteine ligase catalytic subunit	P97494	0.0233345	0.846462	0.680112	0.167419	25.5396	25.7621	26.0177	25.4074	25.641	25.5407	25.8035	25.7741	25.3856	25.2882	25.7693	25.5951	25.7807
Cpt1a	Carnitine O-palmitoyltransferase 1, liver isoform	P97742	0.180501	0.27766	0.53297	0.273297	26.6356	26.6621	26.9768	26.9557	27.2417	26.9205	26.5276	26.3643	26.4453	26.5972	27.3086	27.0735	26.7112
Wbp2	WW domain-binding protein 2	P97765	0.233291	0.102519	0.45099	0.345833	28.001	27.8788	28.3194	27.4724	27.8226	27.9493	28.0084	27.6528	27.6773	27.3298	27.5615	27.6338	27.8541
Xrn1	5-3 exoribonuclease 1	P97789	0.0552463	0.778911	0.662401	0.178879	23.7459	24.2302	24.4654	24.4796	24.312	24.2451	24.5757	24.002	23.8972	23.4938	24.3212	24.7667	24.2812
Cxadr	Coxsackievirus and adenovirus receptor homolog	P97792	-0.131122	0.634004	0.629696	0.200869	24.4586	24.7654	25.3219	24.7589	24.6357	24.1603	25.8171	24.5856	24.9641	23.8117	24.5769	24.9693	24.9774
Sirpa	Tyrosine-protein phosphatase non-receptor type substrate 1	P97797	0.237889	0.606228	0.62024	0.20744	25.4551	24.4507	24.5625	24.8502	22.0426	24.9351	24.3324	24.843	23.5699	23.8007	24.2458	23.7829	24.4389
Fh	Fumarate hydratase, mitochondrial	P97807	0.0215347	0.732398	0.653815	0.184545	35.5425	35.447	35.6007	35.5525	35.6763	35.5844	35.6725	35.4897	35.5264	35.4664	35.4721	35.6754	35.5175
Map4k4	Mitogen-activated protein kinase kinase kinase kinase 4	P97820	-0.0926248	0.400452	0.564537	0.248308	25.5954	25.7814	25.9674	25.771	25.8016	25.501	25.9158	25.7188	25.434	25.9058	25.8136	25.9318	26.0826
Ctsc	Dipeptidyl peptidase 1	P97821	0.145764	0.320293	0.538432	0.268869	25.0094	24.8495	25.3252	24.9572	25.4292	25.5086	25.1757	24.9668	25.3518	24.9078	25.1204	24.5756	25.1405
Anp32e	Acidic leucine-rich nuclear phosphoprotein 32 family member E	P97822	-0.199716	0.115434	0.459306	0.337897	27.0257	26.5999	26.5632	26.7292	26.4685	26.3151	27.1707	26.6623	26.6755	26.8932	26.8213	26.6396	26.854
Lypla1	Acyl-protein thioesterase 1	P97823	0.0952382	0.484318	0.592204	0.227528	30.5957	30.6183	30.2924	30.5127	30.7007	30.7615	30.4066	30.5873	30.6028	29.8705	30.7596	30.6545	30.5138
Hn1	Hematological and neurological expressed 1 protein	P97825	-0.0143739	0.918355	0.695609	0.157635	28.6461	28.4482	28.6223	27.996	28.4917	28.6825	28.3648	28.4462	28.2593	28.9849	28.534	28.2638	28.6155
G3bp1	Ras GTPase-activating protein-binding protein 1	P97855	-0.00948034	0.888521	0.6883	0.162222	29.9541	29.8392	29.9131	29.8985	29.7439	29.7726	29.9134	29.8351	29.81	29.8685	29.8255	30.0655	29.7233
Nfib	Nuclear factor 1 B-type	P97863	0.172804	0.5776	0.612487	0.212903	26.0567	25.5963	25.0816	25.22	25.2265	25.9615	25.5534	23.9407	25.4936	25.1411	26.1709	25.4989	25.6582
Fmo5	Dimethylaniline monooxygenase [N-oxide-forming] 5	P97872	0.298216	0.18666	0.499797	0.301206	26.5242	26.7648	25.9467	26.1765	26.6089	26.3016	26.2511	26.4158	25.154	25.7285	26.2995	26.4691	26.3044
Lama4	Laminin subunit alpha-4	P97927	-0.1473	0.0502189	0.408813	0.388476	29.3081	29.5311	29.3742	29.3426	29.5572	29.3396	29.5035	29.4433	29.5686	29.5433	29.5267	29.7538	29.5534
Dtymk	Thymidylate kinase	P97930	0.253329	0.130354	0.470304	0.327621	28.5475	28.2154	28.0382	28.4787	27.9638	28.3782	27.6513	28.1815	27.9686	27.4961	28.4112	28.2411	28.1689
Dab2	Disabled homolog 2	P98078	0.33984	0.0202315	0.354762	0.450063	26.9201	26.2803	27.0361	27.1106	26.7742	26.9636	26.7873	26.6016	26.3506	26.314	26.5308	26.5406	26.4286
Vldlr	Very low-density lipoprotein receptor	P98156	0.119698	0.184331	0.497607	0.303114	28.1671	28.0965	28.2008	28.126	28.0879	27.92	28.0436	27.8428	27.675	27.965	28.0724	28.08	28.1813
Gnpat	Dihydroxyacetone phosphate acyltransferase	P98192	0.259168	0.635335	0.629751	0.200831	26.6115	26.3764	25.4016	26.5162	25.7303	25.5402	26.6126	25.7947	25.5596	26.6539	26.5402	26.288	22.9425
Atp11a	Probable phospholipid-transporting ATPase IH	P98197	-0.0923929	0.840103	0.677945	0.168805	24.6439	25.6177	26.0245	27.2445	26.2788	24.0562	25.6127	25.5657	26.854	25.3451	25.78	25.2359	25.7632
Arvcf	Armadillo repeat protein deleted in velo-cardio-facial syndrome homolog	P98203	-0.227929	0.12203	0.465511	0.33207	25.4702	25.7624	25.7936	25.5038	25.347	25.1863	25.6761	25.3697	25.7609	25.7755	25.5589	26.2467	25.7815
Tubb5	Tubulin beta-5 chain	P99024	0.0079102	0.93625	0.697829	0.156251	30.9495	30.3144	30.396	30.6154	30.4375	30.4807	30.6044	30.3537	30.5207	30.6039	30.4978	30.6146	30.4753
Psmb4	Proteasome subunit beta type-4	P99026	0.0490452	0.645049	0.631909	0.199345	28.2249	28.2753	28.0883	28.4021	28.0848	28.1635	27.8321	28.2404	28.0625	27.9473	28.4693	28.222	28.3283
Rplp2	60S acidic ribosomal protein P2	P99027	-0.143743	0.214163	0.502822	0.298585	31.4743	31.5085	31.459	31.4911	31.5625	31.5562	31.6321	31.318	31.557	31.5645	31.7092	32.1822	31.6036
Uqcrh	Cytochrome b-c1 complex subunit 6, mitochondrial	P99028	-0.131563	0.60548	0.619701	0.207818	33.0097	32.7336	33.0744	33.6145	33.2041	32.9001	33.8018	33.7995	33.8986	32.8407	32.6207	32.6571	32.9281
Prdx5	Peroxiredoxin-5, mitochondrial	P99029	0.0140594	0.819452	0.675143	0.170604	34.7084	34.5234	34.6581	34.4263	34.607	34.4895	34.5591	34.5839	34.5024	34.4824	34.6128	34.5898	34.5527
Cpe	Carboxypeptidase E	Q00493	0.011668	0.97899	0.708024	0.149952	21.5841	24.0481	23.7753	24.4116	24.7354	24.5624	23.4008	24.6576	23.7002	23.9174	23.8752	23.8599	23.4768
Xdh	Xanthine dehydrogenase/oxidase	Q00519	0.104401	0.233053	0.508819	0.293436	30.6205	30.3016	30.2434	30.4915	30.2341	30.4851	30.3922	30.3447	30.2299	30.105	30.4612	30.273	30.2356
Il6st	Interleukin-6 receptor subunit beta	Q00560	-0.390045	0.31195	0.538377	0.268914	24.0377	24.4693	21.9151	24.3443	24.1176	23.1072	23.4159	24.486	23.9994	23.8328	23.9558	24.3114	24.3855
G6pdx	Glucose-6-phosphate 1-dehydrogenase X	Q00612	0.147609	0.205854	0.50208	0.299227	27.0956	26.8746	27.1414	26.6615	27.2851	27.0659	26.8316	26.9623	26.5436	26.8721	26.9969	26.8058	27.0992
Apoa1	Apolipoprotein A-I	Q00623	0.106656	0.393344	0.561583	0.250586	34.6043	34.7575	35.1303	34.8446	34.8752	34.7117	34.5803	34.8793	34.2701	34.7768	34.7515	34.6829	35.0568
Rbp4	Retinol-binding protein 4	Q00724	0.604544	0.362263	0.551742	0.258264	24.8214	25.8701	25.8807	25.918	26.2286	23.0259	24.6305	24.1596	22.4595	24.0585	25.517	26.0415	25.9372
Serpina1c	Alpha-1-antitrypsin 1-3	Q00896	0.943798	0.216972	0.502991	0.29844	27.5148	28.2121	28.0302	28.2337	26.7138	28.463	27.2056	27.158	27.907	22.9381	28.4619	27.1029	27.6489
Serpina1d	Alpha-1-antitrypsin 1-4	Q00897	0.0994184	0.383203	0.559014	0.252578	33.8545	34.2953	34.5148	34.1157	34.1375	34.1984	33.9095	33.9573	34.0789	34.1267	34.1942	33.9324	34.4075
Serpina1e	Alpha-1-antitrypsin 1-5	Q00898	0.276201	0.479556	0.591913	0.227742	30.5137	31.5035	32.2498	32.1752	31.8791	32.0713	30.6747	30.1554	31.5321	32.4137	31.9644	31.4399	32.011
Yy1	Transcriptional repressor protein YY1	Q00899	0.00842468	0.97326	0.707197	0.150459	26.098	25.6269	25.8814	25.1251	25.579	26.2027	26.1519	26.2953	25.103	25.0134	25.5538	26.1975	25.8915
Rbp1	Retinol-binding protein 1	Q00915	-0.00206487	0.98729	0.709054	0.149321	27.6943	27.874	27.6881	27.8358	26.9707	27.7466	27.6769	27.5225	27.6522	27.5821	27.5799	27.7396	27.7056
Hnrnpul2	Heterogeneous nuclear ribonucleoprotein U-like protein 2	Q00PI9	0.0288265	0.859945	0.683139	0.165491	27.1894	27.0851	27.4956	26.7133	26.5726	27.2404	26.9829	27.1179	26.6432	26.8867	26.9091	27.1423	27.4619
Creb1	Cyclic AMP-responsive element-binding protein 1	Q01147	-0.023463	0.928732	0.696896	0.156832	24.7552	24.7292	24.1281	24.7471	25.5392	23.4827	24.7348	24.4326	24.4331	24.9205	24.5615	24.7176	24.3092
Egfr	Epidermal growth factor receptor	Q01279	-0.0290723	0.845144	0.679248	0.167972	28.4731	28.1362	28.8689	28.3645	28.24	28.7057	28.2173	28.5158	28.3606	28.7894	28.2979	28.3588	28.917
Apoh	Beta-2-glycoprotein 1	Q01339	-0.0810486	0.463344	0.585729	0.232303	30.321	30.0189	30.476	30.3512	30.1664	30.3189	30.5859	30.3553	30.0078	30.2989	30.2181	30.6263	30.4027
Adcy6	Adenylate cyclase type 6	Q01341	0.0940053	0.593612	0.617513	0.209354	24.4269	24.3776	24.278	24.9033	24.2104	23.8216	24.1359	24.2356	24.3328	23.9221	24.8549	24.0715	24.1434
Sec23a	Protein transport protein Sec23A	Q01405	-0.141278	0.222842	0.502991	0.29844	28.4944	28.6111	28.5837	28.6854	28.3297	28.3487	28.8472	28.5127	28.7686	28.3562	28.7483	28.9364	28.3812
Rsu1	Ras suppressor protein 1	Q01730	-0.0167241	0.823283	0.675746	0.170217	29.3645	29.4619	29.1832	29.4711	29.3798	29.4091	29.3796	29.3768	29.2234	29.5635	29.4916	29.4637	29.2665
Nme2	Nucleoside diphosphate kinase B	Q01768	0.0988492	0.169598	0.490018	0.309788	34.5456	34.3734	34.5171	34.2995	34.5647	34.639	34.4082	34.453	34.3419	34.4647	34.3618	34.2683	34.4395
Cacna1c	Voltage-dependent L-type calcium channel subunit alpha-1C	Q01815	-0.541581	0.00396536	0.279977	0.552878	24.7585	24.5443	24.934	25.0971	24.0831	24.4217	25.5056	25.1795	25.0725	25.246	25.1913	24.8357	25.239
Vcp	Transitional endoplasmic reticulum ATPase	Q01853	-0.0435409	0.384821	0.559467	0.252225	33.9682	33.9644	34.0429	33.9994	34.0477	34.0855	34.1089	34.0204	34.0432	34.0751	34.0766	34.0442	34.0625
Uba1	Ubiquitin-like modifier-activating enzyme 1	Q02053	-0.0669671	0.302918	0.538377	0.268914	32.6922	32.6241	32.5869	32.7013	32.5623	32.7183	32.8335	32.6743	32.6141	32.6395	32.74	32.8631	32.637
Ctnnb1	Catenin beta-1	Q02248	-0.153713	0.205027	0.50208	0.299227	28.7927	29.1833	28.7398	28.8626	28.8479	28.9555	28.6515	28.9016	29.2473	28.9321	29.1665	29.3653	29.0904
Jup	Junction plakoglobin	Q02257	0.0298102	0.746055	0.656003	0.183094	30.7793	31.1127	30.6906	30.858	30.5891	30.7508	30.7373	30.705	30.6961	30.5885	30.7885	30.8786	30.9744
Ank1	Ankyrin-1	Q02357	-0.28138	0.136585	0.473265	0.324895	28.1812	28.3698	28.7517	28.9454	28.7117	28.5024	28.91	28.6828	29.3935	29.2465	28.3976	28.4637	28.9149
Myh6	Myosin-6	Q02566	0.153648	0.350496	0.547262	0.261805	39.5335	39.3272	39.984	39.5377	39.8738	39.8627	39.238	39.4188	39.9368	40.0604	39.3974	39.2861	39.3923
Nfia	Nuclear factor 1 A-type	Q02780	0.291804	0.226805	0.504264	0.297342	25.5016	25.4806	26.1792	25.3554	26.5344	26.5254	25.6897	25.6479	25.3754	26.1355	25.1087	25.7105	25.7957
Col6a2	Collagen alpha-2(VI) chain	Q02788	0.0939753	0.319587	0.538432	0.268869	29.1559	29.2708	29.3132	29.0289	29.2497	29.1664	29.1415	28.9441	29.3162	28.8926	28.908	29.3161	29.206
Nucb1	Nucleobindin-1	Q02819	-0.075917	0.274694	0.529615	0.27604	30.0036	30.0332	30.0757	29.9599	30.0048	29.8099	30.0296	29.9855	30.0217	30.2784	30.0534	30.0457	29.9854
Mark3	MAP/microtubule affinity-regulating kinase 3	Q03141	0.0358841	0.903131	0.691685	0.160091	23.3738	23.5025	23.1285	23.2738	23.3019	23.0435	22.8023	22.7072	23.3705	22.5965	22.7168	24.5003	23.9499
Enah	Protein enabled homolog	Q03173	-0.0609692	0.609295	0.622015	0.206199	27.4954	27.894	27.7025	27.2624	27.7844	27.8244	27.6887	27.7631	27.8741	27.7175	27.999	27.4663	27.5419
Galt	Galactose-1-phosphate uridylyltransferase	Q03249	0.278495	0.106182	0.45099	0.345833	26.8303	26.611	26.6828	26.5318	27.5278	27.3123	26.3692	26.5051	26.7768	26.6217	26.857	26.6615	26.6713
Atp5a1	ATP synthase subunit alpha, mitochondrial	Q03265	0.0733264	0.40126	0.564975	0.247971	37.8894	37.7214	37.6832	37.6317	37.8862	37.7226	37.6445	37.8375	37.8024	37.7946	37.6533	37.3571	37.6875
Serpina3m	Serine protease inhibitor A3M	Q03734	-0.0909654	0.516692	0.601729	0.220599	31.3226	31.2952	31.7946	31.8698	31.5644	31.9296	31.5376	31.3365	31.8139	31.9948	31.6959	31.7294	31.9341
Pfdn6	Prefoldin subunit 6	Q03958	0.280495	0.023248	0.356135	0.448385	28.2356	28.2017	28.4468	28.2344	28.4908	28.4479	28.0791	28.1959	27.9853	28.1224	28.2119	27.5758	28.2662
Rela	Transcription factor p65	Q04207	-0.0616473	0.671062	0.636289	0.196345	25.8598	26.1353	25.9264	25.8226	25.3656	25.6016	26.0957	25.9824	25.916	26.1243	25.4032	25.6956	25.7109
Ckb	Creatine kinase B-type	Q04447	-0.219067	0.0117667	0.317172	0.498705	31.5082	31.6918	31.5444	31.5997	31.5478	31.4753	31.9791	31.6849	31.7049	31.7197	31.8109	31.6021	31.9604
Smpd1	Sphingomyelin phosphodiesterase	Q04519	-0.118706	0.546004	0.607391	0.216532	25.1374	25.0255	25.6451	25.6976	25.3844	24.6361	24.9015	25.5019	25.3954	25.0458	25.8977	25.3797	25.4895
Cdk16	Cyclin-dependent kinase 16	Q04735	0.252866	0.578664	0.612487	0.212903	25.0093	25.1309	25.3242	24.8746	25.3929	25.0299	25.6958	22.391	24.6772	25.5246	25.4552	25.4262	24.9489
Yes1	Tyrosine-protein kinase Yes	Q04736	0.135244	0.791635	0.66643	0.176245	23.6626	24.3111	22.7289	24.6567	24.4417	24.5787	24.4798	21.5322	24.0449	23.5987	24.8155	24.6064	24.4191
Top1	DNA topoisomerase 1	Q04750	0.121658	0.259392	0.519945	0.284043	25.2165	24.9983	24.8823	24.8862	24.7255	25.0865	24.6955	24.6812	24.7367	25.2071	24.98	24.8077	24.8015
Col6a1	Collagen alpha-1(VI) chain	Q04857	-0.0141178	0.860089	0.683139	0.165491	29.6251	29.9383	29.8055	29.8567	29.8081	29.7617	29.8447	29.7258	29.6025	29.9484	29.7908	30.0285	29.7528
Apoc2	Apolipoprotein C-II	Q05020	0.962731	0.0927823	0.449708	0.347069	25.8094	25.1206	26.3876	25.1617	24.1862	26.4434	23.996	24.8436	22.8075	23.8398	25.8875	24.4852	26.0285
Rcn1	Reticulocalbin-1	Q05186	0.064205	0.759351	0.659452	0.180817	26.3219	25.9776	25.6567	26.1431	25.9941	26.007	26.6225	25.9191	25.5499	25.1479	26.0218	26.3557	26.0508
Mark2	Serine/threonine-protein kinase MARK2	Q05512	-0.119847	0.228347	0.504706	0.296962	26.3829	26.6663	26.1153	26.2194	26.5037	26.2789	26.4153	26.3546	26.4342	26.452	26.667	26.6475	26.396
Hspg2	Basement membrane-specific heparan sulfate proteoglycan core protein	Q05793	-0.095183	0.174216	0.491238	0.308708	32.2265	32.2983	32.4322	32.2344	32.3624	32.2645	32.2487	32.2481	32.3934	32.4523	32.4903	32.4971	32.4576
Fabp5	Fatty acid-binding protein, epidermal	Q05816	-0.0587237	0.349109	0.547262	0.261805	31.2097	31.0348	31.2216	31.1539	31.1782	31.2076	31.3356	31.2118	31.0591	31.293	31.2076	31.2069	31.2706
Pc	Pyruvate carboxylase, mitochondrial	Q05920	0.121231	0.0656765	0.429166	0.367374	31.7855	31.6832	31.6425	31.6392	31.7312	31.6821	31.5299	31.5378	31.402	31.6358	31.6891	31.5689	31.6455
Eml1	Echinoderm microtubule-associated protein-like 1	Q05BC3	-0.0431996	0.560634	0.609493	0.215031	29.1923	29.1305	29.2122	29.2963	29.2836	29.1342	29.0314	29.1182	29.2676	29.4213	29.3736	29.2955	29.2521
Larp7	La-related protein 7	Q05CL8	-0.250587	0.545446	0.607322	0.216581	23.1362	24.7705	24.9037	24.2177	24.7385	24.7375	24.8013	25.0466	24.8826	22.7342	24.9417	25.0466	25.2226
Eif5b	Eukaryotic translation initiation factor 5B	Q05D44	-0.0755384	0.385628	0.559832	0.251942	28.7275	28.7859	28.4076	28.7579	28.5383	28.7052	28.9113	28.5358	28.5836	28.7976	28.7018	28.7951	28.7799
Cab39	Calcium-binding protein 39	Q06138	-0.225557	0.294876	0.538377	0.268914	26.9193	27.9101	27.043	27.5147	26.7949	27.4577	27.1444	27.1769	27.5631	27.2474	27.9497	28.0304	27.3799
Atp5i	ATP synthase subunit e, mitochondrial	Q06185	-0.0426827	0.602699	0.619617	0.207877	34.3605	34.1862	34.4867	34.546	34.4287	34.1505	34.3474	34.39	34.5066	34.5329	34.2573	34.438	34.345
Aplp2	Amyloid-like protein 2	Q06335	0.240251	0.256062	0.519363	0.284529	27.0908	26.9249	26.5612	26.9684	27.2847	26.3267	27.1819	27.0153	26.7783	26.1719	26.0779	26.5214	26.5876
Serpina6	Corticosteroid-binding globulin	Q06770	-0.538952	0.280993	0.535252	0.271442	26.1695	26.0756	25.8591	25.8549	26.2034	23.6538	27.0106	25.8435	24.7049	27.1294	25.9019	26.9004	25.7342
Clu	Clusterin	Q06890	-0.183995	0.202535	0.50208	0.299227	30.5867	29.997	30.4069	30.4345	30.4682	30.7552	30.7285	30.6738	30.6273	31.0808	30.3118	30.3727	30.5828
Anxa7	Annexin A7	Q07076	0.1346	0.0345972	0.383379	0.416372	31.1625	31.3868	31.1343	31.1186	31.2657	31.1774	31.0454	31.0617	31.0926	31.0734	31.0823	31.1049	31.0505
Igf2r	Cation-independent mannose-6-phosphate receptor	Q07113	-0.240277	0.000684974	0.213356	0.670894	28.0946	28.0807	28.0957	28.1416	28.1327	28.1533	28.4906	28.3715	28.2726	28.2511	28.383	28.3607	28.3675
Acads	Short-chain specific acyl-CoA dehydrogenase, mitochondrial	Q07417	0.0958018	0.112329	0.456312	0.340738	34.6494	34.6149	34.6047	34.5448	34.6807	34.5924	34.4013	34.6183	34.4883	34.5861	34.512	34.5851	34.4395
Ambp	Protein AMBP	Q07456	-0.456125	0.0644479	0.429166	0.367374	28.8961	28.0108	28.325	28.331	28.4945	28.784	29.3465	28.906	29.4641	29.4341	28.2251	28.4277	28.7044
Lgals3bp	Galectin-3-binding protein	Q07797	0.101248	0.697169	0.644922	0.190493	24.1381	24.1825	23.584	23.719	24.0806	25.2424	24.3184	24.5691	24.0062	23.5749	24.3037	23.5197	24.1037
Bax	Apoptosis regulator BAX	Q07813	-0.684196	0.170407	0.490934	0.308977	24.083	22.2613	23.6541	24.2636	21.5371	24.3773	24.0556	23.3128	23.985	23.2694	24.2188	24.9125	24.5743
F13b	Coagulation factor XIII B chain	Q07968	0.203901	0.707132	0.647406	0.188823	23.6435	21.9158	24.7769	23.985	24.1606	24.9875	24.5061	24.2375	22.251	22.8692	23.2133	23.8892	24.9873
Cbfb	Core-binding factor subunit beta	Q08024	0.237544	0.405074	0.567494	0.246039	24.7388	24.1345	23.4936	24.0664	23.9818	23.9994	23.8266	24.1808	22.4647	23.9457	24.1768	24.2187	24.0075
Cnn1	Calponin-1	Q08091	-0.0695559	0.560105	0.609493	0.215031	27.5903	27.8358	27.6549	27.6164	27.5552	27.6822	27.9205	27.5275	27.7708	27.6109	27.3546	28.1777	27.7152
Cnn2	Calponin-2	Q08093	0.104007	0.419434	0.5694	0.244583	27.1299	27.4225	27.2374	27.0532	27.6634	27.4068	26.7705	27.3499	27.0989	27.4118	27.1875	27.4348	27.2505
Pecam1	Platelet endothelial cell adhesion molecule	Q08481	-0.153944	0.204427	0.50208	0.299227	28.2324	27.9258	28.019	28.047	28.2124	27.8647	28.0862	28.2283	28.6149	28.0168	27.8583	28.338	28.2864
Cd36	Platelet glycoprotein 4	Q08857	-0.117499	0.197626	0.50208	0.299227	32.9349	32.7159	32.6111	33.0553	32.7045	32.7798	33.1798	32.9088	32.9464	32.8967	32.8756	32.8006	32.8162
Fbln1	Fibulin-1	Q08879	-0.0270416	0.798079	0.667722	0.175405	26.0192	25.851	25.3813	25.8004	25.9767	25.7952	25.9602	25.8787	25.6529	25.7306	25.8959	25.7013	25.9974
Nebl	Nebulette	Q0II04	-0.35993	0.00189805	0.261626	0.582319	32.9414	32.5231	32.8374	33.0086	32.8283	32.8258	33.4339	33.1804	33.2887	33.0271	33.0024	33.2522	33.1268
Trio	Triple functional domain protein	Q0KL02	0.14698	0.544405	0.607322	0.216581	24.6003	24.509	25.6464	24.2907	24.1508	24.2338	24.5892	24.5388	23.6859	24.7549	24.3985	24.5699	24.4368
Prelid2	PRELI domain-containing protein 2	Q0VBB0	0.00217141	0.996701	0.711324	0.147932	23.3242	24.4919	23.534	23.915	23.9774	20.7212	23.4517	23.5414	22.5186	23.7834	23.8593	23.6504	22.4708
Rbm15		Q0VBL3	0.475367	0.173412	0.491238	0.308708	23.5861	22.2665	24.3512	23.3764	24.1503	23.9001	23.9174	22.7928	22.6298	23.7282	23.1587	23.1314	22.5497
	Uncharacterized protein C15orf61 homolog	Q0VG49	-0.358392	0.320357	0.538432	0.268869	25.0675	25.014	22.8769	24.9785	25.3353	25.2843	24.8943	24.8334	24.9778	24.7994	25.33	25.4639	25.5258
Ppp4r2	Serine/threonine-protein phosphatase 4 regulatory subunit 2	Q0VGB7	0.318178	0.24755	0.516984	0.286523	23.4822	23.7418	24.0622	22.9728	23.3637	23.5234	23.723	22.8568	22.3943	23.0698	23.543	24.0818	22.7746
Tanc1	Protein TANC1	Q0VGY8	0.0214111	0.928695	0.696896	0.156832	23.9781	23.9355	24.0304	24.0228	23.7118	24.4248	24.5138	24.3233	24.4459	23.9315	24.2781	22.9714	23.5066
Npepps	Puromycin-sensitive aminopeptidase	Q11011	-0.0919551	0.228027	0.504706	0.296962	32.6097	32.6531	32.4246	32.6187	32.3523	32.4882	32.5124	32.4972	32.6526	32.556	32.7963	32.6258	32.6742
Pepd	Xaa-Pro dipeptidase	Q11136	0.1119	0.440425	0.578564	0.237649	26.9679	27.1249	26.8356	27.1918	26.5089	26.8976	26.4144	26.6883	26.5172	26.873	27.0071	27.109	27.0554
Kiaa1468	LisH domain and HEAT repeat-containing protein KIAA1468	Q148V7	-0.300377	0.0904264	0.449708	0.347069	25.3806	25.9692	24.883	25.5405	25.1197	25.3743	25.39	25.8514	25.5967	25.7951	25.6912	26.0441	25.3794
Dusp27	Inactive dual specificity phosphatase 27	Q148W8	0.702968	0.114918	0.458908	0.338274	25.0312	25.8697	25.9893	26.0823	26.061	26.2967	25.477	25.5422	25.917	22.96	25.6675	25.6533	25.0809
Perm1	PGC-1 and ERR-induced regulator in muscle protein 1	Q149B8	-0.0940639	0.367697	0.55418	0.256349	30.3092	30.3016	30.4007	30.6347	30.193	30.0384	30.6637	30.3854	30.5347	30.3333	30.2141	30.2818	30.4359
Ppm1j	Protein phosphatase 1J	Q149T7	-0.0768115	0.745586	0.656003	0.183094	23.1296	23.5377	23.1568	24.2943	24.1558	22.9791	23.6492	23.2926	23.3688	24.1936	23.6295	23.3972	23.8024
Ptcd3	Pentatricopeptide repeat domain-containing protein 3, mitochondrial	Q14C51	-0.231039	0.0474635	0.408813	0.388476	28.3654	28.2485	27.9226	28.4222	27.9842	28.3446	28.4116	28.375	28.5635	28.1655	28.5049	28.6872	28.4117
Aars2	Alanine--tRNA ligase, mitochondrial	Q14CH7	0.0660908	0.679586	0.638196	0.195046	26.3273	26.5281	26.6763	26.2731	26.718	26.2797	25.6718	26.5104	26.636	26.4314	26.2818	26.5605	26.7149
Dok7	Protein Dok-7	Q18PE0	0.0302711	0.788025	0.665093	0.177118	25.1705	25.2221	25.218	25.1158	25.1219	24.9862	25.1007	25.2924	24.9942	24.6318	25.0821	25.4173	25.2433
Cd300lg	CMRF35-like molecule 9	Q1ERP8	-0.11658	0.287992	0.536592	0.270356	26.6362	26.4104	26.3141	26.3259	26.5678	26.3551	26.6313	26.6077	26.8815	26.4906	26.1447	26.5835	26.5212
Nsun2	tRNA (cytosine(34)-C(5))-methyltransferase	Q1HFZ0	-0.0102593	0.909961	0.693436	0.158994	25.9873	26.3122	26.0108	26.0129	26.2225	26.1369	26.0412	26.0749	25.8649	26.0924	26.3769	26.2594	26.1585
Trim72	Tripartite motif-containing protein 72	Q1XH17	0.190225	0.0228221	0.356135	0.448385	34.217	34.1248	34.1977	34.3711	34.3708	34.4954	34.0836	34.1871	34.2419	33.9634	34.0734	34.0633	34.1284
Gsk3a	Glycogen synthase kinase-3 alpha	Q2NL51	0.122848	0.182068	0.497607	0.303114	27.9176	27.8779	27.8257	27.9512	28.128	27.9078	27.6256	27.7423	27.6301	27.8753	28.0277	28.0433	27.7387
Pi4k2a	Phosphatidylinositol 4-kinase type 2-alpha	Q2TBE6	-0.102256	0.585795	0.615048	0.211091	24.7619	24.8967	24.9441	25.2334	24.2149	24.0802	24.7036	24.8303	24.5547	24.6086	25.0937	24.6395	25.1052
Hsdl2	Hydroxysteroid dehydrogenase-like protein 2	Q2TPA8	-0.0202823	0.778222	0.662401	0.178879	33.2883	33.0742	33.2366	33.34	33.2383	33.132	33.4616	33.1621	33.1888	33.1957	33.2403	33.3013	33.1199
Cd163	Scavenger receptor cysteine-rich type 1 protein M130	Q2VLH6	0.0559375	0.683981	0.638503	0.194837	27.7631	27.0936	27.256	27.4746	27.2765	27.6972	27.3836	27.0798	27.7098	27.4407	27.0886	27.334	27.5598
Trim63	E3 ubiquitin-protein ligase TRIM63	Q38HM4	-0.467082	0.0397069	0.38672	0.412603	26.2091	26.1448	25.8398	25.803	25.0696	25.5089	26.5724	26.1494	25.5747	26.6473	26.1284	26.3741	26.1609
Osbp	Oxysterol-binding protein 1	Q3B7Z2	0.0495516	0.589107	0.615748	0.210597	30.1588	30.1121	30.4453	30.2682	30.1476	30.2842	30.1501	30.2286	30.1577	29.8431	30.2746	30.3909	30.2602
Plekhf1	Pleckstrin homology domain-containing family F member 1	Q3TB82	-0.490358	0.264153	0.523015	0.281486	25.1334	25.9436	25.5334	25.5418	25.8672	23.0341	26.4617	25.1331	25.1872	26.0309	25.5549	25.4505	25.8431
Mrpl10	39S ribosomal protein L10, mitochondrial	Q3TBW2	-0.24735	0.0108816	0.317172	0.498705	28.0833	28.3578	28.0295	27.9487	28.1879	28.0059	28.4686	28.2148	28.4584	28.4509	28.4196	28.2551	28.1795
Ccdc127	Coiled-coil domain-containing protein 127	Q3TC33	-0.21421	0.476757	0.591913	0.227742	26.655	26.6873	25.98	27.9464	26.6393	26.8345	27.0109	27.5239	27.748	27.0106	26.7433	26.3627	26.633
Fahd2	Fumarylacetoacetate hydrolase domain-containing protein 2A	Q3TC72	-0.160126	0.181706	0.497607	0.303114	30.8514	30.8211	30.5359	30.8741	30.3793	30.2019	30.8645	30.696	30.8312	30.6173	30.8821	30.7957	30.7083
Hs1bp3	HCLS1-binding protein 3	Q3TC93	0.0239738	0.885056	0.687002	0.163042	25.9646	26.2134	26.0051	25.862	25.8814	26.3275	26.3631	25.8309	25.7514	25.4769	26.0851	26.5871	26.034
Cul4a	Cullin-4A	Q3TCH7	-0.0189725	0.877492	0.686013	0.163668	27.9518	28.4494	27.7568	27.9315	27.6404	27.9552	27.9591	28.0254	27.9848	27.6288	28.0922	28.0498	28.0253
Fam175b	BRISC complex subunit Abro1	Q3TCJ1	-0.129341	0.312714	0.538377	0.268914	27.0546	27.2269	26.5461	27.0141	27.2304	26.6461	27.0105	27.1109	27.3149	27.2293	27.0279	26.9113	26.9718
Plbd2	Putative phospholipase B-like 2	Q3TCN2	0.629195	0.266251	0.523265	0.281279	25.9952	26.0391	26.1096	25.6425	25.9489	25.6021	22.1178	25.5379	25.5932	25.4475	26.0783	26.0518	25.9962
Ppp1r21	Protein phosphatase 1 regulatory subunit 21	Q3TDD9	0.510611	0.202741	0.50208	0.299227	24.7936	25.2972	24.9549	25.2585	25.1862	24.4154	24.7825	25.1077	22.3534	24.9378	24.653	24.8054	24.6759
Faf2	FAS-associated factor 2	Q3TDN2	0.110227	0.512344	0.601697	0.220622	24.8818	25.5155	25.5902	25.3689	25.4633	24.9265	24.8232	25.4359	25.6436	24.7948	25.2428	25.1712	25.1541
Stt3b	Dolichyl-diphosphooligosaccharide--protein glycosyltransferase subunit STT3B	Q3TDQ1	-0.516415	0.209038	0.50208	0.299227	26.0008	25.977	23.2756	26.0167	25.1729	25.5568	25.5982	26.2542	25.4363	25.7225	26.2779	25.9961	25.6628
Hp1bp3	Heterochromatin protein 1-binding protein 3	Q3TEA8	0.170758	0.0779358	0.447705	0.349009	29.7353	29.5471	29.5773	29.2535	29.7177	29.7039	29.4361	29.6186	29.2957	29.4605	29.4742	29.2649	29.3787
Spryd7	SPRY domain-containing protein 7	Q3TFQ1	-0.199961	0.124684	0.466821	0.330849	25.2978	24.9064	25.246	25.276	25.1676	25.3917	25.5139	25.8334	25.1925	25.0447	25.5516	25.4348	25.3286
Eepd1	Endonuclease/exonuclease/phosphatase family domain-containing protein 1	Q3TGW2	-0.191135	0.578904	0.612487	0.212903	23.8071	24.0731	23.548	23.8022	23.9712	23.6876	25.4014	24.3748	22.7447	23.2688	23.7295	24.3684	24.1545
Myl12b	Myosin regulatory light chain 12B	Q3THE2	-0.358793	0.204307	0.50208	0.299227	24.9363	25.3184	25.6415	25.2882	25.4124	24.7976	25.811	25.258	26.4906	26.3854	25.1281	24.9978	25.0674
Coq10b	Coenzyme Q-binding protein COQ10 homolog B, mitochondrial	Q3THF9	-0.119527	0.662956	0.636189	0.196414	26.0118	25.3038	25.7359	26.6148	25.3703	25.2058	25.6719	25.1283	25.5365	25.6442	26.2301	26.6454	25.9298
Aarsd1	Alanyl-tRNA editing protein Aarsd1	Q3THG9	-0.112798	0.397389	0.563278	0.249278	26.9686	27.0251	26.7205	27.229	27.0594	26.8238	27.5199	27.1444	26.6653	26.8609	27.2603	27.0538	27.0824
Gmps	GMP synthase [glutamine-hydrolyzing]	Q3THK7	-0.0341731	0.662291	0.636189	0.196414	28.6441	28.8578	28.8355	28.7717	28.8314	28.9202	28.7147	28.7539	28.8463	28.7646	28.905	29.1292	28.7965
Mat2a	S-adenosylmethionine synthase isoform type-2	Q3THS6	-0.192404	0.0136099	0.317941	0.497653	29.137	28.9949	28.8997	28.9046	29.0529	28.9596	29.2324	29.2258	29.3424	29.058	29.2476	29.0841	29.0967
H2afv	Histone H2A.V	Q3THW5	0.632542	0.0282711	0.38322	0.416552	25.1815	24.9712	24.9056	24.1197	26.0995	25.611	24.0687	24.6201	24.5713	24.6569	24.5394	24.8497	24.3028
Trappc13	Trafficking protein particle complex subunit 13	Q3TIR1	0.0659838	0.707517	0.647406	0.188823	24.4241	24.6405	25.0515	24.8609	24.4495	24.9039	24.8006	24.2284	24.0859	24.8607	24.6646	25.1328	24.8171
Ric8a	Synembryn-A	Q3TIR3	0.113734	0.728308	0.652297	0.185555	23.7324	22.7138	23.8684	23.7852	23.9786	23.9743	24.0406	22.1997	23.2023	23.4321	24.089	24.2854	23.6829
Pde12	2,5-phosphodiesterase 12	Q3TIU4	-0.00583023	0.96761	0.705364	0.151586	26.92	26.831	27.166	27.1051	26.9731	26.9562	27.0348	26.3789	26.7956	27.4404	27.1295	27.1766	27.0283
Zc3h15	Zinc finger CCCH domain-containing protein 15	Q3TIV5	-0.325593	0.0442421	0.392425	0.406243	25.9076	25.5334	26.4475	25.8852	26.0717	26.1816	26.6089	26.3784	26.0008	26.2826	26.208	26.6529	26.179
Pdlim7	PDZ and LIM domain protein 7	Q3TJD7	-0.262677	0.426704	0.573847	0.241204	24.277	24.4826	25.0915	24.4127	22.8349	24.8599	24.2449	24.7961	24.9218	24.7565	24.314	23.9583	25.1322
Fam98a	Protein FAM98A	Q3TJZ6	-0.360382	0.0504093	0.408813	0.388476	27.1462	27.3643	27.1027	27.3854	26.7579	26.428	27.3323	27.062	27.0927	27.3859	27.5684	27.7637	27.533
Smarca4	Transcription activator BRG1	Q3TKT4	-0.0685433	0.679352	0.638196	0.195046	23.6214	24.0458	24.3308	23.9069	24.0138	23.7727	23.6728	24.0128	23.7895	24.1916	23.7068	24.6614	24.0849
Tfb2m	Dimethyladenosine transferase 2, mitochondrial	Q3TL26	0.379796	0.354309	0.549067	0.260375	25.7348	25.4406	24.278	24.8415	25.1765	24.832	25.1341	25.0207	22.6164	24.7233	25.0782	25.2726	24.8501
Nlrx1	NLR family member X1	Q3TL44	-0.100442	0.484934	0.592204	0.227528	27.8881	27.9445	27.4813	28.3436	27.8375	27.3997	27.7915	28.1088	27.8588	27.7432	28.0673	27.782	28.0622
Prrc2c	Protein PRRC2C	Q3TLH4	0.00443285	0.958436	0.702986	0.153053	27.8946	28.0265	28.3125	28.0606	28.083	28.0248	27.8927	28.0217	28.1034	27.9039	28.0953	28.2931	28.128
Echdc2	Enoyl-CoA hydratase domain-containing protein 2, mitochondrial	Q3TLP5	0.108995	0.390131	0.56028	0.251595	29.1442	28.9289	28.9578	28.9763	28.8886	28.9573	29.1303	29.0266	28.2502	28.9999	28.8401	28.9814	28.8371
Scrn3	Secernin-3	Q3TMH2	0.0830036	0.226483	0.504264	0.297342	29.0732	29.0918	28.9517	28.9825	29.1859	29.1411	28.7944	29.0235	29.0298	28.9432	29.0854	29.0563	28.9836
Exoc5	Exocyst complex component 5	Q3TPX4	-1.09612	0.031486	0.38322	0.416552	25.0142	25.7173	23.0045	25.477	25.4948	23.0707	25.7812	25.9224	26.2433	25.8629	25.6393	25.369	25.263
Foxred1	FAD-dependent oxidoreductase domain-containing protein 1	Q3TQB2	-0.310827	0.0512573	0.408813	0.388476	24.7047	24.7404	25.079	24.952	25.386	25.0001	24.7206	25.3872	25.5325	25.2934	25.1338	25.4686	25.4789
Tamm41	Phosphatidate cytidylyltransferase, mitochondrial	Q3TUH1	0.268395	0.0128898	0.317172	0.498705	26.8088	27.0433	26.8523	26.611	26.8006	26.7016	26.3384	26.7778	26.3658	26.7187	26.5869	26.523	26.4312
Pbxip1	Pre-B-cell leukemia transcription factor-interacting protein 1	Q3TVI8	0.070791	0.41543	0.568249	0.245461	27.8577	27.7541	27.9088	27.6415	27.7422	27.6071	27.736	27.4873	27.6549	27.4528	27.8175	27.8241	27.7952
Uap1l1	UDP-N-acetylhexosamine pyrophosphorylase-like protein 1	Q3TW96	0.0787902	0.370217	0.555718	0.255146	27.5497	27.666	27.3634	27.6957	27.7677	27.5641	27.5517	27.4901	27.3526	27.3604	27.5339	27.6164	27.7511
Srsf6	Serine/arginine-rich splicing factor 6	Q3TWW8	0.107185	0.393601	0.561583	0.250586	28.105	27.9178	27.8623	27.5557	28.0638	27.8826	27.8544	28.0547	27.2942	27.7905	27.7674	27.8309	27.9427
Psmd1	26S proteasome non-ATPase regulatory subunit 1	Q3TXS7	-0.15446	0.0916893	0.449708	0.347069	29.8389	30.0659	29.7568	29.9525	29.6827	29.8748	29.9613	29.8509	29.9326	29.8766	30.126	30.1991	30.1683
Lmtk2	Serine/threonine-protein kinase LMTK2	Q3TYD6	-0.0543544	0.678009	0.638029	0.19516	23.8567	24.2234	24.3431	23.9436	23.9442	23.7545	23.8181	23.8422	24.3575	23.839	24.2398	24.0309	24.3294
Smyd5	SET and MYND domain-containing protein 5	Q3TYX3	-0.235717	0.279493	0.534091	0.272384	25.3942	24.8085	25.1645	25.5731	25.2322	25.4952	26.0944	25.6448	24.7947	25.1181	25.2707	26.0119	25.6608
Sec31b	Protein transport protein Sec31B	Q3TZ89	0.183632	0.0207145	0.354762	0.450063	32.0739	32.044	31.8265	32.1415	31.99	31.9052	31.8873	31.788	31.6385	31.9074	31.7966	31.7727	31.902
Esyt2	Extended synaptotagmin-2	Q3TZZ7	-0.0725674	0.453479	0.583224	0.234165	26.8495	27.0569	27.1811	27.1578	26.9419	27.2687	27.2025	26.969	27.1774	27.0896	27.3598	27.3168	26.9248
Dhrs11	Dehydrogenase/reductase SDR family member 11	Q3U0B3	-0.23791	0.0268793	0.382393	0.41749	29.1546	29.0477	28.9599	29.2063	28.9808	29.0459	29.152	29.2728	29.228	28.9794	29.4532	29.5299	29.5113
Trappc9	Trafficking protein particle complex subunit 9	Q3U0M1	0.0165001	0.906978	0.69273	0.159436	27.4023	27.2475	27.0013	27.3023	27.3717	26.7361	26.9662	26.8359	26.9854	27.1216	27.5406	27.3776	27.2953
Rasip1	Ras-interacting protein 1	Q3U0S6	0.106968	0.136399	0.473265	0.324895	27.9828	27.9496	28.1099	27.9328	28.143	27.9722	27.8221	27.7635	27.9685	27.9109	28.0644	27.8341	27.9931
Khsrp	Far upstream element-binding protein 2	Q3U0V1	0.00235113	0.978498	0.707958	0.149992	29.115	29.1477	28.9656	28.9159	29.1506	29.0497	29.2049	29.274	28.8484	28.8397	29.0448	29.1716	29.0021
Rars2	Probable arginine--tRNA ligase, mitochondrial	Q3U186	-0.0769269	0.365193	0.552485	0.257679	28.2094	28.1828	28.037	28.1538	27.9289	27.8887	28.0766	28.0745	28.3593	27.9406	28.2045	28.1314	28.2189
Ddb1	DNA damage-binding protein 1	Q3U1J4	-0.107534	0.399219	0.564368	0.248437	29.237	29.5548	29.1931	29.4572	29.0795	29.2335	29.1306	29.1681	29.3857	29.1768	29.7598	29.6864	29.493
Gpsm3	G-protein-signaling modulator 3	Q3U1Z5	-0.00953084	0.974218	0.707288	0.150404	23.8811	23.586	23.1216	23.8017	23.3821	24.8075	23.3831	23.7516	24.6145	23.0576	23.9755	23.4252	24.2026
Serac1	Protein SERAC1	Q3U213	0.294198	0.151996	0.476446	0.321986	27.9908	27.8295	27.2591	27.5671	27.4794	27.9492	27.1059	27.3485	26.8035	28.0342	27.582	27.7087	27.1119
Sdhaf1	Succinate dehydrogenase assembly factor 1, mitochondrial	Q3U276	-0.0374474	0.740655	0.656003	0.183094	26.2245	26.2015	25.7329	26.1627	26.0381	26.1703	26.1268	26.154	26.2893	26.4419	26.1129	25.8147	25.9411
Vars2	Valine--tRNA ligase, mitochondrial	Q3U2A8	-0.0974044	0.290753	0.536826	0.270166	27.4566	27.3387	27.2434	27.266	27.3611	26.9534	27.3098	27.2672	27.192	27.4587	27.4732	27.5441	27.3257
Sec24a	Protein transport protein Sec24A	Q3U2P1	-0.445549	0.188918	0.501041	0.300126	24.0993	24.6033	25.005	24.3627	22.7977	24.6594	24.6305	24.1546	25.2022	25.3625	24.3012	24.7957	24.4542
Ulk3	Serine/threonine-protein kinase ULK3	Q3U3Q1	-0.251184	0.22226	0.502991	0.29844	24.3922	25.1787	23.927	24.704	24.0987	24.1083	25.1185	24.5531	24.3442	24.8837	24.564	24.6516	24.4536
Yrdc	YrdC domain-containing protein, mitochondrial	Q3U5F4	0.0542881	0.745216	0.656003	0.183094	25.1432	25.2178	24.535	24.8689	24.7941	24.6593	25.0646	24.9182	24.0871	24.8672	25.0767	24.8746	24.8196
Cmpk2	UMP-CMP kinase 2, mitochondrial	Q3U5Q7	0.080822	0.257004	0.519363	0.284529	28.2217	28.2243	28.3456	28.1454	28.3355	28.2939	28.039	28.3164	28.0638	28.2089	28.2989	28.2555	28.0791
Esyt1	Extended synaptotagmin-1	Q3U7R1	-0.0470707	0.637782	0.629751	0.200831	27.7071	28.0423	27.8039	27.6167	27.7231	28.1105	27.6415	27.8928	27.8834	28.0359	28.0124	27.7505	27.9504
Lbr	Lamin-B receptor	Q3U9G9	-0.193938	0.287801	0.536592	0.270356	27.2861	26.9602	27.425	27.9151	27.5071	27.148	28.2822	27.4379	27.4864	27.2995	27.4782	27.6154	27.3734
Mif4gd	MIF4G domain-containing protein	Q3UBZ5	-0.516439	0.36033	0.551305	0.258608	22.5573	24.5923	22.9504	24.7954	26.0931	25.2761	24.5913	25.6379	24.1889	24.7128	24.3408	26.101	24.6844
Otulin	Ubiquitin thioesterase otulin	Q3UCV8	0.0596443	0.892922	0.689305	0.161588	23.4916	24.6466	23.8654	24.6338	24.1835	23.8521	23.7104	24.6855	24.4615	21.7798	24.6818	24.6552	24.3935
Ttll12	Tubulin--tyrosine ligase-like protein 12	Q3UDE2	0.42875	0.0630367	0.429166	0.367374	26.8257	26.5421	27.234	26.6728	27.1568	27.1525	26.2858	26.6984	26.5648	25.5345	26.7074	26.9811	26.7411
Trafd1	TRAF-type zinc finger domain-containing protein 1	Q3UDK1	0.502279	0.193955	0.50208	0.299227	24.7907	24.4788	24.389	24.1268	24.7399	23.9334	23.7615	24.1585	22.5632	22.9012	24.3359	25.1522	24.4798
Ube2z	Ubiquitin-conjugating enzyme E2 Z	Q3UE37	-0.344195	0.0496828	0.408813	0.388476	26.1275	26.0133	25.0366	26.0481	25.9323	25.6888	26.275	26.1522	25.9767	26.2443	26.3167	26.1997	25.8992
Puf60	Poly(U)-binding-splicing factor PUF60	Q3UEB3	-0.228022	0.112473	0.456312	0.340738	26.9913	27.2074	27.0555	26.6984	26.6064	26.6442	27.2572	27.2042	26.7344	27.1057	26.978	27.4703	26.9166
Frmd8	FERM domain-containing protein 8	Q3UFK8	-0.174123	0.525748	0.601729	0.220599	24.0314	24.1354	24.5052	24.1615	22.9237	24.2616	24.1972	24.7605	24.0644	23.2938	24.6296	24.2676	24.028
Nt5c3b	7-methylguanosine phosphate-specific 5-nucleotidase	Q3UFY7	-0.155104	0.219075	0.502991	0.29844	28.7182	28.5651	28.4402	28.9877	28.6674	28.9854	28.9945	28.4862	29.0598	28.9884	28.813	29.0829	28.7523
Trmt10c	Mitochondrial ribonuclease P protein 1	Q3UFY8	-0.136024	0.253989	0.519363	0.284529	27.34	27.3802	27.2947	27.1264	27.3751	27.0168	27.2121	27.0238	27.438	27.7363	27.5904	27.4703	27.2703
Eif3j1	Eukaryotic translation initiation factor 3 subunit J-A	Q3UGC7	-0.222086	0.166614	0.485019	0.314241	28.5289	28.807	28.6311	28.9726	28.3849	28.6586	29.2857	28.4402	28.6029	28.7944	28.9127	29.3468	28.8188
Hdhd2	Haloacid dehalogenase-like hydrolase domain-containing protein 2	Q3UGR5	-0.0486393	0.582695	0.614036	0.211806	30.4758	30.4243	30.0259	30.213	30.1967	30.1157	30.2191	30.3079	30.1678	30.3816	30.4754	30.175	30.307
Fam195b	Protein FAM195B	Q3UGS4	0.269027	0.227106	0.504479	0.297157	23.8826	24.1359	24.3687	23.624	23.6906	24.7389	23.0461	23.9104	23.8684	23.7411	23.7436	24.2775	24.044
Dip2b	Disco-interacting protein 2 homolog B	Q3UH60	-0.285592	0.0866927	0.449708	0.347069	25.6832	25.769	25.7799	25.829	25.5787	25.4778	26.1092	26.0853	25.6998	26.6927	25.8635	25.6173	25.7352
Wnk2	Serine/threonine-protein kinase WNK2	Q3UH66	-1.3301	0.00639784	0.30455	0.516342	23.4672	23.711	23.5408	23.9316	21.508	24.8834	24.9741	24.7146	25.1043	24.3453	24.3944	25.3257	25.0015
Limch1	LIM and calponin homology domains-containing protein 1	Q3UH68	-0.168672	0.0321277	0.38322	0.416552	29.2874	29.2886	29.4768	29.2036	29.3051	29.1356	29.5945	29.3971	29.446	29.4583	29.383	29.5644	29.3173
Plxnd1	Plexin-D1	Q3UH93	0.699656	0.103876	0.45099	0.345833	25.1374	24.8136	25.3007	25.3473	24.1696	24.8998	23.693	24.8014	23.431	22.7379	25.2728	25.2179	24.5617
Nt5dc3	5-nucleotidase domain-containing protein 3	Q3UHB1	-0.00452771	0.973985	0.707288	0.150404	28.2922	29.0009	28.8053	29.0944	28.4086	28.6261	28.6275	28.4501	28.6688	28.8601	28.9834	28.7386	28.6353
Dab2ip	Disabled homolog 2-interacting protein	Q3UHC7	0.380752	0.543	0.607322	0.216581	24.4078	24.2022	22.5007	24.2994	24.5445	24.095	24.9476	24.2122	21.2139	24.7333	24.4642	23.838	21.9833
Gfod1	Glucose-fructose oxidoreductase domain-containing protein 1	Q3UHD2	-0.0993394	0.742953	0.656003	0.183094	23.9735	24.4828	24.9699	24.0355	23.7219	24.4734	22.9327	24.5074	24.8391	24.3881	24.5668	24.7768	24.6176
Mtus2	Microtubule-associated tumor suppressor candidate 2 homolog	Q3UHD3	-0.331435	0.00682786	0.317172	0.498705	26.423	26.5859	26.5296	26.2436	26.4873	26.3922	26.4836	26.7478	26.5605	26.7719	26.8379	27.1578	26.8658
Snx27	Sorting nexin-27	Q3UHD6	0.158057	0.172007	0.490934	0.308977	27.2249	27.185	27.0418	27.157	27.1248	27.2265	27.1614	26.7891	26.7269	26.7571	27.285	26.967	27.3271
Aak1	AP2-associated protein kinase 1	Q3UHJ0	-0.0632894	0.485105	0.592204	0.227528	27.5495	27.5346	27.6237	27.4898	27.4087	27.496	27.586	27.537	27.2845	27.4299	27.8131	27.8042	27.6077
Pdap1	28 kDa heat- and acid-stable phosphoprotein	Q3UHX2	-0.117101	0.164164	0.48189	0.317052	27.979	27.8283	28.0823	27.8876	27.9802	27.9605	28.1907	27.8309	28.0709	28.0546	28.1148	28.2964	27.9324
Lmod2	Leiomodin-2	Q3UHZ5	1.06953	0.378981	0.559014	0.252578	25.8697	22.7105	28.5516	27.4418	28.4243	28.2186	23.9781	23.0981	28.6448	29.2033	25.4755	24.6464	25.5532
Babam1	BRISC and BRCA1-A complex member 1	Q3UI43	-0.21241	0.199554	0.50208	0.299227	26.382	26.6034	26.4477	26.4714	25.6491	26.7223	26.6883	26.7629	26.8281	26.3065	26.4002	26.6842	26.4719
Arhgap17	Rho GTPase-activating protein 17	Q3UIA2	0.0435853	0.74526	0.656003	0.183094	26.7479	26.5403	26.5087	26.2488	26.2942	25.8147	26.2527	26.4108	26.346	26.051	26.2728	26.3912	26.484
Myzap	Myocardial zonula adherens protein	Q3UIJ9	-0.0513875	0.573087	0.612487	0.212903	28.1742	28.1782	28.339	28.3948	28.2394	28.2268	28.4107	28.3106	28.5553	28.0271	28.3085	28.1111	28.4476
Dtx3l	E3 ubiquitin-protein ligase DTX3L	Q3UIR3	0.0151294	0.901186	0.691005	0.160519	24.955	24.555	24.968	24.8492	24.9133	25.058	25.1217	24.8708	24.4245	25.0257	25.1025	24.7802	24.7504
Ndufb6	NADH dehydrogenase [ubiquinone] 1 beta subcomplex subunit 6	Q3UIU2	-0.411816	0.204986	0.50208	0.299227	29.9628	29.9077	29.8513	31.3903	29.8476	29.8048	31.3738	30.7238	31.2404	30.1354	30.1193	30.1204	30.0615
Mylk3	Myosin light chain kinase 3	Q3UIZ8	0.0500698	0.659456	0.636189	0.196414	32.1244	31.8956	31.7897	31.9216	31.6936	31.4462	31.8656	31.784	31.4544	31.7291	31.9975	31.8061	31.6956
Edc4	Enhancer of mRNA-decapping protein 4	Q3UJB9	0.0564398	0.504176	0.597824	0.223427	27.6508	27.6574	27.6072	27.539	27.7257	27.7285	27.3359	27.5399	27.4799	27.8041	27.5822	27.8119	27.611
Usp19	Ubiquitin carboxyl-terminal hydrolase 19	Q3UJD6	-0.13993	0.254655	0.519363	0.284529	26.2484	26.4192	26.4683	26.6672	26.1856	26.847	26.6866	26.2449	26.5979	26.7217	26.6764	26.7662	26.5941
Rmdn3	Regulator of microtubule dynamics protein 3	Q3UJU9	-0.696516	0.105134	0.45099	0.345833	24.3809	24.7364	22.4687	25.7765	24.4681	25.2102	25.4601	25.4483	25.2733	24.9769	24.967	25.2402	25.0575
Tax1bp1	Tax1-binding protein 1 homolog	Q3UKC1	-0.00552422	0.980447	0.708024	0.149952	24.342	24.3747	24.7973	24.7802	24.4188	24.334	25.0088	23.6707	24.4192	24.9461	24.7783	24.8669	23.9036
Smu1	WD40 repeat-containing protein SMU1	Q3UKJ7	-0.0225019	0.901484	0.691005	0.160519	25.9895	25.8924	26.0705	26.1985	26.3988	25.5549	25.9215	25.5735	25.6125	26.3168	26.6078	26.0649	26.1823
Arglu1	Arginine and glutamate-rich protein 1	Q3UL36	0.219138	0.746704	0.656003	0.183094	23.4531	24.9872	24.9074	22.8381	24.8542	25.5222	25.4275	21.6198	24.2142	25.0033	22.7796	24.9944	25.4165
Mccc2	Methylcrotonoyl-CoA carboxylase beta chain, mitochondrial	Q3ULD5	-0.00886545	0.898256	0.689947	0.161185	32.9155	32.8431	32.9494	32.7186	32.94	33.0112	33.0166	32.8647	32.7226	33.0118	32.912	32.9189	32.8895
Spg7	Paraplegin	Q3ULF4	-0.0513904	0.563182	0.609493	0.215031	29.7425	29.7389	29.4354	29.8452	29.54	29.3588	29.6196	29.6335	29.553	29.5843	29.7671	29.7638	29.7095
Gpd1l	Glycerol-3-phosphate dehydrogenase 1-like protein	Q3ULJ0	-0.0119586	0.89293	0.689305	0.161588	31.3645	31.4969	31.3814	31.2212	31.2396	31.3173	31.5873	31.1499	31.1205	31.4366	31.3015	31.5088	31.337
Parp3		Q3ULW8	0.342402	0.1405	0.474541	0.323727	25.6633	24.4879	25.0985	25.6158	25.5669	25.3949	24.9163	24.7108	24.9906	24.6844	24.4868	25.446	25.5
Cog7	Conserved oligomeric Golgi complex subunit 7	Q3UM29	-0.30365	0.636688	0.629751	0.200831	23.8093	25.1276	23.8836	24.1828	24.1233	20.8567	23.6166	24.179	23.7971	22.0161	24.9725	24.593	24.5984
Ppp1r7	Protein phosphatase 1 regulatory subunit 7	Q3UM45	-0.0297007	0.686644	0.639228	0.194344	29.7703	29.7911	29.9929	29.8825	29.7987	29.752	29.8679	29.8062	29.6953	29.8691	30.0994	29.7901	29.8988
Spata5	Spermatogenesis-associated protein 5	Q3UMC0	0.712151	0.421874	0.570412	0.243811	28.8075	29.1178	28.6939	28.4905	28.8407	28.7765	28.3072	28.7904	28.9486	23.0128	29.046	29.2724	29.1522
Cobll1	Cordon-bleu protein-like 1	Q3UMF0	-0.188603	0.0052384	0.282403	0.54913	30.191	30.1998	30.2715	30.1114	30.1016	30.1628	30.3306	30.4156	30.2556	30.3707	30.4654	30.3965	30.2968
Ppp1r12c	Protein phosphatase 1 regulatory subunit 12C	Q3UMT1	-0.0422631	0.598165	0.618994	0.208314	26.902	26.6995	26.7065	26.7764	26.8469	26.8435	26.9816	26.881	26.717	26.7079	27.0451	26.8964	26.6373
Mapkapk3	MAP kinase-activated protein kinase 3	Q3UMW7	-0.256886	0.117574	0.45969	0.337535	24.3088	24.2345	24.2556	24.5156	24.6267	24.5026	24.8785	24.543	24.8094	23.9765	24.7373	25.1137	24.5909
Lclat1	Lysocardiolipin acyltransferase 1	Q3UN02	-0.392172	0.0092724	0.317172	0.498705	26.6378	26.5561	26.2739	26.7362	27.0504	26.6487	27.1087	26.7714	26.7577	27.2915	26.9641	27.1295	27.276
Lyrm9	LYR motif-containing protein 9	Q3UN90	0.0683382	0.574699	0.612487	0.212903	26.9703	27.2353	27.3767	27.115	26.7601	26.9278	27.1664	26.9702	26.9658	27.3312	26.7802	27.0217	26.7356
	Quinone oxidoreductase-like protein 2	Q3UNZ8	-0.0564354	0.795098	0.667645	0.175454	26.5487	27.0676	26.7763	26.2737	27.2903	26.9513	26.9068	27.2223	25.9576	26.9022	27.0665	27.2415	26.824
Zc3hav1	Zinc finger CCCH-type antiviral protein 1	Q3UPF5	-0.0606967	0.853369	0.681447	0.166568	24.9546	24.5027	25.3436	25.178	23.6257	25.4075	25.1563	24.568	24.6047	25.5916	23.9414	24.9722	25.4381
Prrc1	Protein PRRC1	Q3UPH1	-0.126886	0.610689	0.622621	0.205776	25.0255	25.4836	24.7899	25.7841	24.7537	25.8535	25.3853	25.9488	25.7968	25.1845	25.3194	25.6158	24.6095
Sec31a	Protein transport protein Sec31A	Q3UPL0	-0.0745331	0.475552	0.591541	0.228015	29.9672	29.9407	29.7097	30.0253	30.0598	29.7049	29.6995	29.78	29.8877	30.0042	30.2028	30.1815	30.0748
Pxdn	Peroxidasin homolog	Q3UQ28	-0.0312727	0.92498	0.696701	0.156953	25.1558	26.4192	25.1088	25.0451	25.6091	25.3559	25.1648	25.3772	25.2174	24.5022	25.5319	26.8217	25.7467
Tars2	Threonine--tRNA ligase, mitochondrial	Q3UQ84	-0.0499428	0.559379	0.609493	0.215031	28.2194	28.3444	28.2631	28.5512	28.2845	28.1338	28.2038	28.4613	28.28	28.2011	28.5356	28.3079	28.4556
Fcho2	F-BAR domain only protein 2	Q3UQN2	-0.143495	0.271406	0.527579	0.277713	26.8169	26.6714	26.3606	26.5201	26.682	26.2321	27.0093	26.6227	26.2825	26.538	26.7749	26.8181	26.7893
Rbm20	RNA-binding protein 20	Q3UQS8	-0.182294	0.209766	0.50208	0.299227	26.1037	26.1918	26.1576	25.9553	25.823	26.1336	26.6014	26.0243	25.9383	25.8164	26.4818	26.5673	26.2722
Slmap	Sarcolemmal membrane-associated protein	Q3URD3	0.00221451	0.986495	0.709054	0.149321	31.3711	31.5886	31.2416	31.7337	31.873	31.5047	31.6864	31.773	31.8327	31.294	31.2013	31.5612	31.5009
Acsf3	Acyl-CoA synthetase family member 3, mitochondrial	Q3URE1	-0.0204	0.7985	0.667722	0.175405	29.8786	29.9138	29.5716	29.9176	29.7796	29.6735	29.8799	29.8532	29.6527	29.6468	29.8811	29.8453	29.9077
Ccdc51	Coiled-coil domain-containing protein 51	Q3URS9	-0.0426749	0.595886	0.618345	0.208769	28.8963	29.0064	29.2561	28.9877	29.1453	29.096	28.9393	29.0984	29.2624	28.9461	29.1641	29.1211	29.2196
Sorbs2	Sorbin and SH3 domain-containing protein 2	Q3UTJ2	-0.217612	0.00521767	0.282403	0.54913	31.5473	31.4181	31.6306	31.5303	31.6149	31.5637	31.7719	31.6597	31.8808	31.8642	31.705	31.6312	31.8661
Them4	Acyl-coenzyme A thioesterase THEM4	Q3UUI3	0.181918	0.0849352	0.449708	0.347069	27.6597	27.6779	27.502	27.6443	27.8785	27.9698	27.6274	27.7403	27.3254	27.579	27.7101	27.3447	27.4539
Pdp1	[Pyruvate dehydrogenase [acetyl-transferring]]-phosphatase 1, mitochondrial	Q3UV70	-0.00287866	0.985386	0.709036	0.149332	29.3768	28.7502	29.114	29.0365	29.1318	28.9694	29.1286	28.7462	28.8543	28.7115	29.0458	29.6684	29.3072
Ksr2	Kinase suppressor of Ras 2	Q3UVC0	1.02319	0.435179	0.576513	0.239191	23.4471	27.5653	27.261	27.6357	27.8954	26.9168	27.0885	22.9398	22.1615	26.8637	23.5001	30.4314	27.3609
Fam129a	Protein Niban	Q3UW53	0.0102983	0.940282	0.698317	0.155947	27.1848	27.3513	27.0911	27.234	26.9828	27.0708	27.1789	27.0586	26.6308	27.1838	27.1289	27.7066	27.1077
Rcsd1	CapZ-interacting protein	Q3UZA1	0.135586	0.128552	0.468625	0.329175	29.0328	28.7645	29.2432	28.7782	28.8877	29.1048	28.9176	28.7665	28.7775	28.8099	28.8424	28.7841	28.9325
Svip	Small VCP/p97-interacting protein	Q3UZP4	0.255121	0.613742	0.62354	0.205136	24.0128	24.3664	24.7964	23.6417	23.985	24.2878	24.2388	24.2722	22.3254	24.6172	23.1392	22.8846	26.0086
Slc25a31	ADP/ATP translocase 4	Q3V132	-0.318432	0.229573	0.50595	0.295892	27.6303	27.4829	27.2363	28.5858	27.0724	27.1076	27.6782	27.3606	27.401	28.2019	28.3925	28.1211	27.7082
Nt5c2	Cytosolic purine 5-nucleotidase	Q3V1L4	0.0586471	0.482566	0.591978	0.227694	27.6308	27.8744	27.6802	27.6539	27.5809	27.6105	27.4738	27.4991	27.7107	27.4297	27.7961	27.7843	27.598
Lepre1	Prolyl 3-hydroxylase 1	Q3V1T4	0.397656	0.349277	0.547262	0.261805	22.9067	24.6652	23.3467	23.6662	23.6172	23.8666	23.7522	22.9171	23.6525	24.0394	23.4742	23.8024	21.3252
Lace1	Lactation elevated protein 1	Q3V384	-0.104064	0.217109	0.502991	0.29844	31.0345	31.0137	31.155	30.7668	31.0688	30.9611	30.9625	30.9297	31.3043	31.1591	31.0873	31.0945	31.1908
Pacs2	Phosphofurin acidic cluster sorting protein 2	Q3V3Q7	0.376242	0.339937	0.542376	0.2657	24.6247	23.8989	23.9953	23.3438	23.898	24.1194	24.0768	23.8886	22.8364	23.4762	24.5895	24.3721	21.9868
Itga1	Integrin alpha-1	Q3V3R4	-0.146842	0.17356	0.491238	0.308708	28.2155	28.336	28.0687	28.2773	27.9791	27.819	28.4049	28.1526	28.126	28.5189	28.1133	28.1607	28.3631
Commd6	COMM domain-containing protein 6	Q3V4B5	0.26792	0.481433	0.591913	0.227742	25.8962	25.3999	24.6647	26.0734	26.1096	26.4336	25.5582	26.12	26.2142	24.4188	26.3705	24.7559	25.0272
Mars2	Methionine--tRNA ligase, mitochondrial	Q499X9	0.0591279	0.467772	0.587052	0.231324	27.6256	27.4822	27.3503	27.531	27.545	27.5649	27.2817	27.3912	27.5942	27.303	27.6729	27.5517	27.4067
Shank3	SH3 and multiple ankyrin repeat domains protein 3	Q4ACU6	-0.0778784	0.249788	0.517913	0.285743	27.4116	27.4668	27.3693	27.2966	27.55	27.5463	27.5494	27.5904	27.5926	27.4193	27.3835	27.5748	27.5158
Ndufa4l2	NADH dehydrogenase [ubiquinone] 1 alpha subcomplex subunit 4-like 2	Q4FZG9	-0.53216	0.0803569	0.44898	0.347773	24.6065	24.9675	23.3653	24.9271	25.018	23.9176	24.9626	24.8369	25.0966	24.7101	24.4307	25.4862	25.4709
Abracl	Costars family protein ABRACL	Q4KML4	-0.27355	0.0898304	0.449708	0.347069	29.2433	28.5374	28.7174	28.5107	28.3081	29.0801	29.0718	29.1749	29.1866	29.1008	28.9975	28.7531	28.76
Oxr1	Oxidation resistance protein 1	Q4KMM3	-0.0844758	0.651079	0.63417	0.197794	24.2126	23.916	24.7663	23.939	23.7919	23.9758	23.929	24.0484	23.7114	24.3502	24.117	24.4142	24.7231
Ece1	Endothelin-converting enzyme 1	Q4PZA2	-0.235618	0.177734	0.494292	0.306016	25.2481	25.39	25.2091	26.0544	25.7266	25.2608	25.7566	25.5014	26.2713	25.4366	25.5572	25.859	25.6377
Xirp2	Xin actin-binding repeat-containing protein 2	Q4U4S6	0.773774	0.389056	0.56028	0.251595	26.2848	24.1179	26.5592	25.6611	26.4377	26.9924	26.6179	28.3775	24.2933	24.0872	21.9088	25.0827	26.2782
Pds5b	Sister chromatid cohesion protein PDS5 homolog B	Q4VA53	-0.292215	0.0928662	0.449708	0.347069	25.9124	26.0388	25.7207	26.3164	25.5007	25.6204	26.4726	25.8094	25.9971	26.174	26.0278	26.6298	25.8958
Cdv3	Protein CDV3	Q4VAA2	-0.0610039	0.538182	0.605484	0.217897	29.1589	28.9923	29.2527	29.1036	29.0511	29.2191	28.8798	29.3004	29.2106	29.2549	29.2867	28.9409	29.461
Tmem65	Transmembrane protein 65	Q4VAE3	0.180877	0.404543	0.567317	0.246174	28.2683	28.0853	28.2623	28.7327	28.8288	28.5717	28.157	28.28	28.2156	27.3907	28.3993	28.9152	28.5834
Tapt1	Transmembrane anterior posterior transformation protein 1	Q4VBD2	-0.197183	0.198406	0.50208	0.299227	25.6707	25.7397	26.2688	25.9547	26.1117	25.4889	26.0747	25.9773	26.1803	26.4015	26.0947	26.1725	25.5861
Ddx17	Probable ATP-dependent RNA helicase DDX17	Q501J6	-0.0322447	0.698156	0.645047	0.190409	27.7924	28.0158	27.996	27.8839	28.0148	28.0563	28.0105	27.955	27.7022	28.1683	28.1002	28.0928	27.9159
Phactr4	Phosphatase and actin regulator 4	Q501J7	-0.428392	0.253503	0.519363	0.284529	23.6291	23.8704	24.4628	24.2492	21.8369	24.3266	24.4964	24.3691	24.2486	23.868	23.6738	24.3081	24.1389
Zbtb8os	Protein archease	Q505B7	0.177668	0.259139	0.519945	0.284043	26.9649	27.4367	27.2734	27.5359	27.2565	27.8451	27.2916	27.2064	26.8627	27.0525	27.4183	26.99	27.6327
Ankrd28	Serine/threonine-protein phosphatase 6 regulatory ankyrin repeat subunit A	Q505D1	-0.329049	0.545507	0.607322	0.216581	24.9034	23.9863	21.58	24.4948	24.84	25.0212	24.8368	22.9704	24.3525	25.2086	24.5574	24.8543	24.4868
Opa3	Optic atrophy 3 protein homolog	Q505D7	-0.280488	0.0610361	0.425632	0.370965	29.8129	30.0858	29.5022	29.8936	30.0381	29.8191	30.0979	30.1535	30.3429	30.5676	29.9773	29.6603	30.1743
Lrrc47	Leucine-rich repeat-containing protein 47	Q505F5	-0.106033	0.227296	0.504502	0.297137	28.5274	28.2812	28.718	28.3661	28.6526	28.5396	28.5831	28.6169	28.621	28.6717	28.4265	28.7986	28.6237
Srrm1	Serine/arginine repetitive matrix protein 1	Q52KI8	0.103899	0.43763	0.57754	0.238418	25.1102	25.4068	25.2696	25.6647	25.6317	25.4816	25.5504	25.1966	25.6153	25.2072	25.1785	25.5738	24.943
Prune2	Protein prune homolog 2	Q52KR3	0.122983	0.307632	0.538377	0.268914	27.7933	27.9494	28.1246	28.1239	28.0572	28.4116	27.8423	27.6905	28.1264	27.6777	28.1062	28.0897	28.1431
Ddx46	Probable ATP-dependent RNA helicase DDX46	Q569Z5	-0.176367	0.201287	0.50208	0.299227	25.684	25.0045	25.4154	25.0496	25.4576	25.3794	25.6931	25.3025	25.1664	25.6555	25.3978	25.7694	25.572
Thrap3	Thyroid hormone receptor-associated protein 3	Q569Z6	0.148783	0.39405	0.561592	0.250579	27.2574	26.5195	27.0729	26.6392	27.1776	26.765	26.1301	26.9901	26.8104	26.6642	26.7501	26.7646	27.1857
Tab3	TGF-beta-activated kinase 1 and MAP3K7-binding protein 3	Q571K4	0.811088	0.0619941	0.427738	0.368822	26.7179	26.7295	26.3163	26.2569	26.7521	26.7112	25.5377	26.3569	25.6265	23.6977	26.5377	25.9018	26.7287
Spag9	C-Jun-amino-terminal kinase-interacting protein 4	Q58A65	-0.170697	0.0643186	0.429166	0.367374	29.27	29.5098	29.6079	29.3037	29.2807	29.3716	29.8276	29.4252	29.6034	29.5009	29.415	29.6206	29.5363
Ndufaf2	Mimitin, mitochondrial	Q59J78	-0.194383	0.0553551	0.409442	0.387807	29.762	29.8563	29.5589	29.7437	29.654	29.3533	30.0346	29.7	29.8508	30.016	29.8565	29.6815	29.8043
Usp13	Ubiquitin carboxyl-terminal hydrolase 13	Q5BKP2	-0.92153	0.0139106	0.318643	0.496696	22.9073	25.3782	24.498	25.3372	24.6783	24.3193	25.5002	25.5565	25.6355	25.1145	25.6007	25.2193	25.4619
Mypn	Myopalladin	Q5DTJ9	-0.223321	0.0165525	0.348887	0.457315	29.8573	30.0907	29.9977	30.2085	30.126	30.1523	30.3897	30.0506	30.2866	30.2846	30.2929	30.5044	30.259
Hspb6	Heat shock protein beta-6	Q5EBG6	0.344551	0.0230292	0.356135	0.448385	33.1296	32.8518	33.5759	32.9585	33.2514	33.4573	32.9423	32.611	32.9728	33.248	32.76	32.7507	32.7319
	Uncharacterized protein C1orf50 homolog	Q5EBG8	-0.366958	0.331861	0.538432	0.268869	23.8535	24.2127	22.0073	24.3444	24.5332	24.1449	24.4171	24.3783	23.4895	24.8061	23.824	24.3884	24.2105
Prkaa1	5-AMP-activated protein kinase catalytic subunit alpha-1	Q5EG47	-0.0492635	0.711011	0.647406	0.188823	26.6075	26.5923	26.4739	26.3775	26.5105	26.4374	27.0338	26.6867	26.345	26.0944	26.3532	26.5706	26.76
Tmem256	Transmembrane protein 256	Q5F285	-0.952981	0.134426	0.471052	0.326931	24.6446	24.6714	23.931	25.1948	23.1875	22.3987	25.238	25.064	26.5695	22.4285	25.377	25.0448	24.9817
Nufip2	Nuclear fragile X mental retardation-interacting protein 2	Q5F2E7	-0.109586	0.562758	0.609493	0.215031	26.7013	26.9109	27.0366	26.8782	26.7353	27.1616	27.4679	26.5795	26.8464	26.5818	26.879	27.7603	26.9803
Taok1	Serine/threonine-protein kinase TAO1	Q5F2E8	-0.144923	0.309276	0.538377	0.268914	26.1466	26.2271	25.9368	26.1803	26.2526	26.4668	26.6112	26.1678	26.6466	26.1813	25.8118	26.5093	26.4983
Mlip	Muscular LMNA-interacting protein	Q5FW52	-0.0292488	0.741751	0.656003	0.183094	29.573	29.6508	29.8081	29.8314	29.9567	29.5241	29.9333	29.6069	29.7928	29.5756	29.8164	29.8006	29.7472
Tmem2	Transmembrane protein 2	Q5FWI3	-0.482786	0.0604284	0.425357	0.371246	23.3803	24.0418	23.4712	23.0449	24.1667	22.8199	23.8102	24.4468	24.103	23.9788	23.7239	23.3936	24.3356
Arhgap1	Rho GTPase-activating protein 1	Q5FWK3	-0.0730651	0.618574	0.625258	0.20394	28.1412	28.2547	27.9026	27.626	28.2162	28.3116	27.8744	27.9898	28.1539	27.8143	28.2774	28.5043	28.4251
Tnni3k	Serine/threonine-protein kinase TNNI3K	Q5GIG6	-0.0134722	0.898368	0.689947	0.161185	30.1965	30.0847	29.5373	30.0352	29.9007	29.7378	29.9694	30.0222	29.9018	29.7186	29.8834	29.9877	30.0189
Vps13a	Vacuolar protein sorting-associated protein 13A	Q5H8C4	-0.21364	0.220096	0.502991	0.29844	25.2499	25.8453	25.0068	25.6121	24.6902	24.9291	25.5146	25.3988	25.3567	25.3063	25.4761	25.3123	25.6864
Mtus1	Microtubule-associated tumor suppressor 1 homolog	Q5HZI1	-0.137863	0.236022	0.512112	0.290635	26.4672	26.2893	26.3659	26.5472	26.1613	26.8214	26.798	26.4595	26.6216	26.3836	26.5669	26.7943	26.4356
Slc25a51	Solute carrier family 25 member 51	Q5HZI9	-0.139381	0.469274	0.587894	0.230701	24.9858	25.0877	24.0819	25.299	24.8516	24.6809	25.3273	24.781	24.6925	24.731	25.1466	25.3236	24.7917
Usp28	Ubiquitin carboxyl-terminal hydrolase 28	Q5I043	-0.155	0.477793	0.591913	0.227742	25.7196	25.6694	25.6361	25.5621	26.0372	26.4049	26.0405	25.792	25.2032	26.6919	25.8162	26.2157	26.1933
Ppp1r13l	RelA-associated inhibitor	Q5I1X5	-0.118548	0.31016	0.538377	0.268914	27.1321	26.661	26.4713	26.9295	26.6428	26.6249	27.168	26.9267	26.9173	26.7136	26.8243	26.7685	26.7167
Slc30a9	Zinc transporter 9	Q5IRJ6	-0.0226367	0.839114	0.677945	0.168805	28.4958	28.3409	28.5747	28.486	28.2832	28.5111	28.7433	28.4252	28.4786	27.9956	28.549	28.6822	28.4249
Vps41	Vacuolar protein sorting-associated protein 41 homolog	Q5KU39	-0.223978	0.62117	0.625433	0.203819	24.6694	25.3237	25.1257	25.691	22.4649	24.2014	25.1019	24.7195	24.2794	24.9015	25.3857	24.0729	25.1623
Cnrip1	CB1 cannabinoid receptor-interacting protein 1	Q5M8N0	-0.111725	0.682287	0.638196	0.195046	24.0774	23.8341	24.61	24.5874	23.7612	23.5171	24.4972	23.949	23.8146	23.2021	24.3492	24.5691	24.8527
Sdr39u1	Epimerase family protein SDR39U1	Q5M8N4	0.151297	0.225595	0.504264	0.297342	30.6813	30.1946	30.0334	30.2427	30.2407	30.0291	29.7966	30.0165	30.0619	30.2848	29.9573	30.3674	30.1152
Cobl	Protein cordon-bleu	Q5NBX1	1.62391	0.106815	0.45099	0.345833	27.057	27.2684	27.1308	31.2185	27.1661	26.5015	27.0969	27.2336	26.5006	26.1415	21.8912	26.7389	27.096
Mief2	Mitochondrial dynamics protein MID49	Q5NCS9	-0.00740617	0.944901	0.699699	0.155089	25.5146	25.8222	25.5229	25.8844	25.5324	25.7694	25.5133	25.5001	25.8874	25.7186	25.989	25.489	25.6746
Scarf1	Scavenger receptor class F member 1	Q5ND28	-0.303331	0.298291	0.538377	0.268914	23.1289	23.188	22.7766	22.8059	23.4466	21.4088	23.3981	22.6517	22.6627	23.1571	23.1961	23.2644	23.3404
Rilp	Rab-interacting lysosomal protein	Q5ND29	0.0298067	0.816033	0.674391	0.171088	28.0767	27.9259	27.926	27.7565	28.2078	28.1676	28.1608	27.983	27.4862	27.9303	27.9177	28.3614	28.0225
Rnmtl1	rRNA methyltransferase 3, mitochondrial	Q5ND52	-0.205947	0.301212	0.538377	0.268914	25.424	25.2114	25.1829	25.392	25.4954	25.3392	24.5682	25.776	26.0243	25.4992	25.8837	25.4456	25.6302
Osbp2	Oxysterol-binding protein 2	Q5QNQ6	0.295399	0.270087	0.525429	0.279486	24.6311	24.4934	25.253	24.7546	25.4525	25.1586	24.9911	23.4631	25.0777	24.5499	25.0822	24.8051	24.6636
Mocs1	Molybdenum cofactor biosynthesis protein 1	Q5RKZ7	-0.093584	0.614916	0.62354	0.205136	25.5364	25.8395	25.6547	26.102	25.595	25.6588	25.9809	25.9551	26.1042	24.8793	26.0218	25.8454	25.986
Bod1	Biorientation of chromosomes in cell division protein 1	Q5SQY2	-0.356214	0.669376	0.636289	0.196345	25.9933	23.9964	21.8605	26.1203	26.0796	26.6934	25.857	26.2641	26.1852	25.8596	22.5031	26.0726	25.6193
Tom1l2	TOM1-like protein 2	Q5SRX1	0.0232753	0.834442	0.677945	0.168805	28.8518	28.747	29.1172	28.6551	29.4133	29.0626	28.8856	28.9044	28.8793	29.015	28.9725	28.9473	29.0544
Zzef1	Zinc finger ZZ-type and EF-hand domain-containing protein 1	Q5SSH7	0.205816	0.366243	0.552592	0.257595	23.8458	24.3945	23.5331	23.853	23.5315	23.6153	23.334	23.7945	23.502	22.6453	23.9208	23.9922	23.9393
Tefm	Transcription elongation factor, mitochondrial	Q5SSK3	-0.226049	0.125135	0.466821	0.330849	27.2122	27.3048	27.4855	27.4146	27.2611	27.0991	26.9986	27.4389	27.7389	27.2954	27.9654	27.7195	27.499
Abr	Active breakpoint cluster region-related protein	Q5SSL4	0.0662987	0.920089	0.695738	0.157554	25.7022	25.4911	22.7786	25.8755	25.6587	25.6129	25.6367	25.8712	25.3878	22.1583	25.4448	25.8052	25.5374
Psme4	Proteasome activator complex subunit 4	Q5SSW2	0.0162258	0.933519	0.697782	0.15628	24.9963	25.335	25.3677	25.4803	25.004	25.5143	24.5093	25.0827	25.5506	24.9037	25.6845	25.5598	25.5765
Tns3	Tensin-3	Q5SSZ5	1.26113	0.395236	0.56271	0.249715	28.7523	27.7607	28.1021	23.632	27.6905	28.3533	28.322	21.3725	28.1059	27.7512	21.0181	28.0905	28.1845
Sco1	Protein SCO1 homolog, mitochondrial	Q5SUC9	0.00981769	0.918889	0.695738	0.157554	29.5199	29.2226	29.5574	29.6022	29.4438	29.1295	29.3101	29.4371	29.5055	29.4152	29.4058	29.1675	29.5782
Ankrd40	Ankyrin repeat domain-containing protein 40	Q5SUE8	0.147261	0.645788	0.631909	0.199345	24.9106	23.4246	24.5531	24.6011	24.572	24.8382	24.5022	24.5777	24.9287	22.9147	24.3857	24.4122	24.6309
Luc7l3	Luc7-like protein 3	Q5SUF2	-0.0323542	0.823167	0.675746	0.170217	26.7397	26.5843	26.5631	26.235	26.4192	26.2346	26.6431	26.4452	26.4443	25.8805	26.8469	26.5872	26.6181
Pfas	Phosphoribosylformylglycinamidine synthase	Q5SUR0	-0.0808963	0.512552	0.601697	0.220622	25.9822	26.0854	26.1925	25.8207	26.1448	26.1258	26.3996	25.944	26.0696	26.127	25.6994	26.4664	26.2703
Rap1gap2	Rap1 GTPase-activating protein 2	Q5SVL6	-0.0774871	0.482734	0.591978	0.227694	24.9215	24.9704	24.7866	25.0386	24.8243	25.1272	25.014	24.7575	25.0044	24.7701	24.9788	25.3796	25.2515
Tbc1d9b	TBC1 domain family member 9B	Q5SVR0	-0.225256	0.0769677	0.445441	0.35121	25.9622	25.7596	25.6364	26.0576	25.4225	25.8191	26.0936	25.5919	26.0769	25.945	26.1745	26.1321	25.9964
Cluh	Clustered mitochondria protein homolog	Q5SW19	-0.087201	0.296032	0.538377	0.268914	31.0034	31.0587	30.8783	30.8872	30.8927	30.9794	30.8252	30.9429	31.1113	30.8559	31.1685	31.2476	31.1085
Myh4	Myosin-4	Q5SX39	0.0472083	0.798885	0.667722	0.175405	33.8852	33.6594	34.5402	34.025	34.1597	33.9691	33.7941	33.6773	34.5141	34.542	33.9012	33.6441	33.8751
Rabl6	Rab-like protein 6	Q5U3K5	-0.485539	0.261429	0.521561	0.282695	24.9214	24.6121	24.0287	24.746	24.8786	21.9016	24.8428	24.7318	25.0084	24.5703	24.6498	24.3144	24.5509
Ubr3	E3 ubiquitin-protein ligase UBR3	Q5U430	-0.14273	0.332016	0.538432	0.268869	25.5026	25.608	25.6154	25.6967	25.3971	25.5251	25.6897	25.5801	25.3581	26.1826	25.8109	26.0385	25.2415
Dnajc11	DnaJ homolog subfamily C member 11	Q5U458	-0.412083	0.163493	0.480424	0.318375	28.7462	28.9453	28.4872	29.8736	28.5571	28.2329	29.7445	29.4343	29.9392	28.8675	28.6732	28.7231	29.1521
Bloc1s3	Biogenesis of lysosome-related organelles complex 1 subunit 3	Q5U5M8	0.455178	0.364551	0.552111	0.257974	25.1882	26.0405	25.7905	25.1779	25.5407	25.3922	22.9404	25.5963	25.5967	23.6932	26.0363	26.0652	25.5373
Arcn1	Coatomer subunit delta	Q5XJY5	0.11146	0.261019	0.521561	0.282695	29.4872	29.8749	29.4894	29.7922	29.6071	29.8727	29.4613	29.4733	29.5109	29.4054	29.7579	29.74	29.6816
Rnf123	E3 ubiquitin-protein ligase RNF123	Q5XPI3	-0.315986	0.125011	0.466821	0.330849	26.1135	26.3209	26.6811	26.6455	25.4884	25.7577	26.5966	26.278	26.2615	26.7843	26.6559	26.6101	26.2005
Kif1b	Kinesin-like protein KIF1B	Q60575	-0.0265277	0.831109	0.67783	0.168879	25.962	25.77	25.7881	25.4395	25.8297	25.4144	25.5801	25.3982	25.7191	26.052	25.6012	25.8695	25.8699
Orm1	Alpha-1-acid glycoprotein 1	Q60590	-0.3305	0.535189	0.604233	0.218795	31.8785	29.0258	29.7281	30.2542	30.8297	31.6104	31.2895	31.4535	32.0528	31.4929	29.9747	29.5383	30.3929
Mast2	Microtubule-associated serine/threonine-protein kinase 2	Q60592	-0.270156	0.011315	0.317172	0.498705	25.1551	25.1512	25.0713	25.2831	24.7369	25.0365	25.4416	25.2104	25.4884	25.4596	25.3687	25.246	25.183
Xrcc1	DNA repair protein XRCC1	Q60596	-1.22716	0.507161	0.598906	0.222641	29.08	22.0834	23.9584	29.8702	29.6894	30.5208	30.6103	30.4563	21.4552	27.2678	30.3928	30.4488	30.6949
Ogdh	2-oxoglutarate dehydrogenase, mitochondrial	Q60597	0.101793	0.133019	0.471051	0.326932	36.3097	36.345	36.2186	36.2597	36.2601	36.1612	35.9998	36.2469	36.1815	36.0221	36.2092	36.1779	36.2634
Cttn	Src substrate cortactin	Q60598	-0.106293	0.387741	0.559841	0.251935	30.6428	30.617	30.6539	30.6978	30.4012	30.0633	30.6783	30.6524	30.4822	30.3274	30.6176	30.9423	30.6325
Myl6	Myosin light polypeptide 6	Q60605	-0.0825515	0.765414	0.661847	0.179243	28.505	28.3296	29.2794	28.928	28.9096	28.8588	28.8224	28.7249	29.8258	29.7041	28.2229	28.4779	28.412
Grb2	Growth factor receptor-bound protein 2	Q60631	-0.166157	0.074789	0.440458	0.356095	28.7497	28.8894	28.6603	28.8195	28.7768	28.5669	29.0809	28.7714	28.8405	28.985	28.6755	29.1232	28.8929
Flot2	Flotillin-2	Q60634	0.0401331	0.851235	0.681447	0.166568	28.2519	27.9453	28.06	28.9443	28.3278	27.9	28.7259	28.5889	28.5827	27.7847	27.9269	27.9242	27.8533
Gm2a	Ganglioside GM2 activator	Q60648	0.015342	0.92458	0.696701	0.156953	25.1063	24.3719	24.3173	24.6373	24.4122	24.4753	24.7707	24.2247	24.137	24.8606	24.4411	24.8746	24.4576
Clpb	Caseinolytic peptidase B protein homolog	Q60649	0.0122921	0.842094	0.678025	0.168754	29.7802	29.5661	29.7108	29.7039	29.6761	29.6661	29.7164	29.688	29.6211	29.5746	29.7034	29.8218	29.5757
Hnrnpd	Heterogeneous nuclear ribonucleoprotein D0	Q60668	-0.104359	0.429511	0.573847	0.241204	29.8623	29.4585	29.9858	29.9344	29.9078	29.9828	30.0099	29.7878	29.4612	30.0068	30.19	30.1958	30.066
Lama2	Laminin subunit alpha-2	Q60675	-0.0582293	0.43844	0.577581	0.238387	32.7582	32.6318	32.5587	32.4509	32.6331	32.515	32.7431	32.5606	32.4736	32.6794	32.7313	32.7925	32.566
Ppp5c	Serine/threonine-protein phosphatase 5	Q60676	-0.0220868	0.767508	0.662317	0.178934	29.1542	29.4942	29.3013	29.228	29.4415	29.241	29.2007	29.259	29.3997	29.3018	29.285	29.4076	29.4711
Psmb6	Proteasome subunit beta type-6	Q60692	-0.164567	0.408572	0.567787	0.245814	28.4643	28.6062	28.0545	28.939	28.8972	28.7689	28.3731	28.7199	28.7162	28.5452	29.3909	28.4899	29.2685
Samhd1	Deoxynucleoside triphosphate triphosphohydrolase SAMHD1	Q60710	0.0464533	0.595594	0.618345	0.208769	29.0837	28.818	28.6705	29.009	28.8671	28.957	28.8593	28.8658	28.598	28.8872	29.0077	28.9864	28.7767
Slc27a1	Long-chain fatty acid transport protein 1	Q60714	0.188512	0.29286	0.538175	0.269077	28.9705	28.7165	28.5725	28.7851	28.8865	28.2279	28.9903	28.5484	27.9078	28.1873	28.6776	28.7715	28.4497
P4ha1	Prolyl 4-hydroxylase subunit alpha-1	Q60715	-0.00257861	0.982733	0.708571	0.149617	26.8999	27.3402	27.2566	27.1122	27.171	27.434	27.4024	26.9709	27.2807	26.9484	27.5023	27.3322	26.9974
P4ha2	Prolyl 4-hydroxylase subunit alpha-2	Q60716	0.101141	0.549601	0.607969	0.216118	24.8422	25.2307	25.262	25.5653	25.1569	25.4576	24.6272	24.765	25.5622	25.1448	25.336	25.4764	25.1475
Csnk2a1	Casein kinase II subunit alpha	Q60737	-0.0603293	0.660472	0.636189	0.196414	28.4559	28.9289	29.1306	28.6472	28.8815	28.884	28.4531	28.9138	28.6214	28.9536	29.1164	28.9609	29.1525
Bag1	BAG family molecular chaperone regulator 1	Q60739	-0.170208	0.22049	0.502991	0.29844	26.5787	27.015	26.9352	26.9355	27.0379	26.5429	27.2863	26.6295	27.0786	27.1396	26.736	27.2896	26.9181
Khdrbs1	KH domain-containing, RNA-binding, signal transduction-associated protein 1	Q60749	-0.255797	0.0815716	0.44898	0.347773	28.5119	28.6932	28.3562	28.6869	28.627	28.5785	29.2304	28.9241	28.848	28.3477	28.6187	29.189	28.6619
Gcdh	Glutaryl-CoA dehydrogenase, mitochondrial	Q60759	0.172094	0.0327724	0.383379	0.416372	31.3368	31.1501	31.1393	31.0743	31.1676	30.9771	30.9963	30.9195	30.8444	30.9747	30.9976	31.1644	30.8844
Grb10	Growth factor receptor-bound protein 10	Q60760	0.502677	0.250308	0.517913	0.285743	24.345	24.0024	24.6088	24.7537	24.6127	24.4488	22.4097	24.5582	24.3115	24.7405	24.6428	24.6465	22.4053
Irgm1	Immunity-related GTPase family M protein 1	Q60766	0.154805	0.348911	0.547262	0.261805	26.7383	26.6725	26.4485	26.3488	27.1735	26.3357	26.2315	26.2456	26.521	26.4178	26.9654	26.2001	26.6718
Stxbp3	Syntaxin-binding protein 3	Q60770	0.0225496	0.847594	0.680632	0.167088	27.9795	27.7725	27.5277	27.9379	27.3326	27.4365	27.7355	27.7073	27.4259	27.7491	27.6639	27.7292	27.4822
Cdkn2c	Cyclin-dependent kinase 4 inhibitor C	Q60772	-0.66523	0.205705	0.50208	0.299227	24.3015	24.2099	24.6293	24.6586	21.5305	22.633	24.7564	24.4151	24.4962	24.3926	23.0307	24.7338	24.4548
Gas7	Growth arrest-specific protein 7	Q60780	0.639515	0.020249	0.354762	0.450063	23.888	23.3041	23.1512	23.2278	23.626	23.6625	21.9555	22.6775	22.6485	23.5211	22.7254	22.7184	23.6132
Rasa3	Ras GTPase-activating protein 3	Q60790	-0.767043	0.329456	0.538432	0.268869	25.5199	26.0006	25.9397	22.4884	25.8789	23.0182	26.7816	26.5713	24.278	23.1378	25.8976	26.201	26.1555
Akt2	RAC-beta serine/threonine-protein kinase	Q60823	-0.193707	0.0459099	0.40345	0.39421	26.0579	26.0331	25.9092	26.1749	26.1142	26.133	26.1671	25.901	26.4206	26.3811	26.3644	26.3441	26.2702
Serpinb6	Serpin B6	Q60854	0.0773042	0.397955	0.563718	0.248938	31.7956	31.7722	31.4461	31.5485	31.7985	31.7673	31.5032	31.7131	31.6407	31.3368	31.7453	31.606	31.73
Stip1	Stress-induced-phosphoprotein 1	Q60864	-0.137236	0.128515	0.468625	0.329175	32.101	32.2022	32.3041	32.1625	32.0756	32.4898	32.3377	32.3128	32.5542	32.1684	32.4837	32.2832	32.3783
Caprin1	Caprin-1	Q60865	-0.129947	0.196361	0.50208	0.299227	29.2016	29.4974	29.2975	29.4648	29.1341	29.2156	29.4324	29.2998	29.4462	29.1918	29.4084	29.764	29.4799
Pter	Phosphotriesterase-related protein	Q60866	0.11961	0.38087	0.559014	0.252578	27.5509	27.828	27.4115	27.4296	27.2117	27.0484	27.2057	27.3744	27.4999	26.9586	27.0807	27.5148	27.4221
Reep5	Receptor expression-enhancing protein 5	Q60870	0.0552464	0.775448	0.662401	0.178879	31.2893	31.5278	31.5063	31.3851	31.5053	31.5111	30.5347	31.4279	31.2608	31.847	31.9524	31.16	31.6093
Arhgef2	Rho guanine nucleotide exchange factor 2	Q60875	0.0639505	0.703455	0.645716	0.189958	26.1418	26.0777	26.4648	25.5504	26.3772	26.5838	26.013	26.1535	25.9316	26.4908	25.798	26.3759	26.1846
Eif4ebp1	Eukaryotic translation initiation factor 4E-binding protein 1	Q60876	-0.29851	0.286564	0.536592	0.270356	26.6996	25.8776	27.4689	26.1099	27.1893	25.9571	27.038	26.5567	26.98	26.3184	27.1789	26.696	27.1742
Eps15l1	Epidermal growth factor receptor substrate 15-like 1	Q60902	-0.0545518	0.438082	0.577581	0.238387	28.241	28.3781	28.1976	28.1693	28.1354	28.1488	28.27	28.1527	28.3307	28.0871	28.2812	28.3971	28.345
Vdac2	Voltage-dependent anion-selective channel protein 2	Q60930	-0.219394	0.263094	0.522963	0.281529	33.1838	33.2147	33.001	33.941	33.1051	32.9277	33.839	33.645	33.9179	33.1306	33.1805	33.1025	33.3225
Vdac3	Voltage-dependent anion-selective channel protein 3	Q60931	0.0797547	0.715438	0.647406	0.188823	32.5295	32.1875	32.4422	33.0123	32.4731	32.2638	32.6583	32.8677	33.1576	32.13	31.9345	31.9762	32.1104
Vdac1	Voltage-dependent anion-selective channel protein 1	Q60932	-0.0187478	0.895668	0.689814	0.161268	34.4698	34.1049	34.2023	34.751	34.4581	34.0926	34.489	34.5395	34.7428	34.4275	34.0266	34.0706	34.2603
Art1	GPI-linked NAD(P)(+)--arginine ADP-ribosyltransferase 1	Q60935	-0.403396	0.604544	0.619617	0.207877	25.3768	25.7179	26.7652	26.2991	21.6721	24.0095	26.2764	26.241	25.2217	24.9004	26.1025	25.5581	23.3377
Adck3	Atypical kinase ADCK3, mitochondrial	Q60936	0.0668748	0.338904	0.541653	0.266279	32.9808	32.8114	32.8499	32.9608	32.8859	32.8997	32.8657	32.7984	32.6099	32.7569	32.9136	32.9651	32.9088
Pml	Protein PML	Q60953	-0.298231	0.245821	0.516984	0.286523	24.4319	24.219	24.0416	23.2203	23.7691	24.0561	23.6388	24.73	23.4334	24.4972	24.5105	24.6118	24.3603
Kpna1	Importin subunit alpha-5	Q60960	-0.121943	0.319008	0.538432	0.268869	27.1149	27.2636	27.1305	27.0922	27.0722	27.0257	26.7455	27.3198	27.3442	27.619	27.3895	27.0533	27.1978
Rbbp4	Histone-binding protein RBBP4	Q60972	0.038859	0.759208	0.659452	0.180817	27.055	27.0041	26.4678	26.9526	26.6899	27.0893	26.5856	26.9348	26.7167	26.7347	27.1446	26.6914	27.0553
Rbbp7	Histone-binding protein RBBP7	Q60973	-0.043889	0.578953	0.612487	0.212903	28.4183	28.2763	28.4018	28.3543	28.2781	28.62	28.3267	28.4319	28.409	28.4842	28.2741	28.6451	28.4766
Adipoq	Adiponectin	Q60994	0.278078	0.681281	0.638196	0.195046	25.6253	25.0508	25.7991	25.238	22.7885	25.6929	25.1841	21.9682	25.8657	23.7944	25.5294	25.5976	25.3411
Ppp2r5c	Serine/threonine-protein phosphatase 2A 56 kDa regulatory subunit gamma isoform	Q60996	-0.163909	0.274316	0.529615	0.27604	25.3209	25.1404	25.8569	25.5702	25.066	25.3759	25.4966	25.4381	25.2622	25.8327	25.4735	25.9446	25.4183
Lama5	Laminin subunit alpha-5	Q61001	0.0599561	0.603504	0.619617	0.207877	26.392	26.2531	26.0786	26.3697	26.5153	26.0586	26.2475	26.0527	25.9881	26.0685	26.144	26.5006	26.524
Gnb3	Guanine nucleotide-binding protein G(I)/G(S)/G(T) subunit beta-3	Q61011	0.423943	0.0302695	0.38322	0.416552	26.562	26.6105	26.5057	25.9517	26.3132	25.9236	25.8723	26.1911	25.3016	25.6085	26.059	25.873	26.3049
Tmpo	Lamina-associated polypeptide 2, isoforms beta/delta/epsilon/gamma	Q61029	-0.266404	0.158115	0.477619	0.320919	28.987	28.9476	28.6646	29.609	28.8536	28.5355	29.6842	29.3855	29.2255	28.9736	28.7725	29.3155	29.0382
Tmpo	Lamina-associated polypeptide 2, isoforms alpha/zeta	Q61033	-0.147156	0.759212	0.659452	0.180817	24.0953	22.2658	24.2506	24.4404	24.0106	23.8373	23.9312	23.8745	22.1719	25.6093	24.2815	23.8464	24.032
Hars	Histidine--tRNA ligase, cytoplasmic	Q61035	-0.140579	0.190279	0.50208	0.299227	29.1552	29.4018	29.3135	29.5487	29.3022	29.1932	29.4652	29.2741	29.3866	29.2702	29.5536	29.8609	29.4072
Tsc2	Tuberin	Q61037	0.23124	0.543261	0.607322	0.216581	24.0789	24.991	22.8277	24.2536	24.6206	24.6132	24.3083	24.1145	24.1343	22.5067	24.1963	24.6064	24.1306
Ppm1g	Protein phosphatase 1G	Q61074	-0.088392	0.51292	0.601729	0.220599	27.3449	27.7039	27.4015	27.1968	27.6595	26.9072	27.2768	27.6992	27.4333	27.725	27.3109	27.4041	27.3519
Cdc37	Hsp90 co-chaperone Cdc37	Q61081	-0.0998319	0.238631	0.514005	0.289033	29.3026	29.4619	29.0042	29.2348	29.362	29.4599	29.5554	29.3827	29.3368	29.2927	29.3769	29.4556	29.4284
Abcb7	ATP-binding cassette sub-family B member 7, mitochondrial	Q61102	-0.184871	0.247738	0.516984	0.286523	28.8117	28.8672	28.5561	29.2846	28.6449	28.5716	28.7513	28.7756	28.8545	28.6125	29.2498	29.2131	29.3628
Gbp4	Guanylate-binding protein 4	Q61107	-0.0716891	0.530258	0.603037	0.219656	26.7557	26.8218	26.7868	26.8132	26.3653	26.3911	26.7066	26.6506	26.712	26.5544	27.1243	26.6517	26.6918
Cfi	Complement factor I	Q61129	-0.316385	0.00640968	0.30455	0.516342	28.8394	28.3808	28.6416	28.6464	28.594	28.7116	28.9825	28.9155	28.6301	29.2096	28.9076	28.9082	29.1109
Gstt2	Glutathione S-transferase theta-2	Q61133	-0.322921	0.54054	0.605663	0.217769	24.9355	25.2873	24.7128	24.9486	23.0571	22.0343	25.1277	24.4844	23.1476	24.7918	24.7633	24.6538	24.4301
Cp	Ceruloplasmin	Q61147	0.049369	0.792466	0.66657	0.176154	31.8238	30.6703	30.8001	30.9188	31.1049	31.3875	31.4787	31.3236	31.1308	31.054	30.8046	30.7771	30.9086
Ppp2r5e	Serine/threonine-protein phosphatase 2A 56 kDa regulatory subunit epsilon isoform	Q61151	-0.187159	0.221184	0.502991	0.29844	26.5745	26.9468	27.1075	26.9467	26.9075	26.3642	27.0979	27.1014	26.463	26.8703	27.1934	27.2286	27.0105
Fadd	FAS-associated death domain protein	Q61160	-0.0599446	0.429153	0.573847	0.241204	28.6145	28.5854	28.7147	28.6417	28.4806	28.5501	28.743	28.7918	28.5619	28.4943	28.6414	28.5293	28.8428
Ctcf	Transcriptional repressor CTCF	Q61164	0.180175	0.383267	0.559014	0.252578	25.4186	25.2318	24.8051	24.4291	25.2974	25.3374	25.2766	24.8747	24.5908	24.5307	24.5259	25.4158	25.1299
Mapre1	Microtubule-associated protein RP/EB family member 1	Q61166	-0.175791	0.140157	0.474541	0.323727	29.3006	29.2836	29.3379	29.3603	29.3173	29.3383	29.8569	29.1669	29.2874	29.4946	29.5719	29.8235	29.2903
Prdx2	Peroxiredoxin-2	Q61171	-0.143097	0.0294072	0.38322	0.416552	33.4606	33.4888	33.3951	33.5071	33.4054	33.5058	33.6662	33.4847	33.5104	33.7449	33.6351	33.5667	33.6169
Tsg101	Tumor susceptibility gene 101 protein	Q61187	0.00234372	0.976391	0.707536	0.150251	27.7018	27.4063	27.429	27.4233	27.5291	27.4224	27.4652	27.5973	27.3024	27.5665	27.3165	27.6381	27.4947
Hcfc1	Host cell factor 1	Q61191	-0.00125242	0.989692	0.709211	0.149225	27.1954	27.1834	27.2575	27.1197	27.3277	27.2891	27.2385	27.0256	27.0345	27.0042	27.3836	27.4127	27.5113
Rgl2	Ral guanine nucleotide dissociation stimulator-like 2	Q61193	1.36447	0.310906	0.538377	0.268914	28.1984	28.2141	23.3835	27.9705	27.5821	28.2512	23.0296	28.1271	23.7312	21.7459	28.2944	28.2351	28.1517
Pafah1b3	Platelet-activating factor acetylhydrolase IB subunit gamma	Q61205	-0.282948	0.481622	0.591913	0.227742	23.1243	24.4002	24.6877	24.0282	23.0627	24.7729	24.2351	24.8447	24.8819	22.7255	24.406	24.813	24.1631
Pafah1b2	Platelet-activating factor acetylhydrolase IB subunit beta	Q61206	0.11326	0.113669	0.456312	0.340738	28.5126	28.6038	28.5111	28.3465	28.527	28.63	28.4826	28.2908	28.27	28.4751	28.3746	28.4943	28.4726
Psap	Prosaposin	Q61207	-0.147855	0.310689	0.538377	0.268914	31.3441	31.2271	31.0704	31.41	31.2732	31.1796	31.8103	31.0996	31.2932	31.4572	31.27	31.8625	30.9973
Arhgef1	Rho guanine nucleotide exchange factor 1	Q61210	0.110942	0.0729293	0.438196	0.358331	27.3151	27.313	27.1962	27.2088	27.2273	27.3493	27.1665	27.1846	27.0878	27.0518	27.172	27.2822	27.1564
Eif2d	Eukaryotic translation initiation factor 2D	Q61211	-0.109928	0.463077	0.585729	0.232303	24.491	24.6972	24.6183	24.1268	24.3571	24.5262	24.5544	24.5157	24.4727	25.1106	24.3606	24.8676	24.1739
Dyrk1a	Dual specificity tyrosine-phosphorylation-regulated kinase 1A	Q61214	-0.0959841	0.493932	0.594833	0.225605	24.3706	24.3535	24.5674	23.8998	24.4723	24.474	24.1811	24.1486	24.5	24.2532	24.6156	24.8387	24.6286
Lcp1	Plastin-2	Q61233	0.0555399	0.661809	0.636189	0.196414	29.2058	28.7246	28.3967	29.0248	28.8556	29.0785	28.9391	28.736	28.8741	28.7353	28.5678	28.9376	28.9883
Snta1	Alpha-1-syntrophin	Q61234	0.123836	0.174358	0.491238	0.308708	30.6012	30.3551	30.1424	30.5104	30.309	30.2694	30.4124	30.2667	30.2582	30.0825	30.3479	30.0895	30.2279
Sntb2	Beta-2-syntrophin	Q61235	-0.121617	0.348995	0.547262	0.261805	26.5297	26.5238	25.9257	26.1055	26.1067	25.8852	26.5305	26.4203	26.011	26.3614	26.3092	26.1774	26.2975
Fnta	Protein farnesyltransferase/geranylgeranyltransferase type-1 subunit alpha	Q61239	-0.0187643	0.915979	0.695122	0.157939	25.5333	26.074	25.4645	25.3911	25.3769	25.362	26.0597	25.6724	24.8899	25.3662	25.7855	25.643	25.45
Serpinf2	Alpha-2-antiplasmin	Q61247	-0.0103712	0.940862	0.698317	0.155947	28.3653	27.9974	28.082	27.7686	28.2637	28.0378	28.1124	27.9562	27.942	28.2723	27.6446	28.2118	28.5339
Igbp1	Immunoglobulin-binding protein 1	Q61249	0.00843656	0.933199	0.697782	0.15628	28.5502	28.561	28.2091	28.6745	28.3704	28.5553	28.5409	28.4788	28.2856	28.3424	28.6644	28.7283	28.3077
Apoc4	Apolipoprotein C-IV	Q61268	0.292994	0.522568	0.601729	0.220599	24.4041	23.7909	26.0962	25.2566	24.5834	25.2055	24.2917	24.1793	25.0655	25.6829	22.8827	25.0209	25.0521
Lamb2	Laminin subunit beta-2	Q61292	-0.0147048	0.827425	0.677437	0.169131	30.6075	30.6948	30.5773	30.658	30.6647	30.4451	30.6619	30.6264	30.5051	30.4689	30.6507	30.7433	30.702
Hspa4	Heat shock 70 kDa protein 4	Q61316	-0.0653758	0.309986	0.538377	0.268914	32.4534	32.486	32.5006	32.5376	32.5268	32.4904	32.676	32.5159	32.4892	32.4383	32.5503	32.7547	32.5271
Bcap29	B-cell receptor-associated protein 29	Q61334	-0.229351	0.42034	0.569527	0.244485	27.1675	27.1588	26.9095	27.916	26.9184	26.8056	28.3594	27.8176	27.7278	26.5729	27.0216	26.9598	27.1683
Bcap31	B-cell receptor-associated protein 31	Q61335	-0.402175	0.0692229	0.429166	0.367374	27.751	27.6859	27.7204	28.2506	27.4337	28.0452	28.3996	28.3673	28.7296	27.6924	27.5186	28.5913	28.2176
Bad	Bcl2-associated agonist of cell death	Q61337	1.28471	0.00884292	0.317172	0.498705	25.1918	23.4466	26.3217	25.2576	24.2802	24.8268	23.9116	22.8577	24.6466	23.2741	23.4937	22.9796	24.0557
Cox7a2l	Cytochrome c oxidase subunit 7A-related protein, mitochondrial	Q61387	-0.329654	0.410577	0.567787	0.245814	27.1159	27.5776	27.0687	28.9042	26.8527	27.3001	29.0949	27.679	28.6002	27.1544	27.2163	27.5998	27.2519
Hras	GTPase HRas	Q61411	0.00833636	0.910019	0.693436	0.158994	28.0387	27.971	27.951	27.9426	28.0519	27.8665	28.1115	28.1486	27.7613	27.914	27.9863	27.9674	27.8446
Hadh	Hydroxyacyl-coenzyme A dehydrogenase, mitochondrial	Q61425	0.202726	0.00481231	0.280407	0.552211	35.8907	35.9148	35.785	35.7628	35.8862	35.9619	35.6674	35.7082	35.5334	35.6744	35.7862	35.6764	35.6034
Ecm1	Extracellular matrix protein 1	Q61508	-0.0403444	0.776461	0.662401	0.178879	25.9939	26.3409	25.849	26.3501	26.2038	25.7741	26.4034	26.2243	25.7823	26.3112	26.2275	25.7245	26.2064
Trim25	E3 ubiquitin/ISG15 ligase TRIM25	Q61510	0.215473	0.116608	0.459306	0.337897	26.6644	26.5733	26.5431	26.4188	26.5698	26.7225	26.5324	26.3804	26.5128	25.7341	26.4729	26.6525	26.2805
Glg1	Golgi apparatus protein 1	Q61543	-0.038212	0.583884	0.614421	0.211534	29.6732	29.7363	29.7621	29.7125	29.6602	29.6877	29.8867	29.7656	29.4906	29.79	29.7258	29.8606	29.6854
Ewsr1	RNA-binding protein EWS	Q61545	-0.436585	0.0364967	0.386084	0.413318	24.5239	24.4616	24.6771	25.2206	24.8324	25.1781	25.5494	24.7036	25.0464	25.2634	25.4036	25.823	24.9761
Snap91	Clathrin coat assembly protein AP180	Q61548	-1.15369	0.148258	0.476446	0.321986	27.585	22.1189	27.3484	27.5159	26.5297	25.307	27.8794	27.3619	27.0856	26.5285	27.1907	27.4122	27.0898
Fscn1	Fascin	Q61553	-0.0568967	0.636549	0.629751	0.200831	28.7075	28.7411	28.7674	28.7441	28.8266	28.7928	28.3004	28.6503	28.8534	28.9757	28.7652	29.0447	29.1513
Fbn1	Fibrillin-1	Q61554	0.168878	0.197512	0.50208	0.299227	30.5859	30.7883	31.2735	31.1781	30.9719	30.9256	30.8638	30.5802	31.1957	30.7114	30.6792	30.7992	30.6656
Fcgrt	IgG receptor FcRn large subunit p51	Q61559	0.325407	0.105598	0.45099	0.345833	26.7358	26.0389	27.0647	26.5825	26.5228	26.2023	26.4291	26.1179	25.502	26.4067	26.3035	26.5081	26.1264
Fkbp10	Peptidyl-prolyl cis-trans isomerase FKBP10	Q61576	0.613362	0.304966	0.538377	0.268914	24.9221	24.8648	24.4778	24.0352	24.1567	24.4552	24.9452	21.0452	24.8798	23.2191	24.9591	24.8108	23.2444
Fdxr	NADPH:adrenodoxin oxidoreductase, mitochondrial	Q61578	0.0169247	0.780554	0.662401	0.178879	28.96	28.9722	28.9624	28.8943	29.0396	28.9324	28.9235	28.8581	28.8121	28.9091	29.0066	29.0901	29.003
Igfbp7	Insulin-like growth factor-binding protein 7	Q61581	0.0236609	0.840781	0.677945	0.168805	26.8397	27.3896	26.764	26.9958	27.2426	26.9334	27.0188	26.8522	27.0277	26.7727	26.9659	27.3208	27.0689
Fxr1	Fragile X mental retardation syndrome-related protein 1	Q61584	0.0963777	0.326149	0.538432	0.268869	30.1631	30.0376	30.2147	30.2197	30.1051	30.2597	30.1941	29.86	30.4516	29.8611	30.1044	30.0077	30.0131
Ktn1	Kinectin	Q61595	-0.13039	0.110331	0.456186	0.340858	31.5997	31.6834	31.9326	31.6961	31.7624	31.887	31.996	31.7229	31.8287	31.881	31.8687	32.0761	31.8609
Gdi2	Rab GDP dissociation inhibitor beta	Q61598	-0.0643097	0.349543	0.547262	0.261805	32.1136	32.2536	32.0845	32.1619	32.0221	32.0692	32.2027	32.0767	32.1165	32.1018	32.3131	32.3427	32.1191
Arhgdib	Rho GDP-dissociation inhibitor 2	Q61599	-0.0481464	0.696162	0.644922	0.190493	29.2763	28.9291	28.7054	28.9615	28.7695	28.8382	29.2758	28.8454	28.648	29.2499	28.8002	28.9897	28.9214
Hp	Haptoglobin	Q61646	-0.18883	0.741912	0.656003	0.183094	33.784	30.7621	31.8271	32.5663	32.8022	34.0256	33.475	32.8728	33.8633	33.6751	32.3085	31.1017	32.4205
Ddx19a	ATP-dependent RNA helicase DDX19A	Q61655	-0.029953	0.721189	0.65001	0.18708	28.9095	28.7732	29.0882	29.0052	28.9231	28.9989	28.7509	29.0254	29.1438	28.7903	28.9748	29.051	29.1212
Ddx5	Probable ATP-dependent RNA helicase DDX5	Q61656	0.0213397	0.745423	0.656003	0.183094	30.015	30.0648	29.9034	29.9545	29.8924	29.9956	30.0411	29.9676	29.7721	29.8255	30.0095	30.0423	29.9893
Hspa1a	Heat shock 70 kDa protein 1A	Q61696	0.116422	0.709138	0.647406	0.188823	28.7332	28.618	29.4799	29.2764	28.527	29.8188	28.3046	28.5187	29.5281	30.0545	29.0925	28.6994	28.5161
Hsph1	Heat shock protein 105 kDa	Q61699	-0.188116	0.244785	0.516984	0.286523	29.693	29.9535	29.978	30.1907	29.6617	30.5765	30.1137	29.8014	30.4899	30.3132	30.4283	30.1681	30.0646
Itih1	Inter-alpha-trypsin inhibitor heavy chain H1	Q61702	-0.104835	0.398843	0.564368	0.248437	29.791	29.375	29.3538	29.2045	29.4608	29.3558	29.8004	29.6718	29.4898	29.6761	29.1021	29.3761	29.582
Itih2	Inter-alpha-trypsin inhibitor heavy chain H2	Q61703	-0.0362451	0.660364	0.636189	0.196414	29.8054	29.624	29.618	29.3875	29.741	29.5388	29.8035	29.6484	29.5404	29.7583	29.4988	29.5989	29.7389
Itih3	Inter-alpha-trypsin inhibitor heavy chain H3	Q61704	-0.511954	0.210755	0.50208	0.299227	29.5916	27.981	28.5662	28.6271	28.946	29.6714	29.9119	29.7446	30.4196	29.9738	28.6242	28.106	29.0841
Dnajc1	DnaJ homolog subfamily C member 1	Q61712	-0.310948	0.266905	0.523265	0.281279	23.5818	24.0805	22.3817	24.1053	24.2307	24.0173	24.1569	23.9001	24.0724	24.4445	23.6668	24.3015	23.7645
Il1rap	Interleukin-1 receptor accessory protein	Q61730	0.0795026	0.675924	0.637349	0.195623	26.3201	25.9697	26.4107	25.9667	26.4747	25.7557	26.4259	26.1758	25.3571	25.6889	26.2231	26.2457	26.3742
Mrps31	28S ribosomal protein S31, mitochondrial	Q61733	-0.105267	0.310056	0.538377	0.268914	29.1602	28.9582	29.2108	28.9353	29.0828	29.1637	29.1867	28.9219	29.2313	29.2081	28.9785	29.5731	29.2335
Cd47	Leukocyte surface antigen CD47	Q61735	0.0522622	0.790461	0.666242	0.176368	27.2053	26.8905	26.9919	26.7252	27.1529	26.2032	26.4231	26.6373	27.553	26.6779	26.9617	26.7398	26.672
Itga7	Integrin alpha-7	Q61738	0.0807983	0.266297	0.523265	0.281279	30.1047	30.0409	30.1544	29.9403	30.0531	30.0349	30.0583	29.8231	29.9195	29.8571	29.9527	30.188	30.0186
Itga6	Integrin alpha-6	Q61739	-0.0809417	0.411547	0.568249	0.245461	29.0975	29.2253	29.1923	28.8915	29.158	28.9383	29.1487	29.1825	28.8342	29.2718	29.0725	29.4314	29.2124
Kcnj11	ATP-sensitive inward rectifier potassium channel 11	Q61743	-0.507802	0.288221	0.536592	0.270356	24.6474	24.844	25.2891	26.0336	25.4847	22.4086	25.8318	25.4828	24.9014	25.0108	25.6038	25.1277	25.0884
Eif2b4	Translation initiation factor eIF-2B subunit delta	Q61749	-0.07058	0.570369	0.612025	0.213231	25.967	25.938	26.269	26.0328	26.1275	26.245	25.9908	25.8987	26.3586	25.8739	26.1547	26.6072	26.2859
Phgdh	D-3-phosphoglycerate dehydrogenase	Q61753	0.225058	0.420633	0.569546	0.244471	24.7287	24.9195	24.7698	24.6382	24.775	24.5247	25.0486	24.5777	24.8535	22.9845	24.6059	24.5584	24.8782
Kif5b	Kinesin-1 heavy chain	Q61768	-0.0337053	0.61325	0.62354	0.205136	30.8974	31.1432	31.0427	31.1296	30.9058	30.947	31.1812	31.0142	31.0392	30.9729	30.9869	31.1168	31.0014
Lasp1	LIM and SH3 domain protein 1	Q61792	0.16462	0.0988696	0.45099	0.345833	29.6849	29.6905	29.6073	29.5463	29.7042	29.7866	29.4472	29.6443	29.8823	29.5238	29.3159	29.3631	29.3609
Mrc1	Macrophage mannose receptor 1	Q61830	0.000439279	0.997634	0.711559	0.147789	28.4876	27.9957	27.6859	28.4481	27.8195	28.3072	28.1185	28.4641	28.0042	27.9468	27.9176	28.1336	28.28
A2m	Alpha-2-macroglobulin	Q61838	-0.341819	0.00852164	0.317172	0.498705	33.6306	33.3978	33.5179	33.4783	33.3235	33.4961	33.9476	33.7877	33.5517	34.2169	33.5158	33.7208	33.9705
Cmc4	Cx9C motif-containing protein 4	Q61908	-0.0329985	0.895343	0.689814	0.161268	25.6841	25.9527	25.2715	25.0763	25.6018	24.8723	26.0175	26.1353	25.6072	24.9474	25.1009	24.7967	25.4945
Npm1	Nucleophosmin	Q61937	0.1209	0.392974	0.561583	0.250586	29.6174	29.4715	29.6943	29.2977	29.6828	29.7312	29.7799	29.3605	29.1918	29.3429	29.4014	29.985	29.1697
Nnt	NAD(P) transhydrogenase, mitochondrial	Q61941	-0.235752	0.154378	0.476446	0.321986	35.9637	35.426	35.4497	36.1342	36.0137	35.3994	36.2534	36.2392	36.0847	35.8887	35.6734	35.6638	35.9651
Pcbp2	Poly(rC)-binding protein 2	Q61990	-0.0780711	0.52559	0.601729	0.220599	29.8887	29.5857	29.4269	29.7475	29.8774	29.8013	30.1456	29.6184	29.7594	29.6216	29.581	30.1375	29.7317
Ogn	Mimecan	Q62000	0.0888767	0.450458	0.582464	0.234731	26.8995	26.8724	27.1252	27.128	27.0592	27.0043	27.1079	27.2083	26.9646	26.4003	26.8569	26.9301	27.0134
Postn	Periostin	Q62009	0.0668926	0.812338	0.673344	0.171763	26.3241	26.8919	25.2097	25.9194	26.698	25.1777	26.0403	25.9075	26.1518	26.1565	25.7882	26.2505	25.4945
Pea15	Astrocytic phosphoprotein PEA-15	Q62048	-0.0517452	0.576559	0.612487	0.212903	27.8909	27.6326	27.556	27.5508	27.4723	27.5643	27.9717	27.6077	27.4718	27.6783	27.6585	27.7121	27.54
Vcan	Versican core protein	Q62059	-0.377374	0.578531	0.612487	0.212903	22.8959	26.4366	25.1045	23.3961	23.0414	23.3711	22.2379	24.3369	23.66	24.8078	25.7977	24.9585	25.1292
Plcg1	1-phosphatidylinositol 4,5-bisphosphate phosphodiesterase gamma-1	Q62077	-0.0083681	0.952349	0.701458	0.153998	26.601	26.7725	27.1646	26.5806	27.1076	27.0705	27.2937	26.7846	26.6415	26.9242	26.5909	27.0621	26.9412
Ppp1r14b	Protein phosphatase 1 regulatory subunit 14B	Q62084	-0.126854	0.284279	0.536592	0.270356	25.8567	25.6805	25.614	25.5298	25.4927	25.3192	25.8948	25.7748	25.2898	25.8115	25.6518	25.9369	25.6033
Pon2	Serum paraoxonase/arylesterase 2	Q62086	-0.027194	0.861472	0.683139	0.165491	25.4816	25.6403	25.2581	25.4375	25.1733	24.7788	25.028	25.4917	25.0658	25.0598	25.6211	25.356	25.6323
Pon3	Serum paraoxonase/lactonase 3	Q62087	-0.339646	0.224897	0.504264	0.297342	26.3446	26.9865	25.0744	26.1755	26.1112	26.5107	26.615	26.119	26.4151	26.8011	26.385	27.2306	26.2152
Srsf2	Serine/arginine-rich splicing factor 2	Q62093	-0.0934002	0.524414	0.601729	0.220599	28.8521	28.4875	28.5987	28.4327	28.4658	29.0695	28.7987	28.7835	28.4596	28.3689	28.6688	29.02	29.1116
Ddx3y	ATP-dependent RNA helicase DDX3Y	Q62095	-0.130132	0.0487389	0.408813	0.388476	29.8691	29.8109	29.6712	29.9051	29.824	29.6906	29.8714	29.8811	29.9485	29.9276	29.8565	30.0363	29.9556
Aldh1a2	Retinal dehydrogenase 2	Q62148	-0.597803	0.0383568	0.38672	0.412603	24.2424	23.5967	23.6703	24.4415	24.0776	22.7003	24.6565	24.445	24.1425	25.0274	24.3178	24.1099	24.0025
Rhoc	Rho-related GTP-binding protein RhoC	Q62159	-0.0175275	0.88618	0.687398	0.162792	30.4111	30.4315	30.3132	30.5083	29.7008	30.2379	30.1005	30.503	30.2705	30.2193	30.2476	30.3127	30.339
Dag1	Dystroglycan	Q62165	0.0851403	0.319445	0.538432	0.268869	30.5496	30.4659	30.6486	30.5046	30.4477	30.3821	30.6647	30.3088	30.3372	30.6227	30.2437	30.3873	30.3379
Ddx3x	ATP-dependent RNA helicase DDX3X	Q62167	0.0911697	0.416748	0.568249	0.245461	27.7367	27.4572	27.6417	27.4467	27.3668	27.6346	27.0388	27.4336	27.623	27.4625	27.3312	27.7358	27.5678
Rbm38	RNA-binding protein 38	Q62176	-0.122854	0.159809	0.479141	0.319536	28.4585	28.5659	28.5165	28.4372	28.6642	28.3817	28.6627	28.878	28.6394	28.3424	28.6329	28.5645	28.6682
Sema4b	Semaphorin-4B	Q62179	-0.539927	0.298871	0.538377	0.268914	24.5986	24.6001	21.0078	23.2465	24.396	24.2741	24.3762	24.0002	23.7272	24.3156	24.2894	24.4194	24.4618
Dpysl3	Dihydropyrimidinase-related protein 3	Q62188	0.0215642	0.828272	0.67783	0.168879	29.985	30.1444	29.7063	29.6928	29.9012	29.6604	30.0479	29.8281	29.5554	29.8115	29.8245	29.8869	29.8333
Snrpa	U1 small nuclear ribonucleoprotein A	Q62189	-0.17925	0.466013	0.586608	0.231652	26.9077	26.4381	25.327	25.7021	26.3128	26.409	26.3149	26.1948	26.1323	26.7423	26.8673	26.359	25.9237
Sf3a2	Splicing factor 3A subunit 2	Q62203	-0.122186	0.606687	0.620483	0.20727	25.084	25.0383	24.839	23.9472	25.0475	25.4313	25.4065	24.7648	24.8147	25.0471	24.6938	25.6844	24.7293
Tgfb1i1	Transforming growth factor beta-1-induced transcript 1 protein	Q62219	-0.0882679	0.408935	0.567787	0.245814	26.5959	26.9298	26.9143	26.868	27.0427	27.0971	27.1862	26.9012	26.7209	27.1316	26.8154	27.195	27.0233
Myom1	Myomesin-1	Q62234	-0.0266328	0.694774	0.644104	0.191044	35.5568	35.4643	35.6422	35.5728	35.6902	35.6718	35.5904	35.4418	35.7163	35.7714	35.624	35.6533	35.5869
Snrpc	U1 small nuclear ribonucleoprotein C	Q62241	0.355365	0.465687	0.586608	0.231652	26.1162	25.8812	26.2935	26.1188	26.0449	25.9924	23.0433	26.3729	25.5529	26.0238	26.0294	26.7442	26.2673
Sptbn1	Spectrin beta chain, non-erythrocytic 1	Q62261	0.00118602	0.985754	0.709054	0.149321	33.1363	33.1494	33.1901	33.2515	33.1766	33.0925	33.3246	33.0944	33.0759	33.1017	33.106	33.3448	33.1068
Tgoln1	Trans-Golgi network integral membrane protein 1	Q62313	-0.266128	0.167989	0.488009	0.311572	24.2058	24.2872	24.2751	24.0717	23.6808	23.8659	24.4083	24.0043	24.2556	24.3998	24.2375	25.1416	23.8667
Trim28	Transcription intermediary factor 1-beta	Q62318	0.0443123	0.708716	0.647406	0.188823	28.8672	29.0094	28.6415	28.5975	28.913	29.2257	29.0024	29.0367	28.4712	28.7762	28.835	28.8163	28.8821
Tsn	Translin	Q62348	0.0787729	0.603843	0.619617	0.207877	26.1237	26.1477	25.9473	25.9603	26.0546	25.8498	25.9205	26.339	25.6453	25.3529	26.1173	25.8569	26.314
Tfrc	Transferrin receptor protein 1	Q62351	-0.591735	5.69e-05	0.0990798	1.00401	27.9084	28.122	27.6722	27.9266	27.575	27.9583	28.2017	28.2891	28.6169	28.442	28.5423	28.5798	28.4932
Snrnp70	U1 small nuclear ribonucleoprotein 70 kDa	Q62376	0.0785442	0.498789	0.595713	0.224963	28.0422	28.1274	27.6288	28.0496	27.8851	27.8444	28.1438	27.9096	27.6189	27.7838	27.869	28.0754	27.5565
Zpr1	Zinc finger protein ZPR1	Q62384	0.0397674	0.791332	0.666376	0.176281	26.0087	25.8526	25.9668	26.3308	25.9174	26.2066	26.4763	25.7013	26.052	25.656	26.0127	26.3983	25.7551
Tpd52	Tumor protein D52	Q62393	0.098537	0.489717	0.592575	0.227257	27.596	27.507	27.3029	27.4597	27.8338	27.7967	27.7961	27.5083	27.8025	26.9425	27.5192	27.3468	27.4736
Irak1	Interleukin-1 receptor-associated kinase 1	Q62406	-0.0710951	0.813862	0.67401	0.171334	24.4643	23.1714	24.6439	23.8341	24.391	23.3281	23.7912	24.2607	25.095	23.7004	24.0304	23.9086	23.5165
Speg	Striated muscle-specific serine/threonine-protein kinase	Q62407	0.0108467	0.853178	0.681447	0.166568	31.0852	31.1439	31.2235	30.9758	31.1001	31.0524	31.021	31.1016	31.12	30.9945	31.0706	31.1433	31.1507
Sorbs1	Sorbin and SH3 domain-containing protein 1	Q62417	-0.0555778	0.584855	0.614751	0.211301	29.5866	29.5294	29.9944	29.996	29.9633	29.6743	29.8656	29.7906	30.0549	29.8436	29.636	29.8866	29.8465
Dbnl	Drebrin-like protein	Q62418	-0.206198	0.059028	0.421056	0.37566	28.5124	28.4935	28.5916	28.5341	28.1708	28.6231	28.7613	28.4995	28.5447	28.7045	28.5864	29.0463	28.7138
Sh3gl1	Endophilin-A2	Q62419	0.131726	0.357964	0.550449	0.259283	26.4842	26.1471	26.7954	26.2843	26.6283	26.5492	26.0132	26.5379	26.0133	26.3334	26.2697	26.6846	26.5956
Ostf1	Osteoclast-stimulating factor 1	Q62422	0.0435629	0.678825	0.638196	0.195046	26.8874	26.5786	26.6942	26.9151	26.5875	26.6901	26.7491	26.4374	26.3892	26.9442	26.7598	26.8523	26.6414
Ndufa4	Cytochrome c oxidase subunit NDUFA4	Q62425	0.105659	0.33267	0.538432	0.268869	34.0582	33.8996	33.9018	34.2496	34.1073	33.748	33.8606	33.9339	34.0839	33.9217	34.006	33.4865	33.9263
Cstb	Cystatin-B	Q62426	-0.0817972	0.587981	0.615269	0.210935	29.3848	29.3887	29.7363	29.187	29.5009	29.6451	30.1091	29.7019	29.2425	29.381	29.5496	29.1786	29.7266
Ndrg1	Protein NDRG1	Q62433	0.113815	0.414361	0.568249	0.245461	27.4087	27.3116	26.9605	27.3082	27.1029	27.5603	27.1294	27.3867	26.5968	27.1759	27.1592	27.424	27.2588
Fkbp3	Peptidyl-prolyl cis-trans isomerase FKBP3	Q62446	0.165466	0.0882065	0.449708	0.347069	32.0782	31.8463	32.1298	31.7743	32.0258	31.7812	31.9457	31.8527	31.5647	31.7917	31.819	31.5733	31.8695
Eif4g2	Eukaryotic translation initiation factor 4 gamma 2	Q62448	-0.0738437	0.331083	0.538432	0.268869	29.2487	29.0936	29.1743	29.2574	29.1165	29.2346	29.0509	29.2164	29.3925	29.4109	29.3118	29.1094	29.3375
Vat1	Synaptic vesicle membrane protein VAT-1 homolog	Q62465	-0.101917	0.460976	0.585032	0.23282	28.0152	28.033	27.7471	28.1024	28.0536	27.4879	28.1686	28.0793	27.4609	28.0088	28.0328	28.2183	28.0904
Zyx	Zyxin	Q62523	-0.133755	0.133997	0.471052	0.326931	29.0923	29.1099	29.1791	29.257	29.1778	29.1312	29.4015	29.2486	29.0917	29.287	29.2738	29.6213	29.1176
Ppp3r1	Calcineurin subunit B type 1	Q63810	-0.237988	0.217219	0.502991	0.29844	26.1271	25.698	25.5964	26.4398	25.3986	25.4432	26.4376	25.6403	25.8241	26.2248	26.1918	26.0167	25.8177
Commd3	COMM domain-containing protein 3	Q63829	-0.152092	0.35333	0.549067	0.260375	26.8787	27.1621	26.9779	26.8832	27.0265	27.0487	26.7464	27.0689	26.5746	27.5655	27.4028	27.5564	27.1236
Mapk3	Mitogen-activated protein kinase 3	Q63844	0.314368	0.00145458	0.261626	0.582319	27.5675	27.66	27.3347	27.5849	27.6886	27.5684	27.1561	27.1523	27.1211	27.2896	27.4848	27.3145	27.2524
Nup62	Nuclear pore glycoprotein p62	Q63850	-0.00614074	0.980955	0.708024	0.149952	24.932	24.7594	25.0605	24.217	24.9303	25.1217	25.4409	24.751	24.4852	25.0498	24.5129	25.6648	23.996
Sdpr	Serum deprivation-response protein	Q63918	-0.112153	0.25268	0.519314	0.28457	32.1919	32.3075	32.5102	32.2992	32.3328	32.2885	32.6505	32.3878	32.0461	32.5837	32.4282	32.5272	32.4133
Map2k2	Dual specificity mitogen-activated protein kinase kinase 2	Q63932	0.0507517	0.645227	0.631909	0.199345	27.5727	27.2427	27.1469	27.089	27.5584	27.5704	27.2787	27.5673	27.1647	27.348	27.1542	27.4519	27.2232
Mef2d	Myocyte-specific enhancer factor 2D	Q63943	-0.279845	0.33272	0.538432	0.268869	24.7372	24.2936	24.1547	24.1498	23.9706	22.8395	24.1582	23.9166	23.6228	24.7773	24.7791	24.3756	24.4991
Eng	Endoglin	Q63961	-0.286399	0.148795	0.476446	0.321986	26.0217	25.822	25.7105	26.3745	25.9479	27.0341	26.5314	26.1436	26.5043	26.5338	26.4519	26.6413	26.261
Crk	Adapter molecule crk	Q64010	-0.0510587	0.54039	0.605663	0.217769	28.3629	28.6848	28.7566	28.747	28.6821	28.6756	28.4982	28.7495	28.681	28.644	28.8065	28.668	28.8706
Raly	RNA-binding protein Raly	Q64012	0.16042	0.14781	0.476446	0.321986	26.4267	26.083	26.402	26.0864	26.5012	26.6009	26.2408	26.0497	26.2743	26.4349	26.2131	26.1354	25.9793
Mcf2l	Guanine nucleotide exchange factor DBS	Q64096	-0.0844164	0.388803	0.56028	0.251595	25.3227	25.5219	25.5028	25.2532	25.3517	25.3271	25.4158	25.5817	25.2878	25.2585	25.5095	25.3668	25.83
Ccpg1	Cell cycle progression protein 1	Q640L3	-0.244666	0.144378	0.476446	0.321986	24.3077	24.4784	24.7393	24.228	24.18	24.4578	24.8424	24.5325	25.0074	24.6713	23.9171	24.7481	24.7837
Spr	Sepiapterin reductase	Q64105	-0.0380838	0.604845	0.619617	0.207877	32.0145	32.0216	32.1207	31.9442	32.0003	31.8574	32.0723	31.7976	31.9575	32.1306	32.0969	32.1678	31.9958
Maoa	Amine oxidase [flavin-containing] A	Q64133	-0.739357	0.293463	0.538175	0.269077	25.1308	24.8665	22.9808	25.37	21.0136	24.0314	22.9587	25.2804	25.2976	24.9619	23.7324	25.3403	24.8961
Btf3	Transcription factor BTF3	Q64152	0.0304145	0.814799	0.674189	0.171219	28.1923	28.0332	28.0556	28.2024	28.3585	28.4282	27.9734	28.2039	27.8931	28.7219	28.0939	28.3377	28.0452
Aga	N(4)-(beta-N-acetylglucosaminyl)-L-asparaginase	Q64191	-0.153332	0.306613	0.538377	0.268914	25.0385	24.7158	24.8936	25.1063	24.8866	24.4503	25.0373	24.9129	24.435	25.3192	24.9574	25.1058	25.2453
Sf1	Splicing factor 1	Q64213	-0.0447525	0.651741	0.63417	0.197794	27.6354	27.6348	27.7619	27.8641	27.6765	27.7295	27.6477	27.6335	27.6885	27.6484	27.874	28.2042	27.6362
Ifit1	Interferon-induced protein with tetratricopeptide repeats 1	Q64282	-0.0054942	0.987249	0.709054	0.149321	24.3825	24.5937	22.2218	24.2541	24.804	24.0523	24.0918	24.0036	23.758	23.7685	24.3372	24.1945	24.2445
Cd34	Hematopoietic progenitor cell antigen CD34	Q64314	-0.548893	0.0319045	0.38322	0.416552	26.8604	26.9838	26.3163	26.9298	26.4393	26.4367	27.6964	26.539	26.9343	26.963	27.2149	28.1042	27.0178
Syn2	Synapsin-2	Q64332	-0.0493525	0.713802	0.647406	0.188823	24.3537	24.0959	24.5655	23.9535	23.8772	24.3679	24.1707	24.392	24.0955	24.2743	24.0165	24.6583	24.1541
Sqstm1	Sequestosome-1	Q64337	-0.105844	0.549818	0.607969	0.216118	26.177	26.8443	26.7599	26.0586	27.1329	26.7809	26.9292	26.4678	26.9292	26.4199	26.819	26.6495	26.9055
Pde1c	Calcium/calmodulin-dependent 3,5-cyclic nucleotide phosphodiesterase 1C	Q64338	-0.164413	0.196095	0.50208	0.299227	26.3773	26.1667	26.1185	25.902	25.7868	26.3351	25.9045	26.1196	26.3862	26.4518	26.284	26.4914	26.3141
Isg15	Ubiquitin-like protein ISG15	Q64339	-0.718512	0.291004	0.536826	0.270166	25.8552	21.8173	26.4068	26.3129	25.9512	25.8087	25.8276	24.9162	26.0909	26.4794	26.3782	26.9001	25.9478
Ifit3	Interferon-induced protein with tetratricopeptide repeats 3	Q64345	-0.0474863	0.713346	0.647406	0.188823	25.8154	25.8128	26.0395	25.6989	26.1932	25.7683	25.8066	25.8821	25.5132	26.3766	26.058	25.981	25.9311
Fkbp5	Peptidyl-prolyl cis-trans isomerase FKBP5	Q64378	0.106408	0.565893	0.610916	0.214018	27.2218	26.9841	26.9439	27.3194	26.8798	26.8545	26.7049	26.8802	27.8362	26.5186	26.8635	26.712	26.9772
Hspe1	10 kDa heat shock protein, mitochondrial	Q64433	0.329176	0.0589112	0.421056	0.37566	34.2546	34.3467	34.4293	34.1884	34.3662	34.6284	33.9131	34.3893	34.403	34.1648	34.0119	33.2879	34.1081
Sord	Sorbitol dehydrogenase	Q64442	-0.119557	0.221723	0.502991	0.29844	29.0854	29.2066	29.2545	29.0017	29.3548	29.2062	29.5136	29.3657	29.0101	29.1796	29.1908	29.49	29.3813
Ca4	Carbonic anhydrase 4	Q64444	0.558497	0.222635	0.502991	0.29844	25.3496	25.3243	24.6225	25.6565	24.9928	25.4548	25.6355	25.1301	25.5941	24.7382	22.4428	24.9074	24.2764
Mrc2	C-type mannose receptor 2	Q64449	0.608908	0.0417608	0.392425	0.406243	24.3246	24.5665	24.3889	24.7021	24.4236	24.275	23.6258	24.2262	23.1522	22.7833	24.6512	24.4392	23.9874
Cyp4b1	Cytochrome P450 4B1	Q64462	-0.0818419	0.600182	0.619511	0.207951	24.5395	24.5972	25.0261	24.9198	24.7335	25.1596	24.7778	24.6238	25.4675	24.7899	24.5957	25.1496	24.9736
Gstt1	Glutathione S-transferase theta-1	Q64471	0.221722	0.090492	0.449708	0.347069	27.0032	27.2611	26.7779	26.8794	27.1992	27.042	26.6331	27.0097	26.9325	26.9066	26.5405	26.4954	27.1203
Tpp2	Tripeptidyl-peptidase 2	Q64514	-0.0242518	0.797386	0.667663	0.175443	29.1608	29.1302	29.2859	29.2222	29.2504	29.3349	29.4996	28.9506	29.2232	29.2649	29.239	29.5142	29.0934
Gk	Glycerol kinase	Q64516	-0.055003	0.5864	0.615269	0.210935	29.4857	29.6753	29.2091	29.6561	29.4227	29.4453	29.6284	29.7209	29.7333	29.2652	29.5376	29.4802	29.396
Guk1	Guanylate kinase	Q64520	-0.00171168	0.989215	0.709054	0.149321	28.9191	28.9259	29.2503	28.712	28.6492	28.4455	28.9495	28.6586	28.743	28.9257	28.6555	28.7039	29.0949
Gpd2	Glycerol-3-phosphate dehydrogenase, mitochondrial	Q64521	-0.0469176	0.549992	0.607969	0.216118	29.6219	29.4274	29.5003	29.4681	29.5002	29.3396	29.7023	29.4039	29.5033	29.4076	29.6651	29.6259	29.3539
Hist2h2ac	Histone H2A type 2-C	Q64523	-0.0840611	0.59307	0.617513	0.209354	31.3758	31.2739	31.982	31.0069	31.0844	31.1709	31.4339	31.0231	31.5305	31.2426	31.5396	31.6756	31.3527
Nqo1	NAD(P)H dehydrogenase [quinone] 1	Q64669	-0.0245056	0.762572	0.660816	0.179919	30.3283	30.5541	30.3635	30.4912	30.4012	30.5011	30.4375	30.2623	30.324	30.4296	30.4766	30.7027	30.6182
Srm	Spermidine synthase	Q64674	0.0754664	0.51805	0.601729	0.220599	25.2934	25.2338	24.9655	24.8987	24.919	24.865	25.3072	24.9268	24.683	24.7486	25.1487	24.8781	24.9841
Azgp1	Zinc-alpha-2-glycoprotein	Q64726	0.0826828	0.530237	0.603037	0.219656	27.9675	28.1925	28.0117	28.0709	28.1462	27.8476	28.101	27.9769	27.3834	27.9747	27.8374	28.3386	28.0851
Vcl	Vinculin	Q64727	0.0790774	0.155516	0.477492	0.321034	34.2918	34.2763	34.2523	34.1854	34.2923	34.2785	34.1953	34.3225	34.1605	34.1387	34.1625	34.1291	34.1773
Cr1l	Complement component receptor 1-like protein	Q64735	-0.0140172	0.905592	0.69268	0.159467	27.0017	27.3566	27.0431	27.2654	26.7844	26.9313	27.2153	26.7908	26.9919	27.3232	27.1704	27.2147	26.8382
Gart	Trifunctional purine biosynthetic protein adenosine-3	Q64737	-0.0431799	0.555106	0.609493	0.215031	31.1401	30.9555	30.8262	30.8651	30.8304	30.8246	31.0856	30.9222	30.8948	30.9844	31.0048	30.9723	30.7871
Ctnna3	Catenin alpha-3	Q65CL1	-0.013549	0.908376	0.693108	0.159199	29.0155	28.8593	28.8076	28.5558	28.6918	28.8424	28.6354	28.6986	29.03	28.5297	28.7163	29.2266	28.8259
Ptpmt1	Phosphatidylglycerophosphatase and protein-tyrosine phosphatase 1	Q66GT5	0.125528	0.410808	0.567787	0.245814	27.1625	27.0971	26.8249	26.9822	27.0299	26.6355	26.2447	26.8595	27.0407	26.5284	26.9715	27.1693	26.9947
TCAIM	T-cell activation inhibitor, mitochondrial	Q66JZ4	-0.0977548	0.467138	0.58699	0.231369	25.7518	25.4569	25.7645	26.0317	26.2108	25.7655	26.0964	25.7449	26.0083	25.5826	25.8865	25.9308	26.246
Rab3ip	Rab-3A-interacting protein	Q68EF0	-0.239547	0.0109685	0.317172	0.498705	27.0651	26.9922	27.0505	27.0127	26.9933	27.0436	27.1605	26.945	27.2388	27.4281	27.3923	27.259	27.4367
Cltc	Clathrin heavy chain 1	Q68FD5	-0.0511986	0.632864	0.6289	0.201419	31.7813	32.1657	31.5821	31.9423	31.7112	31.9491	31.6788	31.8835	31.8998	31.7243	32.1088	32.0883	31.9619
Fam65a	Protein FAM65A	Q68FE6	0.100431	0.780337	0.662401	0.178879	24.3997	24.4393	23.9469	23.9029	24.4191	23.7915	23.7554	24.1926	22.2455	24.4305	24.3714	25.0431	24.3079
Git1	ARF GTPase-activating protein GIT1	Q68FF6	0.116933	0.127163	0.466937	0.330742	27.9005	27.7961	27.9877	27.7912	28.0536	28.0432	27.8463	27.6528	27.7472	27.967	27.7448	27.8645	27.8596
Galk2	N-acetylgalactosamine kinase	Q68FH4	-0.137002	0.065888	0.429166	0.367374	27.4302	27.5219	27.2456	27.2966	27.3527	27.24	27.4495	27.4054	27.4944	27.5356	27.4019	27.4422	27.6648
Mars	Methionine--tRNA ligase, cytoplasmic	Q68FL6	-0.0414428	0.617539	0.624969	0.204141	29.034	29.1803	29.0704	29.222	29.0833	29.2549	29.1819	29.064	29.0709	28.9525	29.3046	29.3287	29.3733
Znf512	Zinc finger protein 512	Q69Z99	0.12312	0.558296	0.609493	0.215031	24.1266	23.3639	23.8156	24.0586	23.3531	23.5931	24.0708	23.4707	22.7559	23.9452	23.6308	23.77	23.5241
Gpalpp1	GPALPP motifs-containing protein 1	Q69ZC8	0.471088	0.588946	0.615748	0.210597	27.535	28.1425	26.7884	25.4153	27.5738	27.0661	27.7122	25.149	22.6969	27.2013	28.7904	26.7828	27.9778
Myof	Myoferlin	Q69ZN7	-0.029324	0.839738	0.677945	0.168805	27.2692	27.2141	26.4303	26.9615	26.4767	26.8609	26.9483	27.0995	26.7769	26.8716	26.7039	26.8253	27.0612
Hectd1	E3 ubiquitin-protein ligase HECTD1	Q69ZR2	-0.069225	0.519169	0.601729	0.220599	28.6775	29.0352	28.6748	28.8481	28.6085	28.7447	28.803	28.9219	28.8628	28.3912	28.9926	28.975	28.8918
Hbs1l	HBS1-like protein	Q69ZS7	0.0698962	0.764033	0.66143	0.179516	26.5406	26.8509	26.1237	26.6822	26.5951	26.8865	26.9293	26.7175	26.6946	25.3574	26.5734	26.7712	26.7595
Ehbp1	EH domain-binding protein 1	Q69ZW3	-0.236577	0.551618	0.6085	0.21574	24.7389	25.1301	25.5639	25.3138	22.6571	25.3261	25.3795	25.1482	24.7667	24.8626	24.8732	25.2778	24.8662
Tmcc1	Transmembrane and coiled-coil domains protein 1	Q69ZZ6	0.109515	0.364165	0.552111	0.257974	25.3662	25.5046	25.4101	25.4485	25.533	25.603	25.2533	25.1927	25.6015	25.1472	25.2946	25.2019	25.8853
Pds5a	Sister chromatid cohesion protein PDS5 homolog A	Q6A026	0.297349	0.376921	0.558179	0.253227	27.8366	28.1731	27.4684	27.6553	27.4931	27.4017	25.6594	28.0873	27.7257	27.4113	27.416	27.947	27.3714
Swap70	Switch-associated protein 70	Q6A028	0.0465702	0.612779	0.62354	0.205136	26.8364	27.058	26.7758	26.7351	26.9182	26.571	26.9146	26.6964	26.7934	26.7838	26.5223	26.9387	26.7351
Cep170	Centrosomal protein of 170 kDa	Q6A065	-0.373521	0.211287	0.50208	0.299227	23.6647	22.7861	23.9296	23.7822	22.6733	24.2709	24.4273	23.1507	24.1229	24.094	23.4463	24.1704	23.8276
Cdc5l	Cell division cycle 5-like protein	Q6A068	-0.110406	0.524826	0.601729	0.220599	26.2441	26.2026	25.6769	26.0811	25.9963	25.9228	25.937	26.0322	25.4821	26.7409	26.2046	26.3507	26.1696
FAM120A	Constitutive coactivator of PPAR-gamma-like protein 1	Q6A0A9	-0.0139225	0.864607	0.683139	0.165491	28.662	28.5575	28.5815	28.6142	28.4825	28.5502	28.5466	28.4708	28.4672	28.3818	28.7024	28.8527	28.6984
Rftn1	Raftlin	Q6A0D4	0.0998015	0.346285	0.54598	0.262823	26.0604	25.612	25.9204	25.8187	25.853	25.8281	25.7824	25.8504	25.509	25.9431	25.6546	26.0079	25.4953
Usp7	Ubiquitin carboxyl-terminal hydrolase 7	Q6A4J8	0.106632	0.296434	0.538377	0.268914	27.2418	26.6962	26.8305	26.6779	26.8736	26.7946	26.8075	26.8356	26.5318	26.6583	26.7229	26.9515	26.7132
Nop58	Nucleolar protein 58	Q6DFW4	-0.217011	0.261334	0.521561	0.282695	24.1774	24.0756	23.8361	22.8538	24.0493	23.594	23.9138	23.8156	24.0808	23.8947	23.9312	24.2648	23.9689
Antxr2	Anthrax toxin receptor 2	Q6DFX2	-0.218562	0.413405	0.568249	0.245461	24.5735	24.9729	25.0082	24.5062	23.1914	25.0626	24.5915	25.008	24.7338	24.836	24.6323	25.0186	24.5769
Scaf8	Protein SCAF8	Q6DID3	-0.116909	0.836682	0.677945	0.168805	21.5092	23.5566	23.7764	24.3579	23.0783	24.3382	22.2583	23.8125	22.6926	22.4876	25.1823	24.3311	24.1066
Lemd2	LEM domain-containing protein 2	Q6DVA0	-0.582278	0.0844041	0.44898	0.347773	26.0557	25.0622	23.6138	25.3494	25.4387	25.2237	26.1039	25.7581	25.7765	25.7573	25.8132	25.72	25.0143
Nomo1	Nodal modulator 1	Q6GQT9	-0.149889	0.0942567	0.449708	0.347069	27.8704	27.7828	27.5678	27.925	27.6939	27.6009	27.9432	27.6631	27.8277	27.9013	28.063	27.836	27.9958
Gpsm1	G-protein-signaling modulator 1	Q6IR34	-0.0746772	0.318676	0.538432	0.268869	28.3408	28.2662	28.4505	28.1601	28.1588	28.1754	28.4024	28.3777	28.4416	28.1245	28.3679	28.29	28.3289
Tpm4	Tropomyosin alpha-4 chain	Q6IRU2	-0.171933	0.0562186	0.41108	0.386073	31.3106	31.2047	31.0266	31.2625	31.3817	31.2454	31.3555	31.5806	31.3244	31.3669	31.4122	31.6242	31.2098
Cltb	Clathrin light chain B	Q6IRU5	-0.00322584	0.972523	0.707029	0.150563	30.0813	30.0469	30.0332	29.8444	29.907	29.5776	29.7351	29.8914	29.8991	29.9446	30.0746	29.814	30.0692
Exoc3	Exocyst complex component 3	Q6KAR6	-0.243484	0.265195	0.523265	0.281279	24.5643	24.3544	24.0409	24.4817	24.9458	24.6071	24.764	24.2214	24.9941	24.8622	25.2019	25.161	23.9931
Mvb12b	Multivesicular body subunit 12B	Q6KAU4	0.125551	0.678138	0.638029	0.19516	23.4492	23.37	22.9674	23.4674	22.87	23.3152	23.4429	23.7753	21.5707	23.0044	23.0424	23.5971	23.3675
Npepl1	Probable aminopeptidase NPEPL1	Q6NSR8	0.0312768	0.773281	0.662401	0.178879	29.0001	28.8825	28.9151	29.101	28.9474	28.7759	29.0626	28.7306	28.8044	28.5374	29.1655	29.1536	28.886
Dusp23	Dual specificity protein phosphatase 23	Q6NT99	-0.363212	0.0272909	0.382674	0.417171	27.7686	27.6926	27.074	27.9493	27.1219	27.2855	27.8965	27.7604	27.5808	27.8477	27.9417	28.046	27.8432
U2surp	U2 snRNP-associated SURP motif-containing protein	Q6NV83	-0.532377	0.0201271	0.354762	0.450063	24.863	24.2731	24.6088	24.4212	24.2433	23.466	25.0552	24.9123	24.5766	24.7684	24.6375	25.3516	24.613
Pptc7	Protein phosphatase PTC7 homolog	Q6NVE9	-0.0591248	0.667636	0.636215	0.196396	28.6813	28.3512	28.8972	28.2235	28.6197	27.9803	28.4303	28.5389	28.6211	28.2934	28.5098	28.5088	28.7235
Cpsf6	Cleavage and polyadenylation specificity factor subunit 6	Q6NVF9	-0.00787697	0.954252	0.701936	0.153703	27.922	27.7127	27.6968	27.7925	27.6816	27.4804	28.1216	27.8896	27.4744	27.2402	27.6728	28.0082	27.6488
Szrd1	SUZ domain-containing protein 1	Q6NXN1	-0.027533	0.885397	0.687002	0.163042	26.6367	26.3666	26.5453	26.3892	26.7115	26.8381	27.4186	26.4994	26.0114	26.4632	26.5622	26.9376	26.3689
Dnajc8	DnaJ homolog subfamily C member 8	Q6NZB0	-0.0540722	0.715338	0.647406	0.188823	29.415	29.3736	29.4019	29.1719	29.4142	29.3767	29.7148	29.496	29.0542	28.8149	29.4159	29.7594	29.6354
Sec23ip	SEC23-interacting protein	Q6NZC7	0.0860591	0.341099	0.542428	0.265658	27.6777	27.6485	27.7268	27.45	27.5793	27.6377	27.3057	27.5446	27.7965	27.3008	27.6262	27.567	27.5969
Eif4g1	Eukaryotic translation initiation factor 4 gamma 1	Q6NZJ6	-0.0284555	0.714118	0.647406	0.188823	30.2211	30.3482	30.3686	30.3673	30.5721	30.3851	30.5038	30.2901	30.2031	30.3371	30.4862	30.5122	30.5062
Sri	Sorcin	Q6P069	0.0872748	0.292412	0.537879	0.269316	29.5542	29.4748	29.398	29.4298	29.8381	29.7241	29.5517	29.551	29.3982	29.5084	29.4256	29.4081	29.535
Xpnpep1	Xaa-Pro aminopeptidase 1	Q6P1B1	-0.176284	0.0812528	0.44898	0.347773	28.6986	28.7251	28.5413	28.717	28.8556	28.5059	28.8327	28.6046	28.7571	28.7386	28.9325	29.1754	28.9107
Ppp2r2a	Serine/threonine-protein phosphatase 2A 55 kDa regulatory subunit B alpha isoform	Q6P1F6	0.00250161	0.984576	0.709036	0.149332	29.394	29.1104	28.9227	28.8279	28.6309	28.6445	28.9175	29.1658	28.9307	28.624	28.949	28.8407	29.0069
Ankle2	Ankyrin repeat and LEM domain-containing protein 2	Q6P1H6	-0.0161673	0.873586	0.685596	0.163932	24.698	24.7128	24.3836	24.5319	24.7639	24.5575	24.6605	25.0305	24.5632	24.6466	24.4561	24.4587	24.5533
Inpp4b	Type II inositol 3,4-bisphosphate 4-phosphatase	Q6P1Y8	-0.276701	0.363904	0.552025	0.258041	23.6886	23.9589	24.2922	23.8759	23.4746	23.6407	24.953	22.7886	23.8148	23.7138	24.4333	24.4007	24.5856
Bckdhb	2-oxoisovalerate dehydrogenase subunit beta, mitochondrial	Q6P3A8	-0.0751276	0.571563	0.612025	0.213231	31.0637	30.8929	30.8895	31.0368	30.5132	30.4525	31.1793	30.9048	30.7287	30.5659	30.9948	31.0586	30.7504
Nudt16	U8 snoRNA-decapping enzyme	Q6P3D0	0.15237	0.161962	0.479443	0.319263	26.6091	26.5264	26.4636	26.1668	26.2915	26.1802	26.144	26.576	26.0179	26.2288	26.1773	26.13	26.2698
Hdac10	Histone deacetylase 10	Q6P3E7	-0.136976	0.745787	0.656003	0.183094	22.896	24.8522	23.2148	24.3913	24.4729	24.8412	24.0537	24.9284	24.199	23.9989	24.9877	22.7982	24.773
Thap4	THAP domain-containing protein 4	Q6P3Z3	0.415531	0.11303	0.456312	0.340738	26.291	25.1872	25.6199	25.9614	26.8178	26.2866	25.6287	25.944	25.868	25.7343	25.7914	24.8927	25.4234
Sik3	Serine/threonine-protein kinase SIK3	Q6P4S6	-0.181564	0.240079	0.514005	0.289033	25.5492	25.9633	25.5159	25.7583	25.7792	25.5977	25.6693	25.3992	26.1729	26.2887	25.6535	25.7671	26.1777
Snrnp200	U5 small nuclear ribonucleoprotein 200 kDa helicase	Q6P4T2	-0.402187	0.0463506	0.403528	0.394126	25.4004	25.8794	25.0446	24.8923	25.2525	26.1824	25.6968	25.8466	25.8052	25.9073	25.7226	25.9311	25.9993
Abcf1	ATP-binding cassette sub-family F member 1	Q6P542	0.0586283	0.567933	0.611173	0.213836	27.4926	27.5779	27.5562	27.4968	27.6514	27.8232	27.5393	27.5551	27.127	27.4659	27.766	27.6763	27.6577
Inppl1	Phosphatidylinositol 3,4,5-trisphosphate 5-phosphatase 2	Q6P549	0.102372	0.17623	0.493647	0.306584	28.9454	28.9787	28.8665	29.0164	28.8454	28.6871	28.9015	28.7198	28.644	28.8684	28.6859	28.85	28.8434
Smchd1	Structural maintenance of chromosomes flexible hinge domain-containing protein 1	Q6P5D8	0.0668289	0.896947	0.689947	0.161185	24.5766	24.8317	25.1751	24.9062	22.796	25.0201	25.7765	24.8231	23.3239	24.8382	24.7271	25.1391	22.761
Uggt1	UDP-glucose:glycoprotein glucosyltransferase 1	Q6P5E4	-0.0214416	0.84071	0.677945	0.168805	28.778	28.7712	28.7381	28.9251	28.7208	28.7015	28.7023	28.6444	28.8498	28.4521	28.776	29.2144	28.9182
Gga2	ADP-ribosylation factor-binding protein GGA2	Q6P5E6	-0.105828	0.371928	0.555959	0.254957	25.8365	26.1818	26.0625	25.6128	26.1141	26.2002	26.2318	26.2967	26.1879	25.7335	26.0721	26.1101	26.1179
Xpo1	Exportin-1	Q6P5F9	-0.4814	0.0222253	0.354762	0.450063	26.2715	26.0238	26.4625	26.578	26.1766	26.5698	27.0517	26.5458	26.2413	27.3903	26.772	27.2832	26.5146
Ubxn7	UBX domain-containing protein 7	Q6P5G6	-0.606166	0.132228	0.471051	0.326932	25.0525	23.5854	23.2498	24.8674	25.2274	25.2286	26.1894	25.0493	24.6434	25.3744	24.4159	25.0281	25.289
Nes	Nestin	Q6P5H2	-0.772889	0.083934	0.44898	0.347773	25.4346	26.4394	26.0736	23.8039	26.6223	26.1498	26.5999	26.1546	25.8266	26.8398	26.6734	27.4081	26.1853
Frmd5	FERM domain-containing protein 5	Q6P5H6	-0.557983	0.171668	0.490934	0.308977	22.3379	23.4964	22.3522	23.5026	24.1315	23.7021	23.801	22.2716	23.818	23.8467	24.0372	24.7137	24.1942
Sepsecs	O-phosphoseryl-tRNA(Sec) selenium transferase	Q6P6M7	-0.138114	0.740163	0.656003	0.183094	26.1273	26.2645	25.442	26.3062	25.8123	25.6582	24.117	26.1214	26.2769	25.4174	26.9563	26.9954	26.6281
Pcnp	PEST proteolytic signal-containing nuclear protein	Q6P8I4	0.0795955	0.374396	0.557088	0.254076	27.2192	27.3035	27.1245	27.1562	27.1575	27.1331	27.3815	27.001	26.8636	26.9589	27.1467	27.3007	27.0667
Ckmt2	Creatine kinase S-type, mitochondrial	Q6P8J7	0.0493573	0.487381	0.592575	0.227257	36.6001	36.4067	36.6655	36.4625	36.7893	36.5669	36.4882	36.5637	36.5415	36.6086	36.4803	36.4493	36.5958
Tatdn1	Putative deoxyribonuclease TATDN1	Q6P8M1	-0.142123	0.253321	0.519363	0.284529	26.7712	26.9127	27.0398	27.1702	26.7714	26.5533	27.038	26.6352	26.8592	27.2556	27.1785	27.1329	26.9837
Snx6	Sorting nexin-6	Q6P8X1	0.14018	0.0684776	0.429166	0.367374	28.9021	28.8777	28.745	28.5839	28.9694	28.7711	28.6774	28.7338	28.7743	28.6379	28.6526	28.6514	28.5489
Fhod1	FH1/FH2 domain-containing protein 1	Q6P9Q4	-0.413743	0.231974	0.507651	0.294435	21.9631	23.9291	23.9819	24.0265	23.4082	23.8953	23.9189	24.3784	24.2342	23.9375	23.0049	23.9102	24.2502
Fkbp15	FK506-binding protein 15	Q6P9Q6	-0.0883758	0.358216	0.550449	0.259283	26.0347	25.6339	25.8072	25.8507	25.6432	26.0567	25.8539	26.0554	25.8402	25.9357	25.8175	26.1656	25.8144
Oxsr1	Serine/threonine-protein kinase OSR1	Q6P9R2	0.0188377	0.807545	0.671075	0.173229	29.6209	29.5901	29.4383	29.5613	29.4368	29.5081	29.7848	29.4391	29.3462	29.4083	29.5332	29.5894	29.4486
Zfp82	Zinc finger protein 82	Q6P9Y7	-0.712409	0.656533	0.635969	0.196564	30.28	29.8021	22.8127	26.1269	30.9415	29.9724	30.6689	30.314	27.1735	30.9516	23.0864	30.2352	30.8154
Atl2	Atlastin-2	Q6PA06	-0.12584	0.140364	0.474541	0.323727	28.3961	28.5331	28.3213	28.6795	28.6236	28.7197	28.8335	28.7458	28.6417	28.599	28.6824	28.6732	28.524
Prkab2	5-AMP-activated protein kinase subunit beta-2	Q6PAM0	-0.0421131	0.884685	0.687002	0.163042	26.2697	27.015	26.1043	27.1075	26.1274	26.0018	27.1456	26.0946	25.6985	26.0699	26.7965	27.2507	26.3022
Txlna	Alpha-taxilin	Q6PAM1	-0.210239	0.375222	0.557322	0.253894	24.6969	25.6613	24.7893	24.5543	25.6889	25.1125	25.7662	25.3577	25.1397	24.5581	25.4222	25.5741	25.2408
Gapvd1	GTPase-activating protein and VPS9 domain-containing protein 1	Q6PAR5	0.0104867	0.937292	0.697829	0.156251	26.6292	26.3855	26.5503	26.1236	26.3584	26.7887	26.3202	26.5677	26.2824	26.6133	26.2576	26.2845	26.9092
Herc4	Probable E3 ubiquitin-protein ligase HERC4	Q6PAV2	-0.06986	0.585666	0.615048	0.211091	27.4782	27.5114	27.1916	27.4959	27.4028	27.2343	27.45	27.2586	27.0648	27.9725	27.5263	27.5287	27.388
Ptpn23	Tyrosine-protein phosphatase non-receptor type 23	Q6PB44	-0.244083	0.0146889	0.326808	0.485707	26.0585	26.3227	26.3425	26.1386	25.923	26.2441	26.3432	26.5503	26.279	26.2652	26.5742	26.512	26.3855
Lrpprc	Leucine-rich PPR motif-containing protein, mitochondrial	Q6PB66	-0.0944262	0.197516	0.50208	0.299227	33.9535	33.9969	33.7601	33.9818	33.7316	33.8828	33.9449	33.9138	33.871	33.9409	34.1075	34.1181	33.9558
Galnt2	Polypeptide N-acetylgalactosaminyltransferase 2	Q6PB93	-0.406049	0.238653	0.514005	0.289033	24.4188	22.1567	24.3442	24.3289	24.2567	23.965	24.2321	24.7464	24.4447	24.5397	24.2387	24.2938	23.7289
Mff	Mitochondrial fission factor	Q6PCP5	-0.057831	0.483325	0.592204	0.227528	29.3448	29.4056	29.3415	29.3768	29.1849	29.1623	29.5307	29.198	29.1557	29.2871	29.3981	29.5151	29.4386
Ppp2r5a	Serine/threonine-protein phosphatase 2A 56 kDa regulatory subunit alpha isoform	Q6PD03	0.146668	0.206288	0.50208	0.299227	28.9189	28.901	28.8069	28.9668	28.9604	28.7538	28.7923	28.7218	28.3374	28.5862	28.7717	29.1855	28.7706
Trak1	Trafficking kinesin-binding protein 1	Q6PD31	-0.209654	0.322658	0.538432	0.268869	26.3936	26.8412	27.2531	27.7984	26.9231	27.1534	27.6679	27.3821	27.5795	26.7744	27.1613	27.217	27.1087
Smarcc2	SWI/SNF complex subunit SMARCC2	Q6PDG5	-0.0621581	0.728134	0.652297	0.185555	26.1675	25.9079	25.9306	25.8269	25.4839	25.9183	25.9585	25.9586	25.1664	25.7288	26.1156	26.3632	26.2516
Phldb1	Pleckstrin homology-like domain family B member 1	Q6PDH0	-0.180816	0.0313851	0.38322	0.416552	28.0135	28.0055	28.0199	28.1859	28.1374	27.9216	28.355	28.1537	28.1506	28.1188	28.1252	28.4656	28.2279
Ecm29	Proteasome-associated protein ECM29 homolog	Q6PDI5	-0.136076	0.21144	0.50208	0.299227	29.0863	29.5483	29.1611	29.4052	29.1406	29.3677	29.1193	29.2429	29.4035	29.5076	29.6353	29.5656	29.4722
Fam63b	Protein FAM63B	Q6PDI6	-0.0303732	0.947542	0.700125	0.154825	24.7998	24.4037	22.7295	24.6629	24.428	24.5452	24.9997	23.6291	24.431	22.4104	24.7052	25.1063	24.7615
Dync1li2	Cytoplasmic dynein 1 light intermediate chain 2	Q6PDL0	-0.212533	0.0898095	0.449708	0.347069	27.531	27.5828	27.7071	27.6747	27.8313	27.3313	28.1409	27.7819	27.4253	27.6663	27.8144	28.0254	27.9012
Srsf1	Serine/arginine-rich splicing factor 1	Q6PDM2	-0.0569213	0.500693	0.59728	0.223822	29.1359	28.8199	28.8446	28.7777	28.8682	29.0637	28.8548	28.9725	28.8981	29.083	28.8327	29.1789	29.0067
Mylk	Myosin light chain kinase, smooth muscle	Q6PDN3	-0.0559862	0.504561	0.597824	0.223427	29.2043	29.2619	29.1689	29.242	29.1787	29.1313	29.3324	29.4085	29.0649	29.1886	28.9963	29.4633	29.3229
Chd4	Chromodomain-helicase-DNA-binding protein 4	Q6PDQ2	0.109079	0.364952	0.552419	0.257732	26.4984	26.2821	26.3808	26.1995	26.4778	26.4584	26.5896	26.1256	25.815	26.5066	26.3513	26.3589	26.1693
Ado	2-aminoethanethiol dioxygenase	Q6PDY2	-0.0626976	0.49147	0.593381	0.226667	27.6418	27.6444	27.2537	27.3217	27.5644	27.3881	27.4446	27.6172	27.3342	27.7042	27.6483	27.5058	27.4677
Snrnp40	U5 small nuclear ribonucleoprotein 40 kDa protein	Q6PE01	-0.00267013	0.988092	0.709054	0.149321	25.3338	25.6456	24.3882	25.1354	24.6909	25.1728	25.0381	25.3174	24.7367	25.129	25.026	25.0784	25.121
Abhd10	Mycophenolic acid acyl-glucuronide esterase, mitochondrial	Q6PE15	-0.314356	0.0302285	0.38322	0.416552	28.1957	28.1433	27.5802	28.0043	27.9448	27.4132	28.2177	28.2396	27.9386	28.2618	28.0744	28.356	28.2741
Mob4	MOB-like protein phocein	Q6PEB6	-0.162166	0.149598	0.476446	0.321986	26.9949	26.949	26.5793	26.8016	26.9755	26.4949	26.8971	27.0408	26.9761	26.6988	27.2323	26.9309	26.9535
Mapre3	Microtubule-associated protein RP/EB family member 3	Q6PER3	-0.069978	0.477051	0.591913	0.227742	28.1693	28.3393	27.9396	28.1015	28.1628	28.0238	28.4176	28.0584	27.8999	28.0958	28.2383	28.3822	28.2566
Nup98	Nuclear pore complex protein Nup98-Nup96	Q6PFD9	-0.276582	0.380001	0.559014	0.252578	25.5184	25.1073	23.8607	25.7255	24.5732	25.2213	25.6042	24.368	25.0056	25.9114	25.2462	25.4634	25.3447
Naa50	N-alpha-acetyltransferase 50	Q6PGB6	0.237068	0.160053	0.479359	0.319339	26.6972	26.8029	27.2984	27.0039	27.1141	27.4658	26.5923	26.8094	27.1733	26.3709	26.8969	26.7272	27.2166
Dhx29	ATP-dependent RNA helicase Dhx29	Q6PGC1	-0.206317	0.362272	0.551742	0.258264	25.6633	26.1348	24.8677	26.0145	25.286	26.2737	26.0131	25.6489	25.8367	26.4385	25.6736	25.9597	25.8203
Exoc8	Exocyst complex component 8	Q6PGF7	0.139503	0.143663	0.476046	0.322351	26.7557	26.9297	26.952	26.7326	27.1044	26.9879	26.4665	26.7914	26.7928	26.7248	26.9718	26.7497	26.8992
Bud31	Protein BUD31 homolog	Q6PGH1	0.422946	0.337846	0.540887	0.266894	23.8063	24.3086	24.0995	23.5974	24.2153	23.524	24.0418	24.4624	21.7519	22.2047	23.8218	24.339	23.8939
Hn1l	Hematological and neurological expressed 1-like protein	Q6PGH2	0.141701	0.795746	0.667645	0.175454	24.3584	23.6977	23.9498	22.0021	23.8267	24.0429	23.985	22.8294	21.0613	24.2853	24.1191	24.2168	24.0348
Fam21	WASH complex subunit FAM21	Q6PGL7	0.153252	0.281016	0.535252	0.271442	26.6619	26.6756	26.5656	26.4759	26.2478	26.9886	26.7048	26.1881	26.6353	26.7666	26.2565	26.4389	26.155
Rab35	Ras-related protein Rab-35	Q6PHN9	-0.306064	0.133603	0.471051	0.326932	25.1966	25.9046	25.8011	26.5024	25.2028	25.744	26.0305	26.3382	25.9781	26.2849	25.8509	25.8221	25.9147
Camk2d	Calcium/calmodulin-dependent protein kinase type II subunit delta	Q6PHZ2	-0.0115612	0.860256	0.683139	0.165491	30.795	30.7456	30.7875	30.8799	30.7749	30.7811	30.9956	30.7368	30.8524	30.9017	30.7675	30.7269	30.6581
Atp1a2	Sodium/potassium-transporting ATPase subunit alpha-2	Q6PIE5	0.259855	0.00426531	0.279977	0.552878	31.8973	31.7947	31.9183	31.6394	31.8734	31.6903	31.7229	31.6043	31.3536	31.4521	31.513	31.6235	31.5273
	Uncharacterized protein FLJ45252 homolog	Q6PIU9	-0.108879	0.20183	0.50208	0.299227	27.1798	27.1696	26.938	27.2104	27.2069	27.2678	27.3831	27.2243	27.1281	27.5192	27.3258	27.1323	27.1839
Atp2b4	Calcium-transporting ATPase	Q6Q477	0.195434	0.0345781	0.383379	0.416372	29.0947	28.9782	29.0281	28.9385	29.1601	28.8144	28.9383	28.8315	28.999	28.5715	28.7389	28.8714	28.6977
Ddx58	Probable ATP-dependent RNA helicase DDX58	Q6Q899	0.0521153	0.731366	0.653815	0.184545	26.7415	26.8435	26.8989	26.3406	26.861	27.1577	26.9337	26.8564	26.3799	26.3118	26.9261	26.9968	26.8808
Bnip1	Vesicle transport protein SEC20	Q6QD59	-0.177391	0.216514	0.502991	0.29844	27.9465	27.977	28.0373	28.5459	28.068	27.8157	28.4531	27.7999	28.0043	28.4779	28.3927	28.3217	28.2478
Cenpe	Centromere-associated protein E	Q6RT24	0.531061	0.544713	0.607322	0.216581	26.0783	25.7266	26.5615	26.6963	23.2425	26.0281	21.9152	26.2963	26.3207	26.8785	25.7512	22.9732	26.2031
Ccsmst1	Protein CCSMST1	Q6RUT7	-0.546416	0.304777	0.538377	0.268914	25.7946	25.603	25.5992	25.3923	22.11	25.7504	25.1973	25.7812	25.6185	25.3008	25.8401	25.5062	25.8719
Ranbp10	Ran-binding protein 10	Q6VN19	-0.243753	0.212865	0.50208	0.299227	23.7227	23.5221	24.4359	24.2164	24.5779	24.3248	24.5562	24.1725	24.2322	24.7799	24.6187	23.9655	24.3144
Pcp4l1	Purkinje cell protein 4-like protein 1	Q6W8Q3	0.0904783	0.379014	0.559014	0.252578	28.9274	29.0685	29.2391	28.8571	28.7896	29.1209	28.881	29.0936	28.9876	28.749	28.9753	28.6131	29.07
Ubr2	E3 ubiquitin-protein ligase UBR2	Q6WKZ8	-0.116991	0.348198	0.547262	0.261805	24.7494	24.4718	24.5317	24.5905	24.5738	24.1147	24.8937	24.7115	24.3613	24.3216	24.6438	24.8527	24.5717
Kctd12	BTB/POZ domain-containing protein KCTD12	Q6WVG3	0.0749459	0.481926	0.591913	0.227742	26.8822	26.9788	26.8625	26.9573	27.2385	26.8994	27.145	26.8977	26.4783	26.8383	26.8742	26.9912	27.039
Tacc1	Transforming acidic coiled-coil-containing protein 1	Q6Y685	0.290614	0.278445	0.53297	0.273297	24.7987	24.4359	24.2001	24.1164	24.9299	25.0366	23.2167	24.6096	24.3162	24.71	24.4345	23.9203	24.8621
Gigyf2	PERQ amino acid-rich with GYF domain-containing protein 2	Q6Y7W8	-0.255543	0.412683	0.568249	0.245461	24.0552	24.44	24.8519	24.281	22.8237	23.8066	24.3715	24.6727	24.8303	23.4856	23.884	24.3183	24.5278
Sbf1	Myotubularin-related protein 5	Q6ZPE2	-1.02607	0.0534086	0.408813	0.388476	24.6077	22.0807	25.1726	24.8634	22.4969	24.9049	24.804	25.2239	24.8988	24.8664	25.04	24.951	25.5457
Fmnl3	Formin-like protein 3	Q6ZPF4	-0.171886	0.171239	0.490934	0.308977	25.0768	25.7976	25.1072	25.3676	25.0583	25.1297	25.3346	25.3926	25.266	25.5462	25.5897	25.5211	25.3463
Ube2o	E2/E3 hybrid ubiquitin-protein ligase UBE2O	Q6ZPJ3	-0.0785428	0.369691	0.555718	0.255146	27.3045	27.3035	27.2544	27.1551	27.1709	27.1463	27.4812	27.3604	26.9523	27.1889	27.4104	27.3302	27.3836
Kbp	KIF1-binding protein	Q6ZPU9	0.040844	0.761822	0.660756	0.179959	25.3868	25.6088	25.3701	25.4997	25.6869	25.2426	25.6648	25.4075	25.4848	24.8344	25.3463	25.5213	25.7158
Zc3h4	Zinc finger CCCH domain-containing protein 4	Q6ZPZ3	-0.274969	0.0916459	0.449708	0.347069	23.4556	24.0487	23.593	23.2061	22.8756	23.426	23.8475	23.8007	23.8141	23.5446	23.5371	23.7705	23.6493
Cnot1	CCR4-NOT transcription complex subunit 1	Q6ZQ08	-0.0836019	0.631966	0.628825	0.20147	25.5015	25.1326	24.836	25.3518	24.938	25.6126	25.3264	25.1805	25.1209	24.8282	25.8074	25.2762	25.6468
Cand1	Cullin-associated NEDD8-dissociated protein 1	Q6ZQ38	-0.0970029	0.412549	0.568249	0.245461	28.9988	29.3012	28.7948	29.2404	28.7255	29.1558	29.2326	28.9488	29.0499	28.9188	29.3304	29.3516	29.0994
Larp1	La-related protein 1	Q6ZQ58	-0.121558	0.697227	0.644922	0.190493	26.2922	26.0782	25.9294	26.4048	25.3594	26.2361	26.6133	24.6431	26.3727	26.0925	26.3791	26.865	26.2354
Cand2	Cullin-associated NEDD8-dissociated protein 2	Q6ZQ73	-0.0761989	0.297929	0.538377	0.268914	30.901	31.1646	30.8327	31.0007	30.9467	30.7806	30.974	31.0668	31.0323	30.9411	31.1155	31.0557	30.9121
Arhgap26	Rho GTPase-activating protein 26	Q6ZQ82	-0.0880692	0.755407	0.658475	0.181461	22.9774	23.8851	23.1391	23.0623	23.8714	23.1586	24.3268	23.4584	23.6921	22.4291	22.979	23.3331	23.841
Ppip5k2	Inositol hexakisphosphate and diphosphoinositol-pentakisphosphate kinase 2	Q6ZQB6	-0.0645838	0.395937	0.562969	0.249516	30.2657	29.9599	30.0989	30.2859	30.1131	30.1482	30.2499	30.1724	30.2348	30.002	30.2716	30.3566	30.1819
Mlec	Malectin	Q6ZQI3	-0.0537517	0.685994	0.639228	0.194344	25.0962	25.3864	25.163	25.3647	25.6068	25.3666	25.4681	25.0594	25.6214	25.8111	25.4229	25.1756	25.1321
Acap2	Arf-GAP with coiled-coil, ANK repeat and PH domain-containing protein 2	Q6ZQK5	0.0139741	0.901677	0.691005	0.160519	25.4224	25.7845	25.5139	25.2455	25.6155	25.3608	25.3211	25.6395	25.4841	25.1078	25.5301	25.5423	25.7104
Lsm8	U6 snRNA-associated Sm-like protein LSm8	Q6ZWM4	0.105337	0.489944	0.592575	0.227257	25.864	26.2253	25.4351	25.6175	25.6771	25.7876	25.2541	25.5662	25.3493	25.9461	25.7157	25.9427	25.8631
Rps9	40S ribosomal protein S9	Q6ZWN5	0.0165894	0.823672	0.675746	0.170217	31.6438	31.7365	31.6541	31.5019	31.7424	31.875	31.4785	31.618	31.7213	31.6689	31.7409	31.7916	31.7107
Syne2	Nesprin-2	Q6ZWQ0	-0.088364	0.752129	0.657327	0.182219	27.6661	27.4448	27.0354	27.3032	26.6808	26.846	27.5675	27.6152	26.4051	26.7754	27.8812	26.6328	27.8805
Syne1	Nesprin-1	Q6ZWR6	-0.328824	0.0828039	0.44898	0.347773	26.5986	26.3393	26.338	26.953	26.5264	26.6595	27.0318	26.1887	26.9631	26.7749	26.8223	27.5116	26.9933
Rps27	40S ribosomal protein S27	Q6ZWU9	-0.0621903	0.571546	0.612025	0.213231	28.1208	28.4388	28.4436	28.4392	28.8668	28.6426	28.6435	28.4035	28.4235	28.6876	28.4597	28.6702	28.591
Rpl10	60S ribosomal protein L10	Q6ZWV3	0.0335532	0.829487	0.67783	0.168879	31.5299	31.7636	31.401	31.2247	31.7314	31.8539	31.3399	31.9267	31.664	31.0094	31.7448	31.3994	31.7694
Rpl35	60S ribosomal protein L35	Q6ZWV7	0.182788	0.418826	0.569137	0.244783	30.7459	31.1512	30.4408	29.9628	30.4562	31.0406	29.9704	30.9871	30.7686	29.9392	30.2829	30.591	30.6118
Eif2s1	Eukaryotic translation initiation factor 2 subunit 1	Q6ZWX6	-0.0848146	0.441507	0.578665	0.237573	28.989	29.2791	29.1156	29.3169	29.3278	29.4248	29.6692	29.1998	29.2562	29.0949	29.3984	29.5226	29.148
Rps27l	40S ribosomal protein S27-like	Q6ZWY3	-0.277731	0.0670451	0.429166	0.367374	26.2201	26.0796	25.8986	25.9185	26.5649	25.982	26.7509	26.3713	26.4536	26.1223	25.9905	26.5855	26.4444
Tmsb10	Thymosin beta-10	Q6ZWY8	-0.0120396	0.933263	0.697782	0.15628	29.4386	28.8382	29.5573	29.2802	29.717	29.3365	29.3535	29.2567	29.1926	29.1054	29.4331	29.7729	29.4992
Hist1h2bc	Histone H2B type 1-C/E/G	Q6ZWY9	0.415033	0.0120533	0.317172	0.498705	31.6874	31.8277	32.13	31.4828	31.7334	32.2522	31.7456	31.5407	31.7257	31.1805	31.1609	31.3135	31.3937
Ube2r2	Ubiquitin-conjugating enzyme E2 R2	Q6ZWZ2	0.0745913	0.600903	0.619511	0.207951	24.7723	24.7134	24.8683	24.4671	24.7435	25.0792	25.0549	25.0424	24.5031	24.2936	24.6442	24.8723	24.4849
Akap9	A-kinase anchor protein 9	Q70FJ1	0.0944856	0.770958	0.662401	0.178879	25.9524	26.3637	27.2869	25.3368	26.9243	26.5467	25.2834	26.0425	26.9246	26.6814	26.4895	26.5113	26.2186
Cmya5	Cardiomyopathy-associated protein 5	Q70KF4	-0.0663423	0.36142	0.55154	0.258423	29.8225	29.8979	30.0588	29.9037	29.8669	29.8685	30.0943	30.0769	30.021	29.9694	29.8421	30.0189	29.7633
Fblim1	Filamin-binding LIM protein 1	Q71FD7	0.0368012	0.66467	0.636215	0.196396	30.1528	30.1004	30.3753	30.1579	30.1099	30.2885	30.2749	30.2389	30.1369	29.8237	30.2349	30.172	30.2433
Tln2	Talin-2	Q71LX4	0.0294913	0.684927	0.638849	0.194602	31.0676	31.1049	31.2598	31.2832	31.0191	31.0419	31.2839	31.104	31.1682	31.0172	30.983	31.1176	31.0256
Ccbl2	Kynurenine--oxoglutarate transaminase 3	Q71RI9	0.133429	0.199794	0.50208	0.299227	30.6574	30.7678	30.8012	30.6619	30.8421	30.9796	30.419	30.6258	30.5622	30.399	30.8897	30.8783	30.787
Gimap8	GTPase IMAP family member 8	Q75N62	-0.250922	0.207199	0.50208	0.299227	25.1405	24.5674	24.3758	24.2355	24.4796	24.6108	24.87	24.912	24.0504	24.6659	24.8541	25.2956	25.0865
Fhod3	FH1/FH2 domain-containing protein 3	Q76LL6	-0.241139	0.00426321	0.279977	0.552878	28.3933	28.1349	28.5644	28.4609	28.4425	28.316	28.6325	28.5683	28.5978	28.6629	28.6138	28.7089	28.6012
Fam63a	Protein FAM63A	Q76LS9	0.148508	0.610999	0.622621	0.205776	24.8602	24.4631	24.7385	24.0395	24.0843	24.7411	24.9494	23.805	23.0824	24.4048	24.645	24.8327	24.6555
Ppp2r1a	Serine/threonine-protein phosphatase 2A 65 kDa regulatory subunit A alpha isoform	Q76MZ3	-0.00754371	0.916223	0.695122	0.157939	32.7027	32.7801	32.5313	32.765	32.4739	32.6469	32.665	32.6232	32.6009	32.5341	32.7616	32.7851	32.6326
Usmg5	Up-regulated during skeletal muscle growth protein 5	Q78IK2	-0.376874	0.0362918	0.386084	0.413318	29.9439	30.2491	30.3342	30.5106	29.5104	29.6537	30.0405	30.3125	30.637	30.4775	30.4556	30.4353	30.5152
Apool	MICOS complex subunit Mic27	Q78IK4	-0.0152986	0.914158	0.694495	0.158331	32.1433	31.8743	32.1052	32.4927	32.1293	32.0022	32.1893	32.4237	32.6005	31.8257	31.9034	31.8867	32.1491
Msrb2	Methionine-R-sulfoxide reductase B2, mitochondrial	Q78J03	-0.0345837	0.665287	0.636215	0.196396	31.2736	31.0017	31.2666	31.0463	31.2081	31.062	31.1495	30.985	31.28	31.3253	31.2274	31.0253	31.2511
Fbxo22	F-box only protein 22	Q78JE5	0.013646	0.907634	0.69273	0.159436	25.5388	25.8845	25.3905	25.6373	25.4652	25.1825	25.3787	25.607	25.2448	25.3535	25.6395	25.7425	25.5536
Ubfd1	Ubiquitin domain-containing protein UBFD1	Q78JW9	-0.82345	0.165789	0.483277	0.315804	24.8903	25.1398	22.0589	25.63	26.1306	25.6576	26.1785	24.9916	25.842	26.6266	25.6149	26.0076	24.9279
Ccdc25	Coiled-coil domain-containing protein 25	Q78PG9	-0.0372426	0.780437	0.662401	0.178879	31.5578	31.2653	31.8857	31.7292	31.9009	31.7846	31.9109	31.488	31.3354	32.0047	31.81	31.6831	31.8395
Snd1	Staphylococcal nuclease domain-containing protein 1	Q78PY7	0.0496032	0.494495	0.594833	0.225605	30.2418	30.4648	30.3461	30.0953	30.2649	30.2121	30.2606	30.216	30.0979	30.2569	30.1087	30.3482	30.2606
Smim12	Small integral membrane protein 12	Q78RX3	-0.373055	0.161009	0.479443	0.319263	26.1218	25.1239	26.0772	25.8974	24.6064	25.7266	26.1003	25.5743	25.5182	26.4512	26.1018	26.2297	25.7814
Dnajc15	DnaJ homolog subfamily C member 15	Q78YY6	0.614312	0.429874	0.573847	0.241204	26.2355	24.2842	26.246	26.4945	26.6217	26.5358	26.511	26.4617	26.5466	23.7844	22.0335	26.395	26.455
Scoc	Short coiled-coil protein	Q78YZ6	0.07361	0.646343	0.631909	0.199345	25.6761	25.2754	25.7813	25.6713	25.9191	26.0338	26.2415	25.5962	25.3163	25.6837	25.2948	25.7073	25.7282
Nap1l4	Nucleosome assembly protein 1-like 4	Q78ZA7	-0.0410562	0.503367	0.597824	0.223427	30.2266	30.217	30.2952	30.115	30.3288	30.3454	30.3555	30.2742	30.1505	30.2824	30.3257	30.3469	30.3348
Mtch1	Mitochondrial carrier homolog 1	Q791T5	-1.32559	0.043487	0.392425	0.406243	25.6655	26.3097	22.8508	27.1221	25.9669	26.9311	26.9074	27.2576	28.3644	26.5434	27.3746	27.0965	26.389
Mtch2	Mitochondrial carrier homolog 2	Q791V5	-0.206702	0.373469	0.556596	0.25446	29.0681	29.0943	29.0657	30.2984	29.3014	28.905	29.774	29.6907	29.9401	28.9087	29.4182	29.2701	29.467
Picalm	Phosphatidylinositol-binding clathrin assembly protein	Q7M6Y3	-0.145457	0.184395	0.497607	0.303114	29.2256	29.3743	29.0305	29.2698	28.9816	29.5933	29.5707	29.1895	29.5353	29.3799	29.2579	29.435	29.3709
Asap2	Arf-GAP with SH3 domain, ANK repeat and PH domain-containing protein 2	Q7SIG6	-0.362008	0.0950878	0.45099	0.345833	25.1411	25.5241	24.8098	25.5586	24.1789	25.1936	25.5471	25.0563	25.4251	25.3878	25.5511	25.7363	25.3042
Cyfip1	Cytoplasmic FMR1-interacting protein 1	Q7TMB8	-0.0602912	0.53781	0.605484	0.217897	26.2423	26.1043	25.8517	26.1179	26.2587	25.9172	26.0326	25.9279	26.0321	26.2562	26.0844	26.3104	26.3527
Ndufa12	NADH dehydrogenase [ubiquinone] 1 alpha subcomplex subunit 12	Q7TMF3	-0.333505	0.258637	0.519945	0.284043	32.5115	32.5364	32.4561	33.909	32.5757	32.3604	33.547	33.2802	33.8419	32.6136	32.6334	32.5731	32.9196
Syncrip	Heterogeneous nuclear ribonucleoprotein Q	Q7TMK9	-0.0809118	0.380304	0.559014	0.252578	30.3798	30.4482	30.2442	30.2451	30.2037	30.2286	30.6123	30.0942	30.2389	30.379	30.3653	30.5894	30.3286
Tubb2a	Tubulin beta-2A chain	Q7TMM9	-0.130253	0.413022	0.568249	0.245461	27.2141	27.1884	26.6858	27.0477	26.8658	26.7247	27.3751	27.4697	26.6204	27.2822	26.9197	26.7375	27.188
Narfl	Cytosolic Fe-S cluster assembly factor NARFL	Q7TMW6	0.163203	0.327459	0.538432	0.268869	26.0523	26.2019	26.0735	25.5268	25.4908	26.3158	25.6301	25.9688	25.6633	26.0216	25.9271	25.3251	25.9262
Huwe1	E3 ubiquitin-protein ligase HUWE1	Q7TMY8	-0.0789408	0.290929	0.536826	0.270166	29.1886	29.2682	29.1116	29.0408	29.1036	29.0811	29.276	29.1968	29.0491	29.1054	29.3899	29.3428	29.1187
Smap2	Stromal membrane-associated protein 2	Q7TN29	0.169577	0.148174	0.476446	0.321986	26.2516	26.3194	26.2891	26.0787	26.3914	26.3871	26.1503	26.3398	25.6806	26.2061	25.8796	26.2536	26.3064
Akap7	A-kinase anchor protein 7 isoform gamma	Q7TN79	0.194427	0.334793	0.539103	0.268329	24.1017	24.4699	24.8191	23.931	24.7335	24.8937	23.8419	24.3074	24.1154	24.9713	24.2459	24.2982	24.2993
Cpeb3	Cytoplasmic polyadenylation element-binding protein 3	Q7TN99	-0.00635915	0.975151	0.707302	0.150395	23.0774	23.2326	22.8826	23.6963	23.8094	22.6616	23.3514	23.2511	23.3221	22.5549	23.3392	23.5059	23.3065
Luc7l2	Putative RNA-binding protein Luc7-like 2	Q7TNC4	0.0465829	0.685036	0.638849	0.194602	28.4663	28.2969	28.3632	28.1835	28.2727	28.2498	28.6602	28.4245	28.1834	27.9282	28.308	28.3394	27.9679
Spag7	Sperm-associated antigen 7	Q7TNE3	-0.169633	0.307584	0.538377	0.268914	27.0753	26.7884	26.626	26.6224	25.9896	26.3639	26.6737	27.0921	26.8269	26.3795	26.869	26.765	26.6246
Eml2	Echinoderm microtubule-associated protein-like 2	Q7TNG5	-0.106632	0.429236	0.573847	0.241204	28.2128	28.0555	28.4804	28.32	28.0685	28.0988	28.2395	28.1337	28.019	28.0053	28.5071	28.7364	28.5473
Ldhd	Probable D-lactate dehydrogenase, mitochondrial	Q7TNG8	0.0364762	0.794827	0.667645	0.175454	29.2778	29.1466	29.3976	29.1396	29.5853	28.7765	29.0951	28.9678	28.9885	29.1009	29.4509	29.5762	29.1091
Minos1	MICOS complex subunit Mic10	Q7TNS2	-0.0247587	0.865432	0.683139	0.165491	30.8286	30.1499	30.489	30.7823	31.0823	30.5079	30.8511	30.9272	30.6604	30.6168	30.5971	30.3015	30.6992
Dek	Protein DEK	Q7TNV0	-0.23697	0.153234	0.476446	0.321986	26.8153	26.453	26.6199	26.5836	26.0403	26.5926	26.9271	26.8798	26.4201	27.2141	26.4124	26.9455	26.482
Fam185a	Protein FAM185A	Q7TPD2	-0.025326	0.821699	0.675725	0.17023	25.1184	25.5293	25.0758	24.9237	25.1303	24.9986	25.2454	25.4258	25.0783	25.0335	25.0391	25.338	24.9227
Actn1	Alpha-actinin-1	Q7TPR4	-0.0689215	0.485989	0.592575	0.227257	29.6783	29.6425	29.4395	29.8252	29.906	29.7263	29.8107	29.8836	29.7837	29.4687	29.7325	30.0206	29.7034
Dzip3	E3 ubiquitin-protein ligase DZIP3	Q7TPV2	1.50794	0.0337964	0.383379	0.416372	24.8722	23.9061	27.1725	25.8335	26.6395	25.7521	24.5167	24.8467	26.247	23.8569	22.4678	24.5429	22.8384
Mybbp1a	Myb-binding protein 1A	Q7TPV4	0.126347	0.300522	0.538377	0.268914	27.3177	27.0691	27.3156	27.234	27.3649	27.7766	27.1457	27.1139	26.9979	27.2074	27.3343	27.5833	27.1572
Nexn	Nexilin	Q7TPW1	-0.0483367	0.666611	0.636215	0.196396	29.8366	29.7867	30.0833	30.3004	30.1413	29.9517	30.3768	30.2761	30.07	30.0454	29.8617	29.8901	29.9351
Srl	Sarcalumenin	Q7TQ48	-0.0458694	0.525864	0.601729	0.220599	35.1249	35.1715	35.0385	35.2174	35.0755	35.022	35.097	35.0407	35.0127	35.0927	35.348	35.2789	35.209
Lnp	Protein lunapark	Q7TQ95	-0.0429029	0.698644	0.645047	0.190409	27.4734	27.5023	27.4834	27.798	27.7148	27.3245	27.9453	27.5729	27.2755	27.6153	27.5813	27.7021	27.4536
Tppp	Tubulin polymerization-promoting protein	Q7TQD2	-0.260271	0.0374728	0.38672	0.412603	27.3838	27.5601	27.8492	27.1928	27.4956	27.4954	27.8484	27.5953	27.4363	27.8978	27.8555	27.9614	27.7003
Atxn2l	Ataxin-2-like protein	Q7TQH0	-0.0578162	0.512058	0.601697	0.220622	27.559	27.5898	27.6644	27.4483	27.7058	27.604	27.8638	27.4047	27.4806	27.7762	27.5573	27.8121	27.6765
Otub1	Ubiquitin thioesterase OTUB1	Q7TQI3	-0.160363	0.116126	0.459306	0.337897	29.3991	29.6014	29.1758	29.4976	29.0193	29.2683	29.5482	29.5093	29.3571	29.3999	29.4483	29.6781	29.47
Ccdc93	Coiled-coil domain-containing protein 93	Q7TQK5	0.117112	0.266187	0.523265	0.281279	27.0114	27.0085	27.1315	26.7387	27.1594	27.0193	27.1256	27.0799	26.8267	26.5624	26.7496	26.9732	26.943
Prrc2a	Protein PRRC2A	Q7TSC1	0.0404188	0.752449	0.657327	0.182219	25.8654	25.7978	25.4114	25.7451	25.6739	25.8047	25.1728	25.5344	25.5881	25.8117	25.7496	25.9042	25.9708
Stk38l	Serine/threonine-protein kinase 38-like	Q7TSE6	0.0116703	0.930846	0.697707	0.156327	25.2857	25.8644	25.3444	25.6261	25.6533	25.1379	25.5023	25.3104	25.7777	25.3818	25.4867	25.1631	25.6932
Phkb	Phosphorylase b kinase regulatory subunit beta	Q7TSH2	-0.895147	0.0132375	0.317172	0.498705	24.1248	24.8356	24.3367	25.0542	23.5728	24.7782	25.3257	25.5913	23.9822	25.5812	25.3941	26.0311	25.5131
Ppp6r1	Serine/threonine-protein phosphatase 6 regulatory subunit 1	Q7TSI3	-0.0897919	0.389575	0.56028	0.251595	25.9538	26.1077	25.9539	26.117	26.1507	26.0053	26.317	25.8392	26.2488	26.0069	26.0677	26.4953	25.9902
Pdpr	Pyruvate dehydrogenase phosphatase regulatory subunit, mitochondrial	Q7TSQ8	0.082232	0.418679	0.569137	0.244783	29.4822	29.4509	29.1082	29.5304	29.1933	29.0154	29.2715	29.2681	29.1062	29.0245	29.3837	29.2603	29.187
Pgm2	Phosphoglucomutase-2	Q7TSV4	-0.0571475	0.721349	0.65001	0.18708	27.5598	27.2022	27.2076	27.1118	26.8925	27.0901	27.3948	27.3869	26.6663	27.2041	27.1771	27.7732	27.0389
Ikbkap	Elongator complex protein 1	Q7TT37	-0.348538	0.0606931	0.425357	0.371246	25.0674	26.1883	25.106	25.6069	25.167	25.7148	25.6238	26.0335	25.6726	25.7629	25.8988	25.975	25.7987
Cdc42bpb	Serine/threonine-protein kinase MRCK beta	Q7TT50	-0.0404354	0.586548	0.615269	0.210935	27.6271	27.7571	27.8076	27.7347	27.7854	27.4794	27.7087	27.7246	27.5946	27.8691	27.6574	27.8625	27.756
Gvin1	Interferon-induced very large GTPase 1	Q80SU7	-0.395054	0.0606796	0.425357	0.371246	26.374	25.9786	25.6313	26.2765	25.1792	26.0392	26.5111	26.4102	25.7259	26.5276	26.3668	26.4451	26.1707
Ahcyl1	Putative adenosylhomocysteinase 2	Q80SW1	-0.0890349	0.227877	0.504706	0.296962	28.2499	28.3899	28.2183	28.2384	28.1676	28.0484	28.1576	28.334	28.2449	28.3049	28.4702	28.2536	28.3894
Gng5	Guanine nucleotide-binding protein G(I)/G(S)/G(O) subunit gamma-5	Q80SZ7	0.144811	0.287945	0.536592	0.270356	30.135	29.947	30.2677	29.8244	29.8815	29.4903	29.4788	29.9736	29.7197	30.0587	29.861	29.5524	29.8123
Erbb2ip	Protein LAP2	Q80TH2	-0.619369	0.274086	0.529615	0.27604	24.3065	21.1931	24.9161	25.088	25.0545	24.5589	25.0651	24.5195	24.2295	24.7104	25.0049	25.4628	24.6467
Nisch	Nischarin	Q80TM9	0.0468166	0.705555	0.64722	0.188948	27.3542	27.2063	26.9362	27.0183	27.0901	27.0888	26.7492	27.5548	27.0792	26.9347	27.1361	26.8449	27.1829
Cyld	Ubiquitin carboxyl-terminal hydrolase CYLD	Q80TQ2	-0.248381	0.604341	0.619617	0.207877	24.6022	24.9399	23.7231	24.4727	24.4665	22.5007	22.4895	24.5371	24.4755	25.528	24.2202	24.5508	24.7603
Plekhm2	Pleckstrin homology domain-containing family M member 2	Q80TQ5	-0.121123	0.399815	0.564537	0.248308	24.7966	24.9839	24.8506	24.9854	25.0707	24.7748	24.6037	25.3854	25.2442	24.5473	25.0391	25.1278	25.2727
Clasp1	CLIP-associating protein 1	Q80TV8	-0.187454	0.028249	0.38322	0.416552	28.4014	28.4571	28.3623	28.4583	28.4617	28.5553	28.741	28.4552	28.5769	28.6612	28.5983	28.9089	28.5161
Fnbp1	Formin-binding protein 1	Q80TY0	-0.421404	0.520943	0.601729	0.220599	25.2691	25.6417	24.7954	25.5407	25.1158	22.0435	25.535	25.7855	22.5847	25.4779	25.4499	25.7157	25.5418
Zfyve16	Zinc finger FYVE domain-containing protein 16	Q80U44	-0.163833	0.563412	0.609493	0.215031	25.3539	26.3757	26.2205	26.0215	26.3951	26.6084	26.2458	26.2593	26.5532	27.4871	26.2623	25.8523	25.6245
Mfn2	Mitofusin-2	Q80U63	0.0275192	0.840147	0.677945	0.168805	27.8437	27.9312	27.5086	27.8123	27.6561	27.4825	27.3801	27.963	27.5772	27.2721	27.8836	27.668	28.0035
Scrib	Protein scribble homolog	Q80U72	0.291975	0.0287622	0.38322	0.416552	25.7066	25.8948	25.446	25.6531	25.4043	25.1206	25.2462	24.9875	25.167	25.2302	25.2649	25.3442	25.4792
Pum1	Pumilio homolog 1	Q80U78	-0.185047	0.170881	0.490934	0.308977	25.1706	24.6218	25.0525	25.376	25.2457	24.8543	25.3311	24.8734	25.1589	25.3845	25.3814	25.3851	25.1555
Nup214	Nuclear pore complex protein Nup214	Q80U93	0.306232	0.086651	0.449708	0.347069	25.7796	25.3336	25.4168	25.2888	25.7132	26.085	25.2945	25.5779	25.1594	25.6886	25.3093	25.3192	24.7273
Sept9	Septin-9	Q80UG5	-0.0610786	0.456387	0.583237	0.234155	29.0904	29.3846	29.3203	29.1445	29.319	29.2351	29.4527	29.3448	29.1254	29.1093	29.3246	29.4492	29.3645
Rab3gap1	Rab3 GTPase-activating protein catalytic subunit	Q80UJ7	-0.117044	0.172148	0.490934	0.308977	27.526	27.791	27.5891	27.6532	27.5067	27.3885	27.8022	27.7227	27.8445	27.4965	27.7405	27.5472	27.6959
Naa15	N-alpha-acetyltransferase 15, NatA auxiliary subunit	Q80UM3	-0.0382498	0.578229	0.612487	0.212903	28.7924	28.8589	28.8203	28.6902	28.8576	29.0302	28.8307	28.7566	28.8654	28.817	28.9314	28.9987	28.9591
Mogs	Mannosyl-oligosaccharide glucosidase	Q80UM7	-0.87416	0.113087	0.456312	0.340738	23.6039	24.6987	22.5653	25.2009	23.2186	24.7344	24.3441	25.4689	25.1078	24.9932	25.1426	26.0729	23.0151
Dgkz	Diacylglycerol kinase zeta	Q80UP3	0.106132	0.672804	0.636289	0.196345	25.0556	25.0458	24.8421	24.3328	23.913	24.4775	24.7467	24.7169	24.1875	24.414	24.4883	25.2663	23.7151
Slc20a2	Sodium-dependent phosphate transporter 2	Q80UP8	-0.146168	0.531947	0.603979	0.218978	27.2867	26.6167	27.4876	27.449	27.0656	26.6867	28.0924	26.991	26.7456	27.628	26.8737	27.3455	27.0379
Ankzf1	Ankyrin repeat and zinc finger domain-containing protein 1	Q80UU1	-0.181345	0.256598	0.519363	0.284529	24.4695	24.9086	24.3223	24.4804	25.0186	24.5278	24.483	24.6663	24.5528	24.6475	24.9684	25.2851	25.0145
Pgrmc2	Membrane-associated progesterone receptor component 2	Q80UU9	-0.0760029	0.561167	0.609493	0.215031	26.3734	25.9162	26.6707	26.7221	26.3133	26.3349	26.6477	26.3848	26.2669	26.4969	26.2449	26.6623	26.5475
	UPF0586 protein C9orf41 homolog	Q80UY1	-0.294933	0.0393958	0.38672	0.412603	26.7874	26.6305	26.415	26.8498	26.5275	26.5815	27.2895	26.6417	26.9307	26.7125	26.8614	27.3393	26.7133
Kcmf1	E3 ubiquitin-protein ligase KCMF1	Q80UY2	0.077932	0.638202	0.629751	0.200831	25.7332	26.6587	25.7488	25.6919	26.2901	26.1726	25.8926	25.9358	26.1329	26.3519	25.9131	25.7768	25.796
Fam98b	Protein FAM98B	Q80VD1	-0.00405837	0.971021	0.706303	0.151009	26.8675	26.8756	26.4435	26.9206	26.8507	26.6843	26.8405	26.8377	26.3724	26.9654	26.9254	26.6364	26.8664
Sra1	Steroid receptor RNA activator 1	Q80VJ2	0.0179291	0.866771	0.683139	0.165491	26.9759	27.1374	27.2728	26.9409	26.9765	27.3344	26.8258	26.9874	27.2758	27.1424	27.2981	26.8571	27.2322
Tdrkh	Tudor and KH domain-containing protein	Q80VL1	0.0366217	0.878611	0.686082	0.163624	23.9371	24.5121	23.8297	24.1709	24.3808	23.3619	24.2927	24.1891	24.0771	23.9413	24.3187	24.1922	22.9572
Epn1	Epsin-1	Q80VP1	-0.483733	0.00106676	0.249206	0.603441	27.1205	27.0477	27.1785	27.1145	26.9694	26.7112	27.4777	27.2891	27.2034	27.7249	27.4625	27.8841	27.5098
	Probable peptide chain release factor C12orf65 homolog, mitochondrial	Q80VP5	-0.226363	0.719633	0.649297	0.187556	26.155	25.3774	24.6563	25.1882	22.941	23.1593	25.3009	23.6445	22.9639	25.1009	26.2253	25.531	24.8746
Lrrc1	Leucine-rich repeat-containing protein 1	Q80VQ1	0.319672	0.0209786	0.354762	0.450063	25.9471	26.1267	25.7592	25.6255	26.215	25.7986	25.7352	25.7932	25.4761	25.1762	25.5757	25.7692	25.6208
Gstm7	Glutathione S-transferase Mu 7	Q80W21	0.0858648	0.536489	0.605186	0.218111	28.2474	28.0323	27.6592	28.1104	28.2252	28.3307	27.8239	27.9601	27.9946	27.5988	28.3256	28.2848	28.1171
Snupn	Snurportin-1	Q80W37	0.110623	0.672558	0.636289	0.196345	23.3232	23.9416	24.0039	24.0673	23.816	24.1749	22.5518	24.3131	23.8106	23.5853	23.9671	24.3488	23.8636
Zmpste24	CAAX prenyl protease 1 homolog	Q80W54	-0.343	0.196803	0.50208	0.299227	26.8114	25.3459	25.3073	26.5497	25.3642	25.7614	26.1396	25.7508	26.323	26.0993	26.208	26.3354	26.5416
Agfg2	Arf-GAP domain and FG repeat-containing protein 2	Q80WC7	0.033982	0.754964	0.658293	0.181581	25.1279	25.0819	24.9806	24.9795	25.0065	24.6793	25.1567	24.9618	25.1077	24.8415	24.9698	24.5216	25.0347
Mtdh	Protein LYRIC	Q80WJ7	0.229314	0.0476444	0.408813	0.388476	28.6128	28.5968	28.1139	28.1944	28.222	28.4585	27.9147	28.2687	28.2393	28.3421	28.0069	28.119	28.069
Vac14	Protein VAC14 homolog	Q80WQ2	-0.196429	0.104037	0.45099	0.345833	25.0578	24.8655	25.0291	25.1373	24.661	24.7788	25.5397	25.1555	25.1259	24.9786	24.9585	25.1745	24.8934
Ddrgk1	DDRGK domain-containing protein 1	Q80WW9	0.130839	0.578436	0.612487	0.212903	24.9068	25.2011	24.1859	25.2028	24.0769	25.2053	24.9852	24.76	24.4575	23.9957	24.8318	24.6643	24.965
Col14a1	Collagen alpha-1(XIV) chain	Q80X19	0.740632	0.142867	0.475262	0.323067	25.547	24.9583	24.3448	24.3727	25.2829	23.9854	24.7867	24.582	21.874	23.1746	24.1024	24.5135	25.0219
Ubap2l	Ubiquitin-associated protein 2-like	Q80X50	-0.0233717	0.727512	0.652297	0.185555	28.434	28.3357	28.5616	28.4005	28.5071	28.481	28.4855	28.3413	28.3427	28.6043	28.4763	28.5927	28.494
Pelo	Protein pelota homolog	Q80X73	0.0491328	0.680898	0.638196	0.195046	26.9435	26.9663	26.7824	26.9069	26.8984	26.7816	26.4047	26.9543	26.5803	26.8347	27.2512	26.8164	26.9734
Mrps7	28S ribosomal protein S7, mitochondrial	Q80X85	-0.102389	0.471328	0.589335	0.229638	28.2948	28.2545	28.7568	28.5643	28.7209	28.5189	28.5145	28.5921	29.0588	28.0984	28.7226	28.6669	28.6921
Flnb	Filamin-B	Q80X90	-0.107206	0.17249	0.491238	0.308708	30.336	30.2805	30.2389	30.4292	30.3424	30.2546	30.4402	30.3135	30.5041	30.5525	30.1988	30.5991	30.3375
Nrap	Nebulin-related-anchoring protein	Q80XB4	-0.0383685	0.619213	0.625258	0.20394	31.0001	31.2401	31.266	31.0779	30.9991	31.3283	31.2472	31.1121	31.2791	31.0627	31.2811	31.2459	31.1041
Eif4g3	Eukaryotic translation initiation factor 4 gamma 3	Q80XI3	-0.0669886	0.709618	0.647406	0.188823	25.4578	25.4088	25.4167	25.102	25.7111	25.2303	25.9199	25.9488	25.0141	24.9329	25.3069	25.399	25.6618
Pip4k2b	Phosphatidylinositol 5-phosphate 4-kinase type-2 beta	Q80XI4	0.0548492	0.554623	0.609493	0.215031	27.0215	27.2314	27.1784	27.0388	27.1365	27.1792	27.2412	27.0053	26.7075	27.0884	27.1509	27.0398	27.2997
Acad11	Acyl-CoA dehydrogenase family member 11	Q80XL6	-0.213209	0.0363648	0.386084	0.413318	29.611	29.4428	29.5737	29.8522	29.6601	29.7062	29.7772	29.7374	29.593	29.8519	30.0825	29.9087	30.0288
Bdh1	D-beta-hydroxybutyrate dehydrogenase, mitochondrial	Q80XN0	0.100463	0.448608	0.581974	0.235096	33.1551	33.837	33.5076	33.4894	33.422	33.3627	33.2396	33.2846	33.22	33.4544	33.3586	33.1145	33.8611
Tbc1d5	TBC1 domain family member 5	Q80XQ2	-0.0643472	0.638214	0.629751	0.200831	26.091	25.974	25.8749	26.1015	26.4554	26.8237	26.2083	26.2228	26.2084	26.2935	26.4037	26.3522	26.302
Atp2c1	Calcium-transporting ATPase type 2C member 1	Q80XR2	-0.155798	0.839484	0.677945	0.168805	24.5209	26.088	22.0991	26.4576	27.0419	26.1097	26.0341	26.0086	26.4035	23.7669	24.182	26.4497	25.9492
Glrx5	Glutaredoxin-related protein 5, mitochondrial	Q80Y14	0.0653027	0.653315	0.634995	0.197229	30.4067	30.2785	30.7079	30.331	30.3778	31.1466	30.6713	30.201	30.4327	30.3745	30.5183	30.7473	30.3877
Bsdc1	BSD domain-containing protein 1	Q80Y55	-0.108041	0.381277	0.559014	0.252578	25.7341	25.6427	25.3996	25.3531	25.5377	25.7835	25.6041	25.7706	25.9093	25.3815	26.045	25.4195	25.652
Rbsn	Rabenosyn-5	Q80Y56	-0.35521	0.394889	0.562502	0.249876	23.9097	24.1952	23.1763	23.8356	21.8059	23.8138	23.9706	23.3209	24.1493	24.8293	23.8089	23.9919	22.6081
Elac2	Zinc phosphodiesterase ELAC protein 2	Q80Y81	-0.0995871	0.438927	0.577775	0.238241	26.4368	27.0151	26.5151	26.3966	26.6568	26.3922	26.5756	26.4748	26.7016	26.3314	26.8965	26.8179	26.8806
F12	Coagulation factor XII	Q80YC5	-0.140593	0.38018	0.559014	0.252578	26.5005	26.3873	26.9382	26.6828	26.7287	26.5466	26.717	26.689	26.2319	26.5075	26.9254	27.0499	27.2783
Supv3l1	ATP-dependent RNA helicase SUPV3L1, mitochondrial	Q80YD1	0.0157459	0.823457	0.675746	0.170217	29.1786	29.2266	29.1076	29.2019	29.0873	29.3985	29.221	29.0537	29.1059	29.1064	29.2938	29.2083	29.3013
Pde4dip	Myomegalin	Q80YT7	0.117361	0.370303	0.555718	0.255146	24.5698	24.2889	23.8028	24.3088	24.1486	24.691	24.4219	24.2523	24.0959	24.1572	24.1189	24.0552	24.1887
Pank4	Pantothenate kinase 4	Q80YV4	-0.120828	0.278526	0.53297	0.273297	28.8306	29.3445	29.1049	29.2314	28.9686	28.7897	29.2366	29.1687	29.1071	28.8366	29.2606	29.2912	29.2596
Mrps10	28S ribosomal protein S10, mitochondrial	Q80ZK0	-0.367342	0.01137	0.317172	0.498705	27.5157	27.4079	27.2478	27.6698	27.1142	26.9373	27.9422	27.474	27.772	27.7661	27.6465	27.7632	27.4155
Mrps26	28S ribosomal protein S26, mitochondrial	Q80ZS3	-0.088963	0.626782	0.62646	0.203107	28.1837	27.9477	28.3749	27.6075	28.5779	28.3116	28.1699	27.9369	28.3457	28.4505	27.7223	28.5561	28.6119
Ddx42	ATP-dependent RNA helicase DDX42	Q810A7	-0.222456	0.298973	0.538377	0.268914	25.585	25.5955	25.0416	25.3505	25.1357	25.8519	26.0041	25.8139	25.0412	24.9976	25.6681	26.0498	25.9695
[truncated: 1,939 more rows]

## Sheet: Legends
Header	Legends
Gene Name	Name of the gene
Protein Name	Name of the protein
Protein IDs	Unique protein identifier from Uniprot, which identification is based on.
logFC(SHAM Tr vs SHAM Vh)	Logarithmized ratios of average protein intensities in SHAM Tr mice compared to SHAM Vh mice
p.mod	moderated p-value corresonding to the moderated t-statistic based on LIMMA package
q.mod	adjusted P-values corresponsing to the moderated t-statistic based on LIMMA package
-log10 Pvalue	Negative log10 of t-test based p-values comparing protein intensities in SHAM Tr mice compared to SHAM Vh mice
Exp-12	label free quantification (LFQ) based protein intensity in log2 from mouse 12, SHAM Tr
Exp-15	label free quantification (LFQ) based protein intensity in log2 from mouse 15, SHAM Tr
Exp-20	label free quantification (LFQ) based protein intensity in log2 from mouse 20, SHAM Tr
Exp-24	label free quantification (LFQ) based protein intensity in log2 from mouse 24, SHAM Tr
Exp-5	label free quantification (LFQ) based protein intensity in log2 from mouse 5, SHAM Tr
Exp-7	label free quantification (LFQ) based protein intensity in log2 from mouse 7, SHAM Tr
Exp-11	label free quantification (LFQ) based protein intensity in log2 from mouse 11, SHAM Vh
Exp-13	label free quantification (LFQ) based protein intensity in log2 from mouse 13, SHAM Vh
Exp-19	label free quantification (LFQ) based protein intensity in log2 from mouse 19, SHAM Vh
Exp-21	label free quantification (LFQ) based protein intensity in log2 from mouse 21, SHAM Vh
Exp-25	label free quantification (LFQ) based protein intensity in log2 from mouse 25, SHAM Vh
Exp-28	label free quantification (LFQ) based protein intensity in log2 from mouse 28, SHAM Vh
Exp-29	label free quantification (LFQ) based protein intensity in log2 from mouse 29, SHAM Vh
