# Supplementary material for: Beta-blocker/ACE inhibitor therapy differentially impacts the steady state signaling landscape of failing and non-failing hearts
Source: Sci Rep. 2022 Mar 19;12:4760. doi: 10.1038/s41598-022-08534-0 (PMC8934364; doi:10.1038/s41598-022-08534-0)
Supplement: Supplementary file 11 — Supplementary Information 11. [file 41598_2022_8534_MOESM11_ESM.xlsx]

## Sheet: Phospho SHAM Tr vs SHAM Vh
Gene name	Protein Name	Amino acid position	Significant peptides	Phospho peptide	Protein ID	logFC(SHAM Tr vs SHAM Vh)	p.mod	q.mod	-log10 p-value	Localization probability	Multiplicity	Sequence window	Exp-5	Exp-7	Exp-12	Exp-15	Exp-20	Exp-24	Exp-11	Exp-13	Exp-19	Exp-21	Exp-25	Exp-29
Aaas	Aladin	495	Up in SHAM Tr	ITHIPLYFVNAQFPRFS(1)PVLGR	P58742	1.80957	0.00367108	0.0551304	2.43521	1	___1	THIPLYFVNAQFPRFSPVLGRAQEPPAGGGG	0.0638	0.34805	-0.1134	-0.1966	0.4135	0.1168	-0.79985	-2.39326	-3.08761	-0.7601	-2.98526	-0.1992
Abcf1	ATP-binding cassette sub-family F member 1	107	Up in SHAM Tr	LKQLS(1)VPAS(1)DEEDEVPAPIPR	Q6P542	1.88663	0.043439	0.156357	1.36212	1	___1	ERVLMERLKQLSVPASDEEDEVPAPIPRGRK	4.3456	4.40565	3.9686	4.3818	3.5062	2.3594	-1.76815	4.4398	2.8684	1.1281	2.8368	2.1425
Abcf1	ATP-binding cassette sub-family F member 1	103;107	Up in SHAM Tr	LKQLS(1)VPAS(1)DEEDEVPAPIPR	Q6P542	1.96704	0.0466167	0.16307	1.33146	1	___2	ERVLMERLKQLSVPASDEEDEVPAPIPRGRK	0.5543	0.81995	0.4321	1.1138	-0.41	-3.3267	-1.08255	0.9628	-2.83042	-3.49974	-3.63161	-2.53725
Abl2	Tyrosine-protein kinase ABL2	621	Up in SHAM Tr	STQASS(0.001)GS(0.999)PALPR	Q4JIM5	2.1568	0.000615916	0.0238147	3.21048	0.998688	___1	SAPAGFIRSTQASSGSPALPRKQRDKSPSSL	-0.2648	-0.19545	0.3419	-0.174	-0.1467	0.0055	-1.02015	-3.16775	-3.02357	-1.5109	-1.0328	-3.61916
Ablim3	Actin-binding LIM protein 3	502	Up in SHAM Tr	RFS(1)S(1)GGEEEDFDR	Q69ZX8	1.67434	0.000692729	0.0250207	3.15944	1	___1	WTYHGSPKVPRARRFSSGGEEEDFDRSMHKL	-0.5466	-1.30225	-1.7625	-2.4445	-1.428	-1.3013	-3.48939	-3.10416	-3.2861	-2.31546	-2.64323	-3.99284
Afap1l2	Actin filament-associated protein 1-like 2	414	Up in SHAM Tr	VAQQPLSLVGCDVLPDPS(0.001)PDHLYS(0.999)FR	Q5DTU0	1.81958	0.0411776	0.153054	1.38534	0.998738	___1	VGCDVLPDPSPDHLYSFRILHNGEELAKLEA	-3.04557	0.59035	-0.313	0.2941	0.5233	0.4829	0.27135	-0.2534	-3.20423	-3.06525	-3.06658	-3.06728
Agfg1	Arf-GAP domain and FG repeat-containing protein 1	177;181	Up in SHAM Tr	GTPSQS(1)PVVGR	Q8K2K6	2.4668	1.99e-05	0.0032671	4.70066	1	___2	ESAPALHLNKGTPSQSPVVGRSQGQQQEKKQ	3.6782	3.53995	2.9393	3.7253	2.9018	3.5606	1.46265	1.4126	0.5731	-0.0994	1.898	0.2974
Akap12	A-kinase anchor protein 12	18;22	Up in SHAM Tr	SPEQPAES(0.997)DT(0.032)PS(0.97)ELELS(0.001)GHGPAAEASGAAGDPADADPATKLPQK	Q9WTQ5	1.74531	0.000266013	0.0143499	3.5751	0.997218	___2	AGSSTEQRSPEQPAESDTPSELELSGHGPAA	-0.2074	-0.24695	-1.4425	-0.1927	-1.75565	-1.1188	-2.75986	-2.20238	-2.37082	-2.43994	-2.52059	-3.14231
Akap12	A-kinase anchor protein 12	767	Up in SHAM Tr	AEDS(1)GAEQLASEIEPSREESWVSIKK	Q9WTQ5	1.90338	0.0229503	0.121565	1.63921	1	___1	PRKKSKSKLEERAEDSGAEQLASEIEPSREE	0.2202	-0.09475	0.1837	0.6374	-3.26324	-2.57017	-3.60951	-0.6866	-3.06687	-3.13444	-2.67203	-3.13769
Akap13	A-kinase anchor protein 13	1892;1895	Up in SHAM Tr	FLS(0.009)HS(0.877)T(0.114)DS(1)LNK	E9Q394	1.80934	0.0123584	0.0924576	1.90804	0.999989	___2	ENMSNTWKFLSHSTDSLNKICKVNESTESLT	0.2186	0.18045	0.3047	-0.8325	-0.6718	0.1851	0.40635	-1.0412	-3.18213	-3.30799	-3.18244	-1.1641
Akt1s1	Proline-rich AKT1 substrate 1	88;92	Up in SHAM Tr	AATATRPPGPPPAPQPPS(1)PAPS(1)PPPRPALAR	Q9D1F4	1.93541	0.0423935	0.155599	1.3727	1	___2	PPGPPPAPQPPSPAPSPPPRPALAREDEEED	1.8852	1.89485	1.309	1.8068	1.8034	1.4424	1.68415	1.5967	-2.98696	-3.18429	1.4969	-0.0773
Alkbh3	Alpha-ketoglutarate-dependent dioxygenase alkB homolog 3	28	Up in SHAM Tr	SQSATQPAS(1)PAR	Q8K1E6	2.96041	6.82e-06	0.00271689	5.16618	0.99998	___1	GWATPTKSQSATQPASPARSRLSQTAGPAWR	0.8921	0.33295	1.0771	1.0101	0.3689	1.0097	-2.09425	-2.88676	-1.4461	-2.0759	-3.50901	-1.0596
Alpk3	Alpha-protein kinase 3	546	Up in SHAM Tr	ALPSASTQVPT(1)PPAR	Q924C5	1.647	0.00649707	0.0707338	2.18728	1	___1	QSLGKALPSASTQVPTPPARRRHGTRDSPLQ	0.8036	0.54465	0.8685	0.4668	0.4462	0.5564	-0.59355	-0.036	-0.6791	-0.824	-0.5034	-3.55978
Alpk3	Alpha-protein kinase 3	1626	Up in SHAM Tr	GSQLS(1)PQPQKK	Q924C5	1.73937	0.0107116	0.0862772	1.97015	1	___1	KGSKSPSAGRKGSQLSPQPQKKGLPSPQGSR	0.9952	1.14145	1.5019	1.808	1.3076	1.4278	-0.23935	-3.2707	-0.3017	0.2408	0.5782	0.7385
Alpk3	Alpha-protein kinase 3	1636	Up in SHAM Tr	GLPS(1)PQGSRK	Q924C5	1.75549	0.0059445	0.0685264	2.22588	0.999987	___1	KGSQLSPQPQKKGLPSPQGSRKSAPSSRATL	1.6855	1.59895	1.369	1.967	1.8511	1.4638	-0.03655	-2.68554	-0.1304	0.8307	0.5123	0.9119
Alpk3	Alpha-protein kinase 3	1163;1167	Up in SHAM Tr	AGSDGEANKAEERES(1)PT(0.289)VS(0.711)PR	Q924C5	2.29026	6.12e-06	0.00271689	5.21299	0.999983	___2	RAGSDGEANKAEERESPTVSPRGPRKGLTPG	-0.0742	0.18415	-0.1464	0.1976	-0.247	-0.1472	-2.5238	-2.62362	-2.35067	-2.9174	-1.1624	-2.39672
Ank3	Ankyrin-3	1795	Up in SHAM Tr	AELAMSSLAGWQNETPSGSLES(1)PAQAR	G5E8K5	1.71443	0.0228727	0.121467	1.64068	0.999987	___1	SLAGWQNETPSGSLESPAQARRLTGGLLDRL	1.4835	2.20795	1.4961	2.0364	1.6929	1.0315	0.34855	0.7142	-3.48188	0.5917	0.977	0.5122
Anks1a	Ankyrin repeat and SAM domain-containing protein 1A	677	Up in SHAM Tr	RLEKS(1)PS(0.995)FAS(0.005)EWDEIEK	P59672	1.68984	0.00452387	0.0600222	2.34449	0.999971	___1	ESLSNCSIGKKRLEKSPSFASEWDEIEKIMS	-0.7752	-0.32465	-1.3931	-0.7621	-1.0985	-1.2844	-3.55789	-0.6467	-3.37825	-3.49587	-1.83237	-2.86592
Anks1a	Ankyrin repeat and SAM domain-containing protein 1A	679	Up in SHAM Tr	SPS(1)FASEWDEIEK	P59672	2.09852	0.00803423	0.0753423	2.09506	0.999998	___1	LSNCSIGKKRLEKSPSFASEWDEIEKIMSSI	0.4502	1.11095	0.2038	0.7845	0.7617	-0.9403	-2.61001	0.7416	-2.42045	-2.8373	-3.00513	-0.089
Ap1b1	AP-1 complex subunit beta-1	4	Up in SHAM Tr	TDS(1)KYFTTTK	O35643	1.73176	0.0377431	0.147792	1.42316	0.999722	___1	____________MTDSKYFTTTKKGEIFELK	0.1287	-0.22335	0.2111	0.5997	-2.32389	-0.1172	-0.22915	-2.42408	-3.23314	-3.37719	0.4436	-3.29553
Appl1	DCC-interacting protein 13-alpha	401	Up in SHAM Tr	VNQSALEAVTPS(0.999)PS(0.001)FQQR	Q8K3H0	3.14862	0.00283894	0.0480952	2.54684	0.998774	___1	TAARVNQSALEAVTPSPSFQQRHESLRPGGQ	2.5182	2.94015	2.8886	2.3535	2.6696	2.6974	1.15105	1.7612	-2.19854	-2.91981	1.8769	-2.49509
Arhgap17	Rho GTPase-activating protein 17	736;740	Up in SHAM Tr	LGEQGPEPGPTPPQT(0.001)PT(0.999)PPS(0.246)T(0.754)PPLAK	Q3UIA2	1.72945	0.0420801	0.154587	1.37592	0.754093	___2	PEPGPTPPQTPTPPSTPPLAKQNPSQSETTQ	-0.3958	0.33835	-0.0484	-2.91183	0.3077	-2.74172	-3.23366	-0.108	-3.16213	-3.2119	-2.1273	-3.98544
Arhgap27	Rho GTPase-activating protein 27	614	Up in SHAM Tr	AIAEGISELSADLLQGEEGEPSSADFGS(0.822)S(0.178)ER	A2AB59	1.7621	0.00962377	0.0821986	2.01665	0.821835	___1	LLQGEEGEPSSADFGSSERLGSWREEDVRQN	-0.4275	0.17275	-0.7402	-0.2883	-2.2838	-2.29028	-0.60135	-2.84207	-3.22554	-3.27804	-3.25516	-3.22776
Arhgef40	Rho guanine nucleotide exchange factor 40	959	Up in SHAM Tr	RIQQQLGEEAS(1)PR	Q3UPH7	1.97478	0.00675105	0.0711512	2.17063	1	___1	QELERRIQQQLGEEASPRSHRRRRADSASSA	0.5341	0.68355	0.5296	-0.1346	-0.0188	0.0405	-1.12545	-3.74177	-1.3695	-0.9052	-3.37954	0.3071
Atp1a2	Sodium/potassium-transporting ATPase subunit alpha-2	559	Up in SHAM Tr	VLGFCQLNLPS(1)GKFPR	Q6PIE5	1.99968	0.00596722	0.0685264	2.22423	1	___1	GLGERVLGFCQLNLPSGKFPRGFKFDTDELN	0.1906	0.59825	0.0113	0.5696	0.4959	-0.9521	-3.03556	-0.12	-3.40303	-2.99126	-1.1541	-0.3806
Atp1b1	Sodium/potassium-transporting ATPase subunit beta-1	11	Up in SHAM Tr	AKEEGS(1)WKK	P14094	1.79952	0.0252791	0.125715	1.59724	1	___1	_____MARGKAKEEGSWKKFIWNSEKKEFLG	-0.6018	-1.33415	-0.2612	-0.6828	-0.8817	0.1142	-1.07795	-5.3407	-2.0189	-0.8703	-3.89609	-1.2406
Atp5pf	ATP synthase-coupling factor 6, mitochondrial	108	Up in SHAM Tr	FEVIDKPQS(1)	P97450	1.83518	0.0219878	0.120066	1.65782	1	___1	FKFDDPKFEVIDKPQS_______________	0.2885	0.01535	0.5556	0.5759	0.4092	-0.3488	0.08115	0.5039	-2.48106	-3.95157	-0.5987	-3.06906
Bag3	BAG family molecular chaperone regulator 3	132	Up in SHAM Tr	FRTEAAAAT(1)PQR	Q9JLV1	1.74333	0.00167006	0.0370102	2.77727	1	___1	SQPGVQRFRTEAAAATPQRSQSPLRGGMTEA	-0.6915	-1.28285	-1.98753	-1.5431	-1.7788	0.0263	-2.89662	-2.88046	-1.70026	-3.8841	-3.58545	-2.77055
Bag3	BAG family molecular chaperone regulator 3	291	Up in SHAM Tr	SGT(1)PVHCPSPIR	Q9JLV1	2.03017	0.010601	0.0862772	1.97465	0.999982	___2	VRGASSREGSPARSGTPVHCPSPIRVHTVVD	0.6877	0.45935	-2.96082	0.2195	-2.48168	0.0487	-2.4329	-2.72669	-3.83412	-3.28658	-2.33685	-1.5911
Bag3	BAG family molecular chaperone regulator 3	280	Up in SHAM Tr	S(0.01)PVRGAS(0.917)S(0.073)REGS(1)PAR	Q9JLV1	2.42455	0.011131	0.0879731	1.95347	0.916929	___2	PLRAASPFRSPVRGASSREGSPARSGTPVHC	1.5004	1.89495	1.4093	3.6558	3.4019	2.7399	1.98205	0.926	-2.737	0.7363	-2.17401	1.3216
Bag3	BAG family molecular chaperone regulator 3	280;281;285	Up in SHAM Tr	GAS(0.029)S(0.971)REGS(1)PAR	Q9JLV1	2.31154	0.0122618	0.0924576	1.91145	1	___3	SPFRSPVRGASSREGSPARSGTPVHCPSPIR	1.0537	0.52735	-3.93247	0.2283	-3.16119	-0.0184	-3.27397	-3.61011	-3.09726	-3.11382	-3.19245	-2.88436
Bckdk	[3-methyl-2-oxobutanoate dehydrogenase [lipoamide]] kinase, mitochondrial	32	Up in SHAM Tr	S(0.011)T(0.892)S(0.096)AT(0.001)DTHHVELAR	O55028	5.94263	0.00223926	0.0425021	2.6499	0.891976	___1	LWPLLGSSLSLRARSTSATDTHHVELARERS	7.6235	7.77645	7.6493	7.619	7.9122	7.8429	3.24585	7.6209	-2.69141	3.2792	-3.84668	3.1597
Braf	Serine/threonine-protein kinase B-raf	454	Up in SHAM Tr	ALQKS(1)PGPQRER	P28028	1.65667	0.000427487	0.0192593	3.36908	1	___1	ASLPGSLTNVKALQKSPGPQRERKSSSSSSS	-0.6551	-0.71875	0.2613	-0.1851	-0.4054	-0.4597	-1.82795	-3.30863	-2.2216	-1.7159	-1.3545	-1.6742
Bud13	BUD13 homolog	131;134	Up in SHAM Tr	HDT(1)PDT(0.2)S(0.8)PPRKAR	Q8R149	1.95356	0.00352093	0.0536293	2.45334	1	___2	HDDQDSSPPRRVRHDTPDTSPPRKARHDTPD	-0.3339	-0.50625	0.0037	-0.2921	-0.1012	-0.5023	-3.25751	-3.28404	-2.74974	-3.21919	-0.4599	-0.483
Bves	Blood vessel epicardial substance	322	Up in SHAM Tr	GSSSTASLPMS(0.961)S(0.039)PQQR	Q9ES83	2.86074	0.0146749	0.102232	1.83343	0.961022	___1	HHFLRGSSSTASLPMSSPQQRASAKMKPIEE	3.0222	3.35155	0.7254	3.789	2.8936	-0.705	-1.77095	-0.9768	-1.815	-2.71202	3.2151	-0.028
Caskin2	Caskin-2	696;699	Up in SHAM Tr	SPS(1)QES(1)IGAR	Q8VHK1	2.33106	0.00713614	0.0727776	2.14654	1	___2	SEPLPLPPARSPSQESIGARSRGSGHSQEQP	0.4073	1.70715	0.2803	1.0403	0.1512	-0.5134	0.60825	-2.29704	-2.92441	-3.64095	0.1946	-2.85394
Casp7	Caspase-7	16	Up in SHAM Tr	VDS(0.999)S(0.001)SEDGVDAKPDR	P97864	1.721	0.0164671	0.107384	1.78338	0.999137	___1	MTDDQDCAAELEKVDSSSEDGVDAKPDRSSI	0.6578	0.00135	0.0345	0.97	-0.6364	-0.3336	-0.66475	0.391	-3.58231	-2.38204	-0.687	-2.70725
Cast	Calpastatin	518	Up in SHAM Tr	GVVPEDAVETLAGS(0.993)LGT(0.007)R	P51125	1.99707	0.000798301	0.0265905	3.09783	0.993174	___1	LKGVVPEDAVETLAGSLGTREADPEHEKTVE	-0.2991	-1.909	-0.9555	-0.6726	-2.70779	-2.54523	-3.51721	-3.88575	-3.53321	-4.07334	-3.40713	-2.655
Cavin2	Caveolae-associated protein 2	288;293;296	Up in SHAM Tr	VS(1)PLSFGR	Q63918	2.15137	0.0411025	0.152914	1.38613	1	___3	NHQKASSGKSSPFKVSPLSFGRKKVREGESS	2.0675	1.34905	1.9718	1.764	-3.0756	1.2019	0.60795	0.1882	-2.38659	-2.70996	-0.2192	-3.10996
Cavin2	Caveolae-associated protein 2	288	Up in SHAM Tr	ASSGKS(0.026)S(0.974)PFKVSPLSFGR	Q63918	2.32223	0.00363516	0.0547918	2.43948	0.974287	___2	KSLTPNHQKASSGKSSPFKVSPLSFGRKKVR	0.5483	0.76945	0.9182	1.0432	1.2745	1.4542	-3.04483	0.0196	-0.584	-3.83459	-0.5803	0.0986
Cavin2	Caveolae-associated protein 2	359	Up in SHAM Tr	RGNNS(1)AVGS(1)NADLTIEEDEEEEPVALQQAQQVR	Q63918	2.49337	0.0428346	0.155823	1.36821	1	___2	GSAEDAEKSARRGNNSAVGSNADLTIEEDEE	3.8094	3.81025	3.0527	3.4461	2.177	3.7955	2.81705	3.1386	-0.4356	-0.6315	3.9613	-3.71912
Cavin2	Caveolae-associated protein 2	284;286;287	Up in SHAM Tr	AS(0.005)S(0.996)GKS(0.126)S(0.874)PFKVSPLSFGR	Q63918	2.34378	0.0329033	0.141698	1.48276	0.996059	___3	EKIKKSLTPNHQKASSGKSSPFKVSPLSFGR	1.7691	1.34905	1.568	1.4882	-3.1309	1.2019	0.14395	0.1882	-3.1315	-3.86412	-0.2192	-2.93466
Cavin4	Caveolae-associated protein 4	353	Up in SHAM Tr	VEDDES(1)LLLELK	A2AMM0	2.35964	0.00726944	0.0736003	2.1385	1	___1	LKVTFKPQVRVEDDESLLLELKQSS______	1.1043	1.52415	1.2029	1.3857	1.5188	1.0092	0.85295	-3.41225	-2.81069	0.6552	0.5382	-2.2362
Cdc37	Hsp90 co-chaperone Cdc37	13	Up in SHAM Tr	VDYSVWDHIEVS(1)DDEDETHPNIDTASLFR	Q61081	1.69233	0.0469515	0.163544	1.32835	1	___1	___MVDYSVWDHIEVSDDEDETHPNIDTASL	2.133	1.28595	0.9265	0.9834	-0.0275	-0.4918	0.90205	0.7483	-2.78165	-0.0886	-0.6843	-3.44026
CEFIP	Cardiac-enriched FHL2-interacting protein	115	Up in SHAM Tr	YVQGEEKYPKT(0.993)S(0.007)PLPTPVQR	D3Z1D3	2.96433	0.00589462	0.0685264	2.22954	0.992942	___1	QQQPKYVQGEEKYPKTSPLPTPVQRRLEVPI	-2.02672	1.42515	1.5165	-1.90398	1.523	1.8547	-3.39599	-2.82529	-3.05457	-3.47753	0.6283	-3.27224
Cend1	Cell cycle exit and neuronal differentiation protein 1	9	Up in SHAM Tr	S(0.017)AS(0.552)S(0.431)PKPDTKVPQATAEAK	Q9JKC6	2.85585	0.00302398	0.0501928	2.51942	0.551882	___1	_______MESRGKSASSPKPDTKVPQATAEA	0.7834	1.18795	1.8479	1.1948	0.7759	1.3513	-1.99791	-3.96071	1.2174	-3.22576	0.4195	-2.44637
Cep170	Centrosomal protein of 170 kDa	355;358	Up in SHAM Tr	TEEDS(0.005)KS(0.995)IKS(1)DVPVYLK	Q6A065	2.34966	2.84e-05	0.00431417	4.5465	1	___2	QMVWERTEEDSKSIKSDVPVYLKRLKGNKHD	-0.872	-0.65505	-0.3631	-0.8574	-2.30148	-0.1175	-2.74965	-3.49623	-3.15643	-2.95273	-3.14905	-3.76038
Chrm2	Muscarinic acetylcholine receptor M2	232	Up in SHAM Tr	KEPVANQDPVS(1)PSLVQGR	Q9ERZ4	2.32899	6.09e-06	0.00271689	5.21543	0.999924	___1	IKKEKKEPVANQDPVSPSLVQGRIVKPNNNN	1.1022	1.00625	1.2925	1.0624	0.1667	0.7209	-1.23905	-0.6978	-1.6822	-2.20391	-1.1815	-1.6185
Clasp1	CLIP-associating protein 1	594	Up in SHAM Tr	SVSTTGS(1)LQR	Q80TV8	1.95207	0.000809704	0.0265905	3.09167	0.999772	___1	SRGSTVSTKSVSTTGSLQRSRSDIDVNAAAS	-0.2598	-0.66545	-0.0329	-0.6691	-0.7376	-0.2701	-2.59164	-4.29781	-2.61281	-1.8107	-1.4994	-1.535
Clasp2	CLIP-associating protein 2	531;535	Up in SHAM Tr	IPRPS(0.086)VS(0.914)QGCS(1)R	Q8BRT1	1.90199	0.0281084	0.130758	1.55116	0.999999	___2	ARSSRIPRPSVSQGCSREASRESSRDTSPVR	1.29	1.08475	1.2105	0.6571	-0.4969	0.3729	0.13035	-3.68421	-1.04	-3.53243	0.2341	0.5986
Clk3	Dual specificity protein kinase CLK3	157	Up in SHAM Tr	YRS(1)PEPDPYLSYR	O35492	2.17471	3.86e-05	0.00542191	4.41298	0.999805	___1	AAGAWETMHHCKRYRSPEPDPYLSYRWKRRR	-0.4922	-0.89425	-1.5891	-1.5451	-0.6833	-0.2359	-2.21505	-3.25904	-2.60826	-3.24888	-3.72911	-3.42775
Creb1	Cyclic AMP-responsive element-binding protein 1	271	Up in SHAM Tr	TAPTSTIAPGVVMAS(0.026)S(0.974)PALPTQPAEEAAR	Q01147	2.45172	0.00842416	0.0773806	2.07447	0.974152	___1	TAPTSTIAPGVVMASSPALPTQPAEEAARKR	0.4376	0.96105	0.7488	1.1044	0.9182	0.4296	-3.15259	0.435	-4.34922	0.3323	-0.2767	-3.09944
Csdc2	Cold shock domain-containing protein C2	48	Up in SHAM Tr	DLPS(1)PLPTKR	Q91YQ3	2.23658	1.68e-05	0.00313822	4.77365	1	___1	RIWERGGGIAPRDLPSPLPTKRTRTYSATAR	3.2268	3.18095	2.5497	3.02	2.0684	2.4062	0.23915	0.9587	0.7851	-0.4304	0.4564	1.0236
Csnk1e	Casein kinase I isoform epsilon	363	Up in SHAM Tr	IQQTGNT(0.034)S(0.966)PR	Q9JMK2	1.65288	0.0368322	0.147257	1.43377	0.966281	___1	VASTPASRIQQTGNTSPRAISRADRERKVSM	0.8997	-0.15325	1.687	1.1232	1.1645	1.0585	-2.87276	-3.00695	-0.0595	0.7878	0.1869	0.8269
Csrp3	Cysteine and glycine-rich protein 3	81;95	Up in SHAM Tr	GIGFGQGAGCLS(0.937)T(0.062)DT(0.002)GEHLGLQFQQS(1)PKPAR	P50462	2.07896	0.0159512	0.106189	1.79721	0.936596	___2	YGPKGIGFGQGAGCLSTDTGEHLGLQFQQSP	0.8902	0.38235	0.6012	1.1912	1.4359	0.1051	-3.31593	-2.68927	0.9128	-3.07255	0.5874	-0.2903
Ctnna1	Catenin alpha-1	641	Up in SHAM Tr	TPEELDDS(1)DFETEDFDVR	P26231	2.94802	0.0251426	0.125715	1.59959	1	___1	RKAVLMIRTPEELDDSDFETEDFDVRSRTSV	3.4684	2.88365	2.8065	2.6631	0.1061	1.982	2.70415	2.7831	-4.41493	-0.2393	-1.8187	-2.79272
Dbp	D site-binding protein	86	Up in SHAM Tr	KATLPSAPVPGPGLETAGPADAPSGAVS(0.043)GGGS(0.957)PR	Q60925	1.60575	0.0413423	0.15325	1.38361	0.956795	___1	AGPADAPSGAVSGGGSPRGRSGPVAGPSLFA	0.2297	-0.96945	-0.6492	0.5147	-2.64353	-3.62643	-3.03652	-1.2905	-4.06699	-2.34529	-2.94078	-3.09865
Dcaf6	DDB1- and CUL4-associated factor 6	863;866	Up in SHAM Tr	ADRLEGDRS(1)EGS(1)GQENENEDEE	Q9DC22	1.65439	0.014615	0.102232	1.8352	1	___2	ASLNHIRADRLEGDRSEGSGQENENEDEE__	-1.0587	0.22535	0.3155	-1.1505	-2.4961	-0.8476	-2.70135	-1.9375	-3.28386	-2.63823	-3.76402	-0.6134
Dennd5a	DENN domain-containing protein 5A	1079;1085	Up in SHAM Tr	VLVGELLTSLPEVDERPCRT(1)PPLQQS(0.893)PS(0.108)VIR	Q6PAL8	2.96235	0.00151917	0.0356407	2.81839	0.999953	___2	ELLTSLPEVDERPCRTPPLQQSPSVIRRLVT	1.8659	1.99475	1.0529	2.1512	1.024	1.7674	-0.23805	1.0351	-3.51078	0.0447	-3.4276	-1.8213
Des	Desmin	28;32	Up in SHAM Tr	RTFGGAPGFSLGS(1)PLSS(1)PVFPR	P31001	1.82477	0.0050031	0.0635034	2.30076	0.999905	___2	TFGGAPGFSLGSPLSSPVFPRAGFGTKGSSS	1.4831	2.33235	0.5784	1.1675	0.7283	1.1858	0.51805	0.408	-2.33855	-0.5142	0.2656	-1.81205
Dnaja3	DnaJ homolog subfamily A member 3, mitochondrial	398	Up in SHAM Tr	INS(1)YGYGDHYIHIK	Q99M87	1.61611	0.00924014	0.0808654	2.03432	0.999521	___1	DQKIRLTGKGIPRINSYGYGDHYIHIKIRVP	-0.5316	-1.29115	-1.2048	-3.66295	-1.0429	-0.6661	-2.9353	-4.28287	-2.74292	-3.25059	-2.48473	-2.39974
Dock7	Dedicator of cytokinesis protein 7	1428	Up in SHAM Tr	S(0.01)PS(0.989)GS(0.001)AFGS(1)QENLR	Q8R1A4	2.22956	0.00765477	0.0744437	2.11607	1	___1	SRGQLERSPSGSAFGSQENLRWRKDMTHWRQ	-0.1255	-3.55597	0.2595	0.8193	0.0626	-1.0064	-3.2312	-2.45123	-3.43125	-3.13776	-3.72658	-0.9458
Dync1li1	Cytoplasmic dynein 1 light intermediate chain 1	405	Up in SHAM Tr	VPGGS(1)PR	Q8R1Q8	1.76125	1.67e-05	0.00313822	4.77689	1	___1	AAGRPVDASPRVPGGSPRTPNRSVSSNVASV	3.4921	3.52805	2.7791	3.5783	3.0722	2.8256	1.33475	1.325	1.2582	1.307	1.8645	1.6184
Dync1li1	Cytoplasmic dynein 1 light intermediate chain 1	421	Up in SHAM Tr	SVSSNVASVS(1)PIPAGSK	Q8R1Q8	1.79457	0.0401105	0.152136	1.39674	0.999959	___1	PRTPNRSVSSNVASVSPIPAGSKKIDPNMKA	0.6409	-3.07442	0.1368	-3.45338	-0.535	0.443	-3.53183	-3.17954	-3.19055	-3.7915	-1.3687	-1.5474
Dync1li2	Cytoplasmic dynein 1 light intermediate chain 2	391	Up in SHAM Tr	TSESPARGPSGS(1)PR	Q6PDL0	1.70291	0.040529	0.15244	1.39223	0.999957	___1	TPTRTSESPARGPSGSPRTQGRGGPASVPSA	0.9064	0.85415	1.3644	-2.61731	0.9936	1.134	-0.71875	-2.82031	-0.609	-2.98594	-0.4623	0.0141
Eef1g	Elongation factor 1-gamma	46	Up in SHAM Tr	VLSAPPHFHFGQT(0.05)NRT(0.95)PEFLR	Q9D8N0	1.9105	0.00792147	0.0752418	2.10119	0.949729	___1	VLSAPPHFHFGQTNRTPEFLRKFPAGKVPAF	0.0703	0.16865	-0.6009	0.2877	0.0413	0.1195	-3.54413	-0.7588	-2.89081	-3.42964	-0.5185	-0.2346
Eef2k	Eukaryotic elongation factor 2 kinase	473	Up in SHAM Tr	RHESDEDS(1)LGSSGR	O08796	1.86415	0.00042399	0.0192593	3.37264	0.999994	___1	HGHSNGNRRHESDEDSLGSSGRVCVETWNLL	-0.8278	-0.25605	0.3756	-0.0512	-0.8419	-0.0626	-2.13395	-3.5414	-2.43978	-1.8163	-1.2809	-1.6365
Eepd1	Endonuclease/exonuclease/phosphatase family domain-containing protein 1	373	Up in SHAM Tr	DIPGRES(0.015)S(0.981)PS(0.004)NGHAK	Q3TGW2	1.67025	0.012069	0.0924576	1.91833	0.98109	___1	TAANVELRDIPGRESSPSNGHAKAVGPSPFL	-1.3409	-3.04742	0.5256	0.0527	-2.47364	-0.43	-2.80958	-2.58612	-3.06636	-3.29473	-2.22612	-2.75227
Ehbp1l1	EH domain-binding protein 1-like protein 1	278;284	Up in SHAM Tr	GQGSEPAAITGGQVGPET(1)PEPPPS(0.988)PPET(0.012)R	Q99MS7	1.85073	0.0199277	0.115394	1.70054	1	___2	GSEPAAITGGQVGPETPEPPPSPPETRSTGQ	-0.0505	0.56385	-0.139	0.3045	-0.6549	-2.15358	-0.26145	-2.79451	-3.19414	-3.9523	-0.2747	-2.75689
Eif4g1	Eukaryotic translation initiation factor 4 gamma 1	1149	Up in SHAM Tr	VVQRS(0.165)S(0.835)LS(1)R	Q6NZJ6	2.0857	0.00674364	0.0711512	2.17111	0.999939	___1	AENTDNRRVVQRSSLSRERGEKAGDRGDRLE	1.9433	0.70375	1.8348	1.9352	0.5424	1.5788	0.32705	-2.12056	0.3694	-0.0412	-3.13676	0.6261
Emcn	Endomucin	250	Up in SHAM Tr	TISHES(1)GEHSAQGK	Q9R0H2	1.60043	0.0202415	0.115902	1.69376	1	___1	KESVKLLTVKTISHESGEHSAQGKTKN____	0.0758	-0.69605	0.5513	0.2342	0.0658	1.2547	-0.52165	-3.0654	-0.5116	-0.3239	-3.3256	-0.3687
Enah	Protein enabled homolog	721	Up in SHAM Tr	APSTS(0.001)T(0.999)PEPTR	Q03173	1.62765	0.000817666	0.0266051	3.08742	0.998783	___1	NEDAEPITAKAPSTSTPEPTRKPWERTNTMN	0.9159	0.95615	0.6151	1.0278	0.21	-0.1882	-0.17705	-0.6699	-1.0015	-1.3321	-0.8026	-2.24601
Eno3	Beta-enolase	40	Up in SHAM Tr	AAVPSGAS(0.966)T(0.034)GIYEALELR	P21550	1.72304	0.0490456	0.166747	1.3094	0.966044	___1	HTAKGRFRAAVPSGASTGIYEALELRDGDKA	1.8264	1.46415	1.6294	1.9703	1.9114	1.1154	-4.1262	-0.4074	1.3481	1.1873	1.1634	0.4136
Ensa	Alpha-endosulfine	109	Up in SHAM Tr	S(0.046)S(0.954)LVTSK	P60840	2.49726	0.0477578	0.164121	1.32096	0.954151	___1	GDHIPTPQDLPQRKSSLVTSKLAGGQVE___	2.2559	-0.21555	0.0028	1.8148	-3.38729	2.5938	-2.71085	-2.96967	-2.38515	-2.87412	-3.35152	2.3722
Epg5	Ectopic P granules protein 5 homolog	1906;1911	Up in SHAM Tr	LSKLDFKS(1)FGLFS(1)K	Q80TA9	2.95675	0.0384095	0.149387	1.41556	0.999995	___2	SDFFYKLRLSKLDFKSFGLFSKWSPYMADVK	2.3977	2.01685	3.1736	2.1789	-3.53066	1.1721	-3.35604	-3.61389	-3.53029	-2.9016	1.6232	1.4466
Epn1	Epsin-1	2	Up in SHAM Tr	S(0.922)T(0.077)SSLRR	Q80VP1	2.11178	0.00596328	0.0685264	2.22451	0.922484	___1	______________MSTSSLRRQMKNIVHNY	-0.1043	-3.19963	0.3505	0.263	-0.5352	-2.97727	-2.67648	-3.16025	-2.73641	-3.49435	-3.79293	-3.01316
Esyt2	Extended synaptotagmin-2	682;685	Up in SHAM Tr	SSSSLLASPSHIAAKEPT(0.003)PS(0.06)IAS(0.937)DIS(1)LPIATQELR	Q3TZZ7	2.92196	0.00178672	0.0381518	2.74794	0.999995	___2	HIAAKEPTPSIASDISLPIATQELRQRLRQL	1.2055	-2.38902	0.8147	1.5996	-2.76212	0.8124	-3.56299	-2.22662	-3.00825	-3.06737	-3.08219	-3.30326
Etfb	Electron transfer flavoprotein subunit beta	234	Up in SHAM Tr	VSVISVEEPPQRS(1)AGVK	Q9DCW4	1.91319	0.00907377	0.0800279	2.04221	1	___1	TSKVSVISVEEPPQRSAGVKVETTEDLVAKL	0.0981	-1.25625	-0.0873	0.155	0.494	-0.4891	-2.11578	-0.1812	-2.71383	-3.7009	-0.4065	-3.4465
Fam122b	Protein FAM122B	115;119	Up in SHAM Tr	RIDFT(0.004)PVS(0.996)PAPS(0.957)PT(0.043)RGFGK	Q6NZE7	1.58941	0.0248373	0.125715	1.6049	0.995781	___2	PEKLYSPKRIDFTPVSPAPSPTRGFGKQCLS	-1.48269	-2.99668	-0.7425	0.0893	-2.50149	-0.877	-2.91605	-3.64846	-3.53224	-3.59524	-0.7258	-3.62974
Fam13a	Protein FAM13A	526	Up in SHAM Tr	AS(0.005)T(0.005)VPIIGS(0.906)PS(0.034)S(0.051)KR	Q8BGI4	1.82904	0.0163382	0.107354	1.7868	0.905856	___1	VKQILSRASTVPIIGSPSSKRRSPSLQPIIE	0.9833	0.83815	0.8347	0.7631	0.9423	0.6043	-0.09895	0.2993	-3.47886	-0.2026	-2.94126	0.414
Fdx1	Adrenodoxin, mitochondrial	67	Up in SHAM Tr	SS(0.001)S(0.999)EDKITVHFK	P46656	1.90742	0.00729819	0.0736969	2.13679	0.999009	___1	GPGRPLSVSARARSSSEDKITVHFKNRDGET	-0.6182	-0.26155	-0.0647	0.4318	0.0142	0.1092	-2.74784	-3.68943	-2.96577	-2.16532	-0.3621	0.0967
Fermt2	Fermitin family homolog 2	192	Up in SHAM Tr	T(0.017)MT(0.124)PT(0.785)YDAHDGS(0.074)PLSPTSAWFGDSALSEGNPGILAVSQPVTSPEILAK	Q8CIB5	1.74778	0.047396	0.16377	1.32426	0.784686	___1	SIYSSPGLYSKTMTPTYDAHDGSPLSPTSAW	0.6868	1.25635	0.148	-2.46883	0.219	-2.95693	-2.4331	-2.66985	-2.61403	0.133	-2.69325	-3.32505
Fgd5	FYVE, RhoGEF and PH domain-containing protein 5	455;459	Up in SHAM Tr	VLELDRRS(1)LS(0.035)NS(0.966)PQLK	Q80UZ0	2.29042	0.00342604	0.0529795	2.46521	0.999708	___2	SSYHGPARVLELDRRSLSNSPQLKCRTGKLR	0.5055	0.10315	0.149	0.1813	-0.6649	-3.51745	-2.76205	-2.54641	-4.26089	-2.3339	-2.3322	-2.75047
Fxyd1	Phospholemman	79;83	Up in SHAM Tr	T(0.002)GEPDEEEGT(0.982)FRS(0.476)S(0.541)IR	Q9Z239	1.69961	0.016114	0.106859	1.7928	0.981703	___2	FNQQQRTGEPDEEEGTFRSSIRRLSSRRR__	-2.6776	-0.18935	-0.3385	-0.3534	-2.79613	-0.7367	-2.27939	-3.52454	-4.46452	-3.16044	-1.64174	-2.21874
Gatad2b	Transcriptional repressor p66-beta	334	Up in SHAM Tr	VS(0.545)S(0.452)PLPS(0.002)PSAMSDAANSQAAAK	Q8VHR5	1.63388	0.0166062	0.107384	1.77973	0.545329	___1	MNLASHIQPGTVNRVSSPLPSPSAMSDAANS	-2.74226	-1.12765	-0.9121	-0.0228	-0.1856	-3.05329	-1.25545	-3.46957	-3.31933	-3.1225	-3.27279	-3.40734
Git1	ARF GTPase-activating protein GIT1	580	Up in SHAM Tr	KGVSASSVPFTPS(0.012)S(0.987)PLLS(0.001)CSQEGSR	Q68FF6	1.75879	0.0180422	0.110898	1.74371	0.986896	___1	IRKGVSASSVPFTPSSPLLSCSQEGSRHASK	-2.89975	-0.33185	-1.1394	0.0222	-0.7505	-0.3444	-3.15822	-1.3224	-3.78147	-2.58131	-0.9031	-4.24996
Gng5	Guanine nucleotide-binding protein G(I)/G(S)/G(O) subunit gamma-5	2	Up in SHAM Tr	S(0.995)GS(0.005)SSVAAMKK	Q80SZ7	1.78729	0.00372593	0.0554365	2.42877	0.9945	___1	______________MSGSSSVAAMKKVVQQL	-0.2245	-0.98365	0.3547	-0.1828	-0.4855	-0.4235	-3.58454	-2.77313	-2.66341	-2.31179	-0.5807	-0.7554
Got2	Aspartate aminotransferase, mitochondrial	133	Up in SHAM Tr	FVTVQT(0.002)IS(0.997)GT(0.001)GALR	P05202	2.0826	0.00850467	0.0775106	2.07034	0.997295	___1	NEVLKSGRFVTVQTISGTGALRVGASFLQRF	0.3249	0.25555	-0.896	0.2025	-2.44088	0.0677	-3.64675	-2.6261	-3.5398	-2.38825	0.1514	-2.93232
Gramd1b	Protein Aster-B	274	Up in SHAM Tr	SSIETKPDAS(1)PQLPKK	Q80TI0	1.87549	0.00622062	0.0700636	2.20617	0.999989	___1	NDSSSKSSIETKPDASPQLPKKSITNSTLTS	-0.0039	-0.70715	-0.3038	0.2258	-0.5651	-0.6837	-0.93465	-3.03727	-3.60748	-3.16195	-2.55654	0.0071
Gys1	Glycogen [starch] synthase, muscle	641	Up in SHAM Tr	AFPDHFTYEPHEVDATQGYRYPRPAS(1)VPPS(0.588)PS(0.393)LS(0.018)R	Q9Z1E4	1.62689	0.0431773	0.15604	1.36474	0.999794	___3	HEVDATQGYRYPRPASVPPSPSLSRHSSPHQ	-0.857	-2.87865	-2.55652	-0.0794	-2.46506	1.9972	-2.77266	-3.26916	-2.53652	-2.50263	-3.14091	-2.37891
Gys1	Glycogen [starch] synthase, muscle	645	Up in SHAM Tr	YPRPASVPPS(0.996)PS(0.004)LSR	Q9Z1E4	2.13633	0.00883889	0.0792943	2.0536	0.996133	___3	ATQGYRYPRPASVPPSPSLSRHSSPHQSEDE	-0.857	-0.13305	-2.18991	-0.0794	-2.8659	1.9972	-2.8688	-2.17709	-2.6156	-3.51785	-3.54061	-2.22605
Gys1	Glycogen [starch] synthase, muscle	641;649	Up in SHAM Tr	AFPDHFT(0.033)Y(0.008)EPHEVDAT(0.169)QGY(0.202)RY(0.202)PRPAS(0.726)VPPS(0.615)PS(0.087)LS(0.957)R	Q9Z1E4	2.33852	0.00907683	0.0800279	2.04207	0.957336	___2	YRYPRPASVPPSPSLSRHSSPHQSEDEEEPR	0.4667	1.18815	-0.8603	0.5393	-3.53775	-3.13097	-3.30235	-3.35258	-2.88532	-2.9384	-3.59128	-3.29607
Hadhb	Trifunctional enzyme subunit beta, mitochondrial	71	Up in SHAM Tr	IPFLLS(0.003)GT(0.04)S(0.957)YKDLMPHDLAR	Q99JY0	2.271	0.00314871	0.0511658	2.50187	0.956731	___1	VVVEGVRIPFLLSGTSYKDLMPHDLARAALS	-2.59516	-0.01355	-0.3242	0.4167	0.015	-0.0373	-3.24516	-3.94561	-2.1862	-0.8482	-2.03604	-3.90329
Hbs1l	HBS1-like protein	229	Up in SHAM Tr	SALPPPSLQTSEELGS(0.056)T(0.909)PT(0.035)PVRK	Q69ZS7	3.01254	0.00668819	0.0710365	2.17469	0.909144	___1	ALPPPSLQTSEELGSTPTPVRKSGKLRQQID	1.7151	1.97035	1.2337	1.9706	1.9819	-3.28461	-0.68555	-0.0912	-3.54663	-3.37759	-2.19954	-2.58771
Hdac4	Histone deacetylase 4	265	Up in SHAM Tr	VAERRS(1)S(1)PLLR	Q6NZM9	1.93217	0.0427525	0.155801	1.36904	1	___1	KLRSRLKQKVAERRSSPLLRRKDGPVATALK;KVRSRLKQKVAERRSSPLLRRKDGTVISTFK	0.736	0.05385	1.5337	0.8995	0.9303	-3.18656	-0.66765	-2.72597	-0.4519	-0.0238	-3.43984	-3.31709
Hs1bp3	HCLS1-binding protein 3	3	Up in SHAM Tr	MQS(1)PAVLR	Q3TC93	1.74274	0.0123349	0.0924576	1.90887	1	___1	_____________MQSPAVLRTSRQVQNAHT	1.2563	0.97235	1.5123	1.5	1.4806	1.0412	-0.12505	-0.7257	-3.39694	0.3095	0.4893	0.7552
Hspa12b	Heat shock 70 kDa protein 12B	17;21	Up in SHAM Tr	MLTVPEMGLQGLYIS(0.008)S(0.007)S(0.034)PERS(0.947)PVPS(0.903)PPGS(0.102)PR	Q9CZJ2	2.27046	0.0021302	0.041658	2.67158	0.947258	___2	EMGLQGLYISSSPERSPVPSPPGSPRTQESC	0.502	-0.15855	-0.3252	-0.6029	-2.17195	-3.46107	-3.57175	-2.92204	-3.70163	-3.54917	-2.72138	-3.37449
Inpp5e	Phosphatidylinositol polyphosphate 5-phosphatase type IV	241;245	Up in SHAM Tr	AHS(0.871)NLGPS(0.922)RPRS(0.207)PLAGDDHSIHSAR	Q9JII1	1.63512	0.00878175	0.0791279	2.05642	0.922419	___2	RMQTRLVRAHSNLGPSRPRSPLAGDDHSIHS	0.6671	-0.22635	-1.0409	-0.9028	-1.442	-0.5055	-3.13147	-2.82835	-3.34413	-1.1737	-2.2235	-0.56
Inpp5j	Phosphatidylinositol 4,5-bisphosphate 5-phosphatase A	266;279	Up in SHAM Tr	AAGPATSPPRAQAFSDPRLS(0.992)PS(0.007)FR	P59644	1.61662	0.0136818	0.0977216	1.86386	0.992486	___2	ATSPPRAQAFSDPRLSPSFRARPEAPRHSPE	0.7219	0.43685	-0.1807	0.8503	0.422	-0.5735	-1.08985	-0.0853	-3.75594	-1.79918	-1.12	-0.1726
Intu	Protein inturned	732;736	Up in SHAM Tr	IGGGREPTEGEESAGLS(1)PHAT(1)PDAVR	Q059U7	1.72759	0.00513217	0.0642142	2.2897	1	___2	GGGREPTEGEESAGLSPHATPDAVRKQRESE	-0.127	-0.25485	-0.6806	-0.0848	-1.3045	-0.5255	-3.74402	-0.7618	-3.41782	-2.48668	-1.1153	-1.8172
Itsn1	Intersectin-1	623	Up in SHAM Tr	QRS(1)LEAAR	Q9Z0R4	1.7621	0.010756	0.0864652	1.96835	1	___1	ELREIHSKQQLQKQRSLEAARLKQKEQERKS	-0.767	-0.73755	0.1347	0.0566	-0.4575	-3.25939	-0.90015	-3.43411	-2.95859	-2.59	-3.07272	-2.64715
Itsn1	Intersectin-1	979	Up in SHAM Tr	STSIDTGPTES(0.996)PAS(0.004)LK	Q9Z0R4	1.87947	0.00143734	0.0349291	2.84244	0.995941	___1	GPVRKSTSIDTGPTESPASLKRVASPAAKPA	0.1582	0.03515	-0.6934	-0.1845	-0.9142	0.4343	-1.32555	-2.80577	-3.56238	-2.47468	-1.2354	-1.0375
Jmy	Junction-mediating and -regulatory protein	704	Up in SHAM Tr	RKS(0.998)T(0.002)AS(1)PVPCEEQCHSLPTVLQGQEK	Q9QXM1	1.90685	0.0195799	0.114399	1.70819	0.999874	___1	STRLRVAHSRRKSTASPVPCEEQCHSLPTVL	-1.4324	-3.70491	-1.4797	1.3569	0.5062	0.074	-2.80354	-2.68214	-1.6026	-3.09855	-3.02045	-2.91374
Jpt1	Jupiter microtubule associated homolog 1	79	Up in SHAM Tr	SSGGREDSES(1)PGTQR	P97825	1.7311	0.0219848	0.120066	1.65788	0.999999	___1	KSAGSKSSGGREDSESPGTQRSNSSEASSGD	2.2229	1.72705	3.2846	2.8128	2.2619	2.7846	1.12825	-2.4907	0.8983	1.5661	1.4969	2.1084
Kank3	KN motif and ankyrin repeat domain-containing protein 3	159;163	Up in SHAM Tr	AVT(0.033)RS(0.967)PRGS(1)GR	Q9Z1P7	1.83433	0.0122957	0.0924576	1.91025	0.99994	___2	RALSPARAVTRSPRGSGRSSPAPNPALASPG	-0.144	-2.5885	0.2339	0.1262	-0.8451	1.1905	-1.33475	-3.27372	-1.83567	-2.14518	-0.9429	-3.50078
Kbtbd11	Kelch repeat and BTB domain-containing protein 11	70	Up in SHAM Tr	ASAAEGSEAS(0.994)PPS(0.006)LR	Q8BNW9	2.16251	0.0439991	0.15768	1.35656	0.993819	___1	SPPQSRASAAEGSEASPPSLRSDLRVVETQW	-1.2755	-2.87605	2.5443	2.0414	-3.34753	-1.72618	-3.54776	-1.5374	-2.97729	-3.59723	-3.44273	-2.51223
Klc2	Kinesin light chain 2	539	Up in SHAM Tr	SGS(1)FGKLR	O88448	1.6694	0.041386	0.153273	1.38315	0.999999	___1	AEWSGDGSGSLRRSGSFGKLRDALRRSSEML	1.0012	0.98825	1.6766	1.5146	0.9045	1.074	-2.40055	-0.1076	0.9618	-3.26219	0.3672	1.5841
Klhl31	Kelch-like protein 31	626	Up in SHAM Tr	AS(0.024)S(0.97)VS(0.006)SVPVSI	Q8BWA5	2.42027	0.0223453	0.120066	1.65081	0.970081	___1	TLAMPNSVSRESRASSVSSVPVSI_______	1.8588	1.97235	1.358	1.7482	1.7523	1.7039	1.59865	1.8373	1.3258	-2.877	-3.37702	-2.6358
Kpna1	Importin subunit alpha-5	3	Up in SHAM Tr	S(0.01)T(0.99)PGKENFR	Q60960	2.49855	0.0106695	0.0862772	1.97186	0.989757	___1	_____________MSTPGKENFRLKSYKNKS	1.0048	-2.99392	1.3593	1.029	0.6824	1.1055	-0.64305	-2.98507	-1.98336	-3.65334	-3.488	-0.0514
Ldb3	LIM domain-binding protein 3	156	Up in SHAM Tr	ASPGALEFGDTFSSSFSQTSVCS(0.003)PLMEAS(0.894)GPVLPLGS(0.103)PVAK	Q9JKS4	1.8282	0.0124126	0.0926936	1.90614	0.893998	___1	SSFSQTSVCSPLMEASGPVLPLGSPVAKASS	-0.4121	-1.61825	-2.77174	0.3158	0.6895	-2.84855	-2.80693	-2.05876	-3.58583	-2.51455	-3.37528	-3.2732
Ldb3	LIM domain-binding protein 3	171	Up in SHAM Tr	ASS(1)EGAQGSVSPK	Q9JKS4	1.75486	0.00102199	0.0287285	2.99055	0.999998	___2	SGPVLPLGSPVAKASSEGAQGSVSPKVLPGP	-0.642	-1.35715	0.042	-0.568	-0.3584	-0.7145	-1.71265	-3.17432	-1.9051	-1.3201	-3.57104	-2.44397
Ldb3	LIM domain-binding protein 3	179	Up in SHAM Tr	ASSEGAQGS(1)VS(1)PKVLPGPSQPR	Q9JKS4	1.82801	0.00105149	0.0292113	2.9782	1	___2	SPVAKASSEGAQGSVSPKVLPGPSQPRQYNN	-0.642	-1.35715	0.042	-0.568	-0.3584	-0.7145	-1.71265	-3.24712	-1.9051	-1.3201	-2.63591	-3.74525
Ldb3	LIM domain-binding protein 3	129	Up in SHAM Tr	AS(1)PGALEFGDTFSSSFSQTSVCSPLMEASGPVLPLGSPVAK	Q9JKS4	2.01383	0.00480843	0.0619115	2.318	0.999999	___2	NGSLATPSPSPEARASPGALEFGDTFSSSFS	1.2183	0.81895	0.8353	0.7802	-0.0554	-0.081	-2.39235	0.8382	-2.8131	-0.9989	-0.5731	-2.62736
Lmod2	Leiomodin-2	395;399	Up in SHAM Tr	GTPGS(0.129)S(0.853)PY(0.023)AS(0.996)PR	Q3UHZ5	1.98067	0.00391817	0.0561665	2.40692	0.995548	___2	TKVWQRGTPGSSPYASPRQSPWSSPKVSKKV	0.1087	0.28195	-2.2831	-2.52721	0.333	-0.8354	-2.78919	-3.60067	-2.99096	-3.29575	-1.89863	-2.23085
Lmod2	Leiomodin-2	515	Up in SHAM Tr	KMEDS(0.137)S(0.863)RPS(0.204)T(0.796)PQR	Q3UHZ5	3.54566	1.66e-05	0.00313822	4.77998	0.862583	___2	KNSLRSVQEKKMEDSSRPSTPQRSVHENLME	1.3328	1.81415	0.6184	-1.5966	1.3316	0.9235	-3.80555	-2.25981	-2.41316	-2.88134	-2.34176	-3.1485
Lmtk2	Serine/threonine-protein kinase LMTK2	797	Up in SHAM Tr	HSGTSPQASPALLTEEGS(0.99)PT(0.01)APTDPILKPEETK	Q3TYD6	2.16316	0.00018504	0.0118535	3.73274	0.989791	___1	GTSPQASPALLTEEGSPTAPTDPILKPEETK	-0.7895	-0.24245	-0.7236	-0.287	0.2723	-0.2646	-1.28235	-2.77408	-1.4084	-3.05103	-3.41874	-3.07921
Lpp	Lipoma-preferred partner homolog	611	Up in SHAM Tr	IRVLTAKAS(0.042)T(0.958)DL	Q8BFW7	2.15184	0.000251183	0.0137306	3.60001	0.957575	___1	TCNSARIRVLTAKASTDL_____________	0.236	-0.04815	-0.1376	0.01	0.0291	-0.5666	-2.74723	-3.01231	-0.9968	-3.14754	-0.9359	-2.5485
Lsp1	Lymphocyte-specific protein 1	166;168	Up in SHAM Tr	HQVRT(1)PS(1)PLALEDTVELSSPPLSPTTK	P19973	1.95221	0.0194833	0.114399	1.71034	1	___2	GEAEEHLIRHQVRTPSPLALEDTVELSSPPL	0.473	0.59125	-0.0235	0.3873	0.3766	0.3472	-0.04225	-0.0279	-4.0003	0.4522	-2.9941	-2.94907
Luzp1	Leucine zipper protein 1	395	Up in SHAM Tr	ELS(1)PQHKR	Q8R4U7	2.19673	0.0201307	0.115835	1.69614	1	___1	HGSEASVSKHTSRELSPQHKRERLRNREFAL	1.4406	0.71685	0.4237	1.5607	1.2519	1.6543	-3.74524	-3.7674	-0.5182	0.7369	0.5969	0.5647
Lysmd2	LysM and putative peptidoglycan-binding domain-containing protein 2	5	Up in SHAM Tr	ADLS(1)PAPALREGGPR	Q9D7V2	2.16858	0.000236833	0.0133009	3.62556	1	___1	___________MADLSPAPALREGGPRAHRP	-0.0514	-0.50855	-0.7608	-0.2318	-0.7963	-0.359	-3.09528	-1.5318	-2.96194	-3.97814	-1.3703	-2.78185
Macf1	Microtubule-actin cross-linking factor 1	3085	Up in SHAM Tr	LNS(1)QES(1)DEEPQISDVPHISKGDMAAQITTR	Q9QXZ0	1.93553	0.0301841	0.137026	1.52022	1	___1	LSSEIPRPERLNSQESDEEPQISDVPHISKG	0.6002	-2.96719	0.6391	0.1226	0.1708	-3.36527	-0.72705	-3.02109	-2.86213	-3.47183	-2.71918	-3.61169
Magi3	Membrane-associated guanylate kinase, WW and PDZ domain-containing protein 3	1255;1257	Up in SHAM Tr	S(0.022)RDRS(0.978)LS(1)PR	Q9EQJ9	1.74903	0.0325693	0.141265	1.48719	0.999987	___2	PLKSDPKEKSRDRSLSPRKGESKGRLTIKAG	-0.785	-0.44755	0.0728	-0.4327	-3.77592	-0.8912	-4.22308	-3.92776	-1.9359	-3.13793	-2.9767	-0.5524
Map1a	Microtubule-associated protein 1A	319	Up in SHAM Tr	HRADS(1)KES(1)LK	Q9QYR6	1.87233	0.00621447	0.0700636	2.2066	1	___1	VPANLKPSKIKHRADSKESLKAAPKTAMSKL	-2.27069	-1.30935	-0.4508	-0.3399	-0.4349	-3.04	-1.46505	-3.20265	-4.25804	-3.83064	-3.22541	-3.09782
Map1b	Microtubule-associated protein 1B	25	Up in SHAM Tr	ATVVVEATEPEPSGSIGNPAAS(0.001)T(0.183)S(0.797)PS(0.014)LS(0.006)HR	P14873	1.9774	0.0403098	0.152391	1.39459	0.796882	___1	EPEPSGSIGNPAASTSPSLSHRFLDSKFYLL	0.2074	0.87535	0.1868	0.7204	0.0977	-1.63153	-2.90235	-3.83861	0.4764	-3.27803	1.1891	-3.05479
Map3k11	Mitogen-activated protein kinase kinase kinase 11	508	Up in SHAM Tr	ITVQAS(1)PGLDR	Q80XI6	1.66821	0.00437325	0.0585926	2.3592	1	___1	ISMPLDFKHRITVQASPGLDRRRNVFEVGAG	-0.3278	-1.05025	-0.3284	-0.8975	-2.99459	-0.1909	-2.6077	-3.18869	-2.66593	-3.12595	-1.5575	-2.65291
Map3k7	Mitogen-activated protein kinase kinase kinase 7	412;427	Up in SHAM Tr	S(0.002)IQDLT(0.8)VT(0.8)GT(0.8)EPGQVS(0.8)S(0.8)R	Q62073	1.79494	0.012266	0.0924576	1.9113	0.799637	___2	SIQDLTVTGTEPGQVSSRSSSPSVRMITTSG	0.8827	0.72105	-0.0035	0.2061	-0.5936	-0.0481	-0.65505	0.2362	-2.24948	-3.37018	-0.4558	-3.11067
Map4k4	Mitogen-activated protein kinase kinase kinase kinase 4	621	Up in SHAM Tr	TTSRS(1)PVLSR	P97820	1.73292	0.0120024	0.0924576	1.92073	0.999776	___1	SDEVPPRVPVRTTSRSPVLSRRDSPLQGGGQ	0.3883	0.18265	1.4051	0.7741	0.3745	0.7444	-0.24535	-2.6917	0.1792	-0.1777	-0.3637	-3.22922
Map7d1	MAP7 domain-containing protein 1	118	Up in SHAM Tr	RS(0.103)S(0.897)QPS(0.995)PT(0.004)T(0.001)VPASDSPPAKQDVK	A2AJI0	2.94149	0.000100927	0.00850043	3.99599	0.995242	___1	TGPREAKPSRRSSQPSPTTVPASDSPPAKQD	0.8066	0.63685	0.6123	0.8384	0.8109	0.7204	-3.64449	-3.54728	-0.7947	-2.7252	-2.0128	-0.499
Mapt	Microtubule-associated protein tau	502	Up in SHAM Tr	S(0.676)RT(0.312)PS(0.011)LPTPPTREPK	P10637	2.38785	0.00131941	0.033808	2.87962	0.676302	___1	SGYSSPGSPGTPGSRSRTPSLPTPPTREPKK	0.7418	-2.54969	-0.1585	-2.45972	0.0714	0.3103	-2.7058	-2.60848	-3.48914	-2.80367	-3.14589	-3.61854
Marcks	Myristoylated alanine-rich C-kinase substrate	138	Up in SHAM Tr	AEDGAAPS(0.999)PS(0.073)S(0.659)ET(0.269)PKKK	P26645	2.07478	6.35e-05	0.00685165	4.19718	0.998802	___2	ASSTSSPKAEDGAAPSPSSETPKKKKKRFSF	-1.3138	-0.90225	-1.96608	-0.7639	-0.6586	-1.1315	-3.08506	-3.05834	-3.85502	-2.13359	-3.20328	-3.84954
Matr3	Matrin-3	598;604	Up in SHAM Tr	SYS(1)PDGKESPSDKK	Q8K310	2.12615	0.0269607	0.128671	1.56927	1	___2	GIDLLKKDKSRKRSYSPDGKESPSDKKSKTD	1.9939	2.32045	2.7811	2.0916	1.9046	1.8884	-3.20647	-2.4112	1.5908	1.0091	1.0315	2.2094
Mea1	Male-enhanced antigen 1	103	Up in SHAM Tr	IQALGLHLPDPPLES(1)EDEDEEGAAALSSHSSIPMDPEHVELVKR	Q64327	2.19407	0.0340285	0.143824	1.46816	1	___1	RIQALGLHLPDPPLESEDEDEEGAAALSSHS	2.2887	2.02905	0.9776	1.8575	1.084	1.2626	0.44555	0.8076	-3.61593	1.3865	1.152	-3.84067
Mepce	7SK snRNA methylphosphate capping enzyme	192	Up in SHAM Tr	ALNAET(1)PKS(0.023)S(0.977)PLPAK	Q8K3A9	1.92866	0.0207275	0.116249	1.68345	0.976536	___1	DEEVSRALNAETPKSSPLPAKGRDPVEILIP	0.6739	0.27085	-2.65803	0.7573	-2.93724	-2.97417	-3.4641	-3.45048	-3.50607	-2.50353	-2.56897	-2.94618
Mepce	7SK snRNA methylphosphate capping enzyme	191	Up in SHAM Tr	ALNAET(1)PKS(0.948)S(0.052)PLPAK	Q8K3A9	2.50683	0.0368648	0.147257	1.43339	0.947891	___2	LDEEVSRALNAETPKSSPLPAKGRDPVEILI	1.6336	1.64505	-2.52591	1.3138	-3.29951	1.451	-3.82082	-2.84381	1.1176	-2.59464	-3.2971	-3.3842
Micall1	MICAL-like protein 1	311	Up in SHAM Tr	KASESSALT(1)PPTPRPR	Q8BGT6	1.73642	0.00522592	0.0644394	2.28184	0.999999	___1	RPTPAPRKASESSALTPPTPRPRSSLQQDGT	0.6433	0.69425	-0.3689	-0.4225	-0.7909	-0.3661	-0.65945	-3.31669	-2.80278	-0.9908	-2.44606	-0.8136
Micall1	MICAL-like protein 1	477	Up in SHAM Tr	SLHPWYGIT(1)PT(0.004)S(0.349)S(0.641)PKT(0.005)K	Q8BGT6	2.07459	0.000625686	0.0238147	3.20364	0.999991	___2	PSEATPKSLHPWYGITPTSSPKTKKRPAPRA	-0.0369	-0.25025	-0.9785	-0.6724	-1.133	-0.054	-1.18685	-1.5374	-3.36635	-3.08601	-2.6181	-3.77786
Mief1	Mitochondrial dynamics protein MID51	94	Up in SHAM Tr	S(0.999)LQT(0.001)LPTDSSAFDTDTFCPPRPKPLAR	Q8BGV8	2.3683	0.0123186	0.0924576	1.90944	0.999479	___1	SPRLLNKDMKAGLSRSLQTLPTDSSAFDTDT	-2.98605	1.49515	0.2208	0.9855	1.3438	0.8707	-3.21234	-0.4084	-3.67133	-2.53156	-0.3981	-2.05819
Mink1	Misshapen-like kinase 1	746	Up in SHAM Tr	LDSS(1)PVLSPGNK	Q9JM52	1.97939	0.0196164	0.114399	1.70738	0.9998	___1	ERNRNRVGASTKLDSSPVLSPGNKAKPEDHR	1.8344	1.57575	1.9148	1.6413	1.4798	1.5616	-2.73546	0.8724	0.7313	0.8163	-2.92942	1.3762
Morc2a	ATPase MORC2A	741	Up in SHAM Tr	KRS(1)LAVS(1)DEEEAEEEAEK	Q69ZX6	1.61278	0.00208697	0.0413338	2.68048	1	___1	KQSVATSGRKRSLAVSDEEEAEEEAEKRRER	-0.1769	-0.61305	-0.763	-0.6604	-1.7349	-1.4646	-2.87264	-1.0762	-3.0287	-3.28453	-2.78343	-2.044
Myh6	Myosin-6	1512	Up in SHAM Tr	NLQEEIS(1)DLTEQLGEGGKNVHELEK	Q02566	1.66213	0.0235227	0.123008	1.62851	0.999994	___1	LETFKRENKNLQEEISDLTEQLGEGGKNVHE	2.0245	2.18145	1.4298	2.1483	1.9164	2.0897	0.24805	1.4847	0.3247	1.3767	1.3076	-2.92435
Myl2	Myosin regulatory light chain 2, ventricular/cardiac muscle isoform	19	Up in SHAM Tr	RIEGGS(0.083)S(0.918)NVFS(0.999)MFEQTQIQEFK	P51667	4.13558	0.000798556	0.0265905	3.09769	0.9992	___1	KKAKKRIEGGSSNVFSMFEQTQIQEFKEAFT	2.311	2.83755	2.2166	2.7466	-2.45063	-2.29774	-2.87748	-3.6556	-3.42573	-3.41432	-2.80179	-3.2752
Myom1	Myomesin-1	140	Up in SHAM Tr	SLLSGEET(0.999)GS(0.001)LPGNYLVPIYSGR	Q62234	1.66717	0.0404581	0.15244	1.39299	0.998689	___1	PQTKRAKRSLLSGEETGSLPGNYLVPIYSGR	-0.265	-0.38745	-1.1262	-3.90283	-3.66211	0.2203	-3.49711	-2.54812	-2.89798	-4.4403	-2.56107	-3.18175
Myom1	Myomesin-1	820	Up in SHAM Tr	AAIGGGVS(1)PDVWPQLSDTPGGLTDSR	Q62234	1.99526	0.00376442	0.0554365	2.4243	1	___1	DSEAIEVKAAIGGGVSPDVWPQLSDTPGGLT	0.2427	0.65505	-0.3953	0.3291	-0.3795	-2.28947	-0.44905	-3.09112	-2.36327	-2.89023	-2.01322	-3.00208
Myom1	Myomesin-1	142	Up in SHAM Tr	RSLLSGEET(0.004)GS(0.996)LPGNYLVPIYSGR	Q62234	3.2092	0.000299734	0.015555	3.52326	0.995867	___1	TKRAKRSLLSGEETGSLPGNYLVPIYSGRQV	1.1268	1.02355	-0.1846	0.7266	1.4266	1.0907	-3.66971	0.5138	-2.59486	-3.74864	-3.04564	-1.5005
Myot	Myotilin	223	Up in SHAM Tr	LHVPT(0.042)S(0.8)QVRS(0.158)R	Q9JIF9	4.15199	0.00417235	0.0577304	2.37962	0.799833	___1	SPQHNPEQARLHVPTSQVRSRSSSRAEANDQ	3.5807	2.59705	3.5615	-3.30512	3.5133	-2.51808	-2.69987	-3.08894	-2.57529	-2.73376	-2.95274	-3.432
Mypn	Myopalladin	194	Up in SHAM Tr	VLQENS(1)PTFSDLTER	Q5DTJ9	1.69838	0.00658129	0.0707338	2.18169	0.999999	___1	HKSKTESQNKVLQENSPTFSDLTERRERASV	0.3982	0.33725	0.0591	0.1819	-0.0628	0.1579	-0.35065	-0.0636	-2.78442	-2.97333	-0.6068	-2.3399
Naa38	N-alpha-acetyltransferase 38, NatC auxiliary subunit	29	Up in SHAM Tr	RQSSSSAGDS(1)DGEQEDSPATR	Q9D2U5	1.84376	3.26e-06	0.00271689	5.48659	0.999936	___1	NGCCSRRQSSSSAGDSDGEQEDSPATRARQQ	-0.5933	-0.50735	-0.7887	-0.4915	-0.407	-0.6571	-2.14485	-2.82993	-2.47162	-2.56321	-2.2874	-2.2105
Naca	Nascent polypeptide-associated complex subunit alpha, muscle-specific form	898	Up in SHAM Tr	VTSPS(1)PQKTPK	P70670	1.87046	0.00348104	0.0532518	2.45829	0.999874	___1	PKETLATSIPKVTSPSPQKTPKSVSLKGAPA	-0.2014	-0.26715	0.6254	0.3428	-0.1303	-0.4327	-2.89217	-3.8108	-0.8023	-0.7089	-1.0502	-2.02172
Naca	Nascent polypeptide-associated complex subunit alpha, muscle-specific form	1282	Up in SHAM Tr	GAPNALAES(1)PAS(1)PKKVPK	P70670	1.93478	0.000128698	0.00968497	3.89043	1	___1	PVTLTPKGAPNALAESPASPKKVPKTAAPEE	3.317	2.85465	2.9143	4.2034	4.1925	2.7075	1.32045	1.2236	0.8666	1.3	2.065	1.805
Naca	Nascent polypeptide-associated complex subunit alpha, muscle-specific form	1177	Up in SHAM Tr	QIPTPEDAVTILAGS(0.002)PLS(0.998)PK	P70670	2.21475	0.0295653	0.135158	1.52922	0.997993	___1	PTPEDAVTILAGSPLSPKKASKTAAPKEAPA	-1.0077	-1.07465	-0.8015	-2.1533	-1.4085	4.4191	-2.38965	-2.1963	-2.7031	-2.4835	-1.9923	-3.55017
Naca	Nascent polypeptide-associated complex subunit alpha, muscle-specific form	946	Up in SHAM Tr	EVPLLPHVPPT(0.545)S(0.454)PPKS(0.001)PVSDTLSGALTSPPPK	P70670	2.57672	0.015214	0.104479	1.81776	0.545031	___2	SQFPKEVPLLPHVPPTSPPKSPVSDTLSGAL	-4.21812	0.85995	0.3717	0.749	1.9612	-3.11186	-3.11315	-3.15603	-3.06947	-3.11498	-3.25014	-3.14469
Naca	Nascent polypeptide-associated complex subunit alpha, muscle-specific form	1174	Up in SHAM Tr	QIPTPEDAVTILAGS(1)PLSPK	P70670	2.32517	0.00495009	0.0630257	2.30539	0.999621	___1	KQIPTPEDAVTILAGSPLSPKKASKTAAPKE	2.9854	5.29435	2.1533	2.6707	5.1903	2.3656	0.93495	0.9336	-0.0972	0.2635	1.6142	3.0596
Naca	Nascent polypeptide-associated complex subunit alpha, muscle-specific form	1492	Up in SHAM Tr	DAPTTLAESPS(0.008)S(0.992)PK	P70670	2.22636	0.0312651	0.138639	1.50494	0.991673	___2	PSPKDAPTTLAESPSSPKKAPKTAAPPSERV	1.7553	1.93025	2.0544	1.7088	0.3936	0.5096	0.45975	1.7264	-3.66587	-2.6427	-2.48239	1.5986
Ndc1	Nucleoporin NDC1	473	Up in SHAM Tr	MAGILDVNPFSGSPQS(1)PQLIR	Q8VCB1	3.06572	1.34e-05	0.00313822	4.87237	0.999991	___1	MAGILDVNPFSGSPQSPQLIRRGPRLWTHTS	1.3819	-0.15645	0.0036	0.3149	0.3784	0.8629	-3.26012	-0.7312	-2.69033	-2.80837	-3.20419	-2.91485
Ndrg2	Protein NDRG2	370	Up in SHAM Tr	SRTLSQSSESGTLPSGPPGHTMEVS(1)C	Q9QYG0	1.8362	0.0010862	0.029887	2.96409	1	___1	SGTLPSGPPGHTMEVSC______________	0.2022	-0.11775	-1.3765	-0.5513	-1.4362	-1.0123	-3.4861	-1.1152	-2.79772	-3.11351	-2.30456	-2.49197
Ndrg2	Protein NDRG2	342	Up in SHAM Tr	T(0.006)AS(0.994)LTSAAS(1)IDGS(0.984)RS(0.016)R	Q9QYG0	2.01493	0.023367	0.122413	1.6314	0.983756	___1	RSRTASLTSAASIDGSRSRSRTLSQSSESGT	0.0715	0.39325	-2.30762	-3.10047	-0.3845	-4.6426	-3.65122	-3.10515	-3.34811	-4.71126	-3.37751	-3.86677
Necap1	Adaptin ear-binding coat-associated protein 1	211	Up in SHAM Tr	VTIPPPSSSVAISNHVT(1)PPPIPK	Q9CR95	2.05196	0.00901704	0.080017	2.04494	0.999745	___1	TIPPPSSSVAISNHVTPPPIPKSNHGGNDSD	0.1188	0.21405	-0.2363	0.1691	-2.52385	0.4756	-4.20962	-0.3192	-2.42062	-3.08393	-1.36802	-2.693
Nexn	Nexilin	436	Up in SHAM Tr	SES(1)PFTHK	Q7TPW1	2.1572	0.00304897	0.0502013	2.51585	1	___1	HEDDDVDVRPAKKSESPFTHKVNMKARFEQM	0.2975	0.07045	1.232	0.5071	1.0553	1.8775	0.83655	-1.83279	-0.7005	-2.4382	-2.95914	-0.8093
Nexn	Nexilin	299;301	Up in SHAM Tr	T(0.001)VS(0.999)QES(0.995)LT(0.005)PGKLEINFEQLLR	Q7TPW1	1.9886	0.00465402	0.0606236	2.33217	0.99499	___2	LDDDSPEIYKTVSQESLTPGKLEINFEQLLR	-3.14218	-1.09875	-0.3133	0.0953	-2.71808	-1.2843	-4.17135	-2.68711	-4.19113	-3.80178	-2.37983	-3.1617
Nexn	Nexilin	16;23	Up in SHAM Tr	EMLAS(1)DDEEES(0.339)S(0.661)PKIEK	Q7TPW1	2.11866	0.00395014	0.0564275	2.40339	1	___2	MNDVSQKAEIKEMLASDDEEESSPKIEKAYV	0.9598	1.05105	0.6485	0.3915	0.1866	0.7026	-3.0622	0.4589	-1.8703	-0.7849	-0.2184	-3.295
Nfatc2	Nuclear factor of activated T-cells, cytoplasmic 2	136	Up in SHAM Tr	GRDAGLS(1)PEQPALALAGVAASPR	Q60591	1.6857	0.00640899	0.0707338	2.19321	1	___1	LMQAGGALRGRDAGLSPEQPALALAGVAASP	0.9064	1.47245	1.0073	1.2917	0.6561	0.5796	0.13425	0.7257	-2.60582	-0.1873	-0.4284	-1.8391
Nucks1	Nuclear ubiquitous casein and cyclin-dependent kinase substrate 1	75	Up in SHAM Tr	DDSHS(1)AEDS(1)EDEKDDHK	Q80XU3	1.88448	0.0122145	0.0924576	1.91312	0.999897	___2	DSEEKDVKTKKDDSHSAEDSEDEKDDHKNVR	0.6864	0.31065	0.9228	0.0581	-1.0672	0.0891	-2.24239	-3.27476	-2.13761	-2.6955	-0.9949	1.0381
Nucks1	Nuclear ubiquitous casein and cyclin-dependent kinase substrate 1	79	Up in SHAM Tr	DDSHS(1)AEDS(1)EDEKDDHKNVR	Q80XU3	2.18961	0.00923278	0.0808654	2.03467	1	___2	KDVKTKKDDSHSAEDSEDEKDDHKNVRQQRQ	0.6864	0.31065	0.9228	0.0581	-1.0672	0.0891	-2.60083	-3.75157	-2.5868	-3.24183	-0.9949	1.0381
Nucks1	Nuclear ubiquitous casein and cyclin-dependent kinase substrate 1	58	Up in SHAM Tr	NSQEDS(1)EDS(1)EEKDVK	Q80XU3	2.36945	0.00251601	0.045642	2.59929	1	___2	EAKNKRRSGKNSQEDSEDSEEKDVKTKKDDS	1.3937	1.24875	1.8408	1.8927	1.0924	0.4861	-1.09115	-3.22808	-1.5752	-0.9505	-1.0687	1.6514
Nucks1	Nuclear ubiquitous casein and cyclin-dependent kinase substrate 1	61	Up in SHAM Tr	SGKNSQEDS(1)EDS(1)EEKDVK	Q80XU3	2.45889	0.00333234	0.0525455	2.47725	1	___2	NKRRSGKNSQEDSEDSEEKDVKTKKDDSHSA	1.3937	1.24875	1.8408	1.8927	1.0924	0.4861	-1.09115	-3.76477	-1.5752	-0.9505	-1.0687	1.6514
Obscn	Obscurin	5703	Up in SHAM Tr	EPT(1)LDSISELPEEDSR	A2AAJ9	2.02122	6.94e-05	0.00710256	4.1586	1	___1	LWEALARKRRMSREPTLDSISELPEEDSRVQ	0.7221	0.57115	0.7914	0.9275	0.9497	0.3702	-2.55266	-1.0257	-0.5813	-0.8159	-1.0004	-1.8193
Ogdh	2-oxoglutarate dehydrogenase, mitochondrial	160	Up in SHAM Tr	GHHVAQLDPLGILDADLDS(0.007)S(0.993)VPADIISSTDK	Q60597	1.89413	0.0168642	0.107862	1.77303	0.992758	___1	AQLDPLGILDADLDSSVPADIISSTDKLGFY	-2.53108	-0.92525	-0.6977	0.6972	-1.485	-0.038	-3.74641	0.0367	-3.84947	-2.96321	-3.23783	-2.58438
Pak2	Serine/threonine-protein kinase PAK 2	141;152	Up in SHAM Tr	YLS(1)FTPPEK	Q8CIN4	2.13533	0.0155834	0.105693	1.80734	0.999999	___2	VLKFYDSNTVKQKYLSFTPPEKDGFPSGTPA	0.4492	1.15645	-0.0718	0.5955	0.0644	-2.13386	-3.63659	0.3827	-2.80219	-2.5997	-0.4463	-3.65002
Parva	Alpha-parvin	19	Up in SHAM Tr	SPTPKS(1)PPSR	Q9EPC1	1.77698	0.00318565	0.0514192	2.4968	0.999999	___1	SPQKSPLVPKSPTPKSPPSRKKDDSFLGKLG	2.69	2.40495	3.4822	3.0849	2.6392	2.8072	2.02495	-1.079	1.8175	1.0191	0.7879	1.8761
Pdlim1	PDZ and LIM domain protein 1	130	Up in SHAM Tr	SAMPFTAS(1)PAPSTR	O70400	3.74739	0.000177811	0.0117	3.75004	0.999934	___1	HIGSAHNRSAMPFTASPAPSTRVITNQYNSP	2.8299	2.60705	1.2781	1.7875	1.0087	2.1215	-0.50235	0.3732	-3.59199	-3.44808	-0.5589	-3.12344
Peak1	Inactive tyrosine-protein kinase PEAK1	1206	Up in SHAM Tr	GLDVESYES(1)LERPLHK	Q69Z38	1.90737	0.000556003	0.0225692	3.25492	0.999994	___1	SISYELKGLDVESYESLERPLHKERPVPSAA	-0.3736	-0.69105	-1.1191	-0.6805	-2.50935	-1.2858	-3.05314	-3.05602	-2.60371	-3.83801	-2.0186	-3.53413
Perm1	PGC-1 and ERR-induced regulator in muscle protein 1	159;176	Up in SHAM Tr	APHSPESPGHSDNPQSSPDSLEAS(1)PR	Q149B8	2.04747	0.00645977	0.0707338	2.18978	0.999995	___2	GHSDNPQSSPDSLEASPRNPGRKKRRAVGAK	-2.40691	-2.56666	-0.3149	0.9709	-0.2691	0.1231	-3.32053	-3.39605	-3.47131	-2.90678	-2.26735	-1.3864
Perm1	PGC-1 and ERR-induced regulator in muscle protein 1	289	Up in SHAM Tr	AALHVVSKPVQEVHPDVPMAS(1)PNVSTR	Q149B8	1.83913	1.01e-05	0.00313822	4.99733	0.999995	___1	VSKPVQEVHPDVPMASPNVSTRASKPQPDVA	2.9073	3.05675	2.6358	3.3442	2.6233	3.039	1.34105	1.1699	0.8884	0.6724	0.9294	1.5704
Perm1	PGC-1 and ERR-induced regulator in muscle protein 1	176	Up in SHAM Tr	APHSPESPGHSDNPQSSPDSLEAS(1)PR	Q149B8	1.83765	0.00181752	0.0384093	2.74052	0.999995	___1	GHSDNPQSSPDSLEASPRNPGRKKRRAVGAK	1.3901	0.76515	0.3918	0.941	0.2083	0.9309	-1.00745	-0.1224	-1.83588	-2.84429	-0.2614	-0.3272
Phldb1	Pleckstrin homology-like domain family B member 1	580;585	Up in SHAM Tr	KNS(1)ITEIS(1)DNEDELLEYHRR	Q6PDH0	1.69965	0.0376431	0.147792	1.42431	1	___2	RVPIPRERKNSITEISDNEDELLEYHRRQRQ	-0.1749	-0.95875	-0.0612	-1.9791	-2.57909	0.5626	-0.00935	-1.4488	-4.03284	-3.47175	-3.13536	-3.29026
Phldb1	Pleckstrin homology-like domain family B member 1	405	Up in SHAM Tr	IGTLQDRPPS(1)PFREPPGTER	Q6PDH0	1.63531	0.00581554	0.0681212	2.23541	0.999887	___1	PAPRNKIGTLQDRPPSPFREPPGTERVLTSS	-0.4746	-0.56315	-2.54009	-1.0583	-0.1307	-2.65219	-3.58918	-2.74011	-3.60236	-2.6391	-2.35076	-2.3094
Phldb1	Pleckstrin homology-like domain family B member 1	520	Up in SHAM Tr	T(0.002)RS(0.998)PS(0.936)PT(0.065)LGESLAPR	Q6PDH0	1.94019	0.0283415	0.131144	1.54758	0.997959	___1	EDFSLTLGARGRRTRSPSPTLGESLAPRKGS	1.1214	0.88115	0.544	-2.63983	0.4947	0.1135	-4.21622	-0.4039	-0.0993	-1.78081	-1.5067	-3.11929
Phldb1	Pleckstrin homology-like domain family B member 1	553;557	Up in SHAM Tr	LSPAYSLGSLT(0.001)GAS(0.999)PRQS(1)PR	Q6PDH0	1.70172	0.00266478	0.0460242	2.57434	0.998808	___2	GRLSPAYSLGSLTGASPRQSPRAQRKLSSGD	0.5551	0.75545	-0.2356	-0.4257	-0.0229	0.637	-0.61345	-0.3104	-2.29771	-1.802	-1.0292	-2.89423
Phldb1	Pleckstrin homology-like domain family B member 1	387	Up in SHAM Tr	FQS(1)PVPAPR	Q6PDH0	2.17156	0.000687494	0.0250207	3.16273	1	___1	ARSQPASIPGSPKFQSPVPAPRNKIGTLQDR	-2.24256	-0.25295	0.3424	-0.1036	0.1809	-0.3208	-3.37673	-2.29608	-3.49386	-2.46356	-2.4326	-1.3631
Phldb1	Pleckstrin homology-like domain family B member 1	472	Up in SHAM Tr	RALS(1)PLPAR	Q6PDH0	2.51294	7.05e-05	0.00710256	4.15171	1	___1	RELPPLSPSLSRRALSPLPARTAPDPKLSRE	0.5315	-0.05475	-0.2373	0.0205	0.0461	0.0937	-3.22266	-1.0863	-1.1604	-3.15737	-3.02334	-3.02779
Phldb1	Pleckstrin homology-like domain family B member 1	420	Up in SHAM Tr	VLTS(0.001)S(0.999)PS(0.001)R	Q6PDH0	3.19418	0.00102307	0.0287285	2.99009	0.998562	___1	SPFREPPGTERVLTSSPSRQLVGRTFSDGLA	2.4772	1.72435	2.3813	1.934	2.0385	2.2702	-3.18425	-3.39045	0.5039	0.9273	0.6444	-1.8404
Pick1	PRKCA-binding protein	238	Up in SHAM Tr	PMLTDLNT(0.004)Y(0.996)LNKAIPDT(1)RLT(1)IK	Q62083	4.6112	0.000785292	0.0265905	3.10497	0.99623	___3	RLLKTIKPMLTDLNTYLNKAIPDTRLTIKKY	-2.15181	3.23435	3.0389	3.6014	-2.42795	2.9602	-2.94815	-3.19636	-3.25133	-3.68165	-2.80763	-3.52701
Pip4p2	Type 2 phosphatidylinositol 4,5-bisphosphate 4-phosphatase	18;22	Up in SHAM Tr	SPLLS(0.003)AS(0.039)HS(0.959)GNVT(0.994)PT(0.006)APPYLQESSPR	Q9CZX7	2.19065	0.00138847	0.0345598	2.85746	0.958826	___2	ADGVDERSPLLSASHSGNVTPTAPPYLQESS	0.1051	0.32135	-2.47057	0.1915	-0.0445	-2.42851	-2.90039	-3.17931	-3.01812	-3.23897	-2.51411	-2.61863
Pkm	Pyruvate kinase PKM	41	Up in SHAM Tr	LDIDSAPIT(1)AR	P52480	1.65758	0.00629765	0.0707338	2.20082	0.999885	___1	FLEHMCRLDIDSAPITARNTGIICTIGPASR	-0.2426	-0.71695	-2.94333	-0.4484	-0.3508	-0.3851	-2.24096	-2.43401	-1.2277	-2.95097	-3.42401	-2.75502
Plec	Plectin	4629	Up in SHAM Tr	GYYSPYSVS(0.007)GS(0.015)GS(0.822)T(0.143)AGS(0.012)R	Q9QXS1	1.85554	0.00344808	0.0529795	2.46242	0.822126	___1	SSKGYYSPYSVSGSGSTAGSRTGSRTGSRAG	-0.3173	-0.38975	-2.55486	-0.9961	-0.7041	-1.3332	-3.40991	-4.13036	-1.0901	-2.64572	-3.02568	-3.12678
Pnisr	Arginine/serine-rich protein PNISR	601	Up in SHAM Tr	SNRS(0.005)S(0.995)IERER	A2AJT4	2.36218	0.00354496	0.0536293	2.45039	0.994769	___1	RTRGKLRDRRRSNRSSIERERRRNRSPSRDR	0.4086	0.14405	-2.79055	0.4868	0.1737	-2.62589	-2.84246	-3.10649	-3.76031	-1.6379	-3.61113	-3.41805
Ppfibp1	Liprin-beta-1	37	Up in SHAM Tr	ALEYSNGIFDCQS(0.973)PT(0.024)S(0.003)PFMGSLR	Q8C8U0	1.77625	0.00681668	0.0712404	2.16643	0.972674	___1	GSKALEYSNGIFDCQSPTSPFMGSLRALHLV	-3.03106	0.14585	-1.2431	-0.5326	-2.14205	-2.05421	-2.47928	-3.53997	-4.39773	-2.35469	-3.80768	-2.93536
Ppil4	Peptidyl-prolyl cis-trans isomerase-like 4	178	Up in SHAM Tr	INHTVILDDPFDDPPDLLIPDRS(1)PEPTK	Q9CXG3	2.05889	0.0254686	0.125772	1.59399	0.999926	___1	DDPFDDPPDLLIPDRSPEPTKEQLDSGRIGA	0.8492	1.52675	0.8638	1.3003	1.1543	0.5731	0.47315	1.0879	-2.93783	-3.45965	1.1898	-2.43927
Ppp1r14a	Protein phosphatase 1 regulatory subunit 14A	26	Up in SHAM Tr	GPGGS(1)PSGLQK	Q91VC7	2.66559	0.00256898	0.0458369	2.59024	0.999999	___1	LSKLQSPSRARGPGGSPSGLQKRHARVTVKY	2.2391	2.66315	2.7901	3.0913	1.8396	1.6421	0.82585	-3.92894	0.7141	0.2956	0.1548	0.2104
Ppp1r18	Phostensin	134	Up in SHAM Tr	SSPGNLRDQS(1)PK	Q8BQ30	1.8562	0.00665684	0.0708871	2.17673	1	___1	EVLERRSSPGNLRDQSPKGRESREERLSPRE	0.2404	-0.09265	-0.0329	0.0684	-3.43499	-0.1277	-2.09015	-2.88374	-2.72335	-1.77876	-2.26875	-2.7719
Ppp1r2	Protein phosphatase inhibitor 2	90	Up in SHAM Tr	IDEPNTPYHNMIGDDEDAY(0.002)S(0.24)DS(0.758)EGNEVMTPDILAK	Q9DCL8	2.87213	0.0424903	0.155675	1.37171	0.758225	___1	PYHNMIGDDEDAYSDSEGNEVMTPDILAKKL	2.4098	-2.76399	1.53	2.8022	-2.93357	3.2332	-3.10611	-2.25661	-3.23998	-3.38402	1.9655	-2.93393
Ppp1r3a	Protein phosphatase 1 regulatory subunit 3A	40	Up in SHAM Tr	ATFKPGFS(1)PQPSR	Q99MR9	1.83323	7.1e-05	0.00710256	4.14856	1	___1	VCEDEEVKATFKPGFSPQPSRRGSGSSEDMY	2.8463	3.09095	2.0391	2.3332	2.515	3.2885	1.67285	0.729	0.3859	0.4828	0.955	0.8881
Prrc2b	Protein PRRC2B	226	Up in SHAM Tr	NIISAASLS(0.003)AS(0.997)PT(0.001)ELGSR	Q7TPM1	1.63942	0.014831	0.102536	1.82883	0.996554	___1	EGGGRNIISAASLSASPTELGSRNASGADGA	-0.4326	-0.11095	-0.4368	-0.6413	-3.17467	-0.7785	-1.40345	-3.48262	-3.06772	-3.70356	-1.4626	-2.2914
Prune2	Protein prune homolog 2	2850	Up in SHAM Tr	SSGQESES(1)IPEYTAEEEREDNRLWR	Q52KR3	1.67831	0.00267728	0.0460242	2.57231	0.999994	___1	HEDPTANKSSGQESESIPEYTAEEEREDNRL	-0.1861	-0.62695	-0.3351	-0.0233	-0.279	-0.7541	-0.56845	-0.833	-2.91008	-3.01672	-2.30903	-2.63712
Rab11fip5	Rab11 family-interacting protein 5	480	Up in SHAM Tr	RGSVGEKGS(0.999)PS(0.001)LGASPHHSSTGEEK	Q8R361	1.75505	0.000201248	0.0122877	3.69627	0.998715	___2	SRSEQGRRGSVGEKGSPSLGASPHHSSTGEE	3.4948	3.22315	2.2596	3.1551	2.3985	3.5282	1.63055	1.8258	0.4545	0.9526	1.4865	1.1791
Rab11fip5	Rab11 family-interacting protein 5	474	Up in SHAM Tr	RGS(1)VGEKGSPSLGASPHHSSTGEEK	Q8R361	1.75505	0.000201248	0.0122877	3.69627	1	___2	HHHQGLSRSEQGRRGSVGEKGSPSLGASPHH	3.4948	3.22315	2.2596	3.1551	2.3985	3.5282	1.63055	1.8258	0.4545	0.9526	1.4865	1.1791
Rab11fip5	Rab11 family-interacting protein 5	480	Up in SHAM Tr	RGSVGEKGS(0.999)PS(0.001)LGASPHHSSTGEEK	Q8R361	1.68576	0.00826643	0.0766754	2.08268	0.998715	___1	SRSEQGRRGSVGEKGSPSLGASPHHSSTGEE	-0.0094	0.10475	-2.75312	0.2156	-0.8176	-0.5244	-1.88595	-1.3996	-2.0271	-3.52448	-1.9596	-3.10201
Rab11fip5	Rab11 family-interacting protein 5	296	Up in SHAM Tr	SPSHSSWLSTEGGRDSIQS(1)PK	Q8R361	2.88175	0.00176958	0.0381518	2.75213	1	___1	HSSWLSTEGGRDSIQSPKLLTHKRTYSDEAS	2.5044	2.52575	1.6601	2.4815	1.6704	1.3643	0.82225	1.0172	-2.41056	-2.26292	-2.95633	0.7063
Ralgps2	Ras-specific guanine nucleotide-releasing factor RalGPS2	308	Up in SHAM Tr	EDLAGPDIGAS(1)PQGGRK	Q9ERD6	1.64542	0.00145036	0.0349775	2.83852	1	___1	SAASREDLAGPDIGASPQGGRKSSAAAAAAA	-0.3209	-1.17505	-1.2932	-0.9877	-1.0713	-2.74419	-2.95742	-1.8909	-3.02507	-2.94368	-3.15167	-3.49612
Ranbp3	Ran-binding protein 3	32	Up in SHAM Tr	SAGS(0.001)S(0.996)S(0.003)PEAGEDS(1)DHEDGNYCPPVKR	Q9CT10	2.21565	0.0231699	0.12231	1.63508	0.995577	___2	FVFQKDKGQKRSAGSSSPEAGEDSDHEDGNY	0.6829	0.68755	0.3026	-0.3997	-2.92022	-1.78692	0.73685	-3.9065	-3.84679	-3.69581	-2.87481	-3.14067
Rbmxl1	RNA binding motif protein, X-linked-like-1	163	Up in SHAM Tr	RST(1)PSGPVR	Q91VM5	1.70594	0.0065042	0.0707338	2.18681	0.999994	___1	RGPPPRSGGPPPKRSTPSGPVRSSSGMGGRT	-0.6831	-0.58045	0.2715	-0.1072	0.4456	0.3898	-0.31065	-2.76193	-2.77545	-3.05333	-0.9079	-0.6902
Rcsd1	CapZ-interacting protein	116	Up in SHAM Tr	AIVS(1)PFHS(1)PPS(0.311)T(0.688)PS(0.001)SPGIR	Q3UZA1	2.06701	0.0020322	0.041317	2.69203	1	___2	LPGASPKSPGLKAIVSPFHSPPSTPSSPGIR	1.5045	1.76875	1.495	1.144	1.1753	0.9149	-0.11065	0.6716	-0.8666	-0.6827	-0.1944	-3.21685
Rcsd1	CapZ-interacting protein	116;124;117	Up in SHAM Tr	AIVSPFHSPPSTPS(0.001)S(0.999)PGIR	Q3UZA1	2.08771	0.0254931	0.125772	1.59358	0.99936	___3	KAIVSPFHSPPSTPSSPGIRSHPSEAEEVPV	0.7043	0.42605	1.7148	0.8709	0.2211	-2.65507	-3.11653	0.7005	-0.5982	-2.74011	-3.54056	-1.9493
Rcsd1	CapZ-interacting protein	116;120;123	Up in SHAM Tr	AIVS(1)PFHS(1)PPS(0.311)T(0.688)PS(0.001)SPGIR	Q3UZA1	2.22144	0.0156005	0.105693	1.80686	1	___3	SPKSPGLKAIVSPFHSPPSTPSSPGIRSHPS	2.0076	1.29905	2.2917	1.1839	0.9762	-0.5328	-0.03095	1.5798	-0.5982	-4.02879	-1.94048	-1.0844
Rcsd1	CapZ-interacting protein	105;108	Up in SHAM Tr	LQANLAFDPAALLPGAS(1)PKS(1)PGLK	Q3UZA1	2.54022	0.0334872	0.142713	1.47512	1	___2	QANLAFDPAALLPGASPKSPGLKAIVSPFHS	3.2908	2.58785	3.006	4.2797	1.6392	3.134	3.05215	-2.93105	2.0048	1.1619	2.5382	-3.1298
Rilpl1	RILP-like protein 1	349	Up in SHAM Tr	T(0.183)S(0.817)PQPESGIKR	Q9JJC6	1.60983	0.0165912	0.107384	1.78012	0.817183	___1	ENRIPQPPPITHPRTSPQPESGIKRLFSFFS	-2.17819	-2.25938	-0.0846	0.4702	-0.267	-0.8986	-3.30913	-2.89231	-3.07878	-3.00201	-1.8923	-0.702
Rnf207	RING finger protein 207	395	Up in SHAM Tr	MSGS(1)PVQKPSPHR	Q3V3A7	2.09069	0.00233399	0.0434697	2.6319	0.999996	___1	LKTPSCPSPVGKMSGSPVQKPSPHRFISTKV	0.2062	-0.35955	-0.0836	0.4015	-0.8386	-0.4365	-0.44935	-2.58861	-0.831	-3.09926	-3.84985	-2.83663
Rnmt	mRNA cap guanine-N7 methyltransferase	100	Up in SHAM Tr	GDVS(1)EDEPSLGR	Q9D0L8	1.6809	0.0198612	0.115172	1.702	1	___1	DGGSAKRSKLERGDVSEDEPSLGRLNQTKRK	-0.6974	-0.48815	-0.3596	-0.531	-3.28311	-0.565	-3.66835	-2.80782	-2.93966	-3.36032	-0.2989	-2.93463
Rrbp1	Ribosome-binding protein 1	135	Up in SHAM Tr	LAS(0.002)S(0.998)PKDR	Q99PL5	2.38224	0.0183223	0.111782	1.73702	0.997785	___1	PIATVPAMPQEKLASSPKDRKKKEKKVAKVE	1.2821	-2.16009	-0.5199	0.8142	0.3847	0.5759	-3.17816	-4.4916	-3.50274	-0.1249	-3.15002	0.5309
Rsrc1	Serine/Arginine-related protein 53	221	Up in SHAM Tr	KEEDQAT(1)LVEQVK	Q9DBU6	2.06955	0.0354349	0.145712	1.45057	1	___1	RSEEEAKRRKEEDQATLVEQVKRVKEIEAIE	-3.09445	1.18075	1.1656	0.1487	1.009	0.5345	-3.49566	-3.57434	-2.42476	0.561	-2.29752	-0.2419
Sh2b1	SH2B adapter protein 1	219	Up in SHAM Tr	ALANDGT(0.001)S(0.999)PGER	Q91ZM2	2.13844	0.0270892	0.128812	1.5672	0.999078	___1	GGAGTVGRALANDGTSPGERWTHRFERLRLS	0.6734	0.47395	0.5308	0.693	-3.37224	0.3042	-2.80143	-3.65886	-0.1393	-3.48377	-0.1572	-3.287
Sh3pxd2a	SH3 and PX domain-containing protein 2A	405	Up in SHAM Tr	LAQGS(1)PAVAR	O89032	1.60969	6.2e-05	0.00685165	4.20794	1	___1	ALAIPERTTSKLAQGSPAVARIAPQRAQISS	-0.8169	-1.07015	-1.0639	-0.8585	-1.0618	-0.8777	-2.62775	-3.15262	-2.898	-2.71124	-2.1229	-1.8946
Shank3	SH3 and multiple ankyrin repeat domains protein 3	912	Up in SHAM Tr	SMIILQDSAPEVGDVPRPAPAAT(1)PPERPK	Q4ACU6	1.78973	0.000654644	0.024399	3.18399	1	___1	SAPEVGDVPRPAPAATPPERPKRRPRPSGPD	0.1226	0.12085	0.8892	0.8275	0.6183	0.4325	-0.77935	-0.9579	-0.9002	-1.40112	-3.01186	-0.677
Shank3	SH3 and multiple ankyrin repeat domains protein 3	1510	Up in SHAM Tr	S(1)LGEEPVGGLGSLLDPAK	Q4ACU6	2.11426	0.00159143	0.0364497	2.79821	1	___1	SELSSRLQQLNKDTRSLGEEPVGGLGSLLDP	-2.33177	-2.90846	-0.3413	-0.2072	-0.2514	-0.5301	-3.21281	-3.57675	-3.08499	-3.90045	-2.10198	-3.37881
Shank3	SH3 and multiple ankyrin repeat domains protein 3	375;287;394	Up in SHAM Tr	S(0.019)AS(0.981)DINLKGDQPAAS(1)PGPT(0.069)LRS(0.931)LPHQLLLQR	Q4ACU6	2.16266	0.0238789	0.123832	1.62198	1	___3	RSASDINLKGDQPAASPGPTLRSLPHQLLLQ	0.1194	0.78135	0.2311	0.7713	-3.90253	0.1103	-3.49411	0.1603	-3.48103	-2.3913	-2.31954	-3.33935
Slain2	SLAIN motif-containing protein 2	59;63	Up in SHAM Tr	VGVS(0.659)T(0.341)PS(0.044)S(0.956)GAAS(1)PR	Q8CI08	2.59598	0.000844129	0.0266778	3.07359	0.999933	___2	SPARVGVSTPSSGAASPRGFPLGLGAKASGG	0.2977	1.06545	1.2047	0.9679	-0.3974	0.5917	-0.94205	-1.2997	-3.05254	-3.51459	0.0359	-3.07287
Slain2	SLAIN motif-containing protein 2	48	Up in SHAM Tr	SGAVQGAGLLGPGS(1)PAR	Q8CI08	3.43949	3.76e-05	0.00542191	4.42439	1	___1	SRSGAVQGAGLLGPGSPARVGVSTPSSGAAS	1.7206	1.73325	1.4489	1.3377	0.8144	2.0175	-0.95115	-1.2419	-2.81428	-3.21429	-0.0168	-3.32616
Snta1	Alpha-1-syntrophin	187	Up in SHAM Tr	NSAGGTS(0.002)VGWDS(0.998)PPAS(1)PLQR	Q61234	1.93376	0.0068464	0.0712404	2.16454	1	___3	NSAGGTSVGWDSPPASPLQRQPSSPGPQPRN	0.7056	0.90305	0.1741	0.2659	-1.2475	-0.3056	-3.21156	0.0853	-2.85653	-2.70648	-0.5104	-1.90736
Snta1	Alpha-1-syntrophin	178	Up in SHAM Tr	NSAGGT(0.004)S(0.996)VGWDSPPASPLQR	Q61234	1.86633	0.0103351	0.0854265	1.98569	0.995589	___2	MKEVSPYFKNSAGGTSVGWDSPPASPLQRQP	-0.2904	-0.03385	0.0986	-0.6217	-1.2043	-2.41469	-0.97165	-3.38675	-3.38834	-3.95636	-0.9315	-3.02971
Snta1	Alpha-1-syntrophin	194	Up in SHAM Tr	QPS(1)S(1)PGPQPR	Q61234	2.05907	0.00126566	0.0333021	2.89768	1	___3	VGWDSPPASPLQRQPSSPGPQPRNLSEAKHV	-0.0884	0.28915	-0.8199	-0.2868	-3.14566	-0.7911	-2.45209	-2.87838	-3.01265	-3.18686	-3.12483	-2.54235
Snta1	Alpha-1-syntrophin	183	Up in SHAM Tr	NSAGGTSVGWDS(1)PPASPLQR	Q61234	2.07546	0.00209751	0.0413429	2.6783	1	___3	PYFKNSAGGTSVGWDSPPASPLQRQPSSPGP	-0.0884	0.28915	-0.8199	-0.2868	-3.1613	-0.7911	-3.11823	-2.50541	-3.29928	-3.7518	-2.64529	-1.99113
Snta1	Alpha-1-syntrophin	195	Up in SHAM Tr	QPS(1)S(1)PGPQPR	Q61234	2.40155	0.0148079	0.102536	1.82951	1	___1	GWDSPPASPLQRQPSSPGPQPRNLSEAKHVS	3.8815	3.66265	4.1069	4.3209	3.8634	3.6278	1.92405	-3.0594	1.974	2.4378	2.9872	2.7902
Snta1	Alpha-1-syntrophin	195	Up in SHAM Tr	QPS(1)S(1)PGPQPR	Q61234	2.56175	0.00245145	0.0448679	2.61058	1	___3	GWDSPPASPLQRQPSSPGPQPRNLSEAKHVS	0.7056	0.90305	0.1741	0.2659	-2.36449	-0.3056	-3.1999	0.0853	-3.27367	-3.10991	-3.12709	-3.36666
Sorbs3	Vinexin	389	Up in SHAM Tr	LSSAWRPNS(0.999)PHAPY(0.057)FS(0.214)S(0.189)S(0.167)RPLS(0.373)PHR	Q9R1Z8	1.93906	0.016247	0.107089	1.78923	0.999384	___2	EQQPSARLSSAWRPNSPHAPYFSSSRPLSPH	0.7981	0.95535	-2.37284	-0.616	-0.0282	0.711	-2.79898	-2.86215	-0.1037	-2.48611	-3.3762	-0.5598
Speg	Striated muscle-specific serine/threonine-protein kinase	2468	Up in SHAM Tr	RLSSTLERLS(0.995)S(0.005)R	Q62407	1.62477	0.0104227	0.0858051	1.98202	0.994709	___1	VLAVRRRLSSTLERLSSRLQRSGSSEDSGGA	-2.0351	-0.57855	-0.3501	-0.2353	-0.3937	-0.786	-3.89146	-3.05744	-2.68205	-2.61042	-1.3459	-0.5401
Speg	Striated muscle-specific serine/threonine-protein kinase	2569	Up in SHAM Tr	GLSQPNLS(0.001)S(0.026)S(0.973)VQEDLGHQYVPSESDFPPVFHIK	Q62407	2.89266	0.0112874	0.0881857	1.94741	0.972754	___1	RLRKDKGLSQPNLSSSVQEDLGHQYVPSESD	1.7565	-2.56575	0.915	-2.83492	2.194	1.5371	-0.02545	-2.83013	-3.77432	-3.44933	-2.7494	-3.5254
Speg	Striated muscle-specific serine/threonine-protein kinase	2562;2568	Up in SHAM Tr	DKGLS(1)QPNLS(0.041)S(0.572)S(0.38)VQEDLGHQY(0.006)VPSESDFPPVFHIK	Q62407	2.01706	0.0228195	0.121467	1.64169	0.999953	___2	RHRWGLSRLRKDKGLSQPNLSSSVQEDLGHQ	0.3366	0.81555	0.2566	0.7751	0.7822	0.3506	0.53095	0.7978	-3.33193	-3.52142	-0.1367	-3.12444
Speg	Striated muscle-specific serine/threonine-protein kinase	334;336	Up in SHAM Tr	ALPGPS(0.001)T(0.007)QPPAT(0.978)PT(0.639)S(0.375)PHRR	Q62407	1.993	0.00268302	0.0460242	2.57138	0.63877	___2	KRALPGPSTQPPATPTSPHRRAQEPSLPEDI	-0.669	0.06205	-0.807	-2.76126	-0.8828	-1.0647	-4.1389	-2.85954	-4.14197	-2.51311	-2.88057	-1.5466
Sptbn1	Spectrin beta chain, non-erythrocytic 1	2340	Up in SHAM Tr	AQTLPTSVVTITSES(0.008)S(0.992)PGKREK	Q62261	1.78626	0.0399635	0.152127	1.39834	0.992024	___1	AQTLPTSVVTITSESSPGKREKDKEKDKEKR	1.8542	2.03305	2.2186	2.5672	2.8769	2.0937	-1.59595	1.7887	-2.60028	2.1392	1.2169	1.9775
Srl	Sarcalumenin	490	Up in SHAM Tr	SHIDKTLMLNEDKPADDY(0.954)S(0.046)AVLQR	Q7TQ48	1.78307	0.020392	0.115971	1.69054	0.953561	___1	IDKTLMLNEDKPADDYSAVLQRLRKIYHTSI	0.3572	0.66685	0.2803	0.7943	0.3786	-0.2097	0.14025	-3.56613	-3.21121	-1.9766	0.0123	0.1705
Srrm1	Serine/arginine repetitive matrix protein 1	743;745	Up in SHAM Tr	RVS(1)RT(1)PEPK	Q52KI8	1.62344	0.0248167	0.125715	1.60526	1	___2	QSPSPSTRPIRRVSRTPEPKKIKKTAMATQR	1.834	1.14755	2.5139	1.5743	1.1006	1.7261	0.28465	-2.76441	-0.6113	0.4212	0.9871	1.8386
Srrm1	Serine/arginine repetitive matrix protein 1	561;563	Up in SHAM Tr	RS(1)PS(1)PPPARR	Q52KI8	1.67096	0.0392529	0.150682	1.40613	1	___2	KRWQSPVTKSSRRRRSPSPPPARRRRSPSPA	1.7607	1.93845	2.163	2.1786	1.6329	1.3665	1.26075	-1.6193	-2.81579	1.0621	1.2708	1.8558
Srrm1	Serine/arginine repetitive matrix protein 1	424	Up in SHAM Tr	KS(0.933)RVS(0.15)VS(0.918)PGR	Q52KI8	3.06229	0.00527943	0.0644394	2.27741	0.932566	___2	TRHSPTPQQSNRTRKSRVSVSPGRTSGKVTK	1.5978	1.75055	-3.15802	1.8718	1.5011	-2.71623	-2.19507	-3.021	-3.58196	-2.94479	-3.51523	-2.26868
Srrm1	Serine/arginine repetitive matrix protein 1	427	Up in SHAM Tr	SRVS(1)VS(0.973)PGRT(0.012)S(0.015)GK	Q52KI8	3.02896	0.0120127	0.0924576	1.92036	0.999704	___2	SPTPQQSNRTRKSRVSVSPGRTSGKVTKHKG	1.6157	1.93785	2.7356	2.1208	1.8682	2.1971	-3.15761	-3.54499	1.4857	0.8095	-3.64811	2.357
Srrm2	Serine/arginine repetitive matrix protein 2	1927	Up in SHAM Tr	S(0.991)RT(0.016)S(0.991)PVT(0.002)R	Q8BTI8	1.61039	0.000581359	0.0231402	3.23556	0.990641	___2	SRTPPVTRRRSRSRTSPVTRRRSRSRTSPVT	-2.48914	-2.51023	-0.7479	-1.2874	-1.5505	-1.4067	-3.20549	-3.65788	-3.59651	-3.01024	-3.46057	-2.7235
Srrm2	Serine/arginine repetitive matrix protein 2	1343	Up in SHAM Tr	SSSELS(1)PEVVEK	Q8BTI8	1.78619	0.00101618	0.0287285	2.99303	1	___1	MKEQSRSSRRSSSELSPEVVEKVGLFSSQKV	0.2378	-0.16795	-0.7442	-0.6171	-1.1992	-2.30966	-2.91552	-2.25107	-2.60717	-3.38125	-2.18595	-2.17649
Srrm2	Serine/arginine repetitive matrix protein 2	2646;2648	Up in SHAM Tr	S(0.001)LS(0.999)Y(0.001)S(1)PVER	Q8BTI8	1.89481	0.0188565	0.113188	1.72454	0.998588	___2	SPRKPIDSLRDSRSLSYSPVERRQPSPQPSP	0.5562	0.51715	0.61	0.3703	-2.97303	-0.4881	-0.21625	-2.34322	-2.84961	-2.71465	-1.1159	-3.53669
Srrm2	Serine/arginine repetitive matrix protein 2	1927	Up in SHAM Tr	S(0.991)RT(0.016)S(0.991)PVT(0.002)R	Q8BTI8	2.67825	0.0249252	0.125715	1.60336	0.990641	___1	SRTPPVTRRRSRSRTSPVTRRRSRSRTSPVT	1.5912	-3.61053	1.6425	1.5188	1.5843	2.0464	-3.09537	-3.55548	-2.65426	-2.96529	0.068	0.9056
Srrm2	Serine/arginine repetitive matrix protein 2	1179	Up in SHAM Tr	SGAGS(1)PPGKRDQK	Q8BTI8	2.47451	0.0065212	0.0707338	2.18567	1	___1	KVTPRVLLKERSGAGSPPGKRDQKSLLPNSS	1.4014	-0.43065	0.0647	0.3385	0.2542	-2.54877	-1.01805	-5.286	-2.83024	-2.77674	-2.73035	-1.1263
Srrm2	Serine/arginine repetitive matrix protein 2	876	Up in SHAM Tr	VKS(0.134)S(0.856)T(0.907)PPRQS(0.09)PS(0.012)R	Q8BTI8	2.21404	0.0263306	0.128054	1.57954	0.856162	___2	PSRQSCSGSSPRVKSSTPPRQSPSRSSSPQP	-3.04674	-2.59855	1.7967	-3.27533	1.1145	0.3874	-2.31389	-3.69217	-3.20651	-4.02689	-2.5741	-3.0927
Srrm2	Serine/arginine repetitive matrix protein 2	1650	Up in SHAM Tr	S(0.392)S(0.608)RS(0.002)S(0.998)PELTR	Q8BTI8	2.67312	0.00131522	0.033808	2.881	0.998067	___1	KTKSHTPPRRRSSRSSPELTRKARVSRRSRS	0.6027	0.39495	1.0179	0.5536	0.0247	-3.35828	-2.55705	-3.15052	-2.04426	-3.25462	-2.3108	-3.48591
Srrm2	Serine/arginine repetitive matrix protein 2	1649	Up in SHAM Tr	SSRS(0.982)S(0.018)PELTR	Q8BTI8	3.827	1.51e-06	0.00271689	5.82043	0.981997	___1	PKTKSHTPPRRRSSRSSPELTRKARVSRRSR	0.9704	0.64475	0.5594	0.7103	0.3294	0.6472	-1.34055	-3.00297	-3.03392	-3.33946	-4.7403	-3.64334
Srsf1	Serine/arginine-rich splicing factor 1	234;238	Up in SHAM Tr	S(0.001)RGS(0.999)PRY(0.002)S(0.998)PR	Q6PDM2	3.14584	0.00177	0.0381518	2.75203	0.998839	___2	SNSRSRSYSPRRSRGSPRYSPRHSRSRSRT_	1.6652	1.51115	2.0505	1.5795	1.1879	1.2958	1.01755	-2.78871	1.1774	-2.35895	-3.41188	-3.2204
Srsf3	Serine/arginine-rich splicing factor 3	138;140	Up in SHAM Tr	RERS(1)LS(1)R	P84104	1.59553	0.0498858	0.166956	1.30202	1	___2	RSRSRSLSRDRRRERSLSRERNHKPSRSFSR	6.0557	6.12575	6.4595	6.1752	5.6841	6.3384	5.45585	0.9613	3.9228	4.777	5.9708	6.1777
Srsf3	Serine/arginine-rich splicing factor 3	138	Up in SHAM Tr	RERS(1)LS(1)R	P84104	2.11686	0.00619848	0.0700636	2.20772	1	___1	RSRSRSLSRDRRRERSLSRERNHKPSRSFSR	0.2301	-0.01085	0.6373	0.7153	-0.0747	-2.84916	-0.85455	-2.74926	-3.91002	-2.79522	-2.12206	-1.62207
Srsf7	Serine/arginine-rich splicing factor 7	210	Up in SHAM Tr	S(1)GS(1)IIGSR	Q8BL97	1.9088	0.0204333	0.115971	1.68966	1	___1	VSLRRSRSASLRRSRSGSIIGSRYFQSRSRS	-0.1744	-3.29993	1.0174	0.5906	0.2397	-1.48	-0.62335	-3.25364	-2.38131	-1.93611	-3.34851	-3.01648
Ssh1	Protein phosphatase Slingshot homolog 1	597	Up in SHAM Tr	SDSLPQVEELEKDGS(1)PR	Q76I79	1.73223	0.00121372	0.0323117	2.91588	1	___1	RSDSLPQVEELEKDGSPRTGRWRRASTQLDR	-0.1353	-0.52455	-2.15047	-1.3553	-1.4443	-1.9533	-2.69831	-3.71649	-1.992	-3.35479	-3.3623	-2.8327
Supt5h	Transcription elongation factor SPT5	664	Up in SHAM Tr	DVTNLTVGGFT(0.009)PMS(0.991)PR	O55201	1.74739	0.0226174	0.120989	1.64556	0.990685	___1	PRDVTNLTVGGFTPMSPRISSPMHPSAEGQH	0.0102	0.17665	0.6205	-0.0461	0.2939	0.296	-2.485	-3.44097	-3.31014	0.0192	0.4967	-0.413
Synj1	Synaptojanin-1	1175	Up in SHAM Tr	NQPS(1)PQAGLAGPGPAGYGAARPTIPAR	Q8CHC4	1.75216	0.0030063	0.0501023	2.52197	1	___1	SPGTARKDNIGRNQPSPQAGLAGPGPAGYGA	-0.6951	-0.39055	-0.4326	-0.5096	-0.225	-1.1979	-2.68928	-3.28277	-3.34054	-0.8274	-2.88364	-0.9401
Synpo	Synaptopodin	523	Up in SHAM Tr	S(1)PMVERR	Q8CC35	1.9799	0.0028862	0.0486945	2.53967	1	___1	MADRSPQPQRHIMSRSPMVERRLLGQRSPVL	1.8182	2.08475	3.6623	2.8998	2.9464	3.0298	0.99675	-1.5389	0.6569	1.8937	1.344	1.2094
Synpo	Synaptopodin	765	Up in SHAM Tr	VASLS(1)PAR	Q8CC35	2.18813	0.0400891	0.152136	1.39697	1	___1	KYTTNAPGGFRVASLSPARTPPASLYHGYLP	2.3625	2.27685	2.9511	2.4113	2.6766	2.9042	1.91195	-2.67161	2.1856	1.7607	-3.1262	2.3933
Synpo	Synaptopodin	488	Up in SHAM Tr	TARPFGIQSPGTSQIEQS(1)PMMGR	Q8CC35	2.73727	5e-05	0.00640627	4.30101	1	___1	RPFGIQSPGTSQIEQSPMMGRRQFGEKAWAP	-0.3962	0.59675	-0.5463	0.3644	0.4135	1.387	-2.60771	-1.0135	-1.7753	-2.77691	-3.03421	-3.39687
Tacc2	Transforming acidic coiled-coil-containing protein 2	441	Up in SHAM Tr	KSVPLTTASEAVEVT(0.001)LS(0.992)DS(0.007)GGQEDLPAK	Q9JJG0	1.6652	0.0164794	0.107384	1.78306	0.992084	___1	SVPLTTASEAVEVTLSDSGGQEDLPAKGLSV	-0.1602	-0.24565	-0.571	-3.18095	0.0166	-3.06516	-2.64035	-2.98137	-3.60592	-2.73204	-2.24758	-2.9903
Tacc2	Transforming acidic coiled-coil-containing protein 2	827	Up in SHAM Tr	ELEAMALGT(1)PAEAIEITAPEGAFASADTLLSR	Q9JJG0	1.85219	0.00505957	0.0638249	2.29589	1	___1	PEKPSQKELEAMALGTPAEAIEITAPEGAFA	-0.2053	0.02055	-1.168	-0.2021	-0.9157	-0.0827	-0.08265	-1.65561	-3.7036	-2.97422	-3.2081	-2.04222
Tbc1d15	TBC1 domain family member 15	205	Up in SHAM Tr	SLS(0.001)QS(0.999)FENLLDEPAYGLIQK	Q9CXF4	1.9357	0.013798	0.0983806	1.86018	0.999143	___1	SRTLLVNCQNKSLSQSFENLLDEPAYGLIQK	-3.43911	0.10615	-0.2739	-0.0765	-2.77561	0.2249	-3.58341	-3.80168	-2.3532	-2.48456	-2.07885	-3.5466
Tbc1d4	TBC1 domain family member 4	320	Up in SHAM Tr	ILEDCGFDEQQEFRS(1)R	Q8BYJ6	1.94477	0.000602315	0.0235177	3.22018	1	___1	RILEDCGFDEQQEFRSRCSSVTGVMQKKVHE	-0.6189	-3.07102	-0.5896	-0.5634	-1.2391	-1.56519	-3.84337	-2.76559	-2.97557	-3.11758	-3.23657	-3.37718
Tex2	Testis-expressed protein 2	195;203	Up in SHAM Tr	SLS(0.985)T(0.015)EVEPKES(1)PHPPR	Q6ZPJ0	2.07828	0.00237719	0.0437038	2.62394	1	___2	MSLVKSLSTEVEPKESPHPPRHRHLMKTLVK	-0.1987	0.02975	-0.591	-0.1149	-2.57381	-2.9532	-2.39496	-3.14275	-2.90825	-3.46421	-3.67622	-3.28517
Tfeb	Transcription factor EB	108;113;121	Up in SHAM Tr	FAAHVS(1)PAQGS(1)PKPAPAAS(1)PGVR	Q9R210	1.73834	0.00658612	0.0707338	2.18137	1	___3	EYLSETYGNKFAAHVSPAQGSPKPAPAASPG	0.8128	-0.35135	-0.1396	0.1605	-0.7422	-0.1891	-0.35415	-3.45476	-0.7809	-1.8513	-3.1561	-1.2818
Tfeb	Transcription factor EB	113	Up in SHAM Tr	FAAHVS(1)PAQGS(1)PKPAPAAS(1)PGVR	Q9R210	2.1991	0.00532012	0.0644394	2.27408	1	___2	TYGNKFAAHVSPAQGSPKPAPAASPGVRAGH	2.1415	1.51505	1.0899	1.4295	0.6554	0.8652	0.89025	-0.0983	-3.05762	-2.82668	-0.5576	0.1519
Tfeb	Transcription factor EB	121	Up in SHAM Tr	FAAHVS(1)PAQGS(1)PKPAPAAS(1)PGVR	Q9R210	2.3411	0.00674715	0.0711512	2.17088	1	___2	HVSPAQGSPKPAPAASPGVRAGHVLSTSAGN	2.1415	1.51505	1.0899	1.4295	0.6554	0.8652	0.89025	-0.0983	-3.47204	-3.26429	-0.5576	0.1519
Tfip11	Tuftelin-interacting protein 11	211	Up in SHAM Tr	TTQSLQDFPVADS(1)EEEAEEEFQK	Q9ERA6	2.29181	0.00234325	0.0434697	2.63018	1	___1	SERTTQSLQDFPVADSEEEAEEEFQKELSQW	-0.3773	0.21955	0.0338	0.2293	-2.70826	0.0454	-3.45655	-2.87151	-3.22408	-3.11479	-0.5319	-3.10954
Thrap3	Thyroid hormone receptor-associated protein 3	532	Up in SHAM Tr	SSS(1)PPPRKTSESR	Q569Z6	1.98089	0.0220925	0.120066	1.65575	0.999764	___1	NFRVTAYKAVQEKSSSPPPRKTSESRDKLGS	1.0838	0.40715	-0.4843	0.3847	0.2043	-2.66854	-3.48037	-3.7339	-0.709	-1.2642	-3.39878	-0.372
Tln1	Talin-1	979	Up in SHAM Tr	GSQAQPDS(0.998)PS(0.002)AQLALIAASQSFLQPGGK	P26039	2.72122	0.0316119	0.139507	1.50015	0.998392	___1	PLLVQGVRGSQAQPDSPSAQLALIAASQSFL	2.0996	2.90355	1.6587	2.4996	2.0658	1.7548	2.05215	2.1852	-3.73114	2.3779	-3.27406	-2.95529
Tnni3	Troponin I, cardiac muscle	5	Up in SHAM Tr	ADES(1)S(1)DAAGEPQPAPAPVR	P48787	2.21231	0.017163	0.108973	1.76541	1	___1	___________MADESSDAAGEPQPAPAPVR	1.7706	1.53485	0.0068	-1.5066	2.0702	0.8064	-3.47197	-0.6296	0.5378	-0.0015	-1.7035	-3.32283
Tns2	Tensin-2	825	Up in SHAM Tr	GYPSPGAHS(1)PR	Q8CGB6	1.90357	0.0154178	0.105298	1.81198	1	___1	GSPSEGRGYPSPGAHSPRAGSVSPGSPPYLQ	0.2317	0.02055	0.4379	0.6159	-2.05141	1.421	-0.34465	-1.3495	-3.76297	-2.35496	-2.62152	-0.3122
Tppp	Tubulin polymerization-promoting protein	159	Up in SHAM Tr	AVSS(1)PTVSR	Q7TQD2	3.46943	0.0229306	0.121565	1.63959	0.999752	___1	EGRAPVISGVTKAVSSPTVSRLTDTSKFTGS	-2.86833	3.31685	4.287	3.894	3.1933	3.5755	1.46645	-3.62325	1.0721	-3.02385	-2.88161	1.5719
Trio	Triple functional domain protein	1900	Up in SHAM Tr	LLVRPT(0.114)S(0.874)S(0.011)ETPSAAELVSAIEELVK	Q0KL02	2.63037	0.0200016	0.115496	1.69894	0.874453	___1	SQDDKASSRLLVRPTSSETPSAAELVSAIEE	1.3482	0.70385	-3.51888	1.9471	1.3967	1.2436	-2.07294	-3.10871	-1.88524	-3.83209	1.1959	-2.95857
Tsc2	Tuberin	946	Up in SHAM Tr	S(0.035)T(0.22)S(0.745)LNERPKS(1)LR	Q61037	1.64533	0.0279497	0.130758	1.55362	1	___2	DSFRARSTSLNERPKSLRIARAPKQGLNNSP	0.054	-0.19895	-0.2805	0.3499	0.0178	0.4604	-0.21805	-3.28351	-3.00274	-0.5229	-3.04411	0.602
Tsc22d4	TSC22 domain family protein 4	123	Up in SHAM Tr	GASGGTGGRS(1)LDSR	Q9EQN3	2.32434	0.00177813	0.0381518	2.75004	1	___1	LLEGIRGASGGTGGRSLDSRLELASLGISTP	0.7001	0.29045	1.1066	0.8296	0.4596	1.3341	-0.79225	-3.75757	-0.931	-0.4212	-0.2743	-3.04929
Ttn	Titin	33861	Up in SHAM Tr	RRT(1)PS(1)PDY(0.999)DLY(0.001)YYR	A2ASS6	1.73928	0.0186438	0.112826	1.72946	1	___2	QDDLEMVRPARRRTPSPDYDLYYYRRRRRSL	5.085	5.58355	5.0673	4.2777	4.8997	5.0244	4.78775	4.5799	4.7068	1.4649	1.3579	2.6047
Ttn	Titin	34065	Up in SHAM Tr	SLS(1)PTYIELMRPVSELIR	A2ASS6	2.04742	0.000310382	0.0157227	3.5081	0.999999	___1	SSSSVSRLLRRRRSLSPTYIELMRPVSELIR	2.3774	1.74955	1.2256	2.6652	1.9696	2.0792	-0.14695	0.7551	1.0335	-1.1831	0.158	-0.8345
Ttn	Titin	34109;34112;34113	Up in SHAM Tr	T(0.047)RPRS(0.965)PS(0.988)PVS(0.988)S(0.012)ER	A2ASS6	4.28684	0.000222921	0.0130561	3.65185	0.988187	___3	SPTPERTRPRSPSPVSSERSLSRFERSARFD	2.0962	1.61745	3.066	2.2265	1.5086	2.8156	-2.58388	-3.50318	-3.15968	-2.89528	-2.57716	2.3285
Tulp4	Tubby-related protein 4	1378	Up in SHAM Tr	TLSDFNSLIS(0.023)S(0.977)PR	Q9JIL5	1.98947	0.00099863	0.0287285	3.0006	0.976788	___1	KKDARTLSDFNSLISSPRLGREKKKVKSQKD	-0.1469	-0.19495	-0.4385	-0.3441	0.0093	-0.4894	-1.48665	-1.4479	-2.88255	-3.85488	-2.97539	-0.894
Usp24	Ubiquitin carboxyl-terminal hydrolase 24	1138	Up in SHAM Tr	TLLSETSSQSSKS(1)PSLSSK	B1AY13	1.7432	0.0120324	0.0924576	1.91965	0.999738	___1	RKKTLLSETSSQSSKSPSLSSKQQHQPSASS	0.1722	0.26945	0.1294	0.7972	0.1579	1.1224	0.16025	0.0607	-0.0646	-2.83565	-2.48256	-2.64879
Usp6nl	USP6 N-terminal-like protein	394	Up in SHAM Tr	SVGRPS(1)PK	Q80XC3	1.68556	0.000321112	0.0160547	3.49334	1	___1	CVNHLSNGQRSVGRPSPKTSSRREDGSPRKN	-0.5115	-1.14265	-0.3282	-0.6284	-1.0604	-0.4976	-2.06125	-2.52515	-1.6846	-2.0562	-2.3016	-3.65329
Vamp4	Vesicle-associated membrane protein 4	30	Up in SHAM Tr	RNLLEDDS(1)DEEEDFFLRGPSGPR	O70480	2.17627	0.0397342	0.151898	1.40084	1	___1	TGSVKSERRNLLEDDSDEEEDFFLRGPSGPR	2.3952	1.72405	2.044	1.7113	-0.1243	0.9769	1.83955	2.3589	-3.04393	-0.2646	-2.91035	-2.31002
Wdr44	WD repeat-containing protein 44	5	Up in SHAM Tr	AS(0.013)ES(0.987)DTEEFYDAPEDVHLGTGYPVGSPGK	Q6NVE8	3.0332	0.00814565	0.0757265	2.08907	0.986644	___1	___________MASESDTEEFYDAPEDVHLG	1.4676	2.08915	0.8377	1.77	0.4774	1.4121	1.50715	-3.37973	-3.49975	-3.91055	1.6021	-2.46446
Wnk2	Serine/threonine-protein kinase WNK2	1661	Up in SHAM Tr	EALAAPMQSGPGSFTVGS(1)PAQLR	Q3UH66	1.71319	0.0013513	0.0341977	2.86925	0.999645	___1	LAAPMQSGPGSFTVGSPAQLRGARDSGSPHK	-0.255	0.47015	0.4232	0.6273	1.0443	-0.0014	-3.08518	-1.1468	-1.207	-0.5405	-0.8702	-1.1209
Wtip	Wilms tumor protein 1-interacting protein	29	Up in SHAM Tr	ESEPTAGS(1)PGRVR	Q7TQJ8	2.45311	1.05e-05	0.00313822	4.97928	0.999986	___1	LLAGLGLRESEPTAGSPGRVRRGPRAVDEAA	-0.4701	-0.74435	-0.218	0.0756	-0.9519	-0.8441	-2.04365	-3.90157	-3.05823	-3.2961	-2.37849	-3.19345
Wwc2	Protein WWC2	1017	Up in SHAM Tr	SDS(1)DSSTLAKK	Q6NXJ0	1.88198	0.027877	0.130758	1.55475	0.999992	___1	PGERSQYICRLNRSDSDSSTLAKKSLFVRNS	1.2433	1.13485	1.5279	1.9098	1.3634	1.2309	0.82195	-3.54412	0.9392	-2.51106	0.7296	0.6827
Xrn2	5'-3' exoribonuclease 2	471	Up in SHAM Tr	NS(0.003)S(0.997)PSISPNTSFASDGSPSPLGGIKR	Q9DBR1	1.60931	0.0255615	0.125806	1.59241	0.997036	___1	NPRQAAYEMRMQRNSSPSISPNTSFASDGSP	1.8187	1.17105	1.307	1.9483	0.9812	0.9888	0.44305	0.4924	0.8061	-3.49395	0.064	0.2476
Ythdf3	YTH domain-containing family protein 3	385	Up in SHAM Tr	NRGTGFNQNNGTGSENFGLGVVPVS(0.018)AS(0.939)PS(0.037)S(0.006)VEVHPVLEK	Q8BYK6	2.2731	0.0223192	0.120066	1.65132	0.938891	___1	TGSENFGLGVVPVSASPSSVEVHPVLEKLKA	0.3632	1.94375	0.4335	0.8756	1.6021	0.8753	0.75845	-3.8734	1.43	-2.80683	-3.11618	0.0628
Zdhhc5	Palmitoyltransferase ZDHHC5	423	Up in SHAM Tr	SFHFDPLS(0.183)S(0.687)GS(0.13)R	Q8VDZ4	2.2258	0.00376446	0.0554365	2.4243	0.686788	___1	RSPTFGKSFHFDPLSSGSRSSSLKSAQGTGF	-3.18983	0.21345	0.3922	0.1057	0.0772	-2.13379	-2.99997	-3.67853	-2.33904	-3.30184	-3.47949	-2.091
Zdhhc5	Palmitoyltransferase ZDHHC5	621	Up in SHAM Tr	GLGS(1)PEPGTTAPYLGR	Q8VDZ4	2.11103	0.00536995	0.0645618	2.27003	1	___1	PRFGKPDGLRSRGLGSPEPGTTAPYLGRSIS	0.1575	0.02545	0.1149	-2.75841	-0.3716	-0.143	-2.05085	-0.5937	-2.50912	-3.73629	-3.84349	-2.90792
Zfp30	Zinc finger protein 30	86	Up in SHAM Tr	Y(0.002)S(0.404)S(0.594)NGLLPEK	Q60585	4.2306	0.00417286	0.0577304	2.37957	0.594323	___1	AEKRRWSRDLESRYSSNGLLPEKNTYEINLS	-2.84258	2.86725	3.0825	3.2306	-3.35669	3.7411	-3.66397	-2.45628	-3.72685	-2.98588	-3.10638	-2.72204
Zfpl1	Zinc finger protein-like 1	173;189	Up in SHAM Tr	AS(0.484)T(0.513)PS(0.004)APAFYS(0.034)QAPRPPPS(0.83)PS(0.12)RPEQHT(0.015)VIHMGSTEALAHAPR	Q9DB43	1.75889	0.00527354	0.0644394	2.2779	0.829696	___2	PSAPAFYSQAPRPPPSPSRPEQHTVIHMGST	-0.4554	-3.40168	-2.23331	-0.2612	-1.75824	-0.4865	-3.34772	-3.60322	-2.64016	-3.6531	-3.25034	-2.65512
Zfpm2	Zinc finger protein ZFPM2	903	Up in SHAM Tr	VFPNPES(0.023)ERS(0.819)S(0.152)PEVS(0.006)FER	Q8CCH7	2.22265	0.020722	0.116249	1.68357	0.818526	___1	GQLDGKVFPNPESERSSPEVSFERNMIKCEK	-0.9755	-3.27885	-1.2018	0.6064	0.7578	0.3443	-3.34364	-4.0105	-3.1997	-3.29979	0.48	-3.70992
Zranb2	Zinc finger Ran-binding domain-containing protein 2	290;294	Up in SHAM Tr	S(1)RPS(0.001)S(0.999)PAVR	Q9R020	1.58931	0.0149501	0.103185	1.82536	1	___2	SSSSSSPERDRKRSRSRPSSPAVRKKRRTRS	0.3488	0.49555	0.7733	0.4802	0.0315	0.4623	-3.12641	-2.77937	-0.7707	-0.4566	0.1741	0.0148
Add1	Alpha-adducin	610	Down in SHAM Tr	SPPDQSAVPNT(1)PPS(0.118)T(0.882)PVKLEEDLPQEPTSR	Q9QYC0	-2.00846	0.00739466	0.0742474	2.13108	0.999962	___2	EQKEKSPPDQSAVPNTPPSTPVKLEEDLPQE	-2.5619	-3.21777	-1.1521	-2.63843	-3.90976	-2.86036	-0.27715	-0.3196	-3.42123	-0.4776	0.5529	-0.3469
Adss1	Adenylosuccinate synthetase isozyme 1	7	Down in SHAM Tr	SGTRAS(1)NDRPPGTGGVK	P28650	-3.35145	8.21e-05	0.00782351	4.08589	0.999966	___1	_________MSGTRASNDRPPGTGGVKRGRL	-2.46335	-2.80699	-0.4077	-0.5457	0.0534	-3.04928	2.35355	0.9613	2.528	2.3154	1.248	1.4828
Alpk3	Alpha-protein kinase 3	1197	Down in SHAM Tr	KAS(1)MLEVPGAEEEPATGDLVSR	Q924C5	-1.87296	6.24e-05	0.00685165	4.205	1	___1	TPGRERRSPTQARKASMLEVPGAEEEPATGD	-3.45183	-2.87545	-2.68185	-2.81439	-3.30601	-2.88878	-0.90035	-0.9214	-1.574	-0.9176	-0.3912	-2.076
Anp32a	Acidic leucine-rich nuclear phosphoprotein 32 family member A	17;17	Down in SHAM Tr	NRT(0.001)PS(0.999)DVK	O35381	-1.80336	0.0263712	0.1281	1.57887	0.999328	___1	EMDKRIYLELRNRTPSDVKELVLDNCKSIEG	-2.37591	-2.36992	-2.8133	-2.98359	-3.72034	-2.92814	-2.92534	0.5613	-0.0538	-3.72719	-0.7775	0.5515
Arhgap31	Rho GTPase-activating protein 31	765;776	Down in SHAM Tr	NLS(1)PPLT(0.001)PAPPPPT(1)PLEEEPEVLLSK	A6X8Z5	-2.20125	0.0233242	0.122413	1.63219	0.999863	___2	PRNLSPPLTPAPPPPTPLEEEPEVLLSKEGP	-2.98389	0.33515	-2.96745	-3.54636	-2.91243	-1.68505	1.09135	0.8747	-2.54031	-0.1424	2.0634	-1.89925
Arhgdia	Rho GDP-dissociation inhibitor 1	62	Down in SHAM Tr	VAVS(1)ADPNVPNVIVTR	Q99PT1	-1.69829	0.000387847	0.0182768	3.41134	1	___1	SLRKYKEALLGRVAVSADPNVPNVIVTRLTL	-2.91882	-3.45601	-1.807	-2.7389	-2.0288	-3.47654	-1.23825	-0.7541	-1.126	-0.5983	-0.8841	-1.6356
Arhgef12	Rho guanine nucleotide exchange factor 12	637	Down in SHAM Tr	HLSTPSSVS(1)PEPQDPAK	Q8R4H2	-1.67618	0.00385864	0.0558996	2.41357	0.999906	___1	QKSRHPKHLSTPSSVSPEPQDPAKLRQSGVA	-0.9196	-3.46111	-1.4892	-3.57964	-2.9516	-2.48589	-0.67915	-1.71401	-0.8425	-0.7806	-0.5305	-0.2832
Atpaf1	ATP synthase mitochondrial F1 complex assembly factor 1	52	Down in SHAM Tr	RGS(1)GLPPEGADGSGVSELEANPFYDRYR	Q811I0	-1.59794	0.0145513	0.102152	1.8371	1	___1	FVSPAQLRVFPVRRGSGLPPEGADGSGVSEL	-2.36028	-2.65566	-3.66344	-3.72624	-2.94473	-2.37844	0.06545	-0.4662	-0.8269	-3.06606	-2.93914	-0.9083
C2cd5	C2 domain-containing protein 5	260	Down in SHAM Tr	LSSPAAFLPACS(0.108)S(0.851)PS(0.041)RELK	Q7TPS5	-1.76699	0.00647885	0.0707338	2.1885	0.851268	___1	LDKLSSPAAFLPACSSPSRELKEIPFNEDPN	-3.91741	-4.31985	-2.56654	-1.3024	-2.43309	-2.96682	-0.56725	-2.48382	-1.1578	-0.2179	-0.6352	-1.8422
Cacnb2	Voltage-dependent L-type calcium channel subunit beta-2	200	Down in SHAM Tr	SGGNS(1)SS(0.001)S(0.999)LGDIVPSSR	Q8CC27	-1.85686	0.00640337	0.0707338	2.19359	0.999938	___1	RAKQGKFYSSKSGGNSSSSLGDIVPSSRKST	-3.1729	-2.46426	-2.05003	-0.5032	0.365	-0.1482	0.09695	0.3358	0.8106	0.4475	0.3801	1.0966
Camk2d	Calcium/calmodulin-dependent protein kinase type II subunit delta	336;337	Down in SHAM Tr	KPDGVKES(0.303)T(0.575)ES(0.104)S(0.018)NT(1)T(1)IEDEDVK	Q6PHZ2	-1.76206	0.00594451	0.0685264	2.22588	0.999974	___2	KKPDGVKESTESSNTTIEDEDVKARKQEIIK	-1.0103	-1.09485	-2.47884	-0.8104	-3.6971	-1.1965	1.48615	-0.3866	-0.6131	-0.2982	0.0289	0.0672
Cavin1	Caveolae-associated protein 1	169	Down in SHAM Tr	VMIYQDEVKLPAKLS(1)VSK	O54724	-1.664	0.00229556	0.043171	2.63911	0.999689	___2	KVMIYQDEVKLPAKLSVSKSLKESEALPEKE	-3.96581	-3.48046	-3.06311	-2.3568	-3.49157	-1.7586	-0.34795	-2.248	-1.785	-1.6866	-1.0413	-1.0235
Cavin4	Caveolae-associated protein 4	320	Down in SHAM Tr	EVT(0.984)KGGYS(0.016)PQEGGDPPT(1)PEPLK	A2AMM0	-2.5942	0.00354114	0.0536293	2.45086	0.984034	___1	HEFHSDEFSETEKEVTKGGYSPQEGGDPPTP	-3.48384	-3.12541	-3.58361	-3.6959	-2.0495	-3.00913	1.05865	-2.69995	-0.1872	1.0154	0.4431	-3.01216
Cdk16	Cyclin-dependent kinase 16	153	Down in SHAM Tr	RVS(1)LSEIGFGK	Q04735	-1.8921	0.0327061	0.141443	1.48537	0.999963	___1	SPIFDKPLSRRLRRVSLSEIGFGKLETYIKL	-2.03492	-2.13056	-0.8646	-0.4834	-4.28352	-3.21258	0.70235	0.1546	0.308	0.099	-3.42964	0.5087
CEFIP	Cardiac-enriched FHL2-interacting protein	954	Down in SHAM Tr	KGS(1)FSFLPPVEEENR	D3Z1D3	-1.97022	0.0154489	0.105298	1.8111	0.999999	___1	HTAAQDETSQQTRKGSFSFLPPVEEENRMKP	0.3843	-3.12915	0.6258	1.0907	1.0475	1.9541	2.34045	2.4197	2.0001	1.7626	3.3527	1.919
Cfh	Complement factor H	884	Down in SHAM Tr	IPCSQPPTIEHGS(0.001)INLPRS(0.999)S(0.999)EER	P06909	-2.82149	0.0010037	0.0287285	2.9984	0.999121	___1	QPPTIEHGSINLPRSSEERRDSIESSSHEHG	-2.7868	-2.73584	-2.05732	-3.07911	-3.24641	-3.11792	1.64565	-3.1595	1.097	0.1726	-0.4195	0.5693
Clip1	CAP-Gly domain-containing linker protein 1	347;353	Down in SHAM Tr	KIS(1)GTTALQEALK	Q922J3	-3.35697	7.56e-05	0.00738176	4.12135	0.999968	___1	SGLLTETSSRYARKISGTTALQEALKEKQQH;TGLLTETSSRYARKISGTTALQEALKEKQQH	-0.2666	0.02125	0.3385	-0.4581	0.9925	-2.73641	3.81975	1.7021	2.8488	3.7562	3.4447	2.4614
Clip4	CAP-Gly domain-containing linker protein 4	608	Down in SHAM Tr	SWS(0.999)S(0.001)STTAGGLEGTVK	Q8CI96	-1.66075	0.0105557	0.0862724	1.97651	0.998912	___1	RNAFAKTKTTLRRSWSSSTTAGGLEGTVKLH	-0.9737	-2.24684	-0.1052	-3.4177	-0.2751	-2.1446	0.38235	0.7995	0.7758	-0.2409	-0.4902	-0.4252
Cobll1	Cordon-bleu protein-like 1	770	Down in SHAM Tr	LPEKEPACTYGNNVPLS(0.998)PVDGS(0.002)NKNPAASYLK	Q3UMF0	-3.39496	4.1e-05	0.00542191	4.38725	0.997711	___1	PEKEPACTYGNNVPLSPVDGSNKNPAASYLK	-3.4856	-4.09587	-3.20103	-3.47388	-3.80804	-2.89229	-0.01025	0.6797	1.0186	0.0004	-2.76538	0.49
Cryab	Alpha-crystallin B chain	59	Down in SHAM Tr	APS(1)WIDTGLSEMR	P23927	-2.2373	0.000326489	0.0161269	3.48613	1	___1	LSPFYLRPPSFLRAPSWIDTGLSEMRLEKDR	-0.7426	0.67425	1.299	1.7181	2.0853	0.6976	2.64985	2.8023	3.7427	3.9679	3.0279	2.9648
Cux1	Homeobox protein cut-like 1	427	Down in SHAM Tr	RPGPLPAS(1)PPPQLPR	P53564	-1.68509	0.00430708	0.0581276	2.36582	1	___1	GRDQPESRRPGPLPASPPPQLPRNTGEQVSN	-2.6641	-2.36503	-2.92018	-2.656	-0.3446	-0.5112	-0.19005	-0.9149	-0.0928	0.1238	-0.1663	-0.1103
Dach1	Dachshund homolog 1	571;575	Down in SHAM Tr	RIHIEKDET(1)PLS(0.028)T(0.922)PT(0.05)AR	Q9QYB2	-2.20195	0.00203573	0.041317	2.69128	0.921859	___2	ESKRIHIEKDETPLSTPTARDSIDKLSLTGH	-2.95344	-0.91085	-4.04503	-3.89648	-2.5812	-3.07357	-0.39085	-0.4358	-0.4664	-0.129	-2.60915	-0.2177
Dennd5b	DENN domain-containing protein 5B	833	Down in SHAM Tr	RKS(0.994)DS(0.006)GVMLPTLR	A2RSQ0	-1.72176	0.00304827	0.0502013	2.51595	0.993934	___1	HLTDSPVALGPERRKSDSGVMLPTLRVSLIQ	-2.88983	-2.81637	-1.2747	-1.1201	-1.0829	-3.26823	-0.37495	-0.8954	-0.174	0.6374	-0.9736	-0.341
Dffa	DNA fragmentation factor subunit alpha	28	Down in SHAM Tr	NHS(1)RDQHGVAASSLEELR	O54786	-1.71244	0.0446201	0.158796	1.35047	1	___1	DDVRPLKPCLLRRNHSRDQHGVAASSLEELR	-3.38444	-3.93118	-2.0864	-2.79488	-1.483	-2.7704	0.47415	-3.99641	0.3821	0.0374	-2.65221	-0.4207
Dnm1l	Dynamin-1-like protein	535	Down in SHAM Tr	ELPSAGS(1)RDK	Q8K1M6	-1.71945	0.0151667	0.104329	1.81911	0.999969	___1	EQRRNRLARELPSAGSRDKSSKVPSALAPAS	-3.71192	-1.55145	-0.9309	-3.2374	-2.4476	-3.16073	-0.00785	-3.14588	-0.4548	-0.0922	-0.3789	-0.6437
Dsp	Desmoplakin	2221	Down in SHAM Tr	SMS(1)FQGIR	E9Q557	-2.62558	0.002074	0.0413338	2.68319	0.999773	___1	PHTGLLLLSVQKRSMSFQGIRQPVTVTELVD	-2.97666	-3.48299	-2.72498	-3.31295	-3.27452	-3.32062	0.57165	0.03	1.1441	-3.01204	0.5158	-2.58874
Dst	Dystonin	7333	Down in SHAM Tr	RGS(1)DAS(1)DFDISEIQSVCSDVETVPQTHRPVPR	Q91ZU6	-2.23444	0.0188943	0.113249	1.72367	1	___1	RAGSKAGSRASSRRGSDASDFDISEIQSVCS	0.6376	-2.5791	-2.28149	-2.37644	-4.12776	0.1825	0.92895	1.3679	0.9065	1.4035	0.305	-2.04988
Dst	Dystonin	3065	Down in SHAM Tr	ALS(1)LKPQER	Q91ZU6	-2.34298	4.85e-06	0.00271689	5.31445	1	___1	EKASAEEEPHRERALSLKPQEREHHMLGFVE	-2.52419	-3.47089	-2.6481	-3.06117	-2.508	-1.7861	0.07275	-0.6377	-0.588	-0.4535	-0.175	-0.1591
Ensa	Alpha-endosulfine	108	Down in SHAM Tr	KS(0.824)S(0.176)LVTSK	P60840	-3.3929	0.0060681	0.0692977	2.21695	0.823731	___1	TGDHIPTPQDLPQRKSSLVTSKLAGGQVE__	-3.84534	-3.3201	-3.15746	-2.35434	-2.51131	-3.28579	2.05265	-3.91569	1.4956	2.5685	2.0827	-2.40073
Exoc8	Exocyst complex component 8	28	Down in SHAM Tr	QLS(1)QQSDGDRDLQEHR	Q6PGF7	-1.63798	0.00887923	0.0793604	2.05162	1	___1	LESGGFEARLYVKQLSQQSDGDRDLQEHRQR	-3.3345	-0.57505	-0.9859	-0.2591	-0.3978	-2.7998	0.12375	-0.0671	0.2888	0.1861	0.6426	0.3016
Fchsd2	F-BAR and double SH3 domains protein 2	683	Down in SHAM Tr	SPS(1)ANENSLHAESPGFSQASR	Q3USJ8	-1.60977	0.000931924	0.0281844	3.03062	0.999708	___1	PSPDKRSSQFFPRSPSANENSLHAESPGFSQ	-3.18385	-3.33387	-2.75811	-3.74997	-3.40848	-3.64056	-1.38305	-1.1327	-1.3117	-1.2267	-2.24446	-3.1176
Fgd1	FYVE, RhoGEF and PH domain-containing protein 1	135	Down in SHAM Tr	LRS(1)DPGPPTEIPGPRPSPLK	P52734	-1.79041	0.0111138	0.0879731	1.95414	1	___1	GQSLEPHPEGPQRLRSDPGPPTEIPGPRPSP	-2.70231	-1.88823	-1.6907	-2.202	-4.18017	-2.93919	0.24305	-0.761	-0.0055	-3.30608	-0.6347	-0.3959
Fhod3	FH1/FH2 domain-containing protein 3	345	Down in SHAM Tr	RAS(1)MCSGGTVGEQQGLDR	Q76LL6	-3.15278	0.000114688	0.00904225	3.94048	0.999973	___1	TAEPPPSGHRDRRRASMCSGGTVGEQQGLDR	-3.69586	-3.11572	-2.42292	-1.1454	-1.0763	-0.1075	1.12755	0.2342	1.0245	1.8157	1.7067	1.4443
Fhod3	FH1/FH2 domain-containing protein 3	921	Down in SHAM Tr	GAIS(1)PDVESQDKVPDTPPAQLK	Q76LL6	-2.66677	0.0471943	0.16377	1.32611	1	___1	FAEKFNSGEVGRGAISPDVESQDKVPDTPPA	-2.65786	-3.17054	-2.22968	-3.57463	1.9331	-2.30023	-2.37556	-3.10829	2.2198	2.4046	2.3686	2.4916
Fhod3	FH1/FH2 domain-containing protein 3	367	Down in SHAM Tr	RHS(1)IQNIK	Q76LL6	-1.86367	0.0338015	0.143167	1.47106	1	___1	VGEQQGLDRRRSRRHSIQNIKSPLSAPTSPC	-2.5826	-2.56375	-1.4381	-2.1402	-2.0936	-0.3343	1.34735	-3.67267	0.9487	1.1417	0.741	-0.4766
Filip1	Filamin-A-interacting protein 1	138	Down in SHAM Tr	S(1)IGEDVYEKPISELDRLEEK	Q9CS72	-2.85331	0.0211833	0.11752	1.67401	1	___1	VLRVLHRDAILAQEKSIGEDVYEKPISELDR	-3.1364	-3.50941	-2.27883	-3.50972	-2.59602	0.2779	2.35615	-3.23797	1.2116	2.2444	2.3352	-2.542
Flna	Filamin-A	2152	Down in SHAM Tr	RAPS(1)VANIGSHCDLSLK	Q8BTM8	-1.60379	0.0433047	0.15604	1.36347	1	___1	EGRVKESITRRRRAPSVANIGSHCDLSLKIP	-2.79386	-4.11672	-2.60411	-0.5362	-0.7696	-0.6015	0.48475	-2.6537	0.2485	-0.1805	0	0.3017
Frmd5	FERM domain-containing protein 5	396	Down in SHAM Tr	S(0.019)S(0.019)S(0.96)HGDT(0.003)FLPHVR	Q6P5H6	-2.20534	0.013073	0.0951979	1.88362	0.959811	___1	ESLRDSAHSTPVRSSSHGDTFLPHVRSSRAD	-1.52509	-2.82481	-1.7844	-3.42837	-0.6137	-3.0783	0.36695	0.5685	1.4169	0.4863	-3.4597	0.5984
Fyb1	FYN-binding protein 1	203	Down in SHAM Tr	HTFGQKPSLS(0.976)T(0.024)EDSQEENTSK	O35601	-1.60436	0.00932494	0.0809961	2.03035	0.976271	___1	KPRFPRHTFGQKPSLSTEDSQEENTSKNVPV	-3.53895	-3.61475	-1.1412	-3.4859	-0.9267	-2.92212	-1.05685	-1.4937	-1.6389	-0.5773	-0.7157	-0.521
Gabpa	GA-binding protein alpha chain	303	Down in SHAM Tr	SPRIS(1)GEDR	Q00422	-1.91595	0.00843683	0.0773806	2.07382	0.999999	___1	NSSAKAAKVQRSPRISGEDRSSPGNRTGNNG	-2.37612	-2.82755	-1.0704	-3.32105	-1.5941	-2.8191	0.22165	-3.13485	-0.0412	0.1939	-0.3199	0.5678
Gpat3	Glycerol-3-phosphate acyltransferase 3	68	Down in SHAM Tr	NSAS(1)VGIIQR	Q8C0N2	-2.57516	5.19e-05	0.00645013	4.28468	1	___1	IQKGAPKESALKNSASVGIIQRDESPMEKGL	-2.81687	-3.27401	-3.34993	-2.6245	-1.3697	-1.7425	-0.24675	-1.1004	0.1422	0.3947	0.2317	0.852
Gpcpd1	Glycerophosphocholine phosphodiesterase GPCPD1	427	Down in SHAM Tr	KQS(1)LYEEENFFSENQPFPSLK	Q8C0L9	-3.66482	0.000376291	0.0179419	3.42448	1	___1	KLSHVTALKTKDRKQSLYEEENFFSENQPFP	-3.06204	-2.53181	-2.83861	-0.6097	-3.29257	-2.9944	1.54005	1.1306	2.1699	1.6517	2.5697	-2.40216
Gps1	COP9 signalosome complex subunit 1	463	Down in SHAM Tr	SPPREGSQGELT(1)PANS(0.985)QS(0.015)R	Q99LD4	-1.74564	0.00173319	0.0377962	2.76115	0.984539	___1	SPPREGSQGELTPANSQSRMSTNM_______	-3.15205	-3.17484	-2.39522	-2.83516	-3.58728	-3.25675	-2.88335	-1.5203	-1.99791	-0.2999	-0.6043	-0.6217
Gpsm1	G-protein-signaling modulator 1	567	Down in SHAM Tr	RLDDQRAS(1)VGS(1)LPGLR	Q6IR34	-2.38368	6.52e-06	0.00271689	5.18584	1	___1	LIASSQSRRLDDQRASVGSLPGLRITLNNVG	2.8655	2.43205	2.7625	2.7659	3.2331	3.9699	5.65955	4.8985	5.3168	5.5258	6.0013	4.9291
Gpsm1	G-protein-signaling modulator 1	567;570	Down in SHAM Tr	RLDDQRAS(1)VGS(1)LPGLR	Q6IR34	-2.08541	0.0331894	0.142183	1.479	1	___2	LIASSQSRRLDDQRASVGSLPGLRITLNNVG	0.0561	-3.86237	0.3835	-0.0721	-2.55154	-0.1315	2.63125	1.9661	0.9479	0.7452	1.8753	-1.8312
Gys1	Glycogen [starch] synthase, muscle	709	Down in SHAM Tr	RS(0.689)NS(0.306)VDT(0.005)GPSSSLSTPTEPLSPTSSLGEERN	Q9Z1E4	-2.19392	0.0428247	0.155823	1.36831	0.688822	___1	PRRASCSSSTGGSKRSNSVDTGPSSSLSTPT	-1.0277	-2.52979	0.977	0.693	-3.58758	-3.39586	1.67635	0.9899	-2.69574	1.3268	1.9995	0.9958
Gys1	Glycogen [starch] synthase, muscle	657	Down in SHAM Tr	HS(0.001)S(0.999)PHQS(1)EDEEEPRDGPLGEDSER	Q9Z1E4	-1.89756	0.0253896	0.125715	1.59534	1	___1	VPPSPSLSRHSSPHQSEDEEEPRDGPLGEDS	-2.3264	-2.04195	-3.53952	-3.4555	-2.66606	-3.25268	-0.42345	-3.53708	0.762	-3.17955	-0.1258	0.6071
Hbs1l	HBS1-like protein	150	Down in SHAM Tr	SSQS(1)ESEIVPK	Q69ZS7	-2.04747	0.0127584	0.0942464	1.8942	1	___1	GQPSKGKSVISRSSQSESEIVPKVAKMTVSG	0.8012	0.99185	1.7762	-2.30963	2.3176	1.7173	2.32245	1.4895	3.3362	3.2688	3.2492	3.9132
Hcfc1	Host cell factor 1	666	Down in SHAM Tr	TIT(0.001)LVKS(0.998)PIS(0.001)VPGGSALISNLGK	Q61191	-2.813	1.41e-05	0.00313822	4.85053	0.997559	___1	TTVVGGVTKTITLVKSPISVPGGSALISNLG	-3.05901	-1.85422	-2.51515	-3.72092	-3.06577	-3.41399	0.13335	-0.8995	1.1675	-0.0859	-0.474	-0.5925
Hnrnpu	Heterogeneous nuclear ribonucleoprotein U	3	Down in SHAM Tr	S(0.056)S(0.722)S(0.222)PVNVK	Q8VEK3	-3.2835	0.00948026	0.0816532	2.02318	0.722115	___1	_____________MSSSPVNVKKLKVSELKE	-2.39674	-3.48125	-2.60216	-3.51437	-2.93655	-3.18863	-2.42029	-0.4553	2.5492	-3.71061	2.4982	3.1201
Hspb7	Heat shock protein beta-7	2	Down in SHAM Tr	S(1)HRTSSAFR	P35385	-1.65366	0.0158775	0.106189	1.79922	0.999999	___1	______________MSHRTSSAFRAERSFRS	-3.54177	-3.18933	-2.42222	-3.64522	-2.64574	-1.99645	-0.23165	-3.19554	0.1306	-2.60617	-0.1787	-1.4373
Iftap	Protein C11orf74 homolog	235	Down in SHAM Tr	RVGS(0.955)GT(0.045)NVCELHD	Q9CQI4	-1.98914	6.08e-05	0.00685165	4.21601	0.955159	___1	EIATIQELSKQKRVGSGTNVCELHD______	-2.62557	-2.73828	-2.1704	-1.8529	-2.94192	-3.42285	-0.92185	-1.348	0.0487	-0.4681	-0.7597	-0.3681
Jmy	Junction-mediating and -regulatory protein	701;704	Down in SHAM Tr	RKS(0.998)T(0.002)AS(1)PVPCEEQCHSLPTVLQGQEK	Q9QXM1	-2.91154	0.00189786	0.0395576	2.72174	0.999874	___2	STRLRVAHSRRKSTASPVPCEEQCHSLPTVL	0.6904	-3.33222	-2.52568	-2.05548	0.9824	0.9244	2.03215	2.2905	1.8798	1.4909	2.09	2.3697
Jph2	Junctophilin-2	597	Down in SHAM Tr	S(0.08)DS(0.92)APPS(1)PVSATVPEEEPPAPR	Q9ET78	-1.95075	0.00013021	0.00968497	3.88535	0.99999	___1	PEPEPEVRRSDSAPPSPVSATVPEEEPPAPR	0.1275	0.27495	0.6754	0.7991	1.1002	0.1529	2.64505	2.5444	3.5262	2.7153	1.443	1.9606
Kank2	KN motif and ankyrin repeat domain-containing protein 2	358	Down in SHAM Tr	AQS(1)LEPYGTGLK	Q8BX02	-1.63556	0.0333783	0.142694	1.47654	1	___1	VAASTAAGALAQRAQSLEPYGTGLKALTTSG	-1.522	-2.71417	-3.13743	-0.9616	-2.49564	-2.63628	0.27145	-2.69262	0.9982	0.3781	-0.0099	-2.59896
Kcnq1	Potassium voltage-gated channel subfamily KQT member 1	481	Down in SHAM Tr	T(0.5)NS(0.5)FAEDLDLEGETLLTPITHVSQLRDHHR	P97414	-1.80738	0.0334157	0.142705	1.47605	0.5	___1	KSPTLLEVSTPHFLRTNSFAEDLDLEGETLL	-2.52378	-0.18145	-2.07939	-2.16915	-3.62836	-3.36979	-0.27505	-0.2716	1.4949	0.3974	-3.24109	-1.2122
Kdm3b	Lysine-specific demethylase 3B	599	Down in SHAM Tr	RFS(1)LDER	Q6ZPY7	-2.11606	0.00832473	0.0768684	2.07963	1	___1	FAQENKAPFEAVKRFSLDERSLACRQDSDSS	-2.76796	-2.6642	-2.82392	-1.4194	-2.89664	-1.4698	0.52785	0.1274	0.4694	0.1065	-3.52888	0.9522
Kiaa1324	UPF0577 protein KIAA1324	480	Down in SHAM Tr	PPQS(0.5)VVADT(0.5)ENK	A2AFS3	-3.08987	0.0221158	0.120066	1.6553	0.5	___1	FMILTLVVPGFRPPQSVVADTENKEVARITF	-3.0948	-4.62561	-2.88715	1.0637	0.7728	-3.06709	2.86535	-3.33108	1.1314	2.0279	2.3093	1.6982
Kiaa1324	UPF0577 protein KIAA1324	485	Down in SHAM Tr	PPQS(0.5)VVADT(0.5)ENK	A2AFS3	-2.77935	0.00986692	0.0834066	2.00582	0.5	___1	LVVPGFRPPQSVVADTENKEVARITFVFETI	-2.36101	-3.01249	-2.71817	1.0637	0.7728	-2.22448	2.86535	-1.83569	1.1314	2.0279	2.3093	1.6982
Kif21a	Kinesin-like protein KIF21A	855	Down in SHAM Tr	KLS(0.997)S(0.002)SESPAPDTGSSAASGEADTSRPGTQQK	Q9QXL2	-1.68358	0.00148127	0.0355139	2.82937	0.997487	___1	RPMSDKVAGKVTRKLSSSESPAPDTGSSAAS	-1.1021	-0.85055	-0.9635	-0.6494	-3.04485	-0.5794	1.13745	0.598	0.4571	0.2197	0.0287	0.4707
Kif5b	Kinesin-1 heavy chain	945	Down in SHAM Tr	GGGS(1)FVQNNQPVGLRGGGGK	Q61768	-1.82732	0.00198504	0.0409493	2.70223	1	___1	PAASPTHPGTVRGGGSFVQNNQPVGLRGGGG	-2.74977	-3.31387	-3.03553	-3.60021	-1.1071	-1.2844	-1.20545	-1.0497	0.0319	-1.0089	-0.6421	-0.2527
Larp1	La-related protein 1	138	Down in SHAM Tr	KGS(1)KVGDFGDAVNWPTPGEIAHK	Q6ZQ58	-1.94592	0.00461954	0.0606236	2.3354	1	___1	PAKVVRAAAPKPRKGSKVGDFGDAVNWPTPG	-2.81869	-3.72423	-2.40548	-2.58397	-3.49026	-0.8053	-0.81205	-0.9619	-0.7006	0.0136	0.6893	-2.38077
Ldb3	LIM domain-binding protein 3	220	Down in SHAM Tr	GKAS(1)GAGLLGGSLPVK	Q9JKS4	-2.79242	2.57e-05	0.00405286	4.59003	1	___1	REMAQMYQMSLRGKASGAGLLGGSLPVKDLA	-2.98185	-3.12335	-3.16286	-1.8888	-1.4228	-1.7831	1.44455	-0.4165	0.3184	0.9975	0.3306	-0.2828
Ldb3	LIM domain-binding protein 3	251	Down in SHAM Tr	TQS(1)KPEDEADEWAR	Q9JKS4	-1.59859	0.00264978	0.0460242	2.57679	0.999993	___1	VDSASPVYQAVIKTQSKPEDEADEWARRSSN	-3.05093	-2.57839	-3.56153	-3.00893	-2.86057	-3.5775	-0.43665	-0.5629	-2.64281	-1.1088	-1.7598	-2.53533
Lgalsl	Galectin-related protein	25	Down in SHAM Tr	LDDGHLNNS(0.001)LGS(0.999)PVQADVYFPR	Q8VED9	-2.34996	0.000221953	0.0130561	3.65374	0.999166	___1	AVVKLDDGHLNNSLGSPVQADVYFPRLIVPF	-2.7583	-2.4982	-3.08703	-3.50093	-3.32935	-0.6171	-0.75075	-0.8678	-0.3093	0.1883	0.0219	0.0265
Limch1	LIM and calponin homology domains-containing protein 1	377	Down in SHAM Tr	RRS(1)ASQDLIK	Q3UH68	-2.52597	0.00504356	0.0638194	2.29726	0.999948	___1	DKWQDDLARWKSRRRSASQDLIKKEEERKKM	-0.2089	-0.54105	-2.26238	-3.69305	-0.0999	0.9881	2.40865	-0.4176	1.9612	2.0622	2.0418	1.2824
Lpar1	Lysophosphatidic acid receptor 1	351	Down in SHAM Tr	S(0.001)AS(0.006)S(0.007)LNHT(0.986)ILAGVHSNDHSVV	P61793	-1.64072	0.0475692	0.163994	1.32267	0.985834	___1	GPTEGSDRSASSLNHTILAGVHSNDHSVV__	0.1602	-0.57895	-3.5101	-2.46749	-4.25161	0.4307	-0.43015	-0.0943	-0.1191	0.1474	0.0797	0.0435
Map2k4	Dual specificity mitogen-activated protein kinase kinase 4	78	Down in SHAM Tr	LRT(0.001)HS(0.999)IESSGK	P47809	-2.65519	0.0401344	0.152136	1.39648	0.998764	___1	TTGVQNPHIERLRTHSIESSGKLKISPEQHW	1.3722	-2.7074	-2.71744	1.7592	-3.08362	2.0993	2.74745	-1.6946	3.1455	3.5312	2.8242	2.0996
Map7d1	MAP7 domain-containing protein 1	454	Down in SHAM Tr	LS(0.941)T(0.059)GSELSPK	A2AJI0	-2.06221	0.000699893	0.0250207	3.15497	0.941102	___1	LKKRQSLPASIRPRLSTGSELSPKSKARPSS	-3.56848	-2.78649	-3.36085	-1.9391	-1.0222	-1.1312	-0.63755	-0.6031	-0.2129	-0.0944	-0.0186	0.1315
Mapt	Microtubule-associated protein tau	506	Down in SHAM Tr	TPS(1)LPTPPTREPK	P10637	-2.6766	2.34e-06	0.00271689	5.63036	0.999999	___1	SPGSPGTPGSRSRTPSLPTPPTREPKKVAVV	-1.7236	-2.03905	-1.52558	-1.6335	-2.95102	-2.7138	1.08805	0.3996	0.9382	0.4828	0.0188	0.5456
Mast2	Microtubule-associated serine/threonine-protein kinase 2	1700	Down in SHAM Tr	AHPLS(1)PETRPSLLWK	Q60592	-1.6323	0.00938705	0.0810206	2.02747	0.999931	___1	SGDRRQDIPCRAHPLSPETRPSLLWKSQELG	-0.413	-3.10866	0.0252	-0.439	-2.22546	-1.668	1.13355	0.6432	0.6915	-0.0752	-0.428	-0.0002
Mef2d	Myocyte-specific enhancer factor 2D	121	Down in SHAM Tr	RAS(1)EELDGLFRR	Q63943	-2.63533	1.17e-05	0.00313822	4.93306	1	___1	SLEQSPLLEDKYRRASEELDGLFRRYGSSVP	-3.22641	-2.88556	-3.29345	-1.4808	-3.2158	-2.42348	0.17105	0.0291	0.1547	0.3312	-0.2843	-1.1153
Mia2	Melanoma inhibitory activity protein 2	1271	Down in SHAM Tr	DNLGNSNVPDS(1)PIPAECEAAGR	Q91ZV0	-2.21427	0.00954256	0.081846	2.02034	1	___1	GNGTKDNLGNSNVPDSPIPAECEAAGRGFFP	-3.32144	0.38895	-3.06318	0.1027	0.6693	-2.16748	1.12375	0.6266	1.008	1.6492	1.5516	-0.0647
Mib2	E3 ubiquitin-protein ligase MIB2	251	Down in SHAM Tr	RVS(1)ADGQPFQRGDK	Q8R516	-2.3771	0.000637571	0.0239807	3.19547	1	___1	HLPKLGKPAELQRRVSADGQPFQRGDKVKCL	-0.5475	-1.41637	-3.18796	-0.275	-2.37237	-3.37405	0.83585	0.2303	0.422	0.3009	0.8261	0.4742
Micall1	MICAL-like protein 1	305	Down in SHAM Tr	KAS(1)ESSALT(1)PPTPRPR	Q8BGT6	-2.70594	3.81e-06	0.00271689	5.41872	0.999996	___1	ASPPGGRPTPAPRKASESSALTPPTPRPRSS	-2.77685	-3.30236	-2.31308	-4.00351	-3.10409	-2.53963	0.47155	-0.7788	0.0302	-0.3433	-0.8136	-0.3699
Micall1	MICAL-like protein 1	305	Down in SHAM Tr	KAS(1)ESSALT(1)PPTPRPR	Q8BGT6	-1.72343	0.00660793	0.0707338	2.17993	0.999996	___2	ASPPGGRPTPAPRKASESSALTPPTPRPRSS	-0.3354	-1.91735	-2.96641	-0.3207	-1.2998	-2.95375	1.24805	-0.0617	-0.0745	-0.4024	-0.5104	0.3481
Mlf1	Myeloid leukemia factor 1	34	Down in SHAM Tr	SFS(1)EPLGR	Q9QWV4	-1.78835	1.92e-05	0.0032671	4.71615	1	___1	FLAHRESMRNMMRSFSEPLGRDLLSISDGRG	-0.5811	-0.47415	0.2095	-0.4878	-0.0283	-0.8122	1.40025	1.6601	1.7067	1.3558	0.923	1.5102
Mlxipl	Carbohydrate-responsive element-binding protein	626	Down in SHAM Tr	RLS(1)GDLNSIQPSGALSVHLSPPQTVLSR	Q99MZ3	-2.08042	0.0192425	0.114333	1.71574	0.999998	___1	ERLSPPASSGSERRLSGDLNSIQPSGALSVH	-2.61787	-2.85115	-3.36852	-0.6564	-3.79669	-0.425	0.92935	0.2713	0.7541	-3.00238	0.6947	-0.8802
Morc2a	ATPase MORC2A	737;741	Down in SHAM Tr	KRS(1)LAVS(1)DEEEAEEEAEK	Q69ZX6	-1.82299	0.00324197	0.0519194	2.48919	1	___2	KQSVATSGRKRSLAVSDEEEAEEEAEKRRER	-2.99655	-3.15616	-2.1914	-1.6686	-2.89516	-3.05532	0.73575	-0.8302	-0.6773	-0.3739	-1.1772	-2.70238
Mtus1	Microtubule-associated tumor suppressor 1 homolog	1143	Down in SHAM Tr	QLS(1)TEQAALQESLEK	Q5HZI1	-2.17069	0.00388288	0.0560527	2.41085	0.999941	___1	LKARMDKHMAISRQLSTEQAALQESLEKESK	-0.7261	-1.10175	0.1682	-0.6375	-3.27602	-3.67904	1.10545	0.6275	0.3863	1.0699	0.4674	0.1154
Mtus2	Microtubule-associated tumor suppressor candidate 2 homolog	1286	Down in SHAM Tr	QLS(1)EENANLQEYVEKETQEK	Q3UHD3	-2.10506	0.000528457	0.0218844	3.27699	1	___1	LKARIDQNTVVTRQLSEENANLQEYVEKETQ	-1.9274	-2.01095	-3.28924	-1.5387	-2.1239	-3.78803	0.77955	-0.5242	-0.2046	0.0124	-0.9523	-1.1587
Myh9	Myosin-9	1408	Down in SHAM Tr	LEEKVAAY(1)DKLEK	Q8VDD5	-4.64206	0.0106292	0.0862772	1.9735	1	___1	DLEGLSQRLEEKVAAYDKLEKTKTRLQQELD	-3.18617	-2.3655	-2.30077	-3.05386	1.3511	-3.98121	5.72885	3.9424	-2.04413	3.6818	-2.81045	5.8175
Mypn	Myopalladin	754	Down in SHAM Tr	TVS(1)KESLLMAHPSTQGR	Q5DTJ9	-2.50677	0.0289066	0.133158	1.539	0.99995	___1	VFTLSNTPQTIQRTVSKESLLMAHPSTQGRS	0.8708	-2.80454	1.6224	-3.74225	2.5003	1.6503	1.07145	2.1722	2.8846	2.9964	2.3201	3.6929
Naca	Nascent polypeptide-associated complex subunit alpha, muscle-specific form	524	Down in SHAM Tr	ESPSSQS(1)ASSLEVLSEDTVTKK	P70670	-3.51222	0.00017979	0.0117	3.74523	0.999691	___1	QPLAPIALKESPSSQSASSLEVLSEDTVTKK	-2.69474	-2.65183	-3.73289	-0.7328	0.6804	-3.43509	0.93455	0.8759	1.9624	1.883	1.6418	1.2087
Naca	Nascent polypeptide-associated complex subunit alpha, muscle-specific form	1727	Down in SHAM Tr	RAS(0.959)T(0.04)LPATTLPSLK	P70670	-1.83744	0.00698176	0.0719187	2.15604	0.959081	___1	LMSSPPKKASSSKRASTLPATTLPSLKEASV	-2.82646	-2.18963	-3.31213	-2.9799	-4.6095	-2.7505	0.37485	-3.07056	-0.5389	-0.6814	-1.8652	-1.8623
Ncbp1	Nuclear cap-binding protein subunit 1	22	Down in SHAM Tr	KT(0.001)S(0.999)DANET(0.001)EDHLESLICK	Q3UYV9	-1.74513	0.0246944	0.125715	1.6074	0.998703	___1	SYENDGGQPHKRRKTSDANETEDHLESLICK	-2.87931	-2.45308	-1.0062	-2.07329	-0.4255	-3.48728	0.39695	0.976	-0.3505	-2.99963	0.2431	-0.1198
Ndrg2	Protein NDRG2	326	Down in SHAM Tr	LS(0.999)RS(0.999)RT(0.002)AS(0.981)LT(0.017)S(0.001)AASIDGSR	Q9QYG0	-1.60571	0.0408756	0.152914	1.38854	0.999443	___3	LQGMGYMASSCMTRLSRSRTASLTSAASIDG	-4.22336	-3.15452	-2.2259	-3.0532	0.0302	-1.79713	-2.54564	0.4245	-1.0068	0.615	-1.2405	-1.0362
Nek9	Serine/threonine-protein kinase Nek9	333	Down in SHAM Tr	S(0.013)S(0.013)T(0.974)VTEAPIAVVTSR	Q8K1R7	-1.89494	9.32e-05	0.00829955	4.03036	0.97439	___1	KVTLLNAPTKRPRSSTVTEAPIAVVTSRTSE	-2.99468	-2.86918	-2.98192	-2.77018	-3.42729	-2.87515	-0.95115	-0.9165	-0.3765	-1.5058	-2.26729	-0.5315
Nelfe	Negative elongation factor E	51	Down in SHAM Tr	S(0.018)LS(0.982)EQPVVDTATATEQAK	P19426	-1.68498	0.00134363	0.0341977	2.87172	0.982405	___1	SSSGPASQGGVKRSLSEQPVVDTATATEQAK	-2.58958	-2.67612	-1.5421	-1.7425	-1.4438	-3.90461	-0.55055	-0.1555	-0.7284	-0.9165	-0.92	-0.5179
Nexn	Nexilin	523	Down in SHAM Tr	NTS(1)VVDSEPVRFTVK	Q7TPW1	-2.09722	0.000111219	0.00894067	3.95382	0.999996	___1	TRSGAPWFKKPLRNTSVVDSEPVRFTVKVTG	-2.3247	-1.73635	-1.3681	-1.3893	-3.14669	-1.4191	0.42415	0.7373	-0.2096	0.7607	-0.5105	-0.003
not found		66	Down in SHAM Tr	RDS(1)S(1)ESQLASTESDKPTTGR	Q8BH50	-1.84002	0.00481728	0.0619115	2.3172	0.999995	___1	VLSSMPCLLMELRRDSSESQLASTESDKPTT	-0.7517	-3.26946	0.3725	-0.8708	-0.9631	-2.23424	0.57465	0.389	-0.2551	0.409	0.9088	1.297
Nsfl1c	NSFL1 cofactor p47	176	Down in SHAM Tr	RRHS(1)GQDVHVVLK	Q9CZ44	-1.6289	0.000203808	0.0122877	3.69078	1	___1	PEEESAYVAGERRRHSGQDVHVVLKLWKTGF	1.7822	2.28795	0.7411	2.4133	1.5995	2.0293	3.16565	3.3926	3.8412	3.2083	3.6164	3.4026
Obscn	Obscurin	4960	Down in SHAM Tr	KGS(1)LQLFPCAK	A2AAJ9	-1.83554	0.000101596	0.00850043	3.99312	1	___1	CELSREAVSVEWRKGSLQLFPCAKYQMVQEG	-2.58741	-2.3648	-2.679	-1.8064	-3.00205	-2.45526	-1.31405	-0.3793	-0.268	-1.4717	-0.1486	-0.3
Ostm1		326	Down in SHAM Tr	RLKS(0.965)S(0.034)T(0.001)SFANIQENAT	Q8BGT0	-2.46137	0.0309949	0.138639	1.50871	0.964569	___1	SEQKKRKLILPKRLKSSTSFANIQENAT___	-2.99205	-0.15485	-2.58703	-2.15385	-3.56748	-2.47195	-3.0311	1.2643	1.7934	1.6849	-3.08761	2.2171
Ostm1		326;329	Down in SHAM Tr	RLKS(0.951)S(0.037)T(0.017)S(0.994)FANIQENAT	Q8BGT0	-2.12358	0.00345031	0.0529795	2.46214	0.994415	___2	KKRKLILPKRLKSSTSFANIQENAT______	-2.99208	-0.78495	-0.0255	-1.006	0.2596	-2.89201	-0.06325	0.734	1.4994	0.4494	1.6085	1.0725
Pde3a	cGMP-inhibited 3',5'-cyclic phosphodiesterase A	435	Down in SHAM Tr	RVS(0.96)S(0.038)T(0.002)WTTTTSATGLPTLEPAPVRR	Q9Z0X4	-1.61435	0.00929033	0.0809961	2.03197	0.95986	___1	KRLRRSLPPGLLRRVSSTWTTTTSATGLPTL	-4.12753	-2.8689	-1.97849	-3.01261	-1.87052	-2.86053	-0.30325	-1.1235	-0.4872	-0.7733	-1.112	-3.2332
Pde4d	cAMP-specific 3',5'-cyclic phosphodiesterase 4D	150	Down in SHAM Tr	NS(0.003)S(0.997)IASDIHGDDLIVTPFAQVLASLR	Q01063	-2.1134	0.0173438	0.109393	1.76086	0.996982	___1	DSDYDLSPKSMSRNSSIASDIHGDDLIVTPF	-0.8388	-3.11037	-0.6748	-3.95944	-2.22171	-3.20309	-0.02985	0.0047	0.2273	0.9323	0.8493	-3.31157
Phka2	Phosphorylase b kinase regulatory subunit alpha, liver isoform	1015	Down in SHAM Tr	RAS(1)ADEQFFPLGQTMSNSLHSIK	Q8BWJ3	-1.87822	0.00655274	0.0707338	2.18358	1	___1	ITRLRSEMKQMNRRASADEQFFPLGQTMSNS	-3.5018	-3.00585	-1.3398	-0.8796	-0.5136	-0.2315	0.07385	-0.23	-0.2704	1.3169	0.7895	0.1173
Plekhf2	Pleckstrin homology domain-containing family F member 2	16	Down in SHAM Tr	RIS(1)IVESCFGAAGQPLTIPGR	Q91WB4	-2.26664	0.00992776	0.0837482	2.00315	0.999959	___1	MVDRLANSEANTRRISIVESCFGAAGQPLTI	-2.48359	-4.23777	-1.53009	-0.3562	-3.02987	-2.80053	0.60925	0.6466	-3.01888	0.949	0.3979	-0.4221
Plin3	Perilipin-3	245	Down in SHAM Tr	LGS(1)LSER	Q9DBG5	-2.42024	0.0371539	0.147314	1.43	0.999998	___1	LQQQRQEQNYFVRLGSLSERLRNHAYEHSLG	0.2596	-3.4944	2.2398	-3.87468	1.0197	-2.76042	1.44375	-0.8379	1.655	2.2375	1.287	2.1257
Pln	Cardiac phospholamban	16;17	Down in SHAM Tr	RAS(1)T(1)IEMPQQAR	P61014	-2.0911	0.00268261	0.0460242	2.57144	1	___2	MEKVQYLTRSAIRRASTIEMPQQARQNLQNL	0.1865	-1.29925	1.1305	0.2298	-0.1139	1.3808	2.24635	0.5731	1.6964	2.8614	3.5428	3.141
Plpp7	Inactive phospholipid phosphatase 7	62	Down in SHAM Tr	ERRQS(1)QQLPEEDCMQLNPSFK	Q91WB2	-1.60115	0.00231234	0.043288	2.63595	1	___1	TQPPPSSDGARERRQSQQLPEEDCMQLNPSF	-3.80349	-3.4353	-3.5109	-3.83866	-2.58495	-2.49417	-1.49725	-0.6052	-0.9854	-2.37283	-1.8217	-2.77817
Ppip5k2	Inositol hexakisphosphate and diphosphoinositol-pentakisphosphate kinase 2	1066	Down in SHAM Tr	RKIS(1)LNTYTPTK	Q6ZQB6	-1.86414	0.000871767	0.0270761	3.0596	1	___1	SSMATRSSPGMRRKISLNTYTPTKILPTPPA	-1.3128	-2.96381	-1.9199	-1.0478	-1.057	-0.6539	0.90475	-0.276	1.2271	0.2477	0.48	-0.3539
Ppp1r12b	Protein phosphatase 1 regulatory subunit 12B	502	Down in SHAM Tr	RLS(0.994)S(0.005)T(0.001)SDIEEK	Q8BG95	-2.67364	0.00272739	0.0463971	2.56425	0.994041	___1	RENKSYFSMLVPRRLSSTSDIEEKENRESAV	-3.52283	-2.56928	-2.42206	-3.04283	-2.30561	-0.1896	1.80345	-2.5619	0.8388	0.9738	0.9834	-0.0479
Ppp1r12b	Protein phosphatase 1 regulatory subunit 12B	29	Down in SHAM Tr	WRGS(0.994)LT(0.006)EQEPAER	Q8BG95	-1.84516	1.51e-05	0.00313822	4.82156	0.994082	___1	SARARRAEQLRRWRGSLTEQEPAERQGAGRQ	-2.94594	-3.11057	-3.27969	-2.4053	-2.62982	-2.7336	-1.05055	-1.3754	-0.8714	-0.4324	-1.3851	-0.9191
Prkar2b	cAMP-dependent protein kinase type II-beta regulatory subunit	112	Down in SHAM Tr	RAS(1)VCAEAYNPDEEEDDAESR	P31324	-1.59164	0.0462216	0.162103	1.33516	1	___1	GAFNAPVINRFTRRASVCAEAYNPDEEEDDA	-2.40638	-2.43285	-3.09888	0.6784	0.4959	0.7722	0.52075	1.2526	0.0245	-0.0256	1.2993	0.4867
Prkd2	Serine/threonine-protein kinase D2	197	Down in SHAM Tr	RLS(1)S(0.912)T(0.071)S(0.017)LASGHSVR	Q8BZ03	-2.37544	0.00067571	0.0249573	3.17024	0.999536	___2	FSIPNNCSGARKRRLSSTSLASGHSVRLGSS	-3.20194	-0.23225	-2.75432	-0.8248	-0.7824	-2.3919	-0.03865	1.0037	0.7817	0.0132	0.933	1.3721
Prkd2	Serine/threonine-protein kinase D2	198	Down in SHAM Tr	RLS(0.995)S(0.943)T(0.051)S(0.011)LASGHSVR	Q8BZ03	-1.95861	0.0244219	0.125531	1.61222	0.942913	___2	SIPNNCSGARKRRLSSTSLASGHSVRLGSSE	-2.53065	-2.22106	-2.66876	-2.40145	-3.22385	-3.02795	-0.03865	-3.05199	0.7817	0.0132	-3.39841	1.3721
Prrc2a	Protein PRRC2A	454	Down in SHAM Tr	KQS(1)SSEISLAVER	Q7TSC1	-1.88449	0.000376364	0.0179419	3.42439	0.999678	___1	APEDEDEAWRQRRKQSSSEISLAVERARRRR	-0.9223	-0.59465	-0.7959	-2.41907	0.0727	-0.4164	1.17445	0.4372	1.3999	1.4082	0.9092	0.9024
Psmd11	26S proteasome non-ATPase regulatory subunit 11	14	Down in SHAM Tr	AQS(1)LLSTDR	Q8BG32	-2.59874	0.000852434	0.0266778	3.06934	1	___1	__MAAAAVVEFQRAQSLLSTDREASIDILHS	-2.73193	-0.62725	-0.5726	0.4573	-0.0641	-3.26072	1.40355	0.9821	1.9051	1.7119	1.8086	0.9819
Ptk2b	Protein-tyrosine kinase 2-beta	375	Down in SHAM Tr	RNS(1)LPQIPTLNLEAR	Q9QVP9	-2.35092	0.0111633	0.0879731	1.95221	1	___1	GSLIMHAKKDGEKRNSLPQIPTLNLEARRSH	-3.23871	-3.65513	-3.54104	-2.56653	0.1307	-0.4588	0.29855	-2.52263	1.1055	0.9279	0.578	0.3887
Ptma	Prothymosin alpha	10	Down in SHAM Tr	SDAAVDTS(0.022)S(0.971)EIT(0.007)T(0.001)K	P26350	-1.90597	0.00162396	0.0367166	2.78942	0.970509	___1	______MSDAAVDTSSEITTKDLKEKKEVVE	-3.08861	-3.44014	-2.53993	-3.26335	-3.05584	-2.48764	-2.59176	-2.4455	-0.51	-0.129	-0.4479	-0.3155
Pura	Transcriptional activator protein Pur-alpha	8	Down in SHAM Tr	ADRDS(1)GS(1)EQGGAALGSGGSLGHPGSGSGSGGGGGGGGGGGGSGGGGGAPGGLQHETQELASKR	P42669	-2.41865	0.021075	0.117111	1.67623	1	___1	________MADRDSGSEQGGAALGSGGSLGH	-3.83231	-2.55028	-2.61787	-2.99324	-3.20355	-2.45859	-0.07815	-3.28849	-3.043	0.6344	-0.5834	3.2147
Rasgrp2	RAS guanyl-releasing protein 2	563;565	Down in SHAM Tr	RAQSVSLEGS(0.002)APS(0.998)PS(0.982)PT(0.016)HT(0.001)HHR	Q9QUG9	-2.04552	0.000149472	0.0103865	3.82544	0.982331	___2	RRAQSVSLEGSAPSPSPTHTHHRAFSFSLPR	-2.46751	-3.57499	-2.36097	-3.92462	-3.65071	-3.46516	-1.19945	-0.6285	-1.8708	-1.9488	-0.9804	-0.5429
Rhbdf2	Inactive rhomboid protein 2	60	Down in SHAM Tr	SVS(1)LQEPR	Q80WQ6	-2.03443	0.00163122	0.0367166	2.78749	0.999996	___1	MLPERRKNPAYLKSVSLQEPRGRWQEGAEKR	-3.43045	-2.76882	-2.73058	-1.1255	-0.6891	-1.105	-0.12275	-0.8899	0.2687	0.0467	0.0344	1.02
Rmdn3	Regulator of microtubule dynamics protein 3	46	Down in SHAM Tr	SHS(1)LPNSLDYAQASER	Q3UJU9	-1.73901	0.0443802	0.158376	1.35281	0.999998	___1	YSQRWKRTQRHGRSHSLPNSLDYAQASERGR	-2.89354	1.92345	1.827	2.3032	1.9598	2.2976	3.26195	3.1441	3.5615	2.3546	2.54	2.9894
Rps6kb2	Ribosomal protein S6 kinase beta-2	416	Down in SHAM Tr	RLNS(0.999)S(0.992)PRT(0.008)PISPLK	Q9Z1M4	-2.05091	0.000134652	0.00968497	3.87079	0.999257	___1	GFSFQPKLRSPRRLNSSPRTPISPLKFSPFE	-3.18986	-2.1865	-1.88794	-2.58943	-0.94	-2.066	0.24755	-0.91	-0.3038	0.1986	-0.0915	0.3049
Rps6kb2	Ribosomal protein S6 kinase beta-2	416;417	Down in SHAM Tr	RLNS(0.999)S(0.992)PRT(0.008)PISPLK	Q9Z1M4	-1.92295	0.00219511	0.0420536	2.65854	0.999257	___2	GFSFQPKLRSPRRLNSSPRTPISPLKFSPFE	-3.24466	-3.13195	-3.29835	-2.0045	-1.9278	-3.50227	-0.49875	-0.3544	-2.75148	-0.9427	-1.3575	0.333
Rragc	Ras-related GTP-binding protein C	381	Down in SHAM Tr	SCSHQT(0.003)S(0.997)APSLK	Q99K70	-1.65869	0.0066281	0.070765	2.17861	0.997351	___1	FEVGVTSHRSCSHQTSAPSLKALAHNGTPRN	-2.07497	-3.50656	-2.18744	-2.51078	-4.01145	-2.95348	-2.13935	-2.55923	0.1541	-0.9687	-1.4536	-0.3258
Scn5a	Sodium channel protein type 5 subunit alpha	483;484	Down in SHAM Tr	RLS(1)S(1)GT(1)EDGGDDRLPK	Q9JJV9	-2.01306	0.043755	0.15708	1.35897	1	___2	VTNHERRSKRRKRLSSGTEDGGDDRLPKSDS	-3.76326	-3.74785	-2.86734	-0.064	-2.62598	0.0484	1.14045	0.7492	-3.20181	-0.9294	0.0623	1.2376
Serbp1	Plasminogen activator inhibitor 1 RNA-binding protein	243	Down in SHAM Tr	QIS(1)YNCSDLDQSNVTEETPEGEEHPVADTENK	Q9CY58	-1.95603	0.000242161	0.0134163	3.6159	1	___1	KDELTESPKYIQKQISYNCSDLDQSNVTEET	-2.6121	-0.99955	-0.8804	-1.1562	-0.8202	-1.4837	1.48745	0.8863	0.778	0.4674	0.5166	-0.3517
Shank3	SH3 and multiple ankyrin repeat domains protein 3	1128	Down in SHAM Tr	ALASQTPS(0.001)RS(0.995)PT(0.004)PVHSPDADRPGPLFVDVQTR	Q4ACU6	-2.2527	0.0177813	0.110676	1.75004	0.995068	___2	LAARERALASQTPSRSPTPVHSPDADRPGPL	-3.12422	-3.03048	-2.29893	-3.70095	-2.58294	-0.5491	1.04085	1.7072	-2.79454	-2.47453	1.1056	-0.355
Shank3	SH3 and multiple ankyrin repeat domains protein 3	1529	Down in SHAM Tr	SLGEEPVGGLGSLLDPAKKS(1)PIAAAR	Q4ACU6	-1.90323	0.0451989	0.159884	1.34487	0.999999	___1	EPVGGLGSLLDPAKKSPIAAARLFSSLGELS	-3.60436	-3.25065	-4.26051	-0.2504	0.3662	-2.48022	-2.98957	0.1131	0.5925	0.2077	0.2995	-0.2838
Shank3	SH3 and multiple ankyrin repeat domains protein 3	1073	Down in SHAM Tr	DLLLPS(1)PVSALKPLVGGPSLGPSGSTFIHPLTGKPLDPSSPLALALAAR	Q4ACU6	-1.59684	0.0498051	0.166956	1.30273	0.999656	___1	LLGTGATTGRDLLLPSPVSALKPLVGGPSLG	-0.7589	-0.72795	-3.22133	-4.22609	-0.1987	-1.97266	0.42415	1.0714	0.069	-0.3521	-0.4589	-2.27811
Slc25a46	Solute carrier family 25 member 46	35;45	Down in SHAM Tr	SFGS(1)GTELGHWVTTPPDIPGSR	Q9CQS4	-2.6134	0.00810684	0.075709	2.09115	0.99984	___2	DDPAFGGPFHARSFGSGTELGHWVTTPPDIP	-3.68332	-2.73877	-2.71807	-2.69315	0.2894	-3.67652	0.92845	0.6897	1.0618	1.0409	0.04	-3.30088
Smpx	Small muscular protein	36	Down in SHAM Tr	KES(1)TPETEEGAPTTSEEK	Q9DC77	-1.95007	0.00751516	0.0742474	2.12406	0.999896	___1	GAFRPGAGQPPRRKESTPETEEGAPTTSEEK	2.6424	2.66285	3.2687	3.0596	3.3091	4.0662	6.37155	2.6188	5.6844	6.3681	5.7268	3.9396
Smtn	Smoothelin	760	Down in SHAM Tr	KELMKAQS(1)LPK	Q921U8	-2.28056	0.00837161	0.0771275	2.07719	1	___1	ERRQAEKKKELMKAQSLPKTSASQARKAMIE	-3.06193	-1.30695	0.5296	-0.9642	0.3412	-3.07595	-0.92455	1.2314	1.8661	1.0077	0.5995	2.365
Smtn	Smoothelin	798	Down in SHAM Tr	STS(1)FGVPNANSIK	Q921U8	-1.62532	0.000202385	0.0122877	3.69382	0.999999	___1	AGGPGTPRTAVQRSTSFGVPNANSIKQMLLD	2.3273	2.47705	3.5711	2.9151	3.6607	3.0102	4.37275	5.1442	4.361	4.5422	4.3124	4.9808
Sorbs3	Vinexin	594	Down in SHAM Tr	LRLCDDGPQLPAS(1)PNPTTTAHLSSHSHPSSIPVDPT(0.04)DWGGRT(0.209)S(0.752)PR	Q9R1Z8	-2.90914	0.00272633	0.0463971	2.56442	0.999991	___2	EPRLRLCDDGPQLPASPNPTTTAHLSSHSHP	-2.81283	1.53475	-2.18987	-2.90213	-2.29501	0.9044	2.14875	2.1486	1.6501	1.7373	1.7742	0.2352
Spag7	Sperm-associated antigen 7	219	Down in SHAM Tr	RLRQS(1)GEELPTTS	Q7TNE3	-3.10739	7.29e-06	0.00271689	5.1373	1	___1	EEAMNEIRAKKRLRQSGEELPTTS_______	-3.09645	-3.08852	-1.5967	-1.3994	-0.7831	-2.19943	1.65135	0.6917	1.488	1.2082	0.565	0.8765
Speg	Striated muscle-specific serine/threonine-protein kinase	457	Down in SHAM Tr	SEGGAAWGT(1)PEAS(1)QEELRSPR	Q62407	-1.74673	0.0122604	0.0924576	1.9115	1	___1	QPKSEGGAAWGTPEASQEELRSPRGSVAERR	-0.535	-0.40575	-3.07662	-0.0576	-3.56563	-0.5085	0.14525	0.4961	0.7243	0.4067	0.4701	0.0888
Speg	Striated muscle-specific serine/threonine-protein kinase	2019;2020	Down in SHAM Tr	RGS(1)S(0.993)AES(0.007)ALPR	Q62407	-1.8592	0.000155419	0.0106198	3.80849	1	___2	SPDGPSPRRPELRRGSSAESALPRVGSREPG	1.1836	0.06265	1.1695	-0.1875	-0.1606	0.7087	2.95475	2.2695	1.9706	1.7055	2.5094	2.5218
Sptbn1	Spectrin beta chain, non-erythrocytic 1	2163	Down in SHAM Tr	ES(0.842)S(0.158)PVPS(0.98)PT(0.02)LDR	Q62261	-3.00354	0.00435225	0.0585025	2.36129	0.842249	___2	EMVNGAAEQRTSSKESSPVPSPTLDRKAKSA	-2.36954	1.18745	1.468	-2.45962	-3.78168	-2.86729	1.57255	1.9191	1.5084	1.2581	0.3877	2.5527
Sqstm1	Sequestosome-1	24	Down in SHAM Tr	RFS(0.999)FCFS(0.001)PEPEAEAQAAAGPGPCER	Q64337	-2.39251	0.00768518	0.0744858	2.11435	0.998845	___1	YLLGKEEATREIRRFSFCFSPEPEAEAQAAA	-2.07465	-3.59413	-2.95842	-2.94463	-2.43029	0.0752	-2.58786	0.3794	2.0347	-0.0745	1.0282	-0.3518
Srrm2	Serine/arginine repetitive matrix protein 2	1340	Down in SHAM Tr	RS(0.002)S(0.015)S(0.983)ELSPEVVEK	Q8BTI8	-2.57487	0.0352768	0.145354	1.45251	0.98349	___1	SVDMKEQSRSSRRSSSELSPEVVEKVGLFSS	-2.97544	-2.73083	-2.80893	-3.03575	1.5847	-2.96916	1.62345	-3.34132	1.7233	1.6646	-1.65712	2.5009
Srrm2	Serine/arginine repetitive matrix protein 2	323	Down in SHAM Tr	IHTTALT(0.011)GQS(0.945)PPLAS(0.044)GHQGEGDAPSVEPGATNIQQPS(0.056)S(0.94)PAPS(0.003)TK	Q8BTI8	-1.75271	0.00323735	0.0519194	2.48981	0.940371	___1	APSVEPGATNIQQPSSPAPSTKQSSSPYEDK	-3.70645	-2.37095	-2.27239	-3.62265	-3.08768	-2.58683	-0.35345	-2.78888	-0.4738	-0.422	-2.16019	-0.9324
Stat3	Signal transducer and activator of transcription 3	727	Down in SHAM Tr	FICVTPTTCSNTIDLPMS(1)PR	P42227	-2.0772	0.00952662	0.081846	2.02106	0.999998	___1	CVTPTTCSNTIDLPMSPRTLDSLMQFGNNGE	-2.44095	0.02215	-2.62864	-3.40668	0.4849	0.4429	0.14705	0.915	1.1166	0.8118	0.733	1.2134
Stbd1	Starch-binding domain-containing protein 1	167	Down in SHAM Tr	LPS(0.998)S(0.002)SLLVDR	Q8C7E7	-2.19776	0.00531535	0.0644394	2.27447	0.998236	___1	ETAVKVAGSVAAKLPSSSLLVDRAKAVSQDQ	-3.35376	-2.8523	-3.1459	-2.1704	-0.2238	-3.56926	-2.23495	-1.2617	0.7384	0.7097	0.3205	-0.4008
Stmn1	Stathmin	16	Down in SHAM Tr	RAS(1)GQAFELILSPR	P54227	-2.72043	0.000456545	0.020022	3.34052	1	___1	MASSDIQVKELEKRASGQAFELILSPRSKES	-2.54368	0.25995	-3.3973	-3.67053	-2.32154	-3.59255	0.25865	-0.1481	0.3016	0.5029	0.262	-0.1201
Stxbp5	Syntaxin-binding protein 5	693	Down in SHAM Tr	S(0.045)RQPS(0.955)GAGLCDITEGTVVPEDR	Q8K400	-1.64836	0.00390721	0.0561665	2.40813	0.955145	___1	PYRREPRSPRKSRQPSGAGLCDITEGTVVPE	-3.39177	-1.17045	-3.19613	-0.7083	-2.42014	-1.5685	-0.10195	-0.8218	-0.8226	-0.1892	-0.0032	-0.6264
Synpo2l	Synaptopodin 2-like protein	890	Down in SHAM Tr	RFS(0.996)T(0.004)PAPQPTAEPLAPTVLVPR	Q8BWB1	-3.08239	0.000271341	0.0144472	3.56648	0.996402	___1	SGPPKTARVQEIRRFSTPAPQPTAEPLAPTV	-2.72206	-2.98182	-2.39996	-3.13875	-2.53671	-3.15569	1.15385	-2.51169	1.4732	1.4376	0.7599	-0.7535
Tacc2	Transforming acidic coiled-coil-containing protein 2	933	Down in SHAM Tr	IGS(0.98)T(0.02)EVEK	Q9JJG0	-3.09901	0.0154424	0.105298	1.81128	0.979513	___1	PDVSISKTALYSRIGSTEVEKPPGLLFQQPD	-3.27603	-2.2931	-1.74541	2.6872	2.7541	2.0294	3.64035	3.3643	4.2208	3.6005	3.242	0.6823
Tbc1d4	TBC1 domain family member 4	595;598	Down in SHAM Tr	LGS(1)MDS(1)FER	Q8BYJ6	-1.81669	0.0159377	0.106189	1.79757	1	___2	SRGANRMRGRLGSMDSFERANSLASEKDFSP	-2.69451	-2.38199	0.1039	-2.98531	-3.40558	-3.5613	0.09435	-0.2288	-1.4023	-2.39952	-0.6161	0.5277
Tbc1d9b	TBC1 domain family member 9B	433	Down in SHAM Tr	ASVSDPAPESLPTPQEAS(0.002)EPPAS(0.85)PS(0.07)S(0.07)PLS(0.006)S(0.002)PPSFSTQEIPTTSQGLLK	Q5SVR0	-2.06689	0.0206607	0.116249	1.68485	0.850302	___1	PESLPTPQEASEPPASPSSPLSSPPSFSTQE	-1.95963	0.24915	-3.49825	-1.5756	-3.35703	-3.01956	0.53455	0.0363	0.5353	0.6028	0.7474	-3.21596
Tmem100	Transmembrane protein 100	121	Down in SHAM Tr	RRES(1)QTALVVNQR	Q9CQG9	-1.75563	0.00659808	0.0707338	2.18058	0.999952	___1	CWKVRQRNKKVKRRESQTALVVNQRCLFA__	-0.9336	-2.22224	-0.3898	-1.1929	-3.75292	-3.01727	0.23155	-0.6846	0.3658	-0.2163	0.0638	-0.7352
Toe1	Target of EGR1 protein 1	349	Down in SHAM Tr	KRS(0.967)LQS(0.033)QPGTQTLAEAEDGPPTK	Q9D2E2	-1.96299	0.00162462	0.0367166	2.78925	0.967252	___1	EDKRRRRRRKDKRKRSLQSQPGTQTLAEAED	-3.41967	-2.22352	-1.9721	-3.55747	-3.62654	-2.99531	0.25585	-0.7582	-0.2612	-2.63071	-1.5119	-1.1105
Tom1	Target of Myb protein 1	405	Down in SHAM Tr	QQS(1)TGAIPATQAR	O88746	-1.79313	0.000838231	0.0266778	3.07664	0.999697	___1	QTTDGLAGALDARQQSTGAIPATQARIMEDI	-2.4255	-2.56175	-1.0718	-1.5088	-1.2274	-2.2526	0.24565	-1.458	0.7261	0.1593	-0.0849	0.1228
Tpd52l2	Tumor protein D54	168	Down in SHAM Tr	HSIS(1)MPVMR	Q9CYZ2	-1.65858	0.0327994	0.141548	1.48413	0.999977	___1	RKLGDMSSYSIRHSISMPVMRNSATFKSFED	-2.82418	-2.84545	-0.8733	-1.7672	-0.2748	-0.3099	-0.44645	-2.3211	0.5132	1.6766	0.7507	0.8837
Trim28	Transcription intermediary factor 1-beta	489	Down in SHAM Tr	KVPRVS(1)LER	Q62318	-2.10959	0.00745386	0.0742474	2.12762	1	___1	GEGEVSGLLRKVPRVSLERLDLDLTSDSQPP	-2.0969	-3.2216	-2.30854	-4.31171	-1.601	-2.8876	0.41065	-0.5971	0.1445	-0.1243	-3.52945	-0.0741
Trim28	Transcription intermediary factor 1-beta	473	Down in SHAM Tr	S(1)GEGEVSGLLR	Q62318	-1.88673	1.65e-05	0.00313822	4.78125	1	___1	YSSAEPHVSGMKRSRSGEGEVSGLLRKVPRV	-0.0449	-0.04345	0.4915	-0.634	0.5246	0.2207	2.07975	2.1925	2.0019	1.4145	1.9582	2.188
Tsc2	Tuberin	1365	Down in SHAM Tr	AIS(0.987)S(0.013)EGARPAVDLSFQPSQPLSK	Q61037	-2.40465	0.0213859	0.118323	1.66987	0.987259	___1	LEELAAGGIPIERAISSEGARPAVDLSFQPS	-0.3474	0.45115	-3.21084	0.5561	-3.5296	-2.84417	1.39375	-2.21798	1.9994	1.6363	1.766	0.9257
Ttn	Titin	34756	Down in SHAM Tr	KAS(1)AQEEISQK	A2ASS6	-1.82359	0.00201157	0.041235	2.69646	1	___1	VSTQKTSEVTSQKKASAQEEISQKALTSEEI	-2.70721	-3.43127	-3.44776	-2.7987	-2.86537	-2.4006	-0.85155	-3.30539	-0.8966	-0.5625	-0.3119	-0.7814
Txlng	Gamma-taxilin	79	Down in SHAM Tr	KHS(1)LEGDEGSDFITK	Q8BHN1	-2.30859	0.000627348	0.0238147	3.20249	1	___1	LQHQDPSCGGTTKKHSLEGDEGSDFITKNRN	-4.30215	-3.09987	-3.71584	-2.56205	-2.94083	-2.47762	0.06065	-0.5109	-0.6651	-0.5326	-3.038	-0.5609
Ube2o	(E3-independent) E2 ubiquitin-conjugating enzyme UBE2O	510	Down in SHAM Tr	KKS(1)IPLSIK	Q6ZPJ3	-2.33323	0.000986554	0.0286855	3.00588	1	___1	STTSSQSGSGTGRKKSIPLSIKNLKRKHKRK	-1.4732	-3.86734	-0.7822	-1.8549	-1.3147	-0.8661	1.65835	-0.7203	0.6014	1.3019	0.6878	0.3118
Uqcrc2	Cytochrome b-c1 complex subunit 2, mitochondrial	24	Down in SHAM Tr	VKT(0.5)S(0.5)AAPGGVPLQPQDLEFTKLPNGLVIASLENYAPLSR	Q9DB77	-2.37287	0.00385331	0.0558996	2.41417	0.5	___1	SFSRFYSLKVAPKVKTSAAPGGVPLQPQDLE	-2.84619	-3.23713	-3.13204	-2.72069	-2.75562	-2.44059	0.10515	0.1109	1.464	-3.68616	0.1003	-0.9892
Uqcrc2	Cytochrome b-c1 complex subunit 2, mitochondrial	25	Down in SHAM Tr	VKT(0.42)S(0.58)AAPGGVPLQPQDLEFTKLPNGLVIASLENYAPLSR	Q9DB77	-2.02412	0.0410682	0.152914	1.38649	0.579536	___1	FSRFYSLKVAPKVKTSAAPGGVPLQPQDLEF	-2.95294	-3.79969	-2.87404	-2.94855	-3.17929	1.2299	0.10515	0.1109	1.464	-3.17105	0.1003	-0.9892
Usp24	Ubiquitin carboxyl-terminal hydrolase 24	2074	Down in SHAM Tr	QEAEDLSLS(0.001)APS(0.001)S(0.003)PEIS(0.976)PQS(0.093)S(0.927)PRPHRPNNDR	B1AY13	-1.63904	0.0481172	0.164868	1.3177	0.976079	___1	EAEDLSLSAPSSPEISPQSSPRPHRPNNDRL	-3.24496	-2.83593	-2.8014	-2.25504	-3.51973	-2.8274	-0.29685	0.4123	-4.25178	-0.5603	0.2164	-3.16997
Vmp1	Vacuole membrane protein 1	23	Down in SHAM Tr	DQHNGS(0.998)LT(0.002)DPSSVHEK	Q99KU0	-1.76228	0.00198765	0.0409493	2.70166	0.997693	___1	CDQRRIAMSKDQHNGSLTDPSSVHEKKRRDR	-3.50982	-3.16812	-2.48805	-3.27586	-3.27019	-2.60729	-2.93816	-2.15776	-1.0608	-0.3904	-0.3439	-0.8546
Vps13c	Vacuolar protein sorting-associated protein 13C	736	Down in SHAM Tr	TANAS(1)LEEIIDK	Q8BX70	-2.26511	6.22e-05	0.00685165	4.20622	1	___1	QLNSKDQGAQKTANASLEEIIDKAYDKFDVE	-1.8323	-0.78645	-1.4872	-0.9536	-3.07257	-1.1639	0.73745	0.2656	0.9611	1.0588	0.3252	0.9465
Wipf3	WAS/WASL-interacting protein family member 3	338	Down in SHAM Tr	TAVAPPPLPGANNS(0.013)GS(0.042)ET(0.942)PPPLPPKS(0.002)PSFQT(0.001)QK	P0C7L0	-1.64664	0.00848542	0.0775106	2.07133	0.942483	___1	VAPPPLPGANNSGSETPPPLPPKSPSFQTQK	-2.68627	-3.2505	-1.1395	-2.97176	-4.02811	-3.69818	-2.61418	-0.6599	-0.7014	-0.6162	-2.25084	-1.052
Xirp1	Xin actin-binding repeat-containing protein 1	688	Down in SHAM Tr	YCS(1)RVEIPSGQVSR	O70373	-3.62952	0.00105451	0.0292113	2.97695	1	___1	PASNQSSGRKPVRYCSRVEIPSGQVSRQKEV	-0.1445	0.62445	1.4267	-2.62297	2.0068	-3.46327	3.21135	3.3291	4.4504	3.0658	2.3268	3.2209
Xirp1	Xin actin-binding repeat-containing protein 1	119	Down in SHAM Tr	EPVS(1)GGNVQATSR	O70373	-2.13004	0.013164	0.0955815	1.88061	0.999999	___1	DAIGDHERPAAREPVSGGNVQATSRKFEEGS	-2.93289	-2.72513	-2.62643	-1.6152	-0.7202	-2.0762	0.03885	0.5661	1.9031	0.7736	-3.36359	0.1661
Xirp1	Xin actin-binding repeat-containing protein 1	533	Down in SHAM Tr	SPS(1)TIDVVR	O70373	-1.79202	9.22e-05	0.00829955	4.03542	0.999967	___1	WMFETQPLDTLGRSPSTIDVVRGITRQEVVA	0.0396	0.33295	0.5746	0.7047	0.9962	0.3932	2.30835	2.1649	3.0846	2.1149	1.393	2.7276
Ybx1	Y-box-binding protein 1	207	Down in SHAM Tr	RPQYS(1)NPPVQGEVMEGADNQGAGEQGRPVR	P62960	-2.44692	9.03e-05	0.00829955	4.04438	1	___1	PPYYMRRPYARRPQYSNPPVQGEVMEGADNQ	-1.79782	-3.37539	-2.1889	-3.00797	-3.29735	-2.45852	0.14805	0.4302	0.7371	-1.3174	-0.2824	-1.16
Zc3h11a	Zinc finger CCCH domain-containing protein 11A	289	Down in SHAM Tr	KLS(1)VGGDSDPPLKR	Q6NZF1	-1.85741	0.000459065	0.020022	3.33813	0.999984	___1	LVRLSLSERLGKRKLSVGGDSDPPLKRSLAQ	-2.73446	-3.59202	-1.82305	-2.0244	-1.3949	-1.6945	-0.11195	-0.4204	0.3966	-0.854	-0.7909	-0.3382
Zc3h11a	Zinc finger CCCH domain-containing protein 11A	740	Down in SHAM Tr	RLS(0.951)S(0.045)AS(0.003)T(0.001)GKPPLSVEDDFEK	Q6NZF1	-1.59914	0.0369343	0.147257	1.43257	0.951116	___1	SGPSSSQTATKPRRLSSASTGKPPLSVEDDF	-3.18001	-2.68653	-2.05554	-2.92893	-2.16062	-0.3287	0.09215	-2.74124	-2.29578	0.4902	0.6874	0.0218
Zc3h14	Zinc finger CCCH domain-containing protein 14	309	Down in SHAM Tr	VKRFS(1)HDGEEEEEDEDYGTR	Q8BJ05	-2.8879	1.2e-05	0.00313822	4.91936	1	___1	RKLPVVSSVVKVKRFSHDGEEEEEDEDYGTR	-2.73799	-3.65781	-1.7149	-1.6748	-1.4409	-2.61553	1.35515	0.6702	0.9838	0.4477	-0.0639	0.0925
Zyx	Zyxin	336	Down in SHAM Tr	QHPQPPPAQNQNQVRS(1)PGGPGPLTLK	Q62523	-1.85881	0.00405618	0.0571172	2.39188	0.999992	___1	QHPQPPPAQNQNQVRSPGGPGPLTLKEVEEL	-3.13283	-3.16602	-2.74656	-2.40414	-1.3174	-3.64116	-0.23815	-2.94302	-0.5097	-0.0348	-0.3513	-1.1783
Aak1	AP2-associated protein kinase 1	729		LGGS(1)AESLIPGFQPTQGDAFTTPSFSAGTAEKR	Q3UHJ0	-1.18751	0.226599	0.309668	0.644743	0.999988	___1	FAKLGEGKLPEKLGGSAESLIPGFQPTQGDA	0.2569	1.90815	-2.57757	1.4046	1.5217	-3.436	1.86935	0.1675	1.497	1.0161	2.2132	-0.5603
Aak1	AP2-associated protein kinase 1	676		SATTTPS(0.036)GS(0.964)PR	Q3UHJ0	-0.76594	0.473404	0.41928	0.324768	0.963612	___1	ASLNKSKSATTTPSGSPRTSQQNVSNASEGS	-2.79965	-2.72388	-2.95504	-2.78531	1.0925	0.771	-0.12475	-3.41537	0.4244	0.8397	0.8465	-3.37521
Aak1	AP2-associated protein kinase 1	618;622		VGS(0.001)LT(0.999)PPSS(1)PKTQR	Q3UHJ0	-0.460289	0.578784	0.459994	0.237483	0.999559	___2	PTIQGQKVGSLTPPSSPKTQRAGHRRILSDV	0.9588	1.21575	1.0665	1.5449	1.3553	-2.85552	1.89975	1.122	1.0941	1.5824	-1.66149	2.0107
Aak1	AP2-associated protein kinase 1	604		VQTT(1)PPPTIQGQK	Q3UHJ0	0.140831	0.876432	0.552286	0.0572818	0.999991	___1	GQIQAPVRQQPKVQTTPPPTIQGQKVGSLTP	0.8294	0.44135	0.6685	0.4399	0.2597	-3.58994	0.46955	0.5488	0.2305	0	-3.71242	0.6675
Aak1	AP2-associated protein kinase 1	635		ILS(1)DVTHSAVFGVPASK	Q3UHJ0	0.416733	0.339496	0.363856	0.469166	1	___1	PSSPKTQRAGHRRILSDVTHSAVFGVPASKS	3.4887	3.67395	2.9377	3.5946	3.5378	3.6778	3.16935	3.631	3.6365	3.2194	3.6094	1.1445
Aak1	AP2-associated protein kinase 1	671;676		SAT(0.001)T(0.963)T(0.047)PS(0.137)GS(0.852)PR	Q3UHJ0	0.611302	0.177434	0.280974	0.750962	0.962663	___2	AAAAEASLNKSKSATTTPSGSPRTSQQNVSN	-1.6352	-2.58934	-0.8798	-1.7633	-1.5575	-3.09049	-2.13889	-3.48432	-3.18013	-2.50278	-1.91963	-1.9577
Aak1	AP2-associated protein kinase 1	21		REQGSSGLGSGS(0.021)S(0.979)GGGGSSSGLGSGYIGR	Q3UHJ0	0.493819	0.567032	0.455735	0.246392	0.979276	___1	DSRREQGSSGLGSGSSGGGGSSSGLGSGYIG	0.9697	1.03855	1.0893	1.2467	-2.76456	1.1963	0.53025	0.669	0.8972	-3.08167	-0.4817	1.28
Aak1	AP2-associated protein kinase 1	13		EQGS(0.75)S(0.149)GLGS(0.041)GS(0.03)S(0.03)GGGGSSSGLGSGYIGR	Q3UHJ0	1.57725	0.00764778	0.0744437	2.11646	0.750011	___1	___MKKFFDSRREQGSSGLGSGSSGGGGSSS	-0.6367	-0.66275	-0.6859	-3.39601	-1.66732	-2.6027	-2.69162	-3.04023	-3.89135	-3.3903	-3.31181	-2.78958
Aarsd1	Alanyl-tRNA editing protein Aarsd1	409		RAEAQALLQDYVSTQS(1)AEE	Q3THG9	0.725614	0.0829901	0.2057	1.08097	1	___1	RAEAQALLQDYVSTQSAEE____________	-1.0865	-0.68945	-1.29	-0.83	-1.429	-1.7856	-1.54375	-1.4554	-2.4076	-1.8113	-1.0064	-3.23979
Abcb10	ATP-binding cassette sub-family B member 10, mitochondrial	626		ILLLDEAT(0.892)S(0.108)ALDAENEHLVQEALDR	Q9JI39	0.59141	0.569063	0.456582	0.24484	0.891882	___1	RALLKNPKILLLDEATSALDAENEHLVQEAL	1.0732	-0.89505	-3.12051	-2.89956	-3.58881	1.0228	-0.08435	-2.60303	-2.86163	-2.67226	0.3865	-4.12162
Abcb10	ATP-binding cassette sub-family B member 10, mitochondrial	627		ILLLDEAT(0.005)S(0.995)ALDAENEHLVQEALDR	Q9JI39	1.29387	0.0178851	0.110676	1.74751	0.995391	___1	ALLKNPKILLLDEATSALDAENEHLVQEALD	-0.2332	-0.89505	-0.1259	-0.4269	-0.6434	-0.2243	-3.47759	-0.7899	-2.51696	-1.0776	-0.4898	-1.96009
Abcb8	Mitochondrial potassium channel ATP-binding subunit	697		RQT(0.005)LDAS(0.973)LT(0.021)STPPAEKPEDPK	Q9CXJ4	0.642558	0.390779	0.384697	0.408069	0.97329	___1	GGLYSELIRRQTLDASLTSTPPAEKPEDPKS	0.3883	-0.12515	0.1159	0.274	0.3025	0.6329	1.25765	0.5571	0.4675	1.0542	-2.72797	-2.87537
Abcb8	Mitochondrial potassium channel ATP-binding subunit	700		RQTLDASLT(0.005)S(0.986)T(0.009)PPAEKPEDPK	Q9CXJ4	0.704046	0.417774	0.395744	0.379059	0.985786	___1	YSELIRRQTLDASLTSTPPAEKPEDPKSCQS	1.6842	1.55295	1.5235	1.598	1.4234	1.9147	2.13045	1.7131	1.6384	1.9605	-3.66617	1.6962
Abcb8	Mitochondrial potassium channel ATP-binding subunit	621		ALIKQPTVLILDEAT(0.978)S(0.022)ALDAESERVVQEALDR	Q9CXJ4	0.776715	0.225087	0.308321	0.64765	0.978079	___1	RALIKQPTVLILDEATSALDAESERVVQEAL	1.9166	1.82765	1.5237	2.2056	0.7795	1.8465	1.23885	1.8579	1.1856	0.9136	2.2444	-2.00109
Abcc1	Multidrug resistance-associated protein 1	918		HLS(0.05)NS(0.359)S(0.447)S(0.145)HS(0.999)GDTSQQHSSIAELQK	O35379	0.776795	0.158896	0.267781	0.798886	0.998734	___1	VGKHLQRHLSNSSSHSGDTSQQHSSIAELQK	-1.5544	-1.13915	-3.40743	-3.19479	-3.90408	-1.6181	-4.1205	-2.79089	-3.75523	-2.69409	-2.71288	-3.40513
Abcc9	ATP-binding cassette sub-family C member 9	965		AQMEDEDEEEEEEEDEEDNMS(0.83)T(0.17)VMR	P70170	0.82361	0.147864	0.260064	0.830138	0.83035	___1	EDEEEEEEEDEEDNMSTVMRLRTKMPWKTCW	-2.79219	-1.72665	-1.7131	-1.175	-1.5151	-1.8044	-2.20235	-4.63396	-3.21791	-1.2742	-2.87619	-1.4635
Abcf1	ATP-binding cassette sub-family F member 1	225		EAEQGS(1)GEEKEEKEGDLK	Q6P542	0.256133	0.632196	0.480063	0.199148	1	___1	PQQGKDRDKKEAEQGSGEEKEEKEGDLKAND	3.1802	3.54115	3.8348	3.9439	3.5214	3.6971	4.03715	0.7647	3.5449	4.0174	4.1692	3.6484
Abcf1	ATP-binding cassette sub-family F member 1	194		SKPAAADS(1)EGEEEEEDTAK	Q6P542	0.2075	0.684553	0.496654	0.164593	1	___1	EKSKGKAKSKPAAADSEGEEEEEDTAKEKEP	3.5442	3.83255	3.7809	4.5129	4.3153	4.5728	5.19095	1.7906	3.4061	4.3087	4.4993	4.118
Abhd11	Protein ABHD11	188		AVEIPEKVPHS(1)QAR	Q8K4F5	0.363204	0.518549	0.436202	0.28521	1	___1	IAAMKAVEIPEKVPHSQARKLADKQLSSVVK	-1.2105	-2.4439	-1.5003	-1.0167	-0.9392	-2.11468	-3.09718	-1.495	-0.9159	-1.6372	-3.73433	-0.5249
Abi1	Abl interactor 1	222		LGS(1)QHSPGR	Q8CBW3	0.259517	0.713277	0.506947	0.146742	1	___1	PTVPNDYMTSPARLGSQHSPGRTASLNQRPR	-2.8456	-0.29415	1.4956	0.0483	0.1087	0.5808	0.01105	-2.58501	0.1266	0.0147	0.3721	-0.4029
Abi1	Abl interactor 1	231		TAS(1)LNQRPR	Q8CBW3	0.829955	0.152686	0.262906	0.816201	0.999998	___1	SPARLGSQHSPGRTASLNQRPRTHSGSSGGS	0.1823	0.05795	1.3856	0.5037	0.3848	0.8632	0.25695	-2.90063	0.5391	0.0269	0.0472	0.4283
Abi1	Abl interactor 1	183		TNPPTQKPPS(1)PPVSGR	Q8CBW3	0.742074	0.330692	0.360797	0.480577	1	___1	TGTLSRTNPPTQKPPSPPVSGRGTLGRNTPY	2.2212	1.58735	2.4711	2.1374	1.8642	1.7756	2.13235	2.0266	2.3707	-2.50674	1.0388	2.5427
Abi1	Abl interactor 1	225		LGSQHS(1)PGR	Q8CBW3	0.920761	0.245403	0.31927	0.610121	1	___1	PNDYMTSPARLGSQHSPGRTASLNQRPRTHS	-3.65441	-1.81125	-0.0293	-0.2181	-0.264	0.3226	-1.36945	-3.37922	-1.7462	-0.7468	-0.3995	-3.53786
Abi1	Abl interactor 1	296		HNS(1)TTSSTSSGGYRR	Q8CBW3	1.48907	0.0221556	0.120066	1.65452	0.999993	___1	GSQYGTMTRQISRHNSTTSSTSSGGYRRTPS	-0.681	-0.61455	0.213	-0.9396	-0.4932	0.7749	-2.32733	-3.34488	-0.0092	-2.69678	-1.9368	-0.3599
Abl1	Tyrosine-protein kinase ABL1	569		GLGESDALDSEPAVS(1)PLLPR	P00520	1.41516	0.0750296	0.195677	1.12477	1	___1	KGLGESDALDSEPAVSPLLPRKERGPPDGSL	0.0546	0.81385	-0.3836	-2.38064	-2.93229	-0.1374	-3.11658	-0.8316	-2.80807	-3.57786	-0.5563	-2.56603
Abl2	Tyrosine-protein kinase ABL2	632		DKS(1)PSSLLEDAKETCFTR	Q4JIM5	-0.250847	0.724816	0.509881	0.139772	0.9998	___1	ASSGSPALPRKQRDKSPSSLLEDAKETCFTR	-1.3605	-1.14795	-0.888	-0.0228	-4.2829	-0.508	-1.96775	-0.1799	-0.4101	-2.87102	-0.6534	-0.6229
Ablim1	Actin-binding LIM protein 1	356		SSS(1)DFFYPK	Q8K4G5	-0.695014	0.33827	0.363616	0.470737	0.999633	___1	KTEEKLRPPNIPRSSSDFFYPKSLIRRTGRS	-1.1637	-1.46465	-3.34011	-3.55709	-0.3643	-0.6403	-0.62445	-0.703	0.3715	-1.0045	-3.36392	-1.0357
Ablim1	Actin-binding LIM protein 1	671		RS(0.028)S(0.972)GREEDEEELLR	Q8K4G5	-0.307835	0.733927	0.512596	0.134347	0.971942	___1	PPSLAAVGTDPRRRSSGREEDEEELLRRRQL	-0.5763	-0.06415	-2.68258	-3.54083	-0.5689	-0.2546	-2.79928	-2.8288	1.0664	0.8567	0.2672	-2.40257
Ablim1	Actin-binding LIM protein 1	496		STS(1)QGSINSPVYSR	Q8K4G5	-0.446433	0.183999	0.286447	0.735185	0.99994	___1	EGYQDVRDRMIHRSTSQGSINSPVYSRHSYT	1.7421	1.78715	1.6009	1.8632	2.2944	1.6669	2.22815	2.2973	3.1888	2.3086	1.2723	2.3381
Ablim1	Actin-binding LIM protein 1	475		TLS(1)PTPSAEGYQDVR	Q8K4G5	-0.2255	0.432565	0.401494	0.363948	0.999969	___1	DKQERQSLGESPRTLSPTPSAEGYQDVRDRM	1.083	0.98775	0.7076	0.8097	0.9026	1.3797	1.21505	1.1107	2.0564	0.9297	0.8309	1.0806
Ablim1	Actin-binding LIM protein 1	496;499		ST(0.001)S(0.999)QGS(1)INSPVYSR	Q8K4G5	0.160617	0.670209	0.492529	0.17379	0.999999	___2	QDVRDRMIHRSTSQGSINSPVYSRHSYTPTT	0.4371	0.18605	0.5629	-0.1345	-0.0648	0.0323	0.74475	0.5964	0.5738	-0.9077	-1.0152	0.0633
Ablim1	Actin-binding LIM protein 1	789		MDRGVS(1)MPNMLEPK	Q8K4G5	0.18175	0.77026	0.52379	0.113363	1	___1	LPDGHMPAVRMDRGVSMPNMLEPKIFPYEML	-0.5946	-1.50355	-2.7153	-1.7641	-3.34539	-1.5746	-1.76445	-0.6663	-1.2156	-4.27874	-2.39179	-2.27116
Ablim1	Actin-binding LIM protein 1	499		ST(0.001)S(0.999)QGS(1)INSPVYSR	Q8K4G5	0.378837	0.342967	0.365108	0.464748	0.999999	___1	QDVRDRMIHRSTSQGSINSPVYSRHSYTPTT	-3.39553	-2.80125	-2.3692	-2.3055	-2.364	-2.2724	-3.72784	-3.15806	-1.567	-3.52022	-2.68608	-3.12171
Ablim1	Actin-binding LIM protein 1	475;479		T(0.011)LS(0.989)PTPS(1)AEGYQDVR	Q8K4G5	0.590916	0.313582	0.352055	0.503649	0.999895	___2	RQSLGESPRTLSPTPSAEGYQDVRDRMIHRS	0.0613	-0.25615	-0.296	-0.8943	-0.5848	-0.3047	0.09355	0.3159	-0.0915	-3.28308	-1.98501	-0.87
Ablim1	Actin-binding LIM protein 1	738		TSS(1)LPGYGK	Q8K4G5	1.24153	0.10264	0.225943	0.988684	0.999577	___1	SPLHSASHAPSSKTSSLPGYGKNGLHRPVST	-0.2969	-3.04016	0.316	-0.1801	-0.2117	0.2772	-0.72485	-3.06548	-0.5545	-2.32612	-3.52066	-0.3932
Ablim1	Actin-binding LIM protein 1	470		QSLGES(1)PR	Q8K4G5	1.39682	0.0076202	0.0744437	2.11803	1	___2	TSGYEDKQERQSLGESPRTLSPTPSAEGYQD	-0.5618	-0.38755	-1.3989	-0.8411	-1.3957	-2.69726	-2.34516	-3.04244	-2.73341	-1.4034	-2.83253	-3.30625
Ablim2	Actin-binding LIM protein 2	365		T(0.005)S(0.005)S(0.99)PSSAGSVSLGHYTPTSR	Q8BL65	-0.175451	0.736723	0.513661	0.132696	0.990195	___1	EGDQDDRSYKQCRTSSPSSAGSVSLGHYTPT	-1.4816	-1.33311	-2.59661	-0.9829	-0.5429	-0.452	-0.29555	-2.47076	0.3751	-1.3292	-1.74861	-0.8674
Abra	Actin-binding Rho-activating protein	150		ILLSHDS(0.999)PT(0.001)R	Q8BUZ1	1.12323	0.336316	0.362847	0.473253	0.998874	___1	IQPENDIDRILLSHDSPTRRRKCTNLVSELT	1.4681	1.46755	-1.0728	-3.62806	1.2383	0.0239	-3.36636	-3.85414	1.3985	1.6391	-1.661	-1.3985
Acaa2	3-ketoacyl-CoA thiolase, mitochondrial	339		ALDLDPS(0.984)KT(0.011)NVS(0.005)GGAIALGHPLGGSGSR	Q8BWT1	1.21149	0.0771618	0.197964	1.1126	0.983772	___1	APQFLSVQKALDLDPSKTNVSGGAIALGHPL	-0.6328	-0.35635	-0.4708	-0.71	-0.3231	-3.37364	-0.89565	-0.6705	-2.75838	-3.33131	-2.32648	-3.15333
Acaca	Acetyl-CoA carboxylase 1	79		SSMS(1)GLHLVK	Q5SWU9	-0.458002	0.419787	0.396493	0.376971	0.999998	___1	SGLQDGLAFHMRSSMSGLHLVKQGRDRKKID	-3.29991	-0.95355	-0.2764	0.0408	0.2314	-0.475	-0.41685	-1.2651	-0.3296	-0.009	-0.3219	0.3578
Acacb	Acetyl-CoA carboxylase 2	1332		MAVPISVS(1)NPDLLR	E9Q4Z2	-1.3812	0.0543261	0.173085	1.26499	0.999888	___1	LPSSHPNRMAVPISVSNPDLLRHSTELFMDS	-0.2466	-3.01688	0.535	0.8596	1.4052	0.7844	0.44285	0.9639	1.609	1.8894	2.0545	1.6483
Acacb	Acetyl-CoA carboxylase 2	630		LLYGESPWGVTPIPFET(0.001)PLS(0.999)PPIAR	E9Q4Z2	0.851225	0.0612995	0.182508	1.21254	0.998801	___1	ESPWGVTPIPFETPLSPPIARGHVIAARITS	-2.144	-1.64245	-2.0586	-1.1401	-1.4478	-2.1201	-2.80135	-1.79	-2.0204	-2.74544	-2.063	-4.24021
Acacb	Acetyl-CoA carboxylase 2	185;198		ASLGTLSQEAALNT(0.024)S(0.967)DPES(0.008)HAPTMRPSMSGLHLVK	E9Q4Z2	0.832863	0.470464	0.418213	0.327473	0.967083	___2	RASLGTLSQEAALNTSDPESHAPTMRPSMSG	0.8896	-2.86961	1.304	1.8934	1.8032	-2.38691	-3.84308	0.2475	-2.90401	1.3122	1.1789	-0.355
Acacb	Acetyl-CoA carboxylase 2	136		TVS(1)PSREDR	E9Q4Z2	1.42032	0.0580136	0.176856	1.23647	0.999973	___1	NGLSFPARPPSQRTVSPSREDRKQAHIKRQL	4.2553	3.48615	4.4644	4.3671	4.1247	3.6607	2.97995	-0.9194	3.5405	3.33	3.4436	3.4618
Acad9	Complex I assembly factor ACAD9, mitochondrial	478		LRDS(1)LGR	Q8JZN5	0.734602	0.100034	0.224231	0.999851	1	___1	NVTTVMETIGRKLRDSLGRTVDLGLTGDLGV	-2.5074	-2.62005	-2.1754	-2.06865	-2.8069	-1.2202	-2.48255	-3.25262	-2.9481	-3.92184	-1.661	-3.54009
Acadl	Long-chain specific acyl-CoA dehydrogenase, mitochondrial	54		IFS(1)SEHDIFR	P51174	-0.2037	0.460511	0.41457	0.33676	0.999948	___1	PSAKKLTDVGIRRIFSSEHDIFRESVRKFFQ	0.4917	0.35835	0.3274	0.9454	0.3533	0.2383	0.52725	0.8267	1.0932	0.9915	0.1566	0.3414
Acadl	Long-chain specific acyl-CoA dehydrogenase, mitochondrial	63		IFSSEHDIFRES(1)VRK	P51174	0.679976	0.117087	0.238769	0.931492	1	___1	GIRRIFSSEHDIFRESVRKFFQEEVIPHHTE	-1.6384	-0.81415	-1.4791	-1.47	-1.4474	-1.9614	-3.2371	-1.9171	-1.7289	-1.6589	-3.2253	-1.123
Acadl	Long-chain specific acyl-CoA dehydrogenase, mitochondrial	362		RLDS(0.998)GS(0.002)ASMAK	P51174	0.695412	0.144776	0.258514	0.839305	0.998271	___1	FVDSCLQLHETKRLDSGSASMAKYWASELQN	-1.225	-1.06865	0.2574	0.0125	-0.6891	-0.1515	-1.50655	-2.82777	-0.6042	-0.3322	-0.6668	-1.0993
Acadl	Long-chain specific acyl-CoA dehydrogenase, mitochondrial	55		IFS(0.005)S(0.995)EHDIFRESVR	P51174	1.40997	0.144171	0.258109	0.841121	0.995202	___1	SAKKLTDVGIRRIFSSEHDIFRESVRKFFQE	3.4591	1.20945	1.1583	3.1754	1.1659	1.3275	-3.72666	1.135	0.647	2.5951	1.5767	0.8087
Acadm	Medium-chain specific acyl-CoA dehydrogenase, mitochondrial	216		SNPDPKVPAS(1)K	P45952	1.09563	0.286276	0.340477	0.543216	1	___1	YFLLARSNPDPKVPASKAFTGFIVEADTPGI	-2.8475	-0.24905	0.0738	0.411	0.3094	-4.47513	-3.25479	-2.96187	-3.15875	0.0921	-3.88398	-0.184
Acadvl	Very long-chain specific acyl-CoA dehydrogenase, mitochondrial	624		IRENMASLQS(0.998)S(0.002)PQHQELFR	P50544	-0.122309	0.830034	0.53947	0.0809039	0.997981	___1	IEAATRIRENMASLQSSPQHQELFRNFRSIS	0.7364	0.69285	-2.45655	0.2609	-0.0191	0.4409	0.47615	0.6892	0.3646	-1.0849	0.6682	-0.724
Acadvl	Very long-chain specific acyl-CoA dehydrogenase, mitochondrial	625		IRENMASLQS(0.002)S(0.998)PQHQELFR	P50544	-0.0779486	0.931819	0.565381	0.0306684	0.998215	___1	EAATRIRENMASLQSSPQHQELFRNFRSISK	-2.81614	1.14215	-0.0281	-0.5414	-2.78039	0.3696	0.49725	0.6634	-2.58137	-3.18948	0.71	-0.2864
Acadvl	Very long-chain specific acyl-CoA dehydrogenase, mitochondrial	57		EATQAVLDKPET(0.017)LS(0.937)S(0.036)DAS(0.005)T(0.005)R	P50544	0.522323	0.18073	0.283782	0.742969	0.93689	___1	AREATQAVLDKPETLSSDASTREKPARAESK	-1.5971	-1.62565	-1.4995	-1.2305	-1.6466	-1.0926	-1.53915	-1.3201	-3.33981	-1.6951	-1.3854	-2.54633
Acap2	Arf-GAP with coiled-coil, ANK repeat and PH domain-containing protein 2	384		SSPST(0.001)GS(0.999)LDSGNESKEK	Q6ZQK5	0.37478	0.300485	0.346304	0.522177	0.998859	___1	DESEKLDKKSSPSTGSLDSGNESKEKLLKGE	-1.8271	-3.15253	-1.8046	-1.9787	-1.6109	-1.6882	-1.90905	-3.21201	-2.57161	-2.50801	-2.26004	-1.85
Ace	Angiotensin-converting enzyme	1305		RPHRGPQFGS(1)EVELR	P09470	1.27429	0.10175	0.225122	0.992468	1	___1	NHHSLRRPHRGPQFGSEVELRHS________	0.2666	-0.41755	0.3634	0.1942	-2.72376	0.2801	-0.59975	-0.3158	-2.92418	-2.74496	0.0994	-3.19745
Acin1	Apoptotic chromatin condensation inducer in the nucleus	710		HLS(1)HPEPEQQHVIQR	Q9JIX8	-1.49543	0.0238864	0.123832	1.62185	1	___1	EKAPTFSASVRGRHLSHPEPEQQHVIQRLQP	-1.6525	-1.69305	-3.21126	-3.03552	-3.80272	-2.72069	-1.07765	-0.7547	0.1659	-0.9047	-1.0297	-3.5423
Acin1	Apoptotic chromatin condensation inducer in the nucleus	1003		TAQVPS(1)PPRGK	Q9JIX8	-0.00591667	0.983896	0.578535	0.0070509	1	___1	VSITIDDPVRTAQVPSPPRGKISNIVHISNL	-1.3458	-0.45885	-0.2586	-0.443	-0.3598	-0.781	-1.04565	-0.5473	0.0289	-0.6353	-0.7958	-0.6164
Acin1	Apoptotic chromatin condensation inducer in the nucleus	389		SQS(0.999)PSPPPLPEDLEK	Q9JIX8	0.12615	0.630244	0.479114	0.200491	0.99935	___1	ENEVKSSQSLEEKSQSPSPPPLPEDLEKAPV	-0.6363	-0.50945	-0.6309	-0.7094	-0.5221	-1.0808	-0.42865	-1.0123	-1.2501	-0.4195	-0.7596	-0.9757
Acin1	Apoptotic chromatin condensation inducer in the nucleus	729		LQPEQGS(1)PKK	Q9JIX8	0.158371	0.523241	0.438064	0.281299	1	___1	PEQQHVIQRLQPEQGSPKKCEAEEAEPPAAT	-2.74196	-2.43365	-2.6706	-3.1931	-2.4961	-2.8047	-2.98402	-2.79778	-2.9616	-2.8436	-3.0883	-2.61502
Acin1	Apoptotic chromatin condensation inducer in the nucleus	479		SLS(1)PLSGTTDTK	Q9JIX8	0.3154	0.364103	0.373933	0.438776	1	___1	EPLASPHPAQLLRSLSPLSGTTDTKAESPAG	0.7668	0.82835	-0.109	0.4078	0.6151	0.3934	-0.45155	0.0402	1.2657	0.444	0.1106	-0.3989
Acin1	Apoptotic chromatin condensation inducer in the nucleus	838		GVQAGNS(0.998)DT(0.002)EGGQPGRK	Q9JIX8	0.45359	0.0920488	0.215124	1.03598	0.998366	___1	KISVVSATKGVQAGNSDTEGGQPGRKRRWGA	-2.3501	-2.04845	-1.6474	-2.4601	-2.0206	-2.3361	-2.93897	-2.72606	-2.5033	-2.5493	-2.3885	-2.47816
Acin1	Apoptotic chromatin condensation inducer in the nucleus	479;491		S(0.073)LS(0.927)PLSGTTDTKAES(1)PAGR	Q9JIX8	0.445317	0.123326	0.243606	0.908947	0.999991	___2	RSLSPLSGTTDTKAESPAGRVSDESVLPLAQ	1.1776	1.16255	0.5872	0.9957	0.6037	0.1737	0.22485	0.6828	0.3223	-0.0218	0.3373	0.4831
Acin1	Apoptotic chromatin condensation inducer in the nucleus	389;391		S(0.015)QS(0.985)PS(1)PPPLPEDLEK	Q9JIX8	0.506218	0.365308	0.37442	0.437341	0.999997	___2	EVKSSQSLEEKSQSPSPPPLPEDLEKAPVVL	-1.3082	-1.80025	-0.5632	-1.2488	-2.64732	-1.6658	-0.99295	-0.8454	-3.04046	-3.80155	-1.4022	-2.18831
Acin1	Apoptotic chromatin condensation inducer in the nucleus	216		SSSFSEEKGES(1)DDEKPR	Q9JIX8	0.730233	0.0514471	0.168603	1.28864	1	___1	HSPRKSSSFSEEKGESDDEKPRKGERRSSRV	2.2258	2.52925	2.8982	2.3661	1.9667	2.4011	1.80485	0.3866	2.1676	1.8137	1.6219	2.2111
Ackr3	Atypical chemokine receptor 3	350		LIDAS(0.996)RVS(0.976)ET(0.027)EYSALEQNTK	P56485	0.0866222	0.922355	0.564311	0.0351021	0.976271	___1	SAKTGLTKLIDASRVSETEYSALEQNTK___	-1.1729	-3.55986	-1.8124	-1.96312	0.7509	0.5417	-2.43399	-0.1678	-2.87769	0.672	-3.06363	0.1357
Acly	ATP-citrate synthase	455		TAS(1)FSESR	Q91V92	-0.29655	0.306529	0.349293	0.513528	0.999998	___1	NASGSTSTPAPSRTASFSESRADEVAPAKKA	2.2167	1.69855	2.2916	2.5196	2.1982	2.0248	2.05865	2.6375	3.0153	2.2935	1.9633	2.7605
Aco2	Aconitate hydratase, mitochondrial	670		WVVIGDENYGEGS(0.142)S(0.858)REHAALEPR	Q99KI0	-1.60871	0.115542	0.238039	0.937259	0.85823	___1	IRWVVIGDENYGEGSSREHAALEPRHLGGRA	-2.93371	-4.05413	-3.22478	0.4115	-3.20887	-2.93962	0.32335	0.1743	0.0633	-3.42997	0.5091	-3.93745
Aco2	Aconitate hydratase, mitochondrial	535		FKLEAPDADELPRS(1)DFDPGQDTYQHPPK	Q99KI0	-0.559642	0.517335	0.435426	0.286228	1	___1	KKFKLEAPDADELPRSDFDPGQDTYQHPPKD	-1.2638	-4.39218	-0.5939	-0.9623	-2.62725	0.1348	0.80215	-1.3151	-2.1736	0.0309	-0.2864	-3.40473
Aco2	Aconitate hydratase, mitochondrial	239		LTGS(0.009)LS(0.976)GWT(0.014)S(0.002)PK	Q99KI0	-0.0794424	0.834137	0.54066	0.0787627	0.976125	___1	LKCPKVIGVKLTGSLSGWTSPKDVILKVAGI	-1.772	-2.96368	-1.8296	-2.97391	-2.494	-3.47667	-1.99345	-2.0019	-2.3566	-2.4998	-2.97011	-3.21135
Aco2	Aconitate hydratase, mitochondrial	561		VDVS(0.002)PT(0.9)S(0.098)QR	Q99KI0	-0.207442	0.726586	0.510303	0.138713	0.899747	___1	HPPKDSSGQRVDVSPTSQRLQLLEPFDKWDG	-3.25295	-2.54525	-3.35934	-0.7212	-1.2017	-2.8349	-1.47815	-3.40415	-1.8414	-1.3083	-3.38599	-1.2527
Aco2	Aconitate hydratase, mitochondrial	237		LTGS(1)LSGWTSPK	Q99KI0	0.0153167	0.952752	0.570063	0.0210201	0.999993	___1	WELKCPKVIGVKLTGSLSGWTSPKDVILKVA	-0.263	-0.30885	0.0768	0.3839	0.0736	0.2161	0.40955	-0.0066	0.0635	-0.0421	0.0987	-0.4364
Aco2	Aconitate hydratase, mitochondrial	40		VAMSHFEPS(1)EYIR	Q99KI0	0.228187	0.643101	0.483434	0.191721	1	___1	VLCQRAKVAMSHFEPSEYIRYDLLEKNINIV	-0.113	-1.37585	-0.9903	-0.8354	-1.1157	-1.1592	-0.66155	-0.318	-0.9036	-3.13642	-0.1968	-1.7422
Aco2	Aconitate hydratase, mitochondrial	559		VDVS(1)PTSQR	Q99KI0	0.320717	0.491271	0.424936	0.308679	0.999999	___1	YQHPPKDSSGQRVDVSPTSQRLQLLEPFDKW	0.9253	1.02605	1.9932	1.4993	1.5049	1.9428	1.37655	-0.8308	1.1239	1.6052	1.8891	1.8033
Aco2	Aconitate hydratase, mitochondrial	669		WVVIGDENYGEGS(0.975)S(0.025)REHAALEPR	Q99KI0	0.994833	0.0178078	0.110676	1.74939	0.975356	___1	GIRWVVIGDENYGEGSSREHAALEPRHLGGR	2.6327	2.41245	2.704	2.3629	1.4738	1.9262	1.78005	2.1039	0.6628	0.607	1.7199	0.6694
Acot1	Acyl-coenzyme A thioesterase 1	56;56;56;56;67		ADS(1)HGELDLAR	O55137	-0.519017	0.109417	0.231348	0.960916	1	___1	EKGALFRAHARYRADSHGELDLARTPALGGS	2.3437	2.31935	2.6167	1.4315	1.9757	2.6161	2.80685	3.0067	3.1567	2.3651	2.9134	2.1684
Acot1	Acyl-coenzyme A thioesterase 1	232;273		GPGIGLLGIS(1)K	O55137	0.109184	0.778375	0.525218	0.108811	1	___1	SHPEVKGPGIGLLGISKGGELGLAMASFLKG	-1.5961	-1.85875	-1.5957	-1.6795	-1.7991	-0.9615	-2.97825	-0.8027	-2.0639	-1.9878	-0.993	-1.3201
Acot1	Acyl-coenzyme A thioesterase 1	416		QLGSECLHVS(1)PKI	O55137	0.657694	0.0908115	0.21471	1.04186	0.999999	___1	QTFFHKQLGSECLHVSPKI____________	-2.0862	-0.70935	-2.92202	-1.5597	-2.2215	-2.0773	-3.13238	-2.391	-2.466	-2.3113	-2.42036	-2.8012
Acot13	Acyl-coenzyme A thioesterase 13	3		S(0.001)S(0.999)MTQNLR	Q9CQR4	0.0182195	0.977604	0.576131	0.00983683	0.999372	___1	_____________MSSMTQNLREVMKVMFKV	-4.17184	-0.70935	-3.52862	-1.2211	-1.551	-1.226	-3.0972	-2.3934	-0.707	-2.76643	-1.5758	-1.9774
Acot13	Acyl-coenzyme A thioesterase 13	92		GAPGVSVDMNIT(0.002)YMS(0.998)PAK	Q9CQR4	-0.18381	0.751746	0.518778	0.123929	0.998425	___1	RGAPGVSVDMNITYMSPAKIGEEIVITAHIL	-3.91653	-3.49338	-1.1891	-1.7708	-1.7484	-3.15456	-2.25826	-3.35116	-3.11296	-1.2835	-2.97963	-1.1844
Acot9	Acyl-coenzyme A thioesterase 9, mitochondrial	273;273		NIIHELFLTTLDPKT(0.997)IS(0.003)FQSR	Q9R0X4	1.45576	0.0922177	0.215303	1.03519	0.997279	___1	RNIIHELFLTTLDPKTISFQSRILPPKAVWM	0.6838	0.78065	0.9331	1.2762	-2.07253	1.6913	-0.24245	0.9427	-3.1577	0.7982	-2.20017	-1.5826
Acsl1	Long-chain-fatty-acid--CoA ligase 1	423		IQS(0.903)S(0.097)LGGK	P41216	0.334389	0.439695	0.404584	0.356848	0.903393	___1	RNNSLWDKLIFHKIQSSLGGKVRLMITGAAP	-2.8588	-2.5428	-2.2236	-1.5091	-2.3413	-1.72296	-3.73505	-1.69333	-3.2045	-1.6814	-1.9918	-2.89881
Acsl1	Long-chain-fatty-acid--CoA ligase 1	440		LMITGAAPVS(0.999)AT(0.001)VLTFLR	P41216	0.470133	0.245167	0.31927	0.610537	0.999435	___1	LGGKVRLMITGAAPVSATVLTFLRTALGCQF	-0.8	-0.13705	-0.0935	0.2811	-0.9198	-0.1096	-0.64335	-0.2985	-1.2239	-1.0091	0.3858	-1.8106
Acsl1	Long-chain-fatty-acid--CoA ligase 1	233		IIVIMDSYGS(1)DLVER	P41216	0.917684	0.21368	0.302395	0.670237	0.999998	___1	LTPCLKIIVIMDSYGSDLVERGKKCGVEIIS	0.2282	0.90745	0.9208	0.6042	-1.33016	-0.1	0.13885	0.0259	-3.14241	0.3052	0.8339	-2.43705
Acsl1	Long-chain-fatty-acid--CoA ligase 1	230		IIVIMDS(1)YGSDLVER	P41216	1.50905	0.0507949	0.168603	1.29418	0.999951	___1	ENKLTPCLKIIVIMDSYGSDLVERGKKCGVE	-0.6436	0.55875	-0.4857	0.8817	0.4619	-0.3028	-0.34705	-0.1989	-3.25916	-2.78779	0.8584	-2.84956
Acss1	Acetyl-coenzyme A synthetase 2-like, mitochondrial	662		GQDLGDTTTLEDPS(1)VITEILSAFQK	Q99NB1	0.382347	0.519566	0.436586	0.284359	0.99998	___1	SRGQDLGDTTTLEDPSVITEILSAFQKYEEQ	-0.8593	-1.48495	-0.3147	-0.6305	-2.54549	-1.4452	-0.98965	-0.3164	-3.48973	-1.0297	-0.9125	-2.83623
Acss2	Acetyl-coenzyme A synthetase, cytoplasmic	30		VRGWS(1)PPPEVRR	Q9QXG4	0.228683	0.360505	0.371783	0.443089	1	___1	RAREETGAEGRVRGWSPPPEVRRSAHVPSLQ	2.2039	2.13175	1.9657	2.3008	2.433	1.8018	2.08945	2.0197	2.1784	1.8396	1.6243	1.7134
Actb	Actin, cytoplasmic 1	323;323;325;325;324;325		EITALAPS(0.928)T(0.072)MK	P60710	0.615112	0.522356	0.43791	0.282034	0.92831	___1	GIADRMQKEITALAPSTMKIKIIAPPERKYS	1.4085	0.88095	0.5612	-0.9991	0.8146	-3.23441	-0.05105	-0.0076	1.3261	-0.3315	-4.08638	-1.1085
Actb	Actin, cytoplasmic 1	33;33;35;35;34;35		AVFPS(1)IVGRPR	P60710	0.572837	0.0657691	0.187169	1.18198	1	___1	KAGFAGDDAPRAVFPSIVGRPRHQGVMVGMG	-1.4616	-2.13975	-1.963	-1.6772	-1.8577	-2.54737	-2.22395	-2.4982	-2.5311	-2.0442	-2.69542	-3.09077
Actb	Actin, cytoplasmic 1	60;60;62;62;61;62		DSYVGDEAQS(1)K	P60710	0.725828	0.221098	0.306655	0.655415	1	___1	VGMGQKDSYVGDEAQSKRGILTLKYPIEHGI	0.6429	0.54815	0.0791	-0.4643	1.2847	0.4486	-0.76415	-2.54627	0.6222	1.3331	-0.3207	-0.14
Actb	Actin, cytoplasmic 1	52;52;54;54;53;54		HQGVMVGMGQKDS(1)YVGDEAQSK	P60710	0.922398	0.078073	0.199056	1.1075	1	___1	RPRHQGVMVGMGQKDSYVGDEAQSKRGILTL	-0.6825	-1.05135	-2.25546	-2.6816	-1.2787	-1.2064	-2.38789	-2.75447	-0.956	-1.90478	-3.31358	-3.37367
Actc1	Actin, alpha cardiac muscle 1	205;205;204;205		GYSFVT(0.031)T(0.969)AEREIVR	P68033	0.0259537	0.953989	0.570335	0.0204567	0.968627	___1	YLMKILTERGYSFVTTAEREIVRDIKEKLCY	-2.326	-3.1607	-2.1908	-1.4549	-3.09736	-1.8691	-3.18524	-2.9695	-1.4278	-1.253	-2.5004	-2.91865
Actl6a	Actin-like protein 6A	233		EAVREGS(1)PANWKR	Q9Z2N8	0.136806	0.774429	0.524641	0.111018	1	___1	IPPYMIASKEAVREGSPANWKRKEKLPQVTR	-0.7613	-1.64955	-0.8907	-1.8266	-3.36121	-1.6413	-1.33965	-1.7576	-2.72974	-2.5329	-1.6371	-0.9545
Actn2	Alpha-actinin-2	574		ATLPEADGERQS(1)ILAIQNEVEK	Q9JI91	-0.9887	0.106988	0.2288	0.970664	1	___1	EQFKATLPEADGERQSILAIQNEVEKVIQSY	-1.4195	-3.34572	-2.52151	-3.24775	-2.84031	-3.3613	-1.26005	-1.0822	-1.5036	-0.2835	-3.1572	-3.51733
Actn2	Alpha-actinin-2	433		DYESAS(0.982)LT(0.018)EVR	Q9JI91	-0.26697	0.591344	0.464609	0.22816	0.982028	___1	YGKEQILLQKDYESASLTEVRALLRKHEAFE	-2.8404	-2.66496	-2.87881	-3.05119	-1.617	-1.437	-1.63845	-3.02985	-3.71685	-1.2679	-1.7071	-1.5274
Actn2	Alpha-actinin-2	237		MLDAEDIVNT(1)PKPDER	Q9JI91	0.828555	0.205361	0.296769	0.687483	1	___1	HLDIPKMLDAEDIVNTPKPDERAIMTYVSCF	-1.1084	-3.754	-1.5266	-1.7223	-0.8651	-0.8785	-1.81715	-3.18904	-2.21531	-0.5666	-3.91978	-3.11835
Actr8	Actin-related protein 8	132		RIPVS(1)PEQTR	Q8R2S9	0.274333	0.401284	0.388503	0.396548	0.999997	___1	IWSKKMSNGTRRIPVSPEQTRSYNKQMRPAI	-0.1424	-1.16125	-1.0356	-1.0456	-1.6011	-1.1392	-1.05155	-1.1493	-1.6318	-2.0247	-1.0241	-0.8897
Acyp2	Acylphosphatase-2	51		NTS(1)KGTVTGQVQGPEEK	P56375	0.221968	0.606072	0.469497	0.217476	0.999889	___1	GEAKKRGLVGWVKNTSKGTVTGQVQGPEEKV	-2.75634	-2.33855	-1.0482	-1.6848	-3.24065	-2.3292	-2.03725	-2.66985	-2.11993	-2.22754	-2.0139	-3.66108
Adam17	Disintegrin and metalloproteinase domain-containing protein 17	735		IIKPFPAPQT(1)PGR	Q9Z0F8	-0.351292	0.379575	0.379925	0.420702	1	___1	DSASVRIIKPFPAPQTPGRLQALQPAAMMPP	-3.91447	-2.31063	-2.1182	-2.65703	-2.50417	-2.85277	-2.76824	-1.9302	-1.9947	-1.8232	-3.45327	-2.2799
Adam17	Disintegrin and metalloproteinase domain-containing protein 17	794		S(1)FEDLTDHPVTR	Q9Z0F8	-0.176774	0.733906	0.512596	0.134359	1	___1	GFEKDPFPNSSTAAKSFEDLTDHPVTRSEKA	-1.1304	-3.21088	-0.8585	-1.0763	-1.1909	-0.765	-0.07375	-1.4654	-1.2734	-0.8163	-0.7992	-2.74328
Adam17	Disintegrin and metalloproteinase domain-containing protein 17	822		QSRVDS(1)KETEC	Q9Z0F8	-0.0252559	0.929457	0.565276	0.0317705	0.999999	___1	EKAASFKLQRQSRVDSKETEC__________	-3.3438	-3.32164	-2.525	-2.9117	-3.3112	-2.833	-3.00165	-2.62921	-3.0846	-3.1708	-2.5984	-3.61015
Adcy3	Adenylate cyclase type 3	811		RFQEKDS(1)PMVALEK	Q8VHH7	1.21975	0.135845	0.250863	0.866955	1	___1	PVFDEYDHKRFQEKDSPMVALEKMQVLATPG	-0.9821	-2.72657	1.1767	-0.3277	0.9452	0.4273	-2.6637	-0.0931	-0.7682	-2.69032	-2.86132	0.271
Adcy6	Adenylate cyclase type 6	2		S(1)WFSGLLVPK	Q01341	0.00231172	0.994671	0.581589	0.00232054	0.999985	___1	______________MSWFSGLLVPKVDERKT	-1.1171	-2.52245	-1.2045	-1.8021	-2.5986	-2.0243	-1.95115	-1.3487	-2.0037	-2.0111	-1.5586	-2.40967
Adcy6	Adenylate cyclase type 6	53		NAEPPS(1)PTPAAHTR	Q01341	0.297717	0.293625	0.343844	0.532206	0.999824	___1	CAPRYMSCLKNAEPPSPTPAAHTRCPWQDEA	3.1816	3.17915	3.9075	3.6768	3.7576	3.6257	3.24935	2.562	3.3522	3.5123	3.3251	3.5411
Adcy6	Adenylate cyclase type 6	573		ANS(1)MEGLMPR	Q01341	0.412767	0.437637	0.403871	0.358886	1	___1	EEKAMLAKLQRTRANSMEGLMPRWVPDRAFS	-0.4995	-0.64705	1.4782	0.2487	0.3603	0.3612	-0.72015	-1.8316	-0.6569	0.8189	0.3818	0.8332
Adcy9	Adenylate cyclase type 9	14		ASSPHQQLLHHHS(0.843)T(0.157)EVSCDSSGDSNSVR	P51830	-1.37188	0.0264392	0.1282	1.57775	0.842779	___1	__MASSPHQQLLHHHSTEVSCDSSGDSNSVR	-1.3229	-2.53396	-2.41014	-3.2016	-2.49778	-3.1837	-0.37945	-1.1296	-0.666	-0.5947	-0.5601	-3.58895
Adcy9	Adenylate cyclase type 9	27		ASSPHQQLLHHHSTEVSCDSSGDS(0.001)NS(0.999)VR	P51830	-0.737635	0.198549	0.29376	0.702132	0.999009	___1	HHSTEVSCDSSGDSNSVRVKINPKQLSSNTH	-3.83754	-0.81755	-2.68225	-2.59224	-3.04985	-1.3886	-0.92395	-0.9512	-1.308	-2.82056	-1.3309	-2.6076
Adcy9	Adenylate cyclase type 9	613		GQGTASPGS(0.999)VS(0.001)DLAQTVK	P51830	0.1106	0.642459	0.48338	0.192154	0.999136	___1	RESSGPRGQGTASPGSVSDLAQTVKTFDNLK	0.8584	0.98435	1.3615	0.8689	1.1086	1.1315	0.87745	1.1529	0.9916	0.6209	1.0478	0.959
Add1	Alpha-adducin	464		TRWLHSGRGDDAS(0.003)EEGQNGS(0.825)S(0.172)PK	Q9QYC0	-1.48863	0.0914004	0.215124	1.03905	0.824562	___1	HSGRGDDASEEGQNGSSPKSKTKWTKEDGHR	-3.06768	-3.31113	0.0275	-0.4313	-3.25658	-2.67902	-0.02775	-0.1153	-0.0099	0.2964	-0.0872	-3.84266
Add1	Alpha-adducin	12		AAVVTS(0.999)PPPTTAPHK	Q9QYC0	-0.701933	0.130031	0.247952	0.885954	0.999445	___1	____MNGDTRAAVVTSPPPTTAPHKERYFDR	0.6798	0.41025	0.8848	0.1857	1.5124	1.5028	2.83535	0.2725	1.4555	2.2772	1.3277	1.2191
Add1	Alpha-adducin	436		KYSDVEVPASVTGHSFASDGDS(0.106)GT(0.15)CS(0.744)PLRHS(1)FQK	Q9QYC0	-0.619638	0.623239	0.476527	0.205345	0.999725	___1	FASDGDSGTCSPLRHSFQKQQREKTRWLHSG	1.1626	-2.38448	-4.10962	-0.1535	1.3873	1.6694	2.71795	-3.42914	-2.05248	1.7107	1.4355	0.907
Add1	Alpha-adducin	465		TRWLHSGRGDDASEEGQNGS(0.025)S(0.975)PK	Q9QYC0	-0.233	0.44872	0.40922	0.348024	0.975494	___1	SGRGDDASEEGQNGSSPKSKTKWTKEDGHRT	2.3703	1.22715	1.3158	1.0625	1.2011	1.3401	1.72005	1.454	1.3028	1.6843	1.5001	2.2537
Add1	Alpha-adducin	586		QKGS(1)EENLDETR	Q9QYC0	0.442521	0.351214	0.368018	0.454428	1	___1	ELEEYRREVERKQKGSEENLDETREQKEKSP	-2.7917	-2.92095	-0.3968	-1.8879	-2.6034	-1.4359	-2.80385	-2.45553	-2.479	-3.2664	-1.6902	-1.9968
Add1	Alpha-adducin	427		YSDVEVPASVTGHSFAS(0.005)DGDS(0.924)GT(0.067)CS(0.004)PLR	Q9QYC0	0.58456	0.500298	0.427939	0.300771	0.924281	___2	VPASVTGHSFASDGDSGTCSPLRHSFQKQQR	0.4216	-3.95608	-0.0468	0.7668	-2.67434	0.1185	0.00805	-1.95029	-0.657	-2.86302	-2.62622	-0.7892
Add1	Alpha-adducin	436		KYSDVEVPASVTGHSFASDGDS(0.106)GT(0.15)CS(0.744)PLRHS(1)FQK	Q9QYC0	1.04129	0.160678	0.268607	0.794043	0.999725	___2	FASDGDSGTCSPLRHSFQKQQREKTRWLHSG	0.4216	-3.11103	-0.0468	0.7668	0.1912	0.1185	0.00805	-3.02801	-0.657	-0.9075	-2.53381	-0.7892
Add1	Alpha-adducin	429		YSDVEVPASVTGHSFASDGDS(0.102)GT(0.841)CS(0.056)PLR	Q9QYC0	1.31024	0.0715067	0.191777	1.14565	0.841487	___1	ASVTGHSFASDGDSGTCSPLRHSFQKQQREK	-2.95573	0.07215	-2.10583	-0.0668	-0.2207	0.2629	-3.22407	-2.58084	-0.7228	-2.95131	-2.65866	-0.7378
Add2	Beta-adducin	11		SEDTVPEAAS(1)PPPSQGQHYFDR	Q9QYB8	-0.823962	0.146439	0.25954	0.834343	0.999944	___1	_____MSEDTVPEAASPPPSQGQHYFDRFSE	-3.42411	-0.57505	-2.36778	-3.14899	-0.508	-1.4373	-1.05715	-1.0691	-0.6853	-0.9511	-2.0245	-0.7303
Add2	Beta-adducin	712;724		TPS(1)FLKK	Q9QYB8	-0.0634833	0.83225	0.540357	0.0797464	1	___1	PGKSPSKKKKKFRTPSFLKKSKKKSDS____;PSKSPSKKKKKFRTPSFLKKSKKKEKVES__	2.1578	1.55585	1.3644	1.2196	1.3098	1.2954	1.96475	1.7516	1.8872	1.4197	0.7576	1.5029
Add3	Gamma-adducin	461		VNVPEESRNGET(0.001)S(0.999)PR	Q9QYB5	-0.408819	0.757011	0.520315	0.120898	0.998784	___1	YMKVNVPEESRNGETSPRTKITWMKAEDSSK	1.4797	1.74635	2.0968	-2.78468	-2.66131	-2.5163	-3.23474	1.4504	1.2249	-3.41589	2.0861	1.7027
Add3	Gamma-adducin	681		SPERTEEVLS(0.001)PDGS(0.941)PS(0.058)KS(0.999)PS(0.001)K	Q9QYB5	-0.297467	0.408611	0.392689	0.38869	0.999263	___1	ERTEEVLSPDGSPSKSPSKKKKKFRTPSFLK	2.2358	2.48015	2.6783	1.8923	2.6268	2.7829	4.04375	2.1723	2.3373	2.9064	2.3364	2.6849
Add3	Gamma-adducin	693		TPS(1)FLKK	Q9QYB5	-0.0634833	0.83225	0.540357	0.0797464	1	___1	PSKSPSKKKKKFRTPSFLKKNKKKEKVEA__	2.1578	1.55585	1.3644	1.2196	1.3098	1.2954	1.96475	1.7516	1.8872	1.4197	0.7576	1.5029
Add3	Gamma-adducin	677;681		SPERTEEVLS(0.001)PDGS(0.941)PS(0.058)KS(0.999)PS(0.001)K	Q9QYB5	1.04464	0.126773	0.246343	0.896973	0.999263	___2	ERTEEVLSPDGSPSKSPSKKKKKFRTPSFLK	0.4482	-0.51355	0.1446	-0.3416	-0.1269	-0.804	0.83265	-0.9459	-2.91726	-3.3877	-0.789	-0.2539
Adgre5	CD97 antigen	814		ALRS(0.063)S(0.936)ES(0.001)GM	Q9Z0M6	-0.494806	0.369346	0.375886	0.432566	0.936014	___1	STTGTGTSQTRALRSSESGM___________	-1.4381	-2.64774	-1.7142	-2.2799	-3.68292	-0.9232	-1.38505	-3.06558	-1.0313	-2.3782	-1.3261	-0.531
Adgrl2	Adhesion G protein-coupled receptor L2	1458		GNS(1)DGYIIPINK	Q8JZZ7	0.938719	0.334585	0.362411	0.475493	1	___1	AGRHLHMCYQISRGNSDGYIIPINKEGCIPE	0.9206	0.87595	0.8823	0.7276	-2.69646	-2.39593	0.55305	0.6281	-2.20324	-3.46378	-0.0205	-2.81188
Adgrl3	Adhesion G protein-coupled receptor L3	684		NLT(0.003)PGGKDS(0.997)AAR	Q80TS3	-0.475374	0.634384	0.480445	0.197648	0.997497	___1	LLDVQLRNLTPGGKDSAARSLNKLQKRERSC	2.8819	2.62575	-3.26874	2.9382	2.7477	3.1051	2.15975	0.9497	1.9031	2.6149	3.0694	3.1853
Adh5	Alcohol dehydrogenase class-3	247		EFGASECISPQDFS(1)K	P28474	0.145297	0.765706	0.522421	0.115938	0.999998	___1	AKEFGASECISPQDFSKSIQEVLVEMTDGGV	-0.9189	-1.24445	-1.0174	-0.4691	-0.9325	-2.97961	-2.31534	-1.0314	-2.3808	-1.4628	-0.7077	-0.5357
Adra1b	Alpha-1B adrenergic receptor	464		GRLDS(1)GPLFTFK	P97717	-0.688967	0.225162	0.308321	0.647506	1	___1	LLSLPEPPGRRGRLDSGPLFTFKLLGEPESP	-0.502	-1.05325	-0.4866	-0.5383	-0.3787	-0.5381	2.01185	1.6643	-0.6421	-1.1151	-0.6106	-0.6715
Adrb1	Beta-1 adrenergic receptor	417		AGPPPSPGAPS(1)DDDDDDAGTTPPAR	P34971	0.281008	0.675674	0.494611	0.170263	0.999999	___1	GCLARAGPPPSPGAPSDDDDDDAGTTPPARL	-2.69732	-0.72535	-1.3354	-0.9606	-1.576	-3.27069	-0.84905	-0.6863	-3.16412	-3.39239	-0.7737	-3.38585
Adrb1	Beta-1 adrenergic receptor	401		AAHGDRPRAS(1)GCLAR	P34971	0.755456	0.0300712	0.136831	1.52185	1	___1	AACRRRAAHGDRPRASGCLARAGPPPSPGAP	-2.6587	-2.26795	-1.8063	-2.8482	-1.97056	-1.9184	-2.40335	-3.31548	-2.7054	-3.36958	-2.68829	-3.52075
Adrm1	Proteasomal ubiquitin receptor ADRM1	405		DKKDEEEDMS(1)LD	Q9JKV1	0.195949	0.691062	0.498539	0.160483	1	___1	KEGDTKDKKDEEEDMSLD_____________	-3.17416	-3.30503	-1.3734	-1.9504	-1.5749	-1.084	-2.11565	-3.39684	-2.8833	-1.9605	-1.336	-1.9453
Aebp2	Zinc finger protein AEBP2	24		LSPLSPGS(1)PGPAAR	Q9Z248	0.456003	0.519723	0.436629	0.284228	0.999993	___1	ADLEELSRLSPLSPGSPGPAARGRAEPPEEE	-0.884	-2.33166	-0.8321	-2.85616	-0.1762	-0.827	-1.29065	-3.92544	-3.39335	-0.8604	-0.6936	-0.4797
Afap1	Actin filament-associated protein 1	669		SGTSSPQS(1)PVFR	Q80YS6	1.154	0.233843	0.312892	0.631076	1	___1	LGLAIEPRSGTSSPQSPVFRHRTLENSPISS	0.3666	0.50645	0.7458	0.9344	-3.20158	0.8842	-4.44291	0.3768	-2.1206	-0.7183	-0.5181	0.735
Afap1l1	Actin filament-associated protein 1-like 1	747		RSPS(1)IVTSNQGR	Q8BZI0	0.0654944	0.898775	0.55888	0.0463489	0.999969	___1	SLPVNCVSELRKRSPSIVTSNQGRVLQKAKE	-0.9877	-1.12375	-0.1758	-0.7359	-0.4514	0.3816	0.07905	-1.5354	0.3814	0.2827	-0.272	-2.42167
Afap1l1	Actin filament-associated protein 1-like 1	97		GAS(1)PEPTKSPSLR	Q8BZI0	0.134053	0.856203	0.547363	0.0674234	1	___1	DLRDMSDDGEPSKGASPEPTKSPSLRSAAAD	-3.60643	-2.71596	-2.99497	-1.138	-0.6721	-0.5321	-0.80035	-3.12596	-3.29424	-3.54742	-0.4176	-1.2783
Afap1l1	Actin filament-associated protein 1-like 1	329		EVSRPIVGAEGLEVPRS(1)PVILCK	Q8BZI0	0.312089	0.639548	0.481809	0.194127	1	___1	VSRPIVGAEGLEVPRSPVILCKADQDKRLSQ	1.3066	-2.30752	0.9349	1.8807	1.3246	1.0173	-0.40895	1.0383	0.7249	0.706	-0.8305	1.0543
Afap1l1	Actin filament-associated protein 1-like 1	87		DMS(1)DDGEPSKGAS(0.997)PEPT(0.002)KSPSLR	Q8BZI0	0.298958	0.522423	0.43791	0.281978	1	___1	LFEEFDCDLGDLRDMSDDGEPSKGASPEPTK	-2.58612	-2.00025	-1.2006	-1.8165	-2.94011	-3.6338	-2.66062	-2.79259	-2.60157	-3.24511	-3.30103	-1.3702
Afdn	Afadin	1795		LFS(1)QGQDVSDK	Q9QZQ1	-1.28778	0.0019008	0.0395576	2.72106	1	___1	GAPENLTFKERQRLFSQGQDVSDKVKASRKL	-0.6416	-0.15705	0.1787	-0.3937	0.5407	0.3044	0.29785	1.7798	1.1839	1.1917	1.3321	1.7728
Afdn	Afadin	1238		EYFTFPAS(0.009)KS(0.991)QDR	Q9QZQ1	-0.503367	0.119078	0.240965	0.924167	0.990968	___1	TQTYTREYFTFPASKSQDRMAPPQSQWPNYE	-1.1822	-1.19255	-1.1267	-0.9765	-0.5469	-1.7504	-1.06825	-1.0385	-0.7532	0.01	-0.7332	-0.1719
Afdn	Afadin	1211		ITSVSTGNLCTEEQS(1)PPPRPEAYPIPTQTYTR	Q9QZQ1	-0.291967	0.31404	0.352076	0.503015	1	___1	KITSVSTGNLCTEEQSPPPRPEAYPIPTQTY	0.5185	0.88815	0.5776	0.625	1.0855	0.5653	1.33135	1.5981	0.9389	0.8998	0.9604	0.2833
Afdn	Afadin	1182		SSPNVANQPPS(1)PGGK	Q9QZQ1	-0.301983	0.324125	0.356846	0.489288	1	___1	RADHRSSPNVANQPPSPGGKGPYTSGTAAKI	-0.8641	-1.32395	-0.6159	-1.303	-0.9175	-1.2164	-0.21565	-1.0482	-0.1939	-1.3123	-1.1322	-0.5267
Afdn	Afadin	1172;1173		ADHRS(0.926)S(0.074)PNVANQPPS(0.997)PGGKGPYT(0.002)S(0.001)GTAAK	Q9QZQ1	-0.357782	0.596169	0.466143	0.22463	0.925628	___2	LPGDDRLMKNRADHRSSPNVANQPPSPGGKG	2.0626	1.61645	-2.22949	1.6404	1.4718	1.2143	1.30615	2.065	1.0224	0.2013	1.3449	1.983
Afdn	Afadin	1510		EELSSGDS(0.002)LS(0.998)PDPWKR	Q9QZQ1	-0.0693454	0.902392	0.560037	0.044605	0.997711	___1	YITISKEELSSGDSLSPDPWKRDAREKLEKQ	-0.9957	-1.40575	-1.0251	-1.0909	-1.2113	-3.59842	-0.23615	-0.8205	-1.1362	-1.3746	-2.75013	-2.59352
Afdn	Afadin	1182		SSPNVANQPPS(1)PGGK	Q9QZQ1	0.2327	0.513083	0.433641	0.289812	1	___2	RADHRSSPNVANQPPSPGGKGPYTSGTAAKI	2.0626	1.71915	1.2107	1.6404	1.4718	1.2143	1.30615	2.065	1.0224	0.2013	1.3449	1.983
Afdn	Afadin	216		TIS(1)NPEVVMK	Q9QZQ1	0.339417	0.309955	0.350593	0.508701	0.999992	___1	EVYKDMPETSFTRTISNPEVVMKRRRQQKLE	-0.1317	-0.81515	0.107	0.1	-0.3745	-0.6413	-1.03425	-1.2002	-0.9129	-0.3554	-0.5777	0.2883
Afdn	Afadin	246		SSDGRPDS(0.964)GGT(0.035)LR	Q9QZQ1	0.469927	0.316653	0.352963	0.499416	0.964225	___1	EKRMQEFRSSDGRPDSGGTLRIYADSLKPNI	-1.9807	-3.3924	-0.7365	-1.5318	-1.7894	-2.48045	-2.55353	-1.8587	-2.0943	-2.3555	-2.1939	-3.67489
Afdn	Afadin	1201		ITS(0.001)VS(0.993)T(0.006)GNLCTEEQSPPPRPEAYPIPTQTYTR	Q9QZQ1	0.841515	0.143247	0.257318	0.843915	0.992532	___1	KGPYTSGTAAKITSVSTGNLCTEEQSPPPRP	-3.24116	-0.55995	-0.8768	0.1609	-0.9239	-0.7232	-1.74735	-1.93148	-0.5986	-2.89757	-1.8217	-2.2165
Afdn	Afadin	1275		S(1)QEELREEK	Q9QZQ1	1.01529	0.072676	0.192976	1.13861	1	___1	TESNHSSIAIQRVTRSQEELREEKVYQLERH	-0.7706	-1.01235	1.1146	-0.186	-1.2896	1.1552	-0.94265	-2.64844	-1.0151	-1.1214	-0.3964	-0.9565
Afdn	Afadin	1083		TSS(1)VVTLEVAK	Q9QZQ1	0.990351	0.266848	0.329416	0.573737	0.999985	___1	GLSQERAAELMTRTSSVVTLEVAKQGAIYHG	1.1913	0.54055	-2.0728	1.2186	0.6698	0.9623	-3.27683	1.0481	-2.70142	0.2068	0.1958	1.0952
Afdn	Afadin	1199;1211		IT(0.012)S(0.948)VS(0.031)T(0.008)GNLCTEEQS(1)PPPRPEAYPIPTQTYTR	Q9QZQ1	1.05773	0.102524	0.225943	0.989175	0.948344	___2	GGKGPYTSGTAAKITSVSTGNLCTEEQSPPP	-2.37667	-2.80864	-0.8199	0.089	-2.08596	-1.0285	-0.58425	-3.92209	-2.61128	-2.80027	-3.1027	-2.35643
Aftph	Aftiphilin	151		SFS(1)PGDFR	Q80WT5	0.43268	0.415904	0.395207	0.381006	0.999999	___1	KVVVQGPSTGQLRSFSPGDFRTDKNIVHQTK	-0.8594	-0.71345	-2.58009	-0.8486	-1.0699	-1.1403	-1.14585	-0.5828	-1.1923	-2.65891	-0.8882	-3.33976
Ag2	Uncharacterized protein C11orf96 homolog	210		SFLQS(1)LECLR	Q3UPL5	1.44448	0.00749755	0.0742474	2.12508	1	___1	VSPMEEEKAKKSFLQSLECLRRSTQSLSLQR	0.5773	0.08945	0.4377	1.0373	0.071	0.6432	-0.93195	-1.3058	-0.1738	-0.4822	-2.89456	-0.0226
Agap1	Arf-GAP with GTPase, ANK repeat and PH domain-containing protein 1	521		LDPPPS(1)PHANR	Q8BXK8	0.332819	0.445053	0.407578	0.351588	1	___1	PSISSSTSPKLDPPPSPHANRKKHRRKKSTS	-2.2502	-2.91818	-1.1611	-1.5916	-1.641	-1.7579	-2.06305	-1.93499	-3.81196	-2.0111	-1.9859	-1.5099
Agap3	Arf-GAP with GTPase, ANK repeat and PH domain-containing protein 3	367		IETIAASSTPTPIRKQS(1)K	Q8VHH5	-0.0726833	0.783054	0.526436	0.106209	0.99987	___1	ETIAASSTPTPIRKQSKRRSNIFTSRKGADL	1.0182	0.38615	0.127	0.424	0.1229	0.136	0.61475	0.0861	0.7128	0.4607	0.3634	0.4126
Agfg1	Arf-GAP domain and FG repeat-containing protein 1	293		S(0.004)S(0.004)S(0.991)ADFGTFSTSQSHQTASTVSK	Q8K2K6	-0.956804	0.152548	0.262906	0.816595	0.991135	___1	VNANFAHFDNFPKSSSADFGTFSTSQSHQTA	-3.78039	-3.56941	-1.9338	-1.2789	-3.39847	-2.7924	-1.33605	-1.6338	-0.4891	-3.1015	-3.72719	-0.7249
Agfg1	Arf-GAP domain and FG repeat-containing protein 1	181		GTPSQS(1)PVVGR	Q8K2K6	0.947	0.0563308	0.175028	1.24925	1	___1	ESAPALHLNKGTPSQSPVVGRSQGQQQEKKQ	3.626	3.44675	4.3765	3.9837	3.8888	3.8084	3.05025	0.8946	2.7725	3.2527	3.6995	3.7786
Ahsg	Alpha-2-HS-glycoprotein	135		VMHTQCHS(0.002)T(0.974)PDS(0.024)AEDVR	P29699	-0.293608	0.735112	0.512986	0.133647	0.974221	___1	KQDGQFRVMHTQCHSTPDSAEDVRKLCPRCP	1.5837	1.83025	3.3455	-2.50665	2.5994	2.6633	1.71915	0.474	1.4865	3.0963	2.2192	2.282
Ahsg	Alpha-2-HS-glycoprotein	138		VMHTQCHSTPDS(1)AEDVRK	P29699	0.46865	0.170686	0.276809	0.767803	1	___1	GQFRVMHTQCHSTPDSAEDVRKLCPRCPLLT	6.9183	7.20085	7.2393	7.3808	7.604	7.1381	6.63585	5.7627	6.7202	7.7252	6.8106	7.0149
Ahsg	Alpha-2-HS-glycoprotein	312		HAFSPVASVES(1)ASGETLHSPK	P29699	0.0291833	0.913353	0.56292	0.0393615	1	___1	YHDLRHAFSPVASVESASGETLHSPKVGQPG	7.8727	8.22855	7.6457	7.7683	8.2256	8.122	7.55035	7.6219	8.1946	8.3209	7.7305	8.2695
Ahsg	Alpha-2-HS-glycoprotein	314		HAFSPVASVESAS(1)GETLHSPK	P29699	-0.0190833	0.943239	0.567852	0.0253781	1	___1	DLRHAFSPVASVESASGETLHSPKVGQPGAA	7.1179	7.17815	6.6156	6.8058	7.2291	6.9531	6.47705	6.779	7.3635	7.2438	6.8375	7.3133
Ahsg	Alpha-2-HS-glycoprotein	309		HAFSPVAS(1)VES(0.981)AS(0.019)GETLHSPK	P29699	0.17895	0.60022	0.467738	0.221689	1	___2	HRTYHDLRHAFSPVASVESASGETLHSPKVG	5.5328	6.95765	5.1396	5.997	6.3726	6.4948	5.40485	5.9959	6.1086	5.9596	5.9869	5.9649
Ahsg	Alpha-2-HS-glycoprotein	309		HAFSPVAS(1)VES(0.981)AS(0.019)GETLHSPK	P29699	0.289167	0.271426	0.331581	0.566349	1	___1	HRTYHDLRHAFSPVASVESASGETLHSPKVG	6.5643	6.42025	6.0126	5.978	6.4134	5.8096	5.72895	5.8835	6.3204	5.963	5.7746	5.7927
Ahsg	Alpha-2-HS-glycoprotein	312		HAFSPVASVES(1)ASGETLHSPK	P29699	0.4631	0.17379	0.278865	0.759976	1	___2	YHDLRHAFSPVASVESASGETLHSPKVGQPG	7.1473	7.30155	6.987	6.6088	6.3726	6.4948	6.92205	7.1914	6.1086	5.9596	5.9869	5.9649
Ahsg	Alpha-2-HS-glycoprotein	314		HAFSPVASVESAS(1)GETLHSPK	P29699	0.792567	0.117498	0.239184	0.929969	1	___2	DLRHAFSPVASVESASGETLHSPKVGQPGAA	7.1473	7.30155	6.987	6.6088	5.6817	6.1255	6.92205	7.1914	5.1683	4.9656	5.8053	5.0438
Ahsg	Alpha-2-HS-glycoprotein	309;312;314		HAFSPVAS(1)VES(0.981)AS(0.019)GETLHSPK	P29699	1.1532	0.0390117	0.150037	1.40881	1	___3	HRTYHDLRHAFSPVASVESASGETLHSPKVG	4.6743	4.52355	4.0383	2.5781	3.5535	3.0048	3.85435	3.6126	2.4836	1.6391	2.0419	1.8218
Aifm1	Apoptosis-inducing factor 1, mitochondrial	370		VMPNAIVQS(1)VGVSGGR	Q9Z0X1	-0.338316	0.605143	0.469166	0.218142	0.999993	___1	VKREGVKVMPNAIVQSVGVSGGRLLIKLKDG	0.8217	0.91655	1.5376	0.9421	1.0078	-2.8439	0.31785	0.7953	0.098	0.9893	1.3214	0.8899
Aifm1	Apoptosis-inducing factor 1, mitochondrial	374		VMPNAIVQSVGVS(1)GGR	Q9Z0X1	0.111792	0.77804	0.525155	0.108998	0.999982	___1	GVKVMPNAIVQSVGVSGGRLLIKLKDGRKVE	-0.9386	-1.49195	-1.1331	-1.6299	-1.656	-2.38374	-1.14805	-1.039	-1.1184	-2.88853	-1.4821	-2.22797
Aifm1	Apoptosis-inducing factor 1, mitochondrial	267		SLS(1)AIDRAGAEVK	Q9Z0X1	0.0409167	0.886508	0.555335	0.0523175	0.999996	___1	FEKCLIATGGTPRSLSAIDRAGAEVKSRTTL	1.1929	0.13245	0.9751	0.6616	0.8842	0.8546	0.71535	0.8688	1.3504	0.5207	0.2852	0.7149
Aifm1	Apoptosis-inducing factor 1, mitochondrial	129		APS(1)HVPFLLIGGGTAAFAAAR	Q9Z0X1	0.187347	0.843003	0.543672	0.0741709	1	___1	ASATEGGSVPQIRAPSHVPFLLIGGGTAAFA	0.118	-4.06572	-0.1073	-3.48606	0.1802	-0.3908	0.19545	-0.1018	-2.14502	-3.73117	-0.4924	-2.60083
Ak1	Adenylate kinase isoenzyme 1	38		YGYTHLS(0.998)T(0.002)GDLLR	Q9R0Y5	1.409	0.0707839	0.191046	1.15007	0.998272	___1	TQCEKIVQKYGYTHLSTGDLLRAEVSSGSER	1.6335	1.35645	1.2449	1.6273	1.1213	1.6498	1.22315	1.3457	-3.6723	0.4305	0.8402	0.012
Ak3	GTP:AMP phosphotransferase AK3, mitochondrial	224		VPETT(0.001)QKAS(0.996)VT(0.003)P	Q9WTP7	-0.59488	0.344244	0.36553	0.463134	0.996302	___1	YSFLQTKVPETTQKASVTP____________	-1.9097	-1.73615	-0.9001	-0.8005	-3.06524	0.0803	-2.55631	0.2707	-1.8015	-0.554	-0.2187	0.0977
Akap1	A-kinase anchor protein 1, mitochondrial	101;103		RRS(1)ES(0.168)S(0.832)GNLPS(0.001)VADTR	O08715	-1.2625	0.0623552	0.183168	1.20513	1	___2	TEPLALPRTRQVRRRSESSGNLPSVADTRSQ	0.2316	-3.32416	0.4897	-1.4278	-1.755	-1.0719	0.81795	0.7932	-0.744	-0.8898	-0.0648	0.8049
Akap1	A-kinase anchor protein 1, mitochondrial	101		RRS(1)ES(0.168)S(0.832)GNLPS(0.001)VADTR	O08715	0.789892	0.55437	0.451273	0.2562	1	___1	TEPLALPRTRQVRRRSESSGNLPSVADTRSQ	5.6024	4.96095	4.7313	4.997	4.6008	5.4766	5.78055	5.5714	5.8953	5.6922	5.6374	-2.94715
Akap1	A-kinase anchor protein 1, mitochondrial	55		RLS(1)EEACPGVLSVAPTVTQPPGREEQR	O08715	-0.0336167	0.886918	0.555335	0.0521164	1	___1	VETLKVGPAIKDRRLSEEACPGVLSVAPTVT	4.6573	4.73625	4.4016	4.4828	4.4547	4.4912	4.69285	4.7345	4.8418	4.2535	4.4854	4.4175
Akap1	A-kinase anchor protein 1, mitochondrial	423		NSAHHISLAPCPPPVT(0.735)PQRQS(0.114)LEGAS(0.151)NPR	O08715	0.0681666	0.917496	0.563452	0.037396	0.734908	___1	NSAHHISLAPCPPPVTPQRQSLEGASNPRGD	-0.8458	-2.20148	-1.2159	-0.4268	-0.7806	-2.67766	0.35995	-0.2008	-2.5688	-2.3363	-3.14288	-0.6684
Akap1	A-kinase anchor protein 1, mitochondrial	103		SES(1)SGNLPSVADTR	O08715	0.587183	0.0669666	0.188321	1.17414	0.999993	___1	PLALPRTRQVRRRSESSGNLPSVADTRSQPG	3.8902	3.67885	3.9154	3.5356	3.9412	3.5703	2.43955	3.4268	3.2553	2.9095	2.9729	4.0044
Akap10	A-kinase anchor protein 10, mitochondrial	11		GAGPS(1)PRHS(1)PR	O88845	1.10336	0.00257651	0.0458369	2.58897	1	___1	_____MRGAGPSPRHSPRALRPDPGPAMSFF	-1.5318	-2.17025	-2.34627	-1.6343	-1.572	-1.6817	-3.00975	-3.52307	-3.04784	-2.2018	-2.63461	-3.1394
Akap12	A-kinase anchor protein 12	1645		AEADASGNLTKES(1)PDTNGPK	Q9WTQ5	-0.448342	0.602693	0.468152	0.219904	0.999599	___1	LAKAEADASGNLTKESPDTNGPKLTEEGDAL	-0.746	-3.26429	-2.92584	0.1645	-3.25717	-0.2386	-2.98062	0.0821	-1.4801	-3.25253	-0.4381	0.4919
Akap12	A-kinase anchor protein 12	22		SPEQPAESDT(0.001)PS(0.997)ELELS(0.001)GHGPAAEASGAAGDPADADPATKLPQK	Q9WTQ5	-0.47098	0.479413	0.421161	0.31929	0.997479	___1	TEQRSPEQPAESDTPSELELSGHGPAAEASG	-1.2933	-3.23641	-0.8063	-2.95502	-2.74351	-0.8061	-0.58695	-0.2903	-3.5892	-0.9828	-1.1046	-2.46091
Akap12	A-kinase anchor protein 12	584		GPSEAPQEAEAEEGAT(0.001)S(0.999)DGEK	Q9WTQ5	-0.1437	0.73876	0.514132	0.131497	0.998942	___1	PSEAPQEAEAEEGATSDGEKKREGITPWASF	-0.001	-0.39375	0.3712	-0.4885	-0.3613	0.337	1.55355	-0.4772	-1.1058	0.1996	0.5672	-0.4115
Akap12	A-kinase anchor protein 12	598		EGITPWAS(1)FKK	Q9WTQ5	0.0297198	0.948069	0.568768	0.02316	1	___1	TSDGEKKREGITPWASFKKMVTPKKRVRRPS	-2.66878	-0.49535	-0.2428	0.3379	-0.7945	-0.4148	-0.66405	-0.1766	-0.7034	-1.3193	-0.7307	-0.8626
Akap12	A-kinase anchor protein 12	507		LFSS(0.003)S(0.997)GLKK	Q9WTQ5	0.19145	0.532839	0.441854	0.273404	0.996798	___1	RIKVQGSPLKKLFSSSGLKKLSGKKQKGKRG	-1.0224	-1.88295	-0.5404	-1.3551	-1.1693	-1.1079	-1.01365	-1.4892	-1.9459	-1.6244	-1.1861	-0.9675
Akap12	A-kinase anchor protein 12	652		AVGEEQRS(1)EEPKR	Q9WTQ5	0.379874	0.262461	0.326665	0.580935	1	___1	SGMQDEVRAVGEEQRSEEPKRRVDTSVSWEA	-2.2263	-2.64005	-1.5241	-1.7633	-1.5655	-1.653	-1.76895	-3.02038	-2.65296	-1.9388	-1.8093	-2.4611
Akap12	A-kinase anchor protein 12	682		KAS(1)SSDDEGGPR	Q9WTQ5	0.231225	0.675965	0.494611	0.170076	0.999667	___1	ALICVGSSKKRARKASSSDDEGGPRTLGGDG	-0.956	-3.39205	-2.8455	-1.448	-1.3255	-3.35111	-2.41905	-3.36778	-2.5914	-1.645	-1.3569	-3.32537
Akap12	A-kinase anchor protein 12	613;615		RPS(1)ES(1)DKEEELDK	Q9WTQ5	0.427783	0.333211	0.361985	0.477281	1	___2	SFKKMVTPKKRVRRPSESDKEEELDKVKSAT	1.3875	1.22175	1.8906	1.6258	1.0911	0.8929	2.32725	-0.0506	-0.2476	1.1798	1.3798	0.9543
Akap12	A-kinase anchor protein 12	613		RPS(1)ES(1)DKEEELDK	Q9WTQ5	0.480367	0.430204	0.400123	0.366325	1	___1	SFKKMVTPKKRVRRPSESDKEEELDKVKSAT	-0.1465	-0.05865	2.4355	0.8181	0.479	1.1918	1.58405	-1.8425	0.1738	1.0722	0.7417	0.1078
Akap12	A-kinase anchor protein 12	489		HPEGIVSEVEMLS(0.045)S(0.955)QER	Q9WTQ5	0.342285	0.692161	0.498981	0.159793	0.95536	___1	PKHPEGIVSEVEMLSSQERIKVQGSPLKKLF	-3.40557	0.42605	0.407	1.1489	0.3916	0.5639	0.05515	-0.7602	-3.36658	0.2739	1.0292	0.2467
Akap12	A-kinase anchor protein 12	505		LFS(0.997)S(0.002)SGLKK	Q9WTQ5	0.667315	0.22029	0.306268	0.657006	0.997294	___1	QERIKVQGSPLKKLFSSSGLKKLSGKKQKGK	-1.2351	-1.40835	-1.4302	-1.2695	-3.11125	-1.4653	-2.17005	-1.6565	-3.81219	-1.97934	-3.4035	-0.902
Akap12	A-kinase anchor protein 12	637		SATLSSTESTAS(1)GMQDEVR	Q9WTQ5	0.389167	0.301063	0.346304	0.521342	0.999798	___1	DKVKSATLSSTESTASGMQDEVRAVGEEQRS	-1.4568	-1.02415	-0.3645	-0.4935	-1.2073	-1.3571	-1.69605	-1.3415	-2.45	-1.2625	-1.0407	-0.4476
Akap13	A-kinase anchor protein 13	2684		SGS(1)LDSELSVSPK	E9Q394	-0.772593	0.048173	0.164868	1.3172	0.999899	___1	DEFSSPSAPSVTKSGSLDSELSVSPKRNSIS	-1.5733	-2.89361	-1.0681	-0.8602	-1.4533	-1.6131	-0.96725	-1.2704	-0.903	-0.772	-0.6321	-0.2813
Akap13	A-kinase anchor protein 13	1613		NSLMSLS(1)EEHLEPDQR	E9Q394	0.03705	0.919039	0.563712	0.0366662	0.999805	___1	NPFGGEEQRNSLMSLSEEHLEPDQRQHHRMF	-0.5432	-0.84375	0.0061	0.123	0.2275	-0.3628	-1.09565	-0.6446	-0.8008	0.6343	0.2688	0.0225
Akap13	A-kinase anchor protein 13	1892		FLSHS(0.993)T(0.007)DSLNK	E9Q394	0.0544167	0.866062	0.549833	0.0624512	0.992516	___1	GNDENMSNTWKFLSHSTDSLNKICKVNESTE	1.456	0.49895	1.3335	0.7037	1.3054	1.6652	1.16665	0.4447	0.6991	1.2959	1.734	1.2959
Akap13	A-kinase anchor protein 13	1532		RHS(1)WGPGK	E9Q394	0.185621	0.765763	0.522421	0.115905	1	___1	FLRSSMRSLSPFRRHSWGPGKNAASDAEMNQ	-0.9248	-1.57755	-0.847	-0.8742	-1.2822	-0.809	0.01995	-2.70692	-0.4273	0.0643	-0.7404	-3.63811
Akap13	A-kinase anchor protein 13	2692		SGSLDSELSVS(1)PK	E9Q394	0.607473	0.0686667	0.190026	1.16325	0.99957	___1	PSVTKSGSLDSELSVSPKRNSISRTQKDKGP	-0.3571	-0.89315	-0.8041	-0.8987	-1.1099	-1.4103	-1.23985	-1.0339	-1.8602	-2.31284	-1.5856	-1.0857
Akap13	A-kinase anchor protein 13	2462		RT(0.001)ES(0.998)DS(0.001)GLKK	E9Q394	1.12489	0.022635	0.120989	1.64522	0.998052	___1	EKEEGDDGQDLRRTESDSGLKKGGNGNLVFM	-1.5506	-2.58195	-2.0456	-1.3337	-1.579	-2.97667	-1.81655	-3.25375	-4.08976	-2.63515	-3.18643	-3.83525
Akap13	A-kinase anchor protein 13	1895		FLS(0.009)HS(0.877)T(0.114)DS(1)LNK	E9Q394	1.39687	0.0191498	0.113948	1.71784	0.999989	___1	ENMSNTWKFLSHSTDSLNKICKVNESTESLT	-1.3441	-1.33205	-1.405	-1.5201	-3.58351	-1.3501	-1.59595	-2.9699	-3.62684	-4.09191	-4.0513	-2.58019
Akap2	A-kinase anchor protein 2	152		MAEGERANGHSTDQPQDLLGNSLQAPAS(0.982)PS(0.017)SS(0.001)TSSHCSSR	O54931	-1.10329	0.0677958	0.188952	1.1688	0.981604	___1	DQPQDLLGNSLQAPASPSSSTSSHCSSRDGE	-0.2651	0.38275	-0.188	0.4869	-2.92695	0.4128	0.86775	1.384	0.8957	-0.2869	0.7316	0.93
Akap2	A-kinase anchor protein 2	799		VKPPPS(0.994)PT(0.005)T(0.001)EGPSLQPDLAPEEAAGTQRPK	O54931	-0.430983	0.129186	0.24784	0.888785	0.994007	___1	YKTAPGKIEKVKPPPSPTTEGPSLQPDLAPE	1.4427	1.42765	1.0202	0.9057	0.4348	0.9864	1.74505	1.7561	1.3649	1.4633	1.1863	1.2877
Akap2	A-kinase anchor protein 2	44		DHSSPFYSPSHNGLLADHHES(1)LDNDVAR	O54931	-0.322464	0.607405	0.469677	0.216522	1	___1	FYSPSHNGLLADHHESLDNDVAREIQYLDEV	-1.9935	-3.29389	-2.0145	-1.8353	-1.71983	-2.26782	-0.47345	-3.7485	-2.63096	-0.3285	-3.13945	-0.8692
Akap2	A-kinase anchor protein 2	873		RKS(1)ALALR	O54931	0.316292	0.63461	0.480472	0.197493	1	___1	VTSEVLEATRVNRRKSALALRWEAGIYANQE	-0.7256	-0.82235	-0.641	-0.763	-0.6864	0.3779	-0.13595	-4.12775	0.3583	-0.1469	-0.3456	-0.7603
Akap2	A-kinase anchor protein 2	740		TLS(1)MIEEEIR	O54931	0.359722	0.659461	0.48979	0.180811	1	___1	MVGPFKLRSRKQRTLSMIEEEIRAAQEREEE	1.0908	0.98265	-0.8334	0.7313	0.3733	0.5735	0.89055	1.5759	1.7829	-3.54383	0.8581	-0.8038
Akap2	A-kinase anchor protein 2	120		S(0.927)PS(0.073)DRMAEGER	O54931	0.688346	0.435227	0.402603	0.361284	0.926804	___1	KASGRQVPPHIELSRSPSDRMAEGERANGHS	1.0037	1.17695	-2.90347	0.1717	0.4799	-0.4528	0.37025	-2.46008	0.3975	0.4779	-3.48656	0.0469
Akap5	A-kinase anchor protein 5	242		VITEKPSVQTQRAS(1)LLESSAAGSPR	D3YVF0	0.465807	0.491098	0.424936	0.308832	0.999998	___1	TKVITEKPSVQTQRASLLESSAAGSPRSVTS	0.5934	-0.15625	0.0714	0.287	0.2357	0.3632	0.43485	0.814	0.3402	-3.69164	0.2154	0.4868
Akr1b1	Aldo-keto reductase family 1 member B1	3		AS(1)HLELNNGTK	P45376	0.557111	0.265847	0.32908	0.575368	1	___1	_____________MASHLELNNGTKMPTLGL	0.9402	0.09325	0.7892	0.6146	0.5035	0.4103	0.52685	0.2405	-2.30857	0.1928	0.5747	0.7821
Akr7a2	Aflatoxin B1 aldehyde reductase member 2	40		AAS(1)GAPLRPATVLGTMEMGR	Q8CG76	-0.984897	0.266859	0.329416	0.573718	1	___1	GRPLAMSRPPPPRAASGAPLRPATVLGTMEM	-3.66911	-3.36348	-0.899	-0.7483	0.8962	-0.7962	-0.67765	-3.03026	0.192	1.3993	-0.1197	-0.4342
Akt1	RAC-alpha serine/threonine-protein kinase	129		S(0.064)GS(0.936)PSDNS(1)GAEEMEVSLAKPK	P31750	-0.671805	0.199679	0.294158	0.699667	1	___1	EEETMDFRSGSPSDNSGAEEMEVSLAKPKHR	-0.5828	-2.94032	-1.2288	-0.5404	-2.57917	-2.68543	-1.17975	-0.4458	-0.6846	-2.10864	-0.8824	-1.2249
Akt1	RAC-alpha serine/threonine-protein kinase	473		RPHFPQFS(0.997)YS(0.003)ASGTA	P31750	-0.716973	0.28278	0.338351	0.548551	0.99731	___1	MECVDSERRPHFPQFSYSASGTA________	-2.068	-1.22665	-0.8895	-1.9618	-0.4936	-2.92819	-0.16035	-0.0722	0.313	-3.46075	-1.5578	-0.3278
Akt1	RAC-alpha serine/threonine-protein kinase	124		S(0.001)GS(0.999)PSDNSGAEEMEVSLAKPK	P31750	-0.0387167	0.906796	0.561364	0.0424904	0.998951	___1	GLKRQEEETMDFRSGSPSDNSGAEEMEVSLA	2.5032	2.73395	2.0602	2.7895	2.1305	2.3096	2.37355	3.0639	2.7186	1.3252	2.7983	2.4797
Akt1	RAC-alpha serine/threonine-protein kinase	124;129		S(0.064)GS(0.936)PSDNS(1)GAEEMEVSLAKPK	P31750	0.776318	0.378543	0.379356	0.421884	1	___2	EEETMDFRSGSPSDNSGAEEMEVSLAKPKHR	0.4781	0.29885	-0.1469	0.5777	-2.42647	-2.92906	-0.02375	0.5218	-1.1658	-2.75931	-1.4486	-3.93003
Akt1s1	Proline-rich AKT1 substrate 1	213		SSDEENGPPS(0.001)S(0.999)PDLDR	Q9D1F4	0.233933	0.47576	0.419826	0.322612	0.999023	___1	RTEARSSDEENGPPSSPDLDRIAASMRALVL	0.5353	0.80635	0.9896	0.6264	0.0584	-0.1428	0.32115	0.7738	-0.3919	-0.2073	0.1733	0.8006
Akt1s1	Proline-rich AKT1 substrate 1	247		LNT(1)SDFQK	Q9D1F4	0.4862	0.212385	0.301318	0.672877	0.999971	___1	EDTQVFGDLPRPRLNTSDFQKLKRKY_____	4.2905	4.56735	5.3288	4.3353	4.5247	3.9774	3.93135	2.9193	4.4581	4.682	3.485	4.6311
Akt1s1	Proline-rich AKT1 substrate 1	204;213		RT(0.001)EARS(0.999)S(1)DEENGPPS(0.354)S(0.646)PDLDR	Q9D1F4	0.836797	0.291601	0.343337	0.535211	0.99998	___2	VPVWAFKEKRTEARSSDEENGPPSSPDLDRI	1.2715	1.33725	1.2586	0.9454	-0.2983	0.306	1.27275	1.6075	-3.42768	-1.1217	0.9085	0.5603
Akt2	RAC-beta serine/threonine-protein kinase	474;478		THFPQFS(0.999)YS(0.001)ASIRE	Q60823	-1.18603	0.0244585	0.125531	1.61157	0.999306	___2	LDPLELDQRTHFPQFSYSASIRE________	-3.71103	-3.70046	-2.3521	-2.81357	-2.72348	-3.08845	-2.19065	-1.4736	-0.4604	-2.75387	-1.23668	-3.1577
Akt2	RAC-beta serine/threonine-protein kinase	474		THFPQFS(0.999)YS(0.001)ASIRE	Q60823	-0.983357	0.159738	0.268193	0.796592	0.999306	___1	LDPLELDQRTHFPQFSYSASIRE________	-3.03528	-3.18752	-1.8846	-3.1347	-0.197	-1.4385	-1.22765	-1.6957	0.9388	-0.4578	-2.4944	-2.04071
Akt2	RAC-beta serine/threonine-protein kinase	34		SDGS(1)FIGYK	Q60823	-0.331974	0.402958	0.389156	0.394741	1	___1	IKTWRPRYFLLKSDGSFIGYKERPEAPDQTL	-1.8228	-3.41723	-1.6179	-2.0501	-2.396	-1.5367	-0.99305	-2.0964	-1.4209	-2.0096	-2.55084	-1.7781
Akt2	RAC-beta serine/threonine-protein kinase	451		YFDDEFTAQSITIT(1)PPDRYDSLDPLELDQR	Q60823	0.431856	0.453474	0.411224	0.343448	0.999992	___1	TRYFDDEFTAQSITITPPDRYDSLDPLELDQ	1.5156	1.65635	0.8181	1.537	0.3298	0.7066	1.56445	1.3953	0.8922	0.812	1.2838	-1.97543
Aktip	AKT-interacting protein	29		TLAGDVKT(0.93)S(0.07)PPRSAPK	Q64362	-0.301388	0.731834	0.512048	0.135588	0.929999	___1	KRAEGEEKTLAGDVKTSPPRSAPKKQLPSIP	1.1936	-3.12031	0.287	0.488	-2.85939	0.3089	0.88305	0.1996	0.4102	-1.96679	-2.12763	0.7077
Alad	Delta-aminolevulinic acid dehydratase	214		DAAQS(0.717)S(0.283)PAFGDRR	P10518	0.38725	0.466342	0.416701	0.331295	0.717297	___1	KFASCFYGPFRDAAQSSPAFGDRRCYQLPPG	-0.507	-1.49305	-2.86545	-0.2763	-0.3105	-1.3679	-3.1138	-0.7234	-1.6421	-1.2865	-1.0311	-1.3468
Alad	Delta-aminolevulinic acid dehydratase	215		DAAQS(0.039)S(0.961)PAFGDRR	P10518	0.559555	0.148289	0.260219	0.82889	0.960826	___1	FASCFYGPFRDAAQSSPAFGDRRCYQLPPGA	-0.7432	-0.73465	-0.5855	-0.1608	-0.6281	-0.5017	-1.11085	-2.42963	-1.4628	-1.0564	-0.2126	-0.439
Aldoa	Fructose-bisphosphate aldolase A	37		GILAADES(0.015)T(0.964)GS(0.021)IAKR	P05064	-0.244667	0.367252	0.375662	0.435035	0.964198	___1	RIVAPGKGILAADESTGSIAKRLQSIGTENT	1.5506	1.38195	1.6371	1.2986	1.8754	2.0465	1.98005	1.725	1.3606	2.0885	2.2565	1.8475
Aldoa	Fructose-bisphosphate aldolase A	100		S(1)KGGVVGIKVDK	P05064	-0.121567	0.659838	0.489804	0.180563	1	___1	YQKADDGRPFPQVIKSKGGVVGIKVDKGVVP	1.8644	1.80425	1.1051	1.7425	1.6937	1.7668	1.48855	1.1743	2.0666	2.0515	1.9919	1.9333
Aldoa	Fructose-bisphosphate aldolase A	36		GILAADES(0.993)T(0.007)GSIAK	P05064	0.0136	0.957393	0.571042	0.0189099	0.992702	___1	HRIVAPGKGILAADESTGSIAKRLQSIGTEN	6.1324	6.20185	6.0915	6.1696	6.2656	6.2524	6.57985	6.0463	5.7335	6.137	6.6178	5.9173
Aldoa	Fructose-bisphosphate aldolase A	39		GILAADESTGS(1)IAKR	P05064	0.15765	0.524993	0.438361	0.279847	0.99998	___1	VAPGKGILAADESTGSIAKRLQSIGTENTEE	6.0879	6.08925	5.921	6.1019	6.0889	5.9301	5.87195	5.429	5.7431	6.0634	6.3365	5.8292
Aldoa	Fructose-bisphosphate aldolase A	46		LQS(1)IGTENTEENR	P05064	0.364733	0.266921	0.329416	0.573616	1	___1	LAADESTGSIAKRLQSIGTENTEENRRFYRQ	4.8801	4.60355	4.8061	4.8703	4.4527	4.3279	4.47635	4.5402	3.9881	4.3117	3.3251	5.1108
Aldoa	Fructose-bisphosphate aldolase A	36;39		GILAADES(0.993)T(0.007)GSIAK	P05064	0.900128	0.105873	0.228248	0.975213	0.992702	___2	HRIVAPGKGILAADESTGSIAKRLQSIGTEN	-0.7607	-1.57375	-0.9898	-1.1727	-3.03307	-1.3192	-3.70651	-1.5126	-2.31892	-3.13509	-0.9272	-2.64966
Alkbh5	RNA demethylase ALKBH5	384		SYESSEDCPEAAS(0.719)S(0.235)PT(0.045)RK	Q3TSG4	-0.16634	0.782126	0.526353	0.106723	0.719414	___1	WRKSYESSEDCPEAASSPTRKVKMRRH____	-3.17347	-0.97605	-2.51904	-1.9207	-1.1214	-2.52724	-0.77485	-3.25078	-1.1112	-3.68042	-1.064	-1.3586
Alkbh5	RNA demethylase ALKBH5	385		SYESSEDCPEAAS(0.115)S(0.853)PT(0.032)RK	Q3TSG4	-0.0692491	0.882386	0.554419	0.0543412	0.853293	___1	RKSYESSEDCPEAASSPTRKVKMRRH_____	-3.09687	-1.68245	-3.13202	-1.4783	-2.61753	-1.9049	-2.30285	-1.1816	-1.90781	-3.61418	-1.6953	-2.79483
Alpk2	Alpha-protein kinase 2	2137		TPESET(1)PPAER	Q91ZB0	1.00459	0.0205293	0.116091	1.68763	0.999953	___1	RVPTNATQVKTPESETPPAERKT________	-1.9476	-3.00255	-1.9661	-1.8154	-2.6454	-2.2464	-2.4133	-3.07614	-2.47479	-4.09107	-3.55943	-4.03625
Alpk3	Alpha-protein kinase 3	469		VAGES(1)PPGKTPVK	Q924C5	-0.480349	0.467919	0.416986	0.329829	1	___1	EEEKPPPPSTRVAGESPPGKTPVKSRLEKVP	-3.27499	0.33895	1.0071	0.5021	0.7718	0.771	0.48285	-0.1963	0.8376	0.452	0.442	0.9799
Alpk3	Alpha-protein kinase 3	219		KIS(1)PDRFQR	Q924C5	-0.0603167	0.811716	0.534881	0.0905958	1	___1	KEASGEADTLLLRKISPDRFQRKRRLSGVEE	2.9119	2.48095	2.893	2.7483	3.0095	2.8978	2.60225	2.8153	3.2796	2.4919	3.0862	3.0281
Alpk3	Alpha-protein kinase 3	230		RRLS(1)GVEEAVLSTPVR	Q924C5	0.11325	0.666138	0.49144	0.176436	1	___1	LRKISPDRFQRKRRLSGVEEAVLSTPVREME	0.914	0.55575	1.2048	1.0762	1.4448	1.4165	0.93095	1.2134	1.082	0.654	1.1941	0.8581
Alpk3	Alpha-protein kinase 3	1030		VENNHLVQSAQTLLLS(1)PCTSR	Q924C5	0.716504	0.0557357	0.174724	1.25387	0.999977	___1	VENNHLVQSAQTLLLSPCTSRRLTGLLDREV	-1.7796	-1.61605	-0.6957	-1.6835	-0.4739	-2.0229	-2.09916	-2.0588	-2.64426	-2.22743	-1.4644	-2.07663
Alpk3	Alpha-protein kinase 3	1163		AGSDGEANKAEERES(1)PT(0.289)VS(0.711)PR	Q924C5	0.927656	0.16725	0.273728	0.776633	0.999983	___1	RAGSDGEANKAEERESPTVSPRGPRKGLTPG	0.6106	0.43135	0.6436	0.6271	-0.1447	-2.04869	-0.48645	-0.6986	-0.4853	-0.0592	-3.47133	-0.2458
Alpk3	Alpha-protein kinase 3	1179		KGLTPGS(1)PGTPGRER	Q924C5	1.19373	0.0260251	0.12757	1.58461	0.99987	___1	PTVSPRGPRKGLTPGSPGTPGRERRSPTQAR	-2.56049	-1.28225	-2.85177	-0.2098	-1.244	-0.997	-2.50289	-2.4453	-2.65557	-3.375	-1.8316	-3.49733
Alpk3	Alpha-protein kinase 3	1004		AESQEVADTGGLTSSSTLVPTMEVAGLS(1)PR	Q924C5	1.73605	0.053139	0.171384	1.27459	1	___1	TSSSTLVPTMEVAGLSPRTSRRILERVENNH	0.867	1.18115	0.0177	0.8829	0.9555	0.4564	-0.00885	0.6131	0.3876	-3.89834	0.4723	-3.62147
Alpl	Alkaline phosphatase, tissue-nonspecific isozyme	110		TYNTNAQVPDS(0.999)AGT(0.001)ATAYLCGVK	P09242	-1.33862	0.250088	0.321351	0.601907	0.999272	___1	VALSKTYNTNAQVPDSAGTATAYLCGVKANE	-3.26476	-3.47343	0.3966	-2.67682	-3.36262	1.2542	1.35855	1.0168	0.6868	-3.54505	-3.00143	0.3892
Als2	Alsin	477;486		RLS(1)LPGLLSQVS(1)PR	Q920R0	1.14875	0.132686	0.24906	0.877176	1	___2	MDIREEELEGGSRRLSLPGLLSQVSPRLLRK	0.3705	0.94635	0.0397	0.828	0.0243	0.3362	-0.03475	0.5004	0.4488	-3.42034	0.8832	-2.72473
Alyref	THO complex subunit 4	34		GRAGS(1)QGGRGGAVQAAAR	O08583	0.504053	0.297826	0.34629	0.526038	1	___1	QRGGRGGGRGRGRAGSQGGRGGAVQAAARVN	-3.04616	-1.58955	-1.6767	-1.312	-2.2236	-2.28596	-2.63123	-3.40322	-2.0728	-3.87664	-1.6962	-1.4782
Amotl1	Angiomotin-like protein 1	253		ANS(1)GQAHKDEALK	Q9D4H4	0.0638016	0.813783	0.535245	0.0894916	1	___1	QKSRTEGRPTVNRANSGQAHKDEALKELKQG	-3.44298	-3.12743	-3.07549	-3.2532	-3.14834	-2.96537	-3.56265	-3.12408	-3.0901	-2.6509	-3.1424	-3.8255
Amotl2	Angiomotin-like protein 2	752		TPS(1)LDSIAATR	Q8K371	-0.152934	0.78349	0.526493	0.105966	0.999995	___1	EPDGLLGCNSSQRTPSLDSIAATRVQDLSDM	-1.925	-1.94915	-1.311	-1.7294	-3.19713	-3.6513	-1.90525	-1.36	-2.74409	-3.28461	-2.97823	-0.5732
Ampd2	AMP deaminase 2	37		HFPLDLRT(0.219)S(0.781)MDGK	Q9DBT5	-1.25647	0.0473201	0.16377	1.32495	0.78119	___1	GNAPCLKHFPLDLRTSMDGKCKEIAEELFSR	-0.3625	-3.02899	-2.87952	-3.14626	-0.1963	-1.4164	-0.37525	-0.9849	-1.2915	-0.1972	-0.8832	0.2409
Ampd2	AMP deaminase 2	36		HFPLDLRT(0.634)S(0.366)MDGK	Q9DBT5	0.34208	0.538174	0.444568	0.269078	0.634035	___1	PGNAPCLKHFPLDLRTSMDGKCKEIAEELFS	-0.3625	-1.61986	0.1894	-0.0598	-0.1963	-1.4164	-0.37525	-3.01169	-1.2915	-0.1972	-0.8832	0.2409
Ampd2	AMP deaminase 2	87		QIS(1)QDVKLEPDILLR	Q9DBT5	0.77926	0.221843	0.307206	0.653954	1	___1	IEQLEERRQRLERQISQDVKLEPDILLRAKQ	-0.4493	-0.09135	-0.405	0.0168	0.0316	-2.43882	-0.56475	-0.3229	-2.92872	-0.6674	-2.98796	-0.5399
Ank1	Ankyrin-1	957		LVKPQKLNT(1)PPPLAEEEGLASR	Q02357	-1.05289	0.0681609	0.189711	1.16646	1	___1	PTRITCRLVKPQKLNTPPPLAEEEGLASRII	-2.97042	-2.66795	-3.04088	-3.08122	-0.9464	-2.4868	-1.29595	-0.6431	-0.8568	-1.6582	-3.53561	-0.8867
Ank1	Ankyrin-1	777		LGYIS(0.995)VT(0.005)DVLK	Q02357	-0.308962	0.703469	0.502767	0.152755	0.995132	___1	NGTTPLAIAKRLGYISVTDVLKVVTDETSVV	0.1588	-3.16896	-0.4954	-0.0129	-2.76281	-0.1935	0.24585	-0.1886	0.862	-3.42865	-0.7074	-1.4042
Ank1	Ankyrin-1	862		IPCVT(1)PETVVIR	Q02357	-0.217833	0.490851	0.424936	0.309051	1	___1	DQVVESPAIPRIPCVTPETVVIRSEDQEQAS	-1.7356	-1.35385	-1.7252	-1.7751	-1.4561	-1.1624	-1.16715	-0.9347	-0.9348	-1.2084	-2.4335	-1.2227
Ank1	Ankyrin-1	1759		EHVQRGPPET(0.059)GS(0.941)PK	Q02357	0.250238	0.778495	0.525218	0.108744	0.941018	___1	VSTREHVQRGPPETGSPKAGKEPSLWAPESA	-0.5667	-0.16785	-0.3785	-0.2532	-3.74452	-0.2673	-2.73625	-4.12214	0.5119	0.4651	-0.679	-0.3191
Ank1	Ankyrin-1	830		RDS(1)RDVGEEK	Q02357	0.973233	0.389307	0.384182	0.409708	1	___1	DEGDELVGSKAERRDSRDVGEEKELLDFVPK	2.8629	0.56475	0.3041	1.5293	1.9493	-2.28	1.63665	-3.1806	0.7908	2.0445	-3.1483	0.9479
Ank2	Ankyrin-2	3785		KT(0.588)S(0.412)LVIVESTDDQSQVFER	Q8C8R3	-1.23325	0.00164786	0.0367166	2.78308	0.58791	___1	PEEASEPKEESSPRKTSLVIVESTDDQSQVF	-0.2037	0.35625	0.9631	0.6282	0.9391	1.4215	1.55925	1.8558	2.0631	2.046	2.3186	1.6612
Ank2	Ankyrin-2	3786		KT(0.001)S(0.999)LVIVESTDDQSQVFER	Q8C8R3	-1.23325	0.00164786	0.0367166	2.78308	0.99882	___1	EEASEPKEESSPRKTSLVIVESTDDQSQVFE	-0.2037	0.35625	0.9631	0.6282	0.9391	1.4215	1.55925	1.8558	2.0631	2.046	2.3186	1.6612
Ank2	Ankyrin-2	3850		RYVS(0.969)S(0.031)DGTEK	Q8C8R3	-0.714845	0.0571941	0.176568	1.24265	0.968918	___1	TVVKKVTRKIIRRYVSSDGTEKEEVTMQGMP	-2.32909	-2.93439	-2.20854	-3.0221	-2.6846	-2.80564	-1.19365	-2.75026	-1.7115	-1.61	-1.6224	-2.80748
Ank2	Ankyrin-2	1426		ES(0.997)ES(0.003)DQEPEEEIGMTSEK	Q8C8R3	-0.562424	0.374737	0.377386	0.426273	0.997485	___1	AICNLNITLPIYAKESESDQEPEEEIGMTSE	-2.5991	-1.91755	-1.1994	-2.7237	-3.92107	-2.98146	-0.92175	-3.80521	-3.44067	-1.2442	-0.9441	-1.6118
Ank2	Ankyrin-2	1428		ES(0.039)ES(0.961)DQEPEEEIGMTSEK	Q8C8R3	-0.0644497	0.912086	0.562477	0.0399643	0.960754	___1	CNLNITLPIYAKESESDQEPEEEIGMTSEKN	-3.5511	-2.18529	-3.55404	-1.5514	-1.4082	-1.1298	-2.23722	-2.82886	-2.98724	-0.9487	-0.9085	-3.08262
Ank2	Ankyrin-2	3362		ARS(1)YIETETESR	Q8C8R3	0.316105	0.557667	0.452287	0.253625	1	___1	ASSLDAKTKCPVKARSYIETETESRERAEGF	-0.729	-1.17005	-3.30472	-1.4447	-1.6447	-0.4167	-2.4486	-1.3687	-1.371	-1.2633	-0.9587	-3.1962
Ank2	Ankyrin-2	2090		IVDEQGDMDFQIS(1)PDRK	Q8C8R3	0.0366569	0.954601	0.570335	0.0201783	1	___1	SEKIVDEQGDMDFQISPDRKTSTDFSEVIKQ	-2.66523	-2.89659	-0.8875	-0.7343	-0.7443	-0.5889	-1.16795	-0.8872	-3.59267	-0.1716	-0.6364	-2.28094
Ank2	Ankyrin-2	1722		AT(0.015)S(0.985)PLIEETPIGSIK	Q8C8R3	0.383589	0.492679	0.424936	0.307436	0.984839	___1	DRGLVPEPLPTAKATSPLIEETPIGSIKDKV	-1.6475	-3.22931	-1.4225	-1.2294	-3.40204	-3.27687	-3.30753	-0.9211	-2.84067	-3.43898	-3.0521	-2.94878
Ank2	Ankyrin-2	3343		SKS(1)ESDASSLDAK	Q8C8R3	0.797821	0.242475	0.318008	0.615333	0.999982	___1	QGQETLSRAPDGRSKSESDASSLDAKTKCPV	-0.3556	-0.57505	-0.0237	0.1258	-3.66303	-0.414	-0.81735	-3.00405	-1.4733	-2.5827	-0.934	-0.8811
Ank2	Ankyrin-2	846		HKLNVPETMTEVLDVS(1)DEEGDDTVTGDGGEYLRPEDLK	Q8C8R3	1.00601	0.372753	0.376727	0.428579	1	___1	HKLNVPETMTEVLDVSDEEGDDTVTGDGGEY	1.6347	1.60995	2.0052	2.3985	-3.31504	1.5201	1.62925	1.4834	-2.67118	0.7377	1.2981	-2.65995
Ank3	Ankyrin-3	1451		RQS(1)FASLALR	G5E8K5	-1.13736	0.0645764	0.18593	1.18993	0.999997	___1	TLPAHKKAEKADRRQSFASLALRKRYSYLTE	-0.5416	-2.3354	-2.68127	-0.393	-0.7202	-2.61262	0.15215	0.0753	0.0234	-0.4137	-2.27586	-0.0212
Ank3	Ankyrin-3	1883		TEEPVS(0.999)PLT(0.001)AYQK	G5E8K5	-0.204601	0.665335	0.491305	0.176959	0.999422	___1	LKPKTHGCGRTEEPVSPLTAYQKSLEETSKL	-0.8416	-1.42685	-2.3087	-0.8161	-0.6863	-0.5884	-0.61875	-0.2564	-0.5507	-0.99	-2.72919	-0.2953
Ank3	Ankyrin-3	960		EFDSDS(1)LR	G5E8K5	0.937549	0.0240396	0.12435	1.61907	0.99995	___1	SKEQHLTFTREFDSDSLRHYSWAADTLDNVN	-0.0395	-0.54975	-0.2362	-0.741	-0.8	-0.568	-0.99165	-2.88229	-1.5499	-1.4414	-0.8847	-0.8098
Ankib1	Ankyrin repeat and IBR domain-containing protein 1	738		GVAPADS(1)PDAPRR	Q6ZPS6	0.411783	0.309666	0.350514	0.509106	1	___1	QEFLASVARGVAPADSPDAPRRSFAGGTWDW	-0.6911	-1.25395	0.4184	-0.0411	-0.7379	-1.0718	-0.62635	-2.1685	-0.5011	-1.2657	-0.6161	-0.6704
Ankrd17	Ankyrin repeat domain-containing protein 17	42		ATVPAAAEGEGSPPAAAAVAAPPAAAAAEVGGGARPAS(0.5)S(0.5)PR	Q99NH0	-0.399974	0.63882	0.481775	0.194621	0.5	___1	AAAAAEVGGGARPASSPRGMVRVCDLLLKKK	-3.51324	1.46465	1.4563	1.7586	2.2617	1.9799	1.20275	1.4155	1.4617	1.5097	1.7703	0.4478
Ankrd17	Ankyrin repeat domain-containing protein 17	15		ATVPAAAEGEGS(1)PPAAAAVAAPPAAAAAEVGGGARPASSPR	Q99NH0	-0.224091	0.798948	0.531959	0.0974816	1	___1	_MEKATVPAAAEGEGSPPAAAAVAAPPAAAA	0.4037	1.19035	0.56	0.3552	1.0699	-3.05627	0.76115	1.0987	1.1907	1.287	-3.11193	0.6418
Ankrd17	Ankyrin repeat domain-containing protein 17	41		ATVPAAAEGEGSPPAAAAVAAPPAAAAAEVGGGARPAS(0.604)S(0.396)PR	Q99NH0	-0.239245	0.738351	0.514092	0.131737	0.604385	___1	PAAAAAEVGGGARPASSPRGMVRVCDLLLKK	-2.54887	1.46465	1.4563	1.7586	2.2617	1.9799	1.20275	1.4155	1.4617	1.5097	1.7703	0.4478
Ankrd17	Ankyrin repeat domain-containing protein 17	2401		APS(1)PAPSSVPLGSEKPSSVSQDR	Q99NH0	-0.0115833	0.965098	0.573245	0.0154284	0.999997	___1	NESPAQSVSSGVRAPSPAPSSVPLGSEKPSS	1.2941	1.71635	1.0532	1.5647	1.1754	1.1936	1.34365	1.5969	1.0705	1.0394	1.1564	1.86
Ankrd17	Ankyrin repeat domain-containing protein 17	2041;2043		EHYPVS(0.42)S(0.568)PS(0.101)S(0.905)PS(0.005)PPAQPGGVSR	Q99NH0	0.47092	0.39289	0.385497	0.405729	0.904908	___2	PMPTAKEHYPVSSPSSPSPPAQPGGVSRNSP	-0.8075	-1.87225	-1.2401	-2.0342	-3.68335	-2.26977	-3.56299	-0.8588	-2.5489	-2.20542	-2.46003	-3.09656
Ankrd28	Serine/threonine-protein phosphatase 6 regulatory ankyrin repeat subunit A	1011		TVS(1)FEALPIMR	Q505D1	-0.4967	0.125147	0.244831	0.902579	0.999999	___1	TFNAINRYTNTSKTVSFEALPIMRNEASSYC	0.1538	-0.36875	0.7031	0.5384	0.7321	-0.1176	1.39365	1.0117	0.2746	0.7207	0.6145	0.6061
Ankrd63	Ankyrin repeat domain-containing protein 63	203		GSNSDSPPGHPAPAPS(1)PER	A2ARS0	-0.321957	0.368153	0.375796	0.433971	0.999999	___1	GSNSDSPPGHPAPAPSPERRRPSPRRLPRPL	-3.31689	-3.22562	-2.18292	-2.11	-1.7024	-1.9529	-2.28255	-1.8708	-2.40665	-2.1796	-1.5553	-2.2641
Anks1a	Ankyrin repeat and SAM domain-containing protein 1A	903		HDS(1)LPDPGTASR	P59672	-0.263089	0.590671	0.464586	0.228654	1	___1	DLLLPSADTSRRRHDSLPDPGTASRADRFRV	-1.4969	-1.81825	-3.75868	-1.6785	-2.862	-1.4799	-1.30085	-1.9084	-2.92841	-1.2036	-1.4748	-2.69964
Anks1a	Ankyrin repeat and SAM domain-containing protein 1A	640		S(0.005)LS(0.992)KS(0.003)DSDLLTCSPTEDATMGSR	P59672	0.468579	0.670225	0.492529	0.173779	0.991938	___1	PTSKPKAELKLSRSLSKSDSDLLTCSPTEDA	1.0036	-2.7242	-2.21771	-0.7004	0.789	-0.844	0.76515	1.7511	-3.90795	-3.42895	0.4396	-3.12414
Anks1a	Ankyrin repeat and SAM domain-containing protein 1A	663;668		SES(1)LSNCSIGKK	P59672	0.574983	0.160845	0.268607	0.793591	1	___2	TCSPTEDATMGSRSESLSNCSIGKKRLEKSP	-0.8446	-0.88305	0.0507	-0.0324	-1.5462	-0.7682	-1.22855	-1.8688	-1.6026	-1.6602	-1.1005	-0.013
Anks1a	Ankyrin repeat and SAM domain-containing protein 1A	692		IMS(0.6)S(0.4)IGEGIDFSQEQQK	P59672	0.557926	0.233606	0.312819	0.631515	0.599617	___1	SPSFASEWDEIEKIMSSIGEGIDFSQEQQKI	-1.3641	-1.13575	-2.43872	-2.65113	-3.28142	-1.1681	-2.11335	-3.63227	-2.92487	-2.16845	-2.39319	-2.15466
Anks1a	Ankyrin repeat and SAM domain-containing protein 1A	693		IMS(0.019)S(0.981)IGEGIDFSQEQQK	P59672	0.909416	0.190701	0.290967	0.719648	0.981482	___1	PSFASEWDEIEKIMSSIGEGIDFSQEQQKIS	-3.36614	-4.13993	-0.4756	-0.5971	-0.7726	-1.1681	-3.08093	-2.32806	-2.90069	-3.34899	-1.4364	-2.88089
Anks1a	Ankyrin repeat and SAM domain-containing protein 1A	663		SES(1)LSNCSIGKK	P59672	0.965583	0.0431539	0.15604	1.36498	1	___1	TCSPTEDATMGSRSESLSNCSIGKKRLEKSP	0.6882	0.96475	1.7104	1.5383	-0.0463	1.2049	-0.64175	-0.3807	0.1957	-0.8323	0.6233	1.3025
Anks1a	Ankyrin repeat and SAM domain-containing protein 1A	1123		SALEPPDS(1)DQEAPSHASVSWIVDPKPDSKR	P59672	1.18608	0.146136	0.259425	0.835242	0.999845	___1	KPRVGMRKSALEPPDSDQEAPSHASVSWIVD	-0.0695	0.08925	-0.2154	-0.1108	-2.30029	-0.761	-0.05155	0.0221	-3.75098	-4.05041	-0.5694	-2.08398
Anp32a	Acidic leucine-rich nuclear phosphoprotein 32 family member A	15;15		NRT(1)PSDVK	O35381	0.587877	0.356093	0.369472	0.448436	0.99977	___1	_MEMDKRIYLELRNRTPSDVKELVLDNCKSI	0.4786	0.73235	0.2198	1.3534	0.0359	-0.7495	-2.68161	1.3022	0.3738	-0.9251	-0.3282	0.8022
Anxa2	Annexin A2	24		LSLEGDHSTPPSAY(1)GSVKPYTNFDAERDALNIETAVK	P07356	-0.896805	0.150374	0.261783	0.822827	0.99999	___1	CKLSLEGDHSTPPSAYGSVKPYTNFDAERDA	-2.56998	-3.13051	-1.264	-2.7037	-0.8983	-3.00357	-1.19875	-0.5592	-0.1574	-0.6032	-2.82721	-2.84346
Ap3b1	AP-3 complex subunit beta-1	276		NFYES(1)EEEEEEKEK	Q9Z1T1	-0.406283	0.383296	0.381322	0.416466	1	___1	REDGGLEDNEKNFYESEEEEEEKEKSSRKKS	-1.1584	0.02415	-0.4264	0.1496	-0.912	0.738	1.32235	-0.1701	-0.9059	-0.0656	0.9865	-0.3146
Ap3d1	AP-3 complex subunit delta-1	825		NAEAVKS(1)PEKEGVLGVEK	O54774	-0.651481	0.228827	0.31088	0.640492	1	___1	EKLPVQKHRNAEAVKSPEKEGVLGVEKKSKK	-3.48486	-2.5254	-2.13978	-0.7997	-3.0166	-3.37319	-1.26795	-2.91498	-1.6627	-2.9368	-1.6884	-0.9598
Ap3d1	AP-3 complex subunit delta-1	755;760		HSS(1)LPTES(1)DEDIAPAQR	O54774	-0.0208308	0.977417	0.576131	0.00992016	0.999884	___2	DKKRKKKEKGKRRHSSLPTESDEDIAPAQRV	-0.9771	-1.86065	-0.4395	-1.8681	-3.9881	-1.9995	-1.36355	-0.2103	-2.4877	-2.31643	-0.4471	-4.18289
Ap3d1	AP-3 complex subunit delta-1	760		HSS(1)LPTES(1)DEDIAPAQR	O54774	0.229222	0.761024	0.521221	0.118602	1	___1	KKEKGKRRHSSLPTESDEDIAPAQRVDIITE	-3.89135	-0.11695	-1.73424	0.1672	-0.0543	0.0312	-0.63605	-0.6645	-2.60542	-1.0433	-2.3482	0.3237
Ap3d1	AP-3 complex subunit delta-1	784		VDIITEEMPENALPS(1)DEDDKDPNDPYR	O54774	1.22823	0.0686395	0.190026	1.16343	1	___1	RVDIITEEMPENALPSDEDDKDPNDPYRALD	0.0223	-0.02055	0.6344	0.1969	-0.4607	0.2226	-0.18165	0.0984	-2.71324	-0.8185	0.2772	-3.43664
Apba1	Amyloid-beta A4 precursor protein-binding family A member 1	84		SAS(0.996)T(0.004)ESGFHNHTDTAEGDVLAAAR	B2RUJ5	-0.392467	0.549069	0.448686	0.260373	0.995533	___1	EEEEEERGECLARSASTESGFHNHTDTAEGD	-0.4415	-0.32475	-3.4816	-0.4745	-3.34235	-0.772	-0.76595	-1.1491	-2.47714	-0.6303	-0.6518	-0.8076
Apba1	Amyloid-beta A4 precursor protein-binding family A member 1	246		LHHYDERS(1)DGESDSPEK	B2RUJ5	-0.182339	0.59564	0.46594	0.225016	0.999999	___1	RQEALGARLHHYDERSDGESDSPEKEAEFAP	-2.2984	-2.11235	-1.9779	-2.72595	-2.6614	-1.6566	-1.03135	-2.74752	-2.3089	-2.099	-1.8048	-2.347
Apba1	Amyloid-beta A4 precursor protein-binding family A member 1	84;87		SAS(0.996)T(0.004)ESGFHNHTDTAEGDVLAAAR	B2RUJ5	0.466369	0.434973	0.402603	0.361538	0.995533	___2	EEEEEERGECLARSASTESGFHNHTDTAEGD	-1.4547	-0.97675	-0.9892	-3.68977	-2.73148	-2.85288	-3.09605	-1.0215	-3.95962	-2.1989	-2.59602	-2.62091
Apba1	Amyloid-beta A4 precursor protein-binding family A member 1	573		SNS(1)QENVEASHPSQDGKR	B2RUJ5	0.695552	0.259844	0.326179	0.585288	1	___1	NIVVLMARRRMPRSNSQENVEASHPSQDGKR	-2.54456	-1.21125	-0.6941	-0.0242	-1.2629	-1.6681	-3.06443	-3.32872	-0.1594	-2.64788	-1.234	-1.144
Apbb1	Amyloid-beta A4 precursor protein-binding family B member 1	517		CLVNGLS(1)LDHSK	Q9QXJ1	-0.0490868	0.903688	0.560461	0.0439816	0.99979	___1	IMSERRNARCLVNGLSLDHSKLVDVPFQVEF	-1.6542	-2.07965	-2.52919	-1.0416	-1.5419	-2.61584	-1.16625	-1.3695	-2.1254	-2.49599	-2.79482	-1.2159
Apbb1ip	Amyloid beta A4 precursor protein-binding family B member 1-interacting protein	507		QGLGNHS(1)PGATR	Q8R5A3	0.365218	0.264254	0.328269	0.577978	0.999998	___1	QIETTKDEKQGLGNHSPGATRENHRPKSSLP	-2.5083	-2.05365	-0.9029	-1.6871	-1.8037	-1.626	-2.09765	-2.71231	-2.1234	-1.9356	-1.6499	-2.2541
Apbb1ip	Amyloid beta A4 precursor protein-binding family B member 1-interacting protein	537		SSDTCGS(1)PALPSK	Q8R5A3	0.660008	0.22708	0.309706	0.643822	1	___1	PPPPPPVRRSSDTCGSPALPSKVKGPGTCTF	-2.80532	-1.35075	-0.7542	-1.4867	-3.7017	-1.3058	-1.57235	-2.9894	-3.27314	-3.05927	-1.8202	-2.65015
Apbb2	Amyloid-beta A4 precursor protein-binding family B member 2	409		LRNAPHGDDDDS(0.001)CS(0.999)INSDPEAK	Q9DBR4	0.965668	0.0187237	0.112887	1.72761	0.999464	___1	LKLRNAPHGDDDDSCSINSDPEAKCFAVRSL	-1.6727	-1.61355	-1.4375	-1.2433	-1.6312	-1.8348	-3.46176	-2.07572	-2.46849	-3.11294	-2.80954	-1.2986
Apc	Adenomatous polyposis coli protein	1040		YSDEQLNS(0.011)GRQS(0.97)PS(0.019)QNER	Q61315	-1.11331	0.124466	0.244389	0.904949	0.969617	___1	YSLKYSDEQLNSGRQSPSQNERWARPKHVIE	-0.7599	-3.26968	-3.20833	-0.3825	-3.49108	-1.1204	-0.69475	-0.5652	-0.8994	-3.02499	-0.2366	-0.1311
Apc	Adenomatous polyposis coli protein	1359		AVEFSSGAKS(0.997)PS(0.003)K	Q61315	0.100563	0.845988	0.544484	0.0726359	0.997103	___1	STRHNKAVEFSSGAKSPSKSGAQTPKSPPEH	-4.60374	-2.64776	-1.4576	-2.09021	-2.1425	-1.5471	-1.95835	-3.02544	-2.9157	-2.96672	-1.7841	-2.44197
Apeh	Acylamino-acid-releasing enzyme	187		ALDVSAS(1)DEEMARPK	Q8R146	-0.349809	0.566304	0.455418	0.24695	0.999992	___1	KAESFFQTKALDVSASDEEMARPKKPDQAIK	-3.76985	-0.34365	-0.3012	-0.3213	-0.4367	-0.0199	-1.15645	-0.8445	-1.0207	-0.1549	0.2713	-0.1885
Apex1	DNA-(apurinic or apyrimidinic site) lyase	18		AAADDGEEPKS(1)EPETK	P28352	0.86995	0.126116	0.245861	0.899231	1	___1	KRGKKAAADDGEEPKSEPETKKSKGAAKKTE	0.3696	0.74825	1.0254	0.6603	0.8042	0.2689	0.42725	-2.9052	0.2683	0.5479	0.1724	0.1463
Api5	Apoptosis inhibitor 5	464		TSEDTSSGS(1)PPKKSPGGPK	O35841	1.40088	0.0364725	0.147257	1.43803	0.999944	___1	VEIGQKRTSEDTSSGSPPKKSPGGPKRDARQ	-0.3935	-0.48835	0.2011	0.2344	-0.2394	-0.2908	-0.68835	-3.0616	-0.101	-1.4947	-3.76108	-0.2751
Apobec2	C->U-editing enzyme APOBEC-2	15		AQKEEAAEAAAPAS(1)QNGDDLENLEDPEKLK	Q9WV35	0.629265	0.381609	0.380991	0.418381	1	___1	_MAQKEEAAEAAAPASQNGDDLENLEDPEKL	-0.8103	-0.92305	-0.8961	-0.7484	-2.13811	-3.52838	-0.59025	-1.157	-1.1608	-4.40405	-2.33095	-3.17688
Apobr	Apolipoprotein B receptor	520		GVDRRNS(1)QEVK	Q8VBT6	0.640903	0.0637932	0.184702	1.19523	1	___1	LEAWGNWSRGVDRRNSQEVKADAEAGKEQTA	-1.6148	-2.18855	-1.1607	-1.9707	-2.3814	-2.4991	-2.40405	-3.0488	-2.9997	-1.9585	-2.71261	-2.537
Apoo	MICOS complex subunit Mic26	44		IDELSLYS(1)VPEGQSK	Q9DCZ4	-0.14835	0.667704	0.491829	0.175416	1	___1	SPHKSYMKIDELSLYSVPEGQSKYVEEPRTQ	-0.7634	-1.24705	-0.5422	-0.696	-0.6137	0.3361	-0.05485	0.2199	-0.1189	-0.9018	-0.9673	-0.8132
Aprt	Adenine phosphoribosyltransferase	15		IRS(1)FPDFPIPGVLFR	P08030	0.85216	0.133791	0.249416	0.873575	1	___1	_MSEPELKLVARRIRSFPDFPIPGVLFRDIS	-0.6487	-0.84575	-1.3505	-0.5315	-1.5054	-2.52976	-1.44015	-1.0485	-1.7045	-4.00802	-1.4293	-2.8941
Araf	Serine/threonine-protein kinase A-Raf	580		SAS(1)EPSLHR	P04627	1.11775	0.103201	0.226762	0.986318	0.999983	___1	IELLQRSLPKIERSASEPSLHRTQADELPAC	-0.1057	-0.70935	-1.2296	-0.4396	-0.2263	-2.82635	-1.34185	-0.9029	-4.02888	-1.1055	-1.4792	-3.38504
Araf	Serine/threonine-protein kinase A-Raf	255		GGDGAPRGS(0.998)PS(0.002)PASVSSGR	P04627	1.2305	0.00759715	0.0744437	2.11935	0.998012	___1	STDAAGRGGDGAPRGSPSPASVSSGRKSPHS	-0.2108	-0.21475	-0.0844	0.0278	-0.3325	-0.9026	-1.22925	-2.4323	-2.62483	-1.456	-0.6634	-0.6945
Arap3	Arf-GAP with Rho-GAP domain, ANK repeat and PH domain-containing protein 3	1474		GS(1)LEEQLLQELNNLILR	Q8R5G7	-0.0644621	0.950872	0.569581	0.0218779	1	___1	PPPGPPSKSSSQARGSLEEQLLQELNNLILR	1.1858	0.69605	2.2538	2.5938	-2.68547	2.0768	1.52955	2.789	0.9101	1.8982	2.1508	-2.7701
Arap3	Arf-GAP with Rho-GAP domain, ANK repeat and PH domain-containing protein 3	1438		SDPSLTSQRS(1)FDQPPLSK	Q8R5G7	-0.176531	0.783149	0.526436	0.106156	0.999875	___1	WEWSAKSDPSLTSQRSFDQPPLSKASMLGHE	-0.8352	-2.7914	0.0331	-1.4559	-3.39002	-2.037	-0.77405	-0.5814	-3.09635	-2.52665	-1.657	-0.7818
Arfgap1	ADP-ribosylation factor GTPase-activating protein 1	360		RS(0.01)S(0.989)DSWDVWGSGSASNNK	Q9EPJ9	-0.558983	0.421119	0.396493	0.375595	0.989413	___1	SDSWTCADASTGRRSSDSWDVWGSGSASNNK	-3.31232	-2.62399	-2.34307	-0.19	-1.1805	-1.1256	-0.08795	-2.93577	-1.1591	-0.9315	0.3727	-2.67996
Arfgap2	ADP-ribosylation factor GTPase-activating protein 2	239		VSNQS(1)FTEIER	Q99K28	-0.7063	0.0585811	0.177903	1.23224	0.999997	___1	LGAKKGLGAQKVSNQSFTEIERQAQVAEKLR	1.0757	-0.16165	1.2594	0.8725	1.1501	0.6908	0.93985	0.7909	1.9203	2.0268	1.7175	1.7293
Arfgap2	ADP-ribosylation factor GTPase-activating protein 2	431		AIS(0.999)S(0.001)DMFFGR	Q99K28	-0.2898	0.41659	0.395262	0.380291	0.999394	___1	ESSEARQKFAGAKAISSDMFFGREVDSEYEA	1.3079	0.66025	2.1081	1.6277	1.7965	1.5471	1.55925	1.1131	1.2378	2.2768	2.4726	2.1268
Arfgap3	ADP-ribosylation factor GTPase-activating protein 3	241		LTNT(0.001)S(0.993)FT(0.007)EIEK	Q9D8S3	-0.0189982	0.975091	0.575581	0.0109549	0.99286	___1	GAKKGSLGAQKLTNTSFTEIEKQAQAVDKRK	-0.4509	-1.21025	0.0266	-0.8676	-0.6218	-0.3011	0.03095	-3.48921	-0.4134	-0.1127	0.6989	-0.0256
Arfgap3	ADP-ribosylation factor GTPase-activating protein 3	331		SGISHSVTSDMQTIEQES(0.999)PT(0.001)LAKPR	Q9D8S3	1.21456	0.0263088	0.128054	1.5799	0.999451	___1	ISHSVTSDMQTIEQESPTLAKPRRKYQEDPE	-1.046	-0.71795	-0.9728	-0.4033	-1.1361	-0.9546	-3.6951	-2.71427	-2.94342	-1.026	-1.1215	-1.0178
Arfgef1	Brefeldin A-inhibited guanine nucleotide-exchange protein 1	1076		GREGS(0.997)LT(0.003)GTK	G3X9K3	-0.60437	0.151486	0.26243	0.819629	0.997454	___1	VKPRYISGTVRGREGSLTGTKDQAPDEFVGL	-2.19482	-2.74425	-3.06052	-2.78162	-3.90033	-3.3594	-1.80905	-3.00827	-2.4494	-2.0603	-1.6156	-3.47211
Arfgef2	Brefeldin A-inhibited guanine nucleotide-exchange protein 2	218;227		ELEKPMQSKPQS(1)PVIQAT(0.004)AGS(0.996)PK	A2A5R2	-0.909847	0.247559	0.320212	0.606321	0.99998	___2	QEARELEKPMQSKPQSPVIQATAGSPKFSRL	-2.70094	-0.02825	-1.99898	0.1989	-3.93508	-0.6576	-2.79446	-0.7015	-0.352	-0.1328	-0.247	0.5649
Arfgef2	Brefeldin A-inhibited guanine nucleotide-exchange protein 2	276		ERGS(1)PVSGR	A2A5R2	-0.104983	0.761225	0.521272	0.118487	1	___1	GKVSLENGEAPRERGSPVSGRAEPSRGTDSG	1.8054	1.86405	2.2363	0.8198	1.6973	0.5203	1.47405	1.1544	1.5457	1.5422	1.9408	1.9159
Arfgef2	Brefeldin A-inhibited guanine nucleotide-exchange protein 2	227		ELEKPMQSKPQSPVIQATAGS(1)PK	A2A5R2	-0.0862333	0.813229	0.53499	0.089787	0.999982	___1	MQSKPQSPVIQATAGSPKFSRLKQSQAQSKP	1.155	1.76065	1.8358	2.6412	1.6078	1.4695	1.05185	1.2435	1.6691	2.0654	2.3107	2.6468
Arfgef2	Brefeldin A-inhibited guanine nucleotide-exchange protein 2	290		GTDS(1)GAQEVVK	A2A5R2	0.594114	0.334852	0.362553	0.475147	0.999999	___1	GSPVSGRAEPSRGTDSGAQEVVKDILEDVVT	-1.134	-3.27039	-0.9534	-3.08818	-0.5917	-0.9339	-3.18274	-2.6849	-3.08541	-1.0445	-1.0479	-2.49082
Arglu1	Arginine and glutamate-rich protein 1	75		ASS(1)PPDRIDIFGR	Q3UL36	0.396067	0.114575	0.237239	0.94091	0.999676	___1	STNAAASRRERERASSPPDRIDIFGRTVSKR	3.9305	3.79685	3.8857	3.7211	3.8742	3.6282	3.42645	3.8259	3.2799	3.5306	3.1254	3.2719
Arhgap1	Rho GTPase-activating protein 1	51		SSS(1)PEPVTHLK	Q5FWK3	0.00169389	0.997605	0.582283	0.00104147	0.999598	___1	DEMPDFPKSDDSKSSSPEPVTHLKWDDPYYD	-0.6126	0.14635	1.0303	0.3476	0.0315	0.5899	-2.24081	0.0039	1.0109	0.6246	0.7394	1.3849
Arhgap10	Rho GTPase-activating protein 10	591		TSPDTTFAEPTCLS(0.003)AS(0.997)PPNAPPR	Q6Y5D8	0.17508	0.71285	0.506855	0.147002	0.997411	___1	TSPDTTFAEPTCLSASPPNAPPRQSKRQGQR	-1.6073	-2.6454	-2.75703	-0.8817	-2.0919	-1.6934	-3.21458	-2.80952	-1.432	-2.54931	-1.9226	-0.7992
Arhgap12	Rho GTPase-activating protein 12	163		FNSDS(0.004)HS(0.996)PK	Q8C0D4	-0.17307	0.6742	0.493921	0.171212	0.995758	___1	LDLTHNNGKFNSDSHSPKVSSQNRTRLFGHF	-3.5109	-2.77976	-2.4569	-3.9024	-3.8559	-2.4768	-2.87882	-2.40722	-3.51572	-3.9044	-3.11322	-2.12486
Arhgap12	Rho GTPase-activating protein 12	238		AT(0.032)T(0.968)PPNQGRPDS(1)PVYANLQELK	Q8C0D4	-0.159136	0.867874	0.550192	0.0615434	1	___1	EQMRATTPPNQGRPDSPVYANLQELKISQSA	-1.61141	-2.29146	0.4609	0.7241	-3.39505	0.6262	-0.02705	0.4143	0.6339	-2.92213	0.6151	-3.24603
Arhgap12	Rho GTPase-activating protein 12	229		AT(0.002)T(0.998)PPNQGRPDS(1)PVYANLQELK	Q8C0D4	0.467151	0.414768	0.394996	0.382195	0.997859	___1	GDELSSSSTEQMRATTPPNQGRPDSPVYANL	-1.3321	-2.80871	-1.0171	-0.4247	-0.3706	-2.15778	-2.74324	-2.88063	-0.7976	-0.8236	-2.65983	-1.009
Arhgap12	Rho GTPase-activating protein 12	213		IQQDSES(1)GDELSSSSTEQMR	Q8C0D4	0.786911	0.281432	0.337284	0.550626	0.999999	___1	DSAGEGSERIQQDSESGDELSSSSTEQMRAT	-3.20044	-2.66024	-0.0709	0.0987	-0.1299	-0.6933	-2.84541	-0.5594	-1.5979	-3.20531	-0.5907	-2.57882
Arhgap12	Rho GTPase-activating protein 12	229;238		AT(0.002)T(0.998)PPNQGRPDS(1)PVYANLQELK	Q8C0D4	0.840687	0.529631	0.440797	0.276027	0.997859	___2	GDELSSSSTEQMRATTPPNQGRPDSPVYANL	2.1219	2.60635	2.0466	2.0927	-4.03965	2.0036	1.90045	2.4266	-2.61727	-3.05141	2.2624	0.8666
Arhgap12	Rho GTPase-activating protein 12	584		VLSSTINNQVAEADEAAEEETPDS(1)PGVEKHDKEK	Q8C0D4	0.853068	0.157354	0.267019	0.803121	0.999987	___1	QVAEADEAAEEETPDSPGVEKHDKEKDQKEL	-1.0691	-2.59546	-1.1777	-0.4792	-1.4696	-1.2597	-0.80575	-0.7837	-2.96537	-2.22495	-2.26627	-4.12313
Arhgap17	Rho GTPase-activating protein 17	698;699		RCS(1)S(0.958)S(0.042)LPPIQAPSHPPPQPPTQPR	Q3UIA2	-0.766249	0.161469	0.269059	0.791911	0.999841	___2	QQQQQQQQTPGMRRCSSSLPPIQAPSHPPPQ	-3.21651	-0.26205	-2.13408	-0.7575	-0.6751	-1.2841	-1.26705	-1.645	-0.1473	-0.1074	0.0559	-0.621
Arhgap17	Rho GTPase-activating protein 17	575		ADSSSGGGPVFSSTGILEQGLSPGDS(0.25)S(0.75)PPKPK	Q3UIA2	-0.489611	0.627219	0.47841	0.202581	0.750112	___1	SSTGILEQGLSPGDSSPPKPKDSVSAAVPAA	-3.19388	-2.63481	-2.58786	0.5568	0.8364	0.4079	0.48325	-2.67763	0.4795	-3.3791	0.6845	0.7317
Arhgap17	Rho GTPase-activating protein 17	698		RCS(1)S(0.958)S(0.042)LPPIQAPSHPPPQPPTQPR	Q3UIA2	0.171812	0.833083	0.540415	0.0793117	0.999841	___1	QQQQQQQQTPGMRRCSSSLPPIQAPSHPPPQ	-0.029	-0.29315	-0.2934	-0.6089	-3.13364	-0.4929	0.30545	0.3683	0.4664	-2.6187	-0.6364	-3.76691
Arhgap17	Rho GTPase-activating protein 17	671		S(0.009)PS(0.991)PPQQQQQQQQQQQQQQQQQTPGMR	Q3UIA2	0.322898	0.579842	0.460304	0.236691	0.990989	___1	SPGTGTSPKPSARSPSPPQQQQQQQQQQQQQ	-1.1675	-0.67355	-0.5098	-0.0066	-0.4868	-1.2142	-1.07745	-0.9015	-3.51859	-0.2626	-0.8916	0.6559
Arhgap18	Rho GTPase-activating protein 18	260		ISSNDS(1)LPSFRLPK	Q8K0Q5	0.436752	0.283306	0.338493	0.547744	0.999828	___1	KEFSKERTQKISSNDSLPSFRLPKDKTGTTR	-1.945	-2.57384	-2.1096	-1.4385	-2.60071	-2.0615	-1.81461	-3.28145	-2.95193	-2.81101	-3.16476	-1.3259
Arhgap21	Rho GTPase-activating protein 21	1655		RNS(0.997)EGS(0.003)EASCTEGSLTPSLDSR	Q6DFV3	-0.72115	0.0188021	0.113027	1.72579	0.996702	___1	FRGKFQEVARVSRRNSEGSEASCTEGSLTPS	-0.6191	-1.15495	-0.5887	-0.6676	-0.444	-1.0476	-0.00025	0.241	-0.5217	-0.4206	0.3208	0.1857
Arhgap21	Rho GTPase-activating protein 21	917		KGS(1)SSEVFSDAAR	Q6DFV3	-0.961322	0.035942	0.146769	1.4444	0.999973	___1	TDSQKSSEDSGSRKGSSSEVFSDAAREGWLQ	-1.2	-2.24157	-1.4428	-2.1976	-2.4037	-3.53451	-1.01595	-0.8302	-1.8263	-1.7549	-0.5156	-1.3093
Arhgap21	Rho GTPase-activating protein 21	41		NKDGKDQGEPVS(1)PSEDEPFSWPGPK	Q6DFV3	-0.0486195	0.911685	0.562472	0.0401553	0.999959	___1	EVSKNKDGKDQGEPVSPSEDEPFSWPGPKTV	-0.4562	-0.41505	-0.8533	-0.2921	-0.2744	-2.10332	-0.44255	-0.3073	0.0305	-0.3183	-0.9788	-2.08621
Arhgap21	Rho GTPase-activating protein 21	850		RQLS(1)HDQESVGPPSLDGQHSSK	Q6DFV3	0.212484	0.785416	0.527222	0.1049	0.999997	___1	PPSLTTSAPLIRRQLSHDQESVGPPSLDGQH	-0.4678	-0.73895	-0.3874	-0.7065	-0.6388	-3.74649	0.20465	0.0213	-3.23383	-0.9231	-3.32256	-0.7073
Arhgap21	Rho GTPase-activating protein 21	1108		LLSKDDT(0.089)S(0.911)PPKDK	Q6DFV3	-0.128644	0.790436	0.528562	0.102133	0.91135	___1	PKEESERKLLSKDDTSPPKDKGTWRRGIPSI	-2.1878	-2.28555	-0.9371	-2.0659	-1.724	-2.96021	-0.86885	-3.25517	-2.42719	-1.3187	-1.0136	-2.50519
Arhgap21	Rho GTPase-activating protein 21	609		GIAQDRS(1)PLVK	Q6DFV3	0.346844	0.694016	0.49972	0.158631	1	___1	TTTGVSLQRGIAQDRSPLVKVRSNSLKVPPP	0.6291	-0.13915	0.1097	-3.1934	-4.28792	-0.0926	-0.67805	-2.63406	-1.1687	-3.04852	-1.2004	-0.3256
Arhgap21	Rho GTPase-activating protein 21	1092		TQSPHS(1)PKEESER	Q6DFV3	0.32357	0.491944	0.424936	0.308084	0.999966	___1	TLLGAKSEPKTQSPHSPKEESERKLLSKDDT	-1.4032	-3.54365	-0.7753	-1.0175	-1.5217	-0.8105	-1.96305	-2.41792	-1.4759	-2.2011	-1.377	-1.5783
Arhgap21	Rho GTPase-activating protein 21	314		T(0.008)T(0.008)S(0.984)PASVPTAHLIHQTTGSR	Q6DFV3	0.719381	0.39241	0.385432	0.40626	0.984061	___1	GVNEQASTKAASRTTSPASVPTAHLIHQTTG	-0.1433	-0.69145	-0.6718	-0.4891	-0.6891	-4.06369	-3.47676	-3.1487	-0.1878	-3.29347	-0.7603	-0.1977
Arhgap21	Rho GTPase-activating protein 21	1501		NRS(1)PTLSCR	Q6DFV3	1.07112	0.134307	0.249605	0.871901	0.999999	___1	PWEEPPPPHSSKRNRSPTLSCRLAMLKEGPR	-0.3844	-0.84035	0.4712	-0.2933	-0.5575	-3.23306	-0.76365	-3.2263	-0.5871	-0.9845	-2.62686	-3.07572
Arhgap21	Rho GTPase-activating protein 21	874		S(0.004)KS(0.996)YDEGLDDYREDAK	Q6DFV3	1.14908	0.110415	0.232157	0.956973	0.995762	___1	PSLDGQHSSKTERSKSYDEGLDDYREDAKLS	-0.5603	0.07755	-0.2259	-0.2042	-2.85877	0.0712	-3.3409	0.1448	-2.77395	-2.31537	-1.8746	-0.4349
Arhgap22	Rho GTPase-activating protein 22	397		T(0.001)S(0.001)S(0.999)LDGPAAAVLSR	Q8BL80	0.334173	0.433362	0.401783	0.36315	0.998561	___1	RGEPGSPGLPTHRTSSLDGPAAAVLSRTSPP	-1.4798	-2.05035	-1.0487	-1.615	-3.47301	-2.47098	-1.94295	-2.70021	-2.52746	-1.93986	-1.9801	-3.0523
Arhgap23	Rho GTPase-activating protein 23	619		SKS(1)CDDGLNTFRDEGR	Q69ZH9	0.05775	0.86737	0.550127	0.0617958	0.999864	___1	RRSSYLLAITTERSKSCDDGLNTFRDEGRVL	-1.28	-0.88865	-1.8285	-1.2733	-2.0317	-1.5557	-1.09835	-1.2312	-1.5445	-2.5671	-1.843	-0.9202
Arhgap25	Rho GTPase-activating protein 25	379		S(0.735)S(0.265)VGWDATEDPPLSR	Q8BYW1	0.167709	0.811615	0.534881	0.0906501	0.734664	___1	PPAQKNDAKKAPVPRSSVGWDATEDPPLSRT	-0.6766	-1.13355	0.1229	-3.65993	-2.74254	-3.07368	-0.90815	-0.5931	-2.67291	-2.93967	-2.26892	-2.78691
Arhgap27	Rho GTPase-activating protein 27	459		KSS(1)QDSDTPAQASPPEEK	A2AB59	-0.179083	0.664823	0.491207	0.177294	0.999653	___1	LPQVPIPAPRSVRKSSQDSDTPAQASPPEEK	-2.79377	-2.82875	-1.2716	-2.6657	-3.76855	-3.2538	-2.65535	-3.34513	-2.47041	-2.53569	-2.587	-1.9141
Arhgap27	Rho GTPase-activating protein 27	459;462		KSS(1)QDSDTPAQASPPEEK	A2AB59	0.18915	0.504283	0.429722	0.297325	0.999653	___2	LPQVPIPAPRSVRKSSQDSDTPAQASPPEEK	-0.6924	-0.27975	-0.1341	-0.6294	-0.8661	-0.952	-0.79375	-1.1467	-0.9146	-0.8293	-0.9192	-0.0851
Arhgap29	Rho GTPase-activating protein 29	1040		LLLLAS(0.001)S(0.981)PT(0.018)ER	Q8CGF1	-0.670891	0.228103	0.310276	0.641869	0.981023	___1	RPVSLPVDRLLLLASSPTERSSRDVGNVDSD	-0.9044	-0.50095	-0.9162	-0.8142	-3.61161	-1.2591	-0.25905	0.0112	-1.0225	-1.94296	-0.2936	-0.4742
Arhgap31	Rho GTPase-activating protein 31	1092		HRPS(0.915)S(0.085)LNLDSATPIADLFR	A6X8Z5	-1.83063	0.205074	0.296687	0.688089	0.915466	___1	LKNTECGPSKGKHRPSSLNLDSATPIADLFR	-2.80885	-2.66351	1.9182	2.9232	-3.37837	-3.0632	2.79275	2.3527	2.5548	-1.97303	-2.91906	1.1031
Arhgap31	Rho GTPase-activating protein 31	332		GQRLS(1)VEK	A6X8Z5	-1.41954	0.0494562	0.166747	1.30578	1	___1	KLSRNGSVFVRGQRLSVEKATIRPAKSMDSL	-2.78364	-3.42336	-2.9983	-1.4016	-2.86018	-0.4299	-0.51205	-1.93648	-0.1797	-2.95733	0.3787	-0.1729
Arhgap31	Rho GTPase-activating protein 31	1242		DDSPSSLGS(1)PEEEQPKQETGASASRR	A6X8Z5	-0.85036	0.0621195	0.183088	1.20677	0.999886	___1	IPQKSTKDDSPSSLGSPEEEQPKQETGASAS	-3.06133	-3.68713	-2.67826	-2.78519	-2.57294	-2.1269	-3.56369	-1.3734	-2.0587	-1.7401	-1.87121	-1.2025
Arhgap31	Rho GTPase-activating protein 31	850		HAVPENKGPGLPS(0.996)PT(0.004)K	A6X8Z5	-0.328511	0.586623	0.463128	0.231641	0.996017	___1	NARHAVPENKGPGLPSPTKEVDIIPQEEGGA	-2.27945	-0.36465	-0.0724	-0.4342	-0.2479	-0.2431	0.14565	0.1643	0.2651	0.339	-2.88478	0.3001
Arhgap31	Rho GTPase-activating protein 31	1355;1359		VLLS(1)PIRS(0.969)PT(0.026)QT(0.005)VSPGLLCGELAENTWITPEGVTLR	A6X8Z5	-0.0781438	0.912821	0.562677	0.0396144	0.969206	___2	SPTVIDSKVLLSPIRSPTQTVSPGLLCGELA	-1.99944	-0.88305	-0.5783	-0.8011	-1.1324	-1.3745	0.16445	0.9085	-3.61384	-1.1507	0.0737	-2.68203
Arhgap31	Rho GTPase-activating protein 31	1163		RNS(1)APVSVSAVR	A6X8Z5	0.00501667	0.983083	0.578336	0.00740976	1	___1	QDLDIVAHTLTGRRNSAPVSVSAVRTSFMVK	1.5338	1.36425	1.7401	1.6334	1.386	1.2859	1.68335	1.3366	1.1898	1.4728	1.6197	1.6111
Arhgap31	Rho GTPase-activating protein 31	1413		S(1)VILDGR	A6X8Z5	0.0277569	0.953931	0.570335	0.0204831	1	___1	RLETSTSCFYQPQRRSVILDGRSGRQIE___	-1.5567	-3.26412	-1.7503	-1.7782	-3.43826	-1.5135	-1.79605	-1.3184	-3.13568	-3.11893	-2.35209	-1.74647
Arhgap31	Rho GTPase-activating protein 31	384		MHASST(0.006)GS(0.993)S(0.001)CDLSK	A6X8Z5	0.00768902	0.988478	0.57968	0.00503289	0.99258	___1	GFFIPATKMHASSTGSSCDLSKEGEWGQEGM	-2.59025	-3.21987	-0.896	-1.3339	-1.4461	-3.40106	-1.99655	-2.66533	-2.41005	-1.2151	-3.27918	-1.3671
Arhgap31	Rho GTPase-activating protein 31	272		ERRENS(1)LPEIVPPPFHTVLELPDNK	A6X8Z5	0.148445	0.859768	0.548288	0.0656186	1	___1	SLATNHPARKERRENSLPEIVPPPFHTVLEL	0.1074	0.56035	-0.093	0.562	0.7153	-3.5278	0.98455	-0.2383	0.406	0.5488	-3.06117	-1.2063
Arhgap31	Rho GTPase-activating protein 31	1093		HRPS(0.009)S(0.991)LNLDSATPIADLFR	A6X8Z5	0.974515	0.262769	0.326948	0.580427	0.991483	___1	KNTECGPSKGKHRPSSLNLDSATPIADLFRL	-0.0536	-3.29621	-0.3803	0.2771	-0.053	0.2812	0.06295	-0.1498	-3.23615	-2.76665	0.3222	-3.30444
Arhgap31	Rho GTPase-activating protein 31	765		NLS(1)PPLTPAPPPPTPLEEEPEVLLSK	A6X8Z5	1.30654	0.0283245	0.131144	1.54784	0.999984	___1	VSSPARIEIGGPRNLSPPLTPAPPPPTPLEE	-2.71525	-0.68285	-1.3845	-0.7721	-0.7501	-0.6237	-1.57475	-3.21856	-2.55549	-3.27003	-0.7704	-3.3785
Arhgap32	Rho GTPase-activating protein 32	892		VVYAFS(1)PK	Q811P8	0.897799	0.0532232	0.171384	1.2739	1	___1	SSKPSSFTEKVVYAFSPKIGRKLSKSPSMNI	0.0825	-1.21625	-0.9947	-1.033	-0.5228	-0.4251	-1.51865	-1.7526	-1.2708	-3.23589	-0.7745	-0.9437
Arhgap35	Rho GTPase-activating protein 35	1105		NEEENIY(0.983)S(0.017)VPHDSTQGK	Q91YM2	-0.0811	0.773858	0.524491	0.111339	0.98317	___1	PMDAVVKPRNEEENIYSVPHDSTQGKIITIR	-0.7036	-0.71395	-0.8474	-0.5545	-0.4515	-0.8953	-1.24415	-0.9779	-0.7317	-0.4968	-0.1602	-0.0689
Arhgap35	Rho GTPase-activating protein 35	1179		TSFSVGS(1)DDELGPIRK	Q91YM2	0.971853	0.104726	0.228248	0.979946	1	___1	RLGRFASYRTSFSVGSDDELGPIRKKEEDQA	-0.5198	-1.01085	0.3249	-0.6437	-0.5827	-1.5011	-0.76795	0.155	-2.05178	-3.60194	-2.1595	-1.3382
Arhgap44	Rho GTPase-activating protein 44	636		GSPGSIQGTPCPGTQLGPQPAASPSQLPADQS(0.977)PHT(0.023)LRK	Q5SSM3	-0.275113	0.707753	0.504544	0.150118	0.976798	___1	GPQPAASPSQLPADQSPHTLRKVSKKVAPIP	-3.37278	1.44235	0.9261	-1.3221	0.4105	-0.7829	-0.70025	0.0033	-0.7133	0.8398	0.4011	-0.8788
Arhgap5	Rho GTPase-activating protein 5	1217		GGIDNPAIT(0.003)S(0.997)DQEVDDKK	P97393	0.991776	0.226944	0.309706	0.644082	0.997316	___1	PVETWKGGIDNPAITSDQEVDDKKIKKKTHK	-0.0213	0.32965	-0.0961	-2.9636	0.4322	0.126	0.22375	-3.00827	-2.39924	0.0201	0.1249	-3.10505
Arhgap6	Rho GTPase-activating protein 6	712		LYKVPEQYTLVGHLS(0.805)S(0.195)PK	O54834	0.687643	0.30522	0.348658	0.515387	0.804983	___1	KLYKVPEQYTLVGHLSSPKSKSRESSPGPRL	-2.52519	-1.13145	-0.4698	0.0812	-1.0313	-2.65871	-2.50086	0.2301	-3.2473	-1.59455	-3.06379	-1.6847
Arhgdia	Rho GDP-dissociation inhibitor 1	47		SIQEIQELDKDDES(1)LRK	Q99PT1	1.12687	0.0629534	0.183978	1.20098	1	___1	QKSIQEIQELDKDDESLRKYKEALLGRVAVS	-0.0652	-0.79465	-0.0881	-0.3068	-0.6166	-0.2389	-0.10635	-0.8199	-2.52691	-3.78071	-0.9472	-0.6904
Arhgdia	Rho GDP-dissociation inhibitor 1	24		AEQEPTAEQLAQIAAENEEDEHS(1)VNYKPPAQK	Q99PT1	0.888367	0.200577	0.294663	0.69772	1	___1	EQLAQIAAENEEDEHSVNYKPPAQKSIQEIQ	1.0166	1.79105	1.1691	1.657	1.7267	0.9122	1.12735	1.1383	0.992	1.2774	1.3455	-2.9381
Arhgef10	Rho guanine nucleotide exchange factor 10	355		S(1)LVSQDHR	Q8C033	-0.221288	0.67905	0.495371	0.168098	0.999982	___1	TKAAVKRGGSFIRTRSLVSQDHRCYFEEEQN	-1.619	-2.41745	-3.19408	-0.6696	-1.645	-2.65036	-1.81725	-3.4731	-0.9077	-0.8305	-1.6404	-2.19881
Arhgef12	Rho guanine nucleotide exchange factor 12	41		SS(0.003)S(0.997)HDFDPTDSSSK	Q8R4H2	-1.61553	0.202055	0.295428	0.694531	0.997029	___1	RESPTDKKQKVERSSSHDFDPTDSSSKKTKS	-2.33167	-3.93614	2.1773	-2.46155	1.5883	-2.2363	1.87765	-2.21759	1.9281	1.5351	-2.49654	1.8664
Arhgef12	Rho guanine nucleotide exchange factor 12	341		SYLEEAPERSEGVQDAEPQSLVGS(0.79)PS(0.09)T(0.119)R	Q8R4H2	-0.889758	0.0389411	0.150037	1.40959	0.790015	___1	RSEGVQDAEPQSLVGSPSTRGAPHIIGAEDD	-3.2648	-2.65889	-3.11942	-2.89262	-2.8099	-3.18102	-1.72885	-1.2187	-2.81191	-3.49533	-1.6442	-1.6891
Arhgef12	Rho guanine nucleotide exchange factor 12	1389		EAHS(1)DDNPSEGDGAVKKEEK	Q8R4H2	-0.201458	0.732361	0.512113	0.135275	1	___1	LDESGEHFFDAREAHSDDNPSEGDGAVKKEE	-2.66418	-2.58171	-0.7402	-0.8229	-1.465	-2.96514	-3.39828	-2.4749	-0.8401	-0.4678	-1.0479	-1.8014
Arhgef12	Rho guanine nucleotide exchange factor 12	309		TDWSSGDASRPSSDSADS(1)PK	Q8R4H2	0.428617	0.178505	0.281965	0.748351	1	___1	WSSGDASRPSSDSADSPKSSLRERSYLEEAP	0.9691	0.77005	0.7664	0.7298	0.3166	0.7042	0.90355	0.6235	0.3584	-0.1554	-0.5879	0.5423
Arhgef12	Rho guanine nucleotide exchange factor 12	736		VAEHGT(1)PKPFRK	Q8R4H2	0.83751	0.0999936	0.224231	1.00003	1	___1	VQEEECEVERVAEHGTPKPFRKFDSIAFGES	-0.9846	-0.90695	-0.6526	-0.3145	-0.5921	-0.4085	-0.81865	-2.5668	-0.5148	-0.5355	-1.2369	-3.21166
Arhgef17	Rho guanine nucleotide exchange factor 17	728		SLS(1)DPIPQR	Q80U35	-0.195376	0.727249	0.510541	0.138317	0.999959	___1	TELSNGEASEAYRSLSDPIPQRHRAATSEEP	-0.5452	-1.54665	-3.07263	-3.16192	-0.9318	-2.09165	-1.31605	-0.9401	-2.70527	-1.0552	-2.94007	-1.2209
Arhgef17	Rho guanine nucleotide exchange factor 17	689		ALVS(1)PETPPTPGALRR	Q80U35	0.11411	0.852729	0.545994	0.0691892	0.999889	___1	LGAGTEDSLGGRALVSPETPPTPGALRRRRK	-0.9716	-3.57535	-1.3299	-1.2981	-1.5567	-1.4842	-1.16425	-1.0333	-1.046	-2.67342	-0.9857	-3.99785
Arhgef17	Rho guanine nucleotide exchange factor 17	414		SPS(1)FGTGDGLLLRPQTR	Q80U35	0.517283	0.0412749	0.15325	1.38431	0.999999	___1	WSSRSSVGWGVYRSPSFGTGDGLLLRPQTRS	0.8996	0.66785	0.7596	0.8157	0.8882	0.8367	0.38395	0.2626	0.3741	0.4687	-0.1209	0.3955
Arhgef17	Rho guanine nucleotide exchange factor 17	458		SLS(1)NPDIASETLTLLSFLR	Q80U35	0.706769	0.28547	0.340025	0.544439	0.999964	___1	DGGLDLDKNRQRKSLSNPDIASETLTLLSFL	0.3405	-1.03555	1.4773	0.5104	-0.135	0.2329	0.01985	0.7821	-0.1962	-0.3363	0.1836	-3.30311
Arhgef17	Rho guanine nucleotide exchange factor 17	906		LTSVLS(1)PR	Q80U35	1.21442	0.000477196	0.0205936	3.3213	0.999993	___1	AHHDFHLDPKLTSVLSPRLTRRGSKKRPARS	1.4619	1.12305	1.2522	1.1366	1.1491	0.804	-0.39945	0.3268	-0.2223	0.0386	-0.4807	0.3774
Arhgef17	Rho guanine nucleotide exchange factor 17	389		YS(0.001)S(0.913)T(0.084)ET(0.001)LKDDDLWSSR	Q80U35	1.21034	0.0649789	0.186163	1.18723	0.913319	___1	YLASPAGSRGSSRYSSTETLKDDDLWSSRSS	-0.4764	-0.67275	-0.6893	-0.5683	-2.93845	-0.4773	-1.24425	-0.749	-3.60745	-1.588	-3.62675	-2.2691
Arhgef17	Rho guanine nucleotide exchange factor 17	456		S(0.874)LS(0.126)NPDIASETLTLLSFLR	Q80U35	1.14349	0.133736	0.249416	0.87375	0.873759	___1	LRDGGLDLDKNRQRKSLSNPDIASETLTLLS	0.5431	0.27055	-2.84835	0.465	-0.3202	-0.1262	-0.73585	0.0175	-0.7002	-2.84472	-1.0572	-3.55657
Arhgef18	Rho guanine nucleotide exchange factor 18	967		RAETFGGYDSVGSPS(0.001)KGGS(0.999)FK	Q6P9R4	1.11604	0.0303043	0.137283	1.5185	0.999386	___1	TFGGYDSVGSPSKGGSFKRKVSNSDLRPQDW	-1.2224	-0.91515	-3.16563	-2.3609	-1.3929	-0.9279	-2.51867	-2.92961	-2.94547	-1.8323	-2.58623	-3.86881
Arhgef2	Rho guanine nucleotide exchange factor 2	646		LES(1)FESLRGER	Q60875	-1.40835	0.000132466	0.00968497	3.87789	1	___1	GMPPPALPRGLFRLESFESLRGERLLKDALR	-0.06	-0.07485	0.2162	-0.2945	0.053	0.0412	0.97375	1.7041	1.218	0.9394	1.7633	1.7326
Arhgef2	Rho guanine nucleotide exchange factor 2	781		LSRANS(1)RDGEAGR	Q60875	-1.27393	0.132151	0.248897	0.878931	0.999998	___1	FPEGPERWEKLSRANSRDGEAGRAAVASVTP	-3.64111	-1.56755	-0.3192	-0.7368	-0.7031	-3.79512	-0.25955	-3.27194	-0.2291	0.549	0.7367	-0.6444
Arhgef2	Rho guanine nucleotide exchange factor 2	931		SLHRPFDDREAQELGS(1)PEDR	Q60875	-0.156233	0.541897	0.445671	0.266083	1	___1	SLHRPFDDREAQELGSPEDRLQDSSDPDTGS	1.8238	1.93415	1.4688	1.7474	1.5983	1.6394	1.69945	1.954	1.304	1.8983	2.0882	2.2053
Arhgef2	Rho guanine nucleotide exchange factor 2	955;959		LQDSSDPDTGSEEEVSS(0.002)RLS(0.998)PPHS(0.994)PRDFT(0.006)R	Q60875	0.757414	0.208892	0.298609	0.680079	0.997994	___2	SDPDTGSEEEVSSRLSPPHSPRDFTRMQDIP	0.7728	1.10635	0.4635	1.1518	0.9945	0.0462	0.25485	0.8704	0.2889	0.4049	0.9839	-2.81228
Arhgef40	Rho guanine nucleotide exchange factor 40	1080		KRS(1)ISAQQR	Q3UPH7	-0.507054	0.350676	0.36779	0.455094	0.99999	___1	DGPWGIGTPRMERKRSISAQQRLVSELIACE	-3.33347	-2.33725	-2.1368	-1.4695	-1.3153	-3.13469	-2.28235	-3.24374	-2.074	-1.0209	-0.2632	-1.8005
Arhgef5	Rho guanine nucleotide exchange factor 5	782		QHRPLPSTPES(0.998)PNHT(0.001)QTSIPSR	E9Q7D5	-0.721358	0.0504312	0.167985	1.2973	0.998446	___1	STVARQHRPLPSTPESPNHTQTSIPSRLRYN	-1.68088	-3.26128	-2.52955	-2.68301	-2.97632	-2.36353	-1.19415	-2.22446	-2.51912	-1.8387	-1.6394	-1.7506
Arhgef5	Rho guanine nucleotide exchange factor 5	1109		LDSLAEPHGLS(0.9)S(0.1)PR	E9Q7D5	0.725197	0.49524	0.425387	0.305185	0.900364	___1	QSQQRLDSLAEPHGLSSPRHRRKALVSSDSY	1.7571	1.09545	1.1841	1.5588	-2.74008	1.0717	-2.89737	1.5685	1.1311	-3.01975	1.4017	1.3917
Arhgef5	Rho guanine nucleotide exchange factor 5	1110		LDSLAEPHGLS(0.113)S(0.887)PR	E9Q7D5	0.805236	0.479696	0.421226	0.319034	0.887363	___1	SQQRLDSLAEPHGLSSPRHRRKALVSSDSYL	-2.27823	1.09545	1.1841	1.5588	-2.65169	1.0717	-2.89281	-2.9969	1.1311	-2.88607	1.4017	1.3917
Arhgef6	Rho guanine nucleotide exchange factor 6	639		KAS(1)EEEYVIRK	Q8K4I3	-0.7778	0.0453709	0.159994	1.34322	1	___1	TMKKFLHKRKTERKASEEEYVIRKSTAALEE	1.6537	2.13085	3.0349	2.9361	2.7088	3.181	3.91285	2.5259	3.4908	3.6214	3.6563	3.1049
Arhgef6	Rho guanine nucleotide exchange factor 6	679		KDS(1)VPQVLLPEEEKLIIEETR	Q8K4I3	-0.659083	0.0495789	0.166747	1.3047	1	___1	AYCTSASFQQGTRKDSVPQVLLPEEEKLIIE	1.555	1.16555	1.0337	1.8337	1.0558	1.1526	1.05255	2.3279	2.4297	1.7539	2.2398	1.947
Arhgef6	Rho guanine nucleotide exchange factor 6	224		EIKPSERPLS(1)PK	Q8K4I3	-0.3797	0.140313	0.255052	0.852903	0.999965	___1	PSNYVREIKPSERPLSPKAIKGFDTAPLTKN	2.1849	2.64865	2.9432	2.8184	2.6827	2.8984	2.97845	2.855	3.2318	2.9845	3.2573	3.1474
Arhgef6	Rho guanine nucleotide exchange factor 6	649;683		KS(0.413)T(0.587)AALEEDAQILK	Q8K4I3	-0.0909097	0.807907	0.534318	0.0926386	0.58733	___1	PERKPSDEEFAVRKSTAALEEDAQILKVIEA;TERKASEEEYVIRKSTAALEEDAQILKVIEA	-0.7684	-0.98595	-2.66116	-1.345	-1.4398	-1.1244	-0.86205	-1.4053	-2.1915	-1.3257	-0.9499	-1.0448
Arhgef6	Rho guanine nucleotide exchange factor 6	648;682		S(0.983)T(0.017)AALEEDAQILK	Q8K4I3	-0.088855	0.811597	0.534881	0.0906595	0.983095	___1	KPERKPSDEEFAVRKSTAALEEDAQILKVIE;KTERKASEEEYVIRKSTAALEEDAQILKVIE	-0.7684	-0.98595	-2.64883	-1.345	-1.4398	-1.1244	-0.86205	-1.4053	-2.1915	-1.3257	-0.9499	-1.0448
Arhgef7	Rho guanine nucleotide exchange factor 7	776		KES(1)APQVLLPEEEK	Q9ES28	-1.33495	0.00127393	0.0333021	2.89485	1	___1	AHSYRMGSASRSRKESAPQVLLPEEEKIIVE	-0.0478	0.35425	-0.1594	0.2993	1.2665	0.7252	2.40935	1.4876	1.1182	1.9603	1.7777	1.6946
Arhgef7	Rho guanine nucleotide exchange factor 7	155		LLQSQYRS(1)LDMTDNTNSQLVVR	Q9ES28	0.0904167	0.811469	0.534881	0.0907282	1	___1	SSHSRTSKLLQSQYRSLDMTDNTNSQLVVRA	-0.1871	0.85775	0.799	1.2084	1.2857	0.7606	0.17285	0.2105	0.1594	1.7806	1.1597	0.6988
Arhgef7	Rho guanine nucleotide exchange factor 7	673		KPS(1)DEEFAVRK	Q9ES28	0.332268	0.686984	0.497436	0.163053	1	___1	TMKKLLPKRKPERKPSDEEFAVRKSTAALEE	-3.22277	-0.21365	0.6771	0.1333	0.1932	0.5079	0.12705	-2.81228	0.5606	0.3916	0.3999	-2.5854
Arhgef7	Rho guanine nucleotide exchange factor 7	497		MS(1)GFIYQGKLPTTGMTITK	Q9ES28	0.342333	0.330069	0.360682	0.481396	1	___1	LFPNLLLMLSASPRMSGFIYQGKLPTTGMTI	-0.0704	-0.47095	0.5629	0.3409	0.0753	-0.1899	-0.65695	-0.4382	-1.0898	0.1489	-0.458	0.6879
Arhgef7	Rho guanine nucleotide exchange factor 7	228		EIKPSEKPVS(1)PK	Q9ES28	0.667106	0.222096	0.307304	0.65346	1	___1	PSNYVREIKPSEKPVSPKSGTLKSPPKGFDT	-2.1004	-1.83055	-0.0682	-1.6807	-1.2644	0.0591	-1.83515	-3.12211	-2.52152	-1.8206	-0.598	-0.9904
Arhgef7	Rho guanine nucleotide exchange factor 7	132		IKS(1)FDSLGSQSSHSR	Q9ES28	0.778883	0.416966	0.395344	0.379899	0.999935	___1	GSDSVCARPSSHRIKSFDSLGSQSSHSRTSK	1.5669	-2.44711	1.065	1.1418	0.2384	0.1707	0.92535	0.9007	0.8861	0.6094	-3.18111	-3.07805
Arid1a	AT-rich interactive domain-containing protein 1A	365		SHHAPMS(1)PGSSGGGGQPLAR	A2BH40	-0.282029	0.682715	0.496449	0.165761	0.999976	___1	AVSGGAQQRSHHAPMSPGSSGGGGQPLARTP	0.0251	-2.88938	-1.4576	-1.4449	-2.09933	-1.1033	-0.57445	-0.0182	-0.0209	-3.88929	-1.8904	-0.884
Arid1b	AT-rich interactive domain-containing protein 1B	1550		APS(1)PASFQR	E9Q4N7	-0.176953	0.732158	0.512113	0.135395	1	___1	YQTPPSLPNHISRAPSPASFQRSLESRMSPS	-0.8228	-3.57126	-0.8734	-0.7727	-1.2909	-1.0062	-0.77325	-2.5019	-0.8984	-1.2041	-1.2064	-0.6915
Armc1	Armadillo repeat-containing protein 1	260		VGS(1)HPEGGASWLSTAANFLSR	Q9D7A8	-0.281111	0.678053	0.495319	0.168736	0.999991	___1	ESPTKEQDKAVSRVGSHPEGGASWLSTAANF	-1.2453	-0.21995	-2.62805	-0.6304	-3.29883	-2.59351	-0.45265	-0.5545	-0.6984	-2.87493	-3.16351	-1.1854
Armc1	Armadillo repeat-containing protein 1	4		MNS(0.004)S(0.974)S(0.021)S(0.001)TMNEEPDALSVVNQLRDLAADPLNRR	Q9D7A8	0.0763641	0.917783	0.563452	0.0372602	0.973963	___1	____________MNSSSSTMNEEPDALSVVN	-3.35733	-0.83885	-0.9608	-0.4312	-0.7567	-2.71673	-0.49045	-1.0242	-3.44915	0.4603	-2.13322	-2.88307
Armc10	Armadillo repeat-containing protein 10	41		LRPS(0.885)RS(0.115)AEDLTDGSYDDILNAEQLK	Q9D0L7	0.30659	0.5802	0.460304	0.236422	0.885344	___1	RLTRGPRRGGRRLRPSRSAEDLTDGSYDDIL	-1.9529	-1.45395	-1.7266	-0.6477	-3.06539	-1.0363	-1.32475	-1.4788	-3.21432	-2.83269	-0.3276	-2.54422
Armc10	Armadillo repeat-containing protein 10	43		S(1)AEDLTDGSYDDILNAEQLKK	Q9D0L7	0.24545	0.549953	0.44932	0.259674	1	___1	TRGPRRGGRRLRPSRSAEDLTDGSYDDILNA	1.8579	2.23925	1.671	2.4984	1.9851	2.9238	2.50565	2.4593	2.3349	1.6046	2.3773	0.421
Arnt	Aryl hydrocarbon receptor nuclear translocator	77		FARS(1)DDEQSSADK	P53762	0.969919	0.300715	0.346304	0.521845	1	___1	CDDDQMCNDKERFARSDDEQSSADKERLARE	-0.2332	-3.25577	0.2774	0.0474	-0.2491	-4.10216	-3.22347	-3.12214	-3.45183	-0.3549	-2.9278	-0.2548
Arpc5l	Actin-related protein 2/3 complex subunit 5-like protein	64		AFHAALRNS(1)PINTK	Q9D898	-0.100361	0.916209	0.563452	0.0380052	0.999995	___1	RQGDMLRAFHAALRNSPINTKNQAVKERAQG	-2.19474	0.61395	0.351	0.4732	0.5439	-3.17447	1.31305	0.3352	0.4526	-3.31708	-2.35617	0.7874
Arrb1	Beta-arrestin-1	412		DDKDEEDDGT(0.001)GS(0.999)PHLNNR	Q8BWG8	0.394633	0.442432	0.406027	0.354154	0.999309	___1	KGMKDDKDEEDDGTGSPHLNNR_________	1.0163	1.93395	3.0172	2.4618	2.3243	2.5322	2.83865	-0.0509	1.5511	2.5288	2.3951	1.6552
Arvcf	Armadillo repeat protein deleted in velo-cardio-facial syndrome homolog	347		RSPS(1)VDSTR	P98203	0.154198	0.780958	0.525912	0.107372	0.999983	___1	RGSLGSLDRVVRRSPSVDSTRKEPRWRDPEL	-1.1545	-2.20415	-0.606	-1.1868	-3.20663	-2.665	-1.74735	-2.44263	-0.7895	-2.33604	-3.42795	-1.2048
Arvcf	Armadillo repeat protein deleted in velo-cardio-facial syndrome homolog	943		KAPPPGPS(0.048)RPS(0.952)VR	P98203	0.422711	0.360308	0.371783	0.443326	0.952309	___1	PDPGRKAPPPGPSRPSVRLVDAVGDTKPQPV	-0.6814	-1.06055	-0.5999	-0.5417	-0.6658	-0.7779	-0.61165	-1.5163	-0.1981	-0.5243	-0.8786	-3.13457
Arvcf	Armadillo repeat protein deleted in velo-cardio-facial syndrome homolog	345		VVRRS(1)PSVDSTR	P98203	0.216861	0.715523	0.507523	0.145377	0.999964	___1	PERGSLGSLDRVVRRSPSVDSTRKEPRWRDP	-1.0803	-2.08993	-0.3392	0.0355	-3.05442	-1.9122	-0.99735	-2.63772	-0.4677	-1.208	-2.88795	-1.543
Arvcf	Armadillo repeat protein deleted in velo-cardio-facial syndrome homolog	269		SLPEHFQAEPYGLEDDT(0.006)RS(0.994)LAADDEGGPDLEPDYSTATR	P98203	0.313118	0.818489	0.536385	0.0869869	0.994195	___1	EHFQAEPYGLEDDTRSLAADDEGGPDLEPDY	2.0671	2.06535	-2.39997	-3.19462	-2.57718	2.7276	1.52465	-2.27406	2.0008	1.383	-3.04529	-2.77953
Arvcf	Armadillo repeat protein deleted in velo-cardio-facial syndrome homolog	205		DIPSYGS(0.997)LS(0.003)R	P98203	0.663767	0.0183996	0.112086	1.73519	0.997095	___1	GFPDGPESRDIPSYGSLSRGLGVRPPRTGLL	1.2281	0.71685	0.7856	0.5314	0.7296	0.9799	-0.15915	0.2165	0.3005	-0.0805	0.492	0.2195
Arvcf	Armadillo repeat protein deleted in velo-cardio-facial syndrome homolog	334		AFEDTADDAGELIEERPPFPAATAPLAQPERGS(1)LGS(1)LDR	P98203	0.618783	0.293218	0.343661	0.53281	1	___1	PFPAATAPLAQPERGSLGSLDRVVRRSPSVD	1.6423	2.33545	1.4111	1.8805	2.0729	1.4393	1.29425	1.6137	2.271	1.6255	1.8742	-1.6098
Arvcf	Armadillo repeat protein deleted in velo-cardio-facial syndrome homolog	337		AFEDTADDAGELIEERPPFPAATAPLAQPERGS(1)LGS(1)LDR	P98203	0.713098	0.193346	0.291744	0.713665	1	___1	AATAPLAQPERGSLGSLDRVVRRSPSVDSTR	-0.4632	-0.98675	-0.1672	-0.5035	-0.7268	-0.5757	-1.34715	-2.1055	-3.27319	-0.9157	-0.4512	0.391
Asap1	Arf-GAP with SH3 domain, ANK repeat and PH domain-containing protein 1	858		TLS(1)DPPS(1)PLPHGPPNK	Q9QWY8	-1.16447	0.0375808	0.147792	1.42503	1	___1	PPPPPGHKRTLSDPPSPLPHGPPNKGAIPWG	-3.21728	-3.05432	-2.75826	-0.9928	-1.1446	-0.7796	-0.30515	-1.8828	-0.855	-0.8552	-0.5078	-0.5541
Asap1	Arf-GAP with SH3 domain, ANK repeat and PH domain-containing protein 1	854		TLS(1)DPPSPLPHGPPNK	Q9QWY8	-0.706602	0.30824	0.349866	0.511111	0.999993	___1	KKRPPPPPPGHKRTLSDPPSPLPHGPPNKGA	-2.87023	-2.42921	-0.3237	-0.4215	-0.1281	-3.5083	0.08565	-2.54958	-0.7733	-0.5716	-1.2479	-0.3847
Asap1	Arf-GAP with SH3 domain, ANK repeat and PH domain-containing protein 1	854;858		TLS(1)DPPS(1)PLPHGPPNK	Q9QWY8	-0.242931	0.617889	0.474604	0.209089	1	___2	PPPPPGHKRTLSDPPSPLPHGPPNKGAIPWG	-1.77698	-3.03038	-1.176	-2.54831	-2.58584	-2.8511	-0.95515	-1.5053	-2.43412	-2.76806	-1.4218	-3.4266
Asap1	Arf-GAP with SH3 domain, ANK repeat and PH domain-containing protein 1	1045		SHTGDLS(1)PNVQSR	Q9QWY8	0.0211	0.935528	0.565738	0.0289432	1	___1	QPPSEVTQRSHTGDLSPNVQSRDAIQKQASE	-0.6887	-0.80985	-1.102	-0.6034	-1.0092	-0.8517	-1.13395	-1.4146	-0.7224	-0.8363	-0.5244	-0.5598
Asap2	Arf-GAP with SH3 domain, ANK repeat and PH domain-containing protein 2	704		LLHEDLDES(1)DDDVDEKLQPSPNRR	Q7SIG6	0.0946667	0.859437	0.548288	0.0657859	1	___1	HVEYEWRLLHEDLDESDDDVDEKLQPSPNRR	0.3684	-0.39925	1.2691	-1.0257	-0.8693	-0.9345	1.25565	0.0729	-1.6081	-0.8607	-0.4357	-0.5833
Asb2	Ankyrin repeat and SOCS box protein 2	72		SPS(1)SPENPPAR	Q8K0L0	-1.30675	0.00343827	0.0529795	2.46366	0.999786	___1	TNHQPGHFHPWTRSPSSPENPPARAPLGLFQ	-1.5156	-1.98175	-2.20029	-3.32311	-1.1136	-1.4375	-0.60055	-0.8742	-0.1645	-0.6574	-0.7753	-0.6594
Aspscr1	Tether containing UBX domain for GLUT4	279		LGGPSASLRPLT(0.047)S(0.952)PS(0.001)ANSSK	Q8VBT9	-1.63888	0.0664579	0.187893	1.17745	0.952045	___1	GQRLGGPSASLRPLTSPSANSSKSFSGPGGP	-2.84516	-2.91759	-2.38499	0.1231	-3.76154	-2.36779	0.11825	0.493	0.4596	-3.20873	0.5277	-2.71051
Aspscr1	Tether containing UBX domain for GLUT4	494		AS(0.551)GS(0.449)PPLLPAPDPVSLESEPIAEDGALGPPEPIQGTAQPVKR	Q8VBT9	-0.64151	0.677609	0.495195	0.169021	0.550964	___1	PSTADVLVARCMSRASGSPPLLPAPDPVSLE	3.3306	-2.91659	2.2826	3.4884	3.4985	-3.10611	2.94325	2.8248	3.0941	3.1561	-3.5156	1.9238
Aspscr1	Tether containing UBX domain for GLUT4	496		AS(0.133)GS(0.789)PPLLPAPDPVS(0.041)LES(0.037)EPIAEDGALGPPEPIQGTAQPVK	Q8VBT9	-0.548082	0.720004	0.509028	0.142665	0.788712	___1	TADVLVARCMSRASGSPPLLPAPDPVSLESE	3.3306	-2.97016	2.2826	3.4884	3.4985	-2.65556	2.94325	2.8248	3.0941	3.1561	-3.67918	1.9238
Aspscr1	Tether containing UBX domain for GLUT4	193		APGS(0.997)PVS(0.003)SLSADQASSSTLLPLNSGEFSR	Q8VBT9	0.872541	0.192445	0.291744	0.715694	0.99718	___1	AGKQESIAVRSKAPGSPVSSLSADQASSSTL	1.5923	1.84415	0.9418	1.8489	1.8876	1.9899	1.60795	1.4545	1.8665	-2.43524	1.1205	1.2552
Atad1	ATPase family AAA domain-containing protein 1	322		EYVNSTSEES(1)HDEDEIRPVQQQDLHR	Q9D5T0	0.71072	0.542782	0.445904	0.265375	0.999999	___1	ALLCVREYVNSTSEESHDEDEIRPVQQQDLH	2.243	1.21535	-3.29071	1.3621	1.6569	1.2852	1.97115	-2.89654	1.9898	-3.01229	0.8515	1.3039
Atf7	Cyclic AMP-dependent transcription factor ATF-7	53		TDSVIIADQT(0.026)PT(0.947)PT(0.026)R	Q8R0S1	1.05712	0.0441562	0.157851	1.35501	0.947249	___1	GPARTDSVIIADQTPTPTRFLKNCEEVGLFN	-1.2086	-1.47495	-1.2543	-1.2523	-1.8886	-2.9273	-1.34635	-3.32167	-2.3651	-3.64182	-3.68025	-1.99359
Atf7ip	Activating transcription factor 7-interacting protein 1	112		NKQEDLNSEALS(1)PSITCDLSSR	Q7TT18	-0.125483	0.714082	0.50703	0.146252	0.99998	___1	VAVKNKQEDLNSEALSPSITCDLSSRVTTEP	0.5783	0.79465	-0.6418	1.1721	0.9522	0.153	0.44905	1.0275	0.3225	0.3777	0.7316	0.853
Atf7ip	Activating transcription factor 7-interacting protein 1	593		S(0.001)KS(0.999)EDMDSVESKR	Q7TT18	0.210011	0.584828	0.46242	0.232972	0.999228	___1	QPPVRNEFSRRKRSKSEDMDSVESKRRRYMD	-3.1706	-3.41515	-1.6523	-2.6225	-2.4989	-1.944	-3.00905	-3.06737	-3.0452	-3.2457	-2.0617	-2.1345
Atf7ip	Activating transcription factor 7-interacting protein 1	591		S(0.802)KS(0.198)EDMDSVESK	Q7TT18	0.245725	0.52914	0.440581	0.276429	0.802144	___1	EEQPPVRNEFSRRKRSKSEDMDSVESKRRRY	-2.2085	-2.18195	-2.3635	-3.06228	-2.4053	-3.15276	-2.17355	-3.6901	-1.734	-2.70472	-3.04167	-3.50459
Atf7ip	Activating transcription factor 7-interacting protein 1	514		ASLLPVETSQDLEDKMEGS(0.04)FGS(0.919)PS(0.04)KQES(0.001)SENLPK	Q7TT18	0.611006	0.340023	0.363934	0.468491	0.918594	___1	ETSQDLEDKMEGSFGSPSKQESSENLPKEAF	-2.8392	-1.73269	-0.8294	-0.5236	-0.7885	-1.9443	-3.9723	-1.4017	-3.53263	-1.0053	-0.9538	-1.458
Atg16l1	Autophagy-related protein 16-1	269		RLS(1)QPAGGLLDSITNIFGR	Q8C0J2	-0.270519	0.661251	0.490498	0.179633	1	___1	TSPVRAVSRAATKRLSQPAGGLLDSITNIFG	-2.50853	-2.28362	-1.0186	0.1447	-1.0085	-0.5539	0.04115	-3.10598	-0.6152	-0.4712	-0.0167	-1.4374
Atg2b	Autophagy-related protein 2 homolog B	496		S(0.002)AS(0.998)VDESRPEFICR	Q80XK6	-1.02062	0.158426	0.267729	0.800173	0.998427	___1	HPASLQKAALSSRSASVDESRPEFICRLALG	-2.71848	-2.13005	-1.2314	-0.6378	-3.54377	-3.08445	-2.88851	-0.0594	-0.7471	-3.07153	-0.4993	0.0436
Atg2b	Autophagy-related protein 2 homolog B	379		KDS(1)LSMGVSSEK	Q80XK6	-0.481987	0.229202	0.310925	0.639782	0.999997	___1	YRIQMELNRYYLRKDSLSMGVSSEKSFYETE	-3.02055	-2.7651	-1.6598	-1.9362	-3.11037	-3.05273	-2.25945	-2.54241	-2.94296	-1.2936	-2.0571	-1.5573
Atg4b	Cysteine protease ATG4B	383		FFDS(1)EDEDFEILSL	Q8BGE6	0.747924	0.346238	0.366063	0.460626	1	___1	SLDSSDVERLERFFDSEDEDFEILSL_____	-0.1387	-3.54605	-1.0569	-2.1333	-2.73354	-3.8484	-1.92101	-1.7462	-3.68973	-5.4581	-3.189	-1.94039
Atg4d	Cysteine protease ATG4D	467		AKRPS(0.902)S(0.098)EDFVFL	Q8BGV9	-0.66353	0.164846	0.27131	0.782921	0.901721	___1	LRLPCTGRLLKAKRPSSEDFVFL________	-2.63282	-3.2627	-3.26335	-1.4341	-1.6032	-1.3977	-1.14055	-1.3057	-1.2102	-2.58685	-1.1254	-2.244
Atn1	Atrophin-1	630		RAPS(0.998)PGS(0.002)YK	O35126	-0.153783	0.642627	0.483383	0.192041	0.998368	___1	TASPPGPPQYSKRAPSPGSYKTATPPGYKPG	-1.98702	-2.51975	-1.7345	-2.1406	-3.30093	-2.1938	-2.15675	-2.92056	-2.0407	-1.7918	-2.1317	-1.9124
Atn1	Atrophin-1	34		GRAS(1)PGGVS(0.001)T(0.026)S(0.014)S(0.427)S(0.532)DGKAEK	O35126	0.285087	0.689461	0.498349	0.16149	0.999998	___1	EAPGPREELRSRGRASPGGVSTSSSDGKAEK	-0.7507	-0.14815	-0.4271	0.2125	-0.219	-3.15839	-0.45985	-2.67925	0.3856	-0.2483	-2.86406	-0.3355
Atp1a1	Sodium/potassium-transporting ATPase subunit alpha-1	452		RAVAGDAS(0.999)ES(0.001)ALLK	Q8VDN2	-0.317	0.216993	0.304902	0.663554	0.999056	___1	QENLPILKRAVAGDASESALLKCIEVCCGSV	-0.0786	-0.63195	-0.3694	-0.2085	-0.107	-0.3415	-0.32125	-0.0736	0.1927	-0.2052	0.2866	0.2858
Atp1a1	Sodium/potassium-transporting ATPase subunit alpha-1	684		Y(1)HTEIVFAR	Q8VDN2	0.044753	0.943752	0.567911	0.0251419	1	___1	DLKDMTSEELDDILRYHTEIVFARTSPQQKL	-1.2641	-1.76075	-1.4773	-4.47054	-1.4808	-1.4721	-1.89645	-2.09	-3.29883	-2.95102	-1.6642	-0.2936
Atp1a1	Sodium/potassium-transporting ATPase subunit alpha-1	668		ACVVHGS(1)DLK	Q8VDN2	0.0138797	0.981418	0.577937	0.00814585	1	___1	NQVNPRDAKACVVHGSDLKDMTSEELDDILR	-1.5051	-2.07896	-2.78757	-3.17972	-2.71592	-0.8294	-1.19635	-2.98	-3.23948	-3.62091	-0.7557	-1.3875
Atp1a1	Sodium/potassium-transporting ATPase subunit alpha-1	47		LS(1)LDELHRK	Q8VDN2	0.323083	0.459498	0.413939	0.337717	1	___1	MDELKKEVSMDDHKLSLDELHRKYGTDLSRG	1.6402	0.55595	0.5062	0.5434	0.2739	1.1581	1.27265	1.0082	1.0323	-0.9827	0.6228	-0.214
Atp1a1	Sodium/potassium-transporting ATPase subunit alpha-1	16		DKYEPAAVS(1)EHGDKK	Q8VDN2	0.180923	0.799215	0.531959	0.0973364	1	___1	MGKGVGRDKYEPAAVSEHGDKKGKKAKKERD	-0.8618	-2.02455	-0.5113	-0.9594	-0.7643	-0.0394	-0.01495	-3.11675	-0.7325	0.1992	0.665	-3.24629
Atp1a1	Sodium/potassium-transporting ATPase subunit alpha-1	40		EVS(1)MDDHKLS(1)LDELHRK	Q8VDN2	0.26845	0.539715	0.445269	0.267835	1	___1	KAKKERDMDELKKEVSMDDHKLSLDELHRKY	1.9666	1.17545	1.104	0.385	0.2442	0.7808	1.11045	1.2873	1.176	-0.4317	1.2118	-0.3085
Atp1a1	Sodium/potassium-transporting ATPase subunit alpha-1	217;226		VDNSS(1)LTGESEPQTR	Q8VDN2	0.3515	0.260584	0.32626	0.584052	0.999855	___1	DLRIISANGCKVDNSSLTGESEPQTRSPDFT	1.9154	2.14755	2.6223	2.0708	1.973	2.1703	1.59965	2.0769	1.1063	1.3424	2.2801	2.385
Atp1a1	Sodium/potassium-transporting ATPase subunit alpha-1	40;47		LS(1)LDELHRK	Q8VDN2	0.77965	0.269807	0.330678	0.568947	1	___2	MDELKKEVSMDDHKLSLDELHRKYGTDLSRG	-0.7007	-0.99235	-1.0807	-0.7497	-0.6688	-1.1658	-4.09824	-1.0086	-3.73591	-0.3383	-0.7074	-0.1475
Atp1a1	Sodium/potassium-transporting ATPase subunit alpha-1	60		KYGTDLS(1)R	Q8VDN2	1.54676	0.00559763	0.0666295	2.252	0.999998	___1	KLSLDELHRKYGTDLSRGLTPARAAEILARD	-0.7842	-1.22425	-0.3134	-0.7979	-0.821	-2.47959	-2.87927	-2.61616	-3.29749	-2.98345	-0.8946	-3.02991
Atp1a2	Sodium/potassium-transporting ATPase subunit alpha-2	439		AGQENIS(0.998)VS(0.002)KRDTAGDASESALLK	Q6PIE5	-0.483226	0.324086	0.356846	0.48934	0.998176	___1	GLCNRAVFKAGQENISVSKRDTAGDASESAL	-2.1408	-2.79731	-1.4119	-1.2922	-2.28	-4.01305	-1.12095	-1.85	-1.7476	-2.94166	-1.6053	-1.7704
Atp1a2	Sodium/potassium-transporting ATPase subunit alpha-2	665		ACVVHGS(1)DLK	Q6PIE5	-0.122357	0.826681	0.538644	0.0826619	1	___1	SQVNPREAKACVVHGSDLKDMTSEQLDEILR	-1.5051	-2.35423	-2.87617	-2.73534	-3.00606	-0.8294	-1.19635	-2.98	-3.19531	-3.05729	-0.7557	-1.3875
Atp1a2	Sodium/potassium-transporting ATPase subunit alpha-2	215;207		VDNSS(1)LTGESEPQTR	Q6PIE5	0.3515	0.260584	0.32626	0.584052	0.999855	___1	DLRIISSHGCKVDNSSLTGESEPQTRSPEFT	1.9154	2.14755	2.6223	2.0708	1.973	2.1703	1.59965	2.0769	1.1063	1.3424	2.2801	2.385
Atp1a2	Sodium/potassium-transporting ATPase subunit alpha-2	650;643		LNIPVS(1)QVNPR	Q6PIE5	0.404991	0.395509	0.386189	0.402844	1	___1	NETVEDIAARLNIPVSQVNPREAKACVVHGS	-1.8717	-1.69905	-1.2118	-1.5149	-1.0914	-2.77013	-1.94655	-1.1537	-3.45247	-3.0373	-1.8634	-1.1355
Atp2a2	Sarcoplasmic/endoplasmic reticulum calcium ATPase 2	167		LTS(1)IKSTTLR	O55143	-0.466952	0.298984	0.346304	0.524353	0.999745	___1	EIAVGDKVPADIRLTSIKSTTLRVDQSILTG	-3.03704	-2.76697	-2.0425	-1.6037	-3.12218	-2.65456	-2.04168	-2.3297	-1.8456	-3.51586	-0.9028	-1.7896
Atp2a2	Sarcoplasmic/endoplasmic reticulum calcium ATPase 2	553		EWGS(1)GSDTLR	O55143	-0.142133	0.602084	0.467944	0.220343	0.999913	___1	PGVKQKIMSVIREWGSGSDTLRCLALATHDN	2.2009	2.17105	2.002	2.0303	1.7145	1.4479	1.57365	2.1108	2.2879	1.7627	2.4442	2.2402
Atp2a2	Sarcoplasmic/endoplasmic reticulum calcium ATPase 2	531		VGS(0.986)T(0.014)KVPMTPGVK	O55143	-0.113117	0.729808	0.511374	0.136791	0.985742	___1	APEGVIDRCTHIRVGSTKVPMTPGVKQKIMS	0.1894	-0.30015	0.8774	0.2219	0.1851	0.1817	0.16395	-0.4629	0.0037	0.7279	0.5312	1.0702
Atp2a2	Sarcoplasmic/endoplasmic reticulum calcium ATPase 2	663		EFDELSPS(1)AQR	O55143	0.02395	0.933132	0.565565	0.030057	1	___1	TSKAFTGREFDELSPSAQRDACLNARCFARV	8.6744	9.20715	8.4193	8.9493	9.2642	8.5209	8.27835	8.4969	9.1323	9.0575	8.7999	9.1266
Atp2a2	Sarcoplasmic/endoplasmic reticulum calcium ATPase 2	532		VGS(0.052)T(0.948)KVPMTPGVK	O55143	-0.00123333	0.997023	0.582192	0.00129475	0.948154	___1	PEGVIDRCTHIRVGSTKVPMTPGVKQKIMSV	0.0538	-0.35605	0.4155	0.5156	0.3036	-0.2785	-0.44765	-0.5288	-0.1304	0.8165	0.2541	0.6976
Atp2a2	Sarcoplasmic/endoplasmic reticulum calcium ATPase 2	537		VPMT(1)PGVK	O55143	0.20705	0.532126	0.441854	0.273986	1	___1	DRCTHIRVGSTKVPMTPGVKQKIMSVIREWG	-1.4942	-1.19725	-0.12	-0.8136	-0.831	-0.122	-1.23635	-1.4309	-1.1996	-0.8452	-0.4728	-0.6355
Atp2a2	Sarcoplasmic/endoplasmic reticulum calcium ATPase 2	661		AFTGREFDELS(1)PSAQR	O55143	0.2296	0.446557	0.408201	0.350123	1	___1	DVTSKAFTGREFDELSPSAQRDACLNARCFA	1.8476	2.09125	2.2835	1.655	1.3602	2.129	1.27125	1.7753	1.2539	1.3819	2.3411	1.9655
Atp2a2	Sarcoplasmic/endoplasmic reticulum calcium ATPase 2	546		IMS(1)VIREWGSGSDTLR	O55143	0.74202	0.0793576	0.200832	1.10041	1	___1	STKVPMTPGVKQKIMSVIREWGSGSDTLRCL	-0.5588	-0.66695	-0.492	0.0872	-0.1445	0.0267	-0.73755	-1.0425	-2.69292	-0.4271	-0.4545	-0.8459
Atp2a2	Sarcoplasmic/endoplasmic reticulum calcium ATPase 2	473		ANACNS(1)VIK	O55143	0.998382	0.0310892	0.138639	1.50739	1	___1	ELKGLSKIERANACNSVIKQLMKKEFTLEFS	-1.7588	-2.07965	-2.20244	-0.5758	-1.6192	-1.7213	-2.67775	-2.85058	-4.01652	-2.66814	-1.9523	-1.7822
Atp2a2	Sarcoplasmic/endoplasmic reticulum calcium ATPase 2	555		IMSVIREWGS(0.043)GS(0.914)DT(0.043)LR	O55143	0.767419	0.342781	0.365108	0.464983	0.913652	___1	VKQKIMSVIREWGSGSDTLRCLALATHDNPL	-0.5453	0.31185	-3.2706	-0.0026	-0.7767	-3.39555	-0.60545	-2.35932	-3.24112	-0.5404	-3.57632	-1.9608
Atp2a2	Sarcoplasmic/endoplasmic reticulum calcium ATPase 2	378		VEGDTCS(1)LNEFSITGSTYAPIGEVQKDDKPVK	O55143	1.4498	0.231686	0.311901	0.6351	0.999993	___1	VCRMFILDKVEGDTCSLNEFSITGSTYAPIG	0.7658	-2.11974	0.4777	1.8194	-2.17761	1.9684	1.87445	-1.72519	-2.86359	-3.48924	1.8198	-3.58108
Atp2a2	Sarcoplasmic/endoplasmic reticulum calcium ATPase 2	186;186		VDQSILTGES(0.082)VS(0.9)VIKHT(0.018)DPVPDPR	O55143	0.718943	0.457104	0.413156	0.339985	0.899724	___1	TTLRVDQSILTGESVSVIKHTDPVPDPRAVN	-4.17045	-3.10766	-0.2343	1.0012	-3.21667	-0.0546	-3.04096	-3.2878	-2.47543	-2.49218	0.387	-3.18677
Atp2b1	Plasma membrane calcium-transporting ATPase 1	1139		S(0.004)S(0.004)LY(0.1)EGLEKPES(0.586)RS(0.671)S(0.633)IHNFMT(0.002)HPEFR	G5E829	-0.208949	0.833404	0.540457	0.0791446	0.67108	___1	FRSSLYEGLEKPESRSSIHNFMTHPEFRIED	-3.38134	-2.5471	0.7487	0.5796	1.0635	1.1209	0.28745	-2.34203	1.3274	-2.33247	0.6822	1.2154
Atp2b1	Plasma membrane calcium-transporting ATPase 1	1137		SSLYEGLEKPES(1)R	G5E829	0.100008	0.825276	0.538354	0.0834007	1	___1	NAFRSSLYEGLEKPESRSSIHNFMTHPEFRI	-1.2468	-3.17991	-1.6861	-2.2478	-1.4027	-2.25579	-2.14755	-2.0074	-1.5534	-3.3164	-2.6127	-0.9817
Atp2b1	Plasma membrane calcium-transporting ATPase 1	1140		S(0.129)S(0.871)IHNFMTHPEFR	G5E829	0.706429	0.381848	0.380991	0.418109	0.870805	___1	RSSLYEGLEKPESRSSIHNFMTHPEFRIEDS	0.7161	0.07855	-0.061	0.0017	0.1417	1.0359	-3.53375	0.8903	1.4438	-2.32827	0.7826	0.4197
Atp2b1	Plasma membrane calcium-transporting ATPase 1	1165		IEDSEPHIPLIDDT(1)DAEDDAPTKR	G5E829	0.933983	0.076825	0.197555	1.1145	1	___1	FRIEDSEPHIPLIDDTDAEDDAPTKRNSSPP	2.6105	2.41845	2.466	2.268	2.203	2.4393	2.17495	2.2981	0.9714	1.1748	2.7371	-0.555
Atp2b1	Plasma membrane calcium-transporting ATPase 1	1155		IEDS(1)EPHIPLIDDT(1)DAEDDAPTKR	G5E829	0.961731	0.390755	0.384697	0.408095	1	___1	SIHNFMTHPEFRIEDSEPHIPLIDDTDAEDD	0.9207	1.21805	0.4973	-2.74541	-3.29729	0.7563	-3.26777	0.321	0.2089	-2.68269	0.9775	-3.97768
Atp2b2	Plasma membrane calcium-transporting ATPase 2	1115		SSLYEGLEKPES(1)R	Q9R0K7	0.639477	0.238364	0.315137	0.622759	1	___1	KAFRSSLYEGLEKPESRTSIHNFMAHPEFRI	-1.2468	-1.93919	-1.6861	-2.2478	-1.4027	-2.12092	-2.14755	-2.0074	-1.5534	-3.48249	-4.30783	-0.9817
Atp5f1a	ATP synthase subunit alpha, mitochondrial	528		FENAFLSHVISQHQSLLGNIRS(1)DGK	Q03265	-0.784604	0.460881	0.41457	0.336411	0.99988	___1	SHVISQHQSLLGNIRSDGKISEQSDAKLKEI	-2.39154	-2.01575	-2.79536	1.7447	-3.9886	-0.3662	0.58595	-0.474	0.5362	-2.7548	0.7391	-3.73758
Atp5f1a	ATP synthase subunit alpha, mitochondrial	64		ILGADT(0.973)S(0.027)VDLEETGR	Q03265	-0.657916	0.51172	0.43319	0.290967	0.972551	___1	AEMSSILEERILGADTSVDLEETGRVLSIGD	-2.68984	-3.37276	-1.81258	-0.7243	-2.68557	1.4936	1.14015	-1.3504	-1.2429	-2.95976	1.541	-2.97204
Atp5f1a	ATP synthase subunit alpha, mitochondrial	52		TGTAEMS(0.993)S(0.007)ILEER	Q03265	-0.996807	0.278217	0.335377	0.555617	0.993181	___1	HASNTRLQKTGTAEMSSILEERILGADTSVD	-2.81801	-3.33271	-3.11166	-0.0744	-0.0266	0.811	0.48225	-0.4197	-1.97969	-2.44951	0.7541	1.041
Atp5f1a	ATP synthase subunit alpha, mitochondrial	166		VVDALGNAIDGKGPIGS(1)K	Q03265	-0.251517	0.396753	0.386873	0.401479	1	___1	VDALGNAIDGKGPIGSKTRRRVGLKAPGIIP	1.0146	0.14045	1.1433	0.2788	0.4772	1.0379	1.01095	0.9129	0.805	0.5443	1.4823	0.8459
Atp5f1a	ATP synthase subunit alpha, mitochondrial	517		FENAFLSHVIS(1)QHQSLLGNIR	Q03265	0.01045	0.974758	0.575503	0.011103	1	___1	SKITKFENAFLSHVISQHQSLLGNIRSDGKI	1.4958	1.02835	0.351	1.262	0.8586	1.655	0.80295	1.2439	1.4852	0.6587	1.7964	0.6009
Atp5f1a	ATP synthase subunit alpha, mitochondrial	236		RFNDGT(1)DEKK	Q03265	0.0846462	0.829694	0.53947	0.081082	1	___1	IAIDTIINQKRFNDGTDEKKKLYCIYVAIGQ	-2.95956	-1.45827	-1.9027	-3.0031	-2.3509	-1.0792	-1.97685	-2.23825	-3.033	-1.9578	-2.1185	-1.93721
Atp5f1a	ATP synthase subunit alpha, mitochondrial	168		VVDALGNAIDGKGPIGS(0.056)KT(0.944)R	Q03265	0.0750667	0.772051	0.524145	0.112354	0.943838	___1	ALGNAIDGKGPIGSKTRRRVGLKAPGIIPRI	2.1702	1.43955	1.9362	1.4966	1.5626	1.6686	1.58485	1.6447	1.276	1.4669	1.9868	1.8641
Atp5f1a	ATP synthase subunit alpha, mitochondrial	53		TGTAEMS(0.002)S(0.998)ILEER	Q03265	0.1801	0.557575	0.452287	0.253697	0.998198	___1	ASNTRLQKTGTAEMSSILEERILGADTSVDL	-0.1302	-0.11095	0.1644	-0.1502	0.4504	-0.3264	-0.16185	-0.9594	-0.5471	0.402	-0.2257	0.3085
Atp5f1a	ATP synthase subunit alpha, mitochondrial	521		FENAFLSHVISQHQS(1)LLGNIR	Q03265	0.169067	0.591109	0.464586	0.228333	1	___1	KFENAFLSHVISQHQSLLGNIRSDGKISEQS	2.6694	2.93645	3.0387	3.8442	3.033	3.3552	2.41135	3.3394	3.1504	2.4698	3.5437	2.9479
Atp5f1a	ATP synthase subunit alpha, mitochondrial	76		VLS(1)IGDGIAR	Q03265	0.328633	0.332507	0.361812	0.478199	1	___1	GADTSVDLEETGRVLSIGDGIARVHGLRNVQ	-0.4862	-0.59845	0.0461	-0.7901	-0.7891	-0.1974	-0.27085	-0.1791	-1.6724	-1.0466	-0.4138	-1.2042
Atp5f1a	ATP synthase subunit alpha, mitochondrial	451		EVAAFAQFGS(1)DLDAATQQLLSR	Q03265	0.377082	0.543389	0.445945	0.264889	1	___1	ELAQYREVAAFAQFGSDLDAATQQLLSRGVR	-0.6312	-1.14685	-0.1548	-0.5214	-3.24628	-1.3595	-0.75905	-0.3335	-2.95948	-1.7881	-0.7431	-2.73929
Atp5f1a	ATP synthase subunit alpha, mitochondrial	65		ILGADT(0.002)S(0.998)VDLEETGR	Q03265	0.663539	0.413954	0.394966	0.383048	0.997547	___1	EMSSILEERILGADTSVDLEETGRVLSIGDG	0.9242	1.09115	0.891	0.9478	0.8169	-1.7407	-3.18249	1.6965	0.6525	1.0894	-1.2601	-0.0467
Atp5f1b	ATP synthase subunit beta, mitochondrial	106		LVLEVAQHLGES(0.974)T(0.026)VR	P56480	-0.223367	0.606958	0.469677	0.216842	0.973844	___1	RDSRLVLEVAQHLGESTVRTIAMDGTEGLVR	-0.0363	-0.79765	-2.5257	-0.4616	-1.1885	-1.0059	-0.27015	-0.6514	-1.4768	-0.5839	-0.2401	-1.4531
Atp5f1b	ATP synthase subunit beta, mitochondrial	529		ADKLAEEHGS(1)	P56480	1.58223	0.0618748	0.183079	1.20849	1	___1	EEAVAKADKLAEEHGS_______________	2.1887	1.22885	2.0072	2.069	1.7628	2.0816	-0.15095	-3.6236	1.0536	1.4245	1.5937	1.5475
Atp5f1c	ATP synthase subunit gamma, mitochondrial	146		THS(1)DQFLVSFK	Q91VR2	0.0173167	0.961229	0.572378	0.0171732	0.999999	___1	VGVGEKIKGILYRTHSDQFLVSFKDVGRKPP	1.2727	0.53195	1.5281	1.3607	0.785	1.7188	1.71095	1.3474	0.7322	0.5776	2.0675	0.6577
Atp5f1c	ATP synthase subunit gamma, mitochondrial	265		NAS(1)DMIDKLTLTFNR	Q91VR2	0.275784	0.500453	0.427982	0.300637	1	___1	QSARMTAMDNASKNASDMIDKLTLTFNRTRQ	-2.99315	-1.49065	-0.3343	-1.0177	-1.554	-1.4003	-1.68835	-1.937	-2.09036	-1.8129	-1.1443	-1.7719
Atp5f1d	ATP synthase subunit delta, mitochondrial	139		AQS(1)ELSGAADEAAR	Q9D3D9	0.0156	0.955899	0.570447	0.0195879	1	___1	MLDLGAARANLEKAQSELSGAADEAARAEIQ	-0.6951	-1.04935	-0.5117	-0.4413	-0.6677	-0.4738	-1.26725	-0.943	-0.652	-0.6817	-0.0056	-0.383
Atp5f1d	ATP synthase subunit delta, mitochondrial	142		AQSELS(1)GAADEAAR	Q9D3D9	0.300044	0.402682	0.389156	0.395038	0.999998	___1	LGAARANLEKAQSELSGAADEAARAEIQIRI	-1.0372	-1.20325	-0.8605	-0.6126	-1.2742	-1.1925	-2.69701	-0.7156	-1.4069	-1.2965	-0.9464	-0.9181
Atp5f1e	ATP synthase subunit epsilon, mitochondrial	38		ANAEKT(0.845)S(0.13)GS(0.021)S(0.004)IK	P56382	-0.150555	0.671276	0.492804	0.173099	0.844609	___1	VRDALKTEFKANAEKTSGSSIKIVKVSKKE_	-2.57371	-2.95963	-2.8575	-3.4241	-3.0011	-3.07362	-2.41927	-2.75761	-2.29123	-2.24107	-4.07596	-3.20119
Atp5md	ATP synthase membrane subunit DAPIT, mitochondrial	6		AGAES(1)DGQFQFTGIKK	Q78IK2	-0.427444	0.385594	0.382476	0.413869	1	___1	__________MAGAESDGQFQFTGIKKYFNS	-2.83583	-3.06795	-1.47124	-3.5819	-2.96239	-1.4655	-3.48504	-2.208	-2.101	-1.8869	-1.0579	-2.0813
Atp5me	ATP synthase subunit e, mitochondrial	31		RYS(1)YLKPR	Q06185	-0.108603	0.811459	0.534881	0.0907333	0.999969	___1	YSALIIGMAYGAKRYSYLKPRAEEERRIAAE	-1.0204	-2.21898	-0.874	-1.8768	-3.19281	-0.7447	-1.52485	-1.6523	-0.984	-2.01	-2.18543	-0.9195
Atp5me	ATP synthase subunit e, mitochondrial	68		IERELAEAQDDS(1)ILK	Q06185	-0.126183	0.664589	0.491207	0.177447	1	___1	ELKRIERELAEAQDDSILK____________	-0.3992	-1.03865	-0.6714	-1.1823	-0.9464	-0.992	-0.54845	-0.4897	-0.9353	-1.5646	-0.4399	-0.4949
Atp5me	ATP synthase subunit e, mitochondrial	32		RYSY(1)LKPR	Q06185	0.213228	0.726603	0.510303	0.138703	0.999995	___1	SALIIGMAYGAKRYSYLKPRAEEERRIAAEE	0.116	0.20285	0.6381	0.6336	-0.583	-1.97571	0.64975	-2.61568	0.4705	-0.2279	0.0354	-0.5596
Atp5me	ATP synthase subunit e, mitochondrial	30		Y(1)SYLKPR	Q06185	0.7138	0.0370806	0.147267	1.43085	0.999996	___1	RYSALIIGMAYGAKRYSYLKPRAEEERRIAA	0.2644	-0.27585	0.8863	-0.2283	-0.2142	0.4326	-0.61165	-1.2146	-0.4248	-0.7555	-0.3757	-0.0356
Atp5mf	ATP synthase subunit f, mitochondrial	3		AS(1)LVPLKEKK	P56135	0.210168	0.681146	0.496049	0.16676	1	___1	_____________MASLVPLKEKKLMEVKLG	-1.3122	-1.12475	-0.931	-1.4854	-0.7072	-0.7619	-3.69936	-1.1432	-0.9608	-0.6946	-0.544	-0.5415
Atp5pb	ATP synthase F(0) complex subunit B1, mitochondrial	228		SIS(1)VQQEK	Q9CQQ7	-0.0515103	0.910531	0.56211	0.0407054	0.999997	___1	EHMIDWVEKHVVKSISVQQEKETIAKCIEDL	-0.5274	-2.43474	-0.8926	-0.7354	-1.4527	-1.0968	-2.69988	-0.354	-0.8201	-1.5114	-0.8571	-0.5881
Atp5pd	ATP synthase subunit d, mitochondrial	106		SCAEFVS(0.985)GS(0.015)QLR	Q9DCX2	0.144616	0.77974	0.52561	0.10805	0.984748	___1	DQEEKEDVKSCAEFVSGSQLRIQEYEKQLEK	-1.1455	-2.34966	-1.3756	-0.7506	-1.1219	-0.4764	-0.98045	-0.7051	-2.33268	-3.02952	-0.923	-0.1166
Atp5pd	ATP synthase subunit d, mitochondrial	44		LAS(1)LSEKPPAIDWAYYR	Q9DCX2	0.248972	0.766269	0.522454	0.115619	0.999903	___1	NALKSWNETFHARLASLSEKPPAIDWAYYRA	0.1224	0.71545	-0.0625	0.4675	0.0657	-3.71141	0.05435	0.187	0.4991	0.3919	-2.59211	-2.43693
Atp5pd	ATP synthase subunit d, mitochondrial	46		LASLS(1)EKPPAIDWAYYR	Q9DCX2	0.616204	0.52512	0.438378	0.279741	0.999859	___1	LKSWNETFHARLASLSEKPPAIDWAYYRANV	1.4608	0.38235	0.2996	-2.27648	-3.34186	0.5156	-2.50815	-2.5643	-2.94237	0.7596	0.4992	0.0988
Atp5pd	ATP synthase subunit d, mitochondrial	33		AIGNALKS(1)WNETFHAR	Q9DCX2	0.905395	0.239946	0.315706	0.619886	0.999935	___1	EVMPQNQKAIGNALKSWNETFHARLASLSEK	-3.39365	-0.45425	-1.1637	-0.5069	-0.8376	-1.2388	-3.62321	-0.25	-0.537	-4.3082	-2.01172	-2.29715
Atp5pf	ATP synthase-coupling factor 6, mitochondrial	52		IREYKS(1)K	P97450	0.382051	0.424916	0.397985	0.371697	1	___1	DPVQKLFVDKIREYKSKRQASGGPVDIGPEY	-1.6749	-3.36945	-4.2672	-1.9779	-2.3271	-2.85141	-3.17395	-2.86976	-4.2716	-2.6013	-2.63236	-3.2113
Atp8a1	Phospholipid-transporting ATPase IA	29		TDDVSEKT(0.017)S(0.983)LADQEEVR	P70704	-0.691688	0.474976	0.41971	0.323329	0.982945	___1	RAEGYEKTDDVSEKTSLADQEEVRTIFINQP	0.0149	-2.54166	0.25	0.497	0.2872	-3.18755	1.17555	0.2537	0.3067	0.5154	-3.96543	1.1841
Atrip	ATR-interacting protein	97		RLDGLPNS(1)PIRK	Q8BMG1	-0.114393	0.828194	0.538899	0.0818681	1	___1	LSSAHKVRRLDGLPNSPIRKSREDIPVKDNF	-2.29875	-4.10361	-1.3273	-3.0773	-3.75782	-2.3218	-1.79635	-2.0389	-3.64638	-3.67139	-2.3989	-2.6483
Atrx	Transcriptional regulator ATRX	92		YVES(1)DDEKPTDENVNEK	Q61687	-0.0302986	0.954545	0.570335	0.0202035	1	___1	SRSKRKPSIVTKYVESDDEKPTDENVNEKAA	-2.7178	-2.37545	-1.0689	-2.1978	-3.85562	-2.3719	-2.00345	-1.9147	-3.59088	-3.65235	-1.8482	-1.3961
Atxn1	Ataxin-1	751		RWS(1)APETR	P54254	-0.268235	0.626223	0.478096	0.203271	1	___1	KIEPSKPTATRKRRWSAPETRKLEKSEDEPP	-1.7037	-1.28985	-3.41144	-1.09	-3.17437	-1.7806	-3.29373	-1.5418	-1.106	-1.055	-1.1434	-2.70062
Atxn1	Ataxin-1	87		ALSAGLDYS(0.999)PPS(0.001)APR	P54254	-0.187482	0.698407	0.50128	0.155891	0.999251	___1	QGMGLHKALSAGLDYSPPSAPRSVPTANTLP	-1.2903	-3.27038	-1.1199	-2.87447	-2.19201	-2.0655	-2.99161	-1.4486	-1.84414	-1.0568	-1.4509	-2.89561
Atxn1	Ataxin-1	213		AAGLVNPGS(1)PPPPTQQNQYIHISSSPQSSGR	P54254	0.0986667	0.703066	0.502767	0.153004	1	___1	PQQHLSRAAGLVNPGSPPPPTQQNQYIHISS	-0.1231	0.27505	-0.2858	0.4367	-0.069	-0.0988	-0.53085	-0.1582	-0.0097	0.2445	-0.1084	0.1057
Atxn1l	Ataxin-1-like	328		VEVAAPAHRGT(1)PDTDLEVQR	P0C7T6	0.133417	0.820643	0.536983	0.0858455	0.999985	___1	SQTPRVEVAAPAHRGTPDTDLEVQRVVGALA	-0.0861	-0.55135	-0.1634	-0.2799	-0.7638	-2.9642	-0.20825	-0.4983	-0.6472	-0.5045	-2.963	-0.788
Atxn2	Ataxin-2	697		QSSIGNSPSGPVLASPQAGIIPAEAVSMPVPAAS(0.94)PT(0.055)PAS(0.005)PAS(0.001)NR	O70305	-0.244227	0.811139	0.534881	0.0909048	0.939779	___1	GIIPAEAVSMPVPAASPTPASPASNRALTPS	1.1245	-2.79178	-0.1638	1.6963	1.2831	0.5396	1.57635	1.6035	2.42	-3.63726	0.923	0.2677
Atxn2	Ataxin-2	836		T(0.001)NS(0.999)PSIS(0.999)PS(0.001)MLSNAEHK	O70305	-0.710844	0.189065	0.290013	0.723389	0.998581	___1	SNCTSGSSKTNSPSISPSMLSNAEHKRGPEV	-3.45109	-1.69355	-3.24348	-2.1481	-2.78286	-1.9267	-0.98735	-1.0639	-0.9745	-2.63497	-3.57809	-1.7419
Atxn2	Ataxin-2	741		ASET(0.002)S(0.998)PSFSKADNK	O70305	-0.323834	0.704432	0.502788	0.152161	0.997997	___1	NSPAGSKENVKASETSPSFSKADNKGMSPVV	-0.1028	-0.34175	-1.87254	-3.90346	-2.67272	0.4208	0.31955	-2.2336	-2.14697	-2.85254	0.3418	0.0423
Atxn2	Ataxin-2	435		VALENDDRS(1)EEEK	O70305	-0.581757	0.296735	0.345658	0.527631	1	___1	SAQYKARVALENDDRSEEEKYTAVQRNCSDR	-1.6105	-3.23633	-1.2131	-2.1694	-1.366	-0.4108	-0.55055	-2.86003	-1.4387	-0.8497	-0.1387	-0.6779
Atxn2	Ataxin-2	832		TNS(1)PS(0.002)IS(0.996)PS(0.002)MLSNAEHKR	O70305	-0.122777	0.836916	0.541536	0.077318	0.999844	___1	SSSSSNCTSGSSKTNSPSISPSMLSNAEHKR	-0.7422	-0.99755	-1.3578	-0.972	-2.68914	-0.9821	-0.67475	-0.5812	-0.5316	-3.87878	-0.7821	-0.5557
Atxn2	Ataxin-2	832;836		TNS(1)PS(0.002)IS(0.996)PS(0.002)MLSNAEHKR	O70305	0.0961167	0.808364	0.534448	0.0923929	0.999844	___2	SSSSSNCTSGSSKTNSPSISPSMLSNAEHKR	0.6622	-0.06905	-0.9387	-0.9171	-0.2227	-0.4099	0.22665	-0.0172	0.0905	-1.3031	-1.2141	-0.2547
Atxn2	Ataxin-2	828		DSFIDSSSSSSNCTS(0.001)GS(0.007)S(0.992)K	O70305	0.119152	0.817455	0.536358	0.087536	0.992315	___1	FIDSSSSSSNCTSGSSKTNSPSISPSMLSNA	-4.3341	-2.33731	-1.835	-1.8369	-2.44285	-1.7632	-1.48745	-1.9329	-3.03137	-3.37868	-3.36374	-2.07013
Atxn2	Ataxin-2	710		ALT(1)PSIEAK	O70305	0.35479	0.76288	0.521621	0.117544	0.999948	___1	AASPTPASPASNRALTPSIEAKDSRLQDQRQ	2.4673	2.56995	2.275	2.2043	-3.017	2.4731	1.72405	1.8126	2.1842	-3.37244	2.1301	2.3654
Atxn2	Ataxin-2	653		TSPAGGTWSSVVSGVPRLS(1)PK	O70305	0.262008	0.740683	0.515033	0.130368	0.999805	___1	AGGTWSSVVSGVPRLSPKTHRPRSPRQSSIG	0.1157	-3.10316	-0.3367	-2.83137	-3.02658	-0.0622	-0.77785	-1.0842	-1.96105	-3.04608	-3.62698	-0.3202
Atxn2	Ataxin-2	727		LQDQRQNS(1)PAGSKENVK	O70305	0.902546	0.0560294	0.174936	1.25158	1	___1	SIEAKDSRLQDQRQNSPAGSKENVKASETSP	-0.511	0.11505	0.2023	0.5456	-0.078	-0.3941	-1.52685	-2.56548	-0.2702	-0.7411	-0.4082	-0.0236
Atxn2	Ataxin-2	753		GMS(1)PVVSEHR	O70305	1.36414	0.0232896	0.122413	1.63284	1	___1	SETSPSFSKADNKGMSPVVSEHRKQIDDLKK	-0.8464	-0.86155	0.6783	-0.2355	0.2058	0.3504	-0.74465	-3.11117	-1.2766	-0.4377	-0.5184	-2.8053
Atxn2	Ataxin-2	593		RMSSEGPPRMS(1)PK	O70305	1.37967	0.162694	0.270354	0.788628	1	___1	STMPKRMSSEGPPRMSPKAQRHPRNHRVSAG	1.3594	1.63015	3.1561	2.5191	2.7116	2.3808	1.36195	-3.9613	1.6724	2.6094	1.8848	1.9119
Atxn2l	Ataxin-2-like protein	499		SAAPAPVSASCPEPPIGSAVASSASIPVTSSVVDPGAGS(0.02)IS(0.062)PAS(0.918)PK	Q7TQH0	-0.813674	0.355481	0.369461	0.449184	0.9184	___1	TSSVVDPGAGSISPASPKLSLTPTDVKELPT	-2.84074	0.72715	-3.12739	-3.70453	0.2481	-2.42607	0.04055	-1.93839	0.2503	-0.098	-2.9941	-1.5018
Atxn2l	Ataxin-2-like protein	505		LSLT(1)PTDVK	Q7TQH0	-0.490181	0.198164	0.293507	0.702976	0.999854	___1	PGAGSISPASPKLSLTPTDVKELPTKEPSRN	-1.1423	-2.95343	-1.496	-1.6569	-0.9651	-0.7411	-0.86445	-1.3304	-0.8851	-1.0749	-0.9009	-0.958
Atxn2l	Ataxin-2-like protein	453		MYPPRS(1)PK	Q7TQH0	-0.0609157	0.91005	0.562037	0.0409348	1	___1	AALPFLPVGRMYPPRSPKSAAPAPVSASCPE	-0.4764	-0.84405	-2.69219	-0.8987	-0.6917	-0.8344	-0.32845	-2.8325	0.1369	-1.6316	-0.5015	-0.9148
Atxn2l	Ataxin-2-like protein	109		GQTTGKGPPQS(1)PVFEGVYNNSR	Q7TQH0	-0.0342333	0.900328	0.559264	0.0455993	1	___1	IGSVRGQTTGKGPPQSPVFEGVYNNSRMLHF	1.5337	1.87695	1.3841	1.5598	1.9455	1.3784	1.14565	1.816	1.401	1.6081	1.6426	2.2705
Atxn2l	Ataxin-2-like protein	562		LQPSSS(0.998)PET(0.002)GLDPFPSR	Q7TQH0	0.47415	0.0893593	0.213305	1.04886	0.997716	___1	ELRKFGAQFKLQPSSSPETGLDPFPSRILKE	1.4122	1.58155	1.2068	1.6091	1.166	1.01	0.59525	0.9002	0.9422	0.8366	1.4042	0.4623
Atxn2l	Ataxin-2-like protein	597		EVDGLLTSDPMGS(0.998)PVS(0.001)S(0.001)K	Q7TQH0	0.350914	0.476011	0.419957	0.322383	0.998218	___1	KEKEVDGLLTSDPMGSPVSSKTESILDKEDK	-3.0668	-2.02965	-1.4005	-1.5784	-1.4426	-1.0944	-3.3662	-2.91207	-2.60045	-1.129	-1.3118	-1.3983
Atxn2l	Ataxin-2-like protein	337		QGSGRES(1)PSLVSR	Q7TQH0	0.63935	0.117002	0.238766	0.931808	0.999996	___1	EEKHSAVQRQGSGRESPSLVSREGKYIPLPQ	1.673	2.09495	2.6726	2.6098	1.939	2.5844	1.31855	0.247	1.9731	1.8354	2.4833	1.8803
Atxn2l	Ataxin-2-like protein	687		STSTPT(0.001)S(0.999)PGPR	Q7TQH0	1.26373	0.0248922	0.125715	1.60394	0.998778	___1	TKPLLSVNKSTSTPTSPGPRTHSTPSIPVLT	1.6503	1.38435	1.5989	1.6312	1.5312	1.639	0.52635	-2.17287	1.1615	0.5893	0.6607	1.0876
Atxn2l	Ataxin-2-like protein	407		GINGGPSRMS(1)PK	Q7TQH0	1.38724	0.0189773	0.11325	1.72177	0.999999	___1	PGSEARGINGGPSRMSPKAQRPLRGAKTLSS	-0.1175	0.01525	1.4127	0.7879	0.6452	0.239	-0.87105	-2.55829	-0.1957	0.413	-0.0883	-2.04053
Atxn3	Ataxin-3	273		SMCENSPQTS(0.043)S(0.956)PDLS(0.001)SEELRR	Q9CVD2	0.97839	0.0677314	0.188952	1.16921	0.955672	___1	QGSSRSMCENSPQTSSPDLSSEELRRRREAY	-1.0559	-3.179	-0.7528	-0.0637	-0.863	-0.9853	-2.39898	-2.49959	-2.2789	-1.2321	-1.5083	-2.85217
Axin1	Axin-1	77		RSDLDLGYEPEGS(0.004)AS(0.994)PT(0.002)PPYLR	O35625	0.295333	0.286919	0.34076	0.542241	0.994212	___1	RRSDLDLGYEPEGSASPTPPYLRWAESLHSL	-0.3662	-0.12135	-0.6171	-0.171	-0.1121	-1.012	-0.84695	-0.4881	-0.6795	-0.4189	-0.6007	-1.1376
Axin1	Axin-1	485;492		TPGCQS(1)PGPGHRS(0.987)PDS(0.013)GHVAK	O35625	0.455753	0.350394	0.367589	0.455444	0.99999	___2	LDEHVQRVMRTPGCQSPGPGHRSPDSGHVAK	-1.7428	-3.06724	-1.2929	-1.6179	-3.16257	-2.44532	-1.27445	-3.46962	-3.52803	-2.89266	-2.7631	-2.1354
Babam1	BRISC and BRCA1-A complex member 1	8		MEVAEANS(1)PTEEEEEEEEEGEETISEPRPHTR	Q3UI43	0.467483	0.200669	0.294663	0.697519	0.99997	___1	________MEVAEANSPTEEEEEEEEEGEET	0.0323	0.92775	0.3738	1.0692	0.8174	0.4686	0.21505	-0.2964	-0.2505	0.7668	1.0509	-0.6017
Babam1	BRISC and BRCA1-A complex member 1	10		MEVAEANSPT(1)EEEEEEEEEGEETISEPRPHTR	Q3UI43	0.570782	0.178083	0.281565	0.749379	0.999986	___1	______MEVAEANSPTEEEEEEEEEGEETIS	-1.2105	-1.57155	-1.3812	-0.6788	-0.7871	-1.4515	-1.77485	-2.26943	-1.2449	-0.9785	-1.0297	-3.20796
Bach1	Transcription regulator protein BACH1	448		ISES(1)PEPGQR	P97302	1.08596	0.0817579	0.205009	1.08747	1	___1	QRRSECPWLGIRISESPEPGQRTFTTLSSVN	0.3993	0.42835	1.1393	0.6439	0.6221	0.393	-0.06895	-3.42515	-0.1764	0.2783	0.2395	0.2629
Bad	Bcl2-associated agonist of cell death	112		HS(0.001)S(0.999)YPAGTEEDEGMEEELSPFRGR	Q61337	-0.49812	0.466306	0.416701	0.331329	0.999142	___1	HHGGAGAMETRSRHSSYPAGTEEDEGMEEEL	-0.8211	-1.26295	-1.4374	-1.0374	-3.76015	-2.77921	-0.43135	0.1382	-3.09834	-1.9369	-0.3929	-2.3882
Bad	Bcl2-associated agonist of cell death	155		RMS(1)DEFEGSFK	Q61337	-0.338951	0.576414	0.459067	0.239265	1	___1	NLWAAQRYGRELRRMSDEFEGSFKGLPRPKS	-0.3491	0.02435	0.152	0.0929	0.3466	0.1745	1.14805	0.0465	0.6673	1.8337	1.2055	-2.42609
Bad	Bcl2-associated agonist of cell death	136		S(1)APPNLWAAQR	Q61337	0.244752	0.784675	0.526944	0.10531	1	___1	EGMEEELSPFRGRSRSAPPNLWAAQRYGREL	0.2838	0.63655	-2.94091	-2.66747	0.5424	-0.7771	-2.12076	-2.82857	1.0882	0.6177	-0.4446	-2.70321
Bag3	BAG family molecular chaperone regulator 3	274		AAS(1)PFRS(1)PVR	Q9JLV1	-1.30112	0.000592997	0.0233765	3.22695	1	___1	DDWEPRPLRAASPFRSPVRGASSREGSPARS	0.5348	0.18385	1.4343	0.3289	1.3571	0.8789	2.10175	1.9027	2.2292	2.1431	2.0404	2.1074
Bag3	BAG family molecular chaperone regulator 3	390		VSSAPIPCPSPSPAPSAVPS(1)PPKNVAAEQK	Q9JLV1	-0.445867	0.265156	0.32872	0.576498	0.999999	___1	PIPCPSPSPAPSAVPSPPKNVAAEQKAAPSP	0.552	0.88575	0.653	1.0149	1.6596	1.2769	2.65235	0.4675	1.9375	1.5987	1.1539	0.9074
Bag3	BAG family molecular chaperone regulator 3	136		S(0.635)QS(0.354)PLRGGMT(0.011)EAAQTDKQCGQMPATATTAAAQPPTAHGPER	Q9JLV1	0.643481	0.579834	0.460304	0.236696	0.635357	___1	VQRFRTEAAAATPQRSQSPLRGGMTEAAQTD	1.2293	-1.33061	0.8806	2.4665	0.5353	-2.55869	-3.43827	1.3803	2.001	-3.70331	0.5057	0.6161
Bag3	BAG family molecular chaperone regulator 3	382		VSSAPIPCPSPS(1)PAPSAVPSPPK	Q9JLV1	0.31861	0.74555	0.516665	0.127523	0.999873	___2	VEVKVSSAPIPCPSPSPAPSAVPSPPKNVAA	1.7603	2.55785	1.0784	-2.83603	1.9821	1.2803	-2.84974	1.7497	1.5071	1.2724	1.1846	1.0472
Bag3	BAG family molecular chaperone regulator 3	138		SQS(1)PLRGGMTEAAQTDK	Q9JLV1	0.34395	0.491679	0.424936	0.308318	1	___1	RFRTEAAAATPQRSQSPLRGGMTEAAQTDKQ	3.3853	3.37885	4.4185	4.2657	4.7784	4.9646	4.26875	2.1684	3.3698	5.0948	4.3555	3.8704
Bag3	BAG family molecular chaperone regulator 3	179		SQS(1)PAASDCSSSSSSASLPSSGR	Q9JLV1	0.4657	0.367775	0.375796	0.434417	0.999997	___1	AAAQPPTAHGPERSQSPAASDCSSSSSSASL	3.4728	4.83405	3.6754	4.4036	3.6013	4.2798	3.29985	4.9553	4.0066	2.1715	2.464	4.5755
Bag3	BAG family molecular chaperone regulator 3	285		GAS(0.029)S(0.971)REGS(1)PAR	Q9JLV1	0.420927	0.683903	0.496608	0.165005	1	___1	SPFRSPVRGASSREGSPARSGTPVHCPSPIR	1.0163	0.68925	0.7503	0.7747	-3.80559	0.3908	0.44325	-2.98176	1.3033	0.9369	-3.06439	0.6529
Bag3	BAG family molecular chaperone regulator 3	560		AAT(1)PPNPSNPADSAGNLVAP	Q9JLV1	0.398448	0.507587	0.431473	0.29449	0.999943	___1	KDPQTESQQLEAKAATPPNPSNPADSAGNLV	-0.2216	-0.29845	0.2033	0.3736	1.5348	1.0186	-2.62984	0.4621	0.2933	0.7897	0.3753	0.929
Bag3	BAG family molecular chaperone regulator 3	404		AAPS(1)PAPAEPAAPK	Q9JLV1	0.72655	0.0080492	0.0753423	2.09425	1	___1	PSPPKNVAAEQKAAPSPAPAEPAAPKSGEAE	3.4619	2.85155	3.1166	2.9901	3.059	3.1289	2.07955	2.3723	2.3672	2.4049	2.492	2.5328
Bag3	BAG family molecular chaperone regulator 3	380		VSSAPIPCPS(0.999)PS(0.001)PAPSAVPS(1)PPKNVAAEQK	Q9JLV1	0.73365	0.0141199	0.09998	1.85017	0.999461	___1	EKVEVKVSSAPIPCPSPSPAPSAVPSPPKNV	0.6884	0.47375	0.6602	0.1147	0.2909	0.4053	0.19515	-0.0962	-0.6786	-0.4492	-0.1125	-0.6273
Bag3	BAG family molecular chaperone regulator 3	382		VSSAPIPCPSPS(1)PAPSAVPSPPK	Q9JLV1	0.674144	0.268292	0.329906	0.571393	0.999873	___1	VEVKVSSAPIPCPSPSPAPSAVPSPPKNVAA	-0.8678	-0.81835	-2.85205	-1.7035	-0.5819	-2.44939	-1.11765	-1.0675	-2.45044	-3.5652	-1.5044	-3.61266
Bag3	BAG family molecular chaperone regulator 3	380;390		VSSAPIPCPS(0.999)PS(0.001)PAPSAVPS(1)PPKNVAAEQK	Q9JLV1	0.766217	0.0269578	0.128671	1.56931	0.999461	___2	EKVEVKVSSAPIPCPSPSPAPSAVPSPPKNV	2.4979	3.32725	2.0318	2.9679	2.9903	2.3423	1.63685	2.5985	2.0645	1.6137	1.9807	1.6659
Bag3	BAG family molecular chaperone regulator 3	291		SGT(1)PVHCPSPIR	Q9JLV1	0.889738	0.295757	0.344961	0.529065	0.999982	___1	VRGASSREGSPARSGTPVHCPSPIRVHTVVD	-3.7298	0.32375	0.2127	-2.13224	-0.0876	-3.61056	-1.64955	-1.6392	-3.39543	-3.1388	-3.5162	-1.023
Bag3	BAG family molecular chaperone regulator 3	353		EADS(0.907)KPVS(0.053)QKS(0.041)PPPAEK	Q9JLV1	1.13899	0.219492	0.306078	0.658581	0.906678	___1	PPGHIPIQVIRREADSKPVSQKSPPPAEKVE	-3.12802	-0.19845	0.3658	0.2791	0.3791	-3.6066	0.80695	-2.3976	-2.43016	-3.23811	-2.5379	-2.94622
Bag3	BAG family molecular chaperone regulator 3	297		SGTPVHCPS(1)PIR	Q9JLV1	1.3354	0.000310635	0.0157227	3.50775	1	___1	REGSPARSGTPVHCPSPIRVHTVVDRPQPMT	-1.3081	-2.15544	-1.5652	-1.6553	-1.7484	-1.6701	-2.63655	-2.6528	-3.04771	-3.41572	-2.81511	-3.54707
Bag3	BAG family molecular chaperone regulator 3	289		EGS(0.97)PARS(0.645)GT(0.385)PVHCPSPIR	Q9JLV1	1.37563	0.163427	0.270385	0.786676	0.644823	___3	SPVRGASSREGSPARSGTPVHCPSPIRVHTV	-2.85974	1.18705	-0.071	0.9052	-4.71869	0.2404	-2.34721	-1.042	-3.31132	-2.57124	-2.79569	-1.5031
Bag3	BAG family molecular chaperone regulator 3	270		IQGDDWEPRPLRAAS(1)PFR	Q9JLV1	1.36067	0.00081073	0.0265905	3.09112	1	___2	KIQGDDWEPRPLRAASPFRSPVRGASSREGS	3.9242	3.48215	3.3748	3.3635	3.2083	3.4519	1.84545	1.739	1.5257	1.8551	2.6655	3.0101
Bag3	BAG family molecular chaperone regulator 3	274		AAS(1)PFRS(1)PVR	Q9JLV1	1.36067	0.00081073	0.0265905	3.09112	1	___2	DDWEPRPLRAASPFRSPVRGASSREGSPARS	3.9242	3.48215	3.3748	3.3635	3.2083	3.4519	1.84545	1.739	1.5257	1.8551	2.6655	3.0101
Bag3	BAG family molecular chaperone regulator 3	360		EADSKPVSQKS(1)PPPAEK	Q9JLV1	2.06119	0.052229	0.169823	1.28209	0.999997	___1	QVIRREADSKPVSQKSPPPAEKVEVKVSSAP	1.3737	1.70775	2.4828	2.2079	2.3095	2.1793	2.27155	-0.9199	2.5062	-3.15	-2.70603	1.892
Bag3	BAG family molecular chaperone regulator 3	281;285		GAS(0.029)S(0.971)REGS(1)PAR	Q9JLV1	2.07836	0.228863	0.31088	0.640425	1	___2	SPFRSPVRGASSREGSPARSGTPVHCPSPIR	4.5051	4.86665	4.9075	5.0103	4.4678	-3.53852	3.86025	-2.70177	3.5482	2.2926	3.0696	-2.3202
Bag3	BAG family molecular chaperone regulator 3	270		IQGDDWEPRPLRAAS(1)PFR	Q9JLV1	2.49638	0.0524082	0.170138	1.2806	1	___1	KIQGDDWEPRPLRAASPFRSPVRGASSREGS	5.5544	5.30935	4.9239	5.3445	5.3511	5.4903	3.98825	3.9843	4.227	-3.6001	3.5689	4.8269
Bag6	Large proline-rich protein BAG6	995		TSPEPQRENAS(1)PAPGTTAEEAMSR	Q9Z1R2	0.265467	0.413135	0.394724	0.383909	0.999999	___1	QGAERTSPEPQRENASPAPGTTAEEAMSRGP	0.2603	0.61485	1.1762	1.2972	1.0042	0.9688	0.06435	0.7434	0.0533	0.7781	0.6678	1.4218
Bag6	Large proline-rich protein BAG6	1103		AAGARPLT(0.024)S(0.975)PES(0.002)LSR	Q9Z1R2	0.791062	0.118668	0.240253	0.925667	0.974584	___1	AVSRAAKAAGARPLTSPESLSRDLEAPEVQE	-0.9056	-1.63395	-0.9253	-1.0179	-1.2302	-1.1627	-0.96755	-2.33603	-2.36867	-2.82738	-3.0009	-0.1215
Bag6	Large proline-rich protein BAG6	1139		LQEDPNYS(1)PQRFPNAHR	Q9Z1R2	1.28545	0.0252454	0.125715	1.59782	1	___1	LRSDIQKRLQEDPNYSPQRFPNAHRAFADDP	-1.0036	-1.03505	-2.15119	-0.7816	-3.35182	-1.9031	-3.62894	-3.44031	-3.64478	-3.3059	-1.6631	-2.25604
Baiap2l1	Brain-specific angiogenesis inhibitor 1-associated protein 2-like protein 1	421		SIS(1)TVDLTEK	Q9DBJ3	-0.5086	0.11022	0.232109	0.957739	0.999922	___1	AMSVPTPSPAPVRSISTVDLTEKSSVVIPPP	-0.1744	-0.47775	0.4014	0.1932	0.9141	0.6343	0.37185	0.9343	0.5847	0.6816	1.0103	0.9597
Bcar3	Breast cancer anti-estrogen resistance protein 3 homolog	378		RFS(0.999)S(0.001)DAR	Q9QZK2	0.15917	0.792132	0.529178	0.101203	0.998514	___1	TGSEPTLSPALVRRFSSDARTGEALRGSDSQ	-0.3768	-1.06745	-3.38667	-0.6302	-0.4764	-0.347	-0.85305	-3.11109	-1.3874	-0.6287	-0.5097	-0.7496
Bcas3	Breast carcinoma-amplified sequence 3 homolog	850		HMS(0.015)S(0.985)MEHSEEGLRER	Q8CCN5	-1.1074	0.00598385	0.0685264	2.22302	0.985231	___1	VCGSWPEGFGLRHMSSMEHSEEGLRERLADA	-2.55368	-3.0488	-2.67344	-2.75633	-3.60285	-2.79252	-1.51895	-2.42791	-0.9748	-1.8966	-1.399	-2.56599
Bcas3	Breast carcinoma-amplified sequence 3 homolog	480;488		QGGRCS(1)PVPGLS(0.007)S(0.03)S(0.931)PS(0.03)GS(0.003)PLHGK	Q8CCN5	0.66519	0.370493	0.375886	0.43122	1	___2	EEIEQELTSKQGGRCSPVPGLSSSPSGSPLH	-2.5386	0.27105	-0.2963	0.4855	-2.50661	-0.6648	-3.17097	-0.1103	-0.5579	-1.89043	-0.4962	-3.01509
Bckdha	2-oxoisovalerate dehydrogenase subunit alpha, mitochondrial	344		S(1)VDEVNYWDKQDHPISR	P50136	0.496017	0.0653057	0.186556	1.18505	1	___1	RIGHHSTSDDSSAYRSVDEVNYWDKQDHPIS	0.3999	0.27615	0.2668	0.5507	0.2314	0.4245	-0.53395	-0.0484	0.171	-0.4923	-0.1519	0.2289
Bckdha	2-oxoisovalerate dehydrogenase subunit alpha, mitochondrial	334		IGHHS(0.999)T(0.001)SDDSSAYR	P50136	1.28649	0.234234	0.312999	0.63035	0.999333	___1	QPFLIEAMTYRIGHHSTSDDSSAYRSVDEVN	4.3088	4.30965	5.0011	5.1674	4.7875	5.269	4.30005	-2.09614	5.1553	4.5533	4.55	4.662
Bckdk	[3-methyl-2-oxobutanoate dehydrogenase [lipoamide]] kinase, mitochondrial	33		S(0.004)T(0.004)S(0.993)ATDTHHVELAR	O55028	-0.740433	0.312255	0.351697	0.50549	0.992681	___2	WPLLGSSLSLRARSTSATDTHHVELARERSK	0.3523	0.47335	-1.2927	-4.2547	-0.9284	0.2156	-0.19585	-0.237	-0.2762	-0.9767	0.248	0.4458
Bckdk	[3-methyl-2-oxobutanoate dehydrogenase [lipoamide]] kinase, mitochondrial	356		INPLFGHLDMHS(0.999)GGQS(0.001)GPMHGFGFGLPTSR	O55028	-0.196064	0.827484	0.538834	0.0822405	0.998753	___1	QDPRINPLFGHLDMHSGGQSGPMHGFGFGLP	-2.1312	0.31765	-0.0612	-2.14041	-2.84953	0.8541	-0.49355	1.0205	-2.75195	-3.2871	0.5703	0.1076
Bckdk	[3-methyl-2-oxobutanoate dehydrogenase [lipoamide]] kinase, mitochondrial	31		S(0.96)T(0.04)SATDTHHVELAR	O55028	-0.431378	0.610895	0.471131	0.214033	0.959612	___2	SLWPLLGSSLSLRARSTSATDTHHVELARER	0.3523	0.47335	-2.86751	-0.4017	-3.2916	-1.83769	-0.19585	-0.237	-0.2762	-0.9767	-3.74463	0.4458
Bckdk	[3-methyl-2-oxobutanoate dehydrogenase [lipoamide]] kinase, mitochondrial	33		S(0.004)T(0.004)S(0.993)ATDTHHVELAR	O55028	0.154293	0.813129	0.53499	0.0898405	0.992681	___1	WPLLGSSLSLRARSTSATDTHHVELARERSK	-0.5772	0.64745	0.1702	-0.4044	-3.1682	-0.48	-0.61435	-2.69896	0.0224	-0.5081	0.0712	-1.0101
Bckdk	[3-methyl-2-oxobutanoate dehydrogenase [lipoamide]] kinase, mitochondrial	32		S(0.011)T(0.892)S(0.096)AT(0.001)DTHHVELAR	O55028	-0.0982667	0.801312	0.53238	0.0961986	0.891976	___2	LWPLLGSSLSLRARSTSATDTHHVELARERS	0.3523	0.47335	-1.2927	-0.4017	-0.9284	0.2156	-0.19585	-0.237	-0.2762	-0.9767	0.248	0.4458
Bckdk	[3-methyl-2-oxobutanoate dehydrogenase [lipoamide]] kinase, mitochondrial	31		S(0.96)T(0.04)SATDTHHVELAR	O55028	0.41155	0.75729	0.520315	0.120738	0.959612	___1	SLWPLLGSSLSLRARSTSATDTHHVELARER	3.2588	2.90585	1.3524	2.8235	-0.63	3.9564	3.53485	3.2368	-1.95143	3.8463	-2.33857	4.8697
Bcl2l13	Bcl-2-like protein 13	387		KKS(1)HTGEAAAVR	P59017	-0.255527	0.89648	0.558142	0.0474595	1	___1	GAAQLSEERAGSRKKSHTGEAAAVRGAKSGL	3.7774	5.47845	5.7028	5.6681	5.3656	-3.14381	6.63925	1.8189	6.419	6.8708	-3.16215	5.7959
Bcl2l13	Bcl-2-like protein 13	342		AEKT(0.94)S(0.06)PTPSVFVELGEEELEAVTARPEAVER	P59017	0.761367	0.730971	0.511802	0.1361	0.939573	___1	QVPTVEAPEMMRAEKTSPTPSVFVELGEEEL	-1.82678	5.03235	4.9407	5.8297	-4.45776	5.4533	4.82205	-2.80267	-2.73447	5.1024	5.7353	0.2807
Bcl2l13	Bcl-2-like protein 13	343		AEKT(0.022)S(0.977)PTPSVFVELGEEELEAVTARPEAVER	P59017	0.165881	0.919769	0.563898	0.0363213	0.977258	___1	VPTVEAPEMMRAEKTSPTPSVFVELGEEELE	2.8248	-1.79592	2.472	3.4662	-3.23864	-2.67837	3.58275	3.0275	2.1269	-2.96656	-3.10885	-2.60694
Bcl2l13	Bcl-2-like protein 13	377		AEGAAQLS(1)EER	P59017	0.967733	0.00536682	0.0645618	2.27028	1	___1	ARPEAVERAEGAAQLSEERAGSRKKSHTGEA	-2.66559	-1.44785	-1.7707	-2.3511	-1.4709	-2.1987	-3.22775	-2.5855	-3.01431	-3.00719	-3.05401	-2.82248
Bcl2l13	Bcl-2-like protein 13	383		AEGAAQLSEERAGS(1)R	P59017	1.10615	0.00510006	0.0641383	2.29243	0.999982	___1	ERAEGAAQLSEERAGSRKKSHTGEAAAVRGA	-1.427	-1.44785	-2.15066	-1.224	-1.4709	-1.6898	-1.61491	-3.0459	-3.14679	-3.25739	-2.48857	-2.49352
Bcl9	B-cell CLL/lymphoma 9 protein	686		IPVEGPLS(0.996)PS(0.004)RGDFPK	Q9D219	0.000543967	0.999526	0.582735	0.000205888	0.996424	___1	GSNPIFPRIPVEGPLSPSRGDFPKGMPPQIG	-2.97351	0.34135	-3.4392	0.6499	0.4454	-0.0903	-2.98069	-2.70544	0.3083	0.2376	-0.1724	0.243
Bcl9l	B-cell CLL/lymphoma 9-like protein	21		RREAPGS(1)PPLS(1)PR	Q67FY2	0.0344678	0.938064	0.566342	0.0277676	1	___1	NKTRLPHPRRREAPGSPPLSPRGHCPPAPAK	-1.0077	-1.50185	-0.7597	-2.28877	-1.3529	-2.59864	-1.21145	-1.2418	-1.6002	-1.2617	-3.15812	-1.2431
Bcl9l	B-cell CLL/lymphoma 9-like protein	118		SVS(1)VDSGEQR	Q67FY2	0.910158	0.0172505	0.108973	1.7632	0.999994	___1	PFSSLKGKVKRERSVSVDSGEQREAGTPSLD	-3.06414	-2.09745	-1.419	-1.7208	-2.1596	-2.1899	-3.0872	-2.77433	-3.3729	-3.49961	-3.1037	-2.2741
Bclaf1	Bcl-2-associated transcription factor 1	883		SGS(0.013)S(0.986)PKWTHDK	Q8K019	-0.0639019	0.888433	0.555749	0.0513754	0.986348	___1	FQRGRGRFNFKKSGSSPKWTHDKYQGDGIVE	-2.755	-2.29765	-2.91852	-2.95897	-1.6351	-1.3675	-0.96055	-3.29318	-2.2499	-2.034	-1.9243	-3.0874
Bclaf1	Bcl-2-associated transcription factor 1	395		FHDS(1)EGDDTEETEDYR	Q8K019	-0.1174	0.694161	0.49972	0.15854	1	___1	DYFSDKESAKQKFHDSEGDDTEETEDYRQFR	0.1727	-0.01455	0.1695	0.3002	-0.2288	0.0038	0.14045	0.9407	-0.2974	-0.4851	0.3102	0.4984
Bclaf1	Bcl-2-associated transcription factor 1	510		LKELFDYS(1)PPLHK	Q8K019	0.0262167	0.924925	0.564395	0.0338933	1	___1	PEQVKSEKLKELFDYSPPLHKSLDAREKSIF	1.3707	1.18505	1.301	1.3239	1.6266	1.1693	2.08855	0.8119	1.2159	1.4326	1.2959	0.9744
Bclaf1	Bcl-2-associated transcription factor 1	177		KAEGEPQEES(1)PLK	Q8K019	0.11315	0.77221	0.524145	0.112264	1	___1	QEKQTKKAEGEPQEESPLKSKSQEEPKDTFE	2.1933	2.00045	2.601	1.7877	2.3022	2.4008	2.58525	0.4815	1.9528	2.3698	2.6872	2.53
Bclaf1	Bcl-2-associated transcription factor 1	529		EES(1)PLRIK	Q8K019	0.25265	0.332845	0.361985	0.477757	1	___1	HKSLDAREKSIFREESPLRIKMIASDSHRPE	4.0921	3.36275	3.225	3.3161	3.7852	3.1779	3.23935	3.2568	3.2525	3.2632	3.3246	3.1067
Bclaf1	Bcl-2-associated transcription factor 1	656		IDIS(1)PSALRK	Q8K019	0.2931	0.219462	0.306078	0.658641	0.999999	___1	STRQKSPEIHRRIDISPSALRKHTRLAGEER	1.2793	1.33965	1.4318	1.2329	1.4291	1.1813	1.37305	1.0453	0.8135	1.0502	0.9906	0.8628
Bclaf1	Bcl-2-associated transcription factor 1	267		NTPSQHSHSIQHS(1)PER	Q8K019	0.296053	0.696814	0.500488	0.156883	1	___1	SAKNTPSQHSHSIQHSPERSGSGSVGNGSSR	-0.0866	0.37855	1.1971	0.4596	-0.1569	1.0915	0.89755	-3.60012	0.859	0.3204	1.3986	1.2315
Bclaf1	Bcl-2-associated transcription factor 1	494		KEVQS(1)PEQVK	Q8K019	0.62816	0.330145	0.360682	0.481295	1	___1	EDKGSDRITVKKEVQSPEQVKSEKLKELFDY	0.1135	-0.03925	1.0701	0.669	0.3367	0.3619	0.52855	-3.37546	-0.0129	0.6347	0.4576	0.5105
Bclaf1	Bcl-2-associated transcription factor 1	383		GRADGDWDDQEVLDYFS(1)DKESAK	Q8K019	1.23716	0.147108	0.259961	0.832363	0.999954	___1	RADGDWDDQEVLDYFSDKESAKQKFHDSEGD	0.7334	0.49715	1.3462	0.7844	-0.2082	0.3028	1.68515	0.8073	-3.26161	-0.2631	0.2291	-3.16407
Bclaf1	Bcl-2-associated transcription factor 1	646		QKS(1)PEIHRR	Q8K019	1.464	0.149906	0.26154	0.824181	1	___1	TSYQKATEEHSTRQKSPEIHRRIDISPSALR	2.3939	1.40575	1.4846	2.0549	0.9415	-2.74318	0.61945	-2.7373	0.4706	0.8436	-2.94607	0.5032
Bcor	BCL-6 corepressor	423		KDGGS(1)PPLLEK	Q8CGN4	0.864764	0.0348405	0.145141	1.45792	1	___1	GHTRKTTVQDRKDGGSPPLLEKQTVTKDVTD	-1.1506	-1.53165	-2.08772	-1.6294	-2.91888	-2.67079	-2.10945	-3.4294	-3.0746	-2.70366	-2.72471	-3.1358
Bcr	Breakpoint cluster region protein	461		HQDGLPY(0.001)IDDS(0.981)PS(0.013)S(0.003)S(0.001)PHLSSK	Q6PAJ1	0.273125	0.610491	0.470908	0.214321	0.981139	___1	EEQRRHQDGLPYIDDSPSSSPHLSSKGRGSL	-1.1091	-1.90085	-1.1153	-3.43648	-2.49822	-3.31678	-0.86305	-3.23597	-2.74657	-2.8968	-2.61278	-2.66031
Best3	Bestrophin-3	592		HT(0.004)S(0.996)LGNLGPDPVSPR	Q6H1V1	0.0803289	0.867094	0.550108	0.0619337	0.996255	___1	PKRWSLPEFLESRHTSLGNLGPDPVSPRDAL	-1.1627	-3.41872	-1.2699	-1.925	-1.7027	-0.8643	-1.46165	-1.0509	-1.3486	-2.48737	-2.89877	-1.578
Bet1	BET1 homolog	50		SLS(1)IEIGHEVK	O35623	-0.686979	0.14611	0.259425	0.835321	0.999999	___1	LTESLRSKVTAIKSLSIEIGHEVKNQNKLLA	-1.3945	-2.93336	-0.7857	-0.522	-1.0271	-2.70427	-0.84635	-1.4331	-0.9825	-0.9113	-0.3007	-0.7711
Bicd1	Protein bicaudal D homolog 1	546		S(0.647)GS(0.353)LKGPDDPR	Q8BR07	0.63869	0.212238	0.301318	0.673178	0.646838	___1	NRVMLDYYRQSRVTRSGSLKGPDDPRGLLSP	-1.786	-3.1033	-1.3759	-0.9614	-0.9341	-0.775	-1.24405	-2.44749	-1.79368	-2.91887	-3.16714	-1.1966
Bicd2	Protein bicaudal D homolog 2	411		QT(0.008)S(0.992)LDNEK	Q921C5	-0.79372	0.21813	0.305272	0.661284	0.991751	___1	LSALRRLQAGKERQTSLDNEKDRDSHEDGDY	-2.2147	-2.91689	-3.00503	-3.15516	-1.4266	-1.1563	0.37075	-1.7367	-1.8411	-0.2322	-2.53516	-3.13795
Bicd2	Protein bicaudal D homolog 2	331		KDGLAPPS(1)PSLVSDLLSELHISEIQK	Q921C5	-0.83046	0.105971	0.228248	0.974813	0.999697	___1	DNKTSTPRKDGLAPPSPSLVSDLLSELHISE	-2.91469	-1.95835	-1.5449	-0.7527	-1.1831	-3.58717	-1.00105	-0.4582	-1.6364	-0.9187	-1.1146	-1.8292
Bicd2	Protein bicaudal D homolog 2	578		GRRS(1)PVLLPK	Q921C5	0.863802	0.11214	0.234088	0.95024	1	___1	QGKAGRTSPEGRGRRSPVLLPKGLLATEVGR	-0.4703	-0.85915	0.1212	-1.0626	-1.8097	-0.858	-1.18155	-2.15036	-0.9093	-2.49446	-3.16859	-0.2171
Bicd2	Protein bicaudal D homolog 2	817		AKPAS(1)PSL	Q921C5	1.29068	0.00787141	0.0752418	2.10395	0.999997	___1	TRRGRSKAASKAKPASPSL____________	2.7187	2.40045	3.3972	2.4621	2.7024	2.5023	1.41035	-0.297	1.283	1.88	1.9712	2.1915
Bin1	Myc box-dependent-interacting protein 1	298		S(0.001)PS(0.999)PPPDGSPAATPEIR	O08539	-1.05934	0.0775089	0.19811	1.11065	0.999469	___1	AQPSDNAPEKGNKSPSPPPDGSPAATPEIRV	-2.39172	-1.21785	-2.6476	-3.28016	-2.93606	-2.99497	-0.18025	-1.9887	-0.9207	-0.3752	-3.15629	-2.49119
Bin1	Myc box-dependent-interacting protein 1	332		VNHEPEPASGASPGATIPKS(0.956)PS(0.044)QLR	O08539	0.425778	0.540229	0.445369	0.267422	0.955965	___1	PEPASGASPGATIPKSPSQLRKGPPVPPPPK	-2.69778	-0.50095	-0.5873	-0.5619	-2.45647	-3.35333	-0.62125	-2.81812	-0.4462	-2.76879	-3.03672	-3.02132
Bin1	Myc box-dependent-interacting protein 1	334		VNHEPEPASGASPGAT(0.002)IPKS(0.383)PS(0.615)QLR	O08539	0.484095	0.524058	0.438116	0.280621	0.615465	___1	PASGASPGATIPKSPSQLRKGPPVPPPPKHT	-0.0767	-0.40455	-2.45012	-2.38833	-3.59775	-0.7099	-0.62215	-2.19185	-2.58106	-0.2635	-3.29932	-3.57404
Birc6	Baculoviral IAP repeat-containing protein 6	4047		VITDPSLSKT(0.003)DS(0.997)FKR	O88738	-0.826409	0.130375	0.248235	0.884804	0.996709	___1	LGSKVITDPSLSKTDSFKRLHPEKDHGDLVG	-0.7014	-2.88375	-1.0346	-0.46	-3.19476	-0.4077	-0.80905	-0.6234	-0.0749	-0.7573	-0.5713	-0.8878
Birc6	Baculoviral IAP repeat-containing protein 6	1253		LPS(1)LKQQGHK	O88738	0.0317207	0.948667	0.568905	0.0228863	1	___1	DEMCSSGLRPVVRLPSLKQQGHKGYSLASLL	-3.07614	-2.73215	-2.31492	-1.4694	-1.7616	-1.8364	-1.96585	-3.39876	-1.443	-3.60582	-1.8463	-1.1212
Blvra	Biliverdin reductase A	229		NRHIS(1)IHFK	Q9CY64	0.254237	0.681731	0.496206	0.166387	1	___1	WIEEKGPGLKRNRHISIHFKSGSLEEVPNVG	-0.5322	-1.48095	-0.9992	0.3251	-0.3849	-1.82441	-0.96925	0.1634	0.3813	-3.43193	-1.3906	-1.1749
Bmp2k	BMP-2-inducible protein kinase	807		RGDT(0.002)S(0.012)S(0.986)LRR	Q91Z96	0.291434	0.399338	0.387411	0.398659	0.985968	___1	DSECEQAKTKRGDTSSLRRDKPGVAPDTALL	-2.93963	-2.01076	-1.9998	-1.8415	-2.7977	-2.56855	-3.20635	-2.80389	-2.99694	-2.7991	-2.4224	-1.67786
Bnip2	BCL2/adenovirus E1B 19 kDa protein-interacting protein 2	116		KGS(0.021)IT(0.978)EYTATEEK	O54940	-0.589093	0.561079	0.453374	0.250976	0.978466	___1	LPKPKTTEVIRKGSITEYTATEEKGDGRRWR	-2.8419	-3.21925	-2.0962	-0.1287	0.3931	1.4229	-3.31372	0.5373	-2.40816	0.3514	1.2272	0.6705
Bnip2	BCL2/adenovirus E1B 19 kDa protein-interacting protein 2	114		KGS(1)ITEYTATEEK	O54940	-0.273683	0.354756	0.369427	0.45007	1	___1	DDLPKPKTTEVIRKGSITEYTATEEKGDGRR	0.9906	0.61005	1.135	0.4798	0.5961	1.4525	1.77375	1.1612	0.8959	0.6871	1.2108	1.1774
Bnip3	BCL2/adenovirus E1B 19 kDa protein-interacting protein 3	88		NSTLS(1)EEDYIERR	O55003	-2.21671	0.102157	0.225779	0.990732	1	___1	AEIDSHSFGEKNSTLSEEDYIERRREVESIL	-2.94845	-2.89438	3.9834	3.837	3.7265	3.3199	3.56945	3.6431	3.456	3.6706	4.118	3.8671
Bnip3	BCL2/adenovirus E1B 19 kDa protein-interacting protein 3	79		AEIDSHS(1)FGEK	O55003	-0.884497	0.0879276	0.212002	1.05587	0.999971	___1	SQTPQDTNRAEIDSHSFGEKNSTLSEEDYIE	-2.2862	-2.94625	-0.9812	-3.17803	-2.67687	-1.4582	-1.48085	-2.0418	-2.52642	-0.8917	-0.9746	-0.3044
Bnip3	BCL2/adenovirus E1B 19 kDa protein-interacting protein 3	66		SQT(1)PQDTNRAEIDSHSFGEK	O55003	-0.489494	0.446867	0.408394	0.349822	0.999985	___2	SSSKSSHCDSPPRSQTPQDTNRAEIDSHSFG	-2.53766	1.88995	0.9343	1.4142	0.6626	0.6791	1.27345	1.6635	0.7602	0.4019	0.7718	1.1086
Bnip3	BCL2/adenovirus E1B 19 kDa protein-interacting protein 3	66		SQT(1)PQDTNRAEIDSHSFGEK	O55003	-0.248217	0.425523	0.398157	0.371077	0.999985	___1	SSSKSSHCDSPPRSQTPQDTNRAEIDSHSFG	-0.2895	-0.32845	-1.0551	-0.1586	-1.0835	0.1048	-0.03065	-0.6229	0.0767	-0.675	0.007	-0.0762
Bnip3	BCL2/adenovirus E1B 19 kDa protein-interacting protein 3	60;64		SSHCDS(0.995)PPRS(0.659)QT(0.344)PQDT(0.002)NR	O55003	0.0888257	0.828369	0.538899	0.0817762	0.659475	___2	GRSSSKSSHCDSPPRSQTPQDTNRAEIDSHS	-3.0332	-2.72145	-1.9302	-0.9705	-2.8535	-2.39856	-2.12125	-3.10889	-2.0144	-3.12138	-1.93856	-2.1359
Bnip3	BCL2/adenovirus E1B 19 kDa protein-interacting protein 3	85		AEIDSHSFGEKNS(0.998)T(0.002)LSEEDYIER	O55003	0.453718	0.593141	0.46505	0.226842	0.997908	___2	TNRAEIDSHSFGEKNSTLSEEDYIERRREVE	-0.0821	0.34405	-3.7235	-0.6652	-0.3633	-1.489	-0.09965	0.0407	-0.9153	-3.77197	-0.6464	-3.30874
Bnip3	BCL2/adenovirus E1B 19 kDa protein-interacting protein 3	60		SSHCDS(1)PPRSQTPQDTNR	O55003	0.294733	0.425566	0.398157	0.371033	1	___1	QHESGRSSSKSSHCDSPPRSQTPQDTNRAEI	-0.7069	-0.30845	0.2731	0.5406	-0.1538	-0.0669	-0.09565	-1.4564	0.486	-0.7604	-0.3015	-0.0628
Bnip3	BCL2/adenovirus E1B 19 kDa protein-interacting protein 3	85		AEIDSHSFGEKNS(0.998)T(0.002)LSEEDYIER	O55003	0.52504	0.211356	0.300823	0.674986	0.997908	___1	TNRAEIDSHSFGEKNSTLSEEDYIERRREVE	-0.0681	0.18235	0.0145	-0.1694	-0.5239	-0.0328	-0.29955	0.3105	0.1125	-1.1011	-2.16074	-0.6092
Bnip3	BCL2/adenovirus E1B 19 kDa protein-interacting protein 3	88		NSTLS(1)EEDYIERR	O55003	1.24575	0.119328	0.241233	0.923256	1	___2	AEIDSHSFGEKNSTLSEEDYIERRREVESIL	-0.0821	0.34405	0.1908	-0.6652	-0.3633	-1.489	-0.09965	0.0407	-0.9153	-3.90764	-0.6464	-4.01095
Bnip3	BCL2/adenovirus E1B 19 kDa protein-interacting protein 3	86		NST(0.975)LS(0.025)EEDYIER	O55003	0.733551	0.388939	0.384182	0.410119	0.97482	___1	NRAEIDSHSFGEKNSTLSEEDYIERRREVES	-2.63538	-0.52735	-0.3256	-0.4834	-3.33389	-3.79059	-2.63039	-2.64352	-4.61114	-3.0529	0.141	-2.70056
Bnip3	BCL2/adenovirus E1B 19 kDa protein-interacting protein 3	48		ILLDAQHES(0.754)GRS(0.212)S(0.03)S(0.005)K	O55003	1.19603	0.0474021	0.16377	1.3242	0.753543	___1	YNGDMEKILLDAQHESGRSSSKSSHCDSPPR	-0.9703	-1.06695	-2.31764	-3.19766	-3.05318	-0.5598	-2.75692	-3.73862	-3.60093	-3.33289	-1.58105	-3.33133
Bod1l	Biorientation of chromosomes in cell division protein 1-like 1	2890		SLT(0.997)S(0.003)SDDAESSEPER	E9Q6J5	-0.45934	0.158406	0.267729	0.800229	0.997223	___1	TASMRLRGRKPKRSLTSSDDAESSEPERKRQ	-2.38863	-2.29506	-2.0651	-3.19923	-2.99761	-2.98056	-1.86035	-2.1373	-2.4322	-2.2886	-2.7886	-1.6631
Bod1l	Biorientation of chromosomes in cell division protein 1-like 1	2001		GSDDVLVSGEVPECEVGHMS(1)PR	E9Q6J5	0.531167	0.245866	0.319383	0.609301	1	___1	VLVSGEVPECEVGHMSPRKNEECDGLMASTA	-0.805	-0.53875	-0.1842	0.1697	-0.3129	-0.2711	-0.70565	-2.716	-1.192	-0.0816	-0.3756	-0.0584
Bod1l	Biorientation of chromosomes in cell division protein 1-like 1	3010		KREVS(1)PPGAR	E9Q6J5	0.693266	0.13406	0.249485	0.872702	1	___1	SKAQLSPSVKRKREVSPPGARTRGQQKVDEN	-0.8109	-0.51175	-0.0383	-0.4148	-0.8753	-1.3714	-1.11805	-3.27909	-0.8133	-0.9736	-1.0076	-0.9904
Bod1l	Biorientation of chromosomes in cell division protein 1-like 1	240		KLSS(0.01)QPS(0.961)T(0.029)DVSTDK	E9Q6J5	0.614644	0.471853	0.418545	0.326193	0.961229	___1	AKVSERTSRKLSSQPSTDVSTDKERGSEDAT	-2.9372	-4.0243	0.2631	-2.32928	-0.7645	0.0881	-2.63567	-3.51312	-3.49047	-2.70569	-0.3643	-0.6827
Bod1l	Biorientation of chromosomes in cell division protein 1-like 1	2920		SVSETSEDKKDEES(1)DEEEEEEEEEEPLGATTR	E9Q6J5	1.07892	0.0993642	0.223339	1.00277	0.999987	___1	QKSVSETSEDKKDEESDEEEEEEEEEEPLGA	-0.3578	-0.03745	-2.95328	-0.6102	-0.8102	-3.08889	-3.26124	-2.28645	-2.69157	-0.8895	-2.35094	-2.85166
Bola1	BolA-like protein 1	81		FEGMS(1)PLQR	Q9D8S9	1.15997	0.00405248	0.0571172	2.39228	1	___1	THFRVAVVSSRFEGMSPLQRHRLVHEALSEE	2.4178	1.86165	2.9369	2.4166	2.4848	2.2857	1.01275	0.7643	0.3568	1.7999	1.8269	1.683
Borcs6	BLOC-1-related complex subunit 6	171		LQDS(0.579)RS(0.421)LDGLSGACGGGGSSSSGETGAGGGRR	Q9D6W8	-1.50885	0.0294369	0.134843	1.53111	0.579168	___1	AAGRAGRSFPSRLQDSRSLDGLSGACGGGGS	-3.44372	-2.62537	-3.23098	-2.87956	-2.35433	-2.78122	-0.85215	-0.623	-3.82562	-2.74751	0.1403	-0.3541
Borcs6	BLOC-1-related complex subunit 6	43		TLS(1)GEEEAESVGVSSR	Q9D6W8	-0.5406	0.128292	0.247398	0.891802	1	___1	RPSRTPSKPPSVRTLSGEEEAESVGVSSRHP	0.5354	0.52305	1.2003	1.2145	0.7462	0.6612	0.73745	1.2768	1.0035	0.8639	1.9067	2.3359
Borcs6	BLOC-1-related complex subunit 6	130		RGS(1)PGGVEMNVELPQQEGDDDDDEDEEAAAGRAGR	Q9D6W8	0.20535	0.554235	0.451273	0.256306	1	___1	PSEDQPSALRVCRRGSPGGVEMNVELPQQEG	0.7252	1.05805	1.3333	1.6507	0.9144	1.0149	1.04285	1.0014	0.0823	1.2862	1.8145	0.2372
Bpgm	Bisphosphoglycerate mutase	122		SYNVT(1)PPPIEESHPYFHEIYSDRR	P15327	0.675154	0.288571	0.341898	0.539747	0.999878	___1	HGEEQVRLWRRSYNVTPPPIEESHPYFHEIY	-1.1593	-3.77116	-1.0583	-1.1719	-0.1657	-1.2528	-1.62305	-2.1198	-0.4161	-3.19946	-2.22441	-3.04726
Braf	Serine/threonine-protein kinase B-raf	135		NNPKS(1)PQKPIVR	P28028	-0.777894	0.283359	0.338493	0.547663	1	___1	LVFQTPTDASRNNPKSPQKPIVRVFLPNKQR	-3.35576	-1.92725	-3.05396	-0.4553	-2.71989	-1.0855	-3.27759	-3.0424	-0.3579	-0.3706	-0.5593	-0.3225
Braf	Serine/threonine-protein kinase B-raf	766		SAS(1)EPSLNR	P28028	0.580617	0.176524	0.280203	0.753196	1	___1	IELLARSLPKIHRSASEPSLNRAGFQTEDFS	1.4714	1.50245	2.0027	1.7682	1.563	1.4281	0.94005	-0.6731	1.1845	1.351	1.3006	2.1491
Braf	Serine/threonine-protein kinase B-raf	483		RDS(0.997)S(0.003)DDWEIPDGQITVGQR	P28028	1.33255	0.109499	0.231403	0.96059	0.997128	___1	SSEDRSRMKTLGRRDSSDDWEIPDGQITVGQ	0.6566	0.38525	0.183	0.5136	-1.65494	-0.4119	0.11915	0.5157	-3.38861	-2.47081	0.2499	-3.349
Brap	BRCA1-associated protein	116		SREQSESVNTAPES(1)PSK	Q99MP8	0.161	0.763701	0.521933	0.117076	0.999872	___1	QRSREQSESVNTAPESPSKQLPDQISFFSGN	-1.5378	-0.27415	-0.1543	-0.4156	-0.2688	-0.326	0.26895	-3.0767	-0.3706	0.0617	-0.2231	-0.6029
Brat1	BRCA1-associated ATM activator 1	685		AS(0.02)S(0.98)PRPHPEFLQTLCR	Q8C3R1	-0.956336	0.165647	0.272166	0.780817	0.980021	___1	PSLHCPYTVGLPRASSPRPHPEFLQTLCRLP	-2.82527	-2.90997	-3.17429	-2.99834	-1.8934	0.3862	-1.32035	-1.1123	-1.81522	-2.52948	0.5592	-1.4589
Brd3	Bromodomain-containing protein 3	262		SES(1)PPPLSEPK	Q8K2F0	-0.0691	0.794296	0.530192	0.100017	0.999998	___1	TTTPTTSAITASRSESPPPLSEPKQAKVVAR	1.7906	1.65365	2.0206	1.9466	1.5069	1.1985	1.74285	1.7142	1.5889	1.6411	1.537	2.3074
Brd4	Bromodomain-containing protein 4	1153		IHS(1)PIIR	Q9ESU6	-0.124632	0.648636	0.485622	0.187999	1	___1	VQPQPLVVVKEEKIHSPIIRSEPFSTSLRPE	-2.6763	-2.26645	-2.1712	-2.3211	-2.0924	-2.0366	-2.68605	-2.27992	-2.3803	-1.8501	-1.9968	-1.62309
Brd4	Bromodomain-containing protein 4	602		TKPPPTYES(1)EEEDK	Q9ESU6	0.418749	0.388429	0.384099	0.410688	0.999984	___1	KEPVPTKTKPPPTYESEEEDKCKPMSYEEKR	-1.3741	-2.88179	-1.5288	-3.00489	-1.6613	-1.0676	-1.95668	-2.1175	-2.39948	-3.77437	-2.49293	-1.29
Brd4	Bromodomain-containing protein 4	1086		EAPSPLMIHSPQMPQFQS(0.001)LT(0.022)HQS(0.977)PPQQNVQPK	Q9ESU6	0.364442	0.604774	0.469057	0.218407	0.976711	___1	IHSPQMPQFQSLTHQSPPQQNVQPKKQVKGR	-2.86022	-0.77865	-1.0309	-0.5441	0.0159	-3.34259	-2.58745	-2.87415	-3.01161	-0.0719	-0.9835	-1.1986
Brd4	Bromodomain-containing protein 4	471		MPDEPEEPVVTVS(0.048)S(0.952)PAVPPPTK	Q9ESU6	0.488385	0.471043	0.418365	0.32694	0.952091	___1	AKMPDEPEEPVVTVSSPAVPPPTKVVAPPSS	-3.35213	-0.89215	-1.0309	-3.61989	-0.3669	-1.3333	-1.09655	-3.50848	-2.87448	-2.86687	-0.9026	-2.2766
Brf1	Transcription factor IIIB 90 kDa subunit	552		GGGS(1)PPRDDSQPPER	Q8CFK2	0.250986	0.430017	0.400123	0.366514	1	___1	INYSVLRDLNSKGGGSPPRDDSQPPERASTK	-3.0571	-2.6893	-1.6126	-2.4775	-3.117	-2.2375	-2.66075	-3.07539	-2.9976	-2.8394	-2.3502	-2.77357
Bsdc1	BSD domain-containing protein 1	384		KGS(1)STDISEDWEK	Q80Y55	-1.33508	0.0265097	0.1282	1.5766	0.999787	___1	SDSGKSTPSNNGKKGSSTDISEDWEKDFDLD	-2.17725	-1.89725	-1.7033	-2.0489	-3.42015	-1.8417	0.45615	-1.283	-0.4063	-0.2363	-0.5957	-3.0129
Btf3	Transcription factor BTF3	156		QLTEMLPSILNQLGADS(0.975)LT(0.021)S(0.004)LRR	Q64152	1.37724	0.163199	0.270354	0.787282	0.974647	___1	LTEMLPSILNQLGADSLTSLRRLAEALPKQS	0.4251	-3.25933	-0.103	0.3522	0.2077	-0.0446	-0.63755	-4.21322	-3.22314	0.26	0.5521	-3.42357
Bud13	BUD13 homolog	144;148		HDT(1)PDPS(1)PPRKAR	Q8R149	-1.00222	0.067055	0.188321	1.17357	1	___2	HDTPDTSPPRKARHDTPDPSPPRKARHDTPD	-2.9731	-2.11936	-3.03751	-2.60419	-0.6595	-1.4183	-1.73015	-1.8348	-1.1004	-1.6619	-0.8488	0.3774
Bud13	BUD13 homolog	122		LLGGHGEDGHFHHDDQDS(0.201)S(0.799)PPR	Q8R149	-0.915989	0.186998	0.288932	0.728164	0.798748	___1	GHGEDGHFHHDDQDSSPPRRVRHDTPDTSPP	-0.8918	-3.10642	-2.64233	-3.67821	-2.78145	-2.0731	-0.23765	-3.11752	-1.4089	-1.0105	-3.6052	-0.2976
Bud13	BUD13 homolog	157;161		ARHDT(1)PDT(0.244)S(0.756)PPRK	Q8R149	-0.570659	0.15776	0.267154	0.802004	0.999993	___2	HDTPDPSPPRKARHDTPDTSPPRKARHDTPD	-3.54478	-2.76545	-3.08018	-2.66499	-2.694	-1.56538	-1.61745	-2.87154	-2.56514	-2.0408	-2.4305	-1.3654
Bud13	BUD13 homolog	196;200		VRHDT(1)PDLS(1)PPRR	Q8R149	0.102156	0.891218	0.556387	0.0500159	1	___2	HDTPDPSPPRRVRHDTPDLSPPRRVRHDTPD	-3.96352	-0.00285	-0.1683	-2.80289	-2.68608	-2.2563	-1.28255	-0.781	-2.99321	-3.40314	-1.1211	-2.91187
Bud13	BUD13 homolog	238		HDLDAS(1)PPRK	Q8R149	0.378469	0.526329	0.439119	0.278743	1	___1	PDPSPPRRVRHDLDASPPRKSHRNSSAVSPR	-0.8312	-0.78055	0.2147	-0.358	0.008	0.0018	0.26135	-3.44082	-0.301	0.4452	-0.1031	-0.8777
Bud13	BUD13 homolog	297		RAHHES(1)PDLELHK	Q8R149	0.310284	0.506909	0.431164	0.29507	1	___1	LDSSGTQHLRRAHHESPDLELHKAKSSKAAE	-0.9201	-1.33185	-2.53943	-0.741	-2.53643	-2.62999	-0.99405	-2.2214	-1.5852	-2.82829	-2.3665	-2.56505
Bud13	BUD13 homolog	183;187		HDT(1)PDPS(1)PPRRVR	Q8R149	0.501479	0.292406	0.343502	0.534014	1	___2	DPSPPRKARHDTPDPSPPRRVRHDTPDLSPP	-1.0901	-0.77715	-0.573	-0.5869	-0.9447	-2.74003	-1.35275	-3.1199	-1.6077	-1.4582	-0.9744	-1.2078
Bves	Blood vessel epicardial substance	323		NSITSSSDGEDGLHHFLRGSSSTASLPMS(0.009)S(0.991)PQQR	Q9ES83	0.079502	0.936079	0.565738	0.0286874	0.990895	___1	HFLRGSSSTASLPMSSPQQRASAKMKPIEEG	2.9717	-2.58984	4.0742	3.8517	2.8865	3.6363	1.93315	2.0097	1.6766	2.1008	3.105	3.5283
Bves	Blood vessel epicardial substance	329		GSSSTASLPMSSPQQRAS(1)AK	Q9ES83	-0.2253	0.492702	0.424936	0.307416	0.999981	___1	SSTASLPMSSPQQRASAKMKPIEEGVEDDDE	0.5899	1.16285	1.3151	1.338	1.3538	1.4547	1.25965	0.4286	1.5507	2.0071	1.3428	1.9773
Bves	Blood vessel epicardial substance	295		NS(0.999)IT(0.002)S(0.101)S(0.606)S(0.293)DGEDGLHHFLR	Q9ES83	0.0736709	0.918388	0.563566	0.0369736	0.998644	___1	QMSLCTQISMLEMRNSITSSSDGEDGLHHFL	-0.9597	-1.28215	-2.81724	-0.3315	-0.4649	0.3606	-3.18213	-2.57538	-0.444	-0.2985	0.5397	0.0234
Bves	Blood vessel epicardial substance	300		NSITSS(0.005)S(0.994)DGEDGLHHFLR	Q9ES83	1.19664	0.38274	0.381322	0.417097	0.994394	___1	TQISMLEMRNSITSSSDGEDGLHHFLRGSSS	2.8916	2.48635	-2.8555	3.0053	-0.9676	2.1921	2.12965	2.4645	-3.49065	-2.5752	-1.1951	2.2392
Bves	Blood vessel epicardial substance	299		NSITS(0.007)S(0.977)S(0.015)DGEDGLHHFLR	Q9ES83	1.00529	0.313615	0.352055	0.503603	0.977333	___1	CTQISMLEMRNSITSSSDGEDGLHHFLRGSS	1.4546	1.19185	2.7728	1.7635	2.8248	-1.6563	0.66135	0.9608	-3.62592	0.9665	1.682	1.6748
C2cd2	C2 domain-containing protein 2	436		ATPLNS(0.01)ES(0.988)PVRT(0.002)PVTVK	E9Q3C1	0.433333	0.112463	0.234166	0.948991	0.988106	___1	KPRFDTGRATPLNSESPVRTPVTVKVIEKDI	0.161	0.18625	-0.3047	-0.0634	0.3497	0.205	-0.46585	-0.5367	0.0575	-0.7751	-0.2753	-0.0707
C2cd2l	Phospholipid transfer protein C2CD2L	662		EAGLSQS(1)HDDLSNTTATPSVR	Q80X80	0.116358	0.887656	0.555404	0.0517551	0.999997	___1	IFRRRPRQKEAGLSQSHDDLSNTTATPSVRK	-3.47986	0.22445	-2.3577	0.3938	-0.4319	-0.213	-3.1035	0.3094	0.0184	-0.4868	-0.4784	-2.82147
C2cd2l	Phospholipid transfer protein C2CD2L	411		SLSPAATVTAELHYEQGS(1)PR	Q80X80	0.703862	0.0601793	0.180748	1.22055	1	___1	SPAATVTAELHYEQGSPRNLGTPTSSTPRPS	-0.575	-0.11955	-0.2113	0.3021	0.5155	-0.0632	-1.94152	-0.29	-0.3959	-0.2849	-0.6004	-0.8619
C2cd5	C2 domain-containing protein 5	659;662		S(0.007)QS(0.993)ES(0.081)S(0.919)DEVTELDLSHGKK	Q7TPS5	0.738702	0.320104	0.354115	0.494708	0.918813	___2	EPRQRSRLLRSQSESSDEVTELDLSHGKKDA	-0.7181	-0.48525	-0.6949	-0.9106	-3.11058	-1.3821	-0.30905	0.0306	-2.17886	-3.99481	-3.45452	-1.8271
C5ar1	C5a anaphylatoxin chemotactic receptor 1	328		NALSEDS(1)VGRDSK	P30993	0.331817	0.601441	0.467741	0.220807	1	___1	LRSLPSIIRNALSEDSVGRDSKTFTPSTTDT	-1.7085	-1.68635	0.16	-1.5558	-2.84553	-2.99966	-2.76478	-2.82229	-1.2896	-3.71118	-1.1504	-0.8885
Ca14	Carbonic anhydrase 14	325		LGNRKS(1)VVFTSAR	Q9WVT6	-1.26554	0.0823786	0.205309	1.08419	1	___1	FIAQKIRKKRLGNRKSVVFTSARATTEA___	-2.85177	-1.52645	-0.7157	-3.15144	-3.57574	-3.17643	-1.27625	-3.18533	0.1336	-2.5492	-0.1368	-0.3903
Ca14	Carbonic anhydrase 14	330		SVVFT(0.023)S(0.977)AR	Q9WVT6	0.0848167	0.787343	0.527957	0.103836	0.976801	___1	IRKKRLGNRKSVVFTSARATTEA________	1.9824	0.79155	2.0895	1.0817	1.2144	1.3833	1.12735	1.1614	1.4855	0.8611	1.6325	1.7661
Caap1	Caspase activity and apoptosis inhibitor 1	307		SVNEILGLAES(0.162)S(0.838)PKEPK	Q8VDY9	1.10625	0.212486	0.30133	0.67267	0.83832	___1	DIEKSVNEILGLAESSPKEPKVATLTVPPAE	-3.17185	0.22635	-0.2699	0.0716	0.1394	-0.2369	-4.20665	-3.18512	-0.282	-2.25423	0.451	-0.4018
Cacna1c	Voltage-dependent L-type calcium channel subunit alpha-1C	1650		NALS(1)LQAGLR	Q01815	-0.687417	0.0196922	0.114606	1.70571	1	___1	KEQGLVGKPSQRNALSLQAGLRTLHDIGPEI	-1.1145	-1.40935	-0.9014	-1.1592	-1.3625	-0.4193	-0.26515	-0.3458	-0.6631	-0.5244	-0.2102	-0.2331
Cacna1c	Voltage-dependent L-type calcium channel subunit alpha-1C	78		LMGSAGNATISTVS(0.046)S(0.88)T(0.074)QR	Q01815	-0.393505	0.615455	0.473756	0.210804	0.88012	___1	KLMGSAGNATISTVSSTQRKRQQYGKPKKQG	-2.56064	-4.30005	-0.4228	-1.1621	-2.95654	-0.7742	-2.79268	-1.0869	-3.90072	-0.5835	-0.7856	-0.6659
Cacna1c	Voltage-dependent L-type calcium channel subunit alpha-1C	1670		AIS(1)GDLTAEEELDK	Q01815	-0.379617	0.234249	0.312999	0.630323	1	___1	LRTLHDIGPEIRRAISGDLTAEEELDKAMKE	2.1079	1.24705	2.3146	1.5677	1.7838	2.4137	2.75205	2.2443	2.1656	1.8055	2.7693	1.9757
Cacna1c	Voltage-dependent L-type calcium channel subunit alpha-1C	1742		TGNNQADT(0.001)ES(0.998)PS(0.002)HEK	Q01815	-0.302443	0.449041	0.409286	0.347714	0.997749	___1	PLHINKTGNNQADTESPSHEKLVDSTFTPSS	-3.9072	-4.54535	-2.9468	-3.4946	-4.1747	-2.374	-3.60425	-2.77773	-3.40079	-3.476	-2.76442	-3.6048
Cacna1c	Voltage-dependent L-type calcium channel subunit alpha-1C	1691		EAVSAAS(1)EDDIFRR	Q01815	-0.2176	0.490673	0.424936	0.309208	1	___1	EEELDKAMKEAVSAASEDDIFRRAGGLFGNH	2.8977	2.50085	2.6647	2.2957	2.3111	3.2506	3.55735	2.6346	2.998	3.0049	2.9543	2.0771
Cacna1c	Voltage-dependent L-type calcium channel subunit alpha-1C	815		SITADGES(1)PPTTK	Q01815	-0.0516167	0.862032	0.548724	0.0644765	0.999953	___1	KEEKIELKSITADGESPPTTKINMDDLQPSE	1.2746	0.78735	1.6726	1.2457	1.3013	1.5418	1.50475	1.6977	0.9306	1.0164	0.9489	2.0347
Cacna1c	Voltage-dependent L-type calcium channel subunit alpha-1C	2125		GRS(1)EEALADSR	Q01815	0.795206	0.203002	0.295732	0.692499	1	___1	APEDESCAYALGRGRSEEALADSRSYVSNL_	0.1254	-0.40255	0.027	0.2726	-0.917	1.3154	-0.56045	-3.27763	-0.0811	-0.6994	0.6605	-0.3923
Cacnb1	Voltage-dependent L-type calcium channel subunit beta-1	418		ATHPPSS(0.001)T(0.999)PPNPLLNR	Q8R3Z5	0.176006	0.806967	0.534145	0.093144	0.999234	___1	EYLEAYWKATHPPSSTPPNPLLNRTMATAAL	0.5977	0.20035	0.4038	0.6891	0.3914	-2.8443	0.14365	0.1054	0.3396	0.2321	-2.87113	0.4324
Cacnb2	Voltage-dependent L-type calcium channel subunit beta-2	510;524		SAS(1)QAEEEPCLEPVKK	Q8CC27	-0.829908	0.122609	0.243423	0.911478	1	___2	SQGDQRPDRSAPRSASQAEEEPCLEPVKKSQ	-2.90036	-2.23374	-1.5709	-3.96174	-2.60361	-2.0216	-1.79075	-2.69802	-2.74344	-1.8232	-0.8589	-0.3982
Cacnb2	Voltage-dependent L-type calcium channel subunit beta-2	524		SASQAEEEPCLEPVKKS(1)QHR	Q8CC27	-0.630807	0.261233	0.326623	0.582972	1	___1	ASQAEEEPCLEPVKKSQHRSSSATHQNHRSG	-2.89506	-2.75863	-2.73572	-1.0556	-1.60252	-1.6926	-2.93878	-1.0172	-0.2413	-1.015	-0.8767	-2.8663
Cacnb2	Voltage-dependent L-type calcium channel subunit beta-2	510		SAS(1)QAEEEPCLEPVKK	Q8CC27	-0.585817	0.13224	0.248897	0.878637	1	___1	SQGDQRPDRSAPRSASQAEEEPCLEPVKKSQ	0.9087	-0.16175	0.9208	1.4498	0.0487	0.4375	1.00255	1.6011	0.8693	0.6576	0.8746	2.1135
Cacnb2	Voltage-dependent L-type calcium channel subunit beta-2	552		QETFDS(0.999)ETQESR	Q8CC27	-0.500099	0.508522	0.431909	0.29369	0.999464	___1	RSGTGRGLSRQETFDSETQESRDSAYVEPKE	-0.8401	-0.28155	-3.49678	-0.2391	-0.4801	-2.70143	-0.57595	-3.42332	-1.1028	-0.295	0.014	0.3446
Cacnb2	Voltage-dependent L-type calcium channel subunit beta-2	214		KS(0.635)T(0.364)PPSSAIDIDATGLDAEENDIPANHR	Q8CC27	-0.296303	0.606439	0.46955	0.217213	0.635212	___1	NSSSSLGDIVPSSRKSTPPSSAIDIDATGLD	-2.28716	-2.44624	-2.63655	-1.5216	-3.15461	-1.0773	-0.52545	-1.5883	-3.52264	-1.1263	-1.3008	-3.28216
Cacnb2	Voltage-dependent L-type calcium channel subunit beta-2	200;203		SGGNS(1)SS(0.001)S(0.999)LGDIVPSSR	Q8CC27	-0.318341	0.655691	0.488406	0.183301	0.999938	___2	RAKQGKFYSSKSGGNSSSSLGDIVPSSRKST	-1.2482	-0.94065	-0.3758	-1.9702	-3.17232	-2.94972	0.22575	0.322	-1.3353	-2.34774	-2.46363	-3.14792
Cacnb2	Voltage-dependent L-type calcium channel subunit beta-2	549		QET(1)FDS(0.998)ET(0.002)QESR	Q8CC27	-0.1418	0.684163	0.496654	0.16484	1	___1	QNHRSGTGRGLSRQETFDSETQESRDSAYVE	-0.0326	0.01945	0.675	0.2209	-0.0292	0.829	0.56625	-0.8198	0.8506	0.4005	0.8751	0.6607
Cacnb2	Voltage-dependent L-type calcium channel subunit beta-2	202		SGGNSS(0.002)S(0.961)S(0.037)LGDIVPSSR	Q8CC27	0.416157	0.569546	0.456818	0.244472	0.96108	___1	KQGKFYSSKSGGNSSSSLGDIVPSSRKSTPP	0.2558	0.40395	0.269	-0.2562	-0.3312	-0.1433	0.84705	1.0308	0.4596	-3.98904	-0.5479	-0.0994
Cacnb2	Voltage-dependent L-type calcium channel subunit beta-2	549;552		QET(1)FDS(0.998)ET(0.002)QESR	Q8CC27	0.0339374	0.947973	0.568768	0.0232039	1	___2	QNHRSGTGRGLSRQETFDSETQESRDSAYVE	0.0092	-0.03185	-0.7196	-0.9491	-2.97898	-2.0759	-0.58845	-0.5452	-1.2793	-1.194	-1.5937	-1.7492
Cacnb2	Voltage-dependent L-type calcium channel subunit beta-2	621		DQDHNECIKQRS(1)R	Q8CC27	0.513857	0.413795	0.394966	0.383215	1	___1	DMGRDQDHNECIKQRSRHKSKDRYCDKEGEV	-1.8875	-2.14075	-0.661	-0.4141	-2.2594	-2.35845	-3.34579	-2.90134	-1.1419	-3.71431	-0.8796	-0.8214
Cad	CAD protein	1859		IHRAS(1)DPGLPAEEPK	B2RQC6	-0.667588	0.302434	0.347023	0.519369	1	___1	LPDGRFHLPPRIHRASDPGLPAEEPKEKPPR	-3.34444	-2.93309	-0.9552	-1.6035	-0.9478	-2.4361	0.25795	-2.91844	-1.91709	-2.40692	-0.202	-1.0281
Calu	Calumenin	69		SFDQLTPEES(1)KER	O35887	-0.95994	0.257726	0.325131	0.588841	0.999943	___1	GAEEAKSFDQLTPEESKERLGKIVSKIDDDK	-3.50908	-2.68465	-0.7514	0.3678	0.2087	-3.29937	-0.25245	-0.6162	-0.2118	-0.0897	-3.13931	0.4011
Camk1	Calcium/calmodulin-dependent protein kinase type 1	324		LQLGT(0.003)S(0.997)QEGQGQTGSHGELLTPTAGGPAAGCCCR	Q91YS8	-1.26024	0.0768921	0.197555	1.11412	0.996711	___1	ATAVVRHMRKLQLGTSQEGQGQTGSHGELLT	-2.44523	1.37405	0.615	2.3902	1.5098	0.6237	1.28025	2.0714	2.042	1.6387	2.074	2.5226
Camk2d	Calcium/calmodulin-dependent protein kinase type II subunit delta	337		KPDGVKES(0.303)T(0.575)ES(0.104)S(0.018)NT(1)T(1)IEDEDVK	Q6PHZ2	-1.4461	0.0399096	0.152083	1.39892	0.999974	___1	KKPDGVKESTESSNTTIEDEDVKARKQEIIK	-0.2984	-0.05335	-3.32237	-0.2431	0.3246	-2.65401	1.44945	-0.0176	-0.3014	0.6176	0.3101	0.3718
Camk2d	Calcium/calmodulin-dependent protein kinase type II subunit delta	330		KPDGVKES(0.99)T(0.01)ESSNTTIEDEDVK	Q6PHZ2	-0.76305	0.286432	0.340477	0.542979	0.989527	___1	SAAKSLLKKPDGVKESTESSNTTIEDEDVKA	-0.8607	-0.71995	0.1688	-2.66971	0.6412	0.1721	0.67375	0.2419	0.4977	1.5945	0.7067	-2.40451
Camk2d	Calcium/calmodulin-dependent protein kinase type II subunit delta	319		S(1)LLKKPDGVK	Q6PHZ2	-0.296517	0.439065	0.404238	0.357471	1	___1	ILTTMLATRNFSAAKSLLKKPDGVKESTESS	0.4312	-0.77435	-0.336	-0.6468	0.5857	0.4674	0.65515	-0.6255	1.0953	0.127	0.207	0.0473
Camk2d	Calcium/calmodulin-dependent protein kinase type II subunit delta	331		ES(0.136)T(0.84)ES(0.023)S(0.001)NT(0.367)T(0.633)IEDEDVK	Q6PHZ2	-0.0446475	0.931755	0.565381	0.0306982	0.8399	___2	AAKSLLKKPDGVKESTESSNTTIEDEDVKAR	-1.653	-1.80655	-1.4128	-0.8104	-2.37602	-2.7852	-1.52115	-0.3866	-0.6131	-2.85028	-2.6249	-2.58005
Camk2g	Calcium/calmodulin-dependent protein kinase type II subunit gamma	325		SLLNKKS(1)DGGVK	Q923T9	-1.20746	0.0634028	0.184315	1.19789	1	___1	VSRNFSAAKSLLNKKSDGGVKKRKSSSSVHL	-2.85752	-2.13401	-3.63806	-3.72349	-2.23458	-1.2018	-0.49085	-3.05311	-2.80956	-0.369	-0.7356	-1.0866
Camk2g	Calcium/calmodulin-dependent protein kinase type II subunit gamma	384		GSTES(1)CNTTTEDEDLKVR	Q923T9	-0.553642	0.229078	0.31088	0.640017	0.999831	___1	TVVHNATDGIKGSTESCNTTTEDEDLKVRKQ	-2.4843	-3.11277	-2.49507	-1.4757	-1.854	-1.1609	-0.54755	-2.89414	-1.7692	-1.4559	-1.2791	-1.315
Camk2g	Calcium/calmodulin-dependent protein kinase type II subunit gamma	287		QET(1)VECLRK	Q923T9	0.268593	0.495934	0.425627	0.304576	1	___1	VCQRSTVASMMHRQETVECLRKFNARRKLKG	-3.02973	-2.40795	-1.3196	-2.87954	-2.0283	-0.9183	-2.37845	-2.87636	-2.20447	-2.3136	-2.237	-2.1851
Camlg	Calcium signal-modulating cyclophilin ligand	53		IMGFHRPGS(1)GS(0.994)EEENQT(0.007)K	P49070	-0.475396	0.428981	0.399794	0.367562	0.999538	___1	SEQRINRIMGFHRPGSGSEEENQTKSKPQDS	-0.9161	-0.97445	-1.1435	-3.80398	-2.98883	-2.34576	-2.44095	-0.9718	-2.4637	-0.1574	-1.8353	-1.4511
Camlg	Calcium signal-modulating cyclophilin ligand	55		IMGFHRPGS(0.998)GS(0.995)EEENQT(0.007)K	P49070	0.273806	0.572605	0.45788	0.242145	0.99497	___1	QRINRIMGFHRPGSGSEEENQTKSKPQDSDK	-0.9161	-0.98875	-0.6219	-0.1928	-1.0082	-1.1181	-0.87735	-0.9718	-2.57586	-2.17948	-0.2471	0.3629
Camsap1	Calmodulin-regulated spectrin-associated protein 1	481		NRPVSQPTSFALHHAAS(1)CDVDPSSGDSVSLAR	A2AHC3	-1.40604	0.108489	0.230347	0.964614	0.999997	___1	RPVSQPTSFALHHAASCDVDPSSGDSVSLAR	1.4525	-3.3656	1.1991	1.4418	1.402	-1.93522	1.61115	0.8965	1.8713	0.9609	2.0579	1.2331
Camsap1	Calmodulin-regulated spectrin-associated protein 1	499		S(0.002)IS(0.998)KDSLASNIIHLTPQNQPHPSAGK	A2AHC3	-0.845913	0.390307	0.384564	0.408594	0.997935	___1	VDPSSGDSVSLARSISKDSLASNIIHLTPQN	-1.3993	-1.11275	-2.85798	-2.9163	0.4566	-0.9094	-3.06712	0.8715	1.9296	0.3317	-0.104	-3.62533
Camsap1	Calmodulin-regulated spectrin-associated protein 1	1359		SVHREES(0.998)YS(0.002)DSGTK	A2AHC3	-0.385968	0.342672	0.365108	0.465121	0.997533	___1	SKPKKPRPKSVHREESYSDSGTKCSSTHNLS	-2.8	-3.21086	-1.8779	-2.9498	-2.5113	-2.3721	-1.99765	-2.24665	-1.1902	-3.55762	-2.48533	-1.9287
Camsap1	Calmodulin-regulated spectrin-associated protein 1	559		TDVS(0.002)PPS(0.998)PQMPRT(0.6)S(0.4)PQAPGLVASIR	A2AHC3	-0.10453	0.792925	0.529621	0.100768	0.600036	___1	IIRTDVSPPSPQMPRTSPQAPGLVASIRSPQ	-1.77055	-2.21145	-3.47443	-1.97004	-2.1767	-2.4465	-2.85978	-1.8809	-2.8372	-2.73334	-1.91867	-1.1926
Camsap1	Calmodulin-regulated spectrin-associated protein 1	445		S(0.001)NS(0.998)LT(0.001)RVDGQPR	A2AHC3	0.676221	0.156786	0.266275	0.804692	0.998291	___1	VSQTEEIPDQRHRSNSLTRVDGQPRGAIGAW	-3.29824	-1.62685	-2.37174	-0.6159	-1.1101	-2.66831	-2.65171	-3.06926	-3.1314	-2.0946	-2.62938	-2.17212
Camsap1	Calmodulin-regulated spectrin-associated protein 1	553;559		TDVS(0.002)PPS(0.998)PQMPRT(0.6)S(0.4)PQAPGLVASIR	A2AHC3	1.55011	0.0459808	0.161535	1.33742	0.600036	___2	IIRTDVSPPSPQMPRTSPQAPGLVASIRSPQ	-1.98849	-0.35295	-0.6133	0.1371	0.355	-2.32978	-1.28965	-3.77927	-3.67188	-3.6338	-0.8781	-0.8404
Camsap2	Calmodulin-regulated spectrin-associated protein 2	439		SVS(1)NEGLTLNNSR	Q8C1B1	-1.43134	0.141621	0.256002	0.848874	1	___1	SAQSSTPNRGIIRSVSNEGLTLNNSRASKHI	-3.57938	-3.43052	-2.96451	-3.00868	0.0733	-0.7114	-3.94892	-2.42775	0.0099	0.1434	0.151	1.0392
Camsap2	Calmodulin-regulated spectrin-associated protein 2	573		LNQS(0.001)S(0.999)PDNLTDTK	Q8C1B1	-0.51054	0.275078	0.33279	0.560545	0.999147	___1	QDLSILNSNIKLNQSSPDNLTDTKGALSPIT	-3.919	-3.37355	-1.2331	-1.9051	-2.1873	-2.3261	-1.50755	-2.20932	-2.63775	-1.98499	-2.1711	-1.3702
Canx	Calnexin	582		PKAEEDEILNRS(1)PR	P35564	0.232417	0.448583	0.40922	0.348157	1	___1	EDSKPKAEEDEILNRSPRNRKPRRE______	5.2293	4.81295	5.3106	4.4791	4.8159	5.0375	4.72845	4.5766	3.9893	4.5503	4.9969	5.4493
Canx	Calnexin	553		QKS(1)DAEEDGVTGS(1)QDEEDSKPK	P35564	0.350333	0.700929	0.502299	0.154326	1	___1	RDEEEEEEKLEEKQKSDAEEDGVTGSQDEED	0.6014	0.89135	1.2859	1.1792	-0.0337	-3.51294	1.38395	-0.9495	0.316	0.6662	-3.07824	-0.0292
Canx	Calnexin	563		SDAEEDGVTGS(1)QDEEDSKPK	P35564	0.456717	0.259065	0.325707	0.58659	1	___1	EEKQKSDAEEDGVTGSQDEEDSKPKAEEDEI	2.1689	2.22945	2.1558	2.5895	2.2399	2.9082	2.58615	0.3545	2.1514	1.8082	2.6931	1.9581
Canx	Calnexin	553;563		QKS(1)DAEEDGVTGS(1)QDEEDSKPK	P35564	0.661167	0.195777	0.292614	0.708239	1	___2	RDEEEEEEKLEEKQKSDAEEDGVTGSQDEED	0.8683	1.37645	1.5598	1.4319	0.4983	0.8748	2.02905	-1.2581	-0.085	0.3865	1.2874	0.2827
Cap2	Adenylyl cyclase-associated protein 2	316		SNS(1)PQKHTPVLELEGK	Q9CYT6	0.518546	0.387689	0.383634	0.411516	0.999718	___1	PTKTHTPSPTSPKSNSPQKHTPVLELEGKKW	-0.6828	-2.71614	-0.821	-0.3954	-0.3915	-1.66767	-2.47201	-1.0191	-0.2062	-0.594	-2.33416	-3.16032
Cap2	Adenylyl cyclase-associated protein 2	300		AQGQIRS(1)PTK	Q9CYT6	0.594468	0.330927	0.36082	0.480267	0.999964	___1	KTYKNPSLRAQGQIRSPTKTHTPSPTSPKSN	-0.2247	-0.77015	0.6638	-0.0148	0.3616	0.7273	0.43535	-3.17041	-0.4249	0.7066	0.1806	-0.551
Cap2	Adenylyl cyclase-associated protein 2	308		THTPS(1)PTSPK	Q9CYT6	0.837495	0.00797182	0.0752418	2.09844	0.999866	___1	RAQGQIRSPTKTHTPSPTSPKSNSPQKHTPV	-1.9166	-2.13685	-1.8784	-1.2987	-1.5871	-1.8653	-2.61485	-3.21417	-2.3063	-2.3261	-2.758	-2.4885
Cap2	Adenylyl cyclase-associated protein 2	311		THTPS(0.001)PT(0.009)S(0.99)PKSNSPQK	Q9CYT6	0.947327	0.233245	0.312546	0.632188	0.990059	___1	GQIRSPTKTHTPSPTSPKSNSPQKHTPVLEL	1.6485	1.21515	2.218	2.087	2.072	2.3322	2.14095	-3.01276	1.785	1.9216	1.4194	1.6347
Capg	Macrophage-capping protein	341		YSPNTQVEILPQGRES(1)PIFK	P24452	0.0946	0.720619	0.5092	0.142294	1	___1	YSPNTQVEILPQGRESPIFKQFFKNWK____	0.5328	0.84815	0.4632	1.2852	0.5577	0.2793	0.53205	0.7725	0.4566	0.8184	0.2761	0.5431
Capzb	F-actin-capping protein subunit beta	263		ELS(1)QVLTQR	P47757	-1.08852	0.00342363	0.0529795	2.46551	1	___1	AIPDNHKFKQLQRELSQVLTQRQVYIQPDN_	4.4068	4.07475	4.543	3.7448	5.2581	4.178	5.16125	5.2724	5.7419	5.9046	5.1699	5.4865
Carhsp1	Calcium-regulated heat stable protein 1	42		GNVVPS(1)PLPTRR	Q9CR86	0.0887	0.755993	0.519882	0.121482	0.999982	___1	TRDRSPSPLRGNVVPSPLPTRRTRTFSATVR	0.7806	0.05175	0.8101	-0.0577	-0.3506	0.3149	0.32405	0.2845	0.1824	-0.1538	0.064	0.3157
Carhsp1	Calcium-regulated heat stable protein 1	31		DRS(1)PS(1)PLR	Q9CR86	0.678497	0.242728	0.318035	0.61488	1	___1	QTSVGLLDTPRTRDRSPSPLRGNVVPSPLPT	0.5566	0.45005	1.3198	1.0592	0.7079	0.9169	0.24435	-2.60038	0.5636	0.8812	0.7517	1.099
Carhsp1	Calcium-regulated heat stable protein 1	53		TFS(1)ATVR	Q9CR86	0.63025	0.0763927	0.196896	1.11695	1	___1	NVVPSPLPTRRTRTFSATVRASQGPVYKGVC	4.1678	3.79065	4.1573	3.8108	3.3614	3.8909	3.51475	2.0362	3.6672	3.431	3.6572	3.091
Cars1	Cysteine--tRNA ligase, cytoplasmic	390		ALQEGEGDLSIS(0.999)ADRLS(0.001)EK	Q9ER72	-0.426367	0.420218	0.396493	0.376525	0.998974	___1	GDQKALQEGEGDLSISADRLSEKRSPNDFAL	-1.482	-1.19765	-2.94745	-0.5757	-2.79753	-2.45253	-0.90865	-0.8128	-2.41593	-1.0213	-2.75188	-0.9841
Cartpt	Cocaine- and amphetamine-regulated transcript protein	48		ALDIYSAVDDAS(1)HEK	P56388	-0.616718	0.291489	0.343337	0.535378	1	___1	LQPRALDIYSAVDDASHEKELPRRQLRAPGA	-1.0441	-3.32296	-0.5668	-0.6773	-0.0898	0.1914	0.69145	-0.6706	-0.9479	-0.3186	0.3954	-0.959
Casc3	Protein CASC3	145		GTVTGERQS(1)GDGQESTEPVENK	Q8K3W3	0.06075	0.86052	0.548288	0.0652388	1	___1	EEKPESKGTVTGERQSGDGQESTEPVENKVG	-0.1193	-0.22535	0.041	0.3831	-0.1767	0.5315	0.19885	-1.196	-0.2387	0.2434	0.6679	0.3943
Casc3	Protein CASC3	263		FGS(0.003)S(0.997)PQRDPNWIGDR	Q8K3W3	0.498882	0.550542	0.449622	0.259209	0.996604	___1	DDIKPRRIRKPRFGSSPQRDPNWIGDRSSKS	0.9944	1.58075	0.5515	1.1575	1.0368	-2.17251	0.56175	0.5503	0.7047	0.9041	-3.43331	0.8676
Caskin1	Caskin-1	1259		KVPLPGPGS(1)PEVK	Q6P9K8	0.417847	0.304499	0.34832	0.516414	1	___1	SPTPASKKVPLPGPGSPEVKRAHGTPPPVSP	-1.99	-1.61055	-1.924	-2.27457	-3.14888	-2.7932	-2.00195	-3.16643	-3.65824	-1.7989	-2.80647	-2.81629
Caskin2	Caskin-2	874		RLS(1)S(0.996)VS(0.004)GSTEPPSLDGTSGPKEGATGPR	Q8VHK1	-1.41009	0.0493793	0.166747	1.30646	0.999989	___1	RARRKGPPPPPPKRLSSVSGSTEPPSLDGTS	-2.72457	-2.73973	-2.53516	-3.0154	-2.85637	-1.1796	-0.73625	-0.4827	0.7999	-2.33593	-3.5419	-0.2934
Caskin2	Caskin-2	874;875		RLS(1)S(0.996)VS(0.004)GSTEPPSLDGTSGPKEGATGPR	Q8VHK1	-1.13468	0.00526048	0.0644394	2.27897	0.999989	___2	RARRKGPPPPPPKRLSSVSGSTEPPSLDGTS	-2.2439	-1.26815	-3.20368	-2.227	-1.8019	-2.43713	-1.04495	-0.5291	-1.0855	-1.4275	-1.4091	-0.8775
Caskin2	Caskin-2	403		VGLSPDSPAGDRNS(1)VGSEGSVGSIR	Q8VHK1	0.02685	0.913951	0.563035	0.0390771	0.999817	___1	PRVGLSPDSPAGDRNSVGSEGSVGSIRSAGS	1.7463	1.88985	1.504	1.9414	1.4592	1.8404	1.54585	1.7098	1.4716	1.4541	2.0404	1.9983
Caskin2	Caskin-2	396		VGLSPDS(1)PAGDRNSVGSEGSVGSIR	Q8VHK1	0.219168	0.726303	0.510303	0.138882	0.999982	___1	SVPYGQLPRVGLSPDSPAGDRNSVGSEGSVG	-0.746	0.22455	-0.3977	-0.2048	-0.032	-3.74368	-0.98015	-0.6021	-0.676	-0.7854	-2.25289	-0.9181
Caskin2	Caskin-2	358		LPS(1)APTPLRPSFSR	Q8VHK1	0.5004	0.0730672	0.193606	1.13628	0.999999	___1	EVVSKRVGIPVARLPSAPTPLRPSFSRISQP	1.8498	1.71715	1.2293	1.2262	1.9593	1.9887	1.03945	0.9204	1.075	1.4266	1.3365	1.1701
Caskin2	Caskin-2	366		LPSAPT(0.002)PLRPS(0.958)FS(0.04)R	Q8VHK1	0.730338	0.198258	0.29354	0.70277	0.958316	___1	IPVARLPSAPTPLRPSFSRISQPAADDPLPS	0.1089	0.01195	-0.2088	-0.4797	-0.2548	-0.7068	-0.57155	-3.59343	0.028	-0.1993	-1.146	-0.429
Caskin2	Caskin-2	696		SPS(1)QESIGAR	Q8VHK1	0.991983	0.0121269	0.0924576	1.91625	0.999975	___1	GGGSEPLPLPPARSPSQESIGARSRGSGHSQ	-1.4864	-1.12535	-0.468	-0.8154	-1.706	-1.4289	-1.74085	-2.07946	-1.8955	-3.05786	-2.63857	-1.5697
Casp12	Caspase-12	104		ICTPS(0.004)S(0.989)PS(0.007)ESK	O08736	0.571382	0.277521	0.334837	0.556704	0.989156	___1	SNDEDDGPQKICTPSSPSESKRKVEDDEMEV	-4.0367	-2.30315	-1.3231	-1.5347	-2.2597	-1.5995	-2.54962	-2.59752	-3.22053	-3.45842	-3.31326	-1.3458
Casp8	Caspase-8	188		RMS(1)LEGR	O89110	0.419066	0.488761	0.424936	0.310904	1	___1	GKIEDYERSSTERRMSLEGREELPPSVLDEM	-0.5964	-1.69545	-1.4268	0.2183	-3.28171	-1.3292	-0.68985	-1.2298	-2.78582	-1.9823	-0.9525	-2.98539
Casp8ap2	CASP8-associated protein 2	1818		KNS(1)PGVSHSSQK	Q9WUF3	0.608806	0.358808	0.371192	0.445138	1	___1	ELPETLGNGHKKRKNSPGVSHSSQKKQRKDI	0.1444	0.29175	1.1545	0.3337	0.1996	-2.367	-0.15395	-1.284	0.2469	-2.74074	0.2517	-0.2158
Casq2	Calsequestrin-2	38		DRVVSLS(1)EK	O09161	1.10336	0.0821683	0.205276	1.0853	0.999998	___1	LNFPTYDGKDRVVSLSEKNLKQMLKRYDLLC	-0.3903	-0.23625	0.8386	-0.3155	-0.0195	0.3019	-0.47555	-2.4513	-0.8835	-3.17226	0.1514	0.39
Casq2	Calsequestrin-2	282		SDPDGY(1)EFLEILK	O09161	0.945969	0.242922	0.318086	0.614532	1	___1	GIHIVAFAEKSDPDGYEFLEILKQVARDNTD	-0.0885	0.26425	-0.6759	0.2564	-3.6393	-0.4366	-0.62845	-0.2292	-3.40261	-2.59012	-0.2901	-2.85498
Casq2	Calsequestrin-2	36		VVS(1)LSEK	O09161	1.22769	0.113975	0.236234	0.943191	0.999737	___1	EGLNFPTYDGKDRVVSLSEKNLKQMLKRYDL	0.2067	0.12835	1.1375	0.3198	0.2554	-2.63974	-0.12825	-1.8741	-0.1525	-0.0305	-3.29392	-2.47888
Cast	Calpastatin	219		EQKPFTPAS(1)PVQSTPSKPSDK	P51125	-0.791633	0.0309155	0.138639	1.50982	0.999999	___1	KVVGKKKEQKPFTPASPVQSTPSKPSDKSGM	0.4922	0.76225	0.0601	0.9202	0.9395	1.1309	2.30325	0.6584	1.9262	1.5738	1.3032	1.2901
Cast	Calpastatin	479		SNDTSQT(1)PPGETVPR	P51125	-0.1991	0.493829	0.425153	0.306423	1	___1	KPSTPAEKKSNDTSQTPPGETVPRASMCSIR	-0.0213	0.55115	0.8975	0.6539	0.4506	1.0975	0.76845	0.3779	1.3097	1.0511	0.813	0.5038
Cast	Calpastatin	444		SLS(1)ESELIGELSADFDR	P51125	0.285048	0.643484	0.48353	0.191462	0.999964	___1	GKPLLPEPEETSKSLSESELIGELSADFDRS	0.2146	0.36545	0.0349	0.5017	-2.67887	0.0004	-0.00615	0.1764	-1.1248	-0.251	0.2451	-2.31166
Cast	Calpastatin	11		SQPGPKPAAS(1)PR	P51125	0.690433	0.0714672	0.191777	1.14589	0.999998	___1	_____MSQPGPKPAASPRPSRGAAARHTQEH	2.282	2.28975	3.6483	2.6057	2.4	2.4447	1.70305	0.9442	2.0058	1.9049	2.4121	2.5578
Cast	Calpastatin	165		ALS(0.167)RS(0.833)NEQMVSEKPSESK	P51125	0.70036	0.315344	0.352435	0.501215	0.832851	___1	STGSKHAHKEKALSRSNEQMVSEKPSESKTK	0.7378	1.59355	1.523	2.0097	1.8609	1.2825	1.35595	0.7978	0.8755	2.388	1.8433	-2.45526
Cast	Calpastatin	81		VTASSAATSKS(1)PSMSTTETK	P51125	1.25119	0.0646619	0.186035	1.18935	0.999839	___1	ATATKVTASSAATSKSPSMSTTETKAIPVNK	0.5185	0.72235	1.5982	1.5501	1.4517	1.2258	0.27955	-3.07131	0.0575	1.4005	0.7061	0.1872
Casz1	Zinc finger protein castor homolog 1	57		GAEAGSQAEGS(1)PLHPR	Q9CWL2	0.54386	0.171367	0.277366	0.766072	1	___1	VVVEKGAEAGSQAEGSPLHPRDKERSGPESG	-1.5808	-1.08955	-0.8209	-1.3829	-2.68936	-1.156	-1.93755	-2.79949	-1.4195	-1.9913	-2.42843	-1.4064
Cav1	Caveolin-1	2		S(1)GGKYVDSEGHLYTVPIR	P49817	0.22845	0.470587	0.418232	0.32736	1	___1	______________MSGGKYVDSEGHLYTVP	1.4608	1.15715	0.866	1.2242	1.1644	2.1519	0.47415	1.4485	1.5563	0.7374	1.0761	1.3613
Cav2	Caveolin-2	20;23		ADVQLFMADDAY(0.011)S(0.989)HHS(0.997)GVDY(0.003)ADPEK	Q9WVC3	1.02844	0.259198	0.325707	0.586368	0.988897	___2	TEKADVQLFMADDAYSHHSGVDYADPEKYVD	-0.4725	-3.17795	-0.067	-0.1949	-3.1024	-0.7192	1.13885	-3.08135	-3.36333	-3.0372	-1.6958	-3.86575
Cavin1	Caveolae-associated protein 1	171		LPAKLS(0.002)VS(0.998)K	O54724	-1.84836	0.272737	0.331922	0.564255	0.997714	___1	MIYQDEVKLPAKLSVSKSLKESEALPEKEGD	0.2643	-2.00035	-2.1059	4.5008	-2.65966	3.8175	-1.59455	-0.3907	0.0608	5.3329	4.6513	4.8471
Cavin1	Caveolae-associated protein 1	169		VMIYQDEVKLPAKLS(1)VSK	O54724	-1.36442	0.000575877	0.0231402	3.23967	0.999689	___1	KVMIYQDEVKLPAKLSVSKSLKESEALPEKE	2.2181	2.29575	2.9342	2.6187	3.3274	3.4449	4.23115	3.6073	4.3365	4.2739	4.1936	4.3831
Cavin1	Caveolae-associated protein 1	173		S(1)LKESEALPEK	O54724	-1.52336	0.00377259	0.0554365	2.42336	1	___2	YQDEVKLPAKLSVSKSLKESEALPEKEGDEL	-3.09089	-2.95765	-2.9941	-2.3568	-4.11446	-1.7586	-0.34795	-2.248	-1.785	-1.6866	-1.0413	-1.0235
Cavin1	Caveolae-associated protein 1	304		S(0.001)FT(0.999)PDHVVYAR	O54724	-0.665616	0.338762	0.363634	0.470105	0.999043	___1	REKLKTSRDKLRKSFTPDHVVYARSKTAVYK	-0.3927	-1.37505	-1.1291	-0.6416	-2.62387	0.1199	0.53005	-0.3594	0.4537	-3.29097	0.4614	0.1565
Cavin1	Caveolae-associated protein 1	120		VRKVS(1)VNVK	O54724	-0.27215	0.473956	0.41946	0.324262	1	___1	TSNTVSKLLEKVRKVSVNVKTVRGSLERQAG	-0.0335	-0.12205	0.2184	0.6882	-0.1645	0.9655	0.63015	-0.8426	1.0708	0.7367	0.6608	0.9291
Cavin1	Caveolae-associated protein 1	302		S(0.999)FT(0.001)PDHVVYAR	O54724	0.241558	0.811183	0.534881	0.0908809	0.999294	___1	ERREKLKTSRDKLRKSFTPDHVVYARSKTAV	0.2315	0.15615	0.244	0.1694	-1.93695	-2.01691	1.76275	-2.82296	1.4726	1.0815	-3.37882	-2.71723
Cavin1	Caveolae-associated protein 1	21		MEDVTLHIVERPYSGFPDAS(0.004)S(0.996)EGPEPTQGEAR	O54724	0.114367	0.853417	0.546264	0.0688386	0.99635	___1	LHIVERPYSGFPDASSEGPEPTQGEARATEE	5.8561	3.35285	6.1749	6.8703	7.0269	5.8294	5.54055	6.0755	5.658	6.6732	6.2691	4.2079
Cavin1	Caveolae-associated protein 1	129		TVRGS(1)LER	O54724	0.438513	0.429634	0.400123	0.366901	1	___1	EKVRKVSVNVKTVRGSLERQAGQIKKLEVNE	-0.3739	-0.75235	0.6444	0.1673	-0.2844	0.1687	-0.40375	-3.04138	-0.1107	-0.1248	0.0974	0.5219
Cavin1	Caveolae-associated protein 1	40		AT(0.001)EEPS(0.999)GT(1)GS(1)DELIK	O54724	0.481028	0.452085	0.410782	0.34478	0.999881	___2	EPTQGEARATEEPSGTGSDELIKSDQVNGVL	0.7697	0.67025	1.072	-0.0607	-0.5652	-0.1229	1.51065	0.3631	-2.94327	-0.2411	0.3325	-0.1449
Cavin1	Caveolae-associated protein 1	38		AT(0.001)EEPS(1)GT(1)GS(1)DELIK	O54724	0.440867	0.565435	0.455098	0.247617	0.999669	___2	GPEPTQGEARATEEPSGTGSDELIKSDQVNG	3.584	3.16605	4.1204	2.1248	0.6534	2.0919	4.54025	3.2384	0.5636	0.9153	2.5663	1.2715
Cavin1	Caveolae-associated protein 1	42		AT(0.002)EEPS(0.999)GT(1)GS(1)DELIK	O54724	0.440867	0.565435	0.455098	0.247617	0.999998	___2	TQGEARATEEPSGTGSDELIKSDQVNGVLVL	3.584	3.16605	4.1204	2.1248	0.6534	2.0919	4.54025	3.2384	0.5636	0.9153	2.5663	1.2715
Cavin1	Caveolae-associated protein 1	310		SFTPDHVVY(1)AR	O54724	0.817263	0.120084	0.241643	0.920513	1	___1	SRDKLRKSFTPDHVVYARSKTAVYKVPPFTF	0.3476	-0.40235	-0.0857	0.339	0.1432	-0.0581	-0.45115	-0.3967	-0.166	-0.5024	-3.16688	0.0632
Cavin1	Caveolae-associated protein 1	42		AT(0.002)EEPS(0.999)GT(1)GS(1)DELIK	O54724	1.51367	0.444633	0.407533	0.351998	0.999998	___1	TQGEARATEEPSGTGSDELIKSDQVNGVLVL	7.2603	7.05305	7.2435	7.0843	7.1814	-0.0808	7.64015	6.939	6.8561	-2.74971	7.2879	0.6863
Cavin1	Caveolae-associated protein 1	20		MEDVT(0.007)LHIVERPY(0.013)S(0.02)GFPDAS(0.972)S(0.978)EGPEPT(0.01)QGEAR	O54724	2.44921	0.273558	0.332133	0.562951	0.972486	___1	TLHIVERPYSGFPDASSEGPEPTQGEARATE	-2.52538	-2.0562	2.636	6.3241	5.4504	2.635	-3.18303	6.3827	-4.08133	4.6509	-2.91907	-3.08153
Cavin2	Caveolae-associated protein 2	296		SSPFKVS(1)PLS(1)FGR	Q63918	-1.07486	0.0193021	0.114356	1.7144	0.999999	___1	KASSGKSSPFKVSPLSFGRKKVREGESSVEN	-0.2339	-0.71975	-0.503	-0.0639	-2.18118	-1.78691	-0.08435	-0.4475	0.302	0.3782	0.1777	0.6345
Cavin2	Caveolae-associated protein 2	218		SLEETLHNVDLS(0.045)S(0.955)DDELPRDEEALEDS(1)AEEK	Q63918	-0.1847	0.54035	0.445379	0.267325	1	___1	SSDDELPRDEEALEDSAEEKMEESRAEKIKR	-1.0727	-1.03275	-0.4141	-0.7975	-0.427	-0.4998	-0.94795	-0.9063	-0.9712	-0.1435	-0.2669	0.1002
Cavin2	Caveolae-associated protein 2	293		VS(1)PLSFGR	Q63918	-0.122645	0.906687	0.561364	0.0425425	1	___2	NHQKASSGKSSPFKVSPLSFGRKKVREGESS	-3.26107	3.22355	3.6217	3.8947	2.8748	3.2085	2.50245	3.1031	2.0867	1.4764	2.4367	2.6927
Cavin2	Caveolae-associated protein 2	363		RGNNS(1)AVGS(1)NADLTIEEDEEEEPVALQQAQQVR	Q63918	0.125433	0.667781	0.491829	0.175366	1	___1	DAEKSARRGNNSAVGSNADLTIEEDEEEEPV	4.1851	5.04655	4.1123	4.8693	4.6035	4.3111	4.19385	4.6076	4.444	4.4489	4.8775	3.8034
Cavin2	Caveolae-associated protein 2	308		VREGES(0.003)S(0.997)VENETK	Q63918	0.213054	0.540998	0.445644	0.266804	0.996694	___1	SPLSFGRKKVREGESSVENETKLEDQMQEDR	-1.7784	-1.90005	-0.998	-1.3465	-1.4802	-1.3403	-1.72035	-2.88002	-1.8218	-1.475	-1.0435	-1.1811
Cavin2	Caveolae-associated protein 2	235		IKRS(0.002)S(0.998)LK	Q63918	0.75784	0.619402	0.474721	0.208028	0.998171	___1	EEKMEESRAEKIKRSSLKKVDSLKKAFSRQN	1.965	-2.81748	0.9702	2.1158	-3.36241	3.9162	1.60975	-4.4882	-0.1253	-3.01298	2.6873	1.5697
Cavin2	Caveolae-associated protein 2	293		VS(1)PLSFGR	Q63918	0.3353	0.241055	0.316846	0.617883	1	___1	NHQKASSGKSSPFKVSPLSFGRKKVREGESS	5.454	5.13445	5.02	5.6369	5.4402	5.0651	4.86785	5.0563	5.3777	4.2872	4.8116	5.3382
Cavin2	Caveolae-associated protein 2	390		YES(1)GYMLNSEEMEEPSEK	Q63918	0.566024	0.196697	0.292826	0.706203	1	___1	EEPVALQQAQQVRYESGYMLNSEEMEEPSEK	-0.2699	-0.66055	-0.8071	-0.7	-1.2836	-0.7548	-0.88945	-0.9065	-0.9457	-3.22034	-0.8879	-1.0222
Cavin2	Caveolae-associated protein 2	178		EPVPS(1)AAEGKEELADENK	Q63918	0.218949	0.844983	0.544326	0.0731518	1	___1	ESEIPASVFVKEPVPSAAEGKEELADENKSL	0.7528	0.91565	0.4159	0.815	-3.47756	-2.89741	1.09365	0.9149	-3.03498	-2.05969	1.4688	-3.17198
Cavin2	Caveolae-associated protein 2	368		RGNNSAVGS(1)NADLT(1)IEEDEEEEPVALQQAQQVR	Q63918	0.442917	0.199097	0.294158	0.700936	1	___1	ARRGNNSAVGSNADLTIEEDEEEEPVALQQA	-0.283	0.07705	-0.6729	0.583	-0.1433	0.2967	-0.72455	-0.3291	-0.6673	-0.2443	0.3629	-1.1976
Cavin2	Caveolae-associated protein 2	264		IVS(1)VERR	Q63918	0.631567	0.352645	0.368765	0.452663	1	___1	QNIEKKMNKLGTKIVSVERREKIKKSLTPNH	1.9138	0.85035	2.7696	2.2828	1.8045	2.4373	1.76955	-1.7721	1.8563	2.2358	2.5794	1.6
Cavin2	Caveolae-associated protein 2	307		VREGES(0.858)S(0.142)VENETK	Q63918	0.688409	0.3331	0.361985	0.477426	0.858052	___1	VSPLSFGRKKVREGESSVENETKLEDQMQED	-1.5661	-1.57635	-0.8547	-0.8708	-3.66194	-2.9825	-3.05446	-3.99158	-1.2156	-3.59204	-3.23767	-0.5515
Cavin2	Caveolae-associated protein 2	288		ASSGKS(0.026)S(0.974)PFKVSPLSFGR	Q63918	0.621479	0.255982	0.324099	0.591791	0.974287	___1	KSLTPNHQKASSGKSSPFKVSPLSFGRKKVR	0.1955	-0.26135	0.3217	0.1734	0.1455	0.1223	0.29355	0.1148	-0.3642	-3.10988	-0.3066	0.3405
Cavin2	Caveolae-associated protein 2	287		ASS(0.002)GKS(0.981)S(0.017)PFKVSPLSFGR	Q63918	0.678687	0.253482	0.32294	0.596052	0.981234	___1	KKSLTPNHQKASSGKSSPFKVSPLSFGRKKV	0.1955	-0.26135	0.3217	0.1734	0.1455	0.1223	0.29355	0.1148	-0.3642	-3.45312	-0.3066	0.3405
Cavin2	Caveolae-associated protein 2	241		KVDS(1)LKK	Q63918	1.30412	0.18997	0.290583	0.721315	1	___1	SRAEKIKRSSLKKVDSLKKAFSRQNIEKKMN	1.724	-2.77278	-0.6674	1.4457	0.884	2.8161	0.19015	-2.9022	-2.60845	-0.0102	0.4699	0.4657
Cavin2	Caveolae-associated protein 2	203;204		SLEETLHNVDLS(1)S(1)DDELPRDEEALEDSAEEKMEESR	Q63918	1.23515	0.219907	0.306253	0.657762	1	___2	ENKSLEETLHNVDLSSDDELPRDEEALEDSA	0.772	-2.47083	0.4292	-0.1458	-2.02535	0.027	0.80975	1.2154	-3.07049	-3.82027	-2.7513	-3.20775
Cavin2	Caveolae-associated protein 2	234		IKRS(0.642)S(0.358)LK	Q63918	1.08538	0.0269405	0.128671	1.56959	0.641559	___1	AEEKMEESRAEKIKRSSLKKVDSLKKAFSRQ	-1.2547	-1.42025	-0.3075	-0.5731	-1.3443	-1.1092	-3.23531	-2.2013	-0.8629	-2.0583	-1.1685	-2.99501
Cavin2	Caveolae-associated protein 2	296		SSPFKVS(1)PLS(1)FGR	Q63918	1.06331	0.17501	0.279217	0.756936	0.999999	___2	KASSGKSSPFKVSPLSFGRKKVREGESSVEN	0.5483	-0.34425	0.2242	0.1088	-0.4679	-3.69991	0.22925	-0.8872	-1.471	-2.41214	-2.95664	-2.5129
Cavin2	Caveolae-associated protein 2	204		SLEETLHNVDLS(1)S(1)DDELPRDEEALEDSAEEKMEESR	Q63918	2.19589	0.0743003	0.194891	1.12901	1	___1	ENKSLEETLHNVDLSSDDELPRDEEALEDSA	1.1271	1.93175	1.695	2.2237	1.6235	1.9633	2.34095	1.9653	-3.71375	-3.52733	2.6328	-2.30896
Cavin2	Caveolae-associated protein 2	327		LEDQMQEDREEGS(1)FTEGLSEASLPSGLMEGSAEDAEK	Q63918	1.69123	0.0874128	0.211195	1.05842	0.999531	___1	ETKLEDQMQEDREEGSFTEGLSEASLPSGLM	0.5913	1.31465	-0.1849	1.3533	1.6382	0.5658	0.76605	-3.04882	-2.77962	2.143	1.0191	-2.96874
Cavin3	Caveolae-associated protein 3	165;166		AFQKVPELLGPEDQLVLGPDQPEDEVGES(1)S(1)EEEPVESR	Q91VJ2	0.972777	0.351252	0.368018	0.454381	0.999995	___2	QLVLGPDQPEDEVGESSEEEPVESRAQRLRR	1.5011	-1.80693	1.6798	0.6518	-3.40147	-0.1426	0.01925	1.405	-3.1419	-2.71979	-0.2926	-2.62492
Cavin3	Caveolae-associated protein 3	4		GES(1)ALEPGPVPETPAGGPVHAVTVVTLLEK	Q91VJ2	1.14559	0.211533	0.300823	0.674621	1	___1	____________MGESALEPGPVPETPAGGP	-0.4176	-0.17415	-0.178	0.1636	-3.2344	-3.67458	-0.61255	-0.2027	-3.64662	-3.28126	-3.86824	-2.77728
Cavin4	Caveolae-associated protein 4	313		GMGVDIISGSLALGPIHEFHS(0.001)DEFS(0.993)ET(0.006)EKEVTK	A2AMM0	-1.66956	0.150999	0.262152	0.821026	0.993486	___1	SLALGPIHEFHSDEFSETEKEVTKGGYSPQE	1.22	-2.61034	-2.49215	-2.25839	-2.77079	1.8132	-3.6139	1.2209	1.9228	1.6098	1.6209	0.1584
Cavin4	Caveolae-associated protein 4	325		GGYS(1)PQEGGDPPTPEPLK	A2AMM0	-0.714033	0.12373	0.243974	0.907525	1	___1	DEFSETEKEVTKGGYSPQEGGDPPTPEPLKV	-0.3553	-0.22295	0.2104	-0.3173	0.5466	1.0197	2.33075	-0.1198	0.2855	1.2371	1.1193	0.3125
Cavin4	Caveolae-associated protein 4	189		S(1)GKEHIDHIKK	A2AMM0	-0.305161	0.685927	0.496934	0.163722	1	___1	EEYYVEESRSARLRKSGKEHIDHIKKAFSRE	-2.4869	-2.63245	-1.9138	-2.8849	-3.4313	0.7305	-0.17575	-3.27403	-1.6885	-2.8268	-0.3739	-2.4489
Cavin4	Caveolae-associated protein 4	202		KAFS(1)RENMQK	A2AMM0	0.113136	0.855027	0.546782	0.0680203	1	___1	RKSGKEHIDHIKKAFSRENMQKTRQTLDKKV	-0.6092	-1.06625	-1.3489	-1.0019	-1.3752	-0.362	-0.50655	-1.9233	1.3257	-1.6161	-3.14232	-0.5797
Cavin4	Caveolae-associated protein 4	334		GGYS(1)PQEGGDPPT(1)PEPLK	A2AMM0	-0.136183	0.743205	0.515829	0.128891	1	___1	VTKGGYSPQEGGDPPTPEPLKVTFKPQVRVE	5.3182	5.26835	5.5143	5.1892	5.9455	6.2907	6.96395	4.7975	5.5051	6.0603	6.2226	4.7939
Cavin4	Caveolae-associated protein 4	236		LRQS(1)GERLR	A2AMM0	0.578633	0.48921	0.424936	0.310504	1	___1	RTRIVTPERRERLRQSGERLRQSGERLRQSG	3.2801	2.54555	3.5559	3.1722	2.7389	3.7885	3.55895	-1.5966	4.0968	3.8905	2.9184	2.7413
Cavin4	Caveolae-associated protein 4	309		GMGVDIISGSLALGPIHEFHS(1)DEFS(0.949)ET(0.051)EKEVTK	A2AMM0	0.639854	0.410115	0.393121	0.387094	0.999999	___1	IISGSLALGPIHEFHSDEFSETEKEVTKGGY	1.2321	1.29925	1.4425	1.9817	1.3677	2.044	2.57425	1.2271	0.2431	2.1113	2.0946	-2.72223
Cavin4	Caveolae-associated protein 4	20		LSS(1)VTEDEDQDAALTIVTVLDRVASVVDSVQASQKR	A2AMM0	1.0064	0.260427	0.32626	0.584314	0.999744	___1	GSASNAGKIHQNRLSSVTEDEDQDAALTIVT	2.8095	1.92985	1.9228	2.0201	0.8116	1.4379	2.22895	1.8896	0.5718	1.7281	1.9896	-3.5147
Cavin4	Caveolae-associated protein 4	325;334		GGYS(1)PQEGGDPPT(1)PEPLK	A2AMM0	1.2524	0.00384899	0.0558996	2.41465	1	___2	VTKGGYSPQEGGDPPTPEPLKVTFKPQVRVE	2.9377	3.10105	3.1182	3.6706	3.3043	2.4804	1.56825	2.8976	1.7098	2.0835	2.0273	0.8114
Cavin4	Caveolae-associated protein 4	226		IVT(1)PERR	A2AMM0	1.40724	0.011635	0.0903423	1.93423	1	___1	QTLDKKVSGIRTRIVTPERRERLRQSGERLR	-0.2346	-0.60765	0.2785	0.2344	0.1608	0.1884	-0.74115	-3.70167	-0.8765	-1.0459	-0.8609	-1.1975
Cavin4	Caveolae-associated protein 4	309;313		GMGVDIISGSLALGPIHEFHS(0.001)DEFS(0.993)ET(0.006)EKEVTK	A2AMM0	1.72864	0.116431	0.238581	0.93393	0.993486	___2	SLALGPIHEFHSDEFSETEKEVTKGGYSPQE	1.2593	1.33675	1.0959	1.6378	-2.28139	1.2762	0.92195	1.1761	-2.97456	-3.40834	1.3212	-3.08363
Cbl	E3 ubiquitin-protein ligase CBL	667		IKPS(0.014)S(0.106)S(0.88)ANAIYSLAARPLPMPK	P22682	-0.0319333	0.944472	0.568074	0.0248107	0.879914	___1	VAGPESEHPKIKPSSSANAIYSLAARPLPMP	-1.4262	-1.29555	-2.5068	-1.6969	-0.1651	-1.9834	-2.15795	-2.4817	-1.2492	-0.3087	-1.312	-1.3728
Cbl	E3 ubiquitin-protein ligase CBL	692		LPPGEQGES(1)EEDTEYMTPTSRPVGVQKPEPK	P22682	0.587365	0.230079	0.311051	0.638123	1	___1	RPLPMPKLPPGEQGESEEDTEYMTPTSRPVG	-0.6562	-0.76725	-0.4651	-0.3374	-0.2959	-1.2189	-0.87945	-3.41499	-1.0075	-0.5146	-0.9063	-0.5421
Cbx1	Chromobox protein homolog 1	89		ADS(1)DSEDKGEESKPK	P83917	-0.216099	0.745738	0.516708	0.127414	0.999995	___1	AHETDKSEGGKRKADSDSEDKGEESKPKKKK	-2.55289	-0.87265	-0.2104	-0.5386	-3.1446	-3.34595	-1.17185	-2.7924	-0.7889	-0.538	-2.78856	-1.2888
Cbx3	Chromobox protein homolog 3	93		RKS(1)LS(0.995)DS(0.005)ESDDSK	P23198	-1.80108	0.132001	0.248897	0.879422	0.999985	___1	NSQKAGKEKDGTKRKSLSDSESDDSKSKKKR	-3.65806	-0.23025	1.1862	0.2757	0.683	-3.40854	1.73915	-3.4803	1.6417	1.8889	2.3652	1.4999
Cbx3	Chromobox protein homolog 3	93		RKS(1)LS(0.995)DS(0.005)ESDDSK	P23198	-0.71166	0.278627	0.335578	0.554977	0.999985	___2	NSQKAGKEKDGTKRKSLSDSESDDSKSKKKR	-2.2284	-3.98638	-2.4813	-4.6574	-3.07397	-2.2047	-2.40465	-3.08411	-2.93631	-3.32022	-2.7831	0.1662
Cbx3	Chromobox protein homolog 3	95		SLS(1)DSESDDSKSK	P23198	-0.620823	0.311231	0.351025	0.506918	0.999999	___2	QKAGKEKDGTKRKSLSDSESDDSKSKKKRDA	-2.2284	-2.99546	-2.4813	-4.6574	-2.83587	-2.2047	-2.40465	-2.76642	-3.05124	-2.83899	-2.7831	0.1662
Cbx3	Chromobox protein homolog 3	95		SLS(1)DSESDDSKSK	P23198	0.809387	0.0123534	0.0924576	1.90821	0.999999	___1	QKAGKEKDGTKRKSLSDSESDDSKSKKKRDA	-2.4133	-2.40515	-1.752	-2.9164	-2.3709	-2.26512	-3.50125	-3.07354	-3.4933	-3.0095	-3.2718	-2.6298
Cbx5	Chromobox protein homolog 5	93		KSS(1)FSNSADDIK	Q61686	-1.27035	0.0155753	0.105693	1.80756	0.999677	___1	NNKPREKSEGNKRKSSFSNSADDIKSKKKRE	-1.2684	-3.40737	-0.5542	-1.2569	-1.0117	-0.8537	-0.17105	-0.7948	0.3319	-0.5082	0.2385	0.1735
Cbx8	Chromobox protein homolog 8	164		VDDKPS(0.011)S(0.986)PGDS(0.002)S(0.001)K	Q9QXV1	-0.328815	0.383101	0.381322	0.416687	0.986458	___1	RERDRGTSRVDDKPSSPGDSSKKRGPKPRKE	-2.8442	-3.14225	-2.3402	-3.29849	-4.6795	-3.50775	-2.85175	-2.70538	-3.1772	-3.2744	-2.77517	-3.0556
Cc2d1a	Coiled-coil and C2 domain-containing protein 1A	435		LANHDEGS(1)DDEEEETPKK	Q8K1A6	0.2798	0.666345	0.49144	0.176301	1	___1	GVLETAMRLANHDEGSDDEEEETPKKQNTPA	0.8026	0.91995	1.1612	0.2746	1.1686	1.2449	1.99185	-2.4879	1.0301	1.6457	1.1799	0.5334
Cc2d1b	Coiled-coil and C2 domain-containing protein 1B	455		KGS(1)EQDSVAATLATAQK	Q8BRN9	-1.45636	0.00418216	0.0577304	2.3786	0.999981	___1	PPGFPPIPGLEPRKGSEQDSVAATLATAQKL	-2.47655	-3.07292	-2.66947	-2.2785	-2.72159	-1.9815	-0.94975	-2.89823	-0.9546	-0.4254	-0.8507	-0.3837
Ccar2	Cell cycle and apoptosis regulator protein 2	612		VSKDEVQNEGTAAES(0.002)DS(0.998)PLKEDGLLPK	Q8VDP4	0.0757376	0.89391	0.557135	0.0487061	0.997589	___1	SKDEVQNEGTAAESDSPLKEDGLLPKRPSSG	-2.45835	-3.68634	-1.4932	-1.4992	-2.61077	-1.0366	-0.68845	-2.45148	-3.22747	-2.827	-1.1355	-2.90899
Ccar2	Cell cycle and apoptosis regulator protein 2	626		RPS(0.006)S(0.994)GGEEEEK	Q8VDP4	1.39868	0.0245004	0.125531	1.61083	0.993908	___1	DSPLKEDGLLPKRPSSGGEEEEKARGEAAED	-1.0943	-1.70745	-0.2647	-0.2665	-1.0508	-2.2009	-2.27517	-3.44776	-1.4321	-4.08902	-2.72296	-1.0097
Ccdc102a	Coiled-coil domain-containing protein 102A	12		LAES(1)PQLSK	Q3TMW1	1.50135	0.014388	0.10118	1.842	0.999999	___1	____MSHGPSPRLAESPQLSKSSLLTILGSP	-1.0273	-2.8138	-0.1116	-0.8808	-3.0179	-0.9188	-2.86538	-2.82285	-1.8964	-3.37692	-2.92046	-3.89627
Ccdc25	Coiled-coil domain-containing protein 25	204		VENMSSNQDGNDS(1)DEFM	Q78PG9	0.846751	0.127241	0.246585	0.895374	1	___1	LMKVENMSSNQDGNDSDEFM___________	-0.5042	0.11595	0.9017	-0.04	-0.9347	-1.0165	-1.08745	-0.6294	-3.24691	-0.9082	-0.3498	-0.3365
Ccdc28b	Coiled-coil domain-containing protein 28B	46		RVPVPTSHSGSLALGLPHLPS(1)PK	Q8CEG5	0.853346	0.0218695	0.120066	1.66016	1	___1	TSHSGSLALGLPHLPSPKQRAKFKRAGKEKC	-0.0335	-0.49195	-0.6324	0.3017	-0.7189	-0.2828	-0.66055	-1.0598	-1.0419	-0.6308	-1.4217	-2.16317
Ccdc43	Coiled-coil domain-containing protein 43	137		AALLAQYADVT(1)DEEDEADKKDDAGASTANVSSDR	Q9CR29	0.90135	0.144616	0.258342	0.839783	1	___1	EKQRKAALLAQYADVTDEEDEADKKDDAGAS	1.9481	2.34875	2.0558	2.5143	1.0856	2.3985	2.60965	1.9685	0.9893	0.3131	2.1983	-1.1359
Ccdc6	Coiled-coil domain-containing protein 6	237		LDQPVS(1)APPS(1)PR	D3YZP9	-0.145747	0.841739	0.543392	0.0748225	1	___1	RILQEKLDQPVSAPPSPRDISMEIDSPENMM	-0.4085	-2.84339	-0.4142	0.3624	-0.3032	-0.6629	0.31695	0.1346	-3.63465	-0.0886	-0.5519	0.4283
Ccdc6	Coiled-coil domain-containing protein 6	233;237		LDQPVS(1)APPS(1)PR	D3YZP9	-0.275717	0.333309	0.361985	0.477153	1	___2	EAEKRILQEKLDQPVSAPPSPRDISMEIDSP	-0.6976	-0.30395	-0.3691	-0.3184	-1.0046	-0.7508	-0.17455	-0.6088	-0.7606	-0.4284	-0.1331	0.3153
Ccdc6	Coiled-coil domain-containing protein 6	412		RS(0.035)S(0.303)S(0.662)PDKFK	D3YZP9	0.179317	0.696388	0.500311	0.157149	0.66191	___1	GASHGITRPSPRRSSSPDKFKRPTPPPSPNT	-2.1857	-3.29965	-1.7501	-1.9671	-2.97814	-3.79483	-3.46348	-3.3535	-2.63195	-2.5645	-3.44726	-1.59072
Ccdc6	Coiled-coil domain-containing protein 6	360		TVS(0.386)S(0.613)PIPYTPS(0.001)PS(0.07)S(0.062)S(0.054)RPIS(0.798)PGLS(0.015)YASHTVGFTPPTSLTR	D3YZP9	1.51943	0.0529429	0.171286	1.27619	0.797592	___2	SPIPYTPSPSSSRPISPGLSYASHTVGFTPP	-3.37528	0.99125	-2.33555	0.0496	-2.70288	0.1385	-1.90012	-3.26803	-2.87672	-2.48703	-2.55472	-3.2643
Ccdc66	Coiled-coil domain-containing protein 66	583		AFTTISSSHS(1)DPEETADTSTASPK	Q6NS45	0.376473	0.408944	0.392825	0.388337	0.999872	___1	AQVDYKAFTTISSSHSDPEETADTSTASPKK	-0.8425	-0.52165	-1.3383	-0.651	-1.0353	-0.2106	-1.08555	-3.08624	-0.977	-0.2501	-0.645	-0.8143
Ccdc85a	Coiled-coil domain-containing protein 85A	308		HVLSGS(1)PEHFQK	Q5SP85	0.375417	0.228073	0.310276	0.641927	0.999997	___1	PGSSPEVLPKHVLSGSPEHFQKHRPGGSPEH	0.8987	0.71085	0.9464	0.0832	0.2618	0.7648	-0.04575	0.6629	0.2635	-0.5223	0.4499	0.605
Ccdc85a	Coiled-coil domain-containing protein 85A	342		HALGGS(1)LEHLPR	Q5SP85	0.447209	0.61849	0.474604	0.208668	1	___1	SGGSPEHLQKHALGGSLEHLPRARGTSPEHL	1.1774	0.73025	1.752	0.2704	-0.0218	-2.62275	0.96015	1.3379	0.1713	-0.178	-3.70121	0.0121
Ccdc85a	Coiled-coil domain-containing protein 85A	330		HSGGS(1)PEHLQK	Q5SP85	1.38566	0.0360142	0.146769	1.44353	0.999945	___1	HRPGGSPEHTRHSGGSPEHLQKHALGGSLEH	0.0588	-0.22615	1.0807	0.5555	0.4297	0.7659	-0.20315	-2.43827	-0.2025	0.1113	0.2213	-3.1382
Ccdc9b	Coiled-coil domain-containing protein 9B	496		KAQT(1)PEPMEDR	A3KGF9	0.741232	0.0164113	0.107384	1.78486	1	___1	GLEVHSCTESQRKAQTPEPMEDRAGKAGAQE	-1.7785	-1.47325	-0.9061	-1.1892	-1.0902	-1.4065	-2.33845	-2.23733	-2.0238	-1.6071	-1.6929	-2.39156
Ccdc9b	Coiled-coil domain-containing protein 9B	146		APLSPGVTTTLT(1)DDEDAADAPGTFSMGHR	A3KGF9	1.18837	0.195686	0.292614	0.70844	0.99996	___1	NWARAPLSPGVTTTLTDDEDAADAPGTFSMG	0.2109	0.55295	0.447	0.5789	-3.3601	0.4197	-0.24745	-0.2113	-2.70583	-2.31331	0.8362	-3.63919
Ccm2	Cerebral cavernous malformations protein 2 homolog	393		GIITDS(1)FGR	Q8K2Y9	0.30275	0.212404	0.301318	0.672837	0.999997	___1	LETIGVKDGRGIITDSFGRHRRALSTTSTST	0.467	0.34265	0.3833	0.0877	0.3412	0.1816	-0.06805	0.3062	-0.2143	-0.1364	-0.1035	0.203
Ccnk	Cyclin-K	325;329		KPS(1)PQPS(1)PPRQAK	O88874	0.316645	0.53983	0.445269	0.267743	1	___2	QQQQAQQPKKPSPQPSPPRQAKRAVVVSPKE	-1.2726	-0.98065	-2.13697	-0.6541	-1.2849	-2.81659	-1.49935	-2.51929	-3.50214	-0.9176	-1.2651	-1.3422
Ccnk	Cyclin-K	341		RAVVVS(1)PKEENK	O88874	0.614778	0.394318	0.386011	0.404153	1	___1	PQPSPPRQAKRAVVVSPKEENKATEPPPPPK	-1.0081	-0.81315	0.1012	-0.3151	-2.92332	-0.195	0.13675	-2.6523	-2.74779	-3.053	-0.202	-0.3238
Ccnl1	Cyclin-L1	358		AEEKS(1)PVSINVK	Q52KE7	-0.98451	0.0717745	0.192035	1.14403	0.999939	___1	ASKPSSPREVKAEEKSPVSINVKTVKKEPED	-0.5094	-0.98035	-0.5346	-3.27177	-1.0305	-2.86259	-0.77315	-0.6134	-0.8493	-0.656	-0.4674	0.0771
Ccnt2	Cyclin-T2	477		HGPAQAVTGTSVT(0.007)S(0.993)PIK	Q7TQK0	-0.462062	0.430118	0.400123	0.366412	0.992879	___1	HKHGPAQAVTGTSVTSPIKMKLPLTNSDRPE	-1.5188	-2.38543	-3.12323	-1.58347	-2.56476	-0.7144	-0.31885	-3.45296	-2.35662	-0.7541	-1.301	-0.9342
Ccny	Cyclin-Y	21		NAHS(0.991)RLES(0.008)YRPDT(0.001)DLSR	Q8BGU5	-0.541276	0.431366	0.400931	0.365154	0.991218	___1	SCCVSSSPKLRRNAHSRLESYRPDTDLSRED	-1.0652	-0.60255	-3.13592	-1.0657	-3.86118	-0.4168	-2.8806	-1.1645	0.038	-0.9509	-0.4991	-1.4426
Ccny	Cyclin-Y	73		ASTIFLSKS(1)QTDVREK	Q8BGU5	-0.0636167	0.832591	0.540357	0.0795684	0.999789	___1	NPSDHPRASTIFLSKSQTDVREKRKSLFINH	1.4979	0.47045	1.4498	0.9145	0.7757	1.3178	0.79105	1.4183	0.8219	0.7404	1.4649	1.5713
Ccny	Cyclin-Y	326		SAS(1)ADNLILPR	Q8BGU5	0.540017	0.0513845	0.168603	1.28917	1	___1	DKYKDLRKPMRKRSASADNLILPRWSPAIIS	2.1922	1.46685	1.7964	1.4583	1.9087	1.5846	1.19705	1.4972	1.0987	0.8918	1.447	1.0352
Ccpg1	Cell cycle progression protein 1	187		TVS(1)ISESEEPPLAEPEDEPSKEPSKR	Q640L3	0.357198	0.553142	0.450838	0.257163	0.999956	___1	PSPAPRRRRNRKKTVSISESEEPPLAEPEDE	0.9252	-0.43615	0.5924	0.8898	-0.0942	-0.5406	0.55575	1.0375	-2.80889	0.2304	-0.101	0.2795
Ccs	Copper chaperone for superoxide dismutase	267		KDS(1)AQPPAHL	Q9WU84	-1.21549	0.0194858	0.114399	1.71028	1	___1	WEERGRPIAGQGRKDSAQPPAHL________	-2.42396	-2.53832	-1.4631	-2.66759	-2.10647	-2.17	-0.33985	-3.02467	-1.066	-0.8255	-0.5665	-0.254
Cct2	T-complex protein 1 subunit beta	3		AS(1)LSLAPVNIFK	P80314	0.500683	0.250877	0.321922	0.600539	0.99999	___1	_____________MASLSLAPVNIFKAGADE	-1.3748	-1.24595	-1.5274	-1.0603	-1.7092	-1.5997	-2.03275	-1.5521	-1.6857	-1.8721	-0.724	-3.6548
Cd2ap	CD2-associated protein	458		S(1)VDLDAFVAR	Q9JLQ0	-0.294086	0.75441	0.519575	0.122392	1	___1	SKPKLDPEQLPVRPKSVDLDAFVARNSKETD	0.7836	-4.44226	0.9583	1.6992	1.5685	1.1169	0.78265	1.1419	0.891	0.8652	0.8714	-1.1034
Cd2ap	CD2-associated protein	580		RNS(1)VDELR	Q9JLQ0	0.11941	0.819463	0.536766	0.0864707	1	___1	LELKAKAEADDGKRNSVDELRAQIIELLCIV	-1.7206	-1.42545	-0.3689	-0.3035	-1.044	0.4211	-0.78035	-1.7842	-0.44	-2.36126	0.2129	-0.0049
Cd2bp2	CD2 antigen cytoplasmic tail-binding protein 2	49		HSLDS(1)DEEDDDEEGSSK	Q9CWK3	-0.156875	0.675904	0.494611	0.170115	1	___1	AGGPGSRFKGKHSLDSDEEDDDEEGSSKYDI	-3.0743	-4.06929	-2.65493	-3.17948	-2.49846	-2.2619	-1.79605	-3.08152	-3.0135	-2.7115	-2.9622	-3.23233
Cd2bp2	CD2 antigen cytoplasmic tail-binding protein 2	196		GTGRPNS(1)PQRLDR	Q9CWK3	0.693867	0.221764	0.307206	0.654109	1	___1	GGGKGSNSKGTGRPNSPQRLDRLSGLADQMV	2.0577	2.01715	2.9727	3.0499	2.4999	2.3797	2.59375	-0.7734	2.5533	2.5341	2.1998	1.7063
Cd300lg	CMRF35-like molecule 9	291		NLNPSAVPSPETQNLS(0.998)QS(0.002)TEEEEAAR	Q1ERP8	-0.807265	0.110026	0.231964	0.958505	0.998062	___1	NLNPSAVPSPETQNLSQSTEEEEAARSLDDD	-2.0494	-3.52469	-1.82655	-1.1106	-1.0273	-1.4028	-2.44495	-0.8021	-0.7802	-0.8367	-0.5379	-0.6959
Cd300lg	CMRF35-like molecule 9	293		NLNPSAVPSPETQNLSQS(0.923)T(0.077)EEEEAAR	Q1ERP8	0.157717	0.569605	0.456818	0.244426	0.922813	___1	NPSAVPSPETQNLSQSTEEEEAARSLDDDKE	1.9327	2.19455	1.8453	1.2045	1.8374	1.184	1.54885	1.5428	1.4978	1.7557	1.17	1.737
Cd34	Hematopoietic progenitor cell antigen CD34	343		LGEDPYYTENGGGQGYSSGPGAS(0.997)PET(0.003)QGK	Q64314	0.7036	0.0481858	0.164868	1.31708	0.996994	___1	TENGGGQGYSSGPGASPETQGKANVTRGAQE	-0.1837	0.36395	-0.4061	0.1283	-0.0043	0.2312	-0.19855	-0.1881	-0.6903	-1.4843	-1.3679	-0.1631
Cdc23	Cell division cycle protein 23 homolog	588		RVS(1)PLNLSSVTP	Q8BGZ4	0.688924	0.260784	0.32626	0.583719	0.999995	___1	LPASLSANNTPTRRVSPLNLSSVTP______	-0.3555	-0.27865	-2.30302	0.0699	-0.1143	0.1682	-0.37995	-0.3035	-0.3688	-2.92081	-2.47227	-0.5016
Cdc26	Anaphase-promoting complex subunit CDC26	42		QKEDVEGVGT(0.096)S(0.904)DGEGAAGLSSDPK	Q99JP4	0.297965	0.755986	0.519882	0.121486	0.90446	___1	EARKKQKEDVEGVGTSDGEGAAGLSSDPKSR	-2.70999	0.69305	-2.50299	0.6023	-3.15473	0.033	0.52765	-0.2488	-1.93434	-3.6873	-3.36196	-0.1224
Cdc37l1	Hsp90 co-chaperone Cdc37-like 1	88		LGSLALHNSES(1)LDQEHAK	Q9CZP7	-1.13855	0.117289	0.238877	0.930743	0.999989	___1	EAQQKLGSLALHNSESLDQEHAKAQTAVSEL	-2.92009	-3.70228	-2.84035	-0.6677	-1.3349	-3.68727	-0.59015	-3.22825	-0.2643	-0.5111	-0.9728	-2.75468
Cdc42bpa	Serine/threonine-protein kinase MRCK alpha	1638		EFS(1)GGSYNTK	Q3UU96	-0.830567	0.149892	0.26154	0.82422	0.999983	___1	ARSSAQNGSALKREFSGGSYNTKRQPMPSPS	-2.71809	-2.38909	-3.52577	-3.4213	-0.8542	-2.9474	-1.33305	-3.16885	-1.7995	-1.2419	-2.75823	-0.5709
Cdc42bpa	Serine/threonine-protein kinase MRCK alpha	1641		EFSGGS(0.999)YNT(0.001)K	Q3UU96	0.965255	0.00218233	0.0420536	2.66108	0.998801	___1	SAQNGSALKREFSGGSYNTKRQPMPSPSEGS	-2.0812	-1.68797	-1.3773	-1.6559	-1.6917	-1.9136	-3.01185	-2.78224	-2.85082	-2.65418	-2.1502	-2.74991
Cdc42bpb	Serine/threonine-protein kinase MRCK beta	1692		HSTPSNSSNPSGPPS(1)PNS(1)PHR	Q7TT50	0.211367	0.588114	0.463591	0.230539	0.999964	___1	KHSTPSNSSNPSGPPSPNSPHRSQLPMEGLD	0.9556	1.61905	1.9066	2.0665	1.8089	2.2081	2.36495	0.2519	1.782	1.9592	1.8341	1.1044
Cdc42bpb	Serine/threonine-protein kinase MRCK beta	481		ALGNS(1)NRDKEIK	Q7TT50	0.889976	0.194644	0.292257	0.710759	1	___1	QTVQSLHGSTRALGNSNRDKEIKRLNEELER	-0.599	-0.74525	0.3946	0.8004	-1.0193	-0.4067	-1.48855	-4.14826	-0.3782	-0.6118	-0.0369	-0.2514
Cdc42ep1	Cdc42 effector protein 1	339		HGASWGAS(0.048)RAS(0.951)WGASR	Q91W92	-0.856768	0.307693	0.349633	0.511882	0.95145	___1	MTFDRHGASWGASRASWGASRASRHYTEMDA	-3.33939	-0.80655	-2.81608	-3.56449	-0.8406	0.156	-0.11945	-2.3636	0.1343	-0.2333	-0.0925	-3.39595
Cdc42ep1	Cdc42 effector protein 1	207		SDS(1)LLSFR	Q91W92	0.349283	0.218336	0.305297	0.660874	1	___1	FPSEPTPNPELRRSDSLLSFRFDLDLGPSLL	2.1978	1.67185	1.8031	1.8444	1.6833	2.1668	1.80565	1.8119	1.6735	1.5947	0.752	1.6338
Cdc42ep1	Cdc42 effector protein 1	121		NAIS(1)LPQLNQATYDSLVMGK	Q91W92	1.34239	0.0178981	0.110676	1.74719	1	___1	SPAPPPISPIIKNAISLPQLNQATYDSLVMG	-0.7858	0.19055	-0.8512	-0.5753	0.2522	-0.6102	-1.37415	-1.42565	-2.95799	0.0508	-2.9868	-1.7403
Cdc42ep3	Cdc42 effector protein 3	108		NAIS(1)LPTIGGSQALMLPLLSPVTFHSK	Q9CQC5	-0.975729	0.143575	0.257604	0.842922	0.999855	___1	SMFTETPSPVLKNAISLPTIGGSQALMLPLL	-1.2829	-3.28651	-1.6232	0.0933	-0.3801	-3.24022	0.31385	-0.3778	-0.6203	-0.3543	-0.6677	-2.159
Cdc42ep4	Cdc42 effector protein 4	64		EADDES(1)LDEQASASK	Q9JM96	-0.63235	0.0991586	0.222999	1.00367	1	___1	DTSFLTSKAREADDESLDEQASASKLSLLSR	-0.3227	0.88095	-0.0091	0.3935	0.4983	1.5567	1.00135	0.9973	0.737	0.8237	1.9068	1.3256
Cdc42ep4	Cdc42 effector protein 4	140		SLS(0.001)S(0.001)S(0.999)PVKK	Q9JM96	0.666759	0.421199	0.396493	0.375513	0.998752	___1	AAEKDSSKLPKSLSSSPVKKADARDGGPKSP	-3.60853	-0.89345	-0.0745	0.0084	-2.72932	-2.99169	-1.69355	-4.4791	-3.15091	-1.5113	-3.02728	-0.4275
Cdk13	Cyclin-dependent kinase 13	359;361		RLPRS(1)PS(0.999)PY(0.001)S(0.001)R	Q69ZA1	0.268617	0.392866	0.385497	0.405756	0.999999	___2	PAGGGSSPYSRRLPRSPSPYSRRRSPSYSRH	0.9405	0.98635	1.1289	0.4582	0.67	0.7935	0.57535	0.9053	0.5905	-0.2003	0.1327	1.3622
Cdk13	Cyclin-dependent kinase 13	1245		ILELT(1)PEPDRPR	Q69ZA1	0.272383	0.30079	0.346304	0.521736	1	___1	QDDLIQHQDRRILELTPEPDRPRILPPDQRP	0.8865	0.76765	0.685	0.4018	0.3068	0.4331	0.57715	0.6791	0.4645	0.0379	0.0929	-0.005
Cdk13	Cyclin-dependent kinase 13	368		RRS(1)PSYSR	Q69ZA1	0.730106	0.0883233	0.212504	1.05392	0.999991	___1	SRRLPRSPSPYSRRRSPSYSRHSSYERGGDV	-1.4305	-3.14237	-1.2655	-1.2229	-1.6621	-2.98981	-2.50255	-3.11686	-2.8387	-2.2921	-2.817	-2.5266
Cdk14	Cyclin-dependent kinase 14	134		FGKADS(1)YEKLEK	O35495	-0.340059	0.437322	0.403812	0.359199	1	___1	SSPSSPTSPKFGKADSYEKLEKLGEGSYATV	-3.32241	-0.96975	-3.2106	-1.2777	-2.0911	-2.0559	-2.07541	-2.0003	-1.3321	-2.1105	-1.8646	-1.5042
Cdk16	Cyclin-dependent kinase 16	110		KIS(0.999)T(0.001)EDINK	Q04735	-1.08406	0.0798837	0.201914	1.09754	0.998613	___1	SPVRVRMRNHPPRKISTEDINKRLSLPADIR	-2.74146	-1.15655	0.5368	0.0694	-0.8774	0.1517	0.44095	-1.1302	0.6106	0.8831	1.345	0.3374
Cdk16	Cyclin-dependent kinase 16	95		MGSDGESDQASATSSDEVQS(1)PVRVR	Q04735	-0.975231	0.058107	0.176856	1.23577	0.999999	___1	GESDQASATSSDEVQSPVRVRMRNHPPRKIS	-3.26256	-2.69317	-1.80093	-2.09168	-3.09878	-2.60063	-1.52855	-2.73514	-2.97847	-0.5734	-0.8702	-1.0106
Cdk16	Cyclin-dependent kinase 16	119		RLS(1)LPADIRLPEGYLEK	Q04735	-0.000416667	0.999196	0.582735	0.000349203	1	___1	HPPRKISTEDINKRLSLPADIRLPEGYLEKL	0.2093	0.59965	-0.7886	0.5427	0.6056	1.3294	1.26345	-0.1014	0.8702	0.6445	0.3754	-0.5516
Cdk16	Cyclin-dependent kinase 16	138		LTLNS(1)PIFDKPLSR	Q04735	0.20532	0.737413	0.513805	0.132289	1	___1	DIRLPEGYLEKLTLNSPIFDKPLSRRLRRVS	-0.2117	-0.38385	-2.66963	-0.1956	0.0915	0.4952	-0.66365	-0.9371	-0.6179	-2.57145	0.1086	0.5755
Cdk17	Cyclin-dependent kinase 17	165		LQIS(0.01)S(0.99)PPFDQPMSR	Q8K0D0	-0.594163	0.271102	0.331386	0.566867	0.989652	___1	DIRIPDGYLEKLQISSPPFDQPMSRRSRRAS	-2.87658	-2.3909	-1.2565	-3.34686	-1.8112	-3.13498	-3.30439	-1.2197	-3.08046	-1.309	-1.2064	-1.1321
Cdk17	Cyclin-dependent kinase 17	137		RIS(1)MEDLNKR	Q8K0D0	0.187594	0.728305	0.511019	0.137687	1	___1	SPTGVCLRNRIHRRISMEDLNKRLSLPADIR	-1.3217	-3.04527	-2.2594	-1.9572	-2.72551	-1.3426	-0.63005	-1.7996	-2.80155	-3.68843	-1.6403	-3.21732
Cdk17	Cyclin-dependent kinase 17	146		RLS(1)LPADIR	Q8K0D0	0.455773	0.292783	0.34354	0.533454	1	___1	RIHRRISMEDLNKRLSLPADIRIPDGYLEKL	-1.4909	-1.96795	-1.7308	-1.8683	-2.0651	-0.2001	-1.00935	-2.001	-1.8321	-3.04333	-2.52961	-1.6424
Cdk18	Cyclin-dependent kinase 18	66		RFS(1)MEDLNKR	Q04899	-0.765303	0.206268	0.297241	0.685569	1	___1	SPGMQYQQRQNQRRFSMEDLNKRLSLPMDIR	0.5743	-1.02205	-2.73392	-0.8416	-1.0536	0.0178	0.74125	0.6724	0.6467	-1.4375	-0.0284	-1.0617
Cdk4	Cyclin-dependent kinase 4	300		ALQHSYLHKEES(1)DAE	P30285	-0.122996	0.859055	0.548219	0.065979	1	___1	SAFRALQHSYLHKEESDAE____________	1.3922	-3.30443	1.0784	0.4641	0.2553	0.9633	0.07085	0.3978	0.0892	-0.138	0.1167	1.0503
Cdk9	Cyclin-dependent kinase 9	347		RKGS(1)QITQQSTNQSR	Q99J95	-0.627549	0.0337665	0.143167	1.47151	0.999974	___1	LTSMFEYLAPPRRKGSQITQQSTNQSRNPAT	-3.05248	-2.75695	-2.4139	-2.4194	-3.0257	-2.7081	-2.43965	-1.84188	-2.1236	-2.5132	-1.6505	-2.0424
Cdkl5	Cyclin-dependent kinase-like 5	306		LLDRS(1)PSR	Q3UTQ8	-0.224597	0.721773	0.509253	0.1416	0.999909	___1	CLNHPTFQTQRLLDRSPSRSTKRKPYHVESS	-2.1249	-3.00234	-1.69	-1.941	-2.142	-5.6587	-3.24003	-2.82812	-2.92151	-2.58771	-1.6125	-2.0215
Cdkn1b	Cyclin-dependent kinase inhibitor 1B	106		VLAQES(1)QDVSGSR	P46414	-0.0112	0.978831	0.576579	0.00929239	1	___1	PPRPPKSACKVLAQESQDVSGSRQAVPLIGS	-1.1741	-0.85065	0.4743	-0.7501	-0.6248	-0.1831	-0.59265	-1.801	-0.585	-0.7079	0.1654	0.4799
Cdkn1b	Cyclin-dependent kinase inhibitor 1B	178		ANRTEENVSDGS(1)PNAGTVEQTPK	P46414	0.272367	0.524272	0.438116	0.280443	0.999996	___1	QNKRANRTEENVSDGSPNAGTVEQTPKKPGL	-1.1908	-1.23645	-2.33543	-1.3139	-1.8801	-2.3124	-1.91325	-1.1124	-3.29713	-2.559	-1.8454	-1.1761
Cdkn1b	Cyclin-dependent kinase inhibitor 1B	10		VSNGS(1)PSLER	P46414	2.35455	0.123367	0.243606	0.908802	0.999998	___1	______MSNVRVSNGSPSLERMDARQAEHPK	3.3694	3.14855	4.1999	-2.32303	3.3216	3.1688	-2.2034	-2.11884	-3.66995	2.9201	2.9683	2.8617
Cdkn2aip	CDKN2A-interacting protein	124		GIS(0.999)S(0.001)SNEGVEEPSK	Q8BI72	-0.183023	0.636743	0.481288	0.196036	0.998762	___1	TTRDELVAKVKKRGISSSNEGVEEPSKKRAV	-3.01128	-2.26777	-2.33852	-3.3036	-3.90259	-3.09533	-2.18265	-3.83362	-2.7897	-3.0624	-2.756	-2.19658
Cds2	Phosphatidate cytidylyltransferase 2	20		VVREDAPPEDKES(0.999)ES(0.001)EAK	Q99L43	-0.369716	0.502621	0.42912	0.29876	0.998818	___1	RQRVVREDAPPEDKESESEAKLDGETASDSE	-3.5896	-1.07775	-0.3457	-0.2739	-0.9152	0.0889	-0.36645	-1.1456	-0.8493	-0.3941	-0.4797	-0.6598
Cds2	Phosphatidate cytidylyltransferase 2	32		LDGETAS(0.996)DS(0.003)ES(0.001)RAETAPLPTSVDDTPEVLNR	Q99L43	0.410846	0.25815	0.325243	0.588129	0.996463	___1	DKESESEAKLDGETASDSESRAETAPLPTSV	-1.6171	-1.86105	-0.6454	-1.5644	-1.5434	-1.0764	-2.03975	-2.20678	-2.5503	-1.878	-1.087	-1.011
Cdv3	Protein CDV3	51		AANAASGAGGSSAAAGS(0.018)RPGDGGS(0.943)LGS(0.039)GAR	Q4VAA2	0.0141318	0.978711	0.576579	0.00934555	0.943094	___1	GGSSAAAGSRPGDGGSLGSGARSGDGGSLGS	-1.0776	-0.85205	-2.7234	-0.8787	-2.89078	-1.2839	-1.36075	-1.494	-1.0575	-3.49008	-1.1385	-1.2504
CEFIP	Cardiac-enriched FHL2-interacting protein	876		TVS(1)SEDSLSSGHQENELPK	D3Z1D3	-0.8894	0.0136372	0.0977216	1.86527	0.999912	___1	TPVIKPIILPLLRTVSSEDSLSSGHQENELP	-0.3478	-0.87425	0.4605	-0.8079	-0.6046	-0.5717	0.87355	0.5565	0.1609	0.0598	0.0324	0.9075
CEFIP	Cardiac-enriched FHL2-interacting protein	813		KAS(1)AEDLSAR	D3Z1D3	0.01595	0.982193	0.578227	0.0078033	1	___1	QRKAQGVSGGRPRKASAEDLSARGSWMGADK	2.9084	2.19265	3.9122	3.4682	3.1998	3.591	3.69545	-0.3611	3.9938	3.8938	4.1834	3.7712
CEFIP	Cardiac-enriched FHL2-interacting protein	221		APGEQES(1)PKNPEIASHSSDSLLR	D3Z1D3	0.496856	0.37984	0.380043	0.420399	1	___1	HQGSHQSGRAPGEQESPKNPEIASHSSDSLL	0.3365	-0.78955	0.1945	0.215	-0.3131	0.1824	-3.16698	-0.1895	0.2509	-0.4599	0.0729	0.3372
CEFIP	Cardiac-enriched FHL2-interacting protein	116		YPKT(0.021)S(0.979)PLPTPVQR	D3Z1D3	-0.0509329	0.965202	0.573245	0.0153817	0.978967	___1	QQPKYVQGEEKYPKTSPLPTPVQRRLEVPIS	1.5248	-3.82472	-2.34296	-2.70679	1.3553	1.1513	0.28175	-3.07446	-3.45827	0.0894	0.4295	1.1946
CEFIP	Cardiac-enriched FHL2-interacting protein	252		YPS(1)PPLKPATAEPGR	D3Z1D3	0.409517	0.164608	0.271246	0.78355	0.999999	___1	RTPDHVAGSFEPRYPSPPLKPATAEPGRGKE	0.5271	0.40045	0.3994	0.5558	0.6133	-0.0643	-0.32545	-0.3089	0.4395	-0.2112	-0.2689	0.6496
CEFIP	Cardiac-enriched FHL2-interacting protein	677		SVS(1)QETETER	D3Z1D3	0.517276	0.244066	0.318749	0.612493	1	___1	EMKPHQLENGLSRSVSQETETERETGFQSLP	-1.3445	-1.62775	-0.1779	-0.6262	-0.7969	-0.9648	-1.55365	-2.8213	-1.0673	-0.8376	-1.98046	-0.3814
CEFIP	Cardiac-enriched FHL2-interacting protein	518		STYS(1)PLPLLK	D3Z1D3	0.91265	0.0112469	0.0881637	1.94897	0.999999	___1	LFNLKDVRKRVKSTYSPLPLLKGFDEKTRGK	0.8401	0.71615	0.3526	0.3384	1.1221	1.6054	-0.07125	-0.4955	0.453	-0.5689	0.0409	0.1406
CEFIP	Cardiac-enriched FHL2-interacting protein	343		ANCAQEENRS(1)PSGSQSTSGAWGAR	D3Z1D3	0.801723	0.292654	0.34354	0.533646	0.999925	___1	SPYQARANCAQEENRSPSGSQSTSGAWGARD	0.1752	0.29515	-0.6895	0.6147	-3.14031	-0.5757	-0.66385	0.3143	-2.96739	-3.11386	-0.9124	-0.7876
CEFIP	Cardiac-enriched FHL2-interacting protein	1384		GPSHS(1)PEKESAEAPR	D3Z1D3	0.831058	0.0545392	0.173205	1.26329	1	___1	STQHASGQCPRGPSHSPEKESAEAPRLSIIS	-1.7484	-1.68345	0.0657	-1.0035	-1.9444	-1.5362	-1.47205	-3.11485	-2.0049	-2.0977	-2.0224	-2.1247
CEFIP	Cardiac-enriched FHL2-interacting protein	473		HVLETSDTQPVEIS(0.002)PS(0.998)PPGQLNGYQEKESSEAQSR	D3Z1D3	1.0689	0.172108	0.277412	0.764199	0.997809	___1	HVLETSDTQPVEISPSPPGQLNGYQEKESSE	-3.17027	-0.25075	-0.5324	0.4933	-0.4306	-2.57272	-2.77373	-1.99701	-0.5055	-3.08651	-3.80377	-0.7103
CEFIP	Cardiac-enriched FHL2-interacting protein	1126		REDMTHGLTWEAEGS(0.001)DPS(0.008)DFRALS(0.991)PR	D3Z1D3	1.12913	0.171837	0.277412	0.764884	0.990688	___1	TWEAEGSDPSDFRALSPRGILLADAAEKPEP	0.1121	0.37315	-2.41959	0.5128	-0.0095	-2.57947	-0.48515	-0.6773	-2.59825	-0.1914	-3.46224	-3.37098
CEFIP	Cardiac-enriched FHL2-interacting protein	328		EPYPAES(0.007)KGS(0.993)PYQAR	D3Z1D3	1.5716	0.00188461	0.0395576	2.72478	0.992506	___1	DMPLLKEPYPAESKGSPYQARANCAQEENRS	-0.8617	-0.46625	-1.5674	-0.8985	-1.1837	-2.72522	-3.116	-2.79018	-2.90411	-3.22802	-3.23939	-1.8547
Cep170	Centrosomal protein of 170 kDa	443		QKS(1)EEPSVSLPFLQTALLR	Q6A065	0.197634	0.686119	0.496985	0.1636	0.999994	___1	RGGHGVPHGKLLKQKSEEPSVSLPFLQTALL	0.4447	0.54615	0.0471	0.4199	0.1976	-2.0252	0.26535	0.0636	-0.1687	-0.1791	0.054	-1.5907
Cep170	Centrosomal protein of 170 kDa	358		TEEDS(0.005)KS(0.995)IKS(1)DVPVYLK	Q6A065	0.807712	0.0311879	0.138639	1.50601	1	___1	QMVWERTEEDSKSIKSDVPVYLKRLKGNKHD	-2.2873	-2.14095	-1.7118	-2.487	-2.79823	-2.04544	-2.58235	-3.38201	-3.20782	-3.24935	-3.79576	-2.0997
Cep85	Centrosomal protein of 85 kDa	16		SHAT(0.003)S(0.997)PGSNVIQK	Q8BMK0	0.188691	0.662808	0.490853	0.178613	0.997004	___1	MAMQEKYPNDRSHATSPGSNVIQKGSSLGTE	-2.4381	-2.8488	-1.1534	-1.8665	-2.0682	-2.81092	-2.15285	-3.06975	-2.0116	-2.68589	-1.1395	-3.25848
Cert1	Ceramide transfer protein	377		S(0.003)S(0.003)S(0.994)MSSIDLVSASDDVHR	Q9EQG9	-0.184914	0.866033	0.549833	0.0624653	0.99366	___1	VGTHRFVQKPYSRSSSMSSIDLVSASDDVHR	-3.07602	0.32495	0.8928	1.0638	-3.46681	-2.37938	0.10215	0.2797	0.3694	0.7905	-3.32855	-3.74438
Cert1	Ceramide transfer protein	373		FVQKPYS(1)R	Q9EQG9	0.34465	0.286159	0.340449	0.543392	1	___1	TFSSVGTHRFVQKPYSRSSSMSSIDLVSASD	1.9025	2.22885	2.4601	2.5788	2.2541	2.5634	1.98415	0.8684	2.2558	2.0956	2.435	2.2809
Ces2e	Pyrethroid hydrolase Ces2e	552		IQELKGS(1)QERHK	Q8BK48	0.369067	0.565056	0.455098	0.247908	1	___1	FWTKTLPQKIQELKGSQERHKEL________	-0.826	0.08755	1.5611	0.3468	0.1347	0.9559	0.18695	-2.7963	0.2844	0.9611	0.4694	0.9401
Cfh	Complement factor H	1198		IYSHS(1)GEDIEFGCK	P06909	-0.274717	0.503837	0.429711	0.29771	0.999998	___1	NIILKWRHTEKIYSHSGEDIEFGCKYGYYKA	2.234	2.96035	2.9561	2.0373	1.7665	1.386	2.69445	3.2784	1.8104	2.489	1.5775	3.1388
Cfh	Complement factor H	883		IPCSQPPTIEHGS(0.001)INLPRS(0.999)S(0.999)EER	P06909	0.310015	0.721522	0.509253	0.14175	0.999388	___1	SQPPTIEHGSINLPRSSEERRDSIESSSHEH	0.7532	1.47035	0.7737	0.2704	1.1983	0.6036	1.93435	1.6959	1.4138	-3.97279	0.7281	1.4101
Cfl1	Cofilin-1	25		SS(0.014)T(0.985)PEEVKKR	P18760	0.456196	0.196226	0.292646	0.707243	0.98532	___1	GVIKVFNDMKVRKSSTPEEVKKRKKAVLFCL	-2.9141	-2.32808	-1.6379	-2.4909	-3.208	-3.26009	-3.50454	-2.82351	-3.4759	-3.13519	-2.56783	-3.0693
Cfl1	Cofilin-1	3		AS(1)GVAVSDGVIK	P18760	0.412967	0.125563	0.245314	0.901138	1	___1	_____________MASGVAVSDGVIKVFNDM	7.4127	7.40085	7.1271	7.1232	7.6106	7.0435	6.66255	6.9499	6.3851	6.9086	7.1495	7.1845
Cfl2	Cofilin-2	3		AS(1)GVT(1)VNDEVIKVFNDMK	P45591	0.130917	0.615171	0.473728	0.211004	1	___1	_____________MASGVTVNDEVIKVFNDM	8.2211	8.29765	8.1429	8.5175	8.767	8.0742	8.01365	8.1246	7.9828	8.5678	7.976	8.57
Cgnl1	Cingulin-like protein 1	284		RQDS(1)AGPILDGAR	Q6AW69	0.622592	0.226849	0.309706	0.644263	1	___1	TKKNRPDVLPFRRQDSAGPILDGARSRRSSS	-1.1333	-2.5923	-1.2002	-1.6233	-0.4854	-2.8517	-3.09088	-1.6227	-2.66209	-1.8367	-1.2251	-3.18428
Champ1	Chromosome alignment-maintaining phosphoprotein 1	532		AVLPAS(1)PEPR	Q8K327	-0.987647	0.288834	0.342043	0.539352	1	___1	KSTLFPEPTKAVLPASPEPRKRALFPESRKH	-3.29723	-0.15085	0.6841	-2.83246	0.3682	-0.3984	0.96055	0.6891	1.0141	0.8552	0.1496	-3.36932
Champ1	Chromosome alignment-maintaining phosphoprotein 1	416		RPGPPLS(1)PEIR	Q8K327	0.0270667	0.93223	0.565381	0.0304769	1	___1	VPPVSPELRRPGPPLSPEIRSPAGSPELKKP	-0.5842	-1.20875	-0.7361	-0.4775	-0.8727	-1.3054	-0.49575	-0.8003	-1.4331	-0.8314	-1.5978	-0.1887
Chchd2	Coiled-coil-helix-coiled-coil-helix domain-containing protein 2	45		RAPAAQPPAAAAPSAVGS(1)PAAAPR	Q9D1L0	0.329967	0.223459	0.307993	0.650802	1	___1	PAAQPPAAAAPSAVGSPAAAPRQPGLMAQMA	6.1944	5.97315	5.514	6.0936	6.3727	6.1311	5.38265	5.4697	6.0343	5.632	5.7216	6.0589
Chchd3	MICOS complex subunit Mic19	50		S(0.007)QRYS(0.953)S(0.039)VYGASVSDEDLK	Q9CRB9	-0.627958	0.435046	0.402603	0.361465	0.95328	___1	RMKESSPSGSKSQRYSSVYGASVSDEDLKRR	-2.37358	-3.23696	-2.95127	-1.6338	-0.8069	0.4211	-0.02155	-1.1906	1.0087	-2.82265	-2.92717	-0.8604
Chchd3	MICOS complex subunit Mic19	29		GIRLS(1)ENVIDR	Q9CRB9	-0.414733	0.193364	0.291744	0.713625	1	___1	ADENENITVVKGIRLSENVIDRMKESSPSGS	-0.9857	-1.43905	-1.0819	-1.2348	-0.9847	-0.3349	-0.29725	-0.5344	-0.019	-1.3944	-0.6035	-0.7241
Chchd3	MICOS complex subunit Mic19	79		VAEELALEQAKKES(1)EHQR	Q9CRB9	-0.0503771	0.935116	0.565738	0.0291343	1	___1	RRVAEELALEQAKKESEHQRRLKQARDLERE	-3.07986	-0.75985	-2.55331	-1.0914	-1.5843	-0.7796	-2.91137	-0.4275	-0.4423	-3.27499	-1.5719	-0.918
Chchd3	MICOS complex subunit Mic19	113		ISS(1)EEER	Q9CRB9	0.720319	0.245387	0.31927	0.610149	0.999991	___1	ANEQLTRAVLRERISSEEERMKAKHLARQLE	-2.53485	-2.07695	-0.5648	-0.9873	-1.0221	-3.26021	-2.99688	-4.23624	-2.8797	-1.821	-1.3347	-1.4996
Chchd6	MICOS complex subunit Mic25	166		KKAS(0.267)LT(0.733)HEQQQSAR	Q91VN4	0.621847	0.46314	0.415151	0.334288	0.733237	___1	EKHLKASLPKKKASLTHEQQQSARLARELED	-2.1823	-1.91245	-1.1033	-0.8188	-2.83496	0.284	-0.58385	-2.85299	1.0296	-2.42527	-3.76183	-3.70456
Chd4	Chromodomain-helicase-DNA-binding protein 4	1528		KMSQPGS(1)PSPK	Q6PDQ2	0.519331	0.317997	0.353685	0.497577	0.999934	___1	ELAEVEENKKMSQPGSPSPKTPTPSTPGDTQ	-0.827	-3.22655	-0.3622	-0.9912	-1.0696	-1.2065	-1.44295	-1.75114	-1.5796	-1.5189	-1.195	-3.31144
Chd8	Chromodomain-helicase-DNA-binding protein 8	1997		T(0.002)AS(0.997)PS(0.001)PLRPDAPVEK	Q09XV5	-0.278611	0.554842	0.451335	0.255831	0.996961	___1	CSTPLLHQQCTSRTASPSPLRPDAPVEKSPE	-0.9399	-0.98705	-0.7681	-0.7161	-0.9342	-3.26884	-0.13065	-1.5478	-0.8905	-0.8663	-1.65217	-0.8551
Chgb	Secretogranin-1	99		WAS(0.5)S(0.5)REDAGAPVEDSQGQTK	P16014	-0.133946	0.869909	0.550376	0.0605261	0.5	___1	RLLRDPADASGTRWASSREDAGAPVEDSQGQ	-2.90066	0.50785	-2.81048	0.5372	-0.097	-0.7122	0.47495	0.1326	-0.8181	-0.368	-0.4931	-3.59997
Chgb	Secretogranin-1	220		ADAHS(1)MELEEK	P16014	0.467962	0.332532	0.361812	0.478167	1	___1	SAKKKDESVARADAHSMELEEKTHSREQSSQ	-2.5333	-2.4748	-1.0043	-1.7522	-2.3136	-1.4081	-2.15615	-4.08393	-2.85589	-1.6359	-1.503	-2.0592
Chgb	Secretogranin-1	100		WAS(0.273)S(0.727)REDAGAPVEDSQGQTK	P16014	0.576664	0.190064	0.290583	0.7211	0.727191	___1	LLRDPADASGTRWASSREDAGAPVEDSQGQT	0.4497	0.50785	-0.27	0.5372	-0.097	-0.7122	0.47495	0.1326	-0.8181	-0.368	-0.4931	-1.97278
Chgb	Secretogranin-1	378		SEES(1)QEREYKR	P16014	0.487639	0.319019	0.353698	0.496183	0.999999	___1	RGSEEDRAPRPRSEESQEREYKRNHPDSELE	-2.5029	-2.26438	-1.0997	-1.3557	-3.13407	-3.3874	-2.59718	-3.20415	-3.35729	-2.92526	-3.15419	-1.4319
Chkb	Choline/ethanolamine kinase	40		AS(0.004)S(0.996)LSRDAQRR	O55229	0.0536816	0.887271	0.555335	0.0519438	0.9958	___1	DAKCPEPIPNRRRASSLSRDAQRRAYQWCRE	-2.9514	-3.12115	-1.9487	-2.2877	-2.3021	-2.67425	-2.71915	-3.86529	-1.9832	-2.85239	-2.111	-2.07636
Chmp2b	Charged multivesicular body protein 2b	199		ATIS(1)DEEIER	Q8BJF9	-0.713611	0.413326	0.394815	0.383707	1	___1	AARSLPSASTSKATISDEEIERQLKALGVD_	-2.37216	3.13715	3.4269	3.2415	2.8897	3.0272	2.98215	3.1638	2.7716	2.7033	3.0025	3.0086
Chmp3	Charged multivesicular body protein 3	200		APSKVTDALPEPEPAGAMAAS(1)EEGEEEEDEEDLEAMQSR	Q9CQ10	1.44198	0.0521642	0.169823	1.28263	1	___1	TDALPEPEPAGAMAASEEGEEEEDEEDLEAM	0.2218	0.38715	0.1859	0.4423	-1.2255	-0.1549	-0.48755	-0.1252	-2.97688	-3.02134	0.6465	-2.83066
Chordc1	Cysteine and histidine-rich domain-containing protein 1	139		LSSGS(1)EEDKKEEDSDEIK	Q9D1P4	-0.243486	0.543318	0.445945	0.264946	0.999966	___1	ASLKQALDKLKLSSGSEEDKKEEDSDEIKIG	-1.5947	-2.00745	-1.5836	-1.5667	-1.559	-0.7993	-0.68655	-2.80058	-0.7326	-1.0155	-0.8194	-1.5952
Chrac1	Chromatin accessibility complex protein 1	122		REEEEDNEDDGS(1)DLGEALA	Q9JKP8	0.58063	0.50902	0.432154	0.293265	1	___1	LKEKREEEEDNEDDGSDLGEALA________	0.7752	-0.09255	0.7333	-0.5515	-3.37223	-1.3123	0.73835	0.2378	-3.79991	-2.32851	-0.6423	-1.5093
Cic	Protein capicua homolog	1403		VFS(1)PVIR	Q924A2	-0.483224	0.386442	0.38278	0.412915	1	___1	GEDPEGNKGFGRKVFSPVIRSSFTHCRPTLD	-0.7101	-3.18439	-1.5982	-0.6955	-0.9646	-3.28045	-1.12755	-2.57614	-1.0213	-0.8894	-1.1647	-0.7548
Cic	Protein capicua homolog	662		HLS(1)ASTPK	Q924A2	0.0232535	0.970578	0.57424	0.0129694	0.999976	___1	ASPVIQRTAVRSRHLSASTPKAGVLTPPDLG	-3.40731	-1.77045	-0.7863	-1.5498	-2.74274	-1.3296	-1.29605	-3.30083	-1.0965	-3.88074	-1.2424	-0.9092
Cic	Protein capicua homolog	1080		TQS(1)LSALPK	Q924A2	-0.0315	0.91532	0.563452	0.0384269	0.999875	___1	PEIQLPLPPGKRRTQSLSALPKERDSSSEKD	-0.3918	-1.14965	-0.0154	-0.4058	-0.9496	-1.1508	-0.76175	-0.4986	-0.7659	-0.7765	-0.9263	-0.145
Cic	Protein capicua homolog	766		AVS(1)PAVPFSR	Q924A2	-0.136484	0.897241	0.558294	0.0470908	1	___1	SHTPTPSTPAGFRAVSPAVPFSRSRQPSPLL	0.7546	-2.68322	1.0181	-3.34114	0.8134	0.6498	0.83325	1.0121	-2.91654	-2.87527	0.91	1.0669
Cic	Protein capicua homolog	807		RVPAVQRDS(1)PVIVR	Q924A2	-0.00215581	0.996276	0.582005	0.00162014	1	___1	DPGPSVRRVPAVQRDSPVIVRNPDVPLPSKF	-0.7953	-1.90905	-1.2188	-1.4144	-3.05708	-1.7937	-1.26275	-1.5549	-2.02524	-3.13571	-0.97	-1.2268
Cic	Protein capicua homolog	20		ACPGLAGSASGS(0.001)KS(0.996)PPAT(0.003)R	Q924A2	0.369183	0.232622	0.312074	0.633349	0.996103	___1	KKACPGLAGSASGSKSPPATRAKALRRRGAG	0.5488	0.65505	0.9087	0.7869	0.4612	0.2668	0.03565	0.79	0.1633	-0.2655	-0.2523	0.9412
Cic	Protein capicua homolog	2275		FAELPEFRPEEVLPS(1)PTLQS(0.001)LAT(0.335)S(0.664)PR	Q924A2	1.14668	0.162879	0.270354	0.788134	0.999787	___2	RFAELPEFRPEEVLPSPTLQSLATSPRAILG	2.4966	2.41715	1.9065	2.8132	1.7863	1.4853	1.98815	2.6091	0.5248	1.4537	2.2575	-2.80828
Cic	Protein capicua homolog	2284		FAELPEFRPEEVLPS(0.998)PT(0.002)LQS(0.001)LAT(0.074)S(0.925)PR	Q924A2	0.987834	0.502175	0.428917	0.299145	0.925174	___2	PEEVLPSPTLQSLATSPRAILGSYRKKRKNS	-3.12363	-3.44356	1.9065	2.8132	1.7863	1.4853	1.98815	2.6091	0.5248	-3.47273	-3.34651	-2.80569
Cic	Protein capicua homolog	2283		FAELPEFRPEEVLPS(0.999)PT(0.001)LQS(0.001)LAT(0.731)S(0.268)PR	Q924A2	1.5841	0.0874187	0.211195	1.0584	0.731012	___2	RPEEVLPSPTLQSLATSPRAILGSYRKKRKN	0.2294	-0.21535	0.7796	0.4913	-3.68206	-0.23	-3.23129	-2.89616	-2.82345	-0.4781	0.5065	-3.20919
Ckm	Creatine kinase M-type	322		RGT(1)GGVDTAAVGAVFDISNADR	P07310	-0.450942	0.592723	0.4649	0.227148	0.999638	___1	KFEEILTRLRLQKRGTGGVDTAAVGAVFDIS	-0.5582	0.23305	0.0425	-3.10394	0.8818	-2.61223	0.07765	0.1095	0.1218	1.1103	-0.6129	-3.21772
Ckm	Creatine kinase M-type	372		LEKGQS(1)IDDMIPAQK	P07310	-0.39585	0.218306	0.305297	0.660935	1	___1	VKLMVEMEKKLEKGQSIDDMIPAQK______	3.9147	4.31445	4.3934	4.3577	4.459	4.5598	4.29915	3.9087	4.6231	4.9455	5.4574	5.1403
Ckm	Creatine kinase M-type	166		LSVEALNSLT(1)GEFKGK	P07310	0.5725	0.131657	0.248897	0.880554	1	___1	RRAVEKLSVEALNSLTGEFKGKYYPLKSMTE	1.9241	2.19945	1.8435	2.5715	1.886	1.65	0.14485	2.0508	1.8905	1.278	1.2921	1.9833
Ckm	Creatine kinase M-type	199		SMTEQEQQQLIDDHFLFDKPVS(1)PLLLASGMAR	P07310	1.03423	0.157666	0.267154	0.802262	0.999997	___1	QQQLIDDHFLFDKPVSPLLLASGMARDWPDA	0.7776	1.79145	0.6067	0.8841	2.0045	0.721	0.52745	-3.14596	0.5731	1.9514	0.6765	-0.0025
Ckm	Creatine kinase M-type	35		VLT(1)PDLYNK	P07310	2.12295	0.0610711	0.181961	1.21416	1	___1	YPDLSKHNNHMAKVLTPDLYNKLRDKETPSG	1.8883	1.74165	1.787	1.722	2.2204	1.8584	1.66505	-3.7815	1.2375	-3.9455	1.635	1.6695
Ckmt2	Creatine kinase S-type, mitochondrial	343		LSKDPRFS(1)K	Q6P8J7	-1.13367	0.454521	0.411734	0.342446	1	___1	GVHVRIPKLSKDPRFSKILENLRLQKRGTGG	6.3822	6.04855	6.9419	5.979	6.5189	-3.248	6.35505	4.1957	6.0259	6.1738	6.4972	6.1769
Ckmt2	Creatine kinase S-type, mitochondrial	151		VMKHPTDLDAS(0.001)KIT(0.999)HGQFDER	Q6P8J7	-0.781017	0.22993	0.311007	0.638404	0.999244	___1	PRVMKHPTDLDASKITHGQFDERYVLSSRVR	-0.8144	-3.03136	-0.8821	-0.5475	-3.63718	-0.644	-2.30503	-1.3682	-0.3094	-0.0588	-0.4807	-0.3483
Ckmt2	Creatine kinase S-type, mitochondrial	356		RGT(1)GGVDTAAVADVYDISNIDR	Q6P8J7	-0.603882	0.390818	0.384697	0.408026	1	___1	RFSKILENLRLQKRGTGGVDTAAVADVYDIS	-2.00469	2.29295	0.0793	1.732	2.0857	2.0566	0.83815	1.049	2.0834	1.9458	2.2733	1.6755
Ckmt2	Creatine kinase S-type, mitochondrial	148		HPTDLDAS(1)K	Q6P8J7	0.337183	0.533124	0.442	0.273172	1	___1	GYDPRVMKHPTDLDASKITHGQFDERYVLSS	1.6003	0.91725	0.555	1.0969	0.1085	1.1413	0.92685	1.8788	1.331	-1.68	0.6853	0.2542
Ckmt2	Creatine kinase S-type, mitochondrial	319;319		LGYILTCPS(1)NLGTGLR	Q6P8J7	0.00216667	0.994493	0.581589	0.00239821	0.999997	___1	EFMWNERLGYILTCPSNLGTGLRAGVHVRIP	5.0395	5.81885	5.0307	5.9796	5.5617	5.8873	4.96695	5.6621	5.5349	5.3378	6.3291	5.4738
Ckmt2	Creatine kinase S-type, mitochondrial	69		HNNCMAECLT(1)PTIYAK	Q6P8J7	0.607403	0.196185	0.292646	0.707335	0.999747	___1	YPDLRKHNNCMAECLTPTIYAKLRNKMTPSG	-0.5959	-1.30175	-1.596	-0.7391	-0.6681	-1.061	-2.70258	-0.4728	-1.1311	-2.93989	-1.5369	-0.823
Ckmt2	Creatine kinase S-type, mitochondrial	214		LSEMT(1)EQDQQR	Q6P8J7	0.484689	0.272707	0.331922	0.564303	1	___1	LKGDLAGRYYKLSEMTEQDQQRLIDDHFLFD	-1.3817	-2.18545	-3.19393	-1.7467	-2.32492	-1.522	-2.16765	-3.93184	-2.4334	-2.70635	-1.6551	-2.3685
Ckmt2	Creatine kinase S-type, mitochondrial	368		RGTGGVDTAAVADVY(1)DISNIDR	Q6P8J7	0.4506	0.169697	0.276189	0.770326	0.999999	___1	KRGTGGVDTAAVADVYDISNIDRIGRSEVEL	1.9865	2.50935	2.4305	2.4124	2.2906	2.2442	2.13735	2.1353	1.5107	1.7533	2.68	0.9533
Ckmt2	Creatine kinase S-type, mitochondrial	233		LIDDHFLFDKPVS(1)PLLTCAGMAR	Q6P8J7	1.24654	0.0705614	0.191046	1.15143	1	___1	QQRLIDDHFLFDKPVSPLLTCAGMARDWPDA	0.9888	1.37875	0.981	1.5838	1.4991	1.1232	0.51725	-3.09737	0.6613	1.2569	1.1246	-0.3873
Clasp1	CLIP-associating protein 1	598		S(0.827)RS(0.173)DIDVNAAASAK	Q80TV8	-0.881834	0.517266	0.435426	0.286286	0.82726	___1	TVSTKSVSTTGSLQRSRSDIDVNAAASAKSK	2.9741	3.14455	-1.4366	2.151	-1.7378	-2.324	-1.93515	1.9712	-1.866	2.948	3.2546	3.6896
Clasp1	CLIP-associating protein 1	246		NFDDEDS(1)VDGNRPSSASSSSSK	Q80TV8	-0.0676856	0.830981	0.53974	0.0804089	0.999997	___1	NMIQSANEKNFDDEDSVDGNRPSSASSSSSK	-0.8707	-1.51575	-1.2444	-0.8902	-1.2409	-1.5083	-0.22565	-1.0334	-1.81869	-1.2039	-1.6225	-0.96
Clasp1	CLIP-associating protein 1	1193		FSFRS(1)QEDLNEPIKR	Q80TV8	-0.0465	0.871124	0.550719	0.05992	1	___1	SLRGVTEAIEKFSFRSQEDLNEPIKRDGKKD	3.1504	3.34295	2.7982	3.3333	3.3767	3.4646	2.53315	3.6238	3.2723	3.0298	3.7086	3.5775
Clasp1	CLIP-associating protein 1	1220		DGGAAS(1)PATEGRGGSEIEGGR	Q80TV8	0.165	0.526557	0.43922	0.278554	0.999999	___1	GKKDCDIVSRDGGAASPATEGRGGSEIEGGR	1.08	1.65985	1.3134	1.4424	1.0159	1.1773	0.83655	1.6251	0.8141	1.2325	1.1237	1.0669
Clasp1	CLIP-associating protein 1	559		SSS(0.004)S(0.01)S(0.985)QES(0.001)LNRPLSAK	Q80TV8	0.395809	0.514385	0.434012	0.288712	0.985414	___1	DSIVSLPQSDRSSSSSQESLNRPLSAKRSPT	0.2337	0.14705	0.36	0.6932	-0.9593	0.8701	0.57515	0.6304	-2.80155	-0.4215	-0.0271	1.0145
Clasp1	CLIP-associating protein 1	720;505		IPRS(1)QGCSR	Q80TV8	0.619752	0.205935	0.296866	0.68627	0.999893	___1	LVNSASAQKRSKIPRSQGCSREASPSRLSVA;PPVTPSSEKRSKIPRSQGCSRETSPNRIGLA	-1.0539	-0.94565	-0.0131	-1.0664	-1.3742	-2.53906	-0.90295	-2.69967	-1.095	-2.8003	-1.8011	-1.4118
Clasp1	CLIP-associating protein 1	600		S(0.002)RS(0.998)DIDVNAAASAK	Q80TV8	0.722567	0.315851	0.352564	0.500518	0.998417	___1	STKSVSTTGSLQRSRSDIDVNAAASAKSKVS	2.5673	2.48395	3.2818	1.4944	1.3278	2.5966	1.73955	1.463	-1.5972	2.0646	2.5275	3.219
Clasp1	CLIP-associating protein 1	1088		NSSNTGVGS(1)PSNTIGR	Q80TV8	0.981983	0.00655626	0.0707338	2.18334	0.999999	___1	LLHNHLKNSSNTGVGSPSNTIGRTPSRHPSS	1.1782	0.71565	1.2403	0.6477	0.1624	0.6212	-0.36625	-0.4536	-0.5278	-0.6236	0.5237	0.1211
Clasp1	CLIP-associating protein 1	688		SS(0.009)S(0.991)PGKLLGSGLAGGSSR	Q80TV8	1.13693	0.0369851	0.147257	1.43197	0.990554	___1	RSRSANPAGAGSRSSSPGKLLGSGLAGGSSR	3.0395	3.00475	2.5302	2.4356	2.5831	2.2691	0.70765	2.4348	2.31	0.2024	0.4593	2.9265
Clasp1	CLIP-associating protein 1	794		VLST(0.013)S(0.887)T(0.1)DLEAAVADALKKPVR	Q80TV8	1.55423	0.0336994	0.143167	1.47238	0.886527	___1	GRIPGSVNAMRVLSTSTDLEAAVADALKKPV	-2.89545	0.67335	-2.23559	0.5074	-0.3606	-2.07247	-2.42585	-2.82781	-3.42981	-3.43214	-2.13512	-1.458
Clasp2	CLIP-associating protein 2	1005		ASLLHSMPLHS(0.197)S(0.803)PR	Q8BRT1	-0.635936	0.430422	0.400235	0.366105	0.803037	___1	LDNKASLLHSMPLHSSPRSRDYNPYNYSDSI	0.4676	-0.64785	-0.7635	-3.69862	-3.01509	-3.7504	-0.82645	-0.5151	-0.1605	-2.4334	-2.66479	-0.992
Clasp2	CLIP-associating protein 2	513		EAS(1)PSRLSVAR	Q8BRT1	0.25635	0.339958	0.363934	0.468574	0.999996	___1	KRSKIPRSQGCSREASPSRLSVARSSRIPRP	2.6317	2.58295	3.109	2.5092	2.4848	2.8745	2.24985	1.9631	2.6976	2.2838	2.8232	2.6365
Clasp2	CLIP-associating protein 2	467		S(0.579)GS(0.421)PGRVLTTTALSTVSSGAQR	Q8BRT1	-0.518497	0.682045	0.496206	0.166187	0.578765	___1	RSRTKMVSQSQPGSRSGSPGRVLTTTALSTV	-3.68222	2.62325	-3.47071	1.9754	2.0291	2.0311	1.61525	1.6658	-2.41554	0.9589	0.9449	1.8476
Clasp2	CLIP-associating protein 2	531		IPRPS(0.001)VS(0.998)QGCS(0.002)R	Q8BRT1	-0.19033	0.773125	0.524491	0.11175	0.997687	___1	RLSVARSSRIPRPSVSQGCSREASRESSRDT	-1.5836	-4.20628	-2.14765	-0.9048	-1.1938	-2.95859	-1.58805	-1.3003	-1.6564	-2.8188	-3.8432	-0.646
Clasp2	CLIP-associating protein 2	535		IPRPS(0.086)VS(0.914)QGCS(1)R	Q8BRT1	-0.247279	0.788816	0.528183	0.103024	0.999999	___1	ARSSRIPRPSVSQGCSREASRESSRDTSPVR	-1.0266	-3.39926	-0.0638	-2.30198	-3.81152	-0.5296	-2.95087	-3.2754	-0.2552	-3.63843	-0.164	0.6348
Clasp2	CLIP-associating protein 2	376		S(0.002)RS(0.998)DIDVNAAAGAK	Q8BRT1	-0.0252667	0.942631	0.567569	0.0256584	0.997747	___1	GSKANPLPGSLQRSRSDIDVNAAAGAKAHHA	0.9695	2.01925	1.1271	1.0368	1.1952	2.5275	1.46755	0.8735	1.7109	1.3197	1.6158	2.0395
Clasp2	CLIP-associating protein 2	469		S(0.003)GS(0.997)PGRVLTTTALSTVSSGAQR	Q8BRT1	0.536394	0.307501	0.349511	0.512153	0.997116	___1	RTKMVSQSQPGSRSGSPGRVLTTTALSTVSS	-2.77231	-1.50005	-0.9088	-1.3442	-3.50564	-1.2757	-1.90515	-1.4764	-2.33539	-3.3886	-3.26621	-2.15331
Clasp2	CLIP-associating protein 2	1004		ASLLHSMPLHS(0.691)S(0.309)PR	Q8BRT1	0.316698	0.717649	0.50824	0.144088	0.691055	___1	ALDNKASLLHSMPLHSSPRSRDYNPYNYSDS	-2.37441	-0.13825	0.1466	-3.02811	-2.85857	-1.0347	-0.33515	-3.70375	-0.6857	-2.34874	-4.22149	0.1072
Clasp2	CLIP-associating protein 2	465		MVSQSQPGS(1)R	Q8BRT1	0.930795	0.0268294	0.128671	1.57139	1	___1	RGRSRTKMVSQSQPGSRSGSPGRVLTTTALS	-1.9569	-2.88407	-1.6385	-2.3294	-2.2759	-2.1253	-3.62577	-2.67183	-3.7615	-3.8347	-1.97324	-2.9278
Clasp2	CLIP-associating protein 2	333		SSS(0.012)S(0.012)S(0.976)QESLNRPFSSK	Q8BRT1	0.86268	0.34433	0.36553	0.463025	0.976487	___1	GSVASLPQSDRSSSSSQESLNRPFSSKWSTA	2.034	2.01265	1.9228	1.9567	1.4607	-2.04743	1.30495	-2.77721	1.3673	0.0223	0.1538	2.0922
Clasp2	CLIP-associating protein 2	547		EASRESSRDT(0.013)S(0.987)PVR	Q8BRT1	1.27217	0.224476	0.308103	0.648829	0.986985	___1	QGCSREASRESSRDTSPVRSFQPLGPGYGIS	-2.45643	-0.59795	0.3108	0.0503	0.2853	-0.2697	-0.49455	-3.81751	0.8894	-2.88305	0.8976	-4.9026
Clasrp	CLK4-associating serine/arginine rich protein	541		LTRPAAS(1)PAVGEK	Q8CFC7	0.193279	0.673708	0.493853	0.171528	1	___1	HSPSPPREKLTRPAASPAVGEKLKKTEPAAG	-0.3167	-0.80315	0.0729	-0.3745	-0.6829	-0.3595	-0.13835	-2.69348	-0.4717	-0.0916	-0.4219	0.1935
Clasrp	CLK4-associating serine/arginine rich protein	285		KIS(1)PPSYAR	Q8CFC7	0.157748	0.720444	0.5092	0.1424	1	___1	QRREFREKRLRGRKISPPSYARRDSPTYDPY	-1.6668	-2.45015	-1.93841	-2.0549	-3.35282	-2.80928	-3.35925	-3.26596	-1.8321	-3.03514	-2.4168	-1.3096
Clcc1	Chloride channel CLIC-like protein 1	433		FHS(1)GNKS(1)PEVLR	Q99LI2	-1.43541	0.100617	0.224468	0.997328	1	___1	SKRDALRQRFHSGNKSPEVLRAFDLPDTEAQ	-2.0048	-0.21485	0.3727	-0.3735	-3.9744	-0.2389	1.06305	0.6889	0.7701	0.567	1.5638	-2.47415
Clcn7	H(+)/Cl(-) exchange transporter 7	9		KVS(1)WSGR	O70496	-1.21662	0.122538	0.243401	0.911729	1	___1	_______MANVSKKVSWSGRDRDDEEGAPLL	-3.19009	-2.83338	-2.85425	-4.12373	-3.2513	-1.3006	-1.00965	-3.73286	-0.1889	-4.07082	-0.538	-0.7134
Clec16a	Protein CLEC16A	848		RGS(0.995)S(0.005)DPTVQR	Q80U30	-0.195312	0.703135	0.502767	0.152961	0.994941	___1	SQHLPFRFYEQCRRGSSDPTVQRSVFASVDK	-1.8029	-1.65775	-2.21252	-1.62	-2.4827	-2.84565	-1.04395	-2.9848	-3.6733	-1.575	-0.7581	-1.4145
Clec16a	Protein CLEC16A	406		NVGEEEDEERGS(1)AEDAQEDAEK	Q80U30	1.20592	0.0111529	0.0879731	1.95261	1	___1	PNYKNVGEEEDEERGSAEDAQEDAEKTKEIE	-1.6493	-0.62315	-2.138	-1.3311	-1.1082	-1.3506	-2.81058	-2.99683	-2.52087	-2.51159	-1.083	-3.513
Clint1	Clathrin interactor 1	235		DREDS(1)PERCS(1)DS(1)DEEK	Q99KN9	0.327062	0.489509	0.424936	0.310239	1	___1	IDDTISKFRRKDREDSPERCSDSDEEKKARR	-3.55416	-2.88975	-1.706	-1.9659	-2.0963	-1.676	-3.10645	-3.20847	-3.74566	-1.7656	-1.6489	-2.3754
Clint1	Clathrin interactor 1	235;240		DREDS(1)PERCS(1)DS(1)DEEK	Q99KN9	0.777445	0.0893669	0.213305	1.04882	1	___2	IDDTISKFRRKDREDSPERCSDSDEEKKARR	-1.8186	-1.48005	-1.0485	-1.4963	-1.461	-2.30672	-1.93255	-3.42063	-3.3056	-1.4784	-2.81396	-1.3247
Clint1	Clathrin interactor 1	307		TIDLGAAAHYTGDKAS(1)PDQNASTHTPQSSAKPSVPSSK	Q99KN9	1.44919	0.0355594	0.145799	1.44905	0.999995	___1	TIDLGAAAHYTGDKASPDQNASTHTPQSSAK	-0.5999	-1.12895	-0.559	-2.61179	-2.8061	-0.0912	-0.73725	-2.35504	-3.06977	-3.65101	-3.87781	-2.80121
Clip1	CAP-Gly domain-containing linker protein 1	349;355		KIS(0.096)GT(0.898)T(0.006)ALQEALK	Q922J3	-1.87839	0.112443	0.234166	0.949067	0.898115	___1	LLTETSSRYARKISGTTALQEALKEKQQHIE	-3.88122	-0.84975	-2.59852	-0.7689	-0.5852	-3.17778	-2.95099	1.0718	1.1034	-3.89524	2.4752	1.6048
Clip1	CAP-Gly domain-containing linker protein 1	194		TASES(1)ISNLS(1)EAGSVK	Q922J3	-0.112867	0.679058	0.495371	0.168093	1	___1	SATPQISNLTKTASESISNLSEAGSVKKGER	3.0741	3.27485	3.1918	3.4317	3.4058	2.951	2.84605	3.5029	3.6184	2.9953	3.1412	3.9026
Clip1	CAP-Gly domain-containing linker protein 1	194		TASES(1)ISNLS(1)EAGSVK	Q922J3	0.517117	0.152484	0.262906	0.816776	1	___2	SATPQISNLTKTASESISNLSEAGSVKKGER	0.7289	0.89075	0.8718	0.9269	0.2207	0.5201	0.51625	1.1313	-0.0581	-0.9323	0.2958	0.1035
Clip1	CAP-Gly domain-containing linker protein 1	199		TASESISNLS(1)EAGS(1)VK	Q922J3	0.517117	0.152484	0.262906	0.816776	0.999995	___2	ISNLTKTASESISNLSEAGSVKKGERELKVG	0.7289	0.89075	0.8718	0.9269	0.2207	0.5201	0.51625	1.1313	-0.0581	-0.9323	0.2958	0.1035
Clip1	CAP-Gly domain-containing linker protein 1	199		TASESISNLS(1)EAGS(1)VK	Q922J3	0.863918	0.222615	0.307608	0.652445	0.999995	___1	ISNLTKTASESISNLSEAGSVKKGERELKVG	1.8152	1.85575	2.019	2.2356	1.8535	2.107	-2.38366	2.2368	1.3241	1.2845	2.1905	2.0503
Clip1	CAP-Gly domain-containing linker protein 1	194;199;203		TASESISNLS(1)EAGS(1)VK	Q922J3	0.885627	0.37128	0.376122	0.430299	1	___3	TKTASESISNLSEAGSVKKGERELKVGDRVL	0.4695	0.92545	0.2681	0.3512	-3.36903	0.172	0.25565	0.7124	-0.7527	-3.41561	-3.86138	0.5651
Clip1	CAP-Gly domain-containing linker protein 1	203		TASESISNLS(1)EAGS(1)VK	Q922J3	0.942117	0.0493552	0.166747	1.30667	1	___2	TKTASESISNLSEAGSVKKGERELKVGDRVL	1.6036	1.94365	1.4889	2.1567	1.0517	1.4517	-0.60055	1.9129	0.9198	0.0128	0.1943	1.6043
Clip1	CAP-Gly domain-containing linker protein 1	203		TASESISNLS(1)EAGS(1)VK	Q922J3	1.03189	0.153308	0.263313	0.814436	1	___1	TKTASESISNLSEAGSVKKGERELKVGDRVL	1.0148	0.59325	0.5244	1.3527	0.506	0.7045	0.70235	1.1009	0.6021	-0.3452	0.1388	-3.69463
Clip2	CAP-Gly domain-containing linker protein 2	924		VLLLEANRHS(1)PGPER	Q9Z0H8	0.275156	0.738652	0.514132	0.13156	1	___1	SLNELRVLLLEANRHSPGPERDLSREVHKAE	0.7915	-0.09635	0.2946	0.7596	-3.23084	-0.2229	0.21505	0.6028	-0.0657	-3.60097	-0.6928	0.1863
Clip4	CAP-Gly domain-containing linker protein 4	580		SFS(0.985)T(0.014)T(0.001)SASSQK	Q8CI96	-0.986831	0.0897426	0.213305	1.047	0.985186	___1	SNKQNHSYPGFRRSFSTTSASSQKEINRRNA	-2.31706	-2.60135	-1.1647	-1.6827	-1.5011	-3.7472	-0.38565	-3.15368	-0.9755	-0.5771	-0.9724	-1.0288
Clip4	CAP-Gly domain-containing linker protein 4	456		TLSKS(1)PSLPSR	Q8CI96	1.07295	0.0525453	0.170304	1.27947	0.999623	___1	KKLTTSSGGKKTLSKSPSLPSRASAGLKSSA	-0.5075	-1.77135	-0.9189	-1.2378	-3.33024	-3.09028	-3.07995	-1.9281	-3.3318	-3.07691	-2.99817	-2.87882
Cltc	Clathrin heavy chain 1	394		GILRT(1)PDTIRR	Q68FD5	0.282683	0.316092	0.352685	0.500186	1	___1	EAAKVAANAPKGILRTPDTIRRFQSVPAQPG	-0.2348	-1.10335	-0.6321	-0.2248	-1.05	-0.1758	-0.95375	-0.9256	-1.109	-0.849	-0.5624	-0.7172
Clu	Clusterin	395		VSTVTTHSS(0.002)DS(0.997)EVPSRVTEVVVK	Q06890	-0.0674493	0.90512	0.560966	0.0432937	0.997477	___1	KYYLRVSTVTTHSSDSEVPSRVTEVVVKLFD	-0.6523	-1.02705	-0.0134	-0.4849	-2.38173	-1.4181	-0.35235	0.2018	-2.84923	0.0772	-1.4647	-1.1855
Clu	Clusterin	392		VSTVTT(0.001)HS(0.969)S(0.03)DS(0.001)EVPSRVTEVVVK	Q06890	0.84736	0.223818	0.307993	0.650106	0.968506	___1	GEDKYYLRVSTVTTHSSDSEVPSRVTEVVVK	-1.0072	-0.80935	-0.0859	-1.1456	-2.34521	-0.7115	-0.63335	-0.1336	-2.44248	-0.7903	-4.04378	-3.14541
Cluap1	Clusterin-associated protein 1	409		IRKPEPLDES(1)DNDF	Q8R3P7	0.650367	0.335207	0.36269	0.474687	1	___1	AKPSRRIRKPEPLDESDNDF___________	-0.2698	-0.40375	-0.7261	-1.4364	-3.07613	-2.72292	-1.35285	-0.6861	-3.2136	-3.60927	-1.1271	-2.54839
Cmc2	COX assembly mitochondrial protein 2 homolog	71		RRLS(1)DPPEEAGR	Q8K199	-0.87585	0.0451766	0.159884	1.34509	1	___1	RTRSREHGAAMRRRLSDPPEEAGR_______	0.5528	0.88425	0.3988	1.0348	1.0164	1.1513	1.74545	0.0083	2.061	2.2794	2.3884	1.8109
Cmklr1	Chemokine-like receptor 1	370		ASVNEKETS(0.002)T(0.998)L	P97468	0.0359833	0.923781	0.564395	0.0344312	0.997862	___1	SSLNEKASVNEKETSTL______________	0.0791	1.26985	0.6038	-0.0788	0.384	0.0587	-0.57545	0.0217	0.2984	0.3399	0.5507	1.4655
Cmklr1	Chemokine-like receptor 1	347;352		LANALSEDTGPSSYPS(0.005)HRS(0.068)FT(0.927)K	P97468	0.893964	0.135523	0.25079	0.867986	0.926975	___2	SEDTGPSSYPSHRSFTKMSSLNEKASVNEKE	-1.3543	-2.58412	-0.9351	-1.0407	-0.5001	-2.46251	-3.34788	-1.5012	-0.4584	-3.34549	-2.62405	-2.9636
Cmss1	Protein CMSS1	76		KKIS(1)DILAK	Q9CZT6	1.09428	0.060334	0.180816	1.21944	1	___1	AEDSRKTRKWKKKKISDILAKSEPKPGTPED	1.0613	0.73685	0.0994	-0.1988	0.1533	1.2229	0.06835	-0.39	-0.0688	-2.937	-0.6709	0.5076
Cmtm4	CKLF-like MARVEL transmembrane domain-containing protein 4	208		DVDSRPEIQRLDT(1)	Q8CJ61	1.28021	0.154648	0.26459	0.810656	1	___1	ESRDVDSRPEIQRLDT_______________	0.8681	-0.23645	1.1967	-2.73598	-0.3799	0.2378	-2.75399	-2.99892	-3.38661	-0.3967	0.0402	0.765
Cmtm7	CKLF-like MARVEL transmembrane domain-containing protein 7	5		SHGS(1)GLVR	Q9ESD6	-0.485723	0.380148	0.380079	0.420047	0.999763	___1	___________MSHGSGLVRTTCSSGGALGP	-3.63389	-1.98215	-3.34858	-1.7172	-1.6361	-0.9589	-2.81782	-2.68936	-1.8539	-1.0809	-1.0439	-0.8766
Cmtr1	Cap-specific mRNA (nucleoside-2'-O-)-methyltransferase 1	27		HLS(1)STSDDEPLSSVNHAAK	Q9DBC3	-0.158673	0.893883	0.557135	0.0487195	0.999823	___1	PLKKQKRIGELARHLSSTSDDEPLSSVNHAA	2.7095	2.57855	1.9247	-3.47722	2.4074	2.2511	2.79095	-2.64638	2.5858	2.5429	1.9889	2.0839
Cmtr1	Cap-specific mRNA (nucleoside-2'-O-)-methyltransferase 1	27;29		HLS(0.994)S(0.007)T(0.991)S(0.008)DDEPLSSVNHAAK	Q9DBC3	1.97871	0.189208	0.290093	0.723061	0.990969	___2	KKQKRIGELARHLSSTSDDEPLSSVNHAAKA	2.0662	1.95395	2.3204	-2.1609	2.3167	-3.07556	2.67565	-2.88891	-3.63562	2.2068	-2.79772	-4.01167
Cmya5	Cardiomyopathy-associated protein 5	3080		LVPSVS(1)REER	Q70KF4	-1.08522	0.00766267	0.0744437	2.11562	0.999991	___1	TYAPEVLQERLVPSVSREERLHNTPVQDEYD	0.4692	-0.37655	1.1382	0.7137	0.9125	0.7585	1.08865	1.4246	2.3852	2.2795	1.3075	1.6414
Cmya5	Cardiomyopathy-associated protein 5	769		ETSPS(1)PLSPEVEHR	Q70KF4	-0.793079	0.064773	0.186046	1.18861	0.999926	___1	LDYPESPLASKETSPSPLSPEVEHRKEPILP	-0.8761	-1.00975	-2.71847	-0.9743	-0.2093	-0.3631	0.09565	-0.44	-0.2186	-0.3318	-0.1116	-0.3862
Cmya5	Cardiomyopathy-associated protein 5	155		KRNS(0.999)LES(0.001)QDVLTNQEDGPSISESPVLNIENEK	Q70KF4	-0.72436	0.381722	0.380991	0.418253	0.999485	___1	RGSPSLRRKGSKKRNSLESQDVLTNQEDGPS	-2.26788	-0.52615	-0.6582	-0.1073	-2.6486	-0.7747	0.71615	1.235	-2.68349	-2.95532	0.7981	0.2529
Cmya5	Cardiomyopathy-associated protein 5	3130		EVLSQGSES(1)FEHIREQELTSEGEPR	Q70KF4	-0.72085	0.0849491	0.208019	1.07084	0.99994	___1	GSESSPKEVLSQGSESFEHIREQELTSEGEP	-0.0454	0.32865	-0.1087	0.7794	0.4034	-0.1111	2.07965	0.7486	1.5559	0.8608	-0.2999	0.6263
Cmya5	Cardiomyopathy-associated protein 5	1987		SWMSSLLFGS(0.019)S(0.981)IPDSKVSDNEDLETRPGPSVEK	Q70KF4	-0.541069	0.318811	0.353698	0.496467	0.981319	___1	ISSFKSWMSSLLFGSSIPDSKVSDNEDLETR	-2.44094	-2.98665	-0.375	-0.9849	-1.537	-1.2913	-0.75375	0.2688	-1.1437	-2.0026	-0.6004	-2.13772
Cmya5	Cardiomyopathy-associated protein 5	2905		RHS(1)DTDDGPGMYFEK	Q70KF4	-0.399067	0.150492	0.261835	0.822487	0.999554	___1	EGDSVDSETSFPRRHSDTDDGPGMYFEKYIL	0.2033	0.56205	0.1522	0.4925	0.6709	0.6611	0.95775	0.4443	0.9911	1.4151	0.8116	0.5166
Cmya5	Cardiomyopathy-associated protein 5	2411		VES(1)PHGEETDGHSLTQEGNLELEK	Q70KF4	0.04055	0.875198	0.551933	0.0578937	1	___1	EGKTLVEKTKVSRVESPHGEETDGHSLTQEG	-0.1501	-0.24635	-0.2832	0.0351	0.2673	0.3422	0.13625	-0.4768	0.1615	-0.2474	0.2235	-0.0754
Cmya5	Cardiomyopathy-associated protein 5	2192		MNS(1)EEPASMILPVESK	Q70KF4	0.203367	0.543106	0.445945	0.265116	1	___1	PQKPKSAQSAFTRMNSEEPASMILPVESKGS	1.4997	1.61605	2.0581	2.0593	2.6275	1.6606	1.35355	1.5262	0.989	2.5035	2.0808	1.848
Cmya5	Cardiomyopathy-associated protein 5	1120		GASSPTGLSEQGQEEDNIGPLS(0.999)PDS(0.001)AFASEFSFSPYPTQELEKR	Q70KF4	0.207067	0.868871	0.550234	0.0610445	0.999134	___1	GLSEQGQEEDNIGPLSPDSAFASEFSFSPYP	-3.34996	1.50645	-2.28042	1.587	1.7378	-2.14638	1.65105	-3.35344	1.4411	-2.75437	1.367	-2.53925
Cmya5	Cardiomyopathy-associated protein 5	289		LAQS(1)PEEDKVRELAPPWR	Q70KF4	0.803867	0.0275364	0.129911	1.56009	1	___1	SNGGSNIVPQRKLAQSPEEDKVRELAPPWRG	1.1516	1.02415	1.5865	1.6557	1.1446	1.2969	0.53655	-0.666	0.9524	0.3926	1.0603	0.7604
Cmya5	Cardiomyopathy-associated protein 5	2302		LEQRIS(1)PT(1)EKLMEK	Q70KF4	0.919887	0.0956193	0.219546	1.01945	1	___1	KLEESKAAERLEQRISPTEKLMEKPSKTLAL	0.7887	0.35295	1.6138	0.6537	0.8195	1.2504	0.34165	-0.757	0.971	0.6204	-2.11822	0.9019
Cmya5	Cardiomyopathy-associated protein 5	2823		GIS(1)RDVDSR	Q70KF4	1.2964	0.097651	0.221616	1.01032	0.999999	___1	LAIQKPDDRNAPKGISRDVDSRSPGMPLFDV	-1.4252	-2.78146	-0.1723	-0.2276	0.0439	-0.9893	-2.77923	-2.6416	-3.40964	-3.9749	0.0401	-0.5651
Cmya5	Cardiomyopathy-associated protein 5	142		RGS(1)PSLR	Q70KF4	1.31585	0.105833	0.228248	0.97538	0.999998	___1	EVKRTRKRTQKSKRGSPSLRRKGSKKRNSLE	0.9355	0.16135	1.6632	1.5262	0.9107	1.7725	0.47565	-4.042	0.8032	0.6289	0.9301	0.2785
Cnksr3	Connector enhancer of kinase suppressor of ras 3	383		GSES(1)PNSFLDQESQR	Q8BMA3	0.074526	0.824776	0.538353	0.0836642	0.999676	___1	HSKSKQPLPVRKGSESPNSFLDQESQRRRFT	-1.6522	-1.16525	-1.6847	-1.7512	-1.77139	-2.9752	-1.64485	-1.858	-2.46742	-1.47493	-2.1493	-1.8526
Cnot4	CCR4-NOT transcription complex subunit 4	432		ELSVQDQPS(0.001)LS(0.983)PT(0.012)S(0.003)LQNASSHTTTAK	Q8BT14	-0.48229	0.471138	0.418365	0.326852	0.98319	___1	DLIEKELSVQDQPSLSPTSLQNASSHTTTAK	-0.464	-1.65825	-0.741	-0.9481	-0.5814	-3.69565	-0.19185	-3.17591	-0.7246	0.1699	-0.6007	-0.6715
Cnst	Consortin	34		RVTRLPS(0.999)VSDENENQLAGDGPAGLTTSEGAMGR	Q8CBC4	-0.07305	0.806273	0.533962	0.0935181	0.999473	___1	CHPGDSVERRVTRLPSVSDENENQLAGDGPA	1.5462	1.99605	2.0536	2.3669	2.5932	1.6468	2.24855	1.7931	2.3108	2.6769	1.6316	1.9801
Cobl	Protein cordon-bleu	260		S(0.012)NS(0.988)KAEHLGLSGADSDEDPAK	Q5NBX1	-1.1305	0.0726598	0.192976	1.13871	0.988197	___1	KKKFLGFFKANKRSNSKAEHLGLSGADSDED	-2.82754	-3.57309	-1.6445	-2.25124	-1.3726	-2.79705	-0.49535	-0.5795	-0.1822	-0.7812	-3.29201	-2.35274
Cobl	Protein cordon-bleu	235		KSS(1)LGNDETDKEK	Q5NBX1	0.403967	0.597877	0.466977	0.223388	0.999985	___1	ELYAWDNRREMFRKSSLGNDETDKEKKKFLG	0.6254	0.33735	1.9491	1.8267	1.0343	2.0451	1.30805	-2.8209	1.5708	1.3745	1.9658	1.9959
Cobl	Protein cordon-bleu	272		AEHLGLSGADS(1)DEDPAK	Q5NBX1	1.03844	0.0630497	0.183978	1.20032	1	___1	RSNSKAEHLGLSGADSDEDPAKSASGGDLNG	-0.1323	0.14585	0.0116	-0.2734	-0.4146	-0.193	-0.09315	-0.6025	-2.641	-2.96475	-0.3315	-0.4536
Cobl	Protein cordon-bleu	332		RRAPPPPS(1)PK	Q5NBX1	1.2786	0.0219071	0.120066	1.65942	1	___1	SMKSDMKKRRAPPPPSPKLLGQDKVSEKASL	-0.4333	-0.61155	-0.0899	0.0318	-0.0411	0.0015	-1.20015	-3.8157	-0.6294	-1.4872	-1.0535	-0.6282
Cobll1	Cordon-bleu protein-like 1	1214		RQS(0.991)S(0.983)LT(0.026)FQSSDPEHVR	Q3UMF0	-2.85419	0.175035	0.279217	0.756874	0.990643	___1	VLTPADGPSFTLKRQSSLTFQSSDPEHVRQS	4.3628	-3.3943	-3.00835	-4.01222	4.4461	-2.07551	4.85865	4.4645	5.0641	-2.50946	4.4049	-2.83906
Cobll1	Cordon-bleu protein-like 1	584		STEGQGPYHPVVGHIGNEDRVS(0.821)DS(0.179)IK	Q3UMF0	-1.27893	0.0430917	0.15604	1.36561	0.821101	___1	PYHPVVGHIGNEDRVSDSIKDMKTLGPNQES	-1.7569	-2.43337	-3.20255	-2.59524	-3.13545	-3.49834	0.03165	-1.6394	-0.7333	-3.52599	-0.6257	-2.45554
Cobll1	Cordon-bleu protein-like 1	1027		ADDDIIQKPAET(0.832)S(0.168)PPPVAPKPMTLR	Q3UMF0	-0.852465	0.19514	0.292408	0.709654	0.831751	___1	NISKADDDIIQKPAETSPPPVAPKPMTLRAE	-1.0994	-3.30222	-0.5163	-3.41009	-0.8748	-2.87011	-1.28835	-2.89108	-1.2807	-0.5827	-0.7436	-0.1717
Cobll1	Cordon-bleu protein-like 1	551		ITVEKDPDSALGISDGET(0.001)S(0.998)PS(0.001)S(0.001)K	Q3UMF0	-1.02176	0.392859	0.385497	0.405764	0.998164	___1	EKDPDSALGISDGETSPSSKGKTQEGRSTEG	-2.91707	-1.9494	1.9368	2.2457	2.4897	2.2827	2.18375	2.1537	2.642	2.5372	3.0206	-2.31823
Cobll1	Cordon-bleu protein-like 1	896;897		TLS(1)S(1)PTGTETNPPKAPR	Q3UMF0	-0.910968	0.134544	0.249679	0.871137	0.999622	___2	KPSSGTERHLHRTLSSPTGTETNPPKAPRVT	-2.96062	-1.53095	-0.7918	-0.9216	-2.1783	-2.99792	-0.56285	0.0474	-1.6248	-2.73843	-1.1846	0.1479
Cobll1	Cordon-bleu protein-like 1	794		QDS(1)NPKPKPSNEITR	Q3UMF0	-0.34765	0.346272	0.366063	0.460583	1	___1	PAASYLKNFPLYRQDSNPKPKPSNEITREYI	1.937	2.00415	2.8432	3.1418	2.2843	2.7389	3.06695	1.6162	3.3891	2.9618	3.0899	2.9113
Cobll1	Cordon-bleu protein-like 1	896		TLS(1)SPTGTETNPPK	Q3UMF0	-0.3696	0.215695	0.303676	0.666161	0.999831	___1	PKPSSGTERHLHRTLSSPTGTETNPPKAPRV	4.3002	4.33235	4.1728	4.588	4.4529	4.0283	4.26705	4.9784	5.2396	4.1531	4.3319	5.1221
Cobll1	Cordon-bleu protein-like 1	384		TGS(1)LQLSSTSIGT(0.024)S(0.366)S(0.61)LKR	Q3UMF0	-0.35897	0.582209	0.461688	0.234921	0.999962	___1	DTDKSSSEAIMVRTGSLQLSSTSIGTSSLKR	-1.1969	-0.73635	-3.79408	-0.3876	-0.665	-0.4536	-0.03835	-0.888	-0.3412	-0.2679	-2.87277	-0.6715
Cobll1	Cordon-bleu protein-like 1	291		GIFSFFQRS(1)K	Q3UMF0	-0.212933	0.536446	0.443853	0.270474	1	___1	VKEKENKGIFSFFQRSKKKREQTASAPATPL	1.5229	2.37555	0.6857	1.4526	1.2125	0.505	1.63895	1.1229	1.7799	1.7567	1.3796	1.3538
Cobll1	Cordon-bleu protein-like 1	319		S(0.001)NT(0.993)IS(0.006)KPYISNTLPSDAPK	Q3UMF0	-0.319375	0.566256	0.455418	0.246987	0.992897	___1	TPLVSKHRPSFTRSNTISKPYISNTLPSDAP	-2.4403	-1.14985	-1.4136	-0.672	-1.5229	-2.61103	-0.59155	-0.8043	0.04	-1.2232	-3.17205	-2.14233
Cobll1	Cordon-bleu protein-like 1	1266		SGLSQSMS(1)IDAQDSR	Q3UMF0	-0.15595	0.81711	0.536358	0.0877193	0.999995	___1	NTISVNGKSGLSQSMSIDAQDSR________	-0.654	-1.06235	0.5933	-0.1735	-0.2164	-2.48256	-0.85475	0.306	-0.7773	0.0093	-2.89416	1.1511
Cobll1	Cordon-bleu protein-like 1	366		STS(1)VDDTDKSSSEAIMVR	Q3UMF0	-0.150217	0.572099	0.457743	0.242529	0.999996	___1	AQGQERRASCVERSTSVDDTDKSSSEAIMVR	3.5157	3.53205	3.7898	4.1299	3.9545	3.38	3.75005	3.4237	3.7644	4.2239	3.895	4.1462
Cobll1	Cordon-bleu protein-like 1	1215		QSS(1)LTFQSSDPEHVR	Q3UMF0	-0.0357	0.882587	0.554461	0.0542425	0.999999	___1	LTPADGPSFTLKRQSSLTFQSSDPEHVRQSL	3.8425	3.76275	3.733	3.4579	3.6876	3.5577	3.37665	4.1203	3.7775	3.5891	3.5826	3.8095
Cobll1	Cordon-bleu protein-like 1	993		EVQRDPQLS(1)PEQHPSSLSER	Q3UMF0	-0.00535	0.984624	0.578827	0.00672979	1	___1	PKEPTIKEVQRDPQLSPEQHPSSLSERTHSA	1.4982	1.37905	1.1489	1.2608	1.5886	1.5115	2.16155	1.0148	1.136	1.5325	1.5467	1.0276
Cobll1	Cordon-bleu protein-like 1	300		KREQTAS(1)APATPLVSK	Q3UMF0	0.1868	0.663848	0.490938	0.177931	0.999752	___1	FSFFQRSKKKREQTASAPATPLVSKHRPSFT	0.748	0.47545	-0.018	0.0344	-0.4829	0.5488	0.74375	0.0971	0.5985	0.204	-1.7272	0.2688
Cobll1	Cordon-bleu protein-like 1	395		TGSLQLSSTSIGT(0.046)S(0.785)S(0.169)LKR	Q3UMF0	0.34345	0.576796	0.459261	0.238978	0.784848	___1	VRTGSLQLSSTSIGTSSLKRTKRKAPAPPSK	-0.9534	-0.82245	-0.948	-2.00951	-2.50895	-0.5943	-0.41955	-3.43268	0.0661	-2.52967	-1.1904	-2.3911
Cobll1	Cordon-bleu protein-like 1	313		HRPS(1)FTR	Q3UMF0	0.166733	0.812542	0.534881	0.0901544	0.999999	___1	TASAPATPLVSKHRPSFTRSNTISKPYISNT	1.2291	0.86105	0.8998	0.8297	0.3872	1.7548	2.25325	-2.4742	2.2945	1.4134	0.8241	0.6502
Cobll1	Cordon-bleu protein-like 1	1092		AET(0.005)S(0.995)PPPVAAKPVALPGSQGTSLNLK	Q3UMF0	0.355017	0.177141	0.280725	0.751682	0.995462	___1	LPLVFPKPMTLRAETSPPPVAAKPVALPGSQ	3.2236	3.21785	3.2513	3.6709	3.9071	3.4055	2.93165	3.235	3.3896	3.175	3.0261	2.7888
Cobll1	Cordon-bleu protein-like 1	546		ITVEKDPDSALGIS(1)DGETSPSSK	Q3UMF0	0.22757	0.873457	0.551594	0.0587584	1	___1	MRITVEKDPDSALGISDGETSPSSKGKTQEG	3.1613	3.37065	2.5805	3.5565	-3.18667	2.8924	3.20065	2.9329	-3.84839	2.756	3.7653	2.2028
Cobll1	Cordon-bleu protein-like 1	897		TLS(1)S(1)PTGTETNPPKAPR	Q3UMF0	0.275592	0.574959	0.458243	0.240363	0.999622	___1	KPSSGTERHLHRTLSSPTGTETNPPKAPRVT	-2.22248	-2.9224	-1.1435	-0.4069	-1.4281	-1.6984	-2.61103	-2.61449	-1.5163	-2.3632	-1.8531	-0.5172
Cobll1	Cordon-bleu protein-like 1	183		KKPT(1)PIIPEK	Q3UMF0	0.560856	0.169566	0.276086	0.770661	1	___1	EKVILKPKSLDKKKPTPIIPEKTVRVVINFK	-2.9854	-2.55555	-1.4761	-2.40195	-3.19007	-1.7998	-2.30965	-2.90992	-3.78837	-2.4129	-2.8105	-3.54267
Cobll1	Cordon-bleu protein-like 1	298;304		EQT(0.978)AS(0.022)APAT(0.999)PLVS(0.001)K	Q3UMF0	0.647842	0.194027	0.292139	0.712139	0.99921	___2	QRSKKKREQTASAPATPLVSKHRPSFTRSNT	-0.3025	-0.18655	-0.8087	-0.6647	-2.43139	-0.2636	-0.86035	-0.9042	-2.92544	-1.7425	-0.8839	-1.2281
Cobll1	Cordon-bleu protein-like 1	384;396		T(0.076)GS(0.924)LQLSSTSIGT(0.008)S(0.086)S(0.906)LKR	Q3UMF0	0.708338	0.36977	0.375886	0.432068	0.906359	___2	RTGSLQLSSTSIGTSSLKRTKRKAPAPPSKT	-3.33671	0.28535	-0.5196	0.2076	-0.3416	0.4227	-0.18475	-0.5502	-0.676	-3.31518	-2.87176	0.0656
Cobll1	Cordon-bleu protein-like 1	12		SVPDPLPRS(1)APR	Q3UMF0	0.670057	0.272967	0.331922	0.56389	0.999999	___1	____MDRSVPDPLPRSAPRTPAMQPAGSAGK	-2.85905	-0.56805	-0.7023	-0.664	-0.9741	-2.6374	-1.17285	-1.9595	-2.58106	-3.60793	-2.52411	-0.5798
Cobll1	Cordon-bleu protein-like 1	647		ASDMETDRLSGS(1)PACR	Q3UMF0	0.889068	0.190628	0.290966	0.719812	0.999601	___1	ALKKASDMETDRLSGSPACRMDNVKSSRENH	-3.40292	-0.73535	-0.49	-0.385	-0.7297	-1.1056	-2.79755	-2.97998	-3.63545	-0.9726	-0.8938	-0.9036
Cobll1	Cordon-bleu protein-like 1	666		SSRENHLTAS(1)PGPDQK	Q3UMF0	1.05033	0.0720268	0.192052	1.14251	0.999998	___1	RMDNVKSSRENHLTASPGPDQKLNQPGVEKT	1.0072	1.57985	1.7805	2.1147	1.4072	1.6705	2.12715	-1.7905	0.9712	0.6533	1.1201	0.1767
Cobll1	Cordon-bleu protein-like 1	366;374		S(0.006)T(0.008)S(0.986)VDDTDKS(0.027)S(0.866)S(0.107)EAIMVR	Q3UMF0	0.968362	0.0909179	0.214739	1.04135	0.865628	___2	SCVERSTSVDDTDKSSSEAIMVRTGSLQLSS	-0.6616	-0.01465	0.1787	0.0901	-0.871	-0.5177	-0.77885	0.0358	-1.0658	-2.83239	-0.1451	-2.81998
Cobll1	Cordon-bleu protein-like 1	373		STSVDDTDKS(0.924)S(0.057)S(0.019)EAIMVR	Q3UMF0	1.29883	0.0342965	0.144485	1.46475	0.923734	___1	ASCVERSTSVDDTDKSSSEAIMVRTGSLQLS	-3.54266	-0.82205	-0.6347	-0.8915	-3.14205	-0.9903	-2.4172	-2.97484	-3.7465	-3.15663	-3.13175	-2.3893
Cobll1	Cordon-bleu protein-like 1	1091		AET(0.901)S(0.099)PPPVAAKPVALPGSQGTSLNLK	Q3UMF0	1.28299	0.193265	0.291744	0.713847	0.901121	___1	SLPLVFPKPMTLRAETSPPPVAAKPVALPGS	0.1098	-3.56227	0.5279	0.433	0.3526	-2.91435	-2.22891	-3.17221	-4.40346	-0.2563	-2.63418	-0.0562
Cobll1	Cordon-bleu protein-like 1	546;551		ITVEKDPDSALGISDGET(0.001)S(0.998)PS(0.001)S(0.001)K	Q3UMF0	1.37335	0.0817342	0.205009	1.0876	0.998164	___2	EKDPDSALGISDGETSPSSKGKTQEGRSTEG	0.0181	-0.69075	0.3441	-0.2172	-2.70845	-1.2987	-0.83375	0.4788	-3.08171	-2.90294	-3.24171	-3.21171
Cobll1	Cordon-bleu protein-like 1	374		S(0.006)T(0.008)S(0.986)VDDTDKS(0.027)S(0.866)S(0.107)EAIMVR	Q3UMF0	1.44495	0.00850772	0.0775106	2.07019	0.865628	___1	SCVERSTSVDDTDKSSSEAIMVRTGSLQLSS	-0.4088	-0.26285	-1.0302	-1.1464	-0.7033	-0.8346	-2.36702	-3.58481	-3.31739	-1.1217	-1.606	-1.0589
Cog3	Conserved oligomeric Golgi complex subunit 3	655		LNS(1)NNALIEFLLEGTPEIR	Q8CI04	-1.14177	0.0587919	0.178279	1.23068	1	___1	KILNPMTVPRFFRLNSNNALIEFLLEGTPEI	-3.42478	-2.11748	-2.2556	-1.5339	-2.5367	-3.61242	-0.91885	-3.06428	-0.7793	-0.6624	-0.435	-2.77041
Coil	Coilin	171		SKVTGS(1)PAEEDEEETK	Q5SU73	-0.13718	0.664085	0.491001	0.177776	1	___1	ETGRTKSKKKSKVTGSPAEEDEEETKKKSSK	-2.8981	-3.15008	-1.8265	-2.8276	-2.1359	-2.8863	-2.68465	-2.57897	-2.91382	-2.3892	-1.89415	-2.44062
Coil	Coilin	146		RQEDSGQNEKAS(1)DLETK	Q5SU73	0.514468	0.322227	0.355888	0.491838	1	___1	KHCKRQEDSGQNEKASDLETKLLPDETGRTK	-1.1726	-0.92715	-0.4203	-0.4718	-1.2268	-1.5562	-1.40815	-3.76911	-0.9687	-1.1414	-0.4078	-1.1665
Comt	Catechol O-methyltransferase	261		AVYQGPGS(0.048)S(0.952)PVK	O88587	0.47655	0.11023	0.232109	0.957702	0.952236	___1	VVDGLEKAVYQGPGSSPVKS___________	4.495	4.49225	4.8741	4.1523	4.0288	3.9269	3.46385	4.0819	3.7642	3.6029	3.7798	4.4174
Cope	Coatomer subunit epsilon	13		APPVPGAVSGGS(1)GEVDELFDVK	O89079	1.19657	0.292367	0.343502	0.534071	0.999988	___1	___MAPPVPGAVSGGSGEVDELFDVKNAFYI	-1.70536	-2.57516	1.7352	1.5562	1.1831	1.28	1.55935	-2.59979	-2.37394	-2.73003	2.3825	-1.9435
Cops3	COP9 signalosome complex subunit 3	410		SMGS(1)QEDDSGNKPSSYS	O88543	0.168601	0.577348	0.459433	0.238562	1	___1	QEITVNPQFVQKSMGSQEDDSGNKPSSYS__	-2.9794	-2.63835	-2.0689	-2.89119	-2.80764	-2.76446	-2.85505	-2.89826	-3.12285	-3.51448	-2.639	-2.1319
Cops7a	COP9 signalosome complex subunit 7a	255		VTTAAAAAATSQDPEQHLTELREPAS(0.026)GT(0.026)NQRQPS(0.949)K	Q9CZ04	-1.33255	0.301091	0.346304	0.521303	0.948532	___1	TELREPASGTNQRQPSKKASKGKGLRGSAKI	-2.59203	0.90445	-2.85359	-2.15398	-2.70321	1.8248	2.87585	-2.89294	-3.48676	2.1938	1.4286	0.3032
Coq9	Ubiquinone biosynthesis protein COQ9, mitochondrial	81		YTDQS(1)GEEEEDYESEEQLQHR	Q8K1Z0	0.3713	0.197164	0.293053	0.705171	1	___1	QGPEFSRPPPRYTDQSGEEEEDYESEEQLQH	5.6594	6.17465	5.4526	5.7526	5.7935	5.7014	5.67745	5.4802	5.6668	4.7734	4.9668	5.7417
Cotl1	Coactosin-like protein	141		KAGGANYDAQS(1)E	Q9CQI6	0.522555	0.192999	0.291744	0.714445	1	___1	RSELKKAGGANYDAQSE______________	-2.14	-2.59965	-1.4808	-2.3383	-3.47637	-3.15377	-3.04369	-2.5799	-2.8605	-3.09756	-3.99805	-2.74452
Cox17	Cytochrome c oxidase copper chaperone	8		PGLAAAS(1)PAPPEAQEK	P56394	0.877323	0.277293	0.334737	0.557061	1	___1	________MPGLAAASPAPPEAQEKKPLKPC	-0.665	-0.53455	-0.9304	-1.3372	-4.21263	-0.6166	-3.39761	-3.33726	-0.3991	-3.01341	-0.2686	-3.14433
Cox4i1	Cytochrome c oxidase subunit 4 isoform 1, mitochondrial	26		AHGS(1)VVKSEDYAFPTYADRR	P19783	-0.838999	0.362971	0.373425	0.440128	0.999994	___1	GKRAISTSVCLRAHGSVVKSEDYAFPTYADR	-2.19765	0.05405	-2.53527	0.3179	0.5172	-2.88687	-2.90205	0.9332	2.2537	-0.7097	-1.3735	0.1017
Cox4i1	Cytochrome c oxidase subunit 4 isoform 1, mitochondrial	58		DYPLPDVAHVTMLSAS(1)QK	P19783	-0.4646	0.287507	0.340986	0.541352	0.999985	___1	DYPLPDVAHVTMLSASQKALKEKEKADWSSL	-0.7286	-0.98535	-0.0329	-0.9311	-0.1281	0.5693	0.65515	-0.955	0.1734	1.2749	-0.2353	-0.3623
Cox4i1	Cytochrome c oxidase subunit 4 isoform 1, mitochondrial	30		AHGSVVKS(1)EDYAFPTYADRR	P19783	1.3339	0.210786	0.300374	0.676157	0.999998	___1	ISTSVCLRAHGSVVKSEDYAFPTYADRRDYP	1.0476	-2.44376	-0.0076	-3.10389	-2.307	0.8488	1.72895	-3.60424	-2.65929	-3.56011	-2.46537	-3.40918
Cox6b1	Cytochrome c oxidase subunit 6B1	52		GGDVS(1)VCEWYRR	P56391	-0.529388	0.311531	0.351226	0.506499	1	___1	FHRCEKAMTAKGGDVSVCEWYRRVYKSLCPV	-1.2242	-3.50648	-0.9892	-1.1132	-1.4388	-0.4235	-0.06675	-0.4332	-0.4382	-1.6296	-1.5041	-1.4472
Cox6c	Cytochrome c oxidase subunit 6C	3		S(0.07)S(0.93)GALLPKPQMR	Q9CPQ1	-0.25515	0.380192	0.380079	0.419997	0.92976	___1	_____________MSSGALLPKPQMRGLLAK	-0.836	-0.23185	-0.5412	-0.732	0.1301	-0.4426	-0.05535	-0.4661	0.2035	-0.2884	-0.71	0.1937
Cox6c	Cytochrome c oxidase subunit 6C	2		S(0.873)S(0.127)GALLPKPQMR	Q9CPQ1	0.523664	0.297405	0.345998	0.526651	0.873148	___1	______________MSSGALLPKPQMRGLLA	-0.3801	-0.23185	-0.8524	-0.0335	0.1301	0.6169	0.18405	-1.0662	0.4129	-0.1366	-0.71	-2.57698
Cox7b	Cytochrome c oxidase subunit 7B, mitochondrial	32		RAPS(1)FHDK	P56393	-0.10654	0.817766	0.536358	0.087371	1	___1	IQQVVARQSHQKRAPSFHDKYGNAILAGGAI	-2.3756	-2.29659	-1.80487	-1.064	-1.3228	-0.4311	-0.92495	-2.82127	-0.4179	-1.2607	-1.5692	-1.6617
Cox7c	Cytochrome c oxidase subunit 7C, mitochondrial	17		S(1)HYEEGPGK	P17665	-0.00623575	0.9873	0.579503	0.00555107	1	___1	LGQSIRRFTTSVVRRSHYEEGPGKNLPFSVE	-3.1754	-3.96885	-2.7095	-3.21814	-3.07301	-1.5856	-2.82005	-3.09524	-2.6301	-3.489	-2.38869	-3.27
Cpeb2	Cytoplasmic polyadenylation element-binding protein 2	21		RS(1)PVS(1)PQLQQQHQAAAAAFLQQR	Q812E0	0.523417	0.160679	0.268607	0.794041	1	___1	QQPPAAAPQQPQSRRSPVSPQLQQQHQAAAA	-0.0598	-0.19295	-0.3563	0.1199	0.0901	-0.1828	-0.37715	-0.3503	-0.2036	-0.799	0.0603	-2.0526
Cpeb3	Cytoplasmic polyadenylation element-binding protein 3	444		SSLFPFEDAFLDDSHGDQALSSGLS(0.056)S(0.888)PT(0.056)R	Q7TN99	0.10739	0.924166	0.564395	0.0342499	0.888384	___1	LDDSHGDQALSSGLSSPTRCQNGERVERYSR	1.5194	-3.12223	1.7988	2.9704	1.6916	2.2556	2.02505	2.3716	1.6119	1.5145	2.0734	-3.12722
Cpeb3	Cytoplasmic polyadenylation element-binding protein 3	197		SPAS(1)PSQAPYAQR	Q7TN99	1.48228	0.00338521	0.0529718	2.47041	1	___1	QPPQAQPSQQRRSPASPSQAPYAQRSAAAYG	-0.2259	0.08775	0.1213	0.0616	-0.0914	-0.2988	-1.34065	-0.5187	-1.78551	-2.76359	-2.4183	-0.4124
Cpox	Oxygen-dependent coproporphyrinogen-III oxidase, mitochondrial	101		SPS(1)PGRREEDGDELAR	P36552	0.840067	0.356575	0.369534	0.447849	0.999953	___1	QRAEMVPKSSGARSPSPGRREEDGDELARRC	3.8568	4.13475	4.1073	4.6402	3.9074	4.4549	4.45025	3.7349	4.8168	4.3264	-1.3857	4.1183
Cpsf7	Cleavage and polyadenylation specificity factor subunit 7	203		DSSDSADGRAT(1)PSENLVPSSAR	Q8BTV2	0.564442	0.306023	0.349089	0.514246	0.999931	___1	RAHSRDSSDSADGRATPSENLVPSSARVDKP	0.4543	0.37415	0.3587	0.15	0.3423	0.4298	-2.9129	0.4053	0.5442	0.5033	-0.0639	0.2466
Cpt1b	Carnitine O-palmitoyltransferase 1, muscle isoform	372		ILDDPS(1)PPQPGEEK	Q924X2	0.392496	0.346145	0.366063	0.460742	1	___1	PRDLEMQFQRILDDPSPPQPGEEKLAALTAG	-1.3229	-1.72085	-1.4106	-0.8423	-1.3735	-1.5908	-1.17745	-1.3134	-1.3707	-3.18309	-0.9822	-2.58909
Cpt1b	Carnitine O-palmitoyltransferase 1, muscle isoform	330		IPGKETDLLQHLS(0.99)ES(0.01)R	Q924X2	0.486632	0.184864	0.286794	0.733147	0.989584	___1	TTRIPGKETDLLQHLSESRHVAVYHKGRFFK	-1.0206	-1.87855	-1.252	-0.8288	-0.8737	-0.9829	-1.59415	-1.1796	-1.2636	-1.513	-1.2842	-2.92179
Cpt1b	Carnitine O-palmitoyltransferase 1, muscle isoform	534		EAIENS(0.021)Y(0.979)QVAK	Q924X2	0.920523	0.100728	0.224468	0.99685	0.979388	___1	PWDIPEQCREAIENSYQVAKALADDVELYCF	-2.66019	-1.86865	-0.6609	-0.7581	-2.81011	-1.3494	-2.27655	-2.98121	-1.9556	-2.93957	-1.3974	-4.08016
Cpt1b	Carnitine O-palmitoyltransferase 1, muscle isoform	352		VWLYEGS(1)R	Q924X2	0.974864	0.130007	0.247952	0.886034	1	___1	VYHKGRFFKVWLYEGSRLLKPRDLEMQFQRI	0.1338	0.07375	0.4806	0.5227	-0.4114	-1.89364	-0.63855	0.4659	-0.6682	-2.99331	-2.36761	-0.7416
Cpt2	Carnitine O-palmitoyltransferase 2, mitochondrial	421		LSFKLS(0.008)S(0.992)ALK	P52825	0.0653585	0.895429	0.557723	0.0479689	0.992245	___1	TDSSVSVQKLSFKLSSALKAGVTAAKEKFDA	-1.1012	-1.89595	-3.04468	-2.15941	-1.5975	-3.22806	-3.71027	-1.2418	-2.049	-1.78615	-2.84833	-1.7834
Cpt2	Carnitine O-palmitoyltransferase 2, mitochondrial	75		YLSAQKPLLNDS(1)QFR	P52825	0.438796	0.415425	0.395207	0.381508	1	___1	TMKRYLSAQKPLLNDSQFRKTEVLCKDFENG	-0.4363	-0.18575	-0.3966	-0.1592	-0.179	-1.6529	-0.53155	-0.3612	-0.7429	-3.34128	-0.2379	-0.4277
Cr1l	Complement component receptor 1-like protein	477		LQSLLTSQENS(0.026)STTSPARNS(0.948)LT(0.014)QEVS(0.013)	Q64735	-0.301323	0.650292	0.486488	0.186892	0.947745	___1	LTSQENSSTTSPARNSLTQEVS_________	-0.9452	-3.29452	-2.71189	-1.4003	-3.53483	-1.1797	-1.50555	-0.356	-3.4326	-3.40165	-1.0829	-1.4798
Cr1l	Complement component receptor 1-like protein	468		LQSLLT(0.001)S(0.002)QENS(0.875)S(0.007)T(0.001)T(0.001)S(0.002)PARNS(0.111)LTQEVS	Q64735	2.56494	0.142623	0.256936	0.845809	0.874889	___1	DSCVRLQSLLTSQENSSTTSPARNSLTQEVS	-3.66996	3.31195	-2.91755	3.3822	3.303	-2.69636	-2.9345	-3.30566	-4.50178	3.1914	-3.73315	-3.39265
Creb1	Cyclic AMP-responsive element-binding protein 1	340		DLYCHKS(1)D	Q01147	0.192943	0.580061	0.460304	0.236526	1	___1	LIEELKALKDLYCHKSD______________	-2.2798	-2.02815	-2.49749	-1.5696	-2.3486	-2.91973	-3.44314	-1.73084	-2.52938	-2.6831	-2.20037	-2.2142
[truncated: 4,832 more rows]

## Sheet: Sheet1
Header	Legend
Gene name	Name of the gene
Protein Name	Name of the protein
[truncated: 23 more rows]
